# Supplementary material for: Assessing in silico the recruitment and functional spectrum of bacterial enzymes from secondary metabolism
Source: BMC Evol Biol. 2017 Jan 26;17:36. doi: 10.1186/s12862-017-0886-2 (PMC5270213; doi:10.1186/s12862-017-0886-2)
Supplement: Additional file 1: Table S1. — Table in Excel format listing the occurrence of EC numbers, EC subclasses, and of EC subdivisions in enzymes PM* and enzymes SM*. (XLSX 114 kb) [file 12862_2017_886_MOESM1_ESM.xlsx]

## Sheet: Sheet1
EC number	Name	Reaction (enzyme function)		fPM*(EC_#)	fSM*(EC_#)
1.1.1.1	Alcohol dehydrogenase	(1) An alcohol + NAD(+) = an aldehyde or ketone + NADH (2) A secondary alcohol + NAD(+) = a ketone + NADH		0.092	0.25
1.1.1.100	3-oxoacyl-[acyl-carrier-protein] reductase	(3R)-3-hydroxyacyl-[acyl-carrier-protein] + NADP(+) = 3-oxoacyl-[acyl- carrier-protein] + NADPH		0.287	0.625
1.1.1.103	L-threonine 3-dehydrogenase	L-threonine + NAD(+) = L-2-amino-3-oxobutanoate + NADH		0.021
1.1.1.125	2-deoxy-D-gluconate 3-dehydrogenase	2-deoxy-D-gluconate + NAD(+) = 3-dehydro-2-deoxy-D-gluconate + NADH		0.031
1.1.1.133	dTDP-4-dehydrorhamnose reductase	dTDP-beta-L-rhamnose + NADP(+) = dTDP-4-dehydro-beta-L-rhamnose + NADPH		0.092	0.438
1.1.1.136	UDP-N-acetylglucosamine 6-dehydrogenase	UDP-N-acetyl-alpha-D-glucosamine + 2 NAD(+) + H(2)O = UDP-2-acetamido-2- deoxy-alpha-D-glucuronate + 2 NADH		0.021
1.1.1.14	L-iditol 2-dehydrogenase	L-iditol + NAD(+) = L-sorbose + NADH		0.01
1.1.1.157	3-hydroxybutyryl-CoA dehydrogenase	(S)-3-hydroxybutanoyl-CoA + NADP(+) = 3-acetoacetyl-CoA + NADPH		0.031	0.188
1.1.1.169	2-dehydropantoate 2-reductase	(R)-pantoate + NADP(+) = 2-dehydropantoate + NADPH		0.154	0.125
1.1.1.18	Inositol 2-dehydrogenase	Myo-inositol + NAD(+) = 2,4,6/3,5-pentahydroxycyclohexanone + NADH			0.125
1.1.1.184	Carbonyl reductase (NADPH)	R-CHOH-R' + NADP(+) = R-CO-R' + NADPH			0.063
1.1.1.187	GDP-4-dehydro-D-rhamnose reductase	(1) GDP-alpha-D-rhamnose + NAD(P)(+) = GDP-4-dehydro-alpha-D-rhamnose + NAD(P)H (2) GDP-6-deoxy-alpha-D-talose + NAD(P)(+) = GDP-4-dehydro-alpha-D- rhamnose + NAD(P)H			0.063
1.1.1.193	5-amino-6-(5-phosphoribosylamino)uracil reductase	5-amino-6-(5-phospho-D-ribitylamino)uracil + NADP(+) = 5-amino-6- (5-phospho-D-ribosylamino)uracil + NADPH		0.164
1.1.1.205	IMP dehydrogenase	Inosine 5'-phosphate + NAD(+) + H(2)O = xanthosine 5'-phosphate + NADH		0.154
1.1.1.219	Dihydrokaempferol 4-reductase	Cis-3,4-leucopelargonidin + NADP(+) = (+)-dihydrokaempferol + NADPH		0.01	0.063
1.1.1.22	UDP-glucose 6-dehydrogenase	UDP-glucose + 2 NAD(+) + H(2)O = UDP-glucuronate + 2 NADH		0.092	0.125
1.1.1.23	Histidinol dehydrogenase	L-histidinol + H(2)O + 2 NAD(+) = L-histidine + 2 NADH		0.154
1.1.1.25	Shikimate dehydrogenase	Shikimate + NADP(+) = 3-dehydroshikimate + NADPH		0.144	0.188
1.1.1.26	Glyoxylate reductase	Glycolate + NAD(+) = glyoxylate + NADH		0.021
1.1.1.261	sn-glycerol-1-phosphate dehydrogenase	sn-glycerol 1-phosphate + NAD(P)(+) = glycerone phosphate + NAD(P)H		0.01	0.063
1.1.1.262	4-hydroxythreonine-4-phosphate dehydrogenase	4-phosphonooxy-L-threonine + NAD(+) = 3-amino-2-oxopropyl phosphate + CO(2) + NADH		0.072
1.1.1.267	1-deoxy-D-xylulose-5-phosphate reductoisomerase	2-C-methyl-D-erythritol 4-phosphate + NADP(+) = 1-deoxy-D-xylulose 5-phosphate + NADPH		0.144	0.188
1.1.1.27	L-lactate dehydrogenase	(S)-lactate + NAD(+) = pyruvate + NADH		0.01
1.1.1.271	GDP-L-fucose synthase	GDP-beta-L-fucose + NADP(+) = GDP-4-dehydro-6-deoxy-alpha-D-mannose + NADPH		0.072	0.563
1.1.1.28	D-lactate dehydrogenase	(R)-lactate + NAD(+) = pyruvate + NADH		0.01
1.1.1.281	GDP-4-dehydro-6-deoxy-D-mannose reductase	GDP-alpha-D-rhamnose + NAD(P)(+) = GDP-4-dehydro-alpha-D-rhamnose + NAD(P)H		0.031	0.063
1.1.1.284	S-(hydroxymethyl)glutathione dehydrogenase	S-(hydroxymethyl)glutathione + NAD(P)(+) = S-formylglutathione + NAD(P)H			0.125
1.1.1.290	4-phosphoerythronate dehydrogenase	4-phospho-D-erythronate + NAD(+) = (3R)-3-hydroxy-2-oxo-4- phosphonooxybutanoate + NADH			0.063
1.1.1.298	3-hydroxypropionate dehydrogenase (NADP(+))	3-hydroxypropanoate + NADP(+) = 3-oxopropanoate + NADPH		0.01
1.1.1.3	Homoserine dehydrogenase	L-homoserine + NAD(P)(+) = L-aspartate 4-semialdehyde + NAD(P)H		0.215	0.063
1.1.1.30	3-hydroxybutyrate dehydrogenase	(R)-3-hydroxybutanoate + NAD(+) = acetoacetate + NADH		0.041	0.063
1.1.1.304	Diacetyl reductase ((S)-acetoin forming)	(S)-acetoin + NAD(+) = diacetyl + NADH			0.063
1.1.1.309	Phosphonoacetaldehyde reductase (NADH)	2-hydroxyethylphosphonate + NAD(+) = phosphonoacetaldehyde + NADH			0.063
1.1.1.31	3-hydroxyisobutyrate dehydrogenase	3-hydroxy-2-methylpropanoate + NAD(+) = 2-methyl-3-oxopropanoate + NADH		0.051
1.1.1.329	2-deoxy-scyllo-inosamine dehydrogenase	2-deoxy-scyllo-inosamine + NAD(P)(+) = 3-amino-2,3-dideoxy-scyllo-inosose + NAD(P)H			0.876
1.1.1.335	UDP-N-acetyl-2-amino-2-deoxyglucuronate dehydrogenase	UDP-N-acetyl-2-amino-2-deoxy-alpha-D-glucuronate + NAD(+) = UDP-2- acetamido-2-deoxy-alpha-D-ribo-hex-3-uluronate + NADH		0.031
1.1.1.339	dTDP-6-deoxy-L-talose 4-dehydrogenase (NAD(+))	dTDP-6-deoxy-beta-L-talose + NAD(+) = dTDP-4-dehydro-beta-L-rhamnose + NADH		0.01
1.1.1.340	1-deoxy-11-beta-hydroxypentalenate dehydrogenase	1-deoxy-11-beta-hydroxypentalenate + NAD(+) = 1-deoxy-11-oxopentalenate + NADH			0.125
1.1.1.343	Phosphogluconate dehydrogenase (NAD(+)-dependent_ decarboxylating)	6-phospho-D-gluconate + NAD(+) = D-ribulose 5-phosphate + CO(2) + NADH		0.031	0.125
1.1.1.35	3-hydroxyacyl-CoA dehydrogenase	(S)-3-hydroxyacyl-CoA + NAD(+) = 3-oxoacyl-CoA + NADH		0.062
1.1.1.355	2'-dehydrokanamycin reductase	Kanamycin A + NADP(+) = 2'-dehydrokanamycin A + NADPH			0.188
1.1.1.36	Acetoacetyl-CoA reductase	(R)-3-hydroxyacyl-CoA + NADP(+) = 3-oxoacyl-CoA + NADPH		0.01	0.063
1.1.1.362	Aklaviketone reductase	Aklavinone + NADP(+) = aklaviketone + NADPH			0.125
1.1.1.363	Glucose-6-phosphate dehydrogenase (NAD(P)(+))	D-glucose 6-phosphate + NAD(P)(+) = 6-phospho-D-glucono-1,5-lactone + NAD(P)H		0.021
1.1.1.364	dTDP-4-dehydro-6-deoxy-alpha-D-gulose 4-ketoreductase	dTDP-6-deoxy-alpha-D-allose + NAD(P)(+) = dTDP-4-dehydro-6-deoxy-alpha-D- allose + NAD(P)H			0.125
1.1.1.369	D-chiro-inositol 1-dehydrogenase	1D-chiro-inositol + NAD(+) = 2D-2,3,5/4,6-pentahydroxycyclohexanone + NADH			0.063
1.1.1.37	Malate dehydrogenase	(S)-malate + NAD(+) = oxaloacetate + NADH		0.123	0.063
1.1.1.38	Malate dehydrogenase (oxaloacetate-decarboxylating)	(1) (S)-malate + NAD(+) = pyruvate + CO(2) + NADH (2) Oxaloacetate = pyruvate + CO(2)		0.113
1.1.1.384	dTDP-3,4-didehydro-2,6-dideoxy-α-D-glucose 3-reductase	dTDP-4-dehydro-2,6-dideoxy-α-D-glucose + NADP+ = dTDP-3,4-didehydro-2,6-dideoxy-α-D-glucose + NADPH + H+			0.125
1.1.1.40	Malate dehydrogenase (oxaloacetate-decarboxylating) (NADP(+))	(1) (S)-malate + NADP(+) = pyruvate + CO(2) + NADPH (2) Oxaloacetate = pyruvate + CO(2)		0.072
1.1.1.41	Isocitrate dehydrogenase (NAD(+))	Isocitrate + NAD(+) = 2-oxoglutarate + CO(2) + NADH		0.041
1.1.1.42	Isocitrate dehydrogenase (NADP(+))	Isocitrate + NADP(+) = 2-oxoglutarate + CO(2) + NADPH		0.113
1.1.1.44	Phosphogluconate dehydrogenase (NADP(+)-dependent_ decarboxylating)	6-phospho-D-gluconate + NADP(+) = D-ribulose 5-phosphate + CO(2) + NADPH		0.031	0.625
1.1.1.47	Glucose 1-dehydrogenase (NAD(P)(+))	Beta-D-glucose + NAD(P)(+) = D-glucono-1,5-lactone + NAD(P)H			0.063
1.1.1.49	Glucose-6-phosphate dehydrogenase (NADP(+))	D-glucose 6-phosphate + NADP(+) = 6-phospho-D-glucono-1,5-lactone + NADPH		0.021	0.125
1.1.1.6	Glycerol dehydrogenase	Glycerol + NAD(+) = glycerone + NADH		0.01
1.1.1.69	Gluconate 5-dehydrogenase	D-gluconate + NAD(P)(+) = 5-dehydro-D-gluconate + NAD(P)H		0.01
1.1.1.76	(S_S)-butanediol dehydrogenase	(2S,3S)-butane-2,3-diol + NAD(+) = (S)-acetoin + NADH			0.063
1.1.1.81	Hydroxypyruvate reductase	D-glycerate + NAD(P)(+) = hydroxypyruvate + NAD(P)H		0.062
1.1.1.85	3-isopropylmalate dehydrogenase	(2R,3S)-3-isopropylmalate + NAD(+) = 4-methyl-2-oxopentanoate + CO(2) + NADH		0.164	0.063
1.1.1.86	Ketol-acid reductoisomerase	(1) (R)-2,3-dihydroxy-3-methylbutanoate + NADP(+) = (S)-2-hydroxy-2- methyl-3-oxobutanoate + NADPH (2) (2R,3R)-2,3-dihydroxy-3-methylpentanoate + NADP(+) = (S)-2-hydroxy-2- ethyl-3-oxobutanoate + NADPH		0.144	0.063
1.1.1.87	Homoisocitrate dehydrogenase	(1R,2S)-1-hydroxybutane-1,2,4-tricarboxylate + NAD(+) = 2-oxoadipate + CO(2) + NADH		0.021
1.1.1.88	Hydroxymethylglutaryl-CoA reductase	(R)-mevalonate + CoA + 2 NAD(+) = 3-hydroxy-3-methylglutaryl-CoA + 2 NADH		0.01
1.1.1.91	Aryl-alcohol dehydrogenase (NADP(+))	An aromatic alcohol + NADP(+) = an aromatic aldehyde + NADPH			0.063
1.1.1.94	Glycerol-3-phosphate dehydrogenase (NAD(P)(+))	sn-glycerol 3-phosphate + NAD(P)(+) = glycerone phosphate + NAD(P)H		0.144
1.1.1.95	Phosphoglycerate dehydrogenase	(1) 3-phospho-D-glycerate + NAD(+) = 3-phosphonooxypyruvate + NADH (2) 2-hydroxyglutarate + NAD(+) = 2-oxoglutarate + NADH		0.154	0.063
1.1.2.4	D-lactate dehydrogenase (cytochrome)	(R)-lactate + 2 ferricytochrome c = pyruvate + 2 ferrocytochrome c + 2 H(+)		0.021
1.1.3.15	(S)-2-hydroxy-acid oxidase	(S)-2-hydroxy acid + O(2) = 2-oxo acid + H(2)O(2)		0.113
1.1.3.43	Paromamine 6'-oxidase	Paromamine + O(2) = 6'-dehydroparomamine + H(2)O(2)			0.188
1.1.3.44	6'''-hydroxyneomycin C oxidase	6'''-deamino-6'''-hydroxyneomycin C + O(2) = 6'''-deamino- 6'''-oxoneomycin C + H(2)O(2)			0.188
1.1.3.45	Aclacinomycin-N oxidase	Aclacinomycin N + O(2) = aclacinomycin A + H(2)O(2)			0.063
1.1.3.46	4-hydroxymandelate oxidase	(S)-4-hydroxymandelate + O(2) = 2-(4-hydroxyphenyl)-2-oxoacetate + H(2)O(2)			0.125
1.1.5.3	Glycerol-3-phosphate dehydrogenase	sn-glycerol 3-phosphate + a quinone = glycerone phosphate + a quinol		0.062
1.1.5.4	Malate dehydrogenase (quinone)	(S)-malate + a quinone = oxaloacetate + reduced quinone			0.063
1.1.98.2	Glucose-6-phosphate dehydrogenase (coenzyme-F420)	D-glucose 6-phosphate + oxidized coenzyme F420 = D-glucono-1,5-lactone 6-phosphate + reduced coenzyme F420			0.063
1.1.99.1	Choline dehydrogenase	Choline + acceptor = betaine aldehyde + reduced acceptor		0.01	0.063
1.1.99.38	2-deoxy-scyllo-inosamine dehydrogenase (AdoMet-dependent)	2-deoxy-scyllo-inosamine + S-adenosyl-L-methionine = 3-amino-2,3-dideoxy- scyllo-inosose + 5'-deoxyadenosine + L-methionine			0.063
1.10.3.15	Grixazone synthase	2 3-amino-4-hydroxybenzoate + N-acetyl-L-cysteine + 2 O(2) = grixazone B + 4 H(2)O + CO(2)			0.063
1.10.3.4	o-aminophenol oxidase	4 2-aminophenol + 3 O(2) = 2 2-aminophenoxazin-3-one + 6 H(2)O			0.063
1.11.1.15	Peroxiredoxin	2 R'-SH + ROOH = R'-S-S-R' + H(2)O + ROH		0.257	0.625
1.11.1.21	Catalase peroxidase	(1) Donor + H(2)O(2) = oxidized donor + 2 H(2)O (2) 2 H(2)O(2) = O(2) + 2 H(2)O		0.01
1.11.1.5	Cytochrome-c peroxidase	2 ferrocytochrome c + H(2)O(2) = 2 ferricytochrome c + 2 H(2)O		0.031
1.11.1.6	Catalase	2 H(2)O(2) = O(2) + 2 H(2)O		0.031	0.188
1.11.1.9	Glutathione peroxidase	2 glutathione + H(2)O(2) = glutathione disulfide + 2 H(2)O		0.031
1.11.2.5	3-methyl-L-tyrosine peroxygenase	3-methyl-L-tyrosine + H(2)O(2) = 3-hydroxy-5-methyl-L-tyrosine + H(2)O			0.063
1.12.1.2	Hydrogen dehydrogenase	H(2) + NAD(+) = H(+) + NADH		0.103
1.12.1.3	Hydrogen dehydrogenase (NADP(+))	H(2) + NADP(+) = H(+) + NADPH		0.062
1.12.5.1	Hydrogen:quinone oxidoreductase	H(2) + menaquinone = menaquinol		0.021
1.12.7.2	Ferredoxin hydrogenase	H(2) + 2 oxidized ferredoxin = 2 reduced ferredoxin + 2 H(+)		0.021
1.12.98.1	Coenzyme F420 hydrogenase	H(2) + oxidized coenzyme F420 = reduced coenzyme F420		0.031
1.12.99.6	Hydrogenase (acceptor)	H(2) + A = AH(2)		0.308
1.13.11.11	Tryptophan 2_3-dioxygenase	L-tryptophan + O(2) = N-formyl-L-kynurenine			0.313
1.13.11.2	Catechol 2_3-dioxygenase	Catechol + O(2) = 2-hydroxymuconate-6-semialdehyde		0.062
1.13.11.27	4-hydroxyphenylpyruvate dioxygenase	4-hydroxyphenylpyruvate + O(2) = homogentisate + CO(2)		0.01	0.188
1.13.11.46	4-hydroxymandelate synthase	4-hydroxyphenylpyruvate + O(2) = (S)-4-hydroxymandelate + CO(2)			0.188
1.13.11.49	Chlorite O(2)-lyase	Chloride + O(2) = chlorite		0.01
1.13.11.5	Homogentisate 1_2-dioxygenase	Homogentisate + O(2) = 4-maleylacetoacetate		0.01	0.063
1.13.11.72	2-hydroxyethylphosphonate dioxygenase	2-hydroxyethylphosphonate + O(2) = hydroxymethylphosphonate + formate			0.063
1.13.11.80	(3,5-dihydroxyphenyl)acetyl-CoA 1,2-dioxygenase	(3,5-dihydroxyphenyl)acetyl-CoA + O2 = 2-(3,5-dihydroxyphenyl)-2-oxoacetate + CoA			0.063
1.13.12.16	Nitronate monooxygenase	Ethylnitronate + O(2) = acetaldehyde + nitrite + other products		0.051	0.063
1.13.12.21	Tetracenomycin-F1 monooxygenase	Tetracenomycin F1 + O(2) = tetracenomycin D3 + H(2)O			0.063
1.13.12.22	deoxynogalonate monooxygenase	deoxynogalonate + O2 = nogalonate + H2O			0.188
1.13.12.7	Photinus-luciferin 4-monooxygenase (ATP-hydrolyzing)	Photinus luciferin + O(2) + ATP = oxidized Photinus luciferin + CO(2) + AMP + diphosphate + light			0.063
1.14.11.17	Taurine dioxygenase	Taurine + 2-oxoglutarate + O(2) = sulfite + aminoacetaldehyde + succinate + CO(2)			0.188
1.14.11.21	Clavaminate synthase	(1) Deoxyamidinoproclavaminate + 2-oxoglutarate + O(2) = amidinoproclavaminate + succinate + CO(2) (2) Proclavaminate + 2-oxoglutarate + O(2) = dihydroclavaminate + succinate + CO(2) + H(2)O (3) Dihydroclavaminate + 2-oxoglutarate + O(2) = clavaminate + succinate + CO(2) + H(2)O			0.063
1.14.11.26	Deacetoxycephalosporin-C hydroxylase	Deacetoxycephalosporin C + 2-oxoglutarate + O(2) = deacetylcephalosporin C + succinate + CO(2)			0.063
1.14.11.35	1-deoxypentalenic acid 11-beta-hydroxylase	1-deoxypentalenate + 2-oxoglutarate + O(2) = 1-deoxy-11-beta- hydroxypentalenate + succinate + CO(2)			0.125
1.14.11.36	Pentalenolactone F synthase	Pentalenolactone D + 2 2-oxoglutarate + 2 O(2) = pentalenolactone F + 2 succinate + 2 CO(2) + H(2)O			0.125
1.14.11.37	Kanamycin B dioxygenase	Kanamycin B + 2-oxoglutarate + O(2) = 2'-dehydrokanamycin A + succinate + NH(3) + CO(2)			0.188
1.14.11.39	L-asparagine oxygenase	L-asparagine + 2-oxoglutarate + O(2) = (2S,3S)-3-hydroxyasparagine + succinate + CO(2)			0.063
1.14.11.40	Enduracididine beta-hydroxylase	L-enduracididine + 2-oxoglutarate + O(2) = (3S)-3-hydroxy-L- enduracididine + succinate + CO(2)			0.063
1.14.11.41	L-arginine hydroxylase	L-arginine + 2-oxoglutarate + O(2) = (3S)-3-hydroxy-L-arginine + succinate + CO(2)			0.063
1.14.13.1	Salicylate 1-monooxygenase	Salicylate + NADH + O(2) = catechol + NAD(+) + H(2)O + CO(2)			0.188
1.14.13.106	Epi-isozizaene 5-monooxygenase	(+)-epi-isozizaene + 2 NADPH + 2 O(2) = albaflavenone + 2 NADP(+) + 3 H(2)O			0.063
1.14.13.107	Limonene 1_2-monooxygenase	(1) (S)-limonene + NAD(P)H + O(2) = 1,2-epoxymenth-8-ene + NAD(P)+ + H(2)O (2) (R)-limonene + NAD(P)H + O(2) = 1,2-epoxymenth-8-ene + NAD(P)+ + H(2)O			0.063
1.14.13.129	Beta-carotene 3-hydroxylase	Beta-carotene + 2 NADH + 2 O(2) = zeaxanthin + 2 NAD(+) + 2 H(2)O			0.063
1.14.13.133	Pentalenene oxygenase	Pentalenene + 2 NADPH + 2 O(2) = pentalen-13-al + 2 NADP(+) + 3 H(2)O			0.063
1.14.13.149	Phenylacetyl-CoA 1_2-epoxidase	Phenylacetyl-CoA + NADPH + O(2) = 2-(1,2-epoxy-1,2-dihydrophenyl)acetyl- CoA + NADP(+) + H(2)O		0.021
1.14.13.154	Erythromycin 12 hydroxylase	Erythromycin D + NADPH + O(2) = erythromycin C + NADP(+) + H(2)O			0.063
1.14.13.165	Nitric-oxide synthase (NAD(P)H-dependent)	2 L-arginine + 3 NAD(P)H + 4 O(2) = 2 L-citrulline + 2 nitric oxide + 3 NAD(P)(+) + 4 H(2)O			0.063
1.14.13.170	Pentalenolactone D synthase	1-deoxy-11-oxopentalenate + NADPH + O(2) = pentalenolactone D + NADP(+) + H(2)O			0.125
1.14.13.171	Neopentalenolactone D synthase	1-deoxy-11-oxopentalenate + NADPH + O(2) = neopentalenolactone D + NADP(+) + H(2)O			0.063
1.14.13.180	Aklavinone 12-hydroxylase	Aklavinone + NADPH + O(2) = epsilon-rhodomycinone + NADP(+) + H(2)O			0.063
1.14.13.188	6-deoxyerythronolide B hydroxylase	6-deoxyerythronolide B + NADPH + O(2) = erythronolide B + NADP(+) + H(2)O			0.063
1.14.13.189	5-methyl-1-naphthoate 3-hydroxylase	5-methyl-1-naphthoate + NADPH + O(2) = 3-hydroxy-5-methyl-1-naphthoate + NADP(+) + H(2)O			0.063
1.14.13.2	4-hydroxybenzoate 3-monooxygenase	4-hydroxybenzoate + NADPH + O(2) = protocatechuate + NADP(+) + H(2)O		0.01	0.063
1.14.13.38	Anhydrotetracycline monooxygenase	Anhydrotetracycline + NADPH + O(2) = 12-dehydrotetracycline + NADP(+) + H(2)O			0.063
1.14.13.59	L-lysine N(6)-monooxygenase (NADPH)	L-lysine + NADPH + O(2) = N(6)-hydroxy-L-lysine + NADP(+) + H(2)O			0.25
1.14.13.81	Magnesium-protoporphyrin IX monomethyl ester (oxidative) cyclase	Magnesium-protoporphyrin IX 13-monomethyl ester + 3 NADPH + 3 O(2) = divinylprotochlorophyllide + 3 NADP(+) + 5 H(2)O		0.01
1.14.13.9	Kynurenine 3-monooxygenase	L-kynurenine + NADPH + O(2) = 3-hydroxy-L-kynurenine + NADP(+) + H(2)O			0.063
1.14.14.13	4-(gamma-L-glutamylamino)butanoyl-[BtrI acyl-carrier protein] monooxygenase	4-(gamma-L-glutamylamino)butanoyl-[BtrI acyl-carrier protein] + FMNH(2) + O(2) = 4-(gamma-L-glutamylamino)-(2S)-2-hydroxybutanoyl-[BtrI acyl- carrier protein] + FMN + H(2)O			0.188
1.14.14.5	Alkanesulfonate monooxygenase	An alkanesulfonate (R-CH(2)-SO(3)H) + FMNH(2) + O(2) = an aldehyde (R-CHO) + FMN + sulfite + H(2)O			0.063
1.14.14.9	4-hydroxyphenylacetate 3-monooxygenase	4-hydroxyphenylacetate + FADH(2) + O(2) = 3,4-dihydroxyphenylacetate + FAD + H(2)O		0.021	0.125
1.14.15.11	Pentalenic acid synthase	1-deoxypentalenate + reduced ferredoxin + O(2) = pentalenate + oxidized ferredoxin + H(2)O			0.125
1.14.16.1	Phenylalanine 4-monooxygenase	L-phenylalanine + tetrahydrobiopterin + O(2) = L-tyrosine + 4a-hydroxytetrahydrobiopterin		0.01
1.14.18.1	Tyrosinase	(1) 2 L-dopa + O(2) = 2 dopaquinone + 2 H(2)O (2) L-tyrosine + O(2) = dopaquinone + H(2)O			0.25
1.14.19.1	Stearoyl-CoA 9-desaturase	Stearoyl-CoA + 2 ferrocytochrome b5 + O(2) + 2 H(+) = oleoyl-CoA + 2 ferricytochrome b5 + 2 H(2)O		0.01	0.125
1.14.19.23	acyl-lipid (n+3)-(Z)-desaturase (ferredoxin)	an oleoyl-[glycerolipid] + 2 reduced ferredoxin [iron-sulfur] cluster + O2 + 2 H+ = a linoleoyl-[glycerolipid] + 2 oxidized ferredoxin [iron-sulfur] cluster + 2 H2O		0.01
1.14.19.3	Linoleoyl-CoA desaturase	Linoleoyl-CoA + AH(2) + O(2) = gamma-linolenoyl-CoA + A + 2 H(2)O			0.063
1.14.19.45	sn-1 oleoyl-lipid 12-desaturase	a 1-oleoyl-2-acyl-[glycerolipid] + 2 reduced ferredoxin [iron-sulfur] cluster + O2 + 2 H+ = a 1-linoleoyl-2-acyl-[glycerolipid] + 2 oxidized ferredoxin [iron-sulfur] cluster + 2 H2O		0.01
1.14.19.8	Pentalenolactone synthase	Pentalenolactone F + O(2) + 2 reduced ferredoxin + 2 H(+) = pentalenolactone + 2 oxidized ferredoxin + 2 H(2)O			0.063
1.14.19.9	Tryptophan 7-halogenase	Tryptophan + FADH(2) + chloride + O(2) + H(+) = 7-chloro-L-tryptophan + FAD + 2 H(2)O			0.25
1.14.20.1	Deacetoxycephalosporin-C synthase	Penicillin N + 2-oxoglutarate + O(2) = deacetoxycephalosporin C + succinate + CO(2) + H(2)O			0.063
1.14.99.49	2-hydroxy-5-methyl-1-naphthoate 7-hydroxylase	2-hydroxy-5-methyl-1-naphthoate + reduced acceptor + O(2) = 2,7- dihydroxy-5-methyl-1-naphthoate + acceptor + H(2)O			0.063
1.15.1.1	Superoxide dismutase	2 superoxide + 2 H(+) = O(2) + H(2)O(2)		0.062
1.15.1.2	Superoxide reductase	Reduced rubredoxin + superoxide + 2 H(+) = oxidized rubredoxin + H(2)O(2)		0.092
1.16.1.1	Mercury(II) reductase	Hg + NADP(+) + H(+) = Hg(2+) + NADPH		0.01
1.16.3.1	Ferroxidase	4 Fe(2+) + 4 H(+) + O(2) = 4 Fe(3+) + 2 H(2)O		0.082
1.16.3.2	Bacterial non-heme ferritin	4 Fe(2+) + O(2) + 6 H(2)O = 4 (FeO(OH)) + 8 H(+)		0.113
1.17.1.2	4-hydroxy-3-methylbut-2-enyl diphosphate reductase	(1) Isopentenyl diphosphate + NAD(P)(+) + H(2)O = (E)-4-hydroxy-3- methylbut-2-en-1-yl diphosphate + NAD(P)H (2) Dimethylallyl diphosphate + NAD(P)(+) + H(2)O = (E)-4-hydroxy-3- methylbut-2-en-1-yl diphosphate + NAD(P)H		0.144	0.5
1.17.1.4	Xanthine dehydrogenase	(1) Xanthine + NAD(+) + H(2)O = urate + NADH (2) Hypoxanthine + NAD(+) + H(2)O = xanthine + NADH		0.01
1.17.1.8	4-hydroxy-tetrahydrodipicolinate reductase	(S)-2,3,4,5-tetrahydropyridine-2,6-dicarboxylate + NAD(P)(+) + H(2)O = (2S,4S)-4-hydroxy-2,3,4,5-tetrahydrodipicolinate + NAD(P)H		0.144	0.063
1.17.4.1	Ribonucleoside-diphosphate reductase	2'-deoxyribonucleoside diphosphate + thioredoxin disulfide + H(2)O = ribonucleoside diphosphate + thioredoxin		0.246
1.17.4.2	Ribonucleoside-triphosphate reductase	2'-deoxyribonucleoside triphosphate + thioredoxin disulfide + H(2)O = ribonucleoside triphosphate + thioredoxin		0.072
1.17.7.1	(E)-4-hydroxy-3-methylbut-2-enyl-diphosphate synthase	(E)-4-hydroxy-3-methylbut-2-en-1-yl diphosphate + H(2)O + 2 oxidized ferredoxin = 2-C-methyl-D-erythritol 2,4-cyclodiphosphate + 2 reduced ferredoxin		0.144	0.188
1.17.7.3	flavodoxin	(E)-4-hydroxy-3-methylbut-2-en-1-yl diphosphate + H2O + oxidized flavodoxin = 2-C-methyl-D-erythritol 2,4-cyclodiphosphate + reduced flavodoxin		0.144	0.438
1.17.99.6	epoxyqueuosine reductase	queuosine34 in tRNA + acceptor + H2O = epoxyqueuosine34 in tRNA + reduced acceptor		0.01
1.18.1.2	Ferredoxin--NADP(+) reductase	2 reduced ferredoxin + NADP(+) + H(+) = 2 oxidized ferredoxin + NADPH		0.082
1.18.6.1	Nitrogenase	8 reduced ferredoxin + 8 H(+) + N(2) + 16 ATP + 16 H(2)O = 8 oxidized ferredoxin + H(2) + 2 NH(3) + 16 ADP + 16 phosphate		0.144
1.2.1.10	Acetaldehyde dehydrogenase (acetylating)	Acetaldehyde + CoA + NAD(+) = acetyl-CoA + NADH		0.021	0.063
1.2.1.11	Aspartate-semialdehyde dehydrogenase	L-aspartate 4-semialdehyde + phosphate + NADP(+) = L-4-aspartyl phosphate + NADPH		0.154	0.063
1.2.1.12	Glyceraldehyde-3-phosphate dehydrogenase (phosphorylating)	D-glyceraldehyde 3-phosphate + phosphate + NAD(+) = 3-phospho-D-glyceroyl phosphate + NADH		0.205	0.125
1.2.1.16	Succinate-semialdehyde dehydrogenase (NAD(P)(+))	Succinate semialdehyde + NAD(P)(+) + H(2)O = succinate + NAD(P)H		0.041
1.2.1.19	Aminobutyraldehyde dehydrogenase	4-aminobutanal + NAD(+) + H(2)O = 4-aminobutanoate + NADH		0.01	0.063
1.2.1.2	Formate dehydrogenase	Formate + NAD(+) = CO(2) + NADH		0.174
1.2.1.20	Glutarate-semialdehyde dehydrogenase	Glutarate semialdehyde + NAD(+) + H(2)O = glutarate + NADH		0.041
1.2.1.3	Aldehyde dehydrogenase (NAD(+))	An aldehyde + NAD(+) + H(2)O = a carboxylate + NADH		0.031	0.125
1.2.1.31	L-aminoadipate-semialdehyde dehydrogenase	(S)-2-amino-6-oxohexanoate + NAD(P)(+) + H(2)O = L-2-aminoadipate + NAD(P)H			0.063
1.2.1.32	Aminomuconate-semialdehyde dehydrogenase	2-aminomuconate 6-semialdehyde + NAD(+) + H(2)O = 2-aminomuconate + NADH		0.021
1.2.1.38	N-acetyl-gamma-glutamyl-phosphate reductase	N-acetyl-L-glutamate 5-semialdehyde + NADP(+) + phosphate = N-acetyl-5- glutamyl phosphate + NADPH		0.123	0.125
1.2.1.39	Phenylacetaldehyde dehydrogenase	Phenylacetaldehyde + NAD(+) + H(2)O = phenylacetate + NADH			0.063
1.2.1.41	Glutamate-5-semialdehyde dehydrogenase	L-glutamate 5-semialdehyde + phosphate + NADP(+) = L-glutamyl 5-phosphate + NADPH		0.133
1.2.1.43	Formate dehydrogenase (NADP(+))	Formate + NADP(+) = CO(2) + NADPH		0.041
1.2.1.59	Glyceraldehyde-3-phosphate dehydrogenase (NAD(P)(+)) (phosphorylating)	D-glyceraldehyde 3-phosphate + phosphate + NAD(P)(+) = 3-phospho-D- glyceroyl phosphate + NAD(P)H		0.01
1.2.1.60	5-carboxymethyl-2-hydroxymuconic-semialdehyde dehydrogenase	5-carboxymethyl-2-hydroxymuconate semialdehyde + H(2)O + NAD(+) = 5-carboxymethyl-2-hydroxymuconate + NADH		0.01
1.2.1.70	Glutamyl-tRNA reductase	L-glutamate 1-semialdehyde + NADP(+) + tRNA(Glu) = L-glutamyl-tRNA(Glu) + NADPH		0.113	0.125
1.2.1.75	Malonyl CoA reductase (malonate semialdehyde-forming)	Malonate semialdehyde + CoA + NADP(+) = malonyl-CoA + NADPH		0.01
1.2.1.79	Succinate-semialdehyde dehydrogenase (NADP(+))	Succinate semialdehyde + NADP(+) + H(2)O = succinate + NADPH		0.041
1.2.1.8	Betaine-aldehyde dehydrogenase	Betaine aldehyde + NAD(+) + H(2)O = betaine + NADH		0.01
1.2.1.85	2-hydroxymuconate-6-semialdehyde dehydrogenase	2-hydroxymuconate-6-semialdehyde + NAD(+) + H(2)O = (2Z,4E)-2- hydroxyhexa-2,4-dienedioate + NADH		0.021
1.2.1.87	Propanal dehydrogenase (CoA-propanoylating)	Propanal + CoA + NAD(+) = propanoyl-CoA + NADH		0.01
1.2.1.88	L-glutamate gamma-semialdehyde dehydrogenase	L-glutamate 5-semialdehyde + NAD(+) + H(2)O = L-glutamate + NADH		0.082
1.2.1.91	3-oxo-5,6-dehydrosuberyl-CoA semialdehyde dehydrogenase 3-oxo-5,6-dehydrosuberyl-CoA semialdehyde + NADP+ + H2O = 3-oxo-5,6-dehydrosuberyl-CoA + NADPH + H+	3-oxo-5,6-dehydrosuberyl-CoA semialdehyde + NADP+ + H2O = 3-oxo-5,6-dehydrosuberyl-CoA + NADPH + H+		0.01	0.063
1.2.4.1	Pyruvate dehydrogenase (acetyl-transferring)	Pyruvate + [dihydrolipoyllysine-residue acetyltransferase] lipoyllysine = [dihydrolipoyllysine-residue acetyltransferase] S-acetyldihydrolipoyllysine + CO(2)		0.154	0.063
1.2.4.2	Oxoglutarate dehydrogenase (succinyl-transferring)	2-oxoglutarate + [dihydrolipoyllysine-residue succinyltransferase] lipoyllysine = [dihydrolipoyllysine-residue succinyltransferase] S-succinyldihydrolipoyllysine + CO(2)		0.031
1.2.4.4	3-methyl-2-oxobutanoate dehydrogenase (2-methylpropanoyl-transferring)	3-methyl-2-oxobutanoate + [dihydrolipoyllysine-residue (2-methylpropanoyl)transferase] lipoyllysine = [dihydrolipoyllysine- residue (2-methylpropanoyl)transferase] S-(2-methylpropanoyl)dihydrolipoyllysine + CO(2)		0.041	0.063
1.2.5.1	Pyruvate dehydrogenase (quinone)	Pyruvate + ubiquinone + H(2)O = acetate + CO(2) + ubiquinol		0.01
1.2.7.1	Pyruvate synthase	Pyruvate + CoA + 2 oxidized ferredoxin = acetyl-CoA + CO(2) + 2 reduced ferredoxin + 2 H(+)		0.359
1.2.7.11	2-oxoacid oxidoreductase (ferredoxin)	A 2-oxocarboxylate + CoA + 2 oxidized ferredoxin = an acyl-CoA + CO(2) + 2 reduced ferredoxin + 2 H(+)		0.523
1.2.7.3	2-oxoglutarate synthase	2-oxoglutarate + CoA + 2 oxidized ferredoxin = succinyl-CoA + CO(2) + 2 reduced ferredoxin + 2 H(+)		0.811	0.125
1.2.7.4	Carbon-monoxide dehydrogenase (ferredoxin)	CO + H(2)O + 2 oxidized ferredoxin = CO(2) + 2 reduced ferredoxin + 2 H(+)		0.031
1.2.7.5	Aldehyde ferredoxin oxidoreductase	An aldehyde + H(2)O + 2 oxidized ferredoxin = a carboxylate + 2 H(+) + 2 reduced ferredoxin		0.215
1.2.7.8	Indolepyruvate ferredoxin oxidoreductase	(Indol-3-yl)pyruvate + CoA + 2 oxidized ferredoxin = S-2-(indol-3- yl)acetyl-CoA + CO(2) + 2 reduced ferredoxin + H(+)		0.257	0.125
1.2.99.2	Carbon-monoxide dehydrogenase (acceptor)	CO + H(2)O + A = CO(2) + AH(2)		0.113
1.2.99.5	Formylmethanofuran dehydrogenase	Formylmethanofuran + H(2)O + acceptor = CO(2) + methanofuran + reduced acceptor		0.082
1.20.2.1	Arsenate reductase (cytochrome c)	Arsenite + H(2)O + 2 oxidized cytochrome c = arsenate + 2 reduced cytochrome c + 2 H(+)		0.041
1.20.4.1	Arsenate reductase (glutaredoxin)	Arsenate + glutaredoxin = arsenite + glutaredoxin disulfide + H(2)O		0.113
1.20.9.1	Arsenate reductase (azurin)	Arsenite + H(2)O + 2 oxidized azurin = arsenate + 2 reduced azurin + 2 H(+)		0.041
1.21.3.9	Dichlorochromopyrrolate synthase	4 2-imino-3-(7-chloroindol-3-yl)propanoate + O(2) = 2 dichlorochromopyrrolate + 2 NH(3) + 2 H(2)O			0.188
1.21.4.2	Glycine reductase	Acetyl phosphate + NH(3) + thioredoxin disulfide + H(2)O = glycine + phosphate + thioredoxin		0.123
1.21.98.1	cyclic dehypoxanthinyl futalosine synthase	dehypoxanthine futalosine + S-adenosyl-L-methionine = cyclic dehypoxanthinyl futalosine + 5'-deoxyadenosine + L-methionine		0.062
1.3.1.10	Enoyl-[acyl-carrier-protein] reductase (NADPH_ Si-specific)	An acyl-[acyl-carrier protein] + NADP(+) = a trans-2,3-dehydroacyl-[acyl- carrier protein] + NADPH		0.092
1.3.1.106	Cobalt-precorrin-6A reductase	Cobalt-precorrin-6B + NAD(+) = cobalt-precorrin-6A + NADH		0.041
1.3.1.12	Prephenate dehydrogenase	Prephenate + NAD(+) = 4-hydroxyphenylpyruvate + CO(2) + NADH		0.133	0.313
1.3.1.14	Dihydroorotate dehydrogenase (NAD(+))	(S)-dihydroorotate + NAD(+) = orotate + NADH		0.133
1.3.1.28	2_3-dihydro-2_3-dihydroxybenzoate dehydrogenase	2,3-dihydro-2,3-dihydroxybenzoate + NAD(+) = 2,3-dihydroxybenzoate + NADH			0.438
1.3.1.34	2_4-dienoyl-CoA reductase (NADPH)	Trans-2,3-didehydroacyl-CoA + NADP(+) = trans,trans-2,3,4,5- tetradehydroacyl-CoA + NADPH		0.01
1.3.1.54	Precorrin-6A reductase	Precorrin-6B + NADP(+) = precorrin-6A + NADPH		0.041
1.3.1.74	2-alkenal reductase (NAD(P)(+))	A n-alkanal + NAD(P)(+) = an alk-2-enal + NAD(P)H		0.021
1.3.1.76	Precorrin-2 dehydrogenase	Precorrin-2 + NAD(+) = sirohydrochlorin + NADH		0.103
1.3.1.83	Geranylgeranyl diphosphate reductase	Phytyl diphosphate + 3 NADP(+) = geranylgeranyl diphosphate + 3 NADPH		0.01
1.3.1.84	Acrylyl-CoA reductase (NADPH)	Propanoyl-CoA + NADP(+) = acrylyl-CoA + NADPH		0.01
1.3.1.85	Crotonyl-CoA carboxylase/reductase	(2S)-ethylmalonyl-CoA + NADP(+) = (E)-but-2-enoyl-CoA + CO(2) + NADPH			0.063
1.3.1.86	Crotonyl-CoA reductase	Butanoyl-CoA + NADP(+) = (E)-but-2-enoyl-CoA + NADPH			0.063
1.3.1.9	Enoyl-[acyl-carrier-protein] reductase (NADH)	An acyl-[acyl-carrier protein] + NAD(+) = a trans-2,3-dehydroacyl-[acyl- carrier protein] + NADH		0.123	0.125
1.3.1.98	UDP-N-acetylmuramate dehydrogenase	UDP-N-acetyl-alpha-D-muramate + NADP(+) = UDP-N-acetyl-3- O-(1-carboxyvinyl)-alpha-D-glucosamine + NADPH		0.113
1.3.3.11	Pyrroloquinoline-quinone synthase	6-(2-amino-2-carboxyethyl)-7,8-dioxo-1,2,3,4,7,8-hexahydroquinoline-2,4- dicarboxylate + 3 O(2) = 4,5-dioxo-4,5-dihydro-1H-pyrrolo[2,3- f]quinoline-2,7,9-tricarboxylate + 2 H(2)O(2) + 2 H(2)O			0.063
1.3.3.13	Albonoursin synthase	Cyclo(L-leucyl-L-phenylalanyl) + 2 O(2) = albonoursin + 2 H(2)O(2)			0.063
1.3.3.14	Aclacinomycin-A oxidase	Aclacinomycin A + O(2) = aclacinomycin Y + H(2)O(2)			0.063
1.3.3.3	Coproporphyrinogen oxidase	Coproporphyrinogen-III + O(2) + 2 H(+) = protoporphyrinogen-IX + 2 CO(2) + 2 H(2)O		0.01
1.3.3.4	Protoporphyrinogen oxidase	Protoporphyrinogen-IX + 3 O(2) = protoporphyrin-IX + 3 H(2)O(2)		0.062	0.125
1.3.3.6	Acyl-CoA oxidase	Acyl-CoA + O(2) = trans-2,3-dehydroacyl-CoA + H(2)O(2)			0.063
1.3.5.1	Succinate dehydrogenase (quinone)	Succinate + a quinone = fumarate + a quinol		0.185
1.3.5.2	Dihydroorotate dehydrogenase (quinone)	(S)-dihydroorotate + a quinone = orotate + a quinol		0.031	0.063
1.3.5.3	Protoporphyrinogen IX dehydrogenase (menaquinone)	Protoporphyrinogen IX + 3 menaquinone = protoporphyrin IX + 3 menaquinol		0.021
1.3.5.4	Fumarate reductase (quinol)	Succinate + a quinone = fumarate + a quinol		0.226
1.3.5.5	15-cis-phytoene desaturase	15-cis-phytoene + 2 plastoquinone = 9,15,9'-tri-cis-zeta-carotene + 2 plastoquinol		0.01
1.3.7.7	Ferredoxin:protochlorophyllide reductase (ATP-dependent)	Protochlorophyllide a + reduced ferredoxin + 2 ATP + 2 H(2)O = chlorophyllide a + oxidized ferredoxin + 2 ADP + 2 phosphate		0.031
1.3.8.1	Short-chain acyl-CoA dehydrogenase	Butanoyl-CoA + electron-transfer flavoprotein = 2-butenoyl-CoA + reduced electron-transfer flavoprotein		0.031	0.188
1.3.8.6	Glutaryl-CoA dehydrogenase (ETF)	Glutaryl-CoA + electron-transfer flavoprotein = crotonyl-CoA + CO(2) + reduced electron-transfer flavoprotein		0.031
1.3.8.7	Medium-chain acyl-CoA dehydrogenase	A medium-chain acyl-CoA + electron-transfer flavoprotein = a medium-chain trans-2,3-dehydroacyl-CoA + reduced electron-transfer flavoprotein		0.021
1.3.98.1	Dihydroorotate oxidase (fumarate)	(S)-dihydroorotate + fumarate = orotate + succinate		0.082
1.3.99.16	Isoquinoline 1-oxidoreductase	Isoquinoline + acceptor + H(2)O = isoquinolin-1(2H)-one + reduced acceptor		0.021
1.3.99.22	Coproporphyrinogen dehydrogenase	Coproporphyrinogen-III + 2 S-adenosyl-L-methionine = protoporphyrinogen- IX + 2 CO(2) + 2 L-methionine + 2 5'-deoxyadenosine		0.185
1.3.99.23	All-trans-retinol 13_14-reductase	All-trans-13,14-dihydroretinol + acceptor = all-trans-retinol + reduced acceptor			0.125
1.3.99.24	2-amino-4-deoxychorismate dehydrogenase	(2S)-2-amino-4-deoxychorismate + FMN = 3-(1-carboxyvinyloxy)anthranilate + FMNH(2)			0.063
1.3.99.26	All-trans-zeta-carotene desaturase	All-trans-zeta-carotene + 2 acceptor = all-trans-lycopene + 2 reduced acceptor		0.021	0.188
1.3.99.28	Phytoene desaturase (neurosporene-forming)	15-cis-phytoene + 3 acceptor = all-trans-neurosporene + 3 reduced acceptor		0.021	0.188
1.3.99.29	Phytoene desaturase (zeta-carotene-forming)	15-cis-phytoene + 2 acceptor = all-trans-zeta-carotene + 2 reduced acceptor		0.021	0.25
1.3.99.31	Phytoene desaturase (lycopene-forming)	15-cis-phytoene + 4 acceptor = all-trans-lycopene + 4 reduced acceptor		0.021	0.375
1.3.99.35	Chlorophyllide a reductase	3-deacetyl-3-vinylbacteriochlorophyllide a + A + ADP + phosphate = chlorophyllide a + AH(2) + ATP + H(2)O		0.031
1.3.99.36	Cypemycin cysteine dehydrogenase (decarboxylating)	Cypemycin(1-18)-L-Cys-L-Leu-L-Val-L-Cys + acceptor = C(3,19),S(21)- cypemycin(1-18)-L-Ala-L-Leu-N-thioethenyl-L-valinamide + CO(2) + H(2)S + reduced acceptor			0.063
1.3.99.4	3-oxosteroid 1-dehydrogenase	A 3-oxosteroid + acceptor = a 3-oxo-Delta(1)-steroid + reduced acceptor		0.01
1.4.1.1	Alanine dehydrogenase	L-alanine + H(2)O + NAD(+) = pyruvate + NH(3) + NADH		0.103	0.063
1.4.1.13	Glutamate synthase (NADPH)	2 L-glutamate + NADP(+) = L-glutamine + 2-oxoglutarate + NADPH		0.164
1.4.1.14	Glutamate synthase (NADH)	2 L-glutamate + NAD(+) = L-glutamine + 2-oxoglutarate + NADH		0.164
1.4.1.16	Diaminopimelate dehydrogenase	Meso-2,6-diaminoheptanedioate + H(2)O + NADP(+) = L-2-amino-6- oxoheptanedioate + NH(3) + NADPH		0.021
1.4.1.2	Glutamate dehydrogenase	L-glutamate + H(2)O + NAD(+) = 2-oxoglutarate + NH(3) + NADH		0.051
1.4.1.3	Glutamate dehydrogenase (NAD(P)(+))	L-glutamate + H(2)O + NAD(P)(+) = 2-oxoglutarate + NH(3) + NAD(P)H		0.072
1.4.1.4	Glutamate dehydrogenase (NADP(+))	L-glutamate + H(2)O + NADP(+) = 2-oxoglutarate + NH(3) + NADPH		0.051	0.063
1.4.1.9	Leucine dehydrogenase	L-leucine + H(2)O + NAD(+) = 4-methyl-2-oxopentanoate + NH(3) + NADH			0.063
1.4.3.16	L-aspartate oxidase	L-aspartate + O(2) = iminosuccinate + H(2)O(2)		0.123
1.4.3.19	Glycine oxidase	Glycine + H(2)O + O(2) = glyoxylate + NH(3) + H(2)O(2)		0.01
1.4.3.23	7-chloro-L-tryptophan oxidase	7-chloro-L-tryptophan + O(2) = 2-imino-3-(7-chloroindol-3-yl)propanoate + H(2)O(2)			0.188
1.4.3.4	Monoamine oxidase	RCH(2)NHR' + H(2)O + O(2) = RCHO + R'NH(2) + H(2)O(2)		0.01	0.063
1.4.3.5	Pyridoxal 5'-phosphate synthase	(1) Pyridoxamine 5'-phosphate + H(2)O + O(2) = pyridoxal 5'-phosphate + NH(3) + H(2)O(2) (2) Pyridoxine 5'-phosphate + O(2) = pyridoxal 5'-phosphate + H(2)O(2)		0.01	0.063
1.4.4.2	Glycine dehydrogenase (aminomethyl-transferring)	Glycine + [glycine-cleavage complex H protein]-N(6)-lipoyl-L-lysine = [glycine-cleavage complex H protein]-S-aminomethyl-N(6)-dihydrolipoyl-L- lysine + CO(2)		0.113
1.4.7.1	Glutamate synthase (ferredoxin)	2 L-glutamate + 2 oxidized ferredoxin = L-glutamine + 2-oxoglutarate + 2 reduced ferredoxin + 2 H(+)		0.01
1.4.9.1	Methylamine dehydrogenase (amicyanin)	Methylamine + H(2)O + amicyanin = formaldehyde + ammonia + reduced amicyanin			0.188
1.5.1.10	Saccharopine dehydrogenase (NADP(+)_ L-glutamate-forming)	N(6)-(L-1,3-dicarboxypropyl)-L-lysine + NADP(+) + H(2)O = L-glutamate + (S)-2-amino-6-oxohexanoate + NADPH		0.01
1.5.1.2	Pyrroline-5-carboxylate reductase	L-proline + NAD(P)(+) = 1-pyrroline-5-carboxylate + NAD(P)H		0.154	0.188
1.5.1.20	Methylenetetrahydrofolate reductase (NAD(P)H)	5-methyltetrahydrofolate + NAD(P)(+) = 5,10-methylenetetrahydrofolate + NAD(P)H		0.123	0.563
1.5.1.28	Opine dehydrogenase	(2S)-2-((1-(R)-carboxyethyl)amino)pentanoate + NAD(+) + H(2)O = L-2- aminopentanoic acid + pyruvate + NADH		0.041
1.5.1.3	Dihydrofolate reductase	5,6,7,8-tetrahydrofolate + NADP(+) = 7,8-dihydrofolate + NADPH		0.021
1.5.1.30	Flavin reductase (NADPH)	Reduced riboflavin + NADP(+) = riboflavin + NADPH			0.188
1.5.1.34	6_7-dihydropteridine reductase	A 5,6,7,8-tetrahydropteridine + NAD(P)(+) = a 6,7-dihydropteridine + NAD(P)H		0.01
1.5.1.36	Flavin reductase (NADH)	Reduced flavin + NAD(+) = flavin + NADH		0.01
1.5.1.38	FMN reductase (NADPH)	FMNH(2) + NADP(+) = FMN + NADPH			0.125
1.5.1.5	Methylenetetrahydrofolate dehydrogenase (NADP(+))	5,10-methylenetetrahydrofolate + NADP(+) = 5,10- methenyltetrahydrofolate + NADPH		0.164
1.5.1.7	Saccharopine dehydrogenase (NAD(+)_ L-lysine-forming)	N(6)-(L-1,3-dicarboxypropyl)-L-lysine + NAD(+) + H(2)O = L-lysine + 2-oxoglutarate + NADH		0.051
1.5.3.1	Sarcosine oxidase	Sarcosine + H(2)O + O(2) = glycine + formaldehyde + H(2)O(2)		0.072
1.5.5.2	Proline dehydrogenase	L-proline + a quinone = (S)-1-pyrroline-5-carboxylate + a quinol		0.01
1.6.1.1	NAD(P)(+) transhydrogenase (Si-specific)	NADPH + NAD(+) = NADP(+) + NADH		0.01
1.6.1.2	NAD(P)(+) transhydrogenase (Re/Si-specific)	NADPH + NAD(+) = NADP(+) + NADH		0.031
1.6.5.11	NADH dehydrogenase (quinone)	NADH + H+ + a quinone = NAD+ + a quinol			0.188
1.6.5.2	NAD(P)H dehydrogenase (quinone)	NAD(P)H + a quinone = NAD(P)(+) + a hydroquinone		0.031
1.6.5.3	NADH:ubiquinone reductase (H(+)-translocating)	NADH + ubiquinone + 5 H(+)(In) = NAD(+) + ubiquinol + 4 H(+)(Out)		2.36
1.6.5.5	NADPH:quinone reductase	NADPH + 2 quinone = NADP(+) + 2 semiquinone		0.031	0.125
1.6.99.3	NADH dehydrogenase	NADH + acceptor = NAD(+) + reduced acceptor		0.092
1.7.1.13	PreQ(1) synthase	7-aminomethyl-7-carbaguanine + 2 NADP(+) = 7-cyano-7-carbaguanine + 2 NADPH		0.031	0.375
1.7.2.1	Nitrite reductase (NO-forming)	Nitric oxide + H(2)O + ferricytochrome c = nitrite + ferrocytochrome c + 2 H(+)		0.031
1.7.2.2	Nitrite reductase (cytochrome; ammonia-forming)	NH(3) + 2 H(2)O + 6 ferricytochrome c = nitrite + 6 ferrocytochrome c + 7 H(+)		0.01
1.7.2.3	Trimethylamine-N-oxide reductase (cytochrome c)	Trimethylamine + 2 (ferricytochrome c)-subunit + H(2)O = trimethylamine N-oxide + 2 (ferrocytochrome c)-subunit + 2 H(+)		0.031
1.7.2.4	Nitrous-oxide reductase	Nitrogen + H(2)O + 2 ferricytochrome c = nitrous oxide + 2 ferrocytochrome c + 2 H(+)		0.01
1.7.2.5	Nitric-oxide reductase (cytochrome c)	Nitrous oxide + 2 ferricytochrome c + H(2)O = 2 nitric oxide + 2 ferrocytochrome c + 2 H(+)		0.01
1.7.99.1	Hydroxylamine reductase	NH(3) + H(2)O + acceptor = hydroxylamine + reduced acceptor		0.113
1.7.99.4	Nitrate reductase	Nitrite + acceptor = nitrate + reduced acceptor		0.185
1.8.1.2	Sulfite reductase (NADPH)	H(2)S + 3 NADP(+) + 3 H(2)O = sulfite + 3 NADPH		0.031
1.8.1.4	Dihydrolipoyl dehydrogenase	Protein N(6)-(dihydrolipoyl)lysine + NAD(+) = protein N(6)-(lipoyl)lysine + NADH		0.133
1.8.1.7	Glutathione-disulfide reductase	2 glutathione + NADP(+) = glutathione disulfide + NADPH		0.021
1.8.1.8	Protein-disulfide reductase	Protein dithiol + NAD(P)(+) = protein disulfide + NAD(P)H			0.063
1.8.1.9	Thioredoxin-disulfide reductase	Thioredoxin + NADP(+) = thioredoxin disulfide + NADPH		0.195
1.8.2.2	Thiosulfate dehydrogenase	2 thiosulfate + 2 ferricytochrome c = tetrathionate + 2 ferrocytochrome c		0.01
1.8.4.10	Adenylyl-sulfate reductase (thioredoxin)	AMP + sulfite + thioredoxin disulfide = 5'-adenylyl sulfate + thioredoxin		0.051
1.8.4.11	Peptide-methionine (S)-S-oxide reductase	(1) Peptide-L-methionine + thioredoxin disulfide + H(2)O = peptide-L- methionine (S)-S-oxide + thioredoxin (2) L-methionine + thioredoxin disulfide + H(2)O = L-methionine (S)-S- oxide + thioredoxin		0.103
1.8.4.12	Peptide-methionine (R)-S-oxide reductase	Peptide-L-methionine + thioredoxin disulfide + H(2)O = peptide-L- methionine (R)-S-oxide + thioredoxin		0.072
1.8.4.8	Phosphoadenylyl-sulfate reductase (thioredoxin)	Adenosine 3',5'-bisphosphate + sulfite + thioredoxin disulfide = 3'-phosphoadenylyl sulfate + thioredoxin		0.051	0.063
1.8.5.2	Thiosulfate dehydrogenase (quinone)	2 thiosulfate + 6-decylubiquinone = tetrathionate + 6-decylubiquinol		0.021
1.8.5.3	Dimethylsulfoxide reductase	Dimethylsulfide + menaquinone + H(2)O = dimethylsulfoxide + menaquinol		0.031
1.8.7.1	Sulfite reductase (ferredoxin)	Hydrogen sulfide + 6 oxidized ferredoxin + 3 H(2)O = sulfite + 6 reduced ferredoxin + 6 H(+)		0.031
1.8.98.1	CoB--CoM heterodisulfide reductase	Coenzyme B + coenzyme M + methanophenazine = N-(7-((2-sulfoethyl)dithio)heptanoyl)-O(3)-phospho-L-threonine + dihydromethanophenazine		0.123
1.8.99.2	Adenylyl-sulfate reductase	AMP + sulfite + acceptor = adenylyl sulfate + reduced acceptor		0.021
1.8.99.3	Hydrogensulfite reductase	(O(3)SSSO(3))(2-) + acceptor + 2 H(2)O + OH(-) = 3 HSO(3)(-) + reduced acceptor		0.021
1.8.99.5	dissimilatory sulfite reductase	several reactions		0.021
1.9.3.1	Cytochrome-c oxidase	4 ferrocytochrome c + O(2) + 4 H(+) = 4 ferricytochrome c + 2 H(2)O		0.236
1.97.1.4	[Formate-C-acetyltransferase]-activating enzyme	S-adenosyl-L-methionine + dihydroflavodoxin + [formate C-acetyltransferase]-glycine = 5'-deoxyadenosine + L-methionine + flavodoxin semiquinone + [formate C-acetyltransferase]-glycin-2-yl radical		0.369	0.063
1.97.1.9	Selenate reductase	Selenite + H(2)O + acceptor = selenate + reduced acceptor		0.01
2.1.1.10	Homocysteine S-methyltransferase	S-methyl-L-methionine + L-homocysteine = 2 L-methionine		0.01
2.1.1.104	Caffeoyl-CoA O-methyltransferase	S-adenosyl-L-methionine + caffeoyl-CoA = S-adenosyl-L-homocysteine + feruloyl-CoA			0.063
2.1.1.107	Uroporphyrinogen-III C-methyltransferase	(1) S-adenosyl-L-methionine + uroporphyrinogen III = S-adenosyl-L- homocysteine + precorrin-1 (2) S-adenosyl-L-methionine + precorrin-1 = S-adenosyl-L-homocysteine + precorrin-2		0.123
2.1.1.11	Magnesium protoporphyrin IX methyltransferase	S-adenosyl-L-methionine + magnesium protoporphyrin IX = S-adenosyl-L- homocysteine + magnesium protoporphyrin IX 13-methyl ester		0.01
2.1.1.113	Site-specific DNA-methyltransferase (cytosine-N(4)-specific)	S-adenosyl-L-methionine + DNA cytosine = S-adenosyl-L-homocysteine + DNA N(4)-methylcytosine		0.01
2.1.1.13	Methionine synthase	5-methyltetrahydrofolate + L-homocysteine = tetrahydrofolate + L-methionine		0.103	0.063
2.1.1.130	Precorrin-2 C(20)-methyltransferase	S-adenosyl-L-methionine + precorrin-2 = S-adenosyl-L-homocysteine + precorrin-3A		0.072
2.1.1.131	Precorrin-3B C(17)-methyltransferase	S-adenosyl-L-methionine + precorrin-3B = S-adenosyl-L-homocysteine + precorrin-4		0.072
2.1.1.132	Precorrin-6B C(5_15)-methyltransferase (decarboxylating)	2 S-adenosyl-L-methionine + precorrin-6B = 2 S-adenosyl-L-homocysteine + precorrin-8X + CO(2)		0.031
2.1.1.133	Precorrin-4 C(11)-methyltransferase	S-adenosyl-L-methionine + precorrin-4 = S-adenosyl-L-homocysteine + precorrin-5		0.072
2.1.1.14	5-methyltetrahydropteroyltriglutamate--homocysteine S-methyltransferase	5-methyltetrahydropteroyltri-L-glutamate + L-homocysteine = tetrahydropteroyltri-L-glutamate + L-methionine		0.021	0.063
2.1.1.148	Thymidylate synthase (FAD)	5,10-methylenetetrahydrofolate + dUMP + NADPH = dTMP + tetrahydrofolate + NADP(+)		0.123	0.063
2.1.1.15	Fatty-acid O-methyltransferase	S-adenosyl-L-methionine + a fatty acid = S-adenosyl-L-homocysteine + a fatty acid methyl ester			0.063
2.1.1.151	Cobalt-factor II C(20)-methyltransferase	S-adenosyl-L-methionine + cobalt-factor II = S-adenosyl-L-homocysteine + cobalt-factor III		0.072
2.1.1.163	Demethylmenaquinone methyltransferase	A demethylmenaquinol + S-adenosyl-L-methionine = a menaquinol + S-adenosyl-L-homocysteine		0.195
2.1.1.164	Demethylrebeccamycin-D-glucose O-methyltransferase	4'-demethylrebeccamycin + S-adenosyl-L-methionine = rebeccamycin + S-adenosyl-L-homocysteine			0.063
2.1.1.166	23S rRNA (uridine(2552)-2'-O)-methyltransferase	S-adenosyl-L-methionine + uridine(2552) in 23S rRNA = S-adenosyl-L- homocysteine + 2'-O-methyluridine(2552) in 23S rRNA		0.051
2.1.1.170	16S rRNA (guanine(527)-N(7))-methyltransferase	S-adenosyl-L-methionine + guanine(527) in 16S rRNA = S-adenosyl-L- homocysteine + N(7)-methylguanine(527) in 16S rRNA		0.144
2.1.1.172	16S rRNA (guanine(1207)-N(2))-methyltransferase	S-adenosyl-L-methionine + guanine(1207) in 16S rRNA = S-adenosyl-L- homocysteine + N(2)-methylguanine(1207) in 16S rRNA		0.021
2.1.1.173	23S rRNA (guanine(2445)-N(2))-methyltransferase	S-adenosyl-L-methionine + guanine(2445) in 23S rRNA = S-adenosyl-L- homocysteine + N(2)-methylguanine(2445) in 23S rRNA			0.063
2.1.1.176	16S rRNA (cytosine(967)-C(5))-methyltransferase	S-adenosyl-L-methionine + cytosine(967) in 16S rRNA = S-adenosyl-L- homocysteine + 5-methylcytosine(967) in 16S rRNA		0.133
2.1.1.177	23S rRNA (pseudouridine(1915)-N(3))-methyltransferase	S-adenosyl-L-methionine + pseudouridine(1915) in 23S rRNA = S-adenosyl-L- homocysteine + N(3)-methylpseudouridine(1915) in 23S rRNA		0.103	0.063
2.1.1.178	16S rRNA (cytosine(1407)-C(5))-methyltransferase	S-adenosyl-L-methionine + cytosine(1407) in 16S rRNA = S-adenosyl-L- homocysteine + 5-methylcytosine(1407) in 16S rRNA		0.051
2.1.1.179	16S rRNA (guanine(1405)-N(7))-methyltransferase	S-adenosyl-L-methionine + guanine(1405) in 16S rRNA = S-adenosyl-L- homocysteine + N(7)-methylguanine(1405) in 16S rRNA		0.01
2.1.1.180	16S rRNA (adenine(1408)-N(1))-methyltransferase	S-adenosyl-L-methionine + adenine(1408) in 16S rRNA = S-adenosyl-L- homocysteine + N(1)-methyladenine(1408) in 16S rRNA			0.063
2.1.1.182	16S rRNA (adenine(1518)-N(6)/adenine(1519)-N(6))-dimethyltransferase	4 S-adenosyl-L-methionine + adenine(1518)/adenine(1519) in 16S rRNA = 4 S-adenosyl-L-homocysteine + N(6)-dimethyladenine(1518)/N(6)- dimethyladenine(1519) in 16S rRNA		0.154
2.1.1.184	23S rRNA (adenine(2085)-N(6))-dimethyltransferase	2 S-adenosyl-L-methionine + adenine(2085) in 23S rRNA = 2 S-adenosyl-L- homocysteine + N(6)-dimethyladenine(2085) in 23S rRNA			0.188
2.1.1.185	23S rRNA (guanosine(2251)-2'-O)-methyltransferase	S-adenosyl-L-methionine + guanosine(2251) in 23S rRNA = S-adenosyl-L- homocysteine + 2'-O-methylguanosine(2251) in 23S rRNA		0.123
2.1.1.190	23S rRNA (uracil(1939)-C(5))-methyltransferase	S-adenosyl-L-methionine + uracil(1939) in 23S rRNA = S-adenosyl-L- homocysteine + 5-methyluracil(1939) in 23S rRNA		0.113
2.1.1.191	23S rRNA (cytosine(1962)-C(5))-methyltransferase	S-adenosyl-L-methionine + cytosine(1962) in 23S rRNA = S-adenosyl-L- homocysteine + 5-methylcytosine(1962) in 23S rRNA		0.174
2.1.1.192	23S rRNA (adenine(2503)-C(2))-methyltransferase	2 S-adenosyl-L-methionine + adenine(2503) in 23S rRNA = S-adenosyl-L- homocysteine + L-methionine + 5'-deoxyadenosine + 2-methyladenine(2503) in 23S rRNA		0.144
2.1.1.193	16S rRNA (uracil(1498)-N(3))-methyltransferase	S-adenosyl-L-methionine + uracil(1498) in 16S rRNA = S-adenosyl-L- homocysteine + N(3)-methyluracil(1498) in 16S rRNA		0.113
2.1.1.195	Cobalt-precorrin-5B (C(1))-methyltransferase	Cobalt-precorrin-5B + S-adenosyl-L-methionine = cobalt-precorrin-6A + S-adenosyl-L-homocysteine		0.072
2.1.1.197	Malonyl-[acyl-carrier protein] O-methyltransferase	S-adenosyl-L-methionine + malonyl-[acyl-carrier protein] = S-adenosyl-L- homocysteine + malonyl-[acyl-carrier protein] methyl ester		0.062
2.1.1.198	16S rRNA (cytidine(1402)-2'-O)-methyltransferase	S-adenosyl-L-methionine + cytidine(1402) in 16S rRNA = S-adenosyl-L- homocysteine + 2'-O-methylcytidine(1402) in 16S rRNA		0.164	0.188
2.1.1.199	16S rRNA (cytosine(1402)-N(4))-methyltransferase	S-adenosyl-L-methionine + cytosine(1402) in 16S rRNA = S-adenosyl-L- homocysteine + N(4)-methylcytosine(1402) in 16S rRNA		0.154
2.1.1.201	2-methoxy-6-polyprenyl-1_4-benzoquinol methylase	S-adenosyl-L-methionine + 2-methoxy-6-all-trans-polyprenyl-1,4- benzoquinol = S-adenosyl-L-homocysteine + 6-methoxy-3-methyl-2-all-trans- polyprenyl-1,4-benzoquinol		0.195
2.1.1.207	tRNA (cytidine(34)-2'-O)-methyltransferase	(1) S-adenosyl-L-methionine + cytidine(34) in tRNA = S-adenosyl-L- homocysteine + 2'-O-methylcytidine(34) in tRNA (2) S-adenosyl-L-methionine + 5-carboxymethylaminomethyluridine(34) in tRNA(Leu) = S-adenosyl-L-homocysteine + 5-carboxymethylaminomethyl-2'-O- methyluridine(34) in tRNA(Leu)		0.072	0.063
2.1.1.208	23S rRNA (uridine(2479)-2'-O)-methyltransferase	S-adenosyl-L-methionine + uridine(2479) in 23S rRNA = S-adenosyl-L- homocysteine + 2'-O-methyluridine(2479) in 23S rRNA			0.063
2.1.1.209	23S rRNA (guanine(2535)-N(1))-methyltransferase	S-adenosyl-L-methionine + guanine(2535) in 23S rRNA = S-adenosyl-L- homocysteine + N(1)-methylguanine(2535) in 23S rRNA			0.063
2.1.1.219	tRNA (adenine(57)-N(1)/adenine(58)-N(1))-methyltransferase	2 S-adenosyl-L-methionine + adenine(57)/adenine(58) in tRNA = 2 S-adenosyl-L-homocysteine + N(1)-methyladenine(57)/N(1)- methyladenine(58) in tRNA		0.082
2.1.1.220	tRNA (adenine(58)-N(1))-methyltransferase	S-adenosyl-L-methionine + adenine(58) in tRNA = S-adenosyl-L-homocysteine + N(1)-methyladenine(58) in tRNA		0.082
2.1.1.222	2-polyprenyl-6-hydroxyphenol methylase	S-adenosyl-L-methionine + 3-(all-trans-polyprenyl)benzene-1,2-diol = S-adenosyl-L-homocysteine + 2-methoxy-6-(all-trans-polyprenyl)phenol			0.063
2.1.1.223	tRNA(1)(Val) (adenine(37)-N(6))-methyltransferase	S-adenosyl-L-methionine + adenine(37) in tRNA(1)(Val) = S-adenosyl-L- homocysteine + N(6)-methyladenine(37) in tRNA(1)(Val)		0.021
2.1.1.226	23S rRNA (cytidine(1920)-2'-O)-methyltransferase	S-adenosyl-L-methionine + cytidine(1920) in 23S rRNA = S-adenosyl-L- homocysteine + 2'-O-methylcytidine(1920) in 23S rRNA		0.123
2.1.1.227	16S rRNA (cytidine(1409)-2'-O)-methyltransferase	S-adenosyl-L-methionine + cytidine(1409) in 16S rRNA = S-adenosyl-L- homocysteine + 2'-O-methylcytidine(1409) in 16S rRNA		0.123
2.1.1.228	tRNA (guanine(37)-N(1))-methyltransferase	S-adenosyl-L-methionine + guanine(37) in tRNA = S-adenosyl-L-homocysteine + N(1)-methylguanine(37) in tRNA		0.154
2.1.1.234	dTDP-3-amino-3_4_6-trideoxy-alpha-D-glucopyranose N_N-dimethyltransferase	2 S-adenosyl-L-methionine + dTDP-3-amino-3,4,6-trideoxy-alpha-D- glucopyranose = 2 S-adenosyl-L-homocysteine + dTDP-3-dimethylamino-3,4,6- trideoxy-alpha-D-glucopyranose			0.063
2.1.1.237	Mycinamicin III 3''-O-methyltransferase	S-adenosyl-L-methionine + mycinamicin III = S-adenosyl-L-homocysteine + mycinamicin IV			0.063
2.1.1.238	Mycinamicin VI 2''-O-methyltransferase	S-adenosyl-L-methionine + mycinamicin VI = S-adenosyl-L-homocysteine + mycinamicin III			0.063
2.1.1.243	2-ketoarginine methyltransferase	S-adenosyl-L-methionine + 5-guanidino-2-oxopentanoate = S-adenosyl-L- homocysteine + 5-guanidino-3-methyl-2-oxopentanoate			0.063
2.1.1.245	5-methyltetrahydrosarcinapterin:corrinoid/iron-sulfur protein Co-methyltransferase	A [methyl-Co(III) corrinoid Fe-S protein] + tetrahydrosarcinapterin = a [Co(I) corrinoid Fe-S protein] + 5-methyltetrahydrosarcinapterin		0.092
2.1.1.254	Erythromycin 3''-O-methyltransferase	(1) S-adenosyl-L-methionine + erythromycin C = S-adenosyl-L-homocysteine + erythromycin A (2) S-adenosyl-L-methionine + erythromycin D = S-adenosyl-L-homocysteine + erythromycin B			0.063
2.1.1.255	Geranyl diphosphate 2-C-methyltransferase	S-adenosyl-L-methionine + geranyl diphosphate = S-adenosyl-L-homocysteine + (E)-2-methylgeranyl diphosphate			0.125
2.1.1.258	5-methyltetrahydrofolate:corrinoid/iron-sulfur protein Co-methyltransferase	A [methyl-Co(III) corrinoid Fe-S protein] + tetrahydrofolate = a [Co(I) corrinoid Fe-S protein] + 5-methyltetrahydrofolate		0.031
2.1.1.264	23S rRNA (guanine(2069)-N(7))-methyltransferase	S-adenosyl-L-methionine + guanine(2069) in 23S rRNA = S-adenosyl-L- homocysteine + N(7)-methylguanine(2069) in 23S rRNA			0.063
2.1.1.271	Cobalt-precorrin-4 methyltransferase	S-adenosyl-L-methionine + cobalt-precorrin-4 = S-adenosyl-L-homocysteine + cobalt-precorrin-5A		0.072
2.1.1.281	Phenylpyruvate C(3)-methyltransferase	S-adenosyl-L-methionine + 3-phenylpyruvate = S-adenosyl-L-homocysteine + (3S)-2-oxo-3-phenylbutanoate			0.063
2.1.1.284	8-demethylnovobiocic acid C(8)-methyltransferase	S-adenosyl-L-methionine + 8-demethylnovobiocic acid = S-adenosyl-L- homocysteine + novobiocic acid			0.125
2.1.1.285	Demethyldecarbamoylnovobiocin O-methyltransferase	S-adenosyl-L-methionine + demethyldecarbamoylnovobiocin = S-adenosyl-L- homocysteine + decarbamoylnovobiocin			0.188
2.1.1.288	Aklanonic acid methyltransferase	S-adenosyl-L-methionine + aklanonate = S-adenosyl-L-homocysteine + methyl aklanonate			0.188
2.1.1.289	Cobalt-precorrin-7 (C(5))-methyltransferase	Cobalt-precorrin-7 + S-adenosyl-L-methionine = cobalt-precorrin-8 + S-adenosyl-L-homocysteine		0.082
2.1.1.294	3-O-phospho-polymannosyl GlcNAc-diphospho-ditrans_octacis-undecaprenol 3-phospho-methyltransferase	S-adenosyl-L-methionine + 3-O-phospho-alpha-D-Man-(1->2)-alpha-D-Man- (1->2)-alpha-D-Man-(1->3)-alpha-D-Man-(1->3)-(alpha-D-Man-(1->2)-alpha-D- Man-(1->2)-alpha-D-Man-(1->3)-alpha-D-Man-(1->3))(n)-alpha-D-Man-(1->3)- alpha-D-Man-(1->3)-alpha-D-GlcNAc-diphospho-ditrans,octacis-undecaprenol = S-adenosyl-L-homocysteine + 3-O-methylphospho-alpha-D-Man-(1->2)-alpha- D-Man-(1->2)-alpha-D-Man-(1->3)-alp…		0.01
2.1.1.297	Peptide chain release factor N(5)-glutamine methyltransferase	S-adenosyl-L-methionine + [peptide chain release factor 1 or 2]-L- glutamine = S-adenosyl-L-homocysteine + [peptide chain release factor 1 or 2]-N(5)-methyl-L-glutamine		0.144
2.1.1.301	Cypemycin N-terminal methyltransferase	2 S-adenosyl-L-methionine + N-terminal L-alanine-[cypemycin] = 2 S-adenosyl-L-homocysteine + N-terminal N,N-dimethyl-L-alanine- [cypemycin]			0.063
2.1.1.302	3-hydroxy-5-methyl-1-naphthoate 3-O-methyltransferase	S-adenosyl-L-methionine + 3-hydroxy-5-methyl-1-naphthoate = S-adenosyl-L- homocysteine + 3-methoxy-5-methyl-1-naphthoate			0.063
2.1.1.303	2_7-dihydroxy-5-methyl-1-naphthoate 7-O-methyltransferase	S-adenosyl-L-methionine + 2,7-dihydroxy-5-methyl-1-naphthoate = S-adenosyl-L-homocysteine + 2-hydroxy-7-methoxy-5-methyl-1-naphthoate			0.063
2.1.1.304	L-tyrosine C(3)-methyltransferase	S-adenosyl-L-methionine + L-tyrosine = S-adenosyl-L-homocysteine + 3-methyl-L-tyrosine			0.063
2.1.1.33	tRNA (guanine(46)-N(7))-methyltransferase	S-adenosyl-L-methionine + guanine(46) in tRNA = S-adenosyl-L-homocysteine + N(7)-methylguanine(46) in tRNA		0.113	0.063
2.1.1.34	tRNA (guanosine(18)-2'-O)-methyltransferase	S-adenosyl-L-methionine + guanosine(18) in tRNA = S-adenosyl-L- homocysteine + 2'-O-methylguanosine(18) in tRNA		0.021
2.1.1.35	tRNA (uracil(54)-C(5))-methyltransferase	S-adenosyl-L-methionine + uracil(54) in tRNA = S-adenosyl-L-homocysteine + 5-methyluracil(54) in tRNA			0.063
2.1.1.37	DNA (cytosine-5-)-methyltransferase	S-adenosyl-L-methionine + DNA = S-adenosyl-L-homocysteine + DNA containing 5-methylcytosine		0.041
2.1.1.38	O-demethylpuromycin O-methyltransferase	S-adenosyl-L-methionine + O-demethylpuromycin = S-adenosyl-L-homocysteine + puromycin			0.063
2.1.1.41	Sterol 24-C-methyltransferase	S-adenosyl-L-methionine + 5-alpha-cholesta-8,24-dien-3-beta-ol = S-adenosyl-L-homocysteine + 24-methylene-5-alpha-cholest-8-en-3-beta-ol			0.063
2.1.1.45	Thymidylate synthase	5,10-methylenetetrahydrofolate + dUMP = dihydrofolate + dTMP		0.051
2.1.1.5	Betaine--homocysteine S-methyltransferase	Trimethylammonioacetate + L-homocysteine = dimethylglycine + L-methionine		0.01
2.1.1.63	Methylated-DNA--[protein]-cysteine S-methyltransferase	DNA (containing 6-O-methylguanine) + protein L-cysteine = DNA (without 6-O-methylguanine) + protein S-methyl-L-cysteine		0.174	0.063
2.1.1.64	3-demethylubiquinol 3-O-methyltransferase	S-adenosyl-L-methionine + 3-demethylubiquinone-n = S-adenosyl-L- homocysteine + ubiquinone-n			0.063
2.1.1.72	Site-specific DNA-methyltransferase (adenine-specific)	S-adenosyl-L-methionine + DNA adenine = S-adenosyl-L-homocysteine + DNA 6-methylaminopurine		0.41
2.1.1.74	Methylenetetrahydrofolate--tRNA-(uracil(54)-C(5))-methyltransferase (FADH(2)-oxidizing)	5,10-methylenetetrahydrofolate + uracil(54) in tRNA + FADH(2) = tetrahydrofolate + 5-methyluracil(54) in tRNA + FAD		0.103
2.1.1.77	Protein-L-isoaspartate(D-aspartate) O-methyltransferase	S-adenosyl-L-methionine + protein L-isoaspartate = S-adenosyl-L- homocysteine + protein L-isoaspartate alpha-methyl ester		0.123	0.063
2.1.1.79	Cyclopropane-fatty-acyl-phospholipid synthase	S-adenosyl-L-methionine + phospholipid olefinic fatty acid = S-adenosyl- L-homocysteine + phospholipid cyclopropane fatty acid		0.062	0.25
2.1.1.80	Protein-glutamate O-methyltransferase	S-adenosyl-L-methionine + protein L-glutamate = S-adenosyl-L-homocysteine + protein L-glutamate methyl ester		0.174
2.1.2.1	Glycine hydroxymethyltransferase	5,10-methylenetetrahydrofolate + glycine + H(2)O = tetrahydrofolate + L-serine		0.185	0.188
2.1.2.10	Aminomethyltransferase	[Protein]-S(8)-aminomethyldihydrolipoyllysine + tetrahydrofolate = [protein]-dihydrolipoyllysine + 5,10-methylenetetrahydrofolate + NH(3)		0.051
2.1.2.11	3-methyl-2-oxobutanoate hydroxymethyltransferase	5,10-methylenetetrahydrofolate + 3-methyl-2-oxobutanoate + H(2)O = tetrahydrofolate + 2-dehydropantoate		0.164
2.1.2.2	Phosphoribosylglycinamide formyltransferase	10-formyltetrahydrofolate + N(1)-(5-phospho-D-ribosyl)glycinamide = tetrahydrofolate + N(2)-formyl-N(1)-(5-phospho-D-ribosyl)glycinamide		0.113	0.063
2.1.2.3	Phosphoribosylaminoimidazolecarboxamide formyltransferase	10-formyltetrahydrofolate + 5-amino-1-(5-phospho-D-ribosyl)imidazole-4- carboxamide = tetrahydrofolate + 5-formamido-1-(5-phospho-D- ribosyl)imidazole-4-carboxamide		0.164
2.1.2.5	Glutamate formimidoyltransferase	(1) 5-formimidoyltetrahydrofolate + L-glutamate = tetrahydrofolate + N-formimidoyl-L-glutamate (2) 5-formyltetrahydrofolate + L-glutamate = tetrahydrofolate + N-formyl- L-glutamate		0.041
2.1.2.9	Methionyl-tRNA formyltransferase	10-formyltetrahydrofolate + L-methionyl-tRNA(fMet) = tetrahydrofolate + N-formylmethionyl-tRNA(fMet)		0.174	0.313
2.1.3.12	Decarbamoylnovobiocin carbamoyltransferase	Carbamoyl phosphate + decarbamoylnovobiocin = phosphate + novobiocin			0.063
2.1.3.2	Aspartate carbamoyltransferase	Carbamoyl phosphate + L-aspartate = phosphate + N-carbamoyl-L-aspartate		0.154
2.1.3.3	Ornithine carbamoyltransferase	Carbamoyl phosphate + L-ornithine = phosphate + L-citrulline		0.154	0.25
2.1.4.2	Scyllo-inosamine-4-phosphate amidinotransferase	L-arginine + 1-amino-1-deoxy-scyllo-inositol 4-phosphate = L-ornithine + 1-guanidino-1-deoxy-scyllo-inositol 4-phosphate			0.313
2.10.1.1	Molybdopterin molybdotransferase	Adenylyl-molybdopterin + molybdate = molybdenum cofactor + AMP		0.195
2.2.1.1	Transketolase	Sedoheptulose 7-phosphate + D-glyceraldehyde 3-phosphate = D-ribose 5-phosphate + D-xylulose 5-phosphate		0.246	0.188
2.2.1.2	Transaldolase	Sedoheptulose 7-phosphate + D-glyceraldehyde 3-phosphate = D-erythrose 4-phosphate + D-fructose 6-phosphate		0.144	0.188
2.2.1.6	Acetolactate synthase	2 pyruvate = 2-acetolactate + CO(2)		0.308	0.125
2.2.1.7	1-deoxy-D-xylulose-5-phosphate synthase	Pyruvate + D-glyceraldehyde 3-phosphate = 1-deoxy-D-xylulose 5-phosphate + CO(2)		0.144	0.625
2.2.1.9	2-succinyl-5-enolpyruvyl-6-hydroxy-3-cyclohexene-1-carboxylic-acid synthase	Isochorismate + 2-oxoglutarate = 5-enolpyruvoyl-6-hydroxy-2-succinyl- cyclohex-3-ene-1-carboxylate + CO(2)		0.021	0.063
2.3.1.1	Amino-acid N-acetyltransferase	Acetyl-CoA + L-glutamate = CoA + N-acetyl-L-glutamate		0.257	0.063
2.3.1.102	N(6)-hydroxylysine O-acetyltransferase	Acetyl-CoA + N(6)-hydroxy-L-lysine = CoA + N(6)-acetyl-N(6)-hydroxy-L- lysine			0.063
2.3.1.117	2_3_4_5-tetrahydropyridine-2_6-dicarboxylate N-succinyltransferase	Succinyl-CoA + (S)-2,3,4,5-tetrahydropyridine-2,6-dicarboxylate + H(2)O = CoA + N-succinyl-L-2-amino-6-oxoheptanedioate		0.021
2.3.1.118	N-hydroxyarylamine O-acetyltransferase	Acetyl-CoA + an N-hydroxyarylamine = CoA + an N-acetoxyarylamine		0.01
2.3.1.12	Dihydrolipoyllysine-residue acetyltransferase	Acetyl-CoA + enzyme N(6)-(dihydrolipoyl)lysine = CoA + enzyme N(6)- (S-acetyldihydrolipoyl)lysine		0.062
2.3.1.128	Ribosomal-protein-alanine N-acetyltransferase	Acetyl-CoA + ribosomal-protein L-alanine = CoA + ribosomal-protein N-acetyl-L-alanine		0.123
2.3.1.129	Acyl-[acyl-carrier-protein]--UDP-N-acetylglucosamine O-acyltransferase	(R)-3-hydroxytetradecanoyl-[acyl-carrier-protein] + UDP-N-acetyl-alpha-D- glucosamine = [acyl-carrier-protein] + UDP-3-O-(3-hydroxytetradecanoyl)- N-acetyl-alpha-D-glucosamine		0.103
2.3.1.15	Glycerol-3-phosphate 1-O-acyltransferase	Acyl-CoA + sn-glycerol 3-phosphate = CoA + 1-acyl-sn-glycerol 3-phosphate		0.38
2.3.1.157	Glucosamine-1-phosphate N-acetyltransferase	Acetyl-CoA + alpha-D-glucosamine 1-phosphate = CoA + N-acetyl-alpha-D- glucosamine 1-phosphate		0.144
2.3.1.16	Acetyl-CoA C-acyltransferase	Acyl-CoA + acetyl-CoA = CoA + 3-oxoacyl-CoA		0.062
2.3.1.169	CO-methylating acetyl-CoA synthase	Acetyl-CoA + corrinoid protein = CO + methylcorrinoid protein + CoA		0.051
2.3.1.178	Diaminobutyrate acetyltransferase	Acetyl-CoA + L-2,4-diaminobutanoate = CoA + N(4)-acetyl-L-2,4- diaminobutanoate		0.031	0.188
2.3.1.179	Beta-ketoacyl-[acyl-carrier-protein] synthase II	(Z)-hexadec-11-enoyl-[acyl-carrier-protein] + malonyl-[acyl-carrier- protein] = (Z)-3-oxooctadec-13-enoyl-[acyl-carrier-protein] + CO(2) + [acyl-carrier-protein]		0.174	0.438
2.3.1.180	Beta-ketoacyl-[acyl-carrier-protein] synthase III	Acetyl-CoA + malonyl-[acyl-carrier-protein] = acetoacetyl-[acyl-carrier- protein] + CoA + CO(2)		0.154	1.438
2.3.1.181	Lipoyl(octanoyl) transferase	Octanoyl-[acyl-carrier-protein] + protein = protein N(6)-(octanoyl)lysine + [acyl-carrier-protein]		0.031	0.063
2.3.1.183	Phosphinothricin acetyltransferase	Acetyl-CoA + phosphinothricin = CoA + N-acetylphosphinothricin		0.021	0.063
2.3.1.184	Acyl-homoserine-lactone synthase	An acyl-[acyl-carrier-protein] + S-adenosyl-L-methionine = [acyl-carrier- protein] + S-methyl-5'-thioadenosine + an N-acyl-L-homoserine lactone			0.188
2.3.1.19	Phosphate butyryltransferase	Butanoyl-CoA + phosphate = CoA + butanoylphosphate		0.082
2.3.1.191	UDP-3-O-(3-hydroxymyristoyl)glucosamine N-acyltransferase	(3R)-3-hydroxymyristoyl-[acyl-carrier-protein] + UDP-3-O-((3R)- hydroxymyristoyl)-alpha-D-glucosamine = UDP-2,3-bis(O-(3R)-3- hydroxymyristoyl)-alpha-D-glucosamine + a holo-[acyl-carrier-protein]		0.113
2.3.1.197	dTDP-3-amino-3_6-dideoxy-alpha-D-galactopyranose 3-N-acetyltransferase	Acetyl-CoA + dTDP-3-amino-3,6-dideoxy-alpha-D-galactopyranose = CoA + dTDP-3-acetamido-3,6-dideoxy-alpha-D-galactopyranose			0.063
2.3.1.201	UDP-2-acetamido-3-amino-2_3-dideoxy-glucuronate N-acetyltransferase	Acetyl-CoA + UDP-2-acetamido-3-amino-2,3-dideoxy-alpha-D-glucuronate = CoA + UDP-2,3-diacetamido-2,3-dideoxy-alpha-D-glucuronate		0.01
2.3.1.202	UDP-4-amino-4_6-dideoxy-N-acetyl-beta-L-altrosamine N-acetyltransferase	Acetyl-CoA + UDP-4-amino-4,6-dideoxy-N-acetyl-beta-L-altrosamine = CoA + UDP-2,4-diacetamido-2,4,6-trideoxy-beta-L-altropyranose		0.01
2.3.1.203	UDP-N-acetylbacillosamine N-acetyltransferase	Acetyl-CoA + UDP-N-acetylbacillosamine = CoA + UDP- N,N'-diacetylbacillosamine			0.063
2.3.1.209	dTDP-4-amino-4_6-dideoxy-D-glucose acyltransferase	Acetyl-CoA + dTDP-4-amino-4,6-dideoxy-alpha-D-glucose = CoA + dTDP-4- acetamido-4,6-dideoxy-alpha-D-glucose			0.063
2.3.1.222	Phosphate propanoyltransferase	Propanoyl-CoA + phosphate = CoA + propanoyl phosphate			0.063
2.3.1.230	2-heptyl-4(1H)-quinolone synthase	(1) 3-oxodecanoate + anthraniloyl-CoA = CoA + 2-heptyl-4(1H)-quinolone + CO(2) + H(2)O (2) Malonyl-CoA + anthraniloyl-CoA = 2 CoA + 4-hydroxy-2(1H)-quinolone + CO(2)			0.063
2.3.1.234	N6-L-threonylcarbamoyladenine synthase	L-threonylcarbamoyladenylate + adenine37 in tRNA = AMP + N6-L-threonylcarbamoyladenine37 in tRNA		0.154
2.3.1.235	tetracenomycin F2 synthase	10 malonyl-CoA = tetracenomycin F2 + 10 CoA + 10 CO2 + 2 H2O			0.438
2.3.1.236	5-methylnaphthoic acid synthase	acetyl-CoA + 5 malonyl-CoA + 3 NADPH + 3 H+ = 5-methyl-1-naphthoate + 6 CoA + 5 CO2 + 4 H2O + 3 NADP+			0.063
2.3.1.241	Kdo2-lipid IVA lauroyltransferase	a dodecanoyl-[acyl-carrier protein] + Kdo2-lipid IVA = dodecanoyl-Kdo2-lipid IVA + an [acyl-carrier protein]		0.133
2.3.1.243	lauroyl-Kdo2-lipid IVA myristoyltransferase	a tetradecanoyl-[acyl-carrier protein] + dodecanoyl-Kdo2-lipid IVA = dodecanoyl-(tetradecanoyl)-Kdo2-lipid IVA + an [acyl-carrier protein]			0.063
2.3.1.28	Chloramphenicol O-acetyltransferase	Acetyl-CoA + chloramphenicol = CoA + chloramphenicol 3-acetate		0.01
2.3.1.29	Glycine C-acetyltransferase	Acetyl-CoA + glycine = CoA + 2-amino-3-oxobutanoate		0.041
2.3.1.30	Serine O-acetyltransferase	Acetyl-CoA + L-serine = CoA + O-acetyl-L-serine		0.144	0.063
2.3.1.31	Homoserine O-acetyltransferase	Acetyl-CoA + L-homoserine = CoA + O-acetyl-L-homoserine		0.113	0.125
2.3.1.35	Glutamate N-acetyltransferase	N(2)-acetyl-L-ornithine + L-glutamate = L-ornithine + N-acetyl-L- glutamate		0.133	0.063
2.3.1.39	[Acyl-carrier-protein] S-malonyltransferase	Malonyl-CoA + an [acyl-carrier-protein] = CoA + a malonyl-[acyl-carrier- protein]		0.154	2.251
2.3.1.40	Acyl-[acyl-carrier-protein]--phospholipid O-acyltransferase	Acyl-[acyl-carrier-protein] + O-(2-acyl-sn-glycero-3-phospho)ethanolamine = [acyl-carrier-protein] + O-(1-beta-acyl-2-acyl-sn-glycero-3- phospho)ethanolamine		0.01
2.3.1.41	Beta-ketoacyl-[acyl-carrier-protein] synthase I	Acyl-[acyl-carrier-protein] + malonyl-[acyl-carrier-protein] = 3-oxoacyl- [acyl-carrier-protein] + CO(2) + [acyl-carrier-protein]			0.5
2.3.1.47	8-amino-7-oxononanoate synthase	Pimeloyl-[acyl-carrier protein] + L-alanine = 8-amino-7-oxononanoate + CO(2) + holo-[acyl-carrier protein]		0.082	0.063
2.3.1.48	Histone acetyltransferase	Acetyl-CoA + [histone] = CoA + acetyl-[histone]		0.031
2.3.1.51	1-acylglycerol-3-phosphate O-acyltransferase	Acyl-CoA + 1-acyl-sn-glycerol 3-phosphate = CoA + 1,2-diacyl-sn-glycerol 3-phosphate		0.174	0.188
2.3.1.54	Formate C-acetyltransferase	Acetyl-CoA + formate = CoA + pyruvate		0.051
2.3.1.61	Dihydrolipoyllysine-residue succinyltransferase	Succinyl-CoA + enzyme N(6)-(dihydrolipoyl)lysine = CoA + enzyme N(6)- (S-succinyldihydrolipoyl)lysine		0.041
2.3.1.7	Carnitine O-acetyltransferase	Acetyl-CoA + carnitine = CoA + O-acetylcarnitine		0.01
2.3.1.74	Naringenin-chalcone synthase	3 malonyl-CoA + 4-coumaroyl-CoA = 4 CoA + naringenin chalcone + 3 CO(2)			0.063
2.3.1.79	Maltose O-acetyltransferase	Acetyl-CoA + maltose = CoA + acetyl-maltose		0.021
2.3.1.8	Phosphate acetyltransferase	Acetyl-CoA + phosphate = CoA + acetyl phosphate		0.062
2.3.1.9	Acetyl-CoA C-acetyltransferase	2 acetyl-CoA = CoA + acetoacetyl-CoA		0.123	0.063
2.3.1.94	6-deoxyerythronolide-B synthase	Propanoyl-CoA + 6 (2S)-methylmalonyl-CoA + 6 NADPH = 6-deoxyerythronolide B + 7 CoA + 6 CO(2) + H(2)O + 6 NADP(+)			0.563
2.3.2.19	Ribostamycin:4-(gamma-L-glutamylamino)-(S)-2-hydroxybutanoyl-[BtrI acyl- carrier protein] 4-(gamma-L-glutamylamino)-(S)-2-hydroxybutanoate	4-(gamma-L-glutamylamino)-(S)-2-hydroxybutanoyl-[BtrI acyl-carrier protein] + ribostamycin = gamma-L-glutamyl-butirosin B + BtrI acyl- carrier protein			0.125
2.3.2.2	Gamma-glutamyltransferase	A (5-L-glutamyl)-peptide + an amino acid = a peptide + a 5-L-glutamyl amino acid		0.072
2.3.2.20	Cyclo(L-leucyl-L-phenylalanyl) synthase	L-leucyl-tRNA(Leu) + L-phenylalanyl-tRNA(Phe) = tRNA(Leu) + tRNA(Phe) + cyclo(L-leucyl-L-phenylalanyl)			0.063
2.3.2.3	Lysyltransferase	L-lysyl-tRNA(Lys) + phosphatidylglycerol = tRNA(Lys) + 3-O-L-lysyl-1- O-phosphatidylglycerol		0.01
2.3.2.6	Leucyltransferase	(1) L-leucyl-tRNA(Leu) + [protein] = tRNA(Leu) + L-leucyl-[protein] (2) L-phenylalanine-tRNA(Phe) + [protein] = tRNA(Phe) + L-phenylalanyl- [protein]		0.031
2.3.3.1	Citrate (Si)-synthase	Acetyl-CoA + H(2)O + oxaloacetate = citrate + CoA		0.103
2.3.3.10	Hydroxymethylglutaryl-CoA synthase	Acetyl-CoA + H(2)O + acetoacetyl-CoA = (S)-3-hydroxy-3-methylglutaryl-CoA + CoA		0.01	0.063
2.3.3.13	2-isopropylmalate synthase	Acetyl-CoA + 3-methyl-2-oxobutanoate + H(2)O = (2S)-2-isopropylmalate + CoA		0.277	0.125
2.3.3.14	Homocitrate synthase	Acetyl-CoA + H(2)O + 2-oxoglutarate = (R)-2-hydroxybutane-1,2,4- tricarboxylate + CoA		0.092
2.3.3.9	Malate synthase	Acetyl-CoA + H(2)O + glyoxylate = (S)-malate + CoA		0.021	0.063
2.4.1.1	Glycogen phosphorylase	((1->4)-alpha-D-glucosyl)(n) + phosphate = ((1->4)-alpha-D-glucosyl)(n-1) + alpha-D-glucose 1-phosphate		0.103
2.4.1.11	Glycogen(starch) synthase	UDP-alpha-D-glucose + ((1->4)-alpha-D-glucosyl)(n) = UDP + ((1->4)-alpha- D-glucosyl)(n+1)			0.063
2.4.1.12	Cellulose synthase (UDP-forming)	UDP-glucose + (1,4-beta-D-glucosyl)(n) = UDP + (1,4-beta-D- glucosyl)(n+1)		0.01
2.4.1.129	Peptidoglycan glycosyltransferase	(GlcNAc-(1->4)-Mur2Ac(oyl-L-Ala-gamma-D-Glu-L-Lys-D-Ala-D-Ala))(n)- diphosphoundecaprenol + GlcNAc-(1->4)-Mur2Ac(oyl-L-Ala-gamma-D-Glu-L-Lys- D-Ala-D-Ala)-diphosphoundecaprenol = (GlcNAc-(1->4)-Mur2Ac(oyl-L-Ala- gamma-D-Glu-L-Lys-D-Ala-D-Ala))(n+1)-diphosphoundecaprenol + undecaprenyl diphosphate		0.01
2.4.1.13	Sucrose synthase	NDP-glucose + D-fructose = NDP + sucrose		0.021
2.4.1.14	Sucrose-phosphate synthase	UDP-glucose + D-fructose 6-phosphate = UDP + sucrose 6(F)-phosphate		0.021
2.4.1.15	Alpha_alpha-trehalose-phosphate synthase (UDP-forming)	UDP-glucose + D-glucose 6-phosphate = UDP + alpha,alpha-trehalose 6-phosphate		0.041
2.4.1.175	Glucuronosyl-N-acetylgalactosaminyl-proteoglycan 4-beta-N- acetylgalactosaminyltransferase	UDP-N-acetyl-alpha-D-galactosamine + beta-D-glucuronosyl-(1->3)-N-acetyl- beta-D-galactosaminyl-proteoglycan = UDP + N-acetyl-beta-D- galactosaminyl-(1->4)-beta-D-glucuronosyl-(1->3)-N-acetyl-beta-D- galactosaminyl-proteoglycan			0.125
2.4.1.18	1_4-alpha-glucan branching enzyme	Transfers a segment of a (1->4)-alpha-D-glucan chain to a primary hydroxy group in a similar glucan chain		0.092	0.063
2.4.1.182	Lipid-A-disaccharide synthase	UDP-2,3-bis(3-hydroxytetradecanoyl)glucosamine + 2,3- bis(3-hydroxytetradecanoyl)-beta-D-glucosaminyl 1-phosphate = UDP + 2,3- bis(3-hydroxytetradecanoyl)-D-glucosaminyl-1,6-beta-D-2,3- bis(3-hydroxytetradecanoyl)-beta-D-glucosaminyl 1-phosphate		0.133
2.4.1.187	N-acetylglucosaminyldiphosphoundecaprenol N-acetyl-beta-D- mannosaminyltransferase	UDP-N-acetyl-alpha-D-mannosamine + N-acetyl-D-glucosaminyl-diphospho- ditrans,octacis-undecaprenol = UDP + N-acetyl-beta-D-mannosaminyl-(1->4)- N-acetyl-D-glucosaminyl-diphospho-ditrans,octacis-undecaprenol		0.062
2.4.1.19	Cyclomaltodextrin glucanotransferase	Cyclizes part of a (1->4)-alpha-D-glucan chain by formation of a (1->4)- alpha-D-glucosidic bond			0.063
2.4.1.21	Starch synthase	ADP-glucose + (1,4-alpha-D-glucosyl)(n) = ADP + (1,4-alpha-D- glucosyl)(n+1)		0.092	0.063
2.4.1.212	Hyaluronan synthase	(1) UDP-alpha-N-acetyl-D-glucosamine + beta-D-glucuronosyl-(1->3)-N- acetyl-beta-D-glucosaminyl-(1->4)-(nascent hyaluronan) = UDP + N-acetyl- beta-D-glucosaminyl-(1->4)-beta-D-glucuronosyl-(1->3)-N-acetyl-beta-D- glucosaminyl-(1->4)-(nascent hyaluronan) (2) UDP-alpha-D-glucuronate + N-acetyl-beta-D-glucosaminyl-(1->4)-beta-D- glucuronosyl-(1->3)-(nascent hyaluronan) = UDP + beta-D-glucuronosyl- (…			0.063
2.4.1.217	Mannosyl-3-phosphoglycerate synthase	GDP-mannose + 3-phospho-D-glycerate = GDP + 2-(alpha-D-mannosyl)-3- phosphoglycerate		0.031
2.4.1.226	N-acetylgalactosaminyl-proteoglycan 3-beta-glucuronosyltransferase	UDP-alpha-D-glucuronate + N-acetyl-beta-D-galactosaminyl-(1->4)-beta-D- glucuronosyl-proteoglycan = UDP + beta-D-glucuronosyl-(1->3)-N-acetyl- beta-D-galactosaminyl-(1->4)-beta-D-glucuronosyl-proteoglycan			0.125
2.4.1.227	Undecaprenyldiphospho-muramoylpentapeptide beta-N- acetylglucosaminyltransferase	UDP-N-acetylglucosamine + Mur2Ac(oyl-L-Ala-gamma-D-Glu-L-Lys-D-Ala-D- Ala)-diphosphoundecaprenol = UDP + GlcNAc-(1->4)-Mur2Ac(oyl-L-Ala-gamma- D-Glu-L-Lys-D-Ala-D-Ala)-diphosphoundecaprenol		0.123
2.4.1.230	Kojibiose phosphorylase	2-alpha-D-glucosyl-D-glucose + phosphate = D-glucose + beta-D-glucose 1-phosphate		0.01
2.4.1.245	Alpha_alpha-trehalose synthase	NDP-alpha-D-glucose + D-glucose = alpha,alpha-trehalose + NDP		0.031
2.4.1.246	Mannosylfructose-phosphate synthase	GDP-mannose + D-fructose 6-phosphate = GDP + beta-D-fructofuranosyl- alpha-D-mannopyranoside 6(F)-phosphate			0.063
2.4.1.25	4-alpha-glucanotransferase	Transfers a segment of a (1->4)-alpha-D-glucan to a new position in an acceptor, which may be glucose or a (1->4)-alpha-D-glucan		0.062	0.125
2.4.1.250	D-inositol-3-phosphate glycosyltransferase	UDP-N-acetyl-D-glucosamine + 1D-myo-inositol 3-phosphate = UDP + 1-O- (2-acetamido-2-deoxy-alpha-D-glucopyranosyl)-1D-myo-inositol 3-phosphate		0.041
2.4.1.251	GlcA-beta-(1->2)-D-Man-alpha-(1->3)-D-Glc-beta-(1->4)-D-Glc-alpha-1- diphospho-ditrans_octacis-undecaprenol 4-beta-mannosyltransferase	GDP-mannose + GlcA-beta-(1->2)-D-Man-alpha-(1->3)-D-Glc-beta-(1->4)-D- Glc-alpha-1-diphospho-ditrans,octacis-undecaprenol = GDP + D-Man-beta- (1->4)- GlcA-beta-(1->2)-D-Man-alpha-(1->3)-D-Glc-beta-(1->4)-D-Glc- alpha-1-diphospho-ditrans,octacis-undecaprenol			0.063
2.4.1.252	GDP-mannose:cellobiosyl-diphosphopolyprenol alpha-mannosyltransferase	GDP-mannose + D-Glc-beta-(1->4)-Glc-alpha-1-diphospho-ditrans,octacis- undecaprenol = GDP + D-Man-alpha-(1->3)-D-Glc-beta-(1->4)-D-Glc-alpha-1- diphospho-ditrans,octacis-undecaprenol			0.063
2.4.1.264	D-man-alpha-(1->3)-D-Glc-beta-(1->4)-D-Glc-alpha-1-diphosphoundecaprenol 2-beta-glucuronyltransferase	UDP-glucuronate + D-Man-alpha-(1->3)-D-Glc-beta-(1->4)-D-Glc-alpha-1- diphospho-ditrans,octacis-undecaprenol = UDP + D-GlcA-beta-(1->2)-D-Man- alpha-(1->3)-D-Glc-beta-(1->4)-D-Glc-alpha-1-diphospho-ditrans,octacis- undecaprenol			0.063
2.4.1.266	Glucosyl-3-phosphoglycerate synthase	NDP-glucose + 3-phospho-D-glycerate = NDP + 2-O-(alpha-D-glucopyranosyl)- 3-phospho-D-glycerate		0.021
2.4.1.276	Zeaxanthin glucosyltransferase	2 UDP-glucose + zeaxanthin = 2 UDP + zeaxanthin bis(beta-D-glucoside)			0.063
2.4.1.278	3-alpha-mycarosylerythronolide B desosaminyl transferase	dTDP-D-desosamine + 3-alpha-L-mycarosylerythronolide B = dTDP + erythromycin D			0.125
2.4.1.283	2-deoxystreptamine N-acetyl-D-glucosaminyltransferase	UDP-N-acetyl-alpha-D-glucosamine + 2-deoxystreptamine = UDP + 2'-N- acetylparomamine			0.313
2.4.1.284	2-deoxystreptamine glucosyltransferase	UDP-alpha-D-glucose + 2-deoxystreptamine = UDP + 2'-deamino- 2'-hydroxyparomamine			0.063
2.4.1.285	UDP-GlcNAc:ribostamycin N-acetylglucosaminyltransferase	UDP-N-acetyl-alpha-D-glucosamine + ribostamycin = UDP + 2'''-acetyl- 6'''-hydroxyneomycin C			0.125
2.4.1.292	GalNAc-alpha-(1->4)-GalNAc-alpha-(1->3)-diNAcBac-PP-undecaprenol alpha- 1_4-N-acetyl-D-galactosaminyltransferase	3 UDP-N-acetyl-alpha-D-galactosamine + GalNAc-alpha-(1->4)-GalNAc-alpha- (1->3)-diNAcBac-PP-tritrans,heptacis-undecaprenol = 3 UDP + (GalNAc- alpha-(1->4))(4)-GalNAc-alpha-(1->3)-diNAcBac-PP-tritrans,heptacis- undecaprenol			0.063
2.4.1.301	2'-deamino-2'-hydroxyneamine 1-alpha-D-kanosaminyltransferase	(1) UDP-alpha-D-kanosamine + 2'-deamino-2'-hydroxyneamine = UDP + kanamycin A (2) UDP-alpha-D-kanosamine + neamine = UDP + kanamycin B (3) UDP-alpha-D-kanosamine + paromamine = UDP + kanamycin C (4) UDP-alpha-D-kanosamine + 2'-deamino-2'-hydroxyparomamine = UDP + kanamycin X			0.063
2.4.1.302	L-noviosyl transferase	dTDP-beta-L-noviose + novobiocic acid = dTDP + demethyldecarbamoyl novobiocin			0.188
2.4.1.303	UDP-Gal:alpha-D-GlcNAc-diphosphoundecaprenol beta-1_3- galactosyltransferase	UDP-alpha-D-galactose + N-acetyl-alpha-D-glucosaminyl-diphospho- ditrans,octacis-undecaprenol = UDP + beta-D-Gal-(1->3)-alpha-D-GlcNAc- diphospho-ditrans,octacis-undecaprenol			0.063
2.4.1.306	UDP-GalNAc:alpha-D-GalNAc-diphosphoundecaprenol alpha-1_3-N- acetylgalactosaminyltransferase	UDP-N-acetyl-alpha-D-galactosamine + N-acetyl-alpha-D-galactosaminyl- diphospho-ditrans,octacis-undecaprenol = UDP + alpha-D-GalNAc-(1->3)- alpha-D-GalNAc-diphospho-ditrans,octacis-undecaprenol			0.063
2.4.1.310	Vancomycin aglycone glucosyltransferase	UDP-alpha-D-glucose + vancomycin aglycone = UDP + devancoaminyl- vancomycin			0.188
2.4.1.311	dTDP-epi-vancosaminyltransferase	dTDP-beta-L-4-epi-vancosamine + devancoaminyl-vancomycin = dTDP + chloroorienticin B			0.063
2.4.1.315	Diglucosyl diacylglycerol synthase (1_6-linking)	(1) UDP-alpha-D-glucose + 1,2-diacyl-3-O-(beta-D-glucopyranosyl)- sn-glycerol = 1,2-diacyl-3-O-(beta-D-glucopyranosyl-(1->6)-O-beta-D- glucopyranosyl)-sn-glycerol + UDP (2) UDP-alpha-D-glucose + 1,2-diacyl-3-O-(beta-D-glucopyranosyl-(1->6)-O- beta-D-glucopyranosyl)-sn-glycerol = 1,2-diacyl-3-O-(beta-D- glucopyranosyl-(1->6)-beta-D-glucopyranosyl-(1->6)-O-beta-D- glucopyranosyl)-sn-glycerol + UDP		0.051
2.4.1.326	Aklavinone 7-beta-L-rhodosaminyltransferase	dTDP-beta-L-rhodosamine + aklavinone = dTDP + aclacinomycin T			0.063
2.4.1.327	Aclacinomycin-T 2-deoxy-L-fucose transferase	dTDP-2-deoxy-beta-L-fucose + aclacinomycin T = dTDP + aclacinomycin S			0.063
2.4.1.4	Amylosucrase	Sucrose + ((1->4)-alpha-D-glucosyl)(n) = D-fructose + ((1->4)-alpha-D- glucosyl)(n+1)		0.01
2.4.1.41	Polypeptide N-acetylgalactosaminyltransferase	UDP-N-acetyl-alpha-D-galactosamine + polypeptide = UDP + N-acetyl-alpha- D-galactosaminyl-polypeptide			0.063
2.4.1.5	Dextransucrase	Sucrose + ((1->6)-alpha-D-glucosyl)(n) = D-fructose + ((1->6)-alpha-D- glucosyl)(n+1)			0.063
2.4.1.57	Phosphatidylinositol alpha-mannosyltransferase	Transfers one or more alpha-D-mannose residues from GDP-mannose to positions 2,6 and others in 1-phosphatidyl-myo-inositol		0.041
2.4.1.58	Lipopolysaccharide glucosyltransferase I	UDP-glucose + lipopolysaccharide = UDP + D-glucosyl-lipopolysaccharide			0.063
2.4.1.7	Sucrose phosphorylase	Sucrose + phosphate = D-fructose + alpha-D-glucose 1-phosphate		0.021
2.4.1.83	Dolichyl-phosphate beta-D-mannosyltransferase	GDP-mannose + dolichyl phosphate = GDP + dolichyl D-mannosyl phosphate		0.041
2.4.2.1	Purine-nucleoside phosphorylase	(1) Purine nucleoside + phosphate = purine + alpha-D-ribose 1-phosphate (2) Purine deoxynucleoside + phosphate = purine + 2'-deoxy-alpha-D-ribose 1-phosphate		0.072
2.4.2.10	Orotate phosphoribosyltransferase	Orotidine 5'-phosphate + diphosphate = orotate + 5-phospho-alpha-D-ribose 1-diphosphate		0.154
2.4.2.14	Amidophosphoribosyltransferase	5-phospho-beta-D-ribosylamine + diphosphate + L-glutamate = L-glutamine + 5-phospho-alpha-D-ribose 1-diphosphate + H(2)O		0.154	0.063
2.4.2.17	ATP phosphoribosyltransferase	1-(5-phospho-beta-D-ribosyl)-ATP + diphosphate = ATP + 5-phospho-alpha-D- ribose 1-diphosphate		0.154
2.4.2.18	Anthranilate phosphoribosyltransferase	N-(5-phospho-D-ribosyl)-anthranilate + diphosphate = anthranilate + 5-phospho-alpha-D-ribose 1-diphosphate		0.154	0.25
2.4.2.19	Nicotinate-nucleotide diphosphorylase (carboxylating)	Beta-nicotinate D-ribonucleotide + diphosphate + CO(2) = pyridine-2,3- dicarboxylate + 5-phospho-alpha-D-ribose 1-diphosphate		0.133
2.4.2.2	Pyrimidine-nucleoside phosphorylase	(1) Uridine + phosphate = uracil + alpha-D-ribose 1-phosphate (2) Thymidine + phosphate = thymine + 2-deoxy-alpha-D-ribose 1-phosphate (3) 2'-deoxyuridine + phosphate = uracil + 2-deoxy-alpha-D-ribose 1-phosphate		0.041
2.4.2.21	Nicotinate-nucleotide--dimethylbenzimidazole phosphoribosyltransferase	Beta-nicotinate D-ribonucleotide + 5,6-dimethylbenzimidazole = nicotinate + alpha-ribazole 5'-phosphate		0.133	0.063
2.4.2.22	Xanthine phosphoribosyltransferase	XMP + diphosphate = 5-phospho-alpha-D-ribose 1-diphosphate + xanthine		0.072
2.4.2.27	dTDP-dihydrostreptose--streptidine-6-phosphate dihydrostreptosyltransferase	dTDP-L-dihydrostreptose + streptidine 6-phosphate = dTDP + O-(1->4)- alpha-L-dihydrostreptosyl-streptidine 6-phosphate			0.063
2.4.2.28	S-methyl-5'-thioadenosine phosphorylase	S-methyl-5'-thioadenosine + phosphate = adenine + S-methyl-5-thio-alpha- D-ribose 1-phosphate		0.092	0.063
2.4.2.29	tRNA-guanine(34) transglycosylase	(1) Guanine(34) in tRNA + queuine = queuosine(34) in tRNA + guanine (2) Guanine(34) in tRNA + 7-aminomethyl-7-carbaguanine = 7-aminomethyl-7- carbaguanine(34) in tRNA + guanine		0.164
2.4.2.37	NAD(+)--dinitrogen-reductase ADP-D-ribosyltransferase	NAD(+) + [dinitrogen reductase] = nicotinamide + ADP-D-ribosyl- [dinitrogen reductase]		0.031
2.4.2.43	Lipid IV(A) 4-amino-4-deoxy-L-arabinosyltransferase	4-amino-4-deoxy-alpha-L-arabinopyranosyl di-trans,octa-cis-undecaprenyl phosphate + lipid IV(A) = lipid II(A) + di-trans,octa-cis-undecaprenyl phosphate		0.041
2.4.2.49	Neamine phosphoribosyltransferase	Neamine + 5-phospho-alpha-D-ribose 1-diphosphate = 5''-phosphoribostamycin + diphosphate			0.125
2.4.2.52	Triphosphoribosyl-dephospho-CoA synthase	ATP + 3'-dephospho-CoA = 2'-(5-triphospho-alpha-D-ribosyl)-3'-dephospho- CoA + adenine		0.031
2.4.2.53	Undecaprenyl-phosphate 4-deoxy-4-formamido-L-arabinose transferase	UDP-4-deoxy-4-formamido-beta-L-arabinose + ditrans,octacis-undecaprenyl phosphate = UDP + 4-deoxy-4-formamido-alpha-L-arabinose ditrans,octacis- undecaprenyl phosphate		0.01
2.4.2.7	Adenine phosphoribosyltransferase	AMP + diphosphate = adenine + 5-phospho-alpha-D-ribose 1-diphosphate		0.051
2.4.2.8	Hypoxanthine phosphoribosyltransferase	IMP + diphosphate = hypoxanthine + 5-phospho-alpha-D-ribose 1-diphosphate		0.174
2.4.2.9	Uracil phosphoribosyltransferase	UMP + diphosphate = uracil + 5-phospho-alpha-D-ribose 1-diphosphate		0.267	0.063
2.4.99.12	Lipid IV(A) 3-deoxy-D-manno-octulosonic acid transferase	Lipid IV(A) + CMP-alpha-Kdo = alpha-Kdo-(2->6)-lipid IV(A) + CMP		0.123
2.4.99.13	(KDO)-lipid IV(A) 3-deoxy-D-manno-octulosonic acid transferase	Alpha-Kdo-(2->6)-lipid IV(A) + CMP-alpha-Kdo = alpha-Kdo-(2->4)-alpha- Kdo-(2->6)-lipid IV(A) + CMP		0.123
2.4.99.14	(KDO)(2)-lipid IV(A) (2-8) 3-deoxy-D-manno-octulosonic acid transferase	Alpha-Kdo-(2->4)-alpha-Kdo-(2->6)-lipid IV(A) + CMP-alpha-Kdo = alpha- Kdo-(2->8)-alpha-Kdo-(2->4)-alpha-Kdo-(2->6)-lipid IV(A) + CMP		0.123
2.4.99.15	(KDO)(3)-lipid IV(A) (2-4) 3-deoxy-D-manno-octulosonic acid transferase	Alpha-Kdo-(2->8)-alpha-Kdo-(2->4)-alpha-Kdo-(2->6)-lipid IV(A) + CMP- alpha-Kdo = alpha-Kdo-(2->8)-(alpha-Kdo-(2->4))-alpha-Kdo-(2->4)-alpha- Kdo-(2->6)-lipid IV(A) + CMP		0.123
2.4.99.16	Starch synthase (maltosyl-transferring)	Alpha-maltose 1-phosphate + ((1->4)-alpha-D-glucosyl)(n) = phosphate + ((1->4)-alpha-D-glucosyl)(n+2)		0.01
2.4.99.17	S-adenosylmethionine:tRNA ribosyltransferase-isomerase	S-adenosyl-L-methionine + 7-aminomethyl-7-carbaguanosine(34) in tRNA = L-methionine + adenine + epoxyqueuosine(34) in tRNA		0.144
2.4.99.18	Dolichyl-diphosphooligosaccharide--protein glycotransferase	Dolichyl diphosphooligosaccharide + [protein]-L-asparagine = dolichyl diphosphate + a glycoprotein with the oligosaccharide chain attached by N-beta-D-glycosyl linkage to a protein L-asparagine		0.051
2.5.1.1	Dimethylallyltranstransferase	Dimethylallyl diphosphate + isopentenyl diphosphate = diphosphate + geranyl diphosphate		0.123	0.25
2.5.1.10	(2E_6E)-farnesyl diphosphate synthase	Geranyl diphosphate + isopentenyl diphosphate = diphosphate + (2E,6E)- farnesyl diphosphate		0.123	0.188
2.5.1.101	N_N'-diacetyllegionaminate synthase	2,4-diacetamido-2,4,6-trideoxy-alpha-D-mannopyranose + phosphoenolpyruvate + H(2)O = N,N'-diacetyllegionaminate + phosphate		0.01
2.5.1.105	7_8-dihydropterin-6-yl-methyl-4-(beta-D-ribofuranosyl)aminobenzene 5'-phosphate synthase	(7,8-dihydropterin-6-yl)methyl diphosphate + 4-(beta-D- ribofuranosyl)aniline 5'-phosphate = N-((7,8-dihydropterin-6-yl)methyl)- 4-(beta-D-ribofuranosyl)aniline 5'-phosphate + diphosphate		0.092
2.5.1.111	4-hydroxyphenylpyruvate 3-dimethylallyltransferase	Dimethylallyl diphosphate + 4-hydroxyphenylpyruvate = diphosphate + 3-dimethylallyl-4-hydroxyphenylpyruvate			0.125
2.5.1.115	Homogentisate phytyltransferase	Phytyl diphosphate + homogentisate = diphosphate + 2-methyl-6- phytylbenzene-1,4-diol + CO(2)		0.01
2.5.1.116	Homogentisate geranylgeranyltransferase	Geranylgeranyl diphosphate + homogentisate = diphosphate + 6-geranylgeranyl-2-methylbenzene-1,4-diol + CO(2)		0.01
2.5.1.120	Aminodeoxyfutalosine synthase	S-adenosyl-L-methionine + 3-((1-carboxyvinyl)oxy)benzoate + H(2)O = 6-amino-6-deoxyfutalosine + L-methionine + bicarbonate		0.072
2.5.1.121	5_10-dihydrophenazine-1-carboxylate 9-dimethylallyltransferase	Dimethylallyl diphosphate + 5,10-dihydrophenazine 1-carboxylate = diphosphate + 9-(dimethylallyl)-5,10-dihydrophenazine 1-carboxylate			0.063
2.5.1.124	6-linalyl-2-O_3-dimethylflaviolin synthase	Geranyl diphosphate + 2-O,3-dimethylflaviolin = diphosphate + 6-linalyl- 2-O,3-dimethylflaviolin			0.063
2.5.1.125	7-geranyloxy-5-hydroxy-2-methoxy-3-methylnaphthalene-1_4-dione synthase	Geranyl diphosphate + 2-O,3-dimethylflaviolin = diphosphate + 7-O- geranyl-2-O,3-dimethylflaviolin			0.063
2.5.1.129	flavin prenyltransferase	dimethylallyl phosphate + FMNH2 = prenylated FMNH2 + phosphate		0.072
2.5.1.15	Dihydropteroate synthase	(2-amino-4-hydroxy-7,8-dihydropteridin-6-yl)methyl diphosphate + 4-aminobenzoate = diphosphate + dihydropteroate		0.154
2.5.1.16	Spermidine synthase	S-adenosyl 3-(methylthio)propylamine + putrescine = 5'-S-methyl- 5'-thioadenosine + spermidine		0.082
2.5.1.17	Cob(I)yrinic acid a_c-diamide adenosyltransferase	(1) ATP + cob(I)yrinic acid a,c-diamide = triphosphate + adenosylcob(III)yrinic acid a,c-diamide (2) ATP + cobinamide = triphosphate + adenosylcobinamide		0.236
2.5.1.18	Glutathione transferase	RX + glutathione = HX + R-S-glutathione		0.01
2.5.1.19	3-phosphoshikimate 1-carboxyvinyltransferase	Phosphoenolpyruvate + 3-phosphoshikimate = phosphate + 5-O- (1-carboxyvinyl)-3-phosphoshikimate		0.144	0.125
2.5.1.21	Squalene synthase	2 farnesyl diphosphate + NAD(P)H = squalene + 2 diphosphate + NAD(P)(+)		0.01
2.5.1.29	Geranylgeranyl diphosphate synthase	(2E,6E)-farnesyl diphosphate + isopentenyl diphosphate = diphosphate + geranylgeranyl diphosphate		0.123	0.25
2.5.1.3	Thiamine-phosphate diphosphorylase	2-methyl-4-amino-5-hydroxymethylpyrimidine diphosphate + 4-methyl-5- (2-phosphono-oxyethyl)thiazole = diphosphate + thiamine phosphate		0.215
2.5.1.30	Heptaprenyl diphosphate synthase	(2E,6E)-farnesyl diphosphate + 4 isopentenyl diphosphate = 4 diphosphate + all-trans-heptaprenyl diphosphate		0.072
2.5.1.31	Ditrans_polycis-undecaprenyl-diphosphate synthase ((2E_6E)-farnesyl- diphosphate specific)	(2E,6E)-farnesyl diphosphate + 8 isopentenyl diphosphate = 8 diphosphate + di-trans,octa-cis-undecaprenyl diphosphate		0.144
2.5.1.32	15-cis-phytoene synthase	2 geranylgeranyl diphosphate = 15-cis-phytoene + 2 diphosphate		0.021	0.438
2.5.1.39	4-hydroxybenzoate polyprenyltransferase	A polyprenyl diphosphate + 4-hydroxybenzoate = diphosphate + a 4-hydroxy- 3-polyprenylbenzoate		0.092	0.063
2.5.1.46	Deoxyhypusine synthase	[eIF5A-precursor]-lysine + spermidine = [eIF5A-precursor]-deoxyhypusine + propane-1,3-diamine		0.021
2.5.1.47	Cysteine synthase	O-acetyl-L-serine + hydrogen sulfide = L-cysteine + acetate		0.205	0.125
2.5.1.48	Cystathionine gamma-synthase	O(4)-succinyl-L-homoserine + L-cysteine = L-cystathionine + succinate		0.031	0.125
2.5.1.49	O-acetylhomoserine aminocarboxypropyltransferase	O-acetyl-L-homoserine + methanethiol = L-methionine + acetate		0.154
2.5.1.54	3-deoxy-7-phosphoheptulonate synthase	Phosphoenolpyruvate + D-erythrose 4-phosphate + H(2)O = 3-deoxy-D- arabino-hept-2-ulosonate 7-phosphate + phosphate		0.308	0.813
2.5.1.55	3-deoxy-8-phosphooctulonate synthase	Phosphoenolpyruvate + D-arabinose 5-phosphate + H(2)O = 2-dehydro-3- deoxy-D-octonate 8-phosphate + phosphate		0.103
2.5.1.56	N-acetylneuraminate synthase	Phosphoenolpyruvate + N-acetyl-D-mannosamine + H(2)O = phosphate + N-acetylneuraminate		0.041
2.5.1.6	Methionine adenosyltransferase	ATP + L-methionine + H(2)O = phosphate + diphosphate + S-adenosyl-L- methionine		0.174	0.438
2.5.1.61	Hydroxymethylbilane synthase	4 porphobilinogen + H(2)O = hydroxymethylbilane + 4 NH(3)		0.113	0.125
2.5.1.62	Chlorophyll synthase	Chlorophyllide a + phytyl diphosphate = chlorophyll a + diphosphate		0.021
2.5.1.63	Adenosyl-fluoride synthase	S-adenosyl-L-methionine + fluoride = 5'-deoxy-5'-fluoroadenosine + L-methionine		0.062	0.063
2.5.1.68	(2Z_6E)-farnesyl diphosphate synthase	Geranyl diphosphate + isopentenyl diphosphate = diphosphate + (2Z,6E)- farnesyl diphosphate		0.01
2.5.1.7	UDP-N-acetylglucosamine 1-carboxyvinyltransferase	Phosphoenolpyruvate + UDP-N-acetyl-alpha-D-glucosamine = phosphate + UDP- N-acetyl-3-O-(1-carboxyvinyl)-alpha-D-glucosamine		0.123
2.5.1.72	Quinolinate synthase	Glycerone phosphate + iminosuccinate = pyridine-2,3-dicarboxylate + 2 H(2)O + phosphate		0.133
2.5.1.74	1_4-dihydroxy-2-naphthoate polyprenyltransferase	An all-trans-polyprenyl diphosphate + 1,4-dihydroxy-2-naphthoate = a demethylmenaquinol + diphosphate + CO(2)		0.051
2.5.1.75	tRNA dimethylallyltransferase	Dimethylallyl diphosphate + adenine(37) in tRNA = diphosphate + N(6)- dimethylallyladenine(37) in tRNA		0.154
2.5.1.78	6_7-dimethyl-8-ribityllumazine synthase	1-deoxy-L-glycero-tetrulose 4-phosphate + 5-amino-6- (D-ribitylamino)uracil = 6,7-dimethyl-8-(D-ribityl)lumazine + 2 H(2)O + phosphate		0.154	0.063
2.5.1.9	Riboflavin synthase	2 6,7-dimethyl-8-(1-D-ribityl)lumazine = riboflavin + 4-(1-D- ribitylamino)-5-amino-2,6-dihydroxypyrimidine		0.154	0.063
2.5.1.90	All-trans-octaprenyl-diphosphate synthase	(2E,6E)-farnesyl diphosphate + 5 isopentenyl diphosphate = 5 diphosphate + all-trans-octaprenyl diphosphate		0.103
2.5.1.94	Adenosyl-chloride synthase	S-adenosyl-L-methionine + chloride = 5-deoxy-5-chloroadenosine + L-methionine			0.063
2.5.1.97	Pseudaminic acid synthase	Phosphoenolpyruvate + 2,4-bis(acetylamino)-2,4,6-trideoxy-beta-L- altropyranose + H(2)O = 5,7-bis(acetylamino)-3,5,7,9-tetradeoxy-L- glycero-alpha-L-manno-2-nonulopyranosonic acid + phosphate		0.031
2.5.1.98	Rhizobium leguminosarum exopolysaccharide glucosyl ketal-pyruvate- transferase	Phosphoenolpyruvate + [D-GlcA-beta-(1->4)-2-O-Ac-D-GlcA-beta-(1->4)-D- Glc-beta-(1->4)-(3-O-CH(3)-CH(2)CH(OH)C(O)-D-Gal-beta-(1->4)-D-Glc-beta- (1->4)-D-Glc-beta-(1->4)-D-Glc-beta-(1->6))-2(or3)-O-Ac-D-Glc-alpha- (1->6)](n) = [D-GlcA-beta-(1->4)-2-O-Ac-D-GlcA-beta-(1->4)-D-Glc-beta- (1->4)-(3-O-CH(3)-CH(2)CH(OH)C(O)-D-Gal-beta-(1->3)-4,6-CH(3)(COO(-))C-D- Glc-beta-(1->4)-D-Glc-beta-(1->4)-D-Glc-b…			0.063
2.5.1.n9	Heptaprenylglyceryl phosphate synthase	All-trans-heptaprenyl diphosphate + sn-glycerol 1-phosphate = diphosphate + sn-3-O-(all-trans-heptaprenyl)glycerol 1-phosphate			0.063
2.6.1.1	Aspartate transaminase	L-aspartate + 2-oxoglutarate = oxaloacetate + L-glutamate		0.164
2.6.1.100	L-glutamine:2-deoxy-scyllo-inosose aminotransferase	L-glutamine + 2-deoxy-scyllo-inosose = 2-oxoglutaramate + 2-deoxy-scyllo- inosamine			0.938
2.6.1.101	L-glutamine:3-amino-2_3-dideoxy-scyllo-inosose aminotransferase	L-glutamine + 3-amino-2,3-dideoxy-scyllo-inosose = 2-oxoglutaramate + 2-deoxystreptamine			0.813
2.6.1.102	GDP-perosamine synthase	GDP-4-amino-4,6-dideoxy-alpha-D-mannose + 2-oxoglutarate = GDP-4-dehydro- 6-deoxy-alpha-D-mannose + L-glutamate		0.021
2.6.1.103	(S)-3_5-dihydroxyphenylglycine transaminase	(S)-3,5-dihydroxyphenylglycine + 2-oxoglutarate = 2-(3,5- dihydroxyphenyl)-2-oxoacetate + L-glutamate			0.125
2.6.1.106	dTDP-3-amino-3_4_6-trideoxy-alpha-D-glucose transaminase	dTDP-3-amino-3,4,6-trideoxy-alpha-D-glucose + 2-oxoglutarate = dTDP-3- dehydro-4,6-deoxy-alpha-D-glucose + L-glutamate			0.125
2.6.1.109	8-amino-3,8-dideoxy-α-D-manno-octulosonate transaminase	8-amino-3,8-dideoxy-α-D-manno-octulosonate + 2-oxoglutarate = 8-dehydro-3-deoxy-α-D-manno-octulosonate + L-glutamate		0.021
2.6.1.11	Acetylornithine transaminase	N(2)-acetyl-L-ornithine + 2-oxoglutarate = N-acetyl-L-glutamate 5-semialdehyde + L-glutamate		0.113	0.125
2.6.1.13	Ornithine aminotransferase	L-ornithine + a 2-oxo acid = L-glutamate 5-semialdehyde + an L-amino acid		0.021	0.125
2.6.1.16	Glutamine--fructose-6-phosphate transaminase (isomerizing)	L-glutamine + D-fructose 6-phosphate = L-glutamate + D-glucosamine 6-phosphate		0.174	0.125
2.6.1.17	Succinyldiaminopimelate transaminase	N-succinyl-L-2,6-diaminoheptanedioate + 2-oxoglutarate = N-succinyl-2- L-amino-6-oxoheptanedioate + L-glutamate		0.092
2.6.1.19	4-aminobutyrate--2-oxoglutarate transaminase	4-aminobutanoate + 2-oxoglutarate = succinate semialdehyde + L-glutamate		0.072
2.6.1.2	Alanine transaminase	L-alanine + 2-oxoglutarate = pyruvate + L-glutamate		0.021
2.6.1.22	(S)-3-amino-2-methylpropionate transaminase	(S)-3-amino-2-methylpropanoate + 2-oxoglutarate = 2-methyl-3- oxopropanoate + L-glutamate		0.031
2.6.1.33	dTDP-4-amino-4_6-dideoxy-D-glucose transaminase	dTDP-4-amino-4,6-dideoxy-alpha-D-glucose + 2-oxoglutarate = dTDP-4- dehydro-6-deoxy-alpha-D-glucose + L-glutamate			0.188
2.6.1.36	L-lysine 6-transaminase	L-lysine + 2-oxoglutarate = (S)-2-amino-6-oxohexanoate + L-glutamate		0.021	0.063
2.6.1.42	Branched-chain-amino-acid transaminase	(1) L-leucine + 2-oxoglutarate = 4-methyl-2-oxopentanoate + L-glutamate (2) L-isoleucine + 2-oxoglutarate = (S)-3-methyl-2-oxopentanoate + L-glutamate (3) L-valine + 2-oxoglutarate = 3-methyl-2-oxobutanoate + L-glutamate		0.174	0.125
2.6.1.44	Alanine--glyoxylate transaminase	L-alanine + glyoxylate = pyruvate + glycine		0.031
2.6.1.45	Serine--glyoxylate transaminase	L-serine + glyoxylate = 3-hydroxypyruvate + glycine		0.031
2.6.1.50	Glutamine--scyllo-inositol transaminase	L-glutamine + 2,4,6/3,5-pentahydroxycyclohexanone = 2-oxoglutaramate + 1-amino-1-deoxy-scyllo-inositol			0.188
2.6.1.51	Serine--pyruvate transaminase	L-serine + pyruvate = 3-hydroxypyruvate + L-alanine		0.031
2.6.1.52	Phosphoserine transaminase	(1) O-phospho-L-serine + 2-oxoglutarate = 3-phosphonooxypyruvate + L-glutamate (2) 4-phosphonooxy-L-threonine + 2-oxoglutarate = (3R)-3-hydroxy-2-oxo-4- phosphonooxybutanoate + L-glutamate		0.01
2.6.1.55	Taurine--2-oxoglutarate transaminase	Taurine + 2-oxoglutarate = sulfoacetaldehyde + L-glutamate		0.01
2.6.1.59	dTDP-4-amino-4_6-dideoxygalactose transaminase	dTDP-4-amino-4,6-dideoxy-alpha-D-galactose + 2-oxoglutarate = dTDP-4- dehydro-6-deoxy-alpha-D-galactose + L-glutamate		0.021
2.6.1.62	Adenosylmethionine--8-amino-7-oxononanoate transaminase	S-adenosyl-L-methionine + 8-amino-7-oxononanoate = S-adenosyl-4- methylthio-2-oxobutanoate + 7,8-diaminononanoate		0.092
2.6.1.66	Valine--pyruvate transaminase	L-valine + pyruvate = 3-methyl-2-oxobutanoate + L-alanine		0.031
2.6.1.76	Diaminobutyrate--2-oxoglutarate transaminase	L-2,4-diaminobutanoate + 2-oxoglutarate = L-aspartate 4-semialdehyde + L-glutamate		0.041	0.25
2.6.1.82	Putrescine aminotransferase	Putrescine + 2-oxoglutarate = L-glutamate + 1-pyrroline + H(2)O		0.01
2.6.1.83	LL-diaminopimelate aminotransferase	LL-2,6-diaminoheptanedioate + 2-oxoglutarate = (S)-2,3,4,5- tetrahydropyridine-2,6-dicarboxylate + L-glutamate + H(2)O		0.092
2.6.1.85	Aminodeoxychorismate synthase	Chorismate + L-glutamine = 4-amino-4-deoxychorismate + L-glutamate		0.062	0.063
2.6.1.86	2-amino-4-deoxychorismate synthase	(2S)-2-amino-4-deoxychorismate + L-glutamate = chorismate + L-glutamine			0.125
2.6.1.87	UDP-4-amino-4-deoxy-L-arabinose aminotransferase	UDP-4-amino-4-deoxy-beta-L-arabinose + 2-oxoglutarate = UDP-beta-L-threo- pentapyranos-4-ulose + L-glutamate		0.01
2.6.1.9	Histidinol-phosphate transaminase	L-histidinol phosphate + 2-oxoglutarate = 3-(imidazol-4-yl)-2-oxopropyl phosphate + L-glutamate		0.246	0.125
2.6.1.90	dTDP-3-amino-3_6-dideoxy-alpha-D-galactopyranose transaminase	dTDP-3-amino-3,6-dideoxy-alpha-D-galactopyranose + 2-oxoglutarate = dTDP- 3-dehydro-6-deoxy-alpha-D-galactopyranose + L-glutamate			0.063
2.6.1.93	Neamine transaminase	Neamine + 2-oxoglutarate = 6'-dehydroparomamine + L-glutamate			0.438
2.6.1.94	2'-deamino-2'-hydroxyneamine transaminase	2'-deamino-2'-hydroxyneamine + 2-oxoglutarate = 2'-deamino-2'-hydroxy- 6'-dehydroparomamine + L-glutamate			0.188
2.6.1.95	Neomycin C transaminase	Neomycin C + 2-oxoglutarate = 6'''-deamino-6'''-oxoneomycin C + L-glutamate			0.125
2.6.1.98	UDP-2-acetamido-2-deoxy-ribo-hexuluronate aminotransferase	UDP-2-acetamido-3-amino-2,3-dideoxy-alpha-D-glucuronate + 2-oxoglutarate = UDP-2-acetamido-2-deoxy-D-ribo-hex-3-uluronate + L-glutamate		0.01
2.6.99.2	Pyridoxine 5'-phosphate synthase	1-deoxy-D-xylulose 5-phosphate + 3-amino-2-oxopropyl phosphate = pyridoxine 5'-phosphate + phosphate + 2 H(2)O		0.072
2.6.99.3	O-ureido-L-serine synthase	O-acetyl-L-serine + hydroxyurea = O-ureido-L-serine + acetate			0.063
2.7.1.100	S-methyl-5-thioribose kinase	ATP + S-methyl-5-thio-D-ribose = ADP + S-methyl-5-thio-alpha-D-ribose 1-phosphate		0.01
2.7.1.107	Diacylglycerol kinase (ATP)	ATP + 1,2-diacyl-sn-glycerol = ADP + 1,2-diacyl-sn-glycerol 3-phosphate		0.082
2.7.1.11	6-phosphofructokinase	ATP + D-fructose 6-phosphate = ADP + D-fructose 1,6-bisphosphate		0.195
2.7.1.130	Tetraacyldisaccharide 4'-kinase	ATP + (2-N,3-O-bis(3-hydroxytetradecanoyl)-beta-D-glucosaminyl)-(1->6)- (2-N,3-O-bis(3-hydroxytetradecanoyl)-beta-D-glucosaminyl phosphate) = ADP + (2-N,3-O-bis(3-hydroxytetradecanoyl)-4-O-phosphono-beta-D- glucosaminyl)-(1->6)-(2-N,3-O-bis(3-hydroxytetradecanoyl)-beta-D- glucosaminyl phosphate)		0.103
2.7.1.148	4-(cytidine 5'-diphospho)-2-C-methyl-D-erythritol kinase	ATP + 4-(cytidine 5'-diphospho)-2-C-methyl-D-erythritol = ADP + 2-phospho-4-(cytidine 5'-diphospho)-2-C-methyl-D-erythritol		0.144
2.7.1.15	Ribokinase	ATP + D-ribose = ADP + D-ribose 5-phosphate		0.092
2.7.1.156	Adenosylcobinamide kinase	ATP or GTP + adenosylcobinamide = adenosylcobinamide phosphate + ADP or GDP		0.133
2.7.1.166	3-deoxy-D-manno-octulosonic acid kinase	Alpha-Kdo-(2->6)-lipid IV(A) + ATP = 4-O-phospho-alpha-Kdo-(2->6)-lipid IV(A) + ADP		0.01
2.7.1.167	D-glycero-beta-D-manno-heptose-7-phosphate kinase	D-glycero-beta-D-manno-heptose 7-phosphate + ATP = D-glycero-beta-D- manno-heptose 1,7-bisphosphate + ADP		0.072
2.7.1.168	D-glycero-alpha-D-manno-heptose-7-phosphate kinase	D-glycero-alpha-D-manno-heptose 7-phosphate + ATP = D-glycero-alpha-D- manno-heptose 1,7-bisphosphate + ADP		0.031
2.7.1.170	Anhydro-N-acetylmuramic acid kinase	ATP + 1,6-anhydro-N-acetyl-beta-muramate + H(2)O = ADP + N-acetylmuramate 6-phosphate		0.01
2.7.1.175	Maltokinase	ATP + maltose = ADP + alpha-maltose 1-phosphate			0.063
2.7.1.177	L-threonine kinase	ATP + L-threonine = ADP + O-phospho-L-threonine		0.01
2.7.1.179	Kanosamine kinase	ATP + kanosamine = ADP + kanosamine 6-phosphate			0.063
2.7.1.181	Polymannosyl GlcNAc-diphospho-ditrans_octacis-undecaprenol kinase	ATP + alpha-D-Man-(1->2)-alpha-D-Man-(1->2)-alpha-D-Man-(1->3)-alpha-D- Man-(1->3)-(alpha-D-Man-(1->2)-alpha-D-Man-(1->2)-alpha-D-Man-(1->3)- alpha-D-Man-(1->3))(n)-alpha-D-Man-(1->3)-alpha-D-Man-(1->3)-alpha-D- GlcNAc-diphospho-ditrans,octacis-undecaprenol = ADP + 3-O-phospho-alpha- D-Man-(1->2)-alpha-D-Man-(1->2)-alpha-D-Man-(1->3)-alpha-D-Man-(1->3)- (alpha-D-Man-(1->2)-alpha-D-Man-(1->2)-alph…		0.01
2.7.1.19	Phosphoribulokinase	ATP + D-ribulose 5-phosphate = ADP + D-ribulose 1,5-bisphosphate		0.021
2.7.1.2	Glucokinase	ATP + D-glucose = ADP + D-glucose 6-phosphate		0.164	0.063
2.7.1.20	Adenosine kinase	ATP + adenosine = ADP + AMP		0.01	0.063
2.7.1.21	Thymidine kinase	ATP + thymidine = ADP + thymidine 5'-phosphate		0.021
2.7.1.23	NAD(+) kinase	ATP + NAD(+) = ADP + NADP(+)		0.144
2.7.1.24	Dephospho-CoA kinase	ATP + 3'-dephospho-CoA = ADP + CoA		0.164
2.7.1.25	Adenylyl-sulfate kinase	ATP + adenylyl sulfate = ADP + 3'-phosphoadenylyl sulfate		0.041	0.313
2.7.1.26	Riboflavin kinase	ATP + riboflavin = ADP + FMN		0.154
2.7.1.30	Glycerol kinase	ATP + glycerol = ADP + sn-glycerol 3-phosphate		0.051
2.7.1.31	Glycerate 3-kinase	ATP + D-glycerate = ADP + 3-phospho-D-glycerate		0.01
2.7.1.33	Pantothenate kinase	ATP + (R)-pantothenate = ADP + (R)-4'-phosphopantothenate		0.154
2.7.1.36	Mevalonate kinase	ATP + (R)-mevalonate = ADP + (R)-5-phosphomevalonate		0.01
2.7.1.39	Homoserine kinase	ATP + L-homoserine = ADP + O-phospho-L-homoserine		0.062	0.063
2.7.1.4	Fructokinase	ATP + D-fructose = ADP + D-fructose 6-phosphate		0.072
2.7.1.40	Pyruvate kinase	ATP + pyruvate = ADP + phosphoenolpyruvate		0.123
2.7.1.45	2-dehydro-3-deoxygluconokinase	ATP + 2-dehydro-3-deoxy-D-gluconate = ADP + 2-dehydro-3-deoxy-6-phospho- D-gluconate		0.01	0.063
2.7.1.48	Uridine kinase	(1) ATP + uridine = ADP + UMP (2) ATP + cytidine = ADP + CMP		0.051	0.063
2.7.1.49	Hydroxymethylpyrimidine kinase	ATP + 4-amino-5-hydroxymethyl-2-methylpyrimidine = ADP + 4-amino-5- phosphonooxymethyl-2-methylpyrimidine		0.123
2.7.1.5	Rhamnulokinase	ATP + L-rhamnulose = ADP + L-rhamnulose 1-phosphate		0.01
2.7.1.50	Hydroxyethylthiazole kinase	ATP + 4-methyl-5-(2-hydroxyethyl)thiazole = ADP + 4-methyl-5- (2-phosphonooxyethyl)thiazole		0.051
2.7.1.51	L-fuculokinase	ATP + L-fuculose = ADP + L-fuculose 1-phosphate		0.01
2.7.1.56	1-phosphofructokinase	ATP + D-fructose 1-phosphate = ADP + D-fructose 1,6-bisphosphate		0.062
2.7.1.6	Galactokinase	ATP + alpha-D-galactose = ADP + alpha-D-galactose 1-phosphate		0.031	0.063
2.7.1.65	Scyllo-inosamine 4-kinase	ATP + 1-amino-1-deoxy-scyllo-inositol = ADP + 1-amino-1-deoxy-scyllo- inositol 4-phosphate			0.063
2.7.1.69	Protein-N(pi)-phosphohistidine--sugar phosphotransferase	Protein EIIB N(pi)-phospho-L-histidine/cysteine + sugar = protein EIIB + sugar phosphate		0.298
2.7.1.71	Shikimate kinase	ATP + shikimate = ADP + shikimate 3-phosphate		0.144	0.063
2.7.1.72	Streptomycin 6-kinase	ATP + streptomycin = ADP + streptomycin 6-phosphate			0.25
2.7.1.95	Kanamycin kinase	ATP + kanamycin = ADP + kanamycin 3'-phosphate		0.01
2.7.10.2	Non-specific protein-tyrosine kinase	ATP + a [protein]-L-tyrosine = ADP + a [protein]-L-tyrosine phosphate			0.063
2.7.11.1	Non-specific serine/threonine protein kinase	ATP + a protein = ADP + a phosphoprotein		0.298	0.063
2.7.13.3	Histidine kinase	ATP + protein L-histidine = ADP + protein N-phospho-L-histidine		0.688	0.813
2.7.14.1	Protein arginine kinase	ATP + a [protein]-L-arginine = ADP + a [protein]-N(omega)-phospho-L- arginine		0.031
2.7.2.1	Acetate kinase	ATP + acetate = ADP + acetyl phosphate		0.082
2.7.2.11	Glutamate 5-kinase	ATP + L-glutamate = ADP + L-glutamate 5-phosphate		0.133
2.7.2.2	Carbamate kinase	ATP + NH(3) + CO(2) = ADP + carbamoyl phosphate		0.031
2.7.2.3	Phosphoglycerate kinase	ATP + 3-phospho-D-glycerate = ADP + 3-phospho-D-glyceroyl phosphate		0.154
2.7.2.4	Aspartate kinase	ATP + L-aspartate = ADP + 4-phospho-L-aspartate		0.154	0.313
2.7.2.7	Butyrate kinase	ATP + butanoate = ADP + butanoyl phosphate		0.103
2.7.2.8	Acetylglutamate kinase	ATP + N-acetyl-L-glutamate = ADP + N-acetyl-L-glutamate 5-phosphate		0.123	0.313
2.7.3.9	Phosphoenolpyruvate--protein phosphotransferase	Phosphoenolpyruvate + protein L-histidine = pyruvate + protein N(pi)- phospho-L-histidine		0.123
2.7.4.1	Polyphosphate kinase	ATP + (phosphate)(n) = ADP + (phosphate)(n+1)		0.072
2.7.4.14	UMP/CMP kinase	(1) ATP + (d)CMP = ADP + (d)CDP (2) ATP + UMP = ADP + UDP		0.123
2.7.4.16	Thiamine-phosphate kinase	ATP + thiamine phosphate = ADP + thiamine diphosphate		0.113
2.7.4.22	UMP kinase	ATP + UMP = ADP + UDP		0.154
2.7.4.26	Isopentenyl phosphate kinase	ATP + isopentenyl phosphate = ADP + isopentenyl diphosphate		0.01
2.7.4.3	Adenylate kinase	ATP + AMP = 2 ADP		0.154
2.7.4.6	Nucleoside-diphosphate kinase	ATP + nucleoside diphosphate = ADP + nucleoside triphosphate		0.123
2.7.4.7	Phosphomethylpyrimidine kinase	ATP + 4-amino-2-methyl-5-phosphomethylpyrimidine = ADP + 4-amino-2- methyl-5-diphosphomethylpyrimidine		0.123
2.7.4.8	Guanylate kinase	ATP + GMP = ADP + GDP		0.154	0.063
2.7.4.9	dTMP kinase	ATP + dTMP = ADP + dTDP		0.154
2.7.6.1	Ribose-phosphate diphosphokinase	ATP + D-ribose 5-phosphate = AMP + 5-phospho-alpha-D-ribose 1-diphosphate		0.174	0.063
2.7.6.2	Thiamine diphosphokinase	ATP + thiamine = AMP + thiamine diphosphate		0.051
2.7.6.3	2-amino-4-hydroxy-6-hydroxymethyldihydropteridine diphosphokinase	ATP + 2-amino-4-hydroxy-6-hydroxymethyl-7,8-dihydropteridine = AMP + (2-amino-4-hydroxy-7,8-dihydropteridin-6-yl)methyl diphosphate		0.144
2.7.6.5	GTP diphosphokinase	ATP + GTP = AMP + guanosine 3'-diphosphate 5'-triphosphate		0.144
2.7.7.1	Nicotinamide-nucleotide adenylyltransferase	ATP + nicotinamide ribonucleotide = diphosphate + NAD(+)		0.01
2.7.7.12	UDP-glucose--hexose-1-phosphate uridylyltransferase	UDP-alpha-D-glucose + alpha-D-galactose 1-phosphate = alpha-D-glucose 1-phosphate + UDP-alpha-D-galactose		0.072	0.063
2.7.7.13	Mannose-1-phosphate guanylyltransferase	GTP + alpha-D-mannose 1-phosphate = diphosphate + GDP-mannose		0.174	0.25
2.7.7.15	Choline-phosphate cytidylyltransferase	CTP + phosphocholine = diphosphate + CDP-choline		0.01
2.7.7.18	Nicotinate-nucleotide adenylyltransferase	ATP + beta-nicotinate-D-ribonucleotide = diphosphate + deamido-NAD(+)		0.154
2.7.7.19	Polynucleotide adenylyltransferase	ATP + RNA(n) = diphosphate + RNA(n+1)		0.123
2.7.7.2	FAD synthetase	ATP + FMN = diphosphate + FAD		0.154
2.7.7.23	UDP-N-acetylglucosamine diphosphorylase	UTP + N-acetyl-alpha-D-glucosamine 1-phosphate = diphosphate + UDP-N- acetyl-alpha-D-glucosamine		0.144
2.7.7.24	Glucose-1-phosphate thymidylyltransferase	dTTP + alpha-D-glucose 1-phosphate = diphosphate + dTDP-alpha-D-glucose		0.164	3.627
2.7.7.27	Glucose-1-phosphate adenylyltransferase	ATP + alpha-D-glucose 1-phosphate = diphosphate + ADP-glucose		0.072	0.063
2.7.7.3	Pantetheine-phosphate adenylyltransferase	ATP + pantetheine 4'-phosphate = diphosphate + 3'-dephospho-CoA		0.154	0.125
2.7.7.33	Glucose-1-phosphate cytidylyltransferase	CTP + alpha-D-glucose 1-phosphate = diphosphate + CDP-glucose		0.021
2.7.7.38	3-deoxy-manno-octulosonate cytidylyltransferase	CTP + 3-deoxy-D-manno-octulosonate = diphosphate + CMP-3-deoxy-D-manno- octulosonate		0.103
2.7.7.4	Sulfate adenylyltransferase	ATP + sulfate = diphosphate + adenylyl sulfate		0.103	0.188
2.7.7.41	Phosphatidate cytidylyltransferase	CTP + phosphatidate = diphosphate + CDP-diacylglycerol		0.154
2.7.7.42	[Glutamate--ammonia-ligase] adenylyltransferase	ATP + [L-glutamate:ammonia ligase (ADP-forming)] = diphosphate + adenylyl-[L-glutamate:ammonia ligase (ADP-forming)]		0.062
2.7.7.43	N-acylneuraminate cytidylyltransferase	CTP + N-acylneuraminate = diphosphate + CMP-N-acylneuraminate		0.021
2.7.7.47	Streptomycin 3''-adenylyltransferase	ATP + streptomycin = diphosphate + 3''-adenylylstreptomycin		0.01
2.7.7.49	RNA-directed DNA polymerase	Deoxynucleoside triphosphate + DNA(n) = diphosphate + DNA(n+1)		0.01	0.063
2.7.7.53	ATP adenylyltransferase	ADP + ATP = phosphate + P(1),P(4)-bis(5'-adenosyl) tetraphosphate		0.123
2.7.7.56	tRNA nucleotidyltransferase	tRNA(n+1) + phosphate = tRNA(n) + a nucleoside diphosphate		0.144	0.125
2.7.7.58	(2_3-dihydroxybenzoyl)adenylate synthase	ATP + 2,3-dihydroxybenzoate = diphosphate + (2,3- dihydroxybenzoyl)adenylate			0.438
2.7.7.59	[Protein-PII] uridylyltransferase	UTP + [protein-PII] = diphosphate + uridylyl-[protein-PII]		0.062
2.7.7.6	DNA-directed RNA polymerase	Nucleoside triphosphate + RNA(n) = diphosphate + RNA(n+1)		0.564	0.438
2.7.7.60	2-C-methyl-D-erythritol 4-phosphate cytidylyltransferase	CTP + 2-C-methyl-D-erythritol 4-phosphate = diphosphate + 4-(cytidine 5'-diphospho)-2-C-methyl-D-erythritol		0.144	0.125
2.7.7.61	Citrate lyase holo-[acyl-carrier protein] synthase	2'-(5-triphosphoribosyl)-3'-dephospho-CoA + citrate lyase apo-[acyl- carrier protein] = citrate lyase holo-[acyl-carrier protein] + diphosphate		0.031
2.7.7.62	Adenosylcobinamide-phosphate guanylyltransferase	GTP + adenosylcobinamide phosphate = diphosphate + adenosylcobinamide- GDP		0.133
2.7.7.63	Lipoate--protein ligase	(1) ATP + lipoate = diphosphate + lipoyl-AMP (2) Lipoyl-AMP + protein = protein N(6)-(lipoyl)lysine + AMP		0.041
2.7.7.65	Diguanylate cyclase	2 GTP = 2 diphosphate + cyclic di-3',5'-guanylate		0.062
2.7.7.68	2-phospho-L-lactate guanylyltransferase	(2S)-2-phospholactate + GTP = (2S)-lactyl-2-diphospho-5'-guanosine + diphosphate		0.01	0.063
2.7.7.7	DNA-directed DNA polymerase	Deoxynucleoside triphosphate + DNA(n) = diphosphate + DNA(n+1)		1.416	0.125
2.7.7.70	D-glycero-beta-D-manno-heptose 1-phosphate adenylyltransferase	D-glycero-beta-D-manno-heptose 1-phosphate + ATP = ADP-D-glycero-beta-D- manno-heptose + diphosphate		0.072
2.7.7.71	D-glycero-alpha-D-manno-heptose 1-phosphate guanylyltransferase	D-glycero-alpha-D-manno-heptose 1-phosphate + GTP = GDP-D-glycero-alpha- D-manno-heptose + diphosphate		0.01
2.7.7.72	CCA tRNA nucleotidyltransferase	A tRNA precursor + 2 CTP + ATP = a tRNA with a 3' C end + 3 diphosphate		0.154
2.7.7.73	Sulfur carrier protein ThiS adenylyltransferase	ATP + [ThiS] = diphosphate + adenylyl-[ThiS]		0.041
2.7.7.74	1L-myo-inositol 1-phosphate cytidylyltransferase	CTP + 1L-myo-inositol 1-phosphate = diphosphate + CDP-1L-myo-inositol		0.01
2.7.7.76	Molybdenum cofactor cytidylyltransferase	CTP + molybdenum cofactor = diphosphate + cytidylyl molybdenum cofactor		0.021
2.7.7.77	Molybdenum cofactor guanylyltransferase	GTP + molybdenum cofactor = diphosphate + guanylyl molybdenum cofactor		0.133	0.063
2.7.7.8	Polyribonucleotide nucleotidyltransferase	RNA(n+1) + phosphate = RNA(n) + a nucleoside diphosphate		0.154
2.7.7.80	Molybdopterin-synthase adenylyltransferase	ATP + [molybdopterin-synthase sulfur-carrier protein]-Gly-Gly = diphosphate + [molybdopterin-synthase sulfur-carrier protein]-Gly- Gly-AMP		0.021
2.7.7.85	Diadenylate cyclase	2 ATP = 2 diphosphate + cyclic di-3',5'-adenylate		0.021
2.7.7.87	L-threonylcarbamoyladenylate synthase	L-threonine + ATP + bicarbonate = L-threonylcarbamoyladenylate + diphosphate + H(2)O		0.154
2.7.7.9	UTP--glucose-1-phosphate uridylyltransferase	UTP + alpha-D-glucose 1-phosphate = diphosphate + UDP-glucose		0.113	0.5
2.7.8.13	Phospho-N-acetylmuramoyl-pentapeptide-transferase	UDP-Mur2Ac(oyl-L-Ala-gamma-D-Glu-L-Lys-D-Ala-D-Ala) + undecaprenyl phosphate = UMP + Mur2Ac(oyl-L-Ala-gamma-D-Glu-L-Lys-D-Ala-D-Ala)- diphosphoundecaprenol		0.123	0.125
2.7.8.17	UDP-N-acetylglucosamine--lysosomal-enzyme N-acetylglucosaminephosphotransferase	UDP-N-acetyl-D-glucosamine + lysosomal-enzyme D-mannose = UMP + lysosomal-enzyme N-acetyl-D-glucosaminyl-phospho-D-mannose			0.125
2.7.8.26	Adenosylcobinamide-GDP ribazoletransferase	(1) Adenosylcobinamide-GDP + alpha-ribazole = GMP + adenosylcobalamin (2) Adenosylcobinamide-GDP + alpha-ribazole 5'-phosphate = GMP + adenosylcobalamin 5'-phosphate		0.144	0.063
2.7.8.28	2-phospho-L-lactate transferase	(2S)-lactyl-2-diphospho-5'-guanosine + 7,8-didemethyl-8-hydroxy-5- deazariboflavin = guanosine 5'-phosphate + coenzyme F420-0		0.01
2.7.8.31	Undecaprenyl-phosphate glucose phosphotransferase	UDP-glucose + ditrans,octacis-undecaprenyl phosphate = UMP + alpha-D- glucopyranosyl-diphospho-ditrans,octacis-undecaprenol			0.125
2.7.8.33	UDP-N-acetylglucosamine--undecaprenyl-phosphate N-acetylglucosaminephosphotransferase	UDP-N-acetyl-alpha-D-glucosamine + ditrans,octacis-undecaprenyl phosphate = UMP + N-acetyl-alpha-D-glucosaminyl-diphospho-ditrans,octacis- undecaprenol		0.062	0.063
2.7.8.37	Alpha-D-ribose 1-methylphosphonate 5-triphosphate synthase	ATP + methylphosphonate = alpha-D-ribose 1-methylphosphonate 5-triphosphate + adenine		0.041
2.7.8.41	cardiolipin synthase (CMP-forming)	a CDP-diacylglycerol + a phosphatidylglycerol = a cardiolipin + CMP		0.041
2.7.8.5	CDP-diacylglycerol--glycerol-3-phosphate 3-phosphatidyltransferase	CDP-diacylglycerol + sn-glycerol 3-phosphate = CMP + 3(3-sn-phosphatidyl)-sn-glycerol 1-phosphate		0.154
2.7.8.6	Undecaprenyl-phosphate galactose phosphotransferase	UDP-alpha-D-galactose + undecaprenyl phosphate = UMP + alpha-D- galactosyl-diphosphoundecaprenol		0.01
2.7.8.7	Holo-[acyl-carrier-protein] synthase	CoA-(4'-phosphopantetheine) + apo-[acyl-carrier-protein] = adenosine 3',5'-bisphosphate + holo-[acyl-carrier-protein]		0.154	0.25
2.7.8.8	CDP-diacylglycerol--serine O-phosphatidyltransferase	CDP-diacylglycerol + L-serine = CMP + (3-sn-phosphatidyl)-L-serine		0.103
2.7.9.1	Pyruvate_ phosphate dikinase	ATP + pyruvate + phosphate = AMP + phosphoenolpyruvate + diphosphate		0.123
2.7.9.2	Pyruvate_ water dikinase	ATP + pyruvate + H(2)O = AMP + phosphoenolpyruvate + phosphate		0.072	0.188
2.7.9.3	Selenide_ water dikinase	ATP + selenide + H(2)O = AMP + selenophosphate + phosphate		0.113
2.8.1.1	Thiosulfate sulfurtransferase	Thiosulfate + cyanide = sulfite + thiocyanate		0.072
2.8.1.10	Thiazole synthase	1-deoxy-D-xylulose 5-phosphate + 2-iminoacetate + thiocarboxy-adenylate- [sulfur-carrier protein ThiS] = 2-((2R,5Z)-2-carboxy-4-methylthiazol- 5(2H)-ylidene)ethyl phosphate + [sulfur-carrier protein ThiS] + 2 H(2)O		0.072
2.8.1.12	Molybdopterin synthase	Cyclic pyranopterin phosphate + 2 [molybdopterin-synthase sulfur-carrier protein]-Gly-NH-CH(2)-C(O)SH + H(2)O = molybdopterin + 2 [molybdopterin- synthase sulfur-carrier protein]		0.051	0.063
2.8.1.2	3-mercaptopyruvate sulfurtransferase	3-mercaptopyruvate + cyanide = pyruvate + thiocyanate		0.072
2.8.1.6	Biotin synthase	Dethiobiotin + sulfur-(sulfur carrier) + 2 S-adenosyl-L-methionine = biotin + (sulfur carrier) + 2 L-methionine + 2 5'-deoxyadenosine		0.133	0.063
2.8.1.7	Cysteine desulfurase	L-cysteine + acceptor = L-alanine + S-sulfanyl-acceptor		0.277	0.125
2.8.1.8	Lipoyl synthase	Protein N(6)-(octanoyl)lysine + 2 sulfur-(sulfur carrier) + 2 S-adenosyl- L-methionine = protein N(6)-(lipoyl)lysine + 2 (sulfur carrier) + 2 L-methionine + 2 5'-deoxyadenosine		0.031
2.8.3.10	Citrate CoA-transferase	Acetyl-CoA + citrate = acetate + (3S)-citryl-CoA		0.072
2.8.3.16	Formyl-CoA transferase	Formyl-CoA + oxalate = formate + oxalyl-CoA		0.01
2.8.3.18	Succinyl-CoA:acetate CoA-transferase	Succinyl-CoA + acetate = acetyl-CoA + succinate		0.021
2.8.3.19	CoA:oxalate CoA-transferase	Acetyl-CoA + oxalate = acetate + oxalyl-CoA		0.021
2.8.3.20	Succinyl-CoA--D-citramalate CoA-transferase	(1) Succinyl-CoA + (R)-citramalate = succinate + (R)-citramalyl-CoA (2) Succinyl-CoA + (R)-malate = succinate + (R)-malyl-CoA		0.01
2.8.3.22	Succinyl-CoA--L-malate CoA-transferase	(1) Succinyl-CoA + (S)-malate = succinate + (S)-malyl-CoA (2) Succinyl-CoA + (S)-citramalate = succinate + (S)-citramalyl-CoA		0.021
2.8.3.5	3-oxoacid CoA-transferase	Succinyl-CoA + a 3-oxo acid = succinate + a 3-oxoacyl-CoA		0.041	0.25
2.8.3.8	Acetate CoA-transferase	Acyl-CoA + acetate = a fatty acid anion + acetyl-CoA		0.01
2.8.3.9	Butyrate--acetoacetate CoA-transferase	Butanoyl-CoA + acetoacetate = butanoate + acetoacetyl-CoA		0.01
2.8.4.3	tRNA-2-methylthio-N(6)-dimethylallyladenosine synthase	N(6)-dimethylallyladenine(37) in tRNA + sulfur-(sulfur carrier) + 2 S-adenosyl-L-methionine = 2-methylthio-N(6)-dimethylallyladenine(37) in tRNA + S-adenosyl-L-homocysteine + (sulfur carrier) + L-methionine + 5'-deoxyadenosine		0.154
2.8.4.4	[Ribosomal protein S12] (aspartate(89)-C(3))-methylthiotransferase	L-aspartate-[ribosomal protein S12] + sulfur-(sulfur carrier) + 2 S-adenosyl-L-methionine = 3-methylthio-L-aspartate-[ribosomal protein S12] + S-adenosyl-L-homocysteine + (sulfur carrier) + L-methionine + 5'-deoxyadenosine		0.082
2.8.4.5	tRNA (N(6)-L-threonylcarbamoyladenosine(37)-C(2))-methylthiotransferase	N(6)-L-threonylcarbamoyladenine(37) in tRNA + sulfur-(sulfur carrier) + 2 S-adenosyl-L-methionine = 2-methylthio-N(6)-L- threonylcarbamoyladenine(37) in tRNA + S-adenosyl-L-homocysteine + (sulfur carrier) + L-methionine + 5'-deoxyadenosine		0.123
2.9.1.1	L-seryl-tRNA(Sec) selenium transferase	L-seryl-tRNA(Sec) + selenophosphate = L-selenocysteinyl-tRNA(Sec) + phosphate		0.113
3.1.1.1	Carboxylesterase	A carboxylic ester + H(2)O = an alcohol + a carboxylate		0.062
3.1.1.24	3-oxoadipate enol-lactonase	3-oxoadipate enol-lactone + H(2)O = 3-oxoadipate		0.01
3.1.1.29	Aminoacyl-tRNA hydrolase	N-substituted aminoacyl-tRNA + H(2)O = N-substituted amino acid + tRNA		0.154
3.1.1.31	6-phosphogluconolactonase	6-phospho-D-glucono-1,5-lactone + H(2)O = 6-phospho-D-gluconate		0.021
3.1.1.45	Carboxymethylenebutenolidase	4-carboxymethylenebut-2-en-4-olide + H(2)O = 4-oxohex-2-enedioate		0.01
3.1.1.5	Lysophospholipase	2-lysophosphatidylcholine + H(2)O = glycerophosphocholine + a carboxylate		0.01
3.1.1.53	Sialate O-acetylesterase	N-acetyl-O-acetylneuraminate + H(2)O = N-acetylneuraminate + acetate		0.01
3.1.1.61	Protein-glutamate methylesterase	Protein L-glutamate O(5)-methyl ester + H(2)O = protein L-glutamate + methanol		0.164
3.1.1.85	Pimeloyl-[acyl-carrier protein] methyl ester esterase	Pimeloyl-[acyl-carrier protein] methyl ester + H(2)O = pimeloyl-[acyl- carrier protein] + methanol		0.021
3.1.1.95	Aclacinomycin methylesterase	Aclacinomycin T + H(2)O = 15-demethylaclacinomycin T + methanol			0.063
3.1.11.2	Exodeoxyribonuclease III	Exonucleolytic cleavage in the 3'- to 5'-direction to yield nucleoside 5'-phosphates		0.072
3.1.11.5	Exodeoxyribonuclease V	Exonucleolytic cleavage (in the presence of ATP) in either 5'- to 3'- or 3'- to 5'-direction to yield 5'-phosphooligonucleotides		0.123
3.1.11.6	Exodeoxyribonuclease VII	Exonucleolytic cleavage in either 5'- to 3'- or 3'- to 5'-direction to yield nucleoside 5'-phosphates		0.226
3.1.12.1	5' to 3' exodeoxyribonuclease (nucleoside 3'-phosphate-forming)	Exonucleolytic cleavage in the 5'- to 3'-direction to yield nucleoside 3'-phosphates		0.062
3.1.13.1	Exoribonuclease II	Exonucleolytic cleavage in the 3'- to 5'-direction to yield nucleoside 5'-phosphates		0.021
3.1.13.3	Oligonucleotidase	Exonucleolytic cleavage of oligonucleotides to yield nucleoside 5'-phosphates		0.082
3.1.13.5	Ribonuclease D	Exonucleolytic cleavage that removes extra residues from the 3'-terminus of tRNA to produce 5'-mononucleotides		0.01
3.1.2.1	Acetyl-CoA hydrolase	Acetyl-CoA + H(2)O = CoA + acetate		0.041
3.1.2.12	S-formylglutathione hydrolase	S-formylglutathione + H(2)O = glutathione + formate			0.063
3.1.2.14	Oleoyl-[acyl-carrier-protein] hydrolase	Oleoyl-[acyl-carrier-protein] + H(2)O = [acyl-carrier-protein] + oleate			0.25
3.1.2.20	Acyl-CoA hydrolase	Acyl-CoA + H(2)O = CoA + a carboxylate		0.01
3.1.2.29	Fluoroacetyl-CoA thioesterase	Fluoroacetyl-CoA + H(2)O = fluoroacetate + CoA			0.063
3.1.2.6	Hydroxyacylglutathione hydrolase	S-(2-hydroxyacyl)glutathione + H(2)O = glutathione + a 2-hydroxy carboxylate		0.031	0.063
3.1.21.1	Deoxyribonuclease I	Endonucleolytic cleavage to 5'-phosphodinucleotide and 5'-phosphooligonucleotide end-products		0.01
3.1.21.2	Deoxyribonuclease IV	Endonucleolytic cleavage to 5'-phosphooligonucleotide end-products		0.144
3.1.21.3	Type I site-specific deoxyribonuclease	Endonucleolytic cleavage of DNA to give random double-stranded fragments with terminal 5'-phosphates; ATP is simultaneously hydrolyzed		0.359
3.1.21.4	Type II site-specific deoxyribonuclease	Endonucleolytic cleavage of DNA to give specific double-stranded fragments with terminal 5'-phosphates		0.051
3.1.21.5	Type III site-specific deoxyribonuclease	Endonucleolytic cleavage of DNA to give specific double-stranded fragments with terminal 5'-phosphates		0.051
3.1.21.7	Deoxyribonuclease V	Endonucleolytic cleavage at apurinic or apyrimidinic sites to products with a 5'-phosphate		0.123
3.1.22.4	Crossover junction endodeoxyribonuclease	Endonucleolytic cleavage at a junction such as a reciprocal single- stranded crossover between two homologous DNA duplexes (Holliday junction)		0.154
3.1.26.11	Ribonuclease Z	Endonucleolytic cleavage of RNA, removing extra 3' nucleotides from tRNA precursor, generating 3' termini of tRNAs A 3'-hydroxy group is left at the tRNA terminus and a 5'-phosphoryl group is left at the trailer molecule		0.051
3.1.26.12	Ribonuclease E	Endonucleolytic cleavage of single-stranded RNA in A- and U-rich regions		0.01
3.1.26.3	Ribonuclease III	Endonucleolytic cleavage to 5'-phosphomonoester		0.144
3.1.26.4	Ribonuclease H	Endonucleolytic cleavage to 5'-phosphomonoester		0.267	0.125
3.1.26.5	Ribonuclease P	Endonucleolytic cleavage of RNA, removing 5'-extranucleotides from tRNA precursor		0.133
3.1.3.1	Alkaline phosphatase	A phosphate monoester + H(2)O = an alcohol + phosphate		0.103
3.1.3.11	Fructose-bisphosphatase	D-fructose 1,6-bisphosphate + H(2)O = D-fructose 6-phosphate + phosphate		0.164
3.1.3.12	Trehalose-phosphatase	Trehalose 6-phosphate + H(2)O = trehalose + phosphate		0.021
3.1.3.15	Histidinol-phosphatase	L-histidinol phosphate + H(2)O = L-histidinol + phosphate		0.041
3.1.3.16	Protein-serine/threonine phosphatase	[a protein]-serine/threonine phosphate + H(2)O = [a protein]- serine/threonine + phosphate		0.082
3.1.3.18	Phosphoglycolate phosphatase	2-phosphoglycolate + H(2)O = glycolate + phosphate		0.164
3.1.3.25	Inositol-phosphate phosphatase	Myo-inositol phosphate + H(2)O = myo-inositol + phosphate		0.113
3.1.3.27	Phosphatidylglycerophosphatase	Phosphatidylglycerophosphate + H(2)O = phosphatidylglycerol + phosphate		0.092
3.1.3.3	Phosphoserine phosphatase	O-phospho-L(or D)-serine + H(2)O = L(or D)-serine + phosphate		0.082	0.063
3.1.3.39	Streptomycin-6-phosphatase	Streptomycin 6-phosphate + H(2)O = streptomycin + phosphate			0.125
3.1.3.41	4-nitrophenylphosphatase	4-nitrophenyl phosphate + H(2)O = 4-nitrophenol + phosphate		0.01
3.1.3.45	3-deoxy-manno-octulosonate-8-phosphatase	3-deoxy-D-manno-octulosonate 8-phosphate + H(2)O = 3-deoxy-D-manno- octulosonate + phosphate		0.092
3.1.3.48	Protein-tyrosine-phosphatase	Protein tyrosine phosphate + H(2)O = protein tyrosine + phosphate		0.072	0.188
3.1.3.5	5'-nucleotidase	A 5'-ribonucleotide + H(2)O = a ribonucleoside + phosphate		0.236	0.063
3.1.3.7	3'(2')_5'-bisphosphate nucleotidase	Adenosine 3',5'-bisphosphate + H(2)O = adenosine 5'-phosphate + phosphate		0.113
3.1.3.70	Mannosyl-3-phosphoglycerate phosphatase	2(alpha-D-mannosyl)-3-phosphoglycerate + H(2)O = 2(alpha-D-mannosyl)-D- glycerate + phosphate		0.021
3.1.3.71	2-phosphosulfolactate phosphatase	(2R)-2-phospho-3-sulfolactate + H(2)O = (2R)-3-sulfolactate + phosphate		0.041
3.1.3.73	Adenosylcobalamin/alpha-ribazole phosphatase	(1) Adenosylcobalamin 5'-phosphate + H(2)O = coenzyme B12 + phosphate (2) Alpha-ribazole 5'-phosphate + H(2)O = alpha-ribazole + phosphate		0.062
3.1.3.82	D-glycero-beta-D-manno-heptose 1_7-bisphosphate 7-phosphatase	D-glycero-beta-D-manno-heptose 1,7-bisphosphate + H(2)O = D-glycero-beta- D-manno-heptose 1-phosphate + phosphate		0.113
3.1.3.83	D-glycero-alpha-D-manno-heptose-1_7-bisphosphate 7-phosphatase	D-glycero-alpha-D-manno-heptose-1,7-bisphosphate + H(2)O = D-glycero- alpha-D-manno-heptose-1-phosphate + phosphate		0.113
3.1.3.87	2-hydroxy-3-keto-5-methylthiopentenyl-1-phosphate phosphatase	2-hydroxy-5-(methylthio)-3-oxopent-1-enyl phosphate + H(2)O = 1,2- dihydroxy-5-(methylthio)pent-1-en-3-one + phosphate		0.021
3.1.3.88	5''-phosphoribostamycin phosphatase	5''-phosphoribostamycin + H(2)O = ribostamycin + phosphate			0.125
3.1.31.1	Micrococcal nuclease	Endonucleolytic cleavage to nucleoside 3'-phosphates and 3'-phosphooligonucleotide end-products		0.031
3.1.4.46	Glycerophosphodiester phosphodiesterase	A glycerophosphodiester + H(2)O = an alcohol + sn-glycerol 3-phosphate		0.062
3.1.4.53	3'_5'-cyclic-AMP phosphodiesterase	Adenosine 3',5'-cyclic phosphate + H(2)O = adenosine 5'-phosphate			0.063
3.1.4.55	Phosphoribosyl 1_2-cyclic phosphate phosphodiesterase	5-phospho-alpha-D-ribose 1,2-cyclic phosphate + H(2)O = alpha-D-ribose 1,5-bisphosphate		0.021
3.1.5.1	dGTPase	dGTP + H(2)O = deoxyguanosine + triphosphate		0.133
3.1.6.1	Arylsulfatase	A phenol sulfate + H(2)O = a phenol + sulfate		0.01
3.2.1.1	Alpha-amylase	Endohydrolysis of (1->4)-alpha-D-glucosidic linkages in polysaccharides containing three or more (1->4)-alpha-linked D-glucose units		0.041	0.188
3.2.1.136	Glucuronoarabinoxylan endo-1_4-beta-xylanase	Endohydrolysis of (1->4)-beta-D-xylosyl links in some glucuronoarabinoxylans			0.063
3.2.1.141	4-alpha-D-((1->4)-alpha-D-glucano)trehalose trehalohydrolase	Hydrolysis of (1->4)-alpha-D-glucosidic linkage in 4-alpha-D-((1->4)- alpha-D-glucanosyl)(n) trehalose to yield trehalose and (1->4)-alpha-D- glucan		0.01
3.2.1.17	Lysozyme	Hydrolysis of (1->4)-beta-linkages between N-acetylmuramic acid and N-acetyl-D-glucosamine residues in a peptidoglycan and between N-acetyl- D-glucosamine residues in chitodextrins			0.063
3.2.1.18	Exo-alpha-sialidase	Hydrolysis of alpha-(2->3)-, alpha-(2->6)-, alpha-(2->8)- glycosidic linkages of terminal sialic acid residues in oligosaccharides, glycoproteins, glycolipids, colominic acid and synthetic substrates		0.021
3.2.1.20	Alpha-glucosidase	Hydrolysis of terminal, non-reducing (1->4)-linked alpha-D-glucose residues with release of alpha-D-glucose		0.062
3.2.1.21	Beta-glucosidase	Hydrolysis of terminal, non-reducing beta-D-glucosyl residues with release of beta-D-glucose		0.062	0.125
3.2.1.22	Alpha-galactosidase	Hydrolysis of terminal, non-reducing alpha-D-galactose residues in alpha- D-galactosides, including galactose oligosaccharides, galactomannans and galactolipids		0.031
3.2.1.23	Beta-galactosidase	Hydrolysis of terminal non-reducing beta-D-galactose residues in beta-D- galactosides		0.062	0.125
3.2.1.24	Alpha-mannosidase	Hydrolysis of terminal, non-reducing alpha-D-mannose residues in alpha-D- mannosides		0.021
3.2.1.25	Beta-mannosidase	Hydrolysis of terminal, non-reducing beta-D-mannose residues in beta-D- mannosides		0.021
3.2.1.26	Beta-fructofuranosidase	Hydrolysis of terminal non-reducing beta-D-fructofuranoside residues in beta-D-fructofuranosides		0.01
3.2.1.3	Glucan 1_4-alpha-glucosidase	Hydrolysis of terminal (1->4)-linked alpha-D-glucose residues successively from non-reducing ends of the chains with release of beta-D- glucose		0.021
3.2.1.35	Hyaluronoglucosaminidase	Random hydrolysis of (1->4)-linkages between N-acetyl-beta-D-glucosamine and D-glucuronate residues in hyaluronate		0.01
3.2.1.4	Cellulase	Endohydrolysis of (1->4)-beta-D-glucosidic linkages in cellulose, lichenin and cereal beta-D-glucans		0.031	0.063
3.2.1.40	Alpha-L-rhamnosidase	Hydrolysis of terminal non-reducing alpha-L-rhamnose residues in alpha-L- rhamnosides		0.01
3.2.1.46	Galactosylceramidase	D-galactosyl-N-acylsphingosine + H(2)O = D-galactose + N-acylsphingosine			0.063
3.2.1.51	Alpha-L-fucosidase	An alpha-L-fucoside + H(2)O = L-fucose + an alcohol		0.051
3.2.1.52	Beta-N-acetylhexosaminidase	Hydrolysis of terminal non-reducing N-acetyl-D-hexosamine residues in N-acetyl-beta-D-hexosaminides		0.133	0.188
3.2.1.55	Non-reducing end alpha-L-arabinofuranosidase	Hydrolysis of terminal non-reducing alpha-L-arabinofuranoside residues in alpha-L-arabinosides			0.063
3.2.1.8	Endo-1_4-beta-xylanase	Endohydrolysis of (1->4)-beta-D-xylosidic linkages in xylans			0.25
3.2.2.1	Purine nucleosidase	A purine nucleoside + H(2)O = D-ribose + a purine base		0.01
3.2.2.20	DNA-3-methyladenine glycosylase I	Hydrolysis of alkylated DNA, releasing 3-methyladenine		0.051
3.2.2.21	DNA-3-methyladenine glycosylase II	Hydrolysis of alkylated DNA, releasing 3-methyladenine, 3-methylguanine, 7-methylguanine and 7-methyladenine		0.041
3.2.2.23	DNA-formamidopyrimidine glycosylase	Hydrolysis of DNA containing ring-opened 7-methylguanine residues, releasing 2,6-diamino-4-hydroxy-5-(N-methyl)formamidopyrimidine		0.082	0.063
3.2.2.24	ADP-ribosyl-[dinitrogen reductase] hydrolase	ADP-D-ribosyl-[dinitrogen reductase] = ADP-D-ribose + [dinitrogen reductase]		0.041	0.063
3.2.2.26	Futalosine hydrolase	Futalosine + H(2)O = dehypoxanthine futalosine + hypoxanthine		0.072
3.2.2.27	Uracil-DNA glycosylase	Hydrolyzes single-stranded DNA or mismatched double-stranded DNA and polynucleotides, releasing free uracil		0.01
3.2.2.4	AMP nucleosidase	AMP + H(2)O = D-ribose 5-phosphate + adenine			0.063
3.2.2.8	Ribosylpyrimidine nucleosidase	A pyrimidine nucleoside + H(2)O = D-ribose + a pyrimidine base		0.01
3.2.2.9	Adenosylhomocysteine nucleosidase	(1) S-adenosyl-L-homocysteine + H(2)O = S-(5-deoxy-D-ribos-5-yl)-L- homocysteine + adenine (2) S-methyl-5'-thioadenosine + H(2)O = 5-methyl-5-thio-D-ribose + adenine		0.01
3.3.1.1	Adenosylhomocysteinase	S-adenosyl-L-homocysteine + H(2)O = L-homocysteine + adenosine		0.154	0.5
3.3.2.1	Isochorismatase	Isochorismate + H(2)O = (2S,3S)-2,3-dihydroxy-2,3-dihydrobenzoate + pyruvate			0.563
3.3.2.12	Oxepin-CoA hydrolase	2-oxepin-2(3H)-ylideneacetyl-CoA + H(2)O = 3-oxo-5,6-dehydrosuberyl-CoA semialdehyde		0.01	0.063
3.3.2.9	Microsomal epoxide hydrolase	Cis-stilbene oxide + H(2)O = (+)-(1R,2R)-1,2-diphenylethane-1,2-diol			0.063
3.4.11.1	Leucyl aminopeptidase	Release of an N-terminal amino acid, Xaa-|-Yaa-, in which Xaa is preferably Leu, but may be other amino acids including Pro although not Arg or Lys, and Yaa may be Pro Amino acid amides and methyl esters are also readily hydrolyzed, but rates on arylamides are exceedingly low		0.133	0.25
3.4.11.18	Methionyl aminopeptidase	Release of N-terminal amino acids, preferentially methionine, from peptides and arylamides		0.154	0.063
3.4.11.19	D-stereospecific aminopeptidase	Release of an N-terminal D-amino acid from a peptide, Xaa-|-Yaa-, in which Xaa is preferably D-Ala, D-Ser or D-Thr D-amino acid amides and methyl esters also are hydrolyzed, as is glycine amide		0.01
3.4.11.4	Tripeptide aminopeptidase	Release of the N-terminal residue from a tripeptide		0.031
3.4.11.5	Prolyl aminopeptidase	Release of N-terminal proline from a peptide		0.01
3.4.11.9	Xaa-Pro aminopeptidase	Release of any N-terminal amino acid, including proline, that is linked to proline, even from a dipeptide or tripeptide		0.144	0.188
3.4.13.19	Membrane dipeptidase	Hydrolysis of dipeptides		0.041
3.4.13.22	D-Ala-D-Ala dipeptidase	D-Ala-D-Ala + H(2)O = 2 D-Ala		0.031	0.5
3.4.13.9	Xaa-Pro dipeptidase	Hydrolysis of Xaa-|-Pro dipeptides; also acts on aminoacyl-hydroxyproline analogs No action on Pro-|-Pro		0.01
3.4.15.6	Cyanophycinase	(L-Asp(4-L-Arg))(n) + H(2)O = (L-Asp(4-L-Arg))(n-1) + L-Asp(4-L-Arg)		0.021
3.4.16.4	Serine-type D-Ala-D-Ala carboxypeptidase	Preferential cleavage: (Ac)(2)-L-Lys-D-Ala-|-D-Ala Also transpeptidation of peptidyl-alanyl moieties that are N-acyl substituents of D-alanine		0.021	0.188
3.4.17.11	Glutamate carboxypeptidase	Release of C-terminal glutamate residues from a wide range of N-acylating moieties, including peptidyl, aminoacyl, benzoyl, benzyloxycarbonyl, folyl and pteroyl groups		0.041
3.4.17.13	Muramoyltetrapeptide carboxypeptidase	GlcNAc-MurNAc-L-alanyl-gamma-D-glutamyl-meso-diaminopimelyl-D-alanine + H(2)O = GlcNAc-MurNAc-L-alanyl-gamma-D-glutamyl-meso-diaminopimelate + D-alanine		0.01
3.4.17.19	Carboxypeptidase Taq	Release of a C-terminal amino acid with broad specificity, except for -Pro		0.021
3.4.19.13	Glutathione hydrolase	Glutathione + H(2)O = L-cysteinylglycine + L-glutamate		0.072
3.4.19.3	Pyroglutamyl-peptidase I	Release of an N-terminal pyroglutamyl group from a polypeptide, the second amino acid generally not being Pro		0.021
3.4.19.5	Beta-aspartyl-peptidase	Cleavage of a beta-linked Asp residue from the N-terminus of a polypeptide		0.01
3.4.21.102	C-terminal processing peptidase	The enzyme shows specific recognition of a C-terminal tripeptide, Xaa- Yaa-Zaa, in which Xaa is preferably Ala or Leu, Yaa is preferably Ala or Tyr, and Zaa is preferably Ala, but then cleaves at a variable distance from the C-terminus A typical cleavage is -Ala-Ala-|-Arg-Ala-Ala- Lys-Glu-Asn-Tyr-Ala-Leu-Ala-Ala		0.164
3.4.21.105	Rhomboid protease	Cleaves type-1 transmembrane domains using a catalytic dyad composed of serine and histidine that are contributed by different transmembrane domains		0.01
3.4.21.107	Peptidase Do	Acts on substrates that are at least partially unfolded The cleavage site P1 residue is normally between a pair of hydrophobic residues, such as Val-|-Val		0.092
3.4.21.53	Endopeptidase La	Hydrolysis of proteins in presence of ATP		0.246
3.4.21.83	Oligopeptidase B	Hydrolysis of -Arg-|-Xaa- and -Lys-|-Xaa- bonds in oligopeptides, even when P1' residue is proline		0.01
3.4.21.88	Repressor LexA	Hydrolysis of Ala-|-Gly bond in repressor LexA		0.103
3.4.21.89	Signal peptidase I	Cleavage of hydrophobic, N-terminal signal or leader sequences from secreted and periplasmic proteins		0.164
3.4.21.92	Endopeptidase Clp	Hydrolysis of proteins to small peptides in the presence of ATP and magnesium Alpha-casein is the usual test substrate In the absence of ATP, only oligopeptides shorter than five residues are hydrolyzed (such as succinyl-Leu-Tyr-|-NHMec; and Leu-Tyr-Leu-|-Tyr-Trp, in which cleavage of the -Tyr-|-Leu- and -Tyr-|-Trp bonds also occurs)		0.174
3.4.22.70	Sortase A	The enzyme catalyzes a cell wall sorting reaction in which a surface protein with a sorting signal containing a LPXTG motif is cleaved between the Thr and Gly residue The resulting threonine carboxyl end of the protein is covalently attached to a pentaglycine cross-bridge of peptidoglycan		0.01
3.4.23.36	Signal peptidase II	Release of signal peptides from bacterial membrane prolipoproteins Hydrolyzes -Xaa-Yaa-Zaa-|-(S,diacylglyceryl)Cys-, in which Xaa is hydrophobic (preferably Leu), and Yaa (Ala or Ser) and Zaa (Gly or Ala) have small, neutral side chains		0.144	0.188
3.4.23.43	Prepilin peptidase	Typically cleaves a -Gly-|-Phe- bond to release an N-terminal, basic peptide of 5-8 residues from type IV prepilin, and then N-methylates the new N-terminal amino group, the methyl donor being S-adenosyl-L- methionine		0.164
3.4.23.51	HycI peptidase	This enzyme specifically removes a 32-amino acid peptide from the C-terminus of the precursor of the large subunit of Ecoli hydrogenase 3 by cleavage at the C-terminal side of Arg(537)		0.021
3.4.24.70	Oligopeptidase A	Hydrolysis of oligopeptides, with broad specificity Gly or Ala commonly occur as P1 or P1' residues, but more distant residues are also important, as is shown by the fact that Z-Gly-Pro-Gly-|-Gly-Pro-Ala is cleaved, but not Z-(Gly)(5)		0.041	0.063
3.4.24.84	Ste24 endopeptidase	The peptide bond hydrolyzed can be designated -C-|-A-A-X in which C is an S-isoprenylated cysteine residue, A is usually aliphatic and X is the C-terminal residue of the substrate protein, and may be any of several amino acids		0.041
3.4.25.1	Proteasome endopeptidase complex	Cleavage of peptide bonds with very broad specificity			0.25
3.4.25.2	HslU--HslV peptidase	ATP-dependent cleavage of peptide bonds with broad specificity		0.103
3.5.1.1	Asparaginase	L-asparagine + H(2)O = L-aspartate + NH(3)		0.072	0.063
3.5.1.10	Formyltetrahydrofolate deformylase	10-formyltetrahydrofolate + H(2)O = formate + tetrahydrofolate		0.051
3.5.1.101	L-proline amide hydrolase	(1) (S)-piperidine-2-carboxamide + H(2)O = (S)-piperidine-2-carboxylic acid + NH(3) (2) L-prolinamide + H(2)O = L-proline + NH(3)			0.063
3.5.1.108	UDP-3-O-acyl-N-acetylglucosamine deacetylase	UDP-3-O-((3R)-3-hydroxytetradecanoyl)-N-acetyl-alpha-D-glucosamine + H(2)O = UDP-3-O-((3R)-3-hydroxytetradecanoyl)-alpha-D-glucosamine + acetate		0.103
3.5.1.11	Penicillin amidase	Penicillin + H(2)O = a carboxylate + 6-aminopenicillanate		0.031
3.5.1.112	2'-N-acetylparomamine deacetylase	2'-N-acetylparomamine + H(2)O = paromamine + acetate			0.313
3.5.1.113	2'''-acetyl-6'''-hydroxyneomycin C deacetylase	2'''-acetyl-6'''-deamino-6'''-hydroxyneomycin C + H(2)O = 6'''-deamino- 6'''-hydroxyneomycin C + acetate			0.188
3.5.1.115	Mycothiol S-conjugate amidase	A mycothiol S-conjugate + H(2)O = an N-acetyl L-cysteine-S-conjugate + 1-O-(2-amino-2-deoxy-alpha-D-glucopyranosyl)-1D-myo-inositol			0.063
3.5.1.118	γ-glutamyl hercynylcysteine S-oxide hydrolase	γ-L-glutamyl-S-(hercyn-2-yl)-L-cysteine S-oxide + H2O = S-(hercyn-2-yl)-L-cysteine S-oxide + L-glutamate		0.01
3.5.1.16	Acetylornithine deacetylase	N(2)-acetyl-L-ornithine + H(2)O = acetate + L-ornithine		0.051
3.5.1.18	Succinyl-diaminopimelate desuccinylase	N-succinyl-LL-2,6-diaminoheptanedioate + H(2)O = succinate + LL-2,6- diaminoheptanedioate		0.103
3.5.1.19	Nicotinamidase	Nicotinamide + H(2)O = nicotinate + NH(3)		0.041
3.5.1.2	Glutaminase	L-glutamine + H(2)O = L-glutamate + NH(3)		0.041
3.5.1.25	N-acetylglucosamine-6-phosphate deacetylase	N-acetyl-D-glucosamine 6-phosphate + H(2)O = D-glucosamine 6-phosphate + acetate		0.031
3.5.1.28	N-acetylmuramoyl-L-alanine amidase	Hydrolyzes the link between N-acetylmuramoyl residues and L-amino acid residues in certain cell-wall glycopeptides		0.133
3.5.1.32	Hippurate hydrolase	Hippurate + H(2)O = benzoate + glycine		0.051
3.5.1.4	Amidase	A monocarboxylic acid amide + H(2)O = a monocarboxylate + NH(3)		0.021
3.5.1.42	Nicotinamide-nucleotide amidase	Beta-nicotinamide D-ribonucleotide + H(2)O = beta-nicotinate D-ribonucleotide + NH(3)		0.133
3.5.1.44	Protein-glutamine glutaminase	Protein L-glutamine + H(2)O = protein L-glutamate + NH(3)		0.082
3.5.1.5	Urease	Urea + H(2)O = CO(2) + 2 NH(3)		0.031	0.25
3.5.1.53	N-carbamoylputrescine amidase	N-carbamoylputrescine + H(2)O = putrescine + CO(2) + NH(3)		0.051
3.5.1.6	Beta-ureidopropionase	N-carbamoyl-beta-alanine + H(2)O = beta-alanine + CO(2) + NH(3)		0.031
3.5.1.81	N-acyl-D-amino-acid deacylase	N-acyl-D-amino acid + H(2)O = a carboxylate + D-amino acid		0.041
3.5.1.87	N-carbamoyl-L-amino-acid hydrolase	N-carbamoyl-L-2-amino acid (a 2-ureido carboxylate) + H(2)O = L-2-amino acid + NH(3) + CO(2)		0.031	0.063
3.5.1.88	Peptide deformylase	Formyl-L-methionyl peptide + H(2)O = formate + methionyl peptide		0.195
3.5.1.9	Arylformamidase	N-formyl-L-kynurenine + H(2)O = formate + L-kynurenine		0.041	0.063
3.5.2.10	Creatininase	Creatinine + H(2)O = creatine		0.021
3.5.2.14	N-methylhydantoinase (ATP-hydrolyzing)	ATP + N-methylimidazolidine-2,4-dione + 2 H(2)O = ADP + phosphate + N-carbamoylsarcosine		0.103
3.5.2.2	Dihydropyrimidinase	5,6-dihydrouracil + H(2)O = 3-ureidopropanoate		0.031
3.5.2.3	Dihydroorotase	(S)-dihydroorotate + H(2)O = N-carbamoyl-L-aspartate		0.174
3.5.2.5	Allantoinase	(S)-allantoin + H(2)O = allantoate		0.01
3.5.2.6	Beta-lactamase	A beta-lactam + H(2)O = a substituted beta-amino acid		0.01	0.25
3.5.2.7	Imidazolonepropionase	(S)-3-(5-oxo-4,5-dihydro-3H-imidazol-4-yl)propanoate + H(2)O = N-formimidoyl-L-glutamate + H(+)		0.051	0.063
3.5.2.9	5-oxoprolinase (ATP-hydrolyzing)	ATP + 5-oxo-L-proline + 2 H(2)O = ADP + phosphate + L-glutamate		0.01
3.5.3.1	Arginase	L-arginine + H(2)O = L-ornithine + urea		0.021	0.063
3.5.3.11	Agmatinase	Agmatine + H(2)O = putrescine + urea		0.062
3.5.3.12	Agmatine deiminase	Agmatine + H(2)O = N-carbamoylputrescine + NH(3)		0.021
3.5.3.15	Protein-arginine deiminase	Protein L-arginine + H(2)O = protein L-citrulline + NH(3)			0.063
3.5.3.18	Dimethylargininase	N(omega),N(omega)-dimethyl-L-arginine + H(2)O = dimethylamine + L-citrulline		0.01
3.5.3.22	Proclavaminate amidinohydrolase	Amidinoproclavaminate + H(2)O = proclavaminate + urea			0.063
3.5.3.25	N(omega)-hydroxy-L-arginine amidinohydrolase	N(omega)-hydroxy-L-arginine + H(2)O = L-ornithine + hydroxyurea			0.063
3.5.3.6	Arginine deiminase	L-arginine + H(2)O = L-citrulline + NH(3)		0.031
3.5.3.8	Formimidoylglutamase	N-formimidoyl-L-glutamate + H(2)O = L-glutamate + formamide		0.031	0.063
3.5.3.9	Allantoate deiminase	Allantoate + H(2)O = (S)-ureidoglycine + NH(3) + CO(2)		0.01
3.5.4.1	Cytosine deaminase	Cytosine + H(2)O = uracil + NH(3)			0.063
3.5.4.10	IMP cyclohydrolase	IMP + H(2)O = 5-formamido-1-(5-phospho-D-ribosyl)imidazole-4-carboxamide		0.164
3.5.4.12	dCMP deaminase	dCMP + H(2)O = dUMP + NH(3)		0.133
3.5.4.13	dCTP deaminase	dCTP + H(2)O = dUTP + NH(3)		0.021
3.5.4.16	GTP cyclohydrolase I	GTP + H(2)O = formate + 2-amino-4-hydroxy-6-(erythro-1,2,3- trihydroxypropyl)-dihydropteridine triphosphate		0.154	0.125
3.5.4.19	Phosphoribosyl-AMP cyclohydrolase	1-(5-phospho-beta-D-ribosyl)-AMP + H(2)O = 1-(5-phospho-beta-D-ribosyl)- 5-((5-phospho-beta-D-ribosylamino)methylideneamino)imidazole-4- carboxamide		0.144
3.5.4.2	Adenine deaminase	Adenine + H(2)O = hypoxanthine + NH(3)		0.082
3.5.4.25	GTP cyclohydrolase II	GTP + 3 H(2)O = formate + 2,5-diamino-6-hydroxy-4-(5-phospho-D- ribosylamino)pyrimidine + diphosphate		0.164	0.063
3.5.4.26	Diaminohydroxyphosphoribosylaminopyrimidine deaminase	2,5-diamino-6-hydroxy-4-(5-phosphoribosylamino)pyrimidine + H(2)O = 5-amino-6-(5-phosphoribosylamino)uracil + NH(3)		0.154
3.5.4.28	S-adenosylhomocysteine deaminase	S-adenosyl-L-homocysteine + H(2)O = S-inosyl-L-homocysteine + NH(3)		0.062
3.5.4.31	S-methyl-5'-thioadenosine deaminase	S-methyl-5'-thioadenosine + H(2)O = S-methyl-5'-thioinosine + NH(3)		0.062
3.5.4.33	tRNA(adenine(34)) deaminase	Adenine(34) in tRNA + H(2)O = hypoxanthine(34) in tRNA + NH(3)		0.062
3.5.4.4	Adenosine deaminase	Adenosine + H(2)O = inosine + NH(3)		0.021
3.5.4.5	Cytidine deaminase	(1) Cytidine + H(2)O = uridine + NH(3) (2) 2'-deoxycytidine + H(2)O = 2'-deoxyuridine + NH(3)		0.051	0.125
3.5.4.9	Methenyltetrahydrofolate cyclohydrolase	5,10-methenyltetrahydrofolate + H(2)O = 10-formyltetrahydrofolate		0.164
3.5.99.10	2-iminobutanoate/2-iminopropanoate deaminase	(1) 2-iminobutanoate + H(2)O = 2-oxobutanoate + NH(3) (2) 2-iminopropanoate + H(2)O = pyruvate + NH(3)		0.092
3.5.99.2	Aminopyrimidine aminohydrolase	(1) 4-amino-5-aminomethyl-2-methylpyrimidine + H(2)O = 4-amino-5- hydroxymethyl-2-methylpyrimidine + ammonia (2) Thiamine + H(2)O = 4-amino-5-hydroxymethyl-2-methylpyrimidine + 5-(2-hydroxyethyl)-4-methylthiazole		0.01
3.5.99.6	Glucosamine-6-phosphate deaminase	Alpha-D-glucosamine 6-phosphate + H(2)O = D-fructose 6-phosphate + NH(3)		0.021
3.6.1.1	Inorganic diphosphatase	Diphosphate + H(2)O = 2 phosphate		0.287
3.6.1.11	Exopolyphosphatase	(Polyphosphate)(n) + H(2)O = (polyphosphate)(n-1) + phosphate		0.185
3.6.1.13	ADP-ribose diphosphatase	ADP-D-ribose + H(2)O = AMP + D-ribose 5-phosphate		0.113	0.063
3.6.1.19	Nucleoside-triphosphate diphosphatase	A nucleoside triphosphate + H(2)O = a nucleotide + diphosphate			0.063
3.6.1.22	NAD(+) diphosphatase	NAD(+) + H(2)O = AMP + NMN		0.01
3.6.1.23	dUTP diphosphatase	dUTP + H(2)O = dUMP + diphosphate		0.154
3.6.1.27	Undecaprenyl-diphosphate phosphatase	Ditrans,octacis-undecaprenyl diphosphate + H(2)O = ditrans,octacis- undecaprenyl phosphate + phosphate		0.185	0.125
3.6.1.31	Phosphoribosyl-ATP diphosphatase	1-(5-phospho-beta-D-ribosyl)-ATP + H(2)O = 1-(5-phospho-beta-D-ribosyl)- AMP + diphosphate		0.113
3.6.1.40	Guanosine-5'-triphosphate_3'-diphosphate diphosphatase	Guanosine 5'-triphosphate,3'-diphosphate + H(2)O = guanosine 3',5'-bis(diphosphate) + phosphate		0.185
3.6.1.41	Bis(5'-nucleosyl)-tetraphosphatase (symmetrical)	P(1),P(4)-bis(5'-adenosyl) tetraphosphate + H(2)O = 2 ADP			0.125
3.6.1.45	UDP-sugar diphosphatase	UDP-sugar + H(2)O = UMP + alpha-D-aldose 1-phosphate		0.021
3.6.1.55	8-oxo-dGTP diphosphatase	8-oxo-dGTP + H(2)O = 8-oxo-dGMP + diphosphate		0.103
3.6.1.61	Diadenosine hexaphosphate hydrolase (ATP-forming)	(1) P(1),P(6)-bis(5'-adenosyl)hexaphosphate + H(2)O = 2 ATP (2) P(1),P(5)-bis(5'-adenosyl)pentaphosphate + H(2)O = ATP + ADP (3) P(1),P(4)-bis(5'-adenosyl)tetraphosphate + H(2)O = ATP + AMP		0.01
3.6.1.63	Alpha-D-ribose 1-methylphosphonate 5-triphosphate diphosphatase	Alpha-D-ribose 1-methylphosphonate 5-triphosphate + H(2)O = alpha-D- ribose 1-methylphosphonate 5-phosphate + diphosphate		0.01
3.6.1.65	(d)CTP diphosphatase	(1) CTP + H(2)O = CMP + diphosphate (2) dCTP + H(2)O = dCMP + diphosphate		0.01
3.6.1.66	XTP/dITP diphosphatase	(1) XTP + H(2)O = XMP + diphosphate (2) dITP + H(2)O = dIMP + diphosphate		0.185
3.6.1.7	Acylphosphatase	An acylphosphate + H(2)O = a carboxylate + phosphate		0.144	0.125
3.6.1.8	ATP diphosphatase	ATP + H(2)O = AMP + diphosphate		0.021
3.6.3.12	Potassium-transporting ATPase	ATP + H(2)O + K(+)(Out) = ADP + phosphate + K(+)(In)		0.062
3.6.3.14	H(+)-transporting two-sector ATPase	ATP + H(2)O + H(+)(In) = ADP + phosphate + H(+)(Out)		0.39
3.6.3.15	Sodium-transporting two-sector ATPase	ATP + H(2)O + Na(+)(In) = ADP + phosphate + Na(+)(Out)		0.092
3.6.3.16	Arsenite-transporting ATPase	ATP + H(2)O + arsenite(In) = ADP + phosphate + arsenite(Out)		0.072	0.063
3.6.3.17	Monosaccharide-transporting ATPase	ATP + H(2)O + monosaccharide(Out) = ADP + phosphate + monosaccharide(In)		0.185	0.063
3.6.3.2	Magnesium-importing ATPase	ATP + H(2)O + Mg(2+)(Out) = ADP + phosphate + Mg(2+)(In)			0.063
3.6.3.20	Glycerol-3-phosphate-transporting ATPase	ATP + H(2)O + glycerol-3-phosphate(Out) = ADP + phosphate + glycerol-3- phosphate(In)		0.01
3.6.3.21	Polar-amino-acid-transporting ATPase	ATP + H(2)O + polar amino acid(Out) = ADP + phosphate + polar amino acid(In)		0.164
3.6.3.24	Nickel-transporting ATPase	ATP + H(2)O + Ni(2+)(Out) = ADP + phosphate + Ni(2+)(In)		0.021
3.6.3.25	Sulfate-transporting ATPase	ATP + H(2)O + sulfate(Out) = ADP + phosphate + sulfate(In)		0.01	0.063
3.6.3.27	Phosphate-transporting ATPase	ATP + H(2)O + phosphate(Out) = ADP + phosphate + phosphate(In)		0.174
3.6.3.28	Phosphonate-transporting ATPase	ATP + H(2)O + phosphonate(Out) = ADP + phosphate + phosphonate(In)		0.031	0.063
3.6.3.29	Molybdate-transporting ATPase	ATP + H(2)O + molybdate(Out) = ADP + phosphate + molybdate(In)		0.092
3.6.3.3	Cadmium-exporting ATPase	ATP + H(2)O + Cd(2+)(In) = ADP + phosphate + Cd(2+)(Out)		0.092
3.6.3.30	Fe(3+)-transporting ATPase	ATP + H(2)O + Fe(3+)(Out) = ADP + phosphate + Fe(3+)(In)		0.092
3.6.3.31	Polyamine-transporting ATPase	ATP + H(2)O + polyamine(Out) = ADP + phosphate + polyamine(In)		0.051	0.125
3.6.3.32	Quaternary-amine-transporting ATPase	ATP + H(2)O + quaternary amine(Out) = ADP + phosphate + quaternary amine(In)		0.051
3.6.3.34	Iron-chelate-transporting ATPase	ATP + H(2)O + iron chelate(Out) = ADP + phosphate + iron chelate(In)		0.328	0.25
3.6.3.4	Cu(2+)-exporting ATPase	ATP + H(2)O + Cu(2+)(Side 1) = ADP + phosphate + Cu(2+)(Side 2)		0.051
3.6.3.40	Teichoic-acid-transporting ATPase	ATP + H(2)O + teichoic acid(In) = ADP + phosphate + teichoic acid(Out)			0.063
3.6.3.41	Heme-transporting ATPase	ATP + H(2)O + heme(In) = ADP + phosphate + heme(Out)		0.072	0.125
3.6.3.5	Zinc-exporting ATPase	ATP + H(2)O + Zn(2+)(In) = ADP + phosphate + Zn(2+)(Out)		0.092
3.6.3.54	Cu(+) exporting ATPase	ATP + H(2)O + Cu(+)(Side 1) = ADP + phosphate + Cu(+)(Side 2)		0.164
3.6.3.55	Tungstate-importing ATPase	ATP + H(2)O + tungstate(Side 1) = ADP + phosphate + tungstate(Side 2)		0.092
3.6.3.7	Sodium-exporting ATPase	ATP + H(2)O + Na(+)(In) = ADP + phosphate + Na(+)(Out)		0.01
3.6.3.8	Calcium-transporting ATPase	ATP + H(2)O + Ca(2+)(Side 1) = ADP + phosphate + Ca(2+)(Side 2)		0.092
3.6.4.12	DNA helicase	ATP + H(2)O = ADP + phosphate		1.026	0.5
3.6.4.13	RNA helicase	ATP + H(2)O = ADP + phosphate		0.174
3.6.5.4	Signal-recognition-particle GTPase	GTP + H(2)O = GDP + phosphate		0.123
3.7.1.12	Cobalt-precorrin 5A hydrolase	Cobalt-precorrin-5A + H(2)O = cobalt-precorrin-5B + acetaldehyde + 2 H(+)		0.072
3.7.1.2	Fumarylacetoacetase	4-fumarylacetoacetate + H(2)O = acetoacetate + fumarate		0.01	0.063
3.7.1.3	Kynureninase	L-kynurenine + H(2)O = anthranilate + L-alanine		0.021	0.25
3.8.1.2	(S)-2-haloacid dehalogenase	(S)-2-haloacid + H(2)O = (R)-2-hydroxyacid + halide		0.041	0.063
3.8.1.3	Haloacetate dehalogenase	Haloacetate + H(2)O = glycolate + halide		0.01
3.8.1.5	Haloalkane dehalogenase	1-haloalkane + H(2)O = a primary alcohol + halide		0.01
4.1.1.11	Aspartate 1-decarboxylase	L-aspartate = beta-alanine + CO(2)		0.133	0.125
4.1.1.15	Glutamate decarboxylase	L-glutamate = 4-aminobutanoate + CO(2)		0.01	0.188
4.1.1.17	Ornithine decarboxylase	L-ornithine = putrescine + CO(2)		0.021	0.063
4.1.1.19	Arginine decarboxylase	L-arginine = agmatine + CO(2)		0.092	0.063
4.1.1.20	Diaminopimelate decarboxylase	Meso-2,6-diaminoheptanedioate = L-lysine + CO(2)		0.154	0.25
4.1.1.22	Histidine decarboxylase	L-histidine = histamine + CO(2)			0.063
4.1.1.23	Orotidine-5'-phosphate decarboxylase	Orotidine 5'-phosphate = UMP + CO(2)		0.154	0.063
4.1.1.28	Aromatic-L-amino-acid decarboxylase	(1) L-dopa = dopamine + CO(2) (2) 5-hydroxy-L-tryptophan = 5-hydroxytryptamine + CO(2)		0.01
4.1.1.3	Oxaloacetate decarboxylase	Oxaloacetate = pyruvate + CO(2)		0.154
4.1.1.31	Phosphoenolpyruvate carboxylase	Phosphate + oxaloacetate = H(2)O + phosphoenolpyruvate + HCO(3)(-)		0.041
4.1.1.32	Phosphoenolpyruvate carboxykinase (GTP)	GTP + oxaloacetate = GDP + phosphoenolpyruvate + CO(2)		0.021
4.1.1.33	Diphosphomevalonate decarboxylase	ATP + (R)-5-diphosphomevalonate = ADP + phosphate + isopentenyl diphosphate + CO(2)		0.01
4.1.1.35	UDP-glucuronate decarboxylase	UDP-D-glucuronate = UDP-D-xylose + CO(2)		0.021
4.1.1.36	Phosphopantothenoylcysteine decarboxylase	N-((R)-4'-phosphopantothenoyl)-L-cysteine = pantotheine 4'-phosphate + CO(2)		0.154
4.1.1.37	Uroporphyrinogen decarboxylase	Uroporphyrinogen III = coproporphyrinogen + 4 CO(2)		0.103	0.063
4.1.1.4	Acetoacetate decarboxylase	Acetoacetate = acetone + CO(2)			0.063
4.1.1.44	4-carboxymuconolactone decarboxylase	2-carboxy-2,5-dihydro-5-oxofuran-2-acetate = 4,5-dihydro-5-oxofuran-2- acetate + CO(2)		0.021	0.063
4.1.1.48	Indole-3-glycerol-phosphate synthase	1-(2-carboxyphenylamino)-1-deoxy-D-ribulose 5-phosphate = 1-C- (3-indolyl)-glycerol 3-phosphate + CO(2) + H(2)O		0.144	0.313
4.1.1.49	Phosphoenolpyruvate carboxykinase (ATP)	ATP + oxaloacetate = ADP + phosphoenolpyruvate + CO(2)		0.082
4.1.1.50	Adenosylmethionine decarboxylase	S-adenosyl-L-methionine = S-adenosyl 3-(methylthio)propylamine + CO(2)		0.113	0.063
4.1.1.65	Phosphatidylserine decarboxylase	Phosphatidyl-L-serine = phosphatidylethanolamine + CO(2)		0.123	0.125
4.1.1.68	5-oxopent-3-ene-1_2_5-tricarboxylate decarboxylase	5-oxopent-3-ene-1,2,5-tricarboxylate = 2-oxohept-3-enedioate + CO(2)		0.01
4.1.1.77	2-oxo-3-hexenedioate decarboxylase	(3E)-2-oxohex-3-enedioate = 2-oxopent-4-enoate + CO(2)			0.063
4.1.1.81	Threonine-phosphate decarboxylase	L-threonine O-3-phosphate = (R)-1-aminopropan-2-yl phosphate + CO(2)		0.072
4.1.1.82	Phosphonopyruvate decarboxylase	3-phosphonopyruvate = 2-phosphonoacetaldehyde + CO(2)			0.125
4.1.1.86	Diaminobutyrate decarboxylase	L-2,4-diaminobutanoate = propane-1,3-diamine + CO(2)			0.125
4.1.1.87	Malonyl-S-ACP decarboxylase	A malonyl-[acyl-carrier protein] + H(+) = an acetyl-[acyl-carrier protein] + CO(2)			0.063
4.1.1.95	L-glutamyl-[BtrI acyl-carrier protein] decarboxylase	L-glutamyl-[BtrI acyl-carrier protein] = 4-amino butanoyl-[BtrI acyl- carrier protein] + CO(2)			0.125
4.1.1.96	Carboxynorspermidine decarboxylase	(1) Carboxynorspermidine = bis(3-aminopropyl)amine + CO(2) (2) Carboxyspermidine = spermidine + CO(2)		0.051
4.1.1.98	4-hydroxy-3-polyprenylbenzoate decarboxylase	A 4-hydroxy-3-polyprenylbenzoate = a 2-polyprenylphenol + CO(2)		0.082
4.1.2.13	Fructose-bisphosphate aldolase	D-fructose 1,6-bisphosphate = glycerone phosphate + D-glyceraldehyde 3-phosphate		0.144
4.1.2.14	2-dehydro-3-deoxy-phosphogluconate aldolase	2-dehydro-3-deoxy-6-phosphate-D-gluconate = pyruvate + D-glyceraldehyde 3-phosphate		0.021
4.1.2.17	L-fuculose-phosphate aldolase	L-fuculose 1-phosphate = glycerone phosphate + (S)-lactaldehyde		0.144
4.1.2.25	Dihydroneopterin aldolase	2-amino-4-hydroxy-6-(D-erythro-1,2,3-trihydroxypropyl)-7,8- dihydropteridine = 2-amino-4-hydroxy-6-hydroxymethyl-7,8-dihydropteridine + glycolaldehyde		0.031
4.1.2.4	Deoxyribose-phosphate aldolase	2-deoxy-D-ribose 5-phosphate = D-glyceraldehyde 3-phosphate + acetaldehyde		0.062
4.1.2.40	Tagatose-bisphosphate aldolase	D-tagatose 1,6-bisphosphate = glycerone phosphate + D-glyceraldehyde 3-phosphate		0.041
4.1.2.48	Low-specificity L-threonine aldolase	(1) L-threonine = glycine + acetaldehyde (2) L-allo-threonine = glycine + acetaldehyde		0.092
4.1.2.50	6-carboxytetrahydropterin synthase	7,8-dihydroneopterin 3'-triphosphate + H(2)O = 6-carboxy-5,6,7,8- tetrahydropterin + acetaldehyde + triphosphate		0.154
4.1.2.52	4-hydroxy-2-oxoheptanedioate aldolase	4-hydroxy-2-oxoheptanedioate = pyruvate + succinate semialdehyde		0.021
4.1.2.56	2-amino-4_5-dihydroxy-6-oxo-7-(phosphonooxy)heptanoate synthase	2-amino-4,5-dihydroxy-6-oxo-7-(phosphonooxy)heptanoate = glycerone phosphate + L-aspartate 4-semialdehyde			0.063
4.1.3.1	Isocitrate lyase	Isocitrate = succinate + glyoxylate		0.021
4.1.3.16	4-hydroxy-2-oxoglutarate aldolase	4-hydroxy-2-oxoglutarate = pyruvate + glyoxylate		0.01
4.1.3.17	4-hydroxy-4-methyl-2-oxoglutarate aldolase	(1) 4-hydroxy-4-methyl-2-oxoglutarate = 2 pyruvate (2) 2-hydroxy-4-oxobutane-1,2,4-tricarboxylate = oxaloacetate + pyruvate		0.01
4.1.3.24	Malyl-CoA lyase	(1) (S)-malyl-CoA = acetyl-CoA + glyoxylate (2) (2R,3S)-2-methylmalyl-CoA = propanoyl-CoA + glyoxylate		0.01
4.1.3.25	(S)-citramalyl-CoA lyase	(3S)-citramalyl-CoA = acetyl-CoA + pyruvate		0.01
4.1.3.27	Anthranilate synthase	Chorismate + L-glutamine = anthranilate + pyruvate + L-glutamate		0.267	0.375
4.1.3.3	N-acetylneuraminate lyase	N-acetylneuraminate = N-acetyl-D-mannosamine + pyruvate		0.01
4.1.3.34	Citryl-CoA lyase	(3S)-citryl-CoA = acetyl-CoA + oxaloacetate		0.072
4.1.3.36	1_4-dihydroxy-2-naphthoyl-CoA synthase	4-(2-carboxyphenyl)-4-oxobutanoyl-CoA = 1,4-dihydroxy-2-naphthoyl-CoA + H(2)O		0.021	0.063
4.1.3.38	Aminodeoxychorismate lyase	4-amino-4-deoxychorismate = 4-aminobenzoate + pyruvate		0.062
4.1.3.39	4-hydroxy-2-oxovalerate aldolase	(S)-4-hydroxy-2-oxopentanoate = acetaldehyde + pyruvate		0.031	0.063
4.1.3.4	Hydroxymethylglutaryl-CoA lyase	(S)-3-hydroxy-3-methylglutaryl-CoA = acetyl-CoA + acetoacetate		0.041	0.063
4.1.3.40	Chorismate lyase	Chorismate = 4-hydroxybenzoate + pyruvate			0.063
4.1.3.42	(4S)-4-hydroxy-2-oxoglutarate aldolase	(4S)-4-hydroxy-2-oxoglutarate = pyruvate + glyoxylate		0.021
4.1.3.46	(R)-citramalyl-CoA lyase	(3R)-citramalyl-CoA = acetyl-CoA + pyruvate		0.01
4.1.99.1	Tryptophanase	L-tryptophan + H(2)O = indole + pyruvate + NH(3)		0.031
4.1.99.12	3_4-dihydroxy-2-butanone-4-phosphate synthase	D-ribulose 5-phosphate = formate + L-3,4-dihydroxybutan-2-one 4-phosphate		0.164	0.063
4.1.99.14	Spore photoproduct lyase	(5R)-5,6-dihydro-5-(thymidin-7-yl)thymidine (in double-helical DNA) = thymidylyl-(3'->5')-thymidylate (in double-helical DNA)		0.051
4.1.99.16	Geosmin synthase	(1E,4S,5E,7R)-germacra-1(10),5-dien-11-ol + H(2)O = (-)-geosmin + acetone			0.125
4.1.99.17	Phosphomethylpyrimidine synthase	5-amino-1-(5-phospho-D-ribosyl)imidazole + S-adenosyl-L-methionine = 4-amino-2-methyl-5-phosphomethylpyrimidine + 5'-deoxyadenosine + L-methionine + formate + CO		0.144	0.063
4.1.99.18	Cyclic pyranopterin phosphate synthase	GTP = cyclic pyranopterin phosphate + diphosphate		0.246	0.188
4.1.99.19	2-iminoacetate synthase	L-tyrosine + S-adenosyl-L-methionine + reduced acceptor = 2-iminoacetate + 4-methylphenol + 5'-deoxyadenosine + L-methionine + acceptor + 2 H(+)		0.082
4.1.99.2	Tyrosine phenol-lyase	L-tyrosine + H(2)O = phenol + pyruvate + NH(3)		0.01
4.1.99.20	3-amino-4-hydroxybenzoate synthase	2-amino-4,5-dihydroxy-6-oxo-7-(phosphonooxy)heptanoate = 3-amino-4- hydroxybenzoate + phosphate + 2 H(2)O			0.063
4.1.99.3	Deoxyribodipyrimidine photo-lyase	Cyclobutadipyrimidine (in DNA) = 2 pyrimidine residues (in DNA)		0.072
4.2.1.1	Carbonate dehydratase	H(2)CO(3) = CO(2) + H(2)O		0.092
4.2.1.10	3-dehydroquinate dehydratase	3-dehydroquinate = 3-dehydroshikimate + H(2)O		0.144	0.625
4.2.1.103	Cyclohexyl-isocyanide hydratase	N-cyclohexylformamide = cyclohexyl isocyanide + H(2)O			0.063
4.2.1.104	Cyanase	Cyanate + HCO(3)(-) + 2 H(+) = NH(3) + 2 CO(2)		0.01	0.063
4.2.1.108	Ectoine synthase	N(4)-acetyl-L-2,4-diaminobutanoate = L-ectoine + H(2)O		0.031	0.563
4.2.1.11	Phosphopyruvate hydratase	2-phospho-D-glycerate = phosphoenolpyruvate + H(2)O		0.164
4.2.1.113	o-succinylbenzoate synthase	(1R,6R)-6-hydroxy-2-succinylcyclohexa-2,4-diene-1-carboxylate = 2-succinylbenzoate + H(2)O		0.031	0.125
4.2.1.114	Methanogen homoaconitase	(R)-2-hydroxybutane-1,2,4-tricarboxylate = (1R,2S)-1-hydroxybutane-1,2,4- tricarboxylate		0.041
4.2.1.115	UDP-N-acetylglucosamine 4_6-dehydratase (inverting)	UDP-N-acetyl-alpha-D-glucosamine = UDP-2-acetamido-2,6-dideoxy-beta-L- arabino-hex-4-ulose + H(2)O		0.031
4.2.1.116	3-hydroxypropionyl-CoA dehydratase	3-hydroxypropanoyl-CoA = acryloyl-CoA + H(2)O		0.01
4.2.1.118	3-dehydroshikimate dehydratase	3-dehydro-shikimate = protocatechuate + H(2)O			0.063
4.2.1.126	N-acetylmuramic acid 6-phosphate etherase	(R)-lactate + N-acetyl-D-glucosamine 6-phosphate = N-acetylmuramate 6-phosphate + H(2)O		0.01
4.2.1.129	Squalene--hopanol cyclase	Hopan-22-ol = squalene + H(2)O		0.01	0.063
4.2.1.136	ADP-dependent NAD(P)H-hydrate dehydratase	(1) ADP + (6S)-6-beta-hydroxy-1,4,5,6-tetrahydronicotinamide adenine- dinucleotide = AMP + phosphate + NADH (2) ADP + (6S)-6-beta-hydroxy-1,4,5,6-tetrahydronicotinamide adenine- dinucleotide phosphate = AMP + phosphate + NADPH		0.123
4.2.1.144	3-amino-5-hydroxybenzoate synthase	5-amino-5-deoxy-3-dehydroshikimate = 3-amino-5-hydroxybenzoate + H(2)O			0.125
4.2.1.145	Capreomycidine synthase	(2S,3S)-3-hydroxyarginine = (2S,3R)-capreomycidine + H(2)O			0.063
4.2.1.148	2-methylfumaryl-CoA hydratase	(2R,3S)-2-methylmalyl-CoA = 2-methylfumaryl-CoA + H(2)O		0.01
4.2.1.151	Chorismate dehydratase	Chorismate = 3-((1-carboxyvinyl)oxy)benzoate + H(2)O		0.072
4.2.1.153	3-methylfumaryl-CoA hydratase	(S)-citramalyl-CoA = 3-methylfumaryl-CoA + H(2)O		0.021
4.2.1.154	Tetracenomycin F2 cyclase	Tetracenomycin F2 = tetracenomycin F1 + H(2)O			0.063
4.2.1.159	dTDP-4-dehydro-6-deoxy-α-D-glucopyranose 2,3-dehydratase	several reactions			0.25
4.2.1.17	Enoyl-CoA hydratase	(3S)-3-hydroxyacyl-CoA = trans-2(or 3)-enoyl-CoA + H(2)O		0.082	0.125
4.2.1.18	Methylglutaconyl-CoA hydratase	(S)-3-hydroxy-3-methylglutaryl-CoA = trans-3-methylglutaconyl-CoA + H(2)O		0.021
4.2.1.19	Imidazoleglycerol-phosphate dehydratase	D-erythro-1-(imidazol-4-yl)glycerol 3-phosphate = 3-(imidazol-4-yl)-2- oxopropyl phosphate + H(2)O		0.154
4.2.1.2	Fumarate hydratase	(S)-malate = fumarate + H(2)O		0.298
4.2.1.20	Tryptophan synthase	L-serine + 1-C-(indol-3-yl)glycerol 3-phosphate = L-tryptophan + D-glyceraldehyde 3-phosphate + H(2)O		0.41	0.438
4.2.1.24	Porphobilinogen synthase	2 5-aminolevulinate = porphobilinogen + 2 H(2)O		0.113	0.125
4.2.1.28	Propanediol dehydratase	Propane-1,2-diol = propanal + H(2)O		0.021	0.188
4.2.1.3	Aconitate hydratase	Citrate = isocitrate		0.164	0.188
4.2.1.30	Glycerol dehydratase	Glycerol = 3-hydroxypropanal + H(2)O			0.063
4.2.1.32	L(+)-tartrate dehydratase	(R,R)-tartrate = oxaloacetate + H(2)O		0.01
4.2.1.33	3-isopropylmalate dehydratase	(2R,3S)-3-isopropylmalate = (2S)-2-isopropylmalate		0.482	0.188
4.2.1.35	(R)-2-methylmalate dehydratase	(R)-2-methylmalate = 2-methylmaleate + H(2)O		0.482
4.2.1.45	CDP-glucose 4_6-dehydratase	CDP-glucose = CDP-4-dehydro-6-deoxy-D-glucose + H(2)O		0.01
4.2.1.46	dTDP-glucose 4_6-dehydratase	dTDP-alpha-D-glucose = dTDP-4-dehydro-6-deoxy-alpha-D-glucose + H(2)O		0.103	5.316
4.2.1.47	GDP-mannose 4_6-dehydratase	GDP-alpha-D-mannose = GDP-4-dehydro-alpha-D-rhamnose + H(2)O		0.103	1.563
4.2.1.49	Urocanate hydratase	3-(5-oxo-4,5-dihydro-3H-imidazol-4-yl)propanoate = urocanate + H(2)O		0.051	0.063
4.2.1.51	Prephenate dehydratase	Prephenate = phenylpyruvate + H(2)O + CO(2)		0.164
4.2.1.55	3-hydroxybutyryl-CoA dehydratase	(3R)-3-hydroxybutanoyl-CoA = crotonoyl-CoA + H(2)O		0.01
4.2.1.59	3-hydroxyacyl-[acyl-carrier-protein] dehydratase	A (3R)-3-hydroxyacyl-[acyl-carrier protein] = a trans-2-enoyl-[acyl- carrier protein] + H(2)O		0.133	0.25
4.2.1.6	Galactonate dehydratase	D-galactonate = 2-dehydro-3-deoxy-D-galactonate + H(2)O		0.01
4.2.1.7	Altronate dehydratase	D-altronate = 2-dehydro-3-deoxy-D-gluconate + H(2)O		0.01
4.2.1.70	Pseudouridylate synthase	Uracil + D-ribose 5-phosphate = pseudouridine 5'-phosphate + H(2)O		0.031	0.063
4.2.1.75	Uroporphyrinogen-III synthase	Hydroxymethylbilane = uroporphyrinogen III + H(2)O		0.113
4.2.1.77	Trans-L-3-hydroxyproline dehydratase	Trans-3-hydroxy-L-proline = 1-pyrroline 2-carboxylate + H(2)O		0.021
4.2.1.80	2-oxopent-4-enoate hydratase	4-hydroxy-2-oxopentanoate = 2-oxopent-4-enoate + H(2)O		0.031
4.2.1.83	4-oxalmesaconate hydratase	2-hydroxy-4-oxobutane-1,2,4-tricarboxylate = (1E,3E)-4-hydroxybuta-1,3- diene-1,2,4-tricarboxylate + H(2)O		0.01
4.2.1.9	Dihydroxy-acid dehydratase	2,3-dihydroxy-3-methylbutanoate = 3-methyl-2-oxobutanoate + H(2)O		0.154	0.125
4.2.1.96	4a-hydroxytetrahydrobiopterin dehydratase	(6R)-6-(L-erythro-1,2-dihydroxypropyl)-5,6,7,8-tetrahydro- 4a-hydroxypterin = (6R)-6-(L-erythro-1,2-dihydroxypropyl)-7,8-dihydro- 6H-pterin + H(2)O		0.021	0.063
4.2.1.99	2-methylisocitrate dehydratase	(2S,3R)-3-hydroxybutane-1,2,3-tricarboxylate = (Z)-but-2-ene-1,2,3- tricarboxylate + H(2)O		0.051
4.2.2.3	Poly(beta-D-mannuronate) lyase	Eliminative cleavage of polysaccharides containing beta-D-mannuronate residues to give oligosaccharides with 4-deoxy-alpha-L-erythro-hex-4- enopyranuronosyl groups at their non-reducing ends			0.063
4.2.3.1	Threonine synthase	O-phospho-L-homoserine + H(2)O = L-threonine + phosphate		0.185	0.063
4.2.3.118	2-methylisoborneol synthase	(E)-2-methylgeranyl diphosphate + H(2)O = 2-methylisoborneol + diphosphate			0.125
4.2.3.12	6-pyruvoyltetrahydropterin synthase	7,8-dihydroneopterin 3'-triphosphate = 6-pyruvoyl-5,6,7,8- tetrahydropterin + triphosphate		0.154
4.2.3.124	2-deoxy-scyllo-inosose synthase	D-glucose-6-phosphate = 2-deoxy-L-scyllo-inosose + phosphate			1.001
4.2.3.146	Cyclooctat-9-en-7-ol synthase	Geranylgeranyl diphosphate + H(2)O = cyclooctat-9-en-7-ol + diphosphate			0.063
4.2.3.22	Germacradienol synthase	(2E,6E)-farnesyl diphosphate + H(2)O = (1E,4S,5E,7R)-germacra-1(10),5- dien-11-ol + diphosphate			0.125
4.2.3.3	Methylglyoxal synthase	Glycerone phosphate = methylglyoxal + phosphate		0.051
4.2.3.31	Ent-pimara-9(11)_15-diene synthase	Ent-copalyl diphosphate = ent-pimara-9(11),15-diene + diphosphate			0.063
4.2.3.37	Epi-isozizaene synthase	(2E,6E)-farnesyl diphosphate = (+)-epi-isozizaene + diphosphate			0.063
4.2.3.4	3-dehydroquinate synthase	3-deoxy-D-arabino-hept-2-ulosonate 7-phosphate = 3-dehydroquinate + phosphate		0.185	0.938
4.2.3.5	Chorismate synthase	5-O-(1-carboxyvinyl)-3-phosphoshikimate = chorismate + phosphate		0.144	0.063
4.2.3.7	Pentalenene synthase	(2E,6E)-farnesyl diphosphate = pentalenene + diphosphate			0.125
4.2.3.75	(-)-germacrene D synthase	(2E,6E)-farnesyl diphosphate = (-)-germacrene D + diphosphate			0.125
4.2.3.96	Avermitilol synthase	(2E,6E)-farnesyl diphosphate + H(2)O = avermitilol + diphosphate			0.063
4.2.3.97	(-)-delta-cadinene synthase	(2E,6E)-farnesyl diphosphate = (-)-delta-cadinene + diphosphate			0.063
4.2.3.98	(+)-T-muurolol synthase	(2E,6E)-farnesyl diphosphate + H(2)O = (+)-T-muurolol + diphosphate			0.063
4.2.99.18	DNA-(apurinic or apyrimidinic site) lyase	The C-O-P bond 3' to the apurinic or apyrimidinic site in DNA is broken by a beta-elimination reaction, leaving a 3'-terminal unsaturated sugar and a product with a terminal 5'-phosphate		0.267	0.063
4.2.99.20	2-succinyl-6-hydroxy-2_4-cyclohexadiene-1-carboxylate synthase	5-enolpyruvoyl-6-hydroxy-2-succinylcyclohex-3-ene-1-carboxylate = (1R,6R)-6-hydroxy-2-succinylcyclohexa-2,4-diene-1-carboxylate + pyruvate		0.021	0.063
4.2.99.21	Isochorismate lyase	Isochorismate = salicylate + pyruvate			0.125
4.3.1.1	Aspartate ammonia-lyase	L-aspartate = fumarate + NH(3)		0.021
4.3.1.12	Ornithine cyclodeaminase	L-ornithine = L-proline + NH(3)		0.113	0.125
4.3.1.15	Diaminopropionate ammonia-lyase	2,3-diaminopropionate + H(2)O = pyruvate + 2 NH(3)		0.01
4.3.1.17	L-serine ammonia-lyase	L-serine = pyruvate + NH(3)		0.123
4.3.1.19	Threonine ammonia-lyase	L-threonine = 2-oxobutanoate + NH(3)		0.133
4.3.1.23	Tyrosine ammonia-lyase	L-tyrosine = trans-p-hydroxycinnamate + ammonia			0.125
4.3.1.28	L-lysine cyclodeaminase	L-lysine = L-pipecolate + NH(3)			0.063
4.3.1.3	Histidine ammonia-lyase	L-histidine = urocanate + NH(3)		0.062	0.375
4.3.1.30	dTDP-4-amino-4_6-dideoxy-D-glucose ammonia-lyase	dTDP-4-amino-4,6-dideoxy-alpha-D-glucopyranose + S-adenosyl-L-methionine + reduced acceptor = dTDP-3-dehydro-4,6-dideoxy-alpha-D-glucopyranose + NH(3) + L-methionine + 5'-deoxyadenosine + acceptor			0.125
4.3.1.7	Ethanolamine ammonia-lyase	Ethanolamine = acetaldehyde + NH(3)		0.021
4.3.2.1	Argininosuccinate lyase	2-(N(omega)-L-arginino)succinate = fumarate + L-arginine		0.164	0.25
4.3.2.2	Adenylosuccinate lyase	(1) N(6)-(1,2-dicarboxyethyl)AMP = fumarate + AMP (2) (S)-2-(5-amino-1-(5-phospho-D-ribosyl)imidazole-4- carboxamido)succinate = fumarate + 5-amino-1-(5-phospho-D- ribosyl)imidazole-4-carboxamide		0.154	0.25
4.3.2.6	Gamma-L-glutamyl-butirosin B gamma-glutamyl cyclotransferase	Gamma-L-glutamyl-butirosin B = butirosin B + 5-oxoproline			0.125
4.3.3.5	4'-demethylrebeccamycin synthase	4'-O-demethylrebeccamycin + H(2)O = dichloro-arcyriaflavin A + beta-D- glucose			0.188
4.3.3.6	Pyridoxal 5'-phosphate synthase (glutamine hydrolyzing)	D-ribose 5-phosphate + D-glyceraldehyde 3-phosphate + L-glutamine = pyridoxal 5'-phosphate + L-glutamate + 3 H(2)O + phosphate		0.144
4.3.3.7	4-hydroxy-tetrahydrodipicolinate synthase	Pyruvate + L-aspartate-4-semialdehyde = (4S)-4-hydroxy-2,3,4,5- tetrahydro-(2S)-dipicolinate + H(2)O		0.144	0.125
4.3.99.3	7-carboxy-7-deazaguanine synthase	6-carboxy-5,6,7,8-tetrahydropterin = 7-carboxy-7-carbaguanine + NH(3)		0.01	0.375
4.4.1.11	Methionine gamma-lyase	L-methionine + H(2)O = methanethiol + NH(3) + 2-oxobutanoate		0.021
4.4.1.15	D-cysteine desulfhydrase	D-cysteine + H(2)O = H(2)S + NH(3) + pyruvate		0.021
4.4.1.16	Selenocysteine lyase	L-selenocysteine + reduced acceptor = selenide + L-alanine + acceptor		0.031
4.4.1.21	S-ribosylhomocysteine lyase	S-(5-deoxy-D-ribos-5-yl)-L-homocysteine = L-homocysteine + (4S)-4,5- dihydroxypentan-2,3-dione		0.01
4.4.1.3	Dimethylpropiothetin dethiomethylase	S,S-dimethyl-beta-propiothetin = dimethyl sulfide + acrylate		0.01
4.4.1.5	Lactoylglutathione lyase	(R)-S-lactoylglutathione = glutathione + methylglyoxal		0.021
4.4.1.8	Cystathionine beta-lyase	L-cystathionine + H(2)O = L-homocysteine + NH(3) + pyruvate		0.092	0.125
4.6.1.1	Adenylate cyclase	ATP = 3',5'-cyclic AMP + diphosphate		0.062
4.6.1.12	2-C-methyl-D-erythritol 2_4-cyclodiphosphate synthase	2-phospho-4-(cytidine 5'-diphospho)-2-C-methyl-D-erythritol = 2-C-methyl- D-erythritol 2,4-cyclodiphosphate + CMP		0.144
4.7.1.1	Alpha-D-ribose 1-methylphosphonate 5-phosphate C-P-lyase	Alpha-D-ribose 1-methylphosphonate 5-phosphate = alpha-D-ribose 1,2- cyclic phosphate 5-phosphate + methane		0.01
4.99.1.1	Ferrochelatase	Protoheme + 2 H(+) = protoporphyrin + Fe(2+)		0.062
4.99.1.3	Sirohydrochlorin cobaltochelatase	Cobalt-sirohydrochlorin + 2 H(+) = sirohydrochlorin + Co(2+)		0.072
4.99.1.4	Sirohydrochlorin ferrochelatase	Siroheme + 2 H(+) = sirohydrochlorin + Fe(2+)		0.103
5.1.1.1	Alanine racemase	L-alanine = D-alanine		0.144
5.1.1.11	Phenylalanine racemase (ATP-hydrolyzing)	ATP + L-phenylalanine + H(2)O = AMP + diphosphate + D-phenylalanine			0.625
5.1.1.12	Ornithine racemase	L-ornithine = D-ornithine			0.375
5.1.1.13	Aspartate racemase	L-aspartate = D-aspartate		0.072	0.25
5.1.1.17	Isopenicillin-N epimerase	Isopenicillin N = penicillin N		0.01	0.063
5.1.1.19	O-ureido-serine racemase	O-ureido-L-serine = O-ureido-D-serine			0.063
5.1.1.20	L-Ala-D/L-Glu epimerase	L-alanyl-D-glutamate = L-alanyl-L-glutamate		0.01
5.1.1.3	Glutamate racemase	L-glutamate = D-glutamate		0.082	0.063
5.1.1.4	Proline racemase	L-proline = D-proline		0.021
5.1.1.7	Diaminopimelate epimerase	LL-2,6-diaminoheptanedioate = meso-diaminoheptanedioate		0.144	0.063
5.1.3.1	Ribulose-phosphate 3-epimerase	D-ribulose 5-phosphate = D-xylulose 5-phosphate		0.164	0.063
5.1.3.10	CDP-paratose 2-epimerase	CDP-3,6-dideoxy-D-glucose = CDP-3,6-dideoxy-D-mannose		0.01
5.1.3.13	dTDP-4-dehydrorhamnose 3_5-epimerase	dTDP-4-dehydro-6-deoxy-alpha-D-glucose = dTDP-4-dehydro-beta-L-rhamnose		0.062	0.813
5.1.3.14	UDP-N-acetylglucosamine 2-epimerase (non-hydrolyzing)	UDP-N-acetyl-alpha-D-glucosamine = UDP-N-acetyl-alpha-D-mannosamine		0.072
5.1.3.15	Glucose-6-phosphate 1-epimerase	Alpha-D-glucose 6-phosphate = beta-D-glucose 6-phosphate		0.01
5.1.3.2	UDP-glucose 4-epimerase	UDP-alpha-D-glucose = UDP-alpha-D-galactose		0.144	0.313
5.1.3.20	ADP-glyceromanno-heptose 6-epimerase	ADP-D-glycero-D-manno-heptose = ADP-L-glycero-D-manno-heptose		0.051	0.125
5.1.3.23	UDP-2_3-diacetamido-2_3-dideoxyglucuronic acid 2-epimerase	UDP-2,3-diacetamido-2,3-dideoxy-alpha-D-glucuronate = UDP-2,3- diacetamido-2,3-dideoxy-alpha-D-mannuronate		0.021
5.1.3.25	dTDP-L-rhamnose 4-epimerase	dTDP-6-deoxy-beta-L-talose = dTDP-beta-L-rhamnose			0.125
5.1.3.27	dTDP-4-dehydro-6-deoxy-D-glucose 3-epimerase	dTDP-4-dehydro-6-deoxy-alpha-D-glucose = dTDP-4-dehydro-6-deoxy-alpha-D- allose			0.125
5.1.3.29	L-fucose mutarotase	Alpha-L-fucose = beta-L-fucose		0.021
5.1.3.3	Aldose 1-epimerase	Alpha-D-glucose = beta-D-glucose		0.01	0.063
5.1.3.32	L-rhamnose mutarotase	Alpha-L-rhamnopyranose = beta-L-rhamnopyranose		0.01
5.1.3.6	UDP-glucuronate 4-epimerase	UDP-glucuronate = UDP-D-galacturonate		0.041
5.1.3.7	UDP-N-acetylglucosamine 4-epimerase	UDP-N-acetyl-alpha-D-glucosamine = UDP-N-acetyl-alpha-D-galactosamine		0.021
5.1.3.8	N-acylglucosamine 2-epimerase	N-acyl-D-glucosamine = N-acyl-D-mannosamine		0.021
5.1.99.1	Methylmalonyl-CoA epimerase	(R)-methylmalonyl-CoA = (S)-methylmalonyl-CoA		0.113
5.1.99.8	7,8-dihydroneopterin epimerase	7,8-dihydroneopterin = 7,8-dihydromonapterin		0.031
5.2.1.1	Maleate isomerase	Maleate = fumarate		0.01
5.2.1.2	Maleylacetoacetate isomerase	4-maleylacetoacetate = 4-fumarylacetoacetate			0.063
5.2.1.8	Peptidylprolyl isomerase	Peptidylproline (omega=180) = peptidylproline (omega=0)		0.513	0.188
5.3.1.1	Triose-phosphate isomerase	D-glyceraldehyde 3-phosphate = glycerone phosphate		0.154	0.063
5.3.1.13	Arabinose-5-phosphate isomerase	D-arabinose 5-phosphate = D-ribulose 5-phosphate		0.103
5.3.1.14	L-rhamnose isomerase	L-rhamnopyranose = L-rhamnulose		0.01
5.3.1.16	1-(5-phosphoribosyl)-5- ((5-phosphoribosylamino)methylideneamino)imidazole-4-carboxamide	1-(5-phospho-beta-D-ribosyl)-5-((5-phospho-beta-D- ribosylamino)methylideneamino)imidazole-4-carboxamide = 5-((5-phospho-1- deoxy-D-ribulos-1-ylamino)methylideneamino)-1-(5-phospho-beta-D- ribosyl)imidazole-4-carboxamide		0.154	0.063
5.3.1.22	Hydroxypyruvate isomerase	Hydroxypyruvate = 2-hydroxy-3-oxopropanoate		0.021	0.125
5.3.1.23	S-methyl-5-thioribose-1-phosphate isomerase	S-methyl-5-thio-alpha-D-ribose 1-phosphate = S-methyl-5-thio-D-ribulose 1-phosphate		0.144
5.3.1.24	Phosphoribosylanthranilate isomerase	N-(5-phospho-beta-D-ribosyl)anthranilate = 1-(2-carboxyphenylamino)-1- deoxy-D-ribulose 5-phosphate		0.133	0.125
5.3.1.25	L-fucose isomerase	L-fucopyranose = L-fuculose		0.01
5.3.1.28	D-sedoheptulose 7-phosphate isomerase	D-sedoheptulose 7-phosphate = D-glycero-D-manno-heptose 7-phosphate		0.133
5.3.1.3	D-arabinose isomerase	D-arabinose = D-ribulose		0.01
5.3.1.6	Ribose-5-phosphate isomerase	D-ribose 5-phosphate = D-ribulose 5-phosphate		0.154
5.3.1.8	Mannose-6-phosphate isomerase	D-mannose 6-phosphate = D-fructose 6-phosphate		0.113	0.125
5.3.1.9	Glucose-6-phosphate isomerase	D-glucose 6-phosphate = D-fructose 6-phosphate		0.154	0.188
5.3.2.3	TDP-4-oxo-6-deoxy-alpha-D-glucose-3_4-oxoisomerase (dTDP-3-dehydro-6- deoxy-alpha-D-galactopyranose-forming)	dTDP-4-dehydro-6-deoxy-alpha-D-glucopyranose = dTDP-3-dehydro-6-deoxy- alpha-D-galactopyranose			0.063
5.3.2.6	2-hydroxymuconate tautomerase	(2Z,4E)-2-hydroxyhexa-2,4-dienedioate = (3E)-2-oxohex-3-enedioate		0.123	0.063
5.3.3.14	Trans-2-decenoyl-[acyl-carrier-protein] isomerase	Trans-dec-2-enoyl-[acyl-carrier-protein] = cis-dec-3-enoyl-[acyl-carrier- protein]			0.063
5.3.3.17	Trans-2_3-dihydro-3-hydroxyanthranilate isomerase	(5S,6S)-6-amino-5-hydroxycyclohexane-1,3-diene-1-carboxyate = (1R,6S)-6- amino-5-oxocyclohex-2-ene-1-carboxylate		0.021	0.063
5.3.3.18	2-(1_2-epoxy-1_2-dihydrophenyl)acetyl-CoA isomerase	2-(1,2-epoxy-1,2-dihydrophenyl)acetyl-CoA = 2-oxepin-2(3H)-ylideneacetyl- CoA		0.01
5.3.3.2	Isopentenyl-diphosphate Delta-isomerase	Isopentenyl diphosphate = dimethylallyl diphosphate		0.01	1.001
5.3.4.1	Protein disulfide-isomerase	Catalyzes the rearrangement of -S-S- bonds in proteins		0.031	0.063
5.4.1.3	2-methylfumaryl-CoA isomerase	2-methylfumaryl-CoA = 3-methylfumaryl-CoA		0.01
5.4.2.10	Phosphoglucosamine mutase	Alpha-D-glucosamine 1-phosphate = D-glucosamine 6-phosphate		0.123	0.125
5.4.2.11	Phosphoglycerate mutase (2_3-diphosphoglycerate-dependent)	2-phospho-D-glycerate = 3-phospho-D-glycerate		0.031
5.4.2.12	Phosphoglycerate mutase (2_3-diphosphoglycerate-independent)	2-phospho-D-glycerate = 3-phospho-D-glycerate		0.482	0.063
5.4.2.2	Phosphoglucomutase (alpha-D-glucose-1_6-bisphosphate-dependent)	Alpha-D-glucose 1-phosphate = alpha-D-glucose 6-phosphate		0.123	0.063
5.4.2.6	Beta-phosphoglucomutase	Beta-D-glucose 1-phosphate = beta-D-glucose 6-phosphate		0.01
5.4.2.7	Phosphopentomutase	Alpha-D-ribose 1-phosphate = D-ribose 5-phosphate		0.01
5.4.2.8	Phosphomannomutase	Alpha-D-mannose 1-phosphate = D-mannose 6-phosphate		0.195	0.188
5.4.2.9	Phosphoenolpyruvate mutase	Phosphoenolpyruvate = 3-phosphonopyruvate			0.125
5.4.3.2	Lysine 2_3-aminomutase	L-lysine = (3S)-3,6-diaminohexanoate		0.123	0.063
5.4.3.6	Tyrosine 2_3-aminomutase	L-tyrosine = 3-amino-3-(4-hydroxyphenyl)propanoate			0.125
5.4.3.8	Glutamate-1-semialdehyde 2_1-aminomutase	(S)-4-amino-5-oxopentanoate = 5-aminolevulinate		0.174	0.188
5.4.4.2	Isochorismate synthase	Chorismate = isochorismate		0.021	0.5
5.4.99.12	tRNA pseudouridine(38-40) synthase	tRNA uridine(38-40) = tRNA pseudouridine(38-40)		0.154
5.4.99.15	(1->4)-alpha-D-glucan 1-alpha-D-glucosylmutase	4-((1->4)-alpha-D-glucosyl)(n-1)-D-glucose = 1-alpha-D-((1->4)-alpha-D- glucosyl)(n-1)-alpha-D-glucopyranoside		0.01
5.4.99.16	Maltose alpha-D-glucosyltransferase	Maltose = alpha,alpha-trehalose		0.01
5.4.99.17	Squalene--hopene cyclase	Squalene = hop-22(29)-ene		0.01	0.063
5.4.99.18	5-(carboxyamino)imidazole ribonucleotide mutase	5-carboxyamino-1-(5-phospho-D-ribosyl)imidazole = 5-amino-1-(5-phospho-D- ribosyl)imidazole-4-carboxylate		0.164
5.4.99.19	16S rRNA pseudouridine(516) synthase	16S rRNA uridine(516) = 16S rRNA pseudouridine(516)		0.021
5.4.99.2	Methylmalonyl-CoA mutase	(R)-methylmalonyl-CoA = succinyl-CoA		0.215
5.4.99.20	23S rRNA pseudouridine(2457) synthase	23S rRNA uridine(2457) = 23S rRNA pseudouridine(2457)		0.01
5.4.99.21	23S rRNA pseudouridine(2604) synthase	23S rRNA uridine(2604) = 23S rRNA pseudouridine(2604)		0.01
5.4.99.22	23S rRNA pseudouridine(2605) synthase	23S rRNA uridine(2605) = 23S rRNA pseudouridine(2605)		0.144
5.4.99.23	23S rRNA pseudouridine(1911/1915/1917) synthase	23S rRNA uridine(1911)/uridine(1915)/uridine(1917) = 23S rRNA pseudouridine(1911)/pseudouridine(1915)/pseudouridine(1917)		0.215
5.4.99.24	23S rRNA pseudouridine(955/2504/2580) synthase	23S rRNA uridine(955)/uridine(2504)/uridine(2580) = 23S rRNA pseudouridine(955)/pseudouridine(2504)/pseudouridine(2580)		0.031
5.4.99.25	tRNA pseudouridine(55) synthase	tRNA uridine(55) = tRNA pseudouridine(55)		0.154
5.4.99.26	tRNA pseudouridine(65) synthase	tRNA uridine(65) = tRNA pseudouridine(65)		0.021
5.4.99.27	tRNA pseudouridine(13) synthase	tRNA uridine(13) = tRNA pseudouridine(13)		0.031
5.4.99.28	tRNA pseudouridine(32) synthase	tRNA uridine(32) = tRNA pseudouridine(32)		0.01
5.4.99.29	23S rRNA pseudouridine(746) synthase	23S rRNA uridine(746) = 23S rRNA pseudouridine(746)		0.01
5.4.99.5	Chorismate mutase	Chorismate = prephenate		0.144
5.4.99.60	Cobalt-precorrin-8 methylmutase	Cobalt-precorrin-8 = cobyrinate		0.072
5.4.99.61	Precorrin-8X methylmutase	Precorrin-8X = hydrogenobyrinate		0.072
5.4.99.62	D-ribose pyranase	Beta-D-ribopyranose = beta-D-ribofuranose		0.01
5.4.99.9	UDP-galactopyranose mutase	UDP-alpha-D-galactopyranose = UDP-alpha-D-galactofuranose		0.01	0.063
5.5.1.13	Ent-copalyl diphosphate synthase	Geranylgeranyl diphosphate = ent-copalyl diphosphate			0.063
5.5.1.19	Lycopene beta-cyclase	Carotenoid psi-end group = carotenoid beta-end group		0.01	0.188
5.5.1.23	Aklanonic acid methyl ester cyclase	Aklaviketone = methyl aklanonate			0.125
5.5.1.26	nogalonic acid methyl ester cyclase	nogalaviketone = methyl nogalonate			0.125
5.5.1.4	Inositol-3-phosphate synthase	D-glucose 6-phosphate = 1D-myo-inositol 3-phosphate		0.051	0.063
5.99.1.2	DNA topoisomerase	ATP-independent breakage of single-stranded DNA, followed by passage and rejoining		0.154	0.063
5.99.1.3	DNA topoisomerase (ATP-hydrolyzing)	ATP-dependent breakage, passage and rejoining of double-stranded DNA		0.328	0.188
6.1.1.1	Tyrosine--tRNA ligase	ATP + L-tyrosine + tRNA(Tyr) = AMP + diphosphate + L-tyrosyl-tRNA(Tyr)		0.154	0.063
6.1.1.10	Methionine--tRNA ligase	ATP + L-methionine + tRNA(Met) = AMP + diphosphate + L-methionyl- tRNA(Met)		0.154
6.1.1.11	Serine--tRNA ligase	(1) ATP + L-serine + tRNA(Ser) = AMP + diphosphate + L-seryl-tRNA(Ser) (2) ATP + L-serine + tRNA(Sec) = AMP + diphosphate + L-seryl-tRNA(Sec)		0.154
6.1.1.12	Aspartate--tRNA ligase	ATP + L-aspartate + tRNA(Asp) = AMP + diphosphate + L-aspartyl-tRNA(Asp)		0.154
6.1.1.13	D-alanine--poly(phosphoribitol) ligase	ATP + D-alanine + poly(ribitol phosphate) = AMP + diphosphate + O-D- alanyl-poly(ribitol phosphate)			0.125
6.1.1.14	Glycine--tRNA ligase	ATP + glycine + tRNA(Gly) = AMP + diphosphate + glycyl-tRNA(Gly)		0.257
6.1.1.15	Proline--tRNA ligase	ATP + L-proline + tRNA(Pro) = AMP + diphosphate + L-prolyl-tRNA(Pro)		0.195
6.1.1.16	Cysteine--tRNA ligase	ATP + L-cysteine + tRNA(Cys) = AMP + diphosphate + L-cysteinyl-tRNA(Cys)		0.164
6.1.1.17	Glutamate--tRNA ligase	ATP + L-glutamate + tRNA(Glu) = AMP + diphosphate + L-glutamyl-tRNA(Glu)		0.113	0.063
6.1.1.18	Glutamine--tRNA ligase	ATP + L-glutamine + tRNA(Gln) = AMP + diphosphate + L-glutaminyl- tRNA(Gln)		0.062
6.1.1.19	Arginine--tRNA ligase	ATP + L-arginine + tRNA(Arg) = AMP + diphosphate + L-arginyl-tRNA(Arg)		0.154	0.063
6.1.1.2	Tryptophan--tRNA ligase	ATP + L-tryptophan + tRNA(Trp) = AMP + diphosphate + L-tryptophyl- tRNA(Trp)		0.154
6.1.1.20	Phenylalanine--tRNA ligase	ATP + L-phenylalanine + tRNA(Phe) = AMP + diphosphate + L-phenylalanyl- tRNA(Phe)		0.308	0.125
6.1.1.21	Histidine--tRNA ligase	ATP + L-histidine + tRNA(His) = AMP + diphosphate + L-histidyl-tRNA(His)		0.195
6.1.1.22	Asparagine--tRNA ligase	ATP + L-asparagine + tRNA(Asn) = AMP + diphosphate + L-asparaginyl- tRNA(Asn)		0.072
6.1.1.23	Aspartate--tRNA(Asn) ligase	ATP + L-aspartate + tRNA(Asx) = AMP + diphosphate + L-aspartyl-tRNA(Asx)		0.01
6.1.1.24	Glutamate--tRNA(Gln) ligase	ATP + L-glutamate + tRNA(Glx) = AMP + diphosphate + L-glutamyl-tRNA(Glx)		0.051
6.1.1.3	Threonine--tRNA ligase	ATP + L-threonine + tRNA(Thr) = AMP + diphosphate + L-threonyl-tRNA(Thr)		0.154	0.063
6.1.1.4	Leucine--tRNA ligase	ATP + L-leucine + tRNA(Leu) = AMP + diphosphate + L-leucyl-tRNA(Leu)		0.154
6.1.1.5	Isoleucine--tRNA ligase	ATP + L-isoleucine + tRNA(Ile) = AMP + diphosphate + L-isoleucyl- tRNA(Ile)		0.154	0.125
6.1.1.6	Lysine--tRNA ligase	ATP + L-lysine + tRNA(Lys) = AMP + diphosphate + L-lysyl-tRNA(Lys)		0.154
6.1.1.7	Alanine--tRNA ligase	ATP + L-alanine + tRNA(Ala) = AMP + diphosphate + L-alanyl-tRNA(Ala)		0.195
6.1.1.9	Valine--tRNA ligase	ATP + L-valine + tRNA(Val) = AMP + diphosphate + L-valyl-tRNA(Val)		0.154	0.063
6.1.2.1	D-alanine--(R)-lactate ligase	D-alanine + (R)-lactate + ATP = D-alanyl-(R)-lactate + ADP + phosphate			0.063
6.1.2.2	Nebramycin 5' synthase	(1) Tobramycin + carbamoyl phosphate + ATP + H(2)O = nebramycin 5' + AMP + diphosphate + phosphate (2) Kanamycin A + carbamoyl phosphate + ATP + H(2)O = 6''-O- carbamoylkanamycin A + AMP + diphosphate + phosphate			0.125
6.2.1.1	Acetate--CoA ligase	ATP + acetate + CoA = AMP + diphosphate + acetyl-CoA		0.174
6.2.1.16	Acetoacetate--CoA ligase	ATP + acetoacetate + CoA = AMP + diphosphate + acetoacetyl-CoA		0.01
6.2.1.17	Propionate--CoA ligase	ATP + propanoate + CoA = AMP + diphosphate + propanoyl-CoA		0.01
6.2.1.20	Long-chain-fatty-acid--[acyl-carrier-protein] ligase	ATP + an acid + [acyl-carrier-protein] = AMP + diphosphate + acyl-[acyl- carrier-protein]		0.01
6.2.1.22	[Citrate (pro-3S)-lyase] ligase	ATP + acetate + [citrate (pro-3S)-lyase](thiol form) = AMP + diphosphate + [citrate (pro-3S)-lyase](acetyl form)		0.031
6.2.1.26	o-succinylbenzoate--CoA ligase	ATP + 2-succinylbenzoate + CoA = AMP + diphosphate + 2-succinylbenzoyl- CoA		0.021
6.2.1.3	Long-chain-fatty-acid--CoA ligase	ATP + a long-chain fatty acid + CoA = AMP + diphosphate + an acyl-CoA		0.298	0.813
6.2.1.30	Phenylacetate--CoA ligase	ATP + phenylacetate + CoA = AMP + diphosphate + phenylacetyl-CoA		0.287	0.25
6.2.1.32	Anthranilate--CoA ligase	ATP + anthranilate + CoA = AMP + diphosphate + anthraniloyl-CoA			0.063
6.2.1.36	3-hydroxypropionyl-CoA synthase	3-hydroxypropanoate + ATP + CoA = 3-hydroxypropionyl-CoA + AMP + diphosphate		0.01
6.2.1.39	[Butirosin acyl-carrier protein]--L-glutamate ligase	(1) ATP + L-glutamate + [BtrI acyl-carrier protein] = ADP + phosphate + L-glutamyl-[BtrI acyl-carrier protein] (2) ATP + L-glutamate + 4-amino butanoyl-[BtrI acyl-carrier protein] = ADP + phosphate + 4-(L-gamma-glutamylamino)butanoyl-[BtrI acyl-carrier protein]			0.125
6.2.1.43	2-hydroxy-7-methoxy-5-methyl-1-naphthoate--CoA ligase	ATP + 2-hydroxy-7-methoxy-5-methyl-1-naphthoate + CoA = AMP + diphosphate + 2-hydroxy-7-methoxy-5-methyl-1-naphthoyl-CoA			0.063
6.2.1.5	Succinate--CoA ligase (ADP-forming)	ATP + succinate + CoA = ADP + phosphate + succinyl-CoA		0.185	0.063
6.3.1.10	Adenosylcobinamide-phosphate synthase	(1) ATP + adenosylcobyric acid + (R)-1-aminopropan-2-yl phosphate = ADP + phosphate + adenosylcobinamide phosphate (2) ATP + adenosylcobyric acid + (R)-1-aminopropan-2-ol = ADP + phosphate + adenosylcobinamide		0.174
6.3.1.13	L-cysteine:1D-myo-inositol 2-amino-2-deoxy-alpha-D-glucopyranoside ligase	1-O-(2-amino-2-deoxy-alpha-D-glucopyranosyl)-1D-myo-inositol + L-cysteine + ATP = 1-O-(2-(L-cysteinamido)-2-deoxy-alpha-D-glucopyranosyl)-1D-myo- inositol + AMP + diphosphate		0.01
6.3.1.15	8-demethylnovobiocic acid synthase	ATP + 3-dimethylallyl-4-hydroxybenzoate + 3-amino-4,7-dihydroxycoumarin = AMP + diphosphate + 8-demethylnovobiocic acid			0.188
6.3.1.2	Glutamate--ammonia ligase	ATP + L-glutamate + NH(3) = ADP + phosphate + L-glutamine		0.226	0.063
6.3.1.5	NAD(+) synthase	ATP + deamido-NAD(+) + NH(3) = AMP + diphosphate + NAD(+)		0.092	0.25
6.3.2.1	Pantoate--beta-alanine ligase (AMP-forming)	ATP + (R)-pantoate + beta-alanine = AMP + diphosphate + (R)-pantothenate		0.154
6.3.2.10	UDP-N-acetylmuramoyl-tripeptide--D-alanyl-D-alanine ligase	ATP + UDP-N-acetylmuramoyl-L-alanyl-gamma-D-glutamyl-L-lysine + D-alanyl- D-alanine = ADP + phosphate + UDP-N-acetylmuramoyl-L-alanyl-gamma-D- glutamyl-L-lysyl-D-alanyl-D-alanine		0.123	0.188
6.3.2.12	Dihydrofolate synthase	ATP + 7,8-dihydropteroate + L-glutamate = ADP + phosphate + 7,8- dihydropteroylglutamate		0.164
6.3.2.13	UDP-N-acetylmuramoyl-L-alanyl-D-glutamate--2_6-diaminopimelate ligase	ATP + UDP-N-acetylmuramoyl-L-alanyl-D-glutamate + meso-2,6- diaminoheptanedioate = ADP + phosphate + UDP-N-acetylmuramoyl-L-alanyl-D- gamma-glutamyl-meso-2,6-diamino-heptanedioate		0.123
6.3.2.17	Tetrahydrofolate synthase	ATP + tetrahydropteroyl-(gamma-Glu)(n) + L-glutamate = ADP + phosphate + tetrahydropteroyl-(gamma-Glu)(n+1)		0.164
6.3.2.2	Glutamate--cysteine ligase	ATP + L-glutamate + L-cysteine = ADP + phosphate + gamma-L-glutamyl-L- cysteine		0.01
6.3.2.26	N-(5-amino-5-carboxypentanoyl)-L-cysteinyl-D-valine synthase	L-2-aminohexanedioate + L-cysteine + L-valine + 3 ATP + H(2)O = N-(L-5- amino-5-carboxypentanoyl)-L-cysteinyl-D-valine + 3 AMP + 3 diphosphate			0.063
6.3.2.3	Glutathione synthase	ATP + gamma-L-glutamyl-L-cysteine + glycine = ADP + phosphate + glutathione		0.01
6.3.2.31	Coenzyme F420-0:L-glutamate ligase	GTP + coenzyme F420-0 + L-glutamate = GDP + phosphate + coenzyme F420-1		0.01
6.3.2.34	Coenzyme F420-1:gamma-L-glutamate ligase	GTP + coenzyme F420-1 + L-glutamate = GDP + phosphate + coenzyme gamma- F420-2		0.01
6.3.2.38	N(2)-citryl-N(6)-acetyl-N(6)-hydroxylysine synthase	2 ATP + citrate + N(6)-acetyl-N(6)-hydroxy-L-lysine + H(2)O = 2 ADP + 2 phosphate + N(2)-citryl-N(6)-acetyl-N(6)-hydroxy-L-lysine			0.063
6.3.2.39	Aerobactin synthase	2 ATP + N(2)-citryl-N(6)-acetyl-N(6)-hydroxy-L-lysine + N(6)-acetyl-N(6)- hydroxy-L-lysine + H(2)O = 2 ADP + 2 phosphate + aerobactin			0.063
6.3.2.4	D-alanine--D-alanine ligase	ATP + 2 D-alanine = ADP + phosphate + D-alanyl-D-alanine		0.236	0.375
6.3.2.43	[Lysine-biosynthesis-protein LysW]--L-2-aminoadipate ligase	ATP + [lysine-biosynthesis-protein LysW]-C-terminal-L-glutamate + L-2- aminoadipate = ADP + phosphate + [lysine-biosynthesis-protein LysW]-C- terminal-gamma-(L-2-aminoadip-2-yl)-L-glutamate		0.041
6.3.2.45	UDP-N-acetylmuramate L-alanyl-γ-D-glutamyl-meso-2,6-diaminoheptanedioate ligase	ATP + UDP-N-acetyl-α-D-muramate + L-alanyl-γ-D-glutamyl-meso-2,6-diaminoheptanedioate = ADP + phosphate + UDP-N-acetylmuramoyl-L-alanyl-γ-D-glutamyl-meso-2,6-diaminoheptanedioate		0.021
6.3.2.5	Phosphopantothenate--cysteine ligase	CTP + (R)-4'-phosphopantothenate + L-cysteine = CMP + diphosphate + N-((R)-4'-phosphopantothenoyl)-L-cysteine		0.154
6.3.2.6	Phosphoribosylaminoimidazolesuccinocarboxamide synthase	ATP + 5-amino-1-(5-phospho-D-ribosyl)imidazole-4-carboxylate + L-aspartate = ADP + phosphate + (S)-2-(5-amino-1-(5-phospho-D- ribosyl)imidazole-4-carboxamido)succinate		0.154
6.3.2.8	UDP-N-acetylmuramate--L-alanine ligase	ATP + UDP-N-acetylmuramate + L-alanine = ADP + phosphate + UDP-N- acetylmuramoyl-L-alanine		0.113
6.3.2.9	UDP-N-acetylmuramoyl-L-alanine--D-glutamate ligase	ATP + UDP-N-acetylmuramoyl-L-alanine + glutamate = ADP + phosphate + UDP- N-acetylmuramoyl-L-alanyl-D-glutamate		0.123
6.3.2.n2	Pup--protein ligase	ATP + [Pup] + [protein]-lysine = ADP + phosphate + [protein]-N- pupyllysine			0.063
6.3.3.1	Phosphoribosylformylglycinamidine cyclo-ligase	ATP + 2-(formamido)-N(1)-(5-phospho-D-ribosyl)acetamidine = ADP + phosphate + 5-amino-1-(5-phospho-D-ribosyl)imidazole		0.144	0.063
6.3.3.2	5-formyltetrahydrofolate cyclo-ligase	ATP + 5-formyltetrahydrofolate = ADP + phosphate + 5,10- methenyltetrahydrofolate		0.113
6.3.3.3	Dethiobiotin synthase	ATP + 7,8-diaminononanoate + CO(2) = ADP + phosphate + dethiobiotin		0.092
6.3.3.4	(Carboxyethyl)arginine beta-lactam-synthase	ATP + L-N(2)-(2-carboxyethyl)arginine = AMP + diphosphate + deoxyamidinoproclavaminate			0.063
6.3.3.5	O-ureido-D-serine cyclo-ligase	O-ureido-D-serine + ATP + H(2)O = D-cycloserine + CO(2) + ammonia + ADP + phosphate			0.063
6.3.4.13	Phosphoribosylamine--glycine ligase	ATP + 5-phospho-D-ribosylamine + glycine = ADP + phosphate + N(1)- (5-phospho-D-ribosyl)glycinamide		0.164
6.3.4.14	Biotin carboxylase	ATP + biotin-[carboxyl-carrier-protein] + CO(2) = ADP + phosphate + carboxy-biotin-[carboxyl-carrier-protein]		0.133	0.125
6.3.4.15	Biotin--[acetyl-CoA-carboxylase] ligase	ATP + biotin + apo-[acetyl-CoA:carbon-dioxide ligase (ADP-forming)] = AMP + diphosphate + [acetyl-CoA:carbon-dioxide ligase (ADP-forming)]		0.185
6.3.4.18	5-(carboxyamino)imidazole ribonucleotide synthase	ATP + 5-amino-1-(5-phospho-D-ribosyl)imidazole + HCO(3)(-) = ADP + phosphate + 5-carboxyamino-1-(5-phospho-D-ribosyl)imidazole		0.031
6.3.4.19	tRNA(Ile)-lysidine synthetase	(tRNA(Ile2))-cytidine(34) + L-lysine + ATP = (tRNA(Ile2))-lysidine(34) + AMP + diphosphate + H(2)O		0.154
6.3.4.2	CTP synthase (glutamine hydrolyzing)	ATP + UTP + L-glutamine = ADP + phosphate + CTP + L-glutamate		0.154
6.3.4.20	7-cyano-7-deazaguanine synthase	7-carboxy-7-carbaguanine + NH(3) + ATP = 7-cyano-7-carbaguanine + ADP + phosphate + H(2)O		0.072	0.5
6.3.4.21	Nicotinate phosphoribosyltransferase	Nicotinate + 5-phospho-alpha-D-ribose 1-diphosphate + ATP + H(2)O = beta- nicotinate D-ribonucleotide + diphosphate + ADP + phosphate		0.123
6.3.4.3	Formate--tetrahydrofolate ligase	ATP + formate + tetrahydrofolate = ADP + phosphate + 10-formyltetrahydrofolate		0.123
6.3.4.4	Adenylosuccinate synthase	GTP + IMP + L-aspartate = GDP + phosphate + N(6)-(1,2-dicarboxyethyl)- AMP		0.154	0.188
6.3.4.5	Argininosuccinate synthase	ATP + L-citrulline + L-aspartate = AMP + diphosphate + N(omega)- (L-arginino)succinate		0.154	0.125
6.3.5.1	NAD(+) synthase (glutamine-hydrolyzing)	ATP + deamido-NAD(+) + L-glutamine + H(2)O = AMP + diphosphate + NAD(+) + L-glutamate		0.072
6.3.5.10	Adenosylcobyric acid synthase (glutamine-hydrolyzing)	4 ATP + adenosylcobyrinic acid a,c-diamide + 4 L-glutamine + 4 H(2)O = 4 ADP + 4 phosphate + adenosylcobyric acid + 4 L-glutamate		0.123
6.3.5.11	Cobyrinate a_c-diamide synthase (glutamine-hydrolyzing)	2 ATP + cobyrinate + 2 L-glutamine + 2 H(2)O = 2 ADP + 2 phosphate + cobyrinate a,c-diamide + 2 L-glutamate		0.123
6.3.5.2	GMP synthase (glutamine-hydrolyzing)	ATP + XMP + L-glutamine + H(2)O = AMP + diphosphate + GMP + L-glutamate		0.174
6.3.5.3	Phosphoribosylformylglycinamidine synthase	ATP + N(2)-formyl-N(1)-(5-phospho-D-ribosyl)glycinamide + L-glutamine + H(2)O = ADP + phosphate + 2-(formamido)-N(1)-(5-phospho-D- ribosyl)acetamidine + L-glutamate		0.4
6.3.5.4	Asparagine synthase (glutamine-hydrolyzing)	ATP + L-aspartate + L-glutamine + H(2)O = AMP + diphosphate + L-asparagine + L-glutamate		0.021	0.563
6.3.5.5	Carbamoyl-phosphate synthase (glutamine-hydrolyzing)	2 ATP + L-glutamine + HCO(3)(-) + H(2)O = 2 ADP + phosphate + L-glutamate + carbamoyl phosphate		0.298	0.25
6.3.5.6	Asparaginyl-tRNA synthase (glutamine-hydrolyzing)	ATP + L-aspartyl-tRNA(Asn) + L-glutamine + H(2)O = ADP + phosphate + L-asparaginyl-tRNA(Asn) + L-glutamate		0.482	0.063
6.3.5.7	Glutaminyl-tRNA synthase (glutamine-hydrolyzing)	ATP + L-glutamyl-tRNA(Gln) + L-glutamine = ADP + phosphate + L-glutaminyl-tRNA(Gln) + L-glutamate		0.482	0.063
6.3.5.9	Hydrogenobyrinic acid a_c-diamide synthase (glutamine-hydrolyzing)	2 ATP + hydrogenobyrinic acid + 2 L-glutamine + 2 H(2)O = 2 ADP + 2 phosphate + hydrogenobyrinic acid a,c-diamide + 2 L-glutamate		0.123
6.4.1.1	Pyruvate carboxylase	ATP + pyruvate + HCO(3)(-) = ADP + phosphate + oxaloacetate		0.092
6.4.1.2	Acetyl-CoA carboxylase	ATP + acetyl-CoA + HCO(3)(-) = ADP + phosphate + malonyl-CoA		0.287	0.375
6.4.1.3	Propionyl-CoA carboxylase	ATP + propanoyl-CoA + HCO(3)(-) = ADP + phosphate + (S)-methylmalonyl- CoA		0.072	0.188
6.4.1.4	Methylcrotonoyl-CoA carboxylase	ATP + 3-methylcrotonoyl-CoA + HCO(3)(-) = ADP + phosphate + 3-methylglutaconyl-CoA		0.01
6.5.1.1	DNA ligase (ATP)	ATP + (deoxyribonucleotide)(n) + (deoxyribonucleotide)(m) = AMP + diphosphate + (deoxyribonucleotide)(n+m)		0.031	0.063
6.5.1.2	DNA ligase (NAD(+))	NAD(+) + (deoxyribonucleotide)(n) + (deoxyribonucleotide)(m) = AMP + beta-nicotinamide D-ribonucleotide + (deoxyribonucleotide)(n+m)		0.154
6.5.1.3	RNA ligase (ATP)	ATP + (ribonucleotide)(n) + (ribonucleotide)(m) = AMP + diphosphate + (ribonucleotide)(n+m)		0.092
6.5.1.4	RNA 3'-terminal-phosphate cyclase (ATP)	ATP + RNA 3'-terminal-phosphate = AMP + diphosphate + RNA terminal- 2',3'-cyclic-phosphate		0.01
6.6.1.1	Magnesium chelatase	ATP + protoporphyrin IX + Mg(2+) + H(2)O = ADP + phosphate + Mg-protoporphyrin IX + 2 H(+)		0.092
6.6.1.2	Cobaltochelatase	ATP + hydrogenobyrinic acid a,c-diamide + Co(2+) + H(2)O = ADP + phosphate + cob(II)yrinic acid a,c-diamide + H(2)		0.021

## Sheet: Sheet2
EC subclass	Name	fPM*(EC_sc)	fSM*(EC_sc)
1.1.*.*	Oxidoreductases, acting on the CH-OH group of donors	3.75	7.35
1.11.*.*	Oxidoreductases, acting on a peroxide as acceptor	0.36	0.72
1.13.*.*	Oxidoreductases, acting on single donors with incorporation of molecular oxygen	0.14	1.65
1.14.*.*	Oxidoreductases, acting on paired donors, with incorporation or reduction of molecular oxygen	0.1	4.47
1.17.*.*	Oxidoreductases, acting on CH or CH2 groups	0.91	0.98
1.2.*.*	Oxidoreductases, acting on the aldehyde or oxo group of donors	3.94	1.08
1.21.*.*	Oxidoreductases, acting on the reaction X-H + Y-H = X-Y	0.19	0.15
1.3.*.*	Oxidoreductases, acting on the CH-CH group of donors	1.9	2.78
1.4.*.*	Oxidoreductases, acting on the CH-NH2 group of donors	0.9	0.77
1.5.*.*	Oxidoreductases, acting on the CH-NH group of donors	0.67	0.93
1.6.*.*	Oxidoreductases, acting on NADH or NADPH	2.56	0.26
1.7.*.*	Oxidoreductases, acting on other nitrogenous compounds as donors	0.42	0.41
1.8.*.*	Oxidoreductases, acting on a sulfur group of donors	0.93	0.21
1.97.*.*	Other oxidoreductases	0.38	0.05
2.1.*.*	Transferases, transferring one-carbon groups	6.47	5.81
2.2.*.*	Transferases, transferring aldehyde or ketonic groups	0.86	0.98
2.3.*.*	Acyltransferases	3.94	8.69
2.4.*.*	Glycosyltransferases	3.69	3.91
2.5.*.*	Transferases, transferring alkyl or aryl groups, other than methyl groups	3.96	3.09
2.6.*.*	Transferases, transferring nitrogenous groups	1.72	3.96
2.7.*.*	Transferases, transferring phosphorus-containing groups	13.01	9.61
2.8.*.*	Transferases, transferring sulfur-containing groups	1.28	0.46
3.1.*.*	Hydrolases, acting on ester bonds	4.65	2.37
3.2.*.*	Glycosylases	0.92	1.34
3.3.*.*	Hydrolases, acting on ether bonds	0.16	0.98
3.4.*.*	Hydrolases, acting on peptide bonds	2.27	2.16
3.5.*.*	Hydrolases, acting on carbon-nitrogen bonds, other than peptide bonds	3.53	1.7
3.6.*.*	Hydrolases, acting on acid anhydrides	5.55	2.93
3.7.*.*	Hydrolases, acting on carbon-carbon bonds	0.1	0.26
3.8.*.*	Hydrolases, acting on halide bonds	0.06	0.05
4.1.*.*	Carbon-carbon lyases	3.88	2.98
4.2.*.*	Carbon-oxygen lyases	5.07	12.19
4.3.*.*	Carbon-nitrogen lyases	1.1	1.75
4.4.*.*	Carbon-sulfur lyases	0.21	0.15
5.1.*.*	Racemases and epimerases	1.28	2.98
5.2.*.*	Cis-trans-isomerases	0.52	0.21
5.3.*.*	Intramolecular isomerases	1.49	1.65
5.4.*.*	Intramolecular transferases (mutases)	2.83	1.29
5.5.*.*	Intramolecular lyases	0.06	0.57
5.99.*.*	Other isomerases	0.48	0.21
6.1.*.*	Ligases, forming carbon-oxygen bonds	3.32	0.72
6.2.*.*	Ligases, forming carbon-sulfur bonds	1.04	1.34
6.3.*.*	Ligases, forming carbon- nitrogen bonds	6.21	3.29
6.4.*.*	Ligases, Forming carbonâ€”carbon bonds	0.46	0.46
6.5.*.*	Ligases, Forming Phosphoric Ester Bonds	0.29	0.05

## Sheet: Sheet3
EC subdivision	Name	fPM*(EC_sd)	fSM*(EC_sd)
1.1.1.*	Oxidoreductases, Acting on the CH-OH group of donors with NAD+ or NADP+ as acce	3.54	6.635
1.1.3.*	Oxidoreductases, Acting on the CH-OH group of donors with oxygen as acceptor	0.113	0.527
1.1.5.*	Oxidoreductases, Acting on the CH-OH group of donors with a quinone or similar	0.062	0.053
1.1.99.*	Oxidoreductases, Acting on the CH-OH group of donors with unknown physiological	0.01	0.158
1.11.1.*	Peroxidases	0.359	0.685
1.13.11.*	Oxygenases with incorporation of two atoms of oxygen	0.092	0.737
1.13.12.*	Oxygenases with incorporation of one atom of oxygen	0.051	0.895
1.14.13.*	Oxidoreductases, Acting on paired donors with incorporation or reduction of mol	0.041	1.474
1.14.14.*	Oxidoreductases, Acting on paired donors with reduced flavin or flavoprotein as	0.021	0.421
1.14.19.*	Oxidoreductases, Acting on paired donors with incorporation or reduction of mol	0.031	0.474
1.17.1.*	Oxidoreductases, Acting on CH or CH2 groups with NAD+ or NADP+ as acceptor	0.298	0.474
1.17.7.*	Oxidoreductases, Acting on CH or CH2 groups with an iron-sulfur protein as acce	0.287	0.527
1.2.1.*	Oxidoreductases, Acting on the aldehyde or oxo group of donors with NAD+ or NAD	1.313	0.79
1.2.4.*	Oxidoreductases, Acting on the aldehyde or oxo group of donors with a disulfide	0.226	0.105
1.2.7.*	Oxidoreductases, Acting on the aldehyde or oxo group of donors with an iron-sul	2.196	0.211
1.3.1.*	Oxidoreductases, Acting on the CH-CH group of donors with NAD+ or NADP+ as acce	0.831	1.106
1.3.3.*	Oxidoreductases, Acting on the CH-CH group of donors with oxygen as acceptor	0.072	0.316
1.3.5.*	Oxidoreductases, Acting on the CH-CH group of donors with a quinone or related	0.472	0.053
1.3.8.*	Oxidoreductases, Acting on the CH-CH group of donors with a flavin as acceptor	0.082	0.158
1.3.99.*	Oxidoreductases, Acting on the CH-CH group of donors with unknown physiological	0.328	1.211
1.4.1.*	Oxidoreductases, Acting on the CH-NH2 group of donors with NAD+ or NADP+ as acc	0.626	0.158
1.4.3.*	Oxidoreductases, Acting on the CH-NH2 group of donors with oxygen as acceptor	0.154	0.316
1.5.1.*	Oxidoreductases, Acting on the CH-NH group of donors with NAD+ or NADP+ as acce	0.585	0.948
1.6.5.*	Oxidoreductases, Acting on NADH or NADPH with a quinone or similar compound as	2.422	0.263
1.7.1.*	Oxidoreductases, Acting on other nitrogenous compounds as donors with NAD+ or N	0.031	0.316
1.8.1.*	Oxidoreductases, Acting on a sulfur group of donors with NAD+ or NADP+ as accep	0.38	0.053
1.8.4.*	Oxidoreductases, Acting on a sulfur group of donors with a disulfide as accepto	0.277	0.053
1.8.5.*	Oxidoreductases, Acting on a sulfur group of donors with a quinone or similar c	0.051	0.053
1.97.1.*	Other oxidoreductases	0.38	0.053
2.1.1.*	Methyltransferases	5.264	4.897
2.1.2.*	Hydroxymethyl-, Formyl- and Related Transferases	0.893	0.474
2.1.3.*	Carboxy- and Carbamoyltransferases	0.308	0.316
2.2.1.*	Transketolases and Transaldolases	0.862	1.001
2.3.1.*	Acyltransferases, Transferring groups other than amino-acyl groups	3.325	8.478
2.3.2.*	Aminoacyltransferases	0.113	0.158
2.3.3.*	Acyltransferases, Acyl groups converted into alkyl on transfer	0.503	0.263
2.4.1.*	Hexosyltransferases	1.067	2.738
2.4.2.*	Pentosyltransferases	1.929	0.632
2.5.1.*	Transferases, Transferring alkyl or aryl groups, other than methyl groups	3.961	3.16
2.6.1.*	Transaminases	1.652	4.002
2.6.99.*	Transferases, Transferring Other Nitrogenous Groups	0.072	0.053
2.7.1.*	Phosphotransferases with an alcohol group as acceptor	2.904	1.159
2.7.11.*	Protein-serine/threonine kinases	0.298	0.053
2.7.13.*	Protein-histidine kinases	0.688	0.685
2.7.2.*	Phosphotransferases with a carboxy group as acceptor	0.78	0.579
2.7.3.*	Phosphotransferases with a nitrogenous group as acceptor	0.123	0.053
2.7.4.*	Phosphotransferases with a phosphate group as acceptor	1.18	0.053
2.7.6.*	Diphosphotransferases	0.513	0.053
2.7.7.*	Nucleotidyltransferases	5.346	5.266
2.7.8.*	Transferases for other substituted phosphate groups	0.841	1.632
2.7.9.*	Phosphotransferases with paired acceptors	0.308	0.158
2.8.1.*	Sulfurtransferases	0.708	0.263
2.8.3.*	CoA-transferases	0.215	0.211
3.1.1.*	Carboxylic ester hydrolases	0.462	0.527
3.1.2.*	Thioester hydrolases	0.082	0.843
3.1.26.*	Endoribonucleases producing 5'-phosphomonoesters	0.605	0.105
3.1.3.*	Phosphoric monoester hydrolases	1.755	0.579
3.1.4.*	Phosphoric diester hydrolases	0.082	0.105
3.2.1.*	Glycosidases, i.e. enzymes hydrolysing O- and S-glycosyl compounds	0.595	1.159
3.2.2.*	Hydrolysing N-glycosyl compounds	0.328	0.158
3.3.1.*	Thioether and trialkylsulfonium hydrolases	0.154	0.421
3.3.2.*	Ether hydrolases	0.01	0.579
3.4.11.*	Aminopeptidases	0.482	0.579
3.4.13.*	Dipeptidases	0.082	0.421
3.4.16.*	Serine-type carboxypeptidases	0.021	0.158
3.4.21.*	Serine endopeptidases	0.965	0.158
3.4.22.*	Cysteine endopeptidases	0.01	0.263
3.4.23.*	Aspartic endopeptidases	0.328	0.158
3.4.24.*	Metalloendopeptidases	0.082	0.158
3.4.25.*	Threonine endopeptidases	0.103	0.211
3.5.1.*	Hydrolases, Acting on carbon-nitrogen bonds, other than peptide bonds in linear	1.375	0.895
3.5.2.*	Hydrolases, Acting on carbon-nitrogen bonds, other than peptide bonds in cyclic	0.41	0.263
3.5.3.*	Hydrolases, Acting on carbon-nitrogen bonds, other than peptide bonds in linear	0.185	0.263
3.5.4.*	Hydrolases, Acting on carbon-nitrogen bonds, other than peptide bonds in cyclic	1.437	0.316
3.6.1.*	Hydrolases, Acting on acid anhydrides in phosphorus-containing anhydrides	1.734	0.632
3.6.3.*	Acting on acid anhydrides; catalysing transmembrane movement of substances	2.494	1.896
3.6.4.*	Acting on acid anhydrides; involved in cellular and subcellular movement	1.201	0.474
3.7.1.*	Hydrolases, Acting on carbon-carbon bonds in ketonic substances	0.103	0.263
3.8.1.*	Hydrolases, Acting on halide bonds in C-halide compounds	0.062	0.053
4.1.1.*	Carboxy-Lyases	1.775	1.843
4.1.2.*	Aldehyde-Lyases	0.708	0.053
4.1.3.*	Oxo-Acid-Lyases	0.595	0.685
4.1.99.*	Other Carbon-Carbon Lyases	0.8	0.421
4.2.1.*	Hydro-Lyases	4.064	9.689
4.2.3.*	Carbon-Oxygen Lyases, Acting on Phosphates	0.718	2.475
4.2.99.*	Other Carbon-Oxygen Lyases	0.287	0.263
4.3.1.*	Ammonia-Lyases	0.482	0.685
4.3.2.*	Lyases acting on Amides, Amidines, etc.	0.318	0.527
4.3.3.*	Amine-Lyases	0.287	0.263
4.3.99.*	Other Carbon-Nitrogen Lyases	0.01	0.316
4.4.1.*	Carbon-sulfur lyases	0.205	0.105
5.1.1.*	Racemases and epimerases, Acting on Amino Acids and Derivatives	0.482	1.422
5.1.3.*	Racemases and epimerases, Acting on Hydroxy Acids and Derivative	0.657	1.632
5.2.1.*	cis-trans-Isomerases	0.523	0.211
5.3.1.*	Intramolecular Oxidoreductases, Interconverting Aldoses and Ketoses	1.293	0.579
5.3.2.*	Intramolecular Oxidoreductases, Interconverting Keto- and Enol-Groups	0.123	0.105
5.3.3.*	Intramolecular Oxidoreductases, Transposing C=C Bonds	0.041	0.948
5.3.4.*	Intramolecular Oxidoreductases, Transposing S-S Bonds	0.031	0.053
5.4.2.*	Intramolecular transferases, Phosphotransferases (Phosphomutases)	0.975	0.474
5.4.3.*	Intramolecular transferases, Transferring Amino Groups	0.298	0.316
5.4.4.*	Intramolecular transferases, Transferring Hydroxy Groups	0.021	0.421
5.4.99.*	Intramolecular transferases, Transferring Other Groups	1.529	0.105
5.5.1.*	Intramolecular Lyases	0.062	0.579
5.99.1.*	Other Isomerases	0.482	0.211
6.1.1.*	Ligases Forming Aminoacyl-tRNA and Related Compounds	3.315	0.579
6.2.1.*	Acid-Thiol Ligases	1.036	1.369
6.3.1.*	Acid-Ammonia (or Amine) Ligases (Amide Synthases)	0.503	0.421
6.3.2.*	Acid-Amino-Acid Ligases (Peptide Synthases)	1.611	1.106
6.3.3.*	Cyclo-Ligases	0.349	0.158
6.3.4.*	Other Carbon-Nitrogen Ligases	1.447	0.79
6.3.5.*	Carbon-Nitrogen Ligases with Glutamine as Amido-N-Donor	2.299	0.843
6.4.1.*	Ligases, Forming carbonâ€”carbon bonds	0.462	0.474
6.5.1.*	Ligases, Phosphoric Ester Bonds	0.287	0.053
