# Supplementary material for: Assessing in silico the recruitment and functional spectrum of bacterial enzymes from secondary metabolism
Source: BMC Evol Biol. 2017 Jan 26;17:36. doi: 10.1186/s12862-017-0886-2 (PMC5270213; doi:10.1186/s12862-017-0886-2)
Supplement: Additional file 4: — 15 multiple Fasta files (1 per genome, compare Table 1) containing the sequences of the data set enzymes PM*. The genomes are named according to KEGG nomenclature. (ZIP 7193 kb) [file 12862_2017_886_MOESM4_ESM.zip]

Archive with 15 entries (15 files):
- T00223.fa
- T00639.fa
- T00736.fa
- T01129.fa
- T01136.fa
- T01188.fa
- T01189.fa
- T01202.fa
- T01264.fa
- T01364.fa
- T01383.fa
- T01414.fa
- T01539.fa
- T01546.fa
- T01644.fa
