# Supplementary material for: Assessing in silico the recruitment and functional spectrum of bacterial enzymes from secondary metabolism
Source: BMC Evol Biol. 2017 Jan 26;17:36. doi: 10.1186/s12862-017-0886-2 (PMC5270213; doi:10.1186/s12862-017-0886-2)
Supplement: Additional file 4: — 15 multiple Fasta files (1 per genome, compare Table 1) containing the sequences of the data set enzymes PM*. The genomes are named according to KEGG nomenclature. (ZIP 7193 kb) [file 12862_2017_886_MOESM4_ESM.zip › T01129.fa]

>tai:Taci_0001 chromosomal replication initiator protein DnaA; K02313 chromosomal replication initiator protein (A)
MDSGEVNHLEDLKVLWNEILDKGRDVLPPGAAGTWLKTCLPLEISGGMLVLDVPNVFIKE
QIQSRFLLPLKELVRALGVAEDVELKVGSEIRPNEQKRAEAAAMPLQSQRGGLNPNYVFD
NFVVGKSNRLAHAASLAAAESPGVAYNPLFIWGGVGLGKTHLMHAIGHYVCDNQPGAKVV
YVSSEKFTNELISAIQNNRTQDFKAKYRSVDVLLIDDIQFLADKESTQEEFFHTFNSLHD
AKKQVVISSDRPPKDIQRVEERLVSRFEWGLVTDIQPPDLETRVAILQKKAEMRGYEVPE
DVIFFLAQNIPSNIRELEGALNRVVACSELNGEVISVENAAEWLKDIIRNVMRGPVSIDL
IQHLVAESFGMPVDDLLSTKRTSDLALARQVAMYLCREHTEASLQQIGYAFNKKDHTTVL
HACRKIDELLKTDLRVKSVVDNVRKKL
>tai:Taci_0002 DNA polymerase III subunit beta; K02338 DNA polymerase III subunit beta [EC:2.7.7.7] (A)
MKLNIEKGPFIRAWNMAERCAGASSSGASSSVMIRSSAGRVELFATDMKTSLRCPVQGVQ
SDLDGEALLPVKVLGDLFKKCPDPSFTINLEEGRGTMVSGRSRYRFSTYDVSEFPKFPSS
ASAAQFGTVKAQDLRNAISEGGIAASTSDEYPQYLSCVYLQGDQGALRIVSTDSRRLAYS
KCPMEGSSSESMLLPMRAIRELDRMLSGLQEDGDVRILLDQAQAYFISDDFEFAIRRVDG
KFPQYERIIPKSCTTFMEVSRSQMIGALERLDLVVRDFNKMVAVNLSPGGSCTLRSRSPE
FGDAVEEVEGAIEGEPLRIAFNVKFLLDGVKGLQDSLVRLEFNGPGGHLCIKRIGSDSYL
YLLAPLAMDESELPGDDAL
>tai:Taci_0003 DNA replication and repair protein RecF; K03629 DNA replication and repair protein RecF (A)
MHFRSIKLYRYRNLEDQAVNLSPGLNLFFGPNGAGKTNLLEAFCAASGWGGFGRPSMIPR
RGDGSPSPMSAAVAQASGEEEITCAFQFNRRPLLKIDGSAVTGSELRRRMPVLAFLPDSA
ALVDGPPSMRRRLLDMVCVLCVPGYGEALTRYRRAVRQRMASLRCGRWEEMTLRVMAREA
VEIWRARSVVAPRLCQLSQAFASRLGIHLEASYVGQHESLDRLEPGRFLEAARSIKGEEM
THRRPRFGPHRDDVVLTSGGHAAGLALSRGQRRRAFAALVMASAQVVYKALRRGPVLVMD
EVFAEVDREGRTLMARGLVELGVQVLASTADLPEAPDGASLYRVRSGVVTPVGG
>tai:Taci_0004 glucose inhibited division protein A; K03495 tRNA uridine 5-carboxymethylaminomethyl modification enzyme (A)
MNRGDDFYPVVVVGGGHAGCEAALASARMGVRTLLLNMNLENTALMACNPSIGGPAKGHL
TREVDAMGGFQAKAADRSALHVRWLNTSKGPAVRTLRIQCDMWEFHRAYRLQVESQPNLH
VLQAEAVDLWVEDRRIRGVRTSLGQVVECLAVILSPGTYSGARVYIGLDRFQAGPMGNLG
SYRLAESLMSLGLKLGRLKTGTPPRLHRDSIDWDSIPHQEGEEEPCAMSVFSEPRVVSGF
FCGCTRTNLETHRIIIEALDRSPLYTGLIEGVGPRYCPSIEDKVVRFPHRDSHPVFLEPV
GKDSNEVYVQNFSTSLPYDVQVRMVRTLPGCEGARILKPGYAIEYWYSDPRQLEPWLEVK
GLAGLFMAGQVNGTSGYEEAASQGLVAGVNGALRAMGVNEPFVLGRHEAYVGVLIDDLVT
KGTDEPYRMLTSRCEHRLRLRHDNADRRLSFRARELGLLDDLSWGVVMSRMEDQRKLREA
LEGAVLKPDFVNPRLRELGSSPVEEPVRALELLRRPEVTWETLRDLTRIGGPSESWRSVE
VEEKYRGYVAREDRRVERMSRMDQVRIPEGFDFGSVRGLLRESLEKLNRVRPRTLGQASR
ISGVTPADVELIWMHLEGGDGP
>tai:Taci_0005 hypothetical protein (A)
MRSFREVISEARGEVRIGLGLAHLKRMWRGLVGEELGSRSRPASFERGCLLVVCSSSSAR
MKMMMCKKGVLVALRRLGLPVEDIRAVVGGGGFERPLEVKVSSPRPKARPRPQVDPEALE
RARERLAGLVSDPEILTALARLMALRGEG
>tai:Taci_0006 2-nitropropane dioxygenase (A)
MISGPRLAGAVAACGGVGTIASVGLACASPHFDGRNYFEANQLAMADALREARAIAPEGV
IAVNCMCALTDYDTQVRSACEAGADVIVSGAGLPLNLPELTRDFPDVALVPIVSSLKAAE
LIVRRWEKQHGRQPDGFVVETPLHAGGHLGATKMEHVTDPEFSLETVVPQLVRYVEDVLK
SPIPVIAAGGIFDRSDMERAFALGAKGVQMGTRFACTEECDADVRFKEAYVNATADDVVV
IMSPVGIPGRALRNPFVQRYLEGKVESKPCIARCLSHCTYIRTRETFCIAQALVDAYRGN
WEEGLFFCGDNVHRCQRIERVRDIFAELFPGD
>tai:Taci_0007 superoxide reductase; K05919 superoxide reductase [EC:1.15.1.2] (A)
MKMADLIQSGDWKGEKHVPVIEVKGPVKAGEPFEVQVSVGKEIPHPNTTEHHIRWIQLIF
KPEGGKFPYEVGRVTFDVHGESTDGANQGPAHTEPFGVFRLKVAKGGTLTALSYCNIHGL
WESSVDLAAE
>tai:Taci_0008 family 5 extracellular solute-binding protein; K15580 oligopeptide transport system substrate-binding protein (A)
MRKKAVLLLLALGVMSLMSLPALAADKPVYGGTLVYREASDPPKIDPAFTTDTTSDRASN
LIFETLVINSPDGKRILPCLAESWTINKDSTVFTFKLRKGVKFHSVSEGKPTLNKGREVK
AEDVKYSFERLVRLKSPRAYFVEQIKGYKEFTEGKAKEWTGIKVLDPYTVQFTLEYPFAP
FLAVLAYHAFSVVPREDAEKWGKDFSFHPVGTGPFVFKEWKHDQRFVVERNPHYWGKDAQ
GNRLPYVDRVEIRIVPDNSVAWLEFKKGNIDILSAIPNEYYKECKGLYGPKKLFVERPGV
GTFYIGMNTSKPPFKDNVKLRQALNWAIDRQAISDLILSGRNRPVKGVLPPSMPGFNPNL
KGYGYDPAKAKKLLAEAGYPKGLTVEFQFNSGGSNRQIAEAVQAQLSQIGVNVKLKELDW
GAHLDMCDRGETQMYRMTWVVDYMDPDNFLFVNLHSSNAGSKGNYSFYKNPKVDRLLSEA
RRESNWNKRMKLYQEAEQLIVNDAPWIFMMATSSSMVHQPNVKNVVLHAMGDYMTDLSRV
WKVK
>tai:Taci_0009 family 5 extracellular solute-binding protein; K02035 peptide/nickel transport system substrate-binding protein (A)
MRKKAVLLLLALGVMSLMSLPALAADKPVYGGTLVYREASDPPKIDPAFTTDTASDRASN
LIFETLVFNDPDGKKILPGLAESWTINKDSTVFTFKLRKGVKFHSVSEGKPTLNKGREVK
AEDVKYSFERLVRLKSPRAYFVEQIKGYKEFTEGKAKEWSGIKVLDPYTVQFTLEYPFAP
FLAVLAYHAFSVVPREDAEKWGKDFSFHPVGTGPFVFKEWKHDQRFVVERNPHYWGKDAQ
GNRLPYVDRVELRVIPDQSVAWLEFKKGNIDILTAVPDEVYKECVATYGPKKLFVERPWV
GTYYIGMNTSKPPFKDNVKLRQALNWAIDRQAINQMILNGRRKVNKGVLPPGMPGFNPNL
KGYGYDPAKAKKLLAEAGYPNGLDVELQFNAGAGHKAICEAVQAQLSQIGVNVKLKELDW
GVHLDTCDRGETQMFRMGWVVDYMDPDNFLFVNLHSSNFGSKGNYSFYKNPKVDQLLSEA
RRESNWGKRMKLYQEAEQLIVNDAPWIFLFAYTTSMVHQPNVKNVVLPAMGDYQIDLSRV
WKTK
>tai:Taci_0010 binding-protein-dependent transport system inner membrane protein; K02033 peptide/nickel transport system permease protein (A)
MFQYVLRKLLVSIPVVWGVVTVIFILMAVVPGDPARIMMGQRGDPETLARIRADLGLDKP
LTVQYVDFLSKLVRGDLGKSYRTNEPVSKAIGERFGVTMRLAIWCIVLATIVGVAAGIMS
AVKQYSIFDYSAMFIAIAGVSAPVFWFSLLLLLVFAYGLHWVPGVGYEDGSFRYMVLPII
ALGLRPAAIIARLTRSCMLEVLSMDYIRTARAKGLSERAVVLKHALKNAMIPVVTIVGAE
MSGLLSGAVLTETVFALPGVGRLAVEALVARDFPMIRGTVIVIALIFLVANLLVDLSYGL
FDPRIRYE
>tai:Taci_0011 binding-protein-dependent transport system inner membrane protein; K02034 peptide/nickel transport system permease protein (A)
MSVSENVTPNVCTAVVEEPKPRSLWADAWLRFKRNKLAMAGLIMTITVILAAVFAPVIAP
YDPVKQLIWTEGMSARLAAPSAKHIMGTDLYGRDIFSRILYGARISLQIGIFATVVSLLI
GIPMGAIAGYVGGKVDDFISWVMNVIYAFPFLLFVLAVVAVFKDPGLSTVYVAIGLISWV
SIARVLRAQFMQLREMEFVEAAKALGLPSWRILFVHILPSAMAPVIVQATMGMGGIIMIE
AGLAFLGFGAQPPTPSWGLMISEGQQYLASGIWWWSIFPGLAIMYTVLAFNFLGDGLRDA
LDVRMKR
>tai:Taci_0012 peptide ABC transporter ATPase; K02031 peptide/nickel transport system ATP-binding protein (A)
MLLSIESLRTSFHTDHGVVRAVDGVSYQVKPGETLCVVGESGCGKSVTALSVMGLLQKPS
GRVDGGKIVFQGVNLLELSEAEMRKVRGNSISMIFQEPMTSLNPVFTVGEQIREPLMLHQ
GLTKSQADERALEMLVKVGISEPRKRLDSYPHQMSGGMRQRVMIAMALACNPKLLIADEP
TTALDVTVQAQILDLMRNLKKDFGSAIMLITHDLGVVAEMADRVVVMYGGQVVEEALVRE
AFKDPLHPYTRGLLESIPRLNEDRDRLAVIPGSVPDPRYFPAGCRFSNRCASCHDRCVVE
GPPFYQLSDGRKVRCFLYDGDSRVTGVE
>tai:Taci_0013 peptide ABC transporter ATPase; K02032 peptide/nickel transport system ATP-binding protein (A)
MDAILNVEGLVKHFPIRKGLFQSVVGHVKAVDGVSLRIPKGKTMGLVGESGSGKTTTGRT
LLHLIEPTAGKVTFDGQDVSAKLKEDPRWVRRSMQIIFQDPYGSLNPRRTVMDIVGEAPL
YHRIVDRSSLADYVGQVLEMSGLKPSDAMRYPHEFSGGQRQRIGIARALAVRPRFLVCDE
PVSALDVSIRSQILNLLKDLRDQLGLTYLFISHDMSVVRHISDHVAVMYLGKLVESAPKG
AFFKEPLHPYSKALLSAIPLPDPDAKSERIILEGDVPSPVNPPSGCRFHPRCAYAMDRCR
TDEPPLADVGGREVACWLHCR
>tai:Taci_0014 group 1 glycosyl transferase (A)
MKVMMILPELVEGGVERHVLDLSNHLCTMGHRVWVVSAGGSLEDRLSPDVEVLHLPVHLK
NPATALYSAVRIARIASNNRLDVIHTHSRVPNWIGWWASRMSRVPLVITAHSCYRRNVAL
LPINRADGVICVSESVREHLGELLPVRSAVIFNGMEEPSVTWVGDPGGIPSFLFVGRITQ
SKGLGVLLEALGGVDGDWRLDVVGDGPQRHQMEALSCRLGLSNRVTFHGFRDDVDHWMSR
CSCFVFPSLEEGMGRTLMRAVQIGTPVMASNLPAVRELALDPSELVPAGDPWAWRFALAG
FLRGERPSARFDPGRIPSVQTMALRVLDVYRGVLA
>tai:Taci_0015 hypothetical protein (A)
MPRVFSLSLLSLLVAMLIASGASGFVSKKEEGERLGMEVRGRILSSHYHSKSDLALWRQL
VHGQGISPVERIGAGLALVDRLFPGGDPSMWSSVSGLMEEEVPRSLVAADAVLYTAYLAY
EALPEPEGAWLAYILMKPFFSSSGARLTFGRICPEPLAELMDRMSRDGVEPPEGWPEPFR
VVGYFPMAHPVSGSVAMDQVLLYGMERLDNQGRPSEQGNAYAWDREAGVLYRISR
>tai:Taci_0016 bifunctional mannose-1-phosphate guanylyltransferase/mannose-6-phosphate isomerase; K16011 mannose-1-phosphate guanylyltransferase / mannose-6-phosphate isomerase [EC:2.7.7.13 5.3.1.8] (A)
MKVVILAGGGGTRLFPLSRSWLPKQFLEFDGKRSLLGLTLERAMGIVRPSDLVVVTNPKH
RDRVMLELESVGALGAHLVLEPVGRNTASAVALGASYLLNLGVPRGEVILVAPSDHIMGP
AGEFVGAVDKACELALRGRWVVFGVRPAGPETGYGYIEVGGPVGPGFLVRSFREKPDVES
ARAYAEDPRYYWNSGMYCLTLGCLMDQLERHMEDLYRLVSRGYDEFISAFADSPSVSIDR
GLAEKSSDGAMVPFNGDWSDIGSWDAIYKWLQKDGDGNVISGDCVALNCEGSLIMGQGRL
IAALGLRDMLVVDGGDAILVAPRNESQRVGLLAEKLASLGGRELPELLAGCVNGVSCRSL
IRGVGYDVTEVQVKPGGAIDPHHHAKSSESWGVIEGKARVTIGNREMTVLAGDGVWVPVG
ESCRIENVGDGPLRLVVVRIGHKVFGG
>tai:Taci_0017 GDP-mannose 4,6-dehydratase; K01711 GDPmannose 4,6-dehydratase [EC:4.2.1.47] (A)
MKRALITGITGQDGAYLAEFLLSKGYEVHGLKRRSSLFNTGRIDHLYQDPHVEGRRLFLH
YGDLTDSSSVIRILQEVRPHEIYNLGAQSHVKVSFETPEYTANGDGLGVLRVLEAIRILK
MEDSCRFYQASTSELYGRASEVPQRETTPFYPRSPYGAAKLYGYWITVNYREAYGIFGCN
GILFNHESPLRGETFVTRKITRGAARISLGLDDRLYLGNLDARRDWGHARDYVRAMWMML
QHHEPGDYVIATGRCHTVREFAELAFSKVGISLKWIGSGVEEKGIDADTGRVLVEVDPRY
FRPTEVDVLLGDYTKARETLGWEPTVTPEELVDEMVSYDLMLAERERLCSRSGYPVHPPM
EGAL
>tai:Taci_0018 NAD-dependent epimerase/dehydratase; K02377 GDP-L-fucose synthase [EC:1.1.1.271] (A)
MAFDVPGPIFVAGHRGLVGSAVIRRLSSLGREDVITADRSELDLTDQAAVRSFMRRVRPG
CVFLCAAKVGGIMANAKYPADFIGENLAIEVNVIREAFGAGVGLLLFLGSSCIYPKLCPQ
PIREDYLLSGPLEATNEAYAVAKIAGLKMCEAYSRQYGVSYISVMPSNLYGPGDNFHLET
SHVLPAMIRKFHEAKARGAEQVVLWGTGSPRREFLHVDDLACASVFLLENYRGYEPINVG
TGTDVTIAELADMVRNVVGFRGRVVWDSSKPDGTPRKLLDVSKIRSMGWSPSIGLEEGIR
STYRWFLDNWRDARGYAG
>tai:Taci_0020 aconitate hydratase; K01681 aconitate hydratase [EC:4.2.1.3] (A)
MGLTLTEKILNPHVVEGRPERGERVGIRIDQTLTQDATGTMTYLQFEAIGVERVRTELSV
SYVDHNMIQEDFKNPDDHRYLMDVAKKYGIVFSPPGNGICHQLHVERFAVPGRTLLGSDS
HTPTSGGVGMLAIGAGGMDVALAMAGEPFYVNYPRIVKVHLTGRLGPFVSAKDVILEVLR
RIGVKGGVGKVLEYCGPGVETLSVPERATMANMGAETGATSSIFPSDQVTRRWLAAQGRE
EAFVPLEADPDGVYDQEIEIDLSRVEPLVALPHQPDNVVPVREVAGMEIQQVMFGSCTNS
SLRDLESVAHILGDGPAHPEVDAGVSPGSRQVLHHIAASGALERILSAGVRILEVSCGAC
IGMGFAPPTEGVSLRTINRNFLGRCGHKTGKVCLVSPETAAASAVEGRLTDPRDFAQRRG
LKPFVFVQPERFHVDDRRFVFPPEDGSSIQIRRGPNIAPLPAMEPLGEMVCGLVLLKVGD
DITTDHIMPAGAKVLPLRSNVPAISKHVFQVVDGTFPERALASGGGFVVGGANYGQGSSR
EHAALAPRYLGVKAVLVKSFARIHLANLVNFGILPLVFQDPADYDRIDQGDRLELATDEV
RAGSVFRVTDVTKGIQVPCTTPVGEEDLNVIMAGGRLNYVKARR
>tai:Taci_0021 isocitrate dehydrogenase; K00031 isocitrate dehydrogenase [EC:1.1.1.42] (A)
MRFEGLELKIYKAPESGERILFDGGRLQVPDEPVIPYVEGDGIGVDITPAMRMVLDQAVR
KAYGGRRRLHWWEIYAGQKAMDMFGTAIPEDSFNAVRYFRVAIKGPLTTPVGGGFRSLNV
AFRQELDLFACVRPVRWFEGVPAPLKRPQDVDMVIFRENTEDLYAGIEWEEGTDECRRVI
EFLKGMGKEIRVDSGIGIKPISRTGTERLVRMAIQYAIANRRKSVTLVHKGNIMKFTEGA
FMKWGYELAKREFGHVCITEQEVSELHGGVVPEGKIVIKDRIADAMFQQILLRPSEYDVL
AMPNLNGDYMSDALAAAVGGLGLAPGANMNDQVAFFEATHGTAPKYAGQDKVNPGSLILS
GVLMLEHLGWREAAELVIRGMERAISEGVVTYDLARQREGAREVSCSAFARAICERM
>tai:Taci_0022 citrate lyase subunit gamma; K01646 citrate lyase subunit gamma (acyl carrier protein) (A)
MMAGDGSPAVCLGGVLELIVESRAGTLESSDCLVCVYPSDRVEVRLKGVCARMYPERTRA
LVEEGLCRMGITGALVEIQDQGAILPTLRARLKTALSRAVGGVEG
>tai:Taci_0023 Citrate (pro-3S)-lyase; K01644 citrate lyase subunit beta / citryl-CoA lyase [EC:4.1.3.34] (A)
MRPVRSMLYVPGNSPGMLQHCATFGADSVLLDLEDAVALSEKDAARDLVCEMLKVLDFGS
VVVTVRVNGADTEFFQEDLRAVVPLRPHAVRIPKCSSPEDVILADRLMGRIEEEHGLPVG
SVRIHAMLETARGVVNALEIGRSSPRVEALTLGGQDLTADMGVSKTREGWELFVARSQVA
LAARSLGLQALDTVWADVDDHQGLYEEARRVVGLGFTGKAAIHPSQIEWIHRAFVPELSE
VERARRIVDAACRAHAEGKGVVSVDGRMVDAPVVRRAENTLRLWEMGEVEGL
>tai:Taci_0024 citrate lyase subunit alpha; K01643 citrate lyase subunit alpha / citrate CoA-transferase [EC:2.8.3.10] (A)
MRFVENAIGRPVPLEVPGFGAVIPYGGPFCRLGEEVPRVSPPMRGYPARRDKVTHDVEEA
IRRSGLESGMTVSFHHHLRNGDAVMCRVLEACERLGIRDLTLAPSSLTDAHEEVSGFVRR
GVVRMIHTSGVRGEVGKAISRGELEVPVVIHSHGGRARAIEEGSIRIDVAFLGAPKCDRM
GNFTGMLGRSACGSLGYAQQDARYARHVVAVTDDLSEDPLGVVSVPQYLVDQVLVVDSLG
DPRKIATGAARITRNPVDLKIARDAFRLILASGLMEDGVSFQVGAGGASLAVARYVREHM
SAKGIRGSFGCGGVTGYMAQMLEEGLFRVLYDVQSFDASVTGSMLRNRNHVEIDQSWYAN
PLNRGCVVNHLDVVVLAALEVDVDFNVNVLTGHDGVLRGASGGHCDTAAGSKLSVVVLPS
FRGGVPSIRERVGCVVTPGETVDAIVTERGVCVNPRCVDLAESARRMGLCVKDIRELKEE
VERLTGVPREVEEDRSRVVALVEYRDGSVIDTVFRVDC
>tai:Taci_0025 hypothetical protein (A)
MTGPSKFERALQAVGGLRMQRGLKALGNNSSKVTCKDSRMILGSVDLDKDLKDQMPQDSR
WDYVIGYENNKEDKAFFVEVHPAHTSEVSQIVKKAQWLKKWAETNAKELWGMKHRIYWIA
TDGVHIRSNDHGLRKLSQLGVSRPVPRLDLDKCDP
>tai:Taci_0026 hypothetical protein (A)
MEFQVRNVAQIAQADMRFGDLTVLVGPQGAGKSVLLQLFKLAIDRAYVEDTMASFGQDWQ
RGNPRALLDAYLGLGMGRSWNESSQMLLQGEPVDLASEPKGHPTQEALFYIPAQRAISMP
AGWPQPYRAYRSTDPFVLKNFSEALRTHMDNISSRDNIFPTKWKLKGPMRKQIDWGVFHG
AKVSMGDLSMQRQVVLKVGGGRDNYGVSYTAWSTGQREFFPFLMSCYRLLPSSKKTKDDN
IQWVVIEEPEMGLHPRAIFSSVLPLVFDMLHRGYRVVISTHSPSVLEALWAIREINARIL
SKYNARDRSNKVKLISEMMGLKTARGDVKDMVDSLLEKKIQVYGFQLGQGKDHLVHVKDI
STLDPSSDDPDISGWGGIVSYSCGISETVAKAERGAIR
>tai:Taci_0027 peptidase T-like protein; K01258 tripeptide aminopeptidase [EC:3.4.11.4] (A)
MINRERLLEEFLELVRIPSPSGREKAMADLLVAKLAQMGLQVTVDDAGDKVGGQTGNVIG
RLKGTVEAPTILFSAHMDTVTPCDAINPIVKNDTVYSDGTSVLGADDKGGITAILEALRV
LKENSIPHGDVEVVFSIWEEGGLKGAFNLDTSALRAKHGYVLDSGGDVGQIITSGPAQDK
IDAVIRGRSAHAGVAPEEGVSAIMIAARAIDRMNLLRIDPETTANVGYIMGGGATNIVTP
EVTIRAEARSLDQEKLDRQSRHMVQCLEEAASHFGGSAEVTVTRAYPPFRLDDQHPTVAM
VKRALERMGVTPTTTSTGGGSDTNVLNSKGIPSVNLGVGMRKVHTLEEHIHVKDLETSAR
MVLEIIRSFAGA
>tai:Taci_0028 transporter AbgT; K12942 aminobenzoyl-glutamate transport protein (A)
MSQKRRGLFNRFLDLVEKGGNKLPHPATLFLILGVAIIIISGIAGSMGLKVTYERIAKGV
AEQVTVEAVSLTNKEGIRRIVSEAVTNFTGFAPLGTVLVAMLGVAVAEGTGLIQACLKKL
VLSTPKRLITFVVVFAGVMSNIASDAGYVVLVPLGAIVFMGFKRHPLAGLAAAFAGVSGG
FSANLLVGTLDPLLSGISQAAANIFQPGYIVNPTDNYFFMAASTFVLSIIGTVITEKVVE
PRLGEYHGGDHDDHDISTITDQERKGLRWAGLSLLIFVAIVAVLVAPSNGILRDDEGKIL
GHTPFMMGLVPLIAASFLIPGVFYGIATGSVKNDKHVANIMGKGMSTMGSYLVLAFFAAQ
FVAYFGWSNLGIILAVKGAELLKATGMTGVSLIIGFVLVAAFINLFIGSASAKWAIMAPV
FVPMFMALGYTPAFTQLVYRIGDSCTNIITPLMSYFAVIVAFAQKYRKDIGMGTLISMML
PYSLAFLVGWTALLVIWFLLGLPIGPGAFIRL
>tai:Taci_0029 ornithine aminotransferase; K00819 ornithine--oxo-acid transaminase [EC:2.6.1.13] (A)
MYTSKELMEMEHKYGAHNYHPLEVVISKAEGIWVEDPEGRRYMDMLSAYSAVNQGHRHPK
IIQALKDQADLVTLTSRAFYNDRWPLFAKKLAEFVGKDMVLPMNTGAEAVETAIKTMRKW
GYLVKGVEQDKAEIIVFEENFHGRTTTIISFSVDPDARDHYGPYTPGFVIVPYDDLEAVK
RAVNKNTVGILVEPIQGEAGIRVPSDGFLKGLERICRENNVLLAVDEVQTGFCRTGKTFA
FQHEGVDPDIIIMGKALGGGVFPVSAVAANENVLGVFKPGTHGSTFGGNPLACAVAMAAI
DVLVEEKLADRAAELGKYFMDGLKAIQAKTDKIKEVRGKGLLIGLVLNESAGKARIYTTA
LKDKGLLCKETHSWIIRFAPPLVITKEEIDRALKMIEEVFVG
>tai:Taci_0030 acriflavin resistance protein (A)
MLHRASLRRPIAMGCLLIALSLLGINAYRKMGLELMPKADVPYVTVVAIWPGASPRDIET
DVAKKIEDAVSSVDGIKHIKSTCMENVAVVSLEFELGTDVNVAANDVREKIDPIVPDLPE
GVEKPIIQKFDINASPIITMALVGDMRLDELYDYADSRLKDRFSTIPGVAEVRLTGGSKR
ELHVLLDPFRLAERGLTSSQVTRALAEGVRTIPSGRIKDGEDEWSVRFDGDYRSVQDLAM
MPIAARNGARVYLRDVAQIRFDTAERRQAVFLDGRQAVGIRIVKKADANAVELVDRVMRT
FESLKGELPGGMRLVWVTDEGTYIRSSVRNTISSIVQGIVLTAGILFFFLYNLRSTLVVS
VTMPLTIIMSLFFMQLMGYTLNTSTLLALGLSVGILVSNSLVVLERVLSKLKEHGDPKRA
ALEGTSEVALAVLASAGTNVVVLLPIGLMGSMVGLFFRPFAITSLTVNAMSIFISFTLTP
ILSAYLLKVTSGGRLERLEERFNRWLDRLSDRYVGAVRHLVSSRARATGVLVLVLVLFLH
AMTLPKRIGFNFAPDVDKGNVYVKLEFPTRQNLDATVQGVREAEERLRDLPHLRHVFSTV
GTVEGIGENEEGVYLAQLLLNFSDKTERRESIFQLVEEARRRMRDFPGAKVSVSIPSFIG
GQNVPIQMDIMGDDFEQLDRIALEVQRRVQEKGGFFDVDTSVREGKRELLVRPNRAVLAD
LGVPPLAIGGMLRNNLEGQKAAVFKTLDKNYDIRVKFQEVSGTQRVASFQLPGPGGSTVP
LASVAQVSQGLSPIKVYRSDKMRTSKLFASLSPGYPLGTAVEDVEDMVKRENLLPPGYTV
KFRGDYERMADANQAFLEAGVLSVILTFLTLSAILESFKWPVLILTTVPLGMVGVFWALW
LTSTGMNIFVLLGAVMLIGIVVNNAILVVDQFRSLRAQRPGLDSAELMLMALKESFRPVL
MVTLAAVLGMMPLALSRGMGSEFTTGIGIASAGGVAMSGLLALFVIPLLYIVHLEWKSRR
GGDGGKG
>tai:Taci_0031 RND family efflux transporter MFP subunit (A)
MRIKADWRLGALAVLAALGVFWGLRHFSPPDEETVGKAQPVSVREVGPMDFREDFSTQGT
IRALRFAAVTPKADGTILEVYVREGDRVRRGQPLFRTDNVRQEEAYRIAQRDVDAASFAV
EERTHAVIRARAELERVELDLKRFRELLDEGAISQSMFDDVSTRYRQAKAMYASAQSMLN
SAQASLRKAQGALNIARKNLSDTTVVSPMDGMVSRRLMEPGEMGRAGVPVLRIDDPSQVE
VLAYLPSEMYPKVVPGVTRVELLDSSGAPVEVLTVKIKSPVVDPTSRSFEVRCLAEGGPS
KVPGAMAELRFLLGSSRSLGIPRRSVVHREEGDVIYTVSGDVARMVRVVTGLSTDGHVEL
VSGDVKAGDLVVVDGAQMLDQGSKVKVVRRSK
>tai:Taci_0032 hypothetical protein (A)
MGMRTLKAVSLASVLVLLLCASALGAPRVSVVTLRRTLGDLRISVQYPRVETGGDPKVLL
RMNRAFKEEAVRVLRQMEALAREAGDRGDPKLYRCERRVRVTFRRGNLFSFTAEQFVSLP
NMAHPDSGLVGRTYDASTGEAVTLDRLFLPQWKQLVQDRVGRMAMDRIGSGKLEINQDQD
IPSAEEYKDSFYLSRDRLVIYWERYRFTPGYVGVVAFEIPLRELRHLAREAAVRFH
>tai:Taci_0033 histidinol dehydrogenase; K00013 histidinol dehydrogenase [EC:1.1.1.23] (A)
MKVLKSPRVKDRASSSDLYGVSHEVRRIIDWVVLHGDRAVLEGSRLHDRSSRDSILVPVE
ELQRAHRSMDPELLEAVRYAASNVETFAQRQKGALMPLEESEVRDGVYLGHRVVPVDSCG
IYIPGGSYPLISTAVMLAVPARVAGVGRICACTPVRRGTNSPDPSVLGTLYELGVTEVYA
AGGAYAVAAMAHGTESIPPVDVIVGPGNKYVTEAKRQCFGKVGIDFVAGPSEVLIIAQEG
DPDFIAWDLLAQAEHDPDAKGVLVTTSPALARQVMDRVETILGEIVTSPVARSSWEDHGE
VLAAEGMDEAVEFSNRMAPEHLELMVQDPDRWIPRLRNYGALFIGEHSAEVFGDYASGSN
HTLPTAGASRYTGGLWVGTFLKVLTSQRVTREGARELARVSALLAQAEGLMAHRGAALAR
SRKG
>tai:Taci_0034 PfkB domain-containing protein (A)
MPRIVVMGASGREMLLKVAHHPNVNHPVLADSFEERTSGRGARQAAACSRLRGQVSLISA
VGSDGSERAVLEDMQDQRVNMRSSKVIRGAQTMREVTLRMAFGGQSRVVYPGACAMLTSQ
HVLEASKTFQGVACALFQLELPVEAVMEGMRCARRAGAVVLLDPYPATGNLPPEIWSLTQ
VVLPNAEEMARITGKDDPDEGAGRLMDLGVQAVAAHLGPLGAILYSRGSRPRSFQAFRVD
TVDHDGAGDAFAAGVTVALSEGMDMEEAVRFGCAAGALACTREGTLNAFPARQQVEGLLV
SQPSPGRT
>tai:Taci_0035 oxidoreductase DsbA (A)
MEVFFDFACPYCYLVWSFLGRLGMLEGDLKWSPWMIRPDVPQGGLRRRWPLLDELRRLGS
DAEVPFAELEIIPNTRRALLAYLWADQRGLSREALKATFLGFFAQGRDIGDPRELCALYA
EGGLPDPSQAFEDVALMERLGQLDVRAEAIGVEVVPSFVEGDRVVLSWRTSFVMKDLAEF
MRGRGI
>tai:Taci_0036 group 1 glycosyl transferase (A)
MRSNSQGVKVILAANMSWPVVNFRLPLIRDLVANGCSVEVLSPDWPGEQLEILRSAGARG
LTFPLQRTGINPLWDIRTLWHLYRHFRNSKPQVVFSFGAKTNVWGMVAARMARVPRRVAM
VEGMGYAFTDSPGGGVNRGLLRWILRMLYRLAFASAHRVVLLNQDDLRDLTNLCGLDESK
AYLLGPIGIPLEDWPMREPHLNPITFTMVGRILREKGVMEYLEAARIVKSRHPEVRFNLL
GPLFDNPGTLSAMDIKPYVEDGTVCWPGMVDVKPWLERTSVFVLPSYYREGVPRSTQEAM
AMGRPVITTDSVGCRDTVEDRVNGFLVPPRDVAALAEAMERFVMEPELIVRMGLESRRMA
EERFDMRSANRRIMEVMGVIA
>tai:Taci_0037 DegT/DnrJ/EryC1/StrS aminotransferase (A)
MVERIHLSPPHMTGEELALVKEAFESNWVTPLGPHVDAFEAEMCEYLGVKGALALSSGTA
AVHLGLVLLGVGPGDPVICSTLTFAASVNPVVYLGAEPIFVDSDEETWNMSPEALERAIR
WLHAQGRRPKAVIPVDLYGHSADYRRIREICDLWDIPVLEDAAEALGATYGDRRCGTLGE
FGVLSFNGNKIITCGGGGMLVSDRADDLERGRFLSTQAREKVPWYEHRQVGYNYRLSNIL
AAIGRGQLKVIEDRVACRRRIFDRYVEGLGDLPGLSFMPEAPYGRSNRWLTVIQLGEESP
VTPLELMKRLEERHVESRPAWKPMHLQPLYRGKAYFPHREGYSVSDRLFQRGLCLPSGSS
LREDQQDLVIQIIREAMGA
>tai:Taci_0038 UDP-phosphate galactose phosphotransferase (A)
MYLRFGKRLMDLLLASLGLLLLWPLMLLVGLLVRIKLGSPVIFRQVRPGLEGKPFTLYKF
RTMRDLHGSDGAPLPDRDRLTPFGVFLRSTSLDELPELFNVLKGEMSLVGPRPLLMEYLD
LYTPEQMRRHQVRPGITGIAQVMGRNALPWEERFRLDVWYVDNLSLTLDLKILAMTVCKV
IRREGISQEGQATVERFRGSGVSGGGSENG
>tai:Taci_0039 polysaccharide biosynthesis protein CapD (A)
MKKSLPAHTSAVRKILLDVACALVSSLATFVLRLDLPLPVNFAPSLVPYSILATATKLGL
ILWLGTWRQSWRNSSVPDLIQLLKVMVAFVVIMSGVGFVLGPANMPLPRGIPFIDGAITL
LLWGGIRLLARGFHEREGHSGSHLRPVVIAGAGSAGTSLAREIQRNRSCGMRVAAFLDDD
PAKLKMTILGVPVAGTLDQLGEVLDRFGASEVLIAMPSAPGSAVRLVMEQASSRRVRARI
IPAIAEVLSGRVSLDLVRDVEVEDLLRREAVRLDLDEIGSYLRGQRVMITGAGGSIGSEL
VRQAIPFGPSLLVLLGRGENSLHQLEMELKGMDPVPPFVTVVADVRDRTRLGRVIARYRP
SVVFHAAAHKHVPMMEEHPEEAVKNNVLGTLNVVECCIEAGVSTLVNISTDKAVNPTSVM
GASKRLAEMVVRRVADRVPPGGAYVSVRFGNVLGSRGSVVPLFKEQIRRGGPVTVTDPEM
VRYFMTIPEAAQLVLQAGGMGMNGAVFVLDMGEPVRIVDMARDLIRLSGLEPDRDIRIEF
TGRRPGEKLYEELLTAEEGTEASRHSKIFVARTEHMGLELDQVIQRLSFAAEVGDQEAIR
RILSEAIPTSRLEGIGPGGD
>tai:Taci_0040 transferase hexapeptide repeat containing protein (A)
MEGRYVDPRSTVDDSVVMGFGVVIEEDVLIGPNVSIGHNVVIHRGVRIGPGCRIGSNTVL
GRTAPADGGTPRELPPLVVAPNVTIGSLCVIYRGALINQLVQIGDLVSVREDVTIGEMTV
ICRGVTIENKVTIGRKVKIEAEAYVTALSNIGDHCFIAPEVTFTNDNLLGETRDRSRSSG
GPTLLRGARIGGNATLLPGVQIGEDALVGAGSVVTRDVPAGVIVAGVPARLLRPVPTEQL
LMRRKMYDQ
>tai:Taci_0041 porphobilinogen synthase; K01698 porphobilinogen synthase [EC:4.2.1.24] (A)
MTGSFPQSRCRRNRLYPTIRQALMETVITPSNLVLPLFVVPGESVEEPVSSMPGVQRWSV
DRLGKPVEEAMEAGVRCFLLFGIPSYKDPDGTSADRLDQPVQRALRLLRDRYPEAYLVGD
VCLCEYTSHGHCGIIKEGNIDNDLTLKRLASVALSHAEAGAHAVAPSDMMDGRVSVIRQE
LDGSGFSDVGVWSYAAKFASAFYGPFRDAAESTPAFGDRRSHQLPVENRLEAIRDALMDQ
DEGADLLIVKPAGTSLDVVRDLREEARLPLGGYVVSGEHSMLAGAISAGLLREDAYLEYH
LCVKRAGCSVIITYGAVDLARRVRRLLGV
>tai:Taci_0042 glutamate-1-semialdehyde-2,1-aminomutase; K01845 glutamate-1-semialdehyde 2,1-aminomutase [EC:5.4.3.8] (A)
MSSGKSNLECFERAQRSLVGGVNSPVRAFGAVGGTPRFFERARGCHLYDVEGNRYVDHVM
SWGPMILGHGHPEVLEAVHRAVDAALTFGACSPLEADLAEMIKAKFPSMDLIRFTSSGTE
AVMGAVRLARGFTRRDLIVKFAGCYHGHGDSLLVSAGSGALTFGTPSSPGVTRACGAQTL
VLPYNDISAAREAFRRFGGQIAGVLVEPWGGNMGLVPPVEGFLEGLREVTLEDGALLIFD
EVITGFRVPQGGVQGLLGIRPDITCLGKVIGGGMPVGAFGGRRDVMEHLSPLGPVYQAGT
LSGNPVAMACGIATLRCLTDRAYVELEEKGAYLEGAILEAARSAGIPGSVTRLGSALGLF
LGPVPRNLEEVKATRVDLYPRLFHLMLDQGVYLPPSAFETFFVSLAHGTEDLEQTGRAFA
EAFRALKGMM
>tai:Taci_0043 uroporphyrin-III C-methyltransferase; K13542 uroporphyrinogen III methyltransferase / synthase [EC:2.1.1.107 4.2.1.75] (A)
MIWLTGGGCASPRWLTQEGAEALGSASAVVYDRLIHPDLLLLCPPGALFIQAGKRGSDHT
MSQEEINRLLVELAADHPHVVRLKGGDPFVFGRGGEEAQELDRHGIPWRAVPGVTAALGG
LLKEGIPVTHRGAASAVCLATGHLEAPSESYWGSLARFDGSRVLYMSASNLPENLGRLIS
LGLPENEPCVAVTWGGWGRSYVVGGTAGEGARGGWASQVRSPSVVMIGGSARVRLTPAEL
PLKGLTVAVCRPMPEGYQTARRLEALGADAFTLPLLEVRPTASREELLASLEGADTVVFT
SPRGPKVFRDLVMDLRLLRCRTVAIGEGTRRSLEEMGIGVDLMPERADSRSLAELLVSCV
RPGERILFLRNRRCSPLPVEAVRRAGALALELPIYEMVPRGLPWRELILEHWQDTRPHAV
VFGSAALAEAFADEFGPLPAGAVPVAWGEECAKRCGELFRRRGVVMASQDLDGLVSALLE
IRGSEHPPKHRGRG
>tai:Taci_0044 porphobilinogen deaminase; K01749 hydroxymethylbilane synthase [EC:2.5.1.61] (A)
MTRFDLLTRSSPLAMAQARMWKDRIESLGHSVRLLDVSTHGDRDRRRHLACFGGFGAFVK
ALEDRLLSGQGHGAVHSLKDVPSVQPDGLVIAGVLERGPRGDVLVTREGLSLEELPSGAV
IGTSSIRRAAQVRMLRGDLNVECCRGNVHSRLRKLEQGLFHGIVLARAGLERLGIRAPMA
ELPFITSPGQGAVALEAREGSELHLLGARLTHRSTWLEVLAERSFLKAFGMGCSAPVAAS
AVMDRDTLTLKVQVLSPNGTSAAEAEVSCVPWGEEDAYALGEAAFREISGSPEVLSAGSA
AREVCGP
>tai:Taci_0045 siroheme synthase; K02304 precorrin-2 dehydrogenase / sirohydrochlorin ferrochelatase [EC:1.3.1.76 4.99.1.4] (A)
MSFGPMVALRRDEPILVVGGGPVGYRKTCSLLDGGASVTLVSLEFCPELRELIGKDIVTA
EERGVQRGDFERFRFAVLALPPEATLEALRMREGTRCLVCCCSLPDMGDFALAAQWSHGN
FRVGISSGGTDPAGAAKLKGLIRAFLEGKRLRR
>tai:Taci_0046 tetrapyrrole biosynthesis glutamyl-tRNA reductase-like protein; K02492 glutamyl-tRNA reductase [EC:1.2.1.70] (A)
MTGPLALGVWPRRPDGALEALNLKTCWRDEWYALCENPDGAEFTGPKAAMHLIRVLLGLE
SFAVGEFHIVNQVKRCYREQHASCGPVLHRLFQRSFRAARLIRGTKHPGRAPSIPYLAAS
ALKDHPGFPRLRVLVAGMGEMGREAAKVLSYLGCHVTCTSRSSPPPPGLPWVGWGEFLSG
GALRGIQGLFLCTGADRFVVEPKDLRGSGIWVVDLGSPPQCGPGEGYRYVGIGEIAEASR
GALRSYRQELAAMEEAASEAALVVWEEMLGRFPEILGGGSKTGGIAV
>tai:Taci_0047 hypothetical protein (A)
MALRGLLIGEARLTLSLIAGALAGELMVRYRVTDRVFRPVERLVRRLKVNPQAISAMTVS
VASPRVGAAMLASAHSRGEITQEDAVFGTLCLAFPAYVKRWLVTAPMAAALAGPLGVLYS
SVLIFRSAARFLLCLHLLRRRGSGGSSPAVDDPAEGRTATASEGRFLRQGLRSLPLAWIF
FGVTYWAMPAVEAWALDNLRWLVSPSGLTVVTSALAHSTASLASAKGALEAGSLSLPGAL
LALLMGNALGTFTRVLRQNVGYWVGIFPGEVLRPLGIWHLGTLLLFEALSIGLVLLWWGW
SR
>tai:Taci_0048 uroporphyrin-III C/tetrapyrrole methyltransferase; K03394 precorrin-2/cobalt-factor-2 C20-methyltransferase [EC:2.1.1.130 2.1.1.151] (A)
MILYGVGMGPGDRGLVTLRAVEVLKEAEVVFEPLSGRGRRSVAGDLARDLVPGLVTVPVI
FPMTGDDGELMSSVTEALRSTSPSWGGRSTLAMPVIGDSALYSTVLSLKRGLEALGEEVE
LRLVPGISAHSAAASLLSSFMAMRNQVLSVIPGSAGPERVLEALRACDSAALYKPSALKD
RLGEVVTSSGPWERVVRVHRVGLEGERWVEGQEALEPTDDYLAVMLLWR
>tai:Taci_0049 uroporphyrin-III C/tetrapyrrole methyltransferase; K13541 cobalt-precorrin 5A hydrolase / precorrin-3B C17-methyltransferase [EC:3.7.1.12 2.1.1.131] (A)
MRALVLGLKGAREGAERLGSLLRVPVELAEGDLKARFEMAWGGHDALVFVGAVPIAIRAM
AHLLSDKASDPAVLALPEDLSWVMVLAGGHLGGGSDLAWEIASRTGARWIPSTATDRRLI
TAPDRWARRHDLRLLNKRLLPGLIRGLLDRGELRWWCDPLLPHPPLPHGAVEAGTPEEAQ
VLYTVRDLGLEDRLVLVPRAISVGVGFRRDAAGEEIRSGVLDALRSHPEGPFLPEALRRL
GTWEGKEGSRSLMEAAGSLGAEVRFFRQGEILGAEGPFSPSAAERHLGLPGVSEPCAALM
GRPLGGRMVLGGITAALALEDPPFAGSLSVVGIGPGDPRLMTVEALEELEGCDVIVGYSL
YVDLVPSHIRGAKRLESYRMGQEEDRVVRAVELAEAGYRVALVCGGDPVLFGLGALAQRH
AEGRVSFRIVPGLSAAQGAARAVGPYYTNGLSLLSLSDYLQDWDRVREALESAAGGGLSA
GIYNPVSRGREEKLEAVRRAFRGRRALVCTDISRPGEEVREVAVEELTKDLVTMRSMIIV
PGRGCERTPQGQWRDLRGYSSEGSHREMPELDVLVAGGTSDGYEAARELLELGLRVGVSV
AYGTGLSVVPPGAAALVGPLDRMGWEDRLRELSRRGLRAVLDATHPFASEVKGHLDGACG
ALSIPLVRLSRPIRIPTEAVRVGSYGEMAEALISRTGPGDLVFLTFGVKGLVEVAGPLKG
AGRRVLARVLPTEDSLRGALSAGLSGREILCSWGSLGAVSDRAIMEDAGARACAAKASGD
PSGLEGKRRACMEMGIPLVLLVPPRFEGLEMAEALERVRAMLGR
>tai:Taci_0050 precorrin-4 C(11)-methyltransferase; K05936 precorrin-4/cobalt-precorrin-4 C11-methyltransferase [EC:2.1.1.133 2.1.1.271] (A)
MKGPVWIVGAGPGDPELITLKGARLLMEADLVLYAGSLVNPQVLEHCRDTCEKVDSSRLS
LEDQVELMADRCGRGLKVVRLHTGDPSLYGAIGEQIRALEARGVECRIVPGVSSLQGAAS
ALKIEYTVPGGPQTLVCTRLPGRTPVPGGEDLRVYASTGATLAIFLSSEMAQRASELCIE
GGLDPRTPAAWVYRATWPDQRMGRTTLDRLGEHMASRGITRHALMVVGQCLDPQGRSLLY
HPSFHHMYRKGAPED
>tai:Taci_0051 precorrin-6Y C5,15-methyltransferase subunit CbiT; K00595 precorrin-6Y C5,15-methyltransferase (decarboxylating) [EC:2.1.1.132] (A)
MLELGEINVFGTGAGPWHLTDRVMWLIMGCSSLMGDRRILEALEVREHQVRLPLAYGDQL
GPAIEGAPKPLGILVSGDVGLFSLAQRVCGLFPHRVRLFPNVSSLQLMASRLKRSWANVP
VISVHGRPPLEALELRRFLWGRPEGAVLLGRPQDVRETLLRLGELVRPDVTGHLGWDLGT
PREQVFHGGLDQLAHLPYTGNLSILWLSAGPQGFFGEQSLSCLPPGPMDDSAFQRLQRVP
MTKSPVRGLVTGLLQPLWGARILEVGTGTGALTCELARQAGPGVVVSIERDPEAMELARG
NLERLGLALGVHLVGGSAPLDLRGTFDRIVIGGHGGALEDVIRWARDLLVPGGRVLVPCV
LARSGPRALQALEEADLKCGMTRLFPTWGRPLGGDWMAEGMNPVDLVWGDLT
>tai:Taci_0052 cobalamin biosynthesis protein CbiD; K02188 cobalt-precorrin-5B (C1)-methyltransferase [EC:2.1.1.195] (A)
MRYGFTTGTAAAAATLGAALWLLGRPSWWVKVTLPSGQVLPIPLGGCERIEGGAQAWVFK
DAGDDPDVTDRMAIAAKVWLRPGGGVEVDGGHGIGLVTRPGLPVPVGGRAINPAPLRMIR
ENLLGALPRGLGARVEIWAPEGERVAKGTFNPKLGIEGGISILGTTGVVRPMSEDAVVET
IGAELSVLRAEGATSVCLAPGNYGRDVAVRLGVPVHRVVNVSNYVGPSLDRCRQLSFRGV
LFVAQVGKMAKVASGSMDTHSAKSDGRMEALCAYGALMGMDSCWIRRIMDCNTADQAATM
MIQDPRGRLALEELCRRASRRVSERSEASGAAVTFALPNLELARSGPVEDLIRSMRGDG
>tai:Taci_0053 substrate-binding protein; K02016 iron complex transport system substrate-binding protein (A)
MHKRRLVILLAVLLLAALPRFSWAVTVMDDLGRRVTVKGQVRRIVSLYPAHTENLVALGV
RDRIVGISQGDDPDLVKGARQLPLRPSPETILSLKPDLVVMRSLQSSMQPQLISQLEGFV
PVAVLDPPSFDGLESYVLRLGTLVGRRKEAQAKLKWALGILEESRRRNRGRSLGAVLIVN
NRDATTCSPGTWPSRLMEASGLPPAVQGVPTSEGSAVARLGAEGLLAASPKIKVILVQRG
PMNPGGLEDFLRDQRFAPMEAVRRGSVFQVDERDVSRPSLMRLQRGLNLLSSIREGAK
>tai:Taci_0054 Sirohydrochlorin cobaltochelatase; K02190 sirohydrochlorin cobaltochelatase [EC:4.99.1.3] (A)
MRSLLRFAALGLTLALSLLSPLVGGIALASEAKTQRNAILVVAFGSSMREGQRAINAVVS
SVKGAFPGTEVRLAYTSRIIMRKLAKEGQHFDDPLVALSKLHAEGFTHVAVLSTHVIPGE
EYEDLSAIVGAFNYMRDHGSKSGFEAIALSRPLLWSPEDFDKMAAILNRAYGKDRTRAVV
FMGHGSPHPAEGAYARLQTVSLRTNPNFVFGTVEGTPSLDDVVSTLKHGKFKRALLVPFM
LVAGDHAHNDMAGPEDESWKSVLSKEGIRVDVHLAGLGENPEVRALLVEHLREAAKEAGF
>tai:Taci_0055 precorrin-8X methylmutase CbiC/CobH; K06042 precorrin-8X/cobalt-precorrin-8 methylmutase [EC:5.4.99.61 5.4.99.60] (A)
MSLSYDRDPISIERQSLSLIRQVLQSYSISPDLMPVAERVVHAGADFSLANLVCATPGWL
SAARERLTRQRILCDVDMVRSGLSRNLLRQLGLEPVCLIHQECTADASRRMGITRAMASV
DAALEMGIRLFAFGNAPTGLFRLMERGDPGGVDLIFAFPVGFVGAAESKELALGWGAPCV
ALRGPRGGSNLCAAAVNAVMRLCGGTKG
>tai:Taci_0056 zinc/iron permease; K07238 zinc transporter, ZIP family (A)
MELHLWFQYLGPVTQALLGGVLTWGLTALGAAMAFLGANPSRKLMDLMLGFAGGVMIAAS
FWSLLAPAIEISGELGMVEWLPPAVGFILGAVFLRLLDLVLPHLHPALKGAKPEGIRAHL
MKTTLLVLAITLHNIPEGLAFGVAFGAAGLSPSATLSGAVALTLGIGLQNLPEGLAVAFP
LRKAGFSRGKAFFFGQLSAVVEPLFAMLGAAAVEFVRVGLPYALSFAAGAMIYVVVEEVI
PESQSEDNGDLATMGLILGFTCMMILDVALG
>tai:Taci_0057 substrate-binding protein; K09815 zinc transport system substrate-binding protein (A)
MRRALTLMAALFWLVVLASPGLSAPVTVICPVEPLSHLARLIGGDRIRVVTLIPRGADPH
SFEMRPSHAKAVSEARGALRLGLPLEDRLLPKMRQRGVRIFQLKFDPLYDGHRHLDPHAW
TSVRNGMSMARSMAEAFAELDPAGAKAYRASLSNVLSRMRDLDRRMGDDLSPFKGRGILS
YHPSWNYLCQERGLVPLSVEVHGSEAGPRHISRLKDRISREDIKVMFVEPSKAGKSAASA
ARALGVSLVELDPMGDDWFAMMEGALAAFRSALSGR
>tai:Taci_0058 branched-chain amino acid ABC transporter substrate-binding protein (A)
MVPKLRLPKLGMNPRLLRHVLGGLLVLSLVFMAWRLMGPKDVVVALWFEDKGGGAALSRE
VQQSTLFALEYFNLARRGWGYRLRPLVVTGKDDREALEAIRGANASAVICGATSGFVARI
LPLLNQAKVPAIATNANAPSLAVEGDVLYRYSGPSGALEAGELARDLGGFQRYLAVIDGS
NSVYSRGQLEGFAKGLGRDPVRVMEGDPGVMFERFRKELMVGDYDGLYLALPAYYTGIYL
NMAWSLRDMGAVTSGWGVSSVSAALAGPNGTAWSVVFSPVELDMGHPFLRFLKGRIAGLP
VLPALDSAYGAVSMLADALSSGGPGPQGVLRGLQGLRTVRALRGDYPLDAAGDAMLPLHR
VILEDGVWRDRGGAGR
>tai:Taci_0059 metal dependent phosphohydrolase (A)
MTSFKRLFVRWFGLVVTAGFLLVALQGVYMFQSQLSEWQRRSWIFTENLSSNLVRHLDSE
LVKASYIASVPYKAETYFPDVELLARLLGDQVDQTFRGYIPTGIALSGMDQLEGLWQVSS
VFNPDGHPQFVTVREMEGSRYLIGVRMDPSPLLVTGEMGASPVLAGRDGRVIWADYGPVG
RHFAARGWVDAGFLNGSTWGRGRTAQGLPFWARCFEVQNMRLLVTVPERQVLLNAIRGSL
IPILMSLAMFLLLFAFYRLWRDQVMPDMGEISDFFRRMEKALAGTRCPEELSNVIDSLSE
EMGRKMERCRLEEFHAMLSGVAAAMRVLWTQQEEINAYGEEVAAMNASLTESNEILRKRE
QIWGQTIQVANLVRSGYQAPDEVARIAETIREMLSAFGVVVDRLEGDTLIPVAYSGYDQG
LPPEPVKLDSSLIGRAVREGLIWAEDVSKAEGYLPLHEAVVTEVVMGLSHMGRPVGGLTV
SFTERRRRDETLLETLVPVASVLAGFLDASKSRQEIRESYYYLAQKLQEITGIYHNETEE
HLSRIGTYASRIAMDLGRTETEAEEIGIFARLHDIGKLKVPHEVLSKPSGLTRDEFELVK
RHTVWGAEILGEAEWLAMARRICLTHHEKWDGSGYPFGLAGVQIPWEGRVMALADIYDAL
RSRRAYKEGMSHEEAVRVILQGDGRTMPEHFAPEVLEWFRQNHLVMDAIFQRFKDRD
>tai:Taci_0060 spermidine synthase; K00797 spermidine synthase [EC:2.5.1.16] (A)
MEVRPKRLNEMWLFEEQTHNMKLGLRITQVLRNIKTQYQDLLVVDTPEYGKVMVLDGAIQ
VTERDEFCYHEMMAHLALCSHPNPERVLIVGGGDGGTLREVLRHDSVKEAFLVDIDQEVI
RAARDFFPTLSCAMDDPRARVLPMDALKFIEDNRESFDVVIVDSTDPVEFAAGLFEAPFY
ANVHRSLKEDGFIVCQTESPFSDPHVVAGAIQDLRKVFPVVKLAVGFMPTYPTGFWTYGI
GTKGLDPAEVRRPAPEGTRYYSHEIHRAAFVLPPFLKSMIG
>tai:Taci_0061 cobyric acid synthase CobQ; K02232 adenosylcobyric acid synthase [EC:6.3.5.10] (A)
MARGLIIAAPGSSSGKTTACAALARALSARGLRVQTFKVGPDYIDPSYLSAASGLECWNL
DGFLTPGLVRWSYRTASEGADLCLVEGVMGLYDGLGPQGFHSTARTAGELGLPVVLLLDC
RSASPTLAAQAWGLVNLPGAPEVAGIVLNGVSGPMGELLAASMESLHLPPVLGCIPRVEG
GIPSRHLGLVQAFEDPNLTGSIDRLASAVPGELLDGLIRIAREALPPQRLPDLPVGEEVP
VALARDEAFSFTYRSGRWALEEMGAHLVEFSPLRESIPEGVRGVILPGGYPEEHMDRLAL
SPFMESLREAHRRGIPIYAECGGLMVLGRSIRDHLGRSAPMAGLLKLDFAMGNRLSRFGY
VTARFDADCLVGRRGERIFGHEFHYSEPYGEEEPLMEVSKASSGRGWRCGYGGRDLFGSY
VHLDPLGCPMPFRRFLDRCLASRPLEGGPRAIPGASARREGRALMVMGATSDAGKSFLVT
GLCRLFARRGLRVNPFKAQNMALNAYSTPRGELGTAQAVQAEAAMVEPDPIHNPILLKPL
GDSVSQVILRGRVYAEASARDYHRHMAKDLFFEAASALRELKASSDLVIMEGAGSPAEMN
LYAQDLVNVRMAKFAQAPGILVADIERGGVFASLLGTLQLIPRCDRSVIRALVVNRFRGD
PSLFDQGVIFLKEMSRLPVLGVLPLREDLSIPAEDSLNRRDFGSGEVRVAVVALPRMSNF
TDFDALGEDRCRVTFAGHPSEIRGAHLVVIPGTKTTLEDLRWLKARGFPRAILEELGRGA
LVWGICGGYQMLGLSISDPLGVEGGGEEAGLGLLPVRTVFEGSKVLGPARARVMGGHWLD
RIAGAFVEGYEIHAGRTILEDGMAPLILDGGIPDGAFGMDGRVFGAYLHGLADDPLFRRA
LLNHVRSLWGLESLRGEAMSGRAMRDRRYDRLADFLEERLDVGKIEEMVFGGQA
>tai:Taci_0062 translation initiation factor SUI1; K03113 translation initiation factor 1 (A)
MAKRRLPLAESQGNLNSLGEALARAGVSLPTPSGDPPEGRPSAEVPAQGPKGAVLSLRRK
GLKGHVGTCVSLRGLSEDQVQELCRDLKRSLGCGARVEEGEILIQGDHRERLREMLSRRG
FRVSGG
>tai:Taci_0063 diaminopimelate epimerase; K01778 diaminopimelate epimerase [EC:5.1.1.7] (A)
MSHWVEFFKVDGNGNDFLFVDDLDGRLSSRFDLPELAVRACGRRTSVGADGLLVMGWDRG
AYRMRIFNADGSEADMCGNGARCFAMMLRWLGLEDPEMEFLTNVGPVRAHVHRDSTVSLH
MGFNPFGEGALFRVSERVGEVEAEMWYLHVGVPHLVLWADRWDLREDGFRSLGARYRHDP
RFPRGTNVNFVSPSEGGLTCITYERGVEDLTLSCGTGACAVAASAVMRGMGSPVRVESPG
GYNLVEVGLEDLGARYRLRGPVRVSARGVLYVG
>tai:Taci_0064 TrkA-N domain-containing protein; K10716 voltage-gated potassium channel (A)
MQNKCSGARRVAVIALILASLITVGVLEMRMDMGLSWVDSFFYTVTTLATVGFEAPPNLT
DRGKVILVLLIIVGFGVMAYAIGEITRYFVEDRILTMLGRRRDRMLNTIRDHWIICGLGR
VGTQIAETFASEGVPFVAIERGEQAMVSGVERGWLVVNRNATEERALEEAGITRARGLIA
TLSSDPDNVYVVLCARALNMNLKIIARANDPQSSNALYRAGANRVINPLVAGAFTMANVA
LRPKAAEAMQDLLSTTRKLNLEFDKVTISDDSLVAGLSLAQANMRRNFNMLALAVDRKGK
VVYNPPADFVLQGGDELLFLCQVDHVEDLRRLLTGNI
>tai:Taci_0065 exodeoxyribonuclease III Xth; K01142 exodeoxyribonuclease III [EC:3.1.11.2] (A)
MSIFKVVTFNVNSIKARVPIVEALLDREGPDVLCLQETKTVDREFPREIFEARGYRVLVR
GMKAYNGVAAAIRGEEQDSFAGFPSGEEMDPYRLLGVRLDGMWLVNCYVPQGKEIDHPDY
AYKLRFLSRLAELVRELEGDGEVLLVGDLNVAPTEADVTNPKNKADHVCFHRDVREAFEG
LLGAGLVDVFRRHRPGEGEFSFWDYRVKGALERNIGWRIDHILATRGLADRSVDSAVLRD
YRAMERPSDHGPVMGVFEL
>tai:Taci_0066 GHMP kinase (A)
MMAVASLRGTVGEWIQGWILPDGEALVSLTVEWRGSVRAFRGGGRSRLAPKAHRALMLAR
EAFGVDDASVEVENPLRPALGLGTSTMDVGGVIASCGALGGREVSEEELFRMCCSVEPSD
GTMFRGLALVDHINGRLIERLPEPPEMWLAALLPYRTLDTEAYRRDRGLLKAVRDRAQRH
AKAYQVFKRGLLEGNSRKVAAAATMSSIIQQAIMPREEWPLLLSACRERKGIGIAVAHSG
TASGVIFKDPVSAEACREFIASRWDLGEVRVVRACGGGVDVDVRG
>tai:Taci_0067 hypothetical protein (A)
MTWMYEGDVRLDRVHLLVAILLTWVTLGLYPAYWIYSRRGAFNAMGPRRVDDLLGIAPLG
MAILSLVFAVLGRSADLATGVLDGLMSLVGGVIMIVVSFRFRENLRSWVRERERSPLAAD
SVAKSGLMTFLFGPLYIQYHINRLKDAGLL
>tai:Taci_0068 major facilitator superfamily protein (A)
MNRNVKKWITLFCLAFSGGIIYQLPYLREQFYIPLQNALQINNTQIGNLMTVYGIANLFL
YLPGGILADRLPYKKLVPFSLIATGLTGLYYSTFPGYHMALAIHVIWAFTTVFTFWPTML
KSVKMLGDSSEQGRLFGFLDFGRGLSATLSAFGALFVFKAFGATLLGLKGAIIFYSATMI
ALGVVVYFLLEEKKGEVAEGAKSLFDGIGDVLRMPAIWLAAMIIFAGYSIGAGLTYITPY
LTDVFKMSVSMGAFIAIIRTYGLRLGGGPVGGILADRIGSATRLIRMGFVAIAALVGCLY
LIPGSPKLLALMLATTLSASFCVFAVKGVYFAPVDEIRIPNHLAGAAYGAISLVGYLPDT
FIYSYFGNLLDRYPGIQGYRLIFLSLIALAAIGFVSAHLLLKHIRREAPSSNTIPLETE
>tai:Taci_0069 glycerophosphoryl diester phosphodiesterase; K01126 glycerophosphoryl diester phosphodiesterase [EC:3.1.4.46] (A)
MKIIGHRGAAGLAPENTLEAIRRGLELNVHGIEIDVQLTKDRQVVVIHDFTVDRTSDGSG
EVDRLTLEELRRLDFGAKFHPSFKGERIPTLMEVLQTVPTDRLLNVELKQIAYRRRGLEE
EVAKVIRHFGQHHHIIVSSFDHRGLKTIKELLPEIRIGLLTYHYPVNPRSYLEGLGFPVY
SLHPAFELVDREDVKTYLDMGLEVLSYTVNDPQTARELESMGVSGIFSDRPDLFV
>tai:Taci_0070 ethanolamine ammonia-lyase; K03735 ethanolamine ammonia-lyase large subunit [EC:4.3.1.7] (A)
MRLKTRLFGRVYQFKSVKEVLAKANEEKSGDRLAGIAAQSMEERVAAKHVLANLTVADLR
NNPVVPYEEDEVTRIIQDDVNERIYQEVAGWTIGELREWILSDQVTGEDIKRVSRGLTSE
VVAGVAKLMSNMDLIYGASKIRISAHCNTTIGLPGTLASRLQPNHPTDDVEGIRASILEG
LSYGVGDAVIGLNPVDDTVENVKKILHSFQELKERYQIPTQICVLAHVTTQMEAVRQGAP
TDLFFQSIAGSQKGNEAFGISGTMLAEAMELAARQGTSTGPNFMYFETGQGSELSSDAHF
DADQVTMEARCYGFAKRFKPFLVNTVVGFIGPEYLYDSRQVIRAGLEDHFMGKLTGIPMG
CDACYTNHMKADQNDIENLAVLLTAAGCNYFMGIPHGDDVMLNYQCTGYHDTAALRQLLK
VRPIGEFERWLEKWGILENGVLTQRAGDASIFC
>tai:Taci_0071 ethanolamine ammonia-lyase; K03736 ethanolamine ammonia-lyase small subunit [EC:4.3.1.7] (A)
MVKEQDLKQLVMEILNEMSRGAEPSPTQPSTPPQGAQEAPSGQEGELPDLTQVDIRTQCL
VPSPKDPAALMAMKAKTPARIGVWRAGPRYKTETLLRFRADHAAAQDAVFSEVSDEFLAK
NDLQVVKTECADKDQFLTRPDLGRRFSPEATETIKRLVGSPPKVLVYISDGLSTTAVETN
AIDTFKAMAQALDRQGIKLPKPFFVKYGRVPAMDVISQVTGAEVVCVLIGERPGLVTAES
MSAYITYKGTVGMPEAKRTVVSNIHSGGTPAVEAGGYVAEIIKLMLEKRASGIDLKL
>tai:Taci_0072 microcompartments protein; K04026 ethanolamine utilization protein EutL (A)
MKGDPLKARLLSVKIIPNVNPDMAKALGLRPDQRSLGMVTADSDDVTYTALDEATKKADV
EVVYAKSFYGGAANANTKLAGEIIGIIAGPNPAEVRSGLNAIADVIENEAWFVSANDDDT
IPYYAHCISRTGSYLSKVAGIKEGEALAYLIAPPLEAMYALDAALKAADVRLAAFYGPPS
ETNFGGGLLTGSQSACKAACDAFAQAVIFVAENPLLF
>tai:Taci_0073 microcompartments protein (A)
MEGRSTGRALGILEVRGMLGAVEAADSALKGASVALVDLVKVKGGIVTVLLSGDVGSVRA
AVDVAVASLGRLGIPVTSHVIARPAPEVHQMLGHQGEPEGKACVPPDEEPKESPAGTGGD
VPDLESMTVAQLRRLARSLPVQMDRGRIKFASKGELIRQIRALYRGPGGGERQCR
>tai:Taci_0074 acetaldehyde dehydrogenase (A)
MQVRDRDLLSRQEARDLISAARAAQRELARMDQEQIDRLVRALANAAMEEADRLGRMAHE
ETGYGKPEDKALKNRFAALGVYEAIKDMRTVGIIGEDPKRRVIEVAVPVGVIAALIPSTN
PTSTTIFKAMIALKSANGIVFSPHPSAKGCIMETVRILSRAVEEAGGPKGIFGCMSVLSP
EGTQELMRSDQVSLILATGGSAMVKAAYSSGTPAIGVGPGNTPAFIDRTAHVPQAVSRIV
ASKTFDYSTICASEQSVVVDRKVEAQVREEFVRQGGYFLPPEDAERVARTIFLPSGLMNP
RTVGRSPRHIAEMAGISIPEGTRLLLAEGGGVGKEYPFSQEKLCPVLAFYAEDGWEACCE
LCIRLLDFEGAGHTLAIHSNDMEVIRQFGLKKPVSRVIVNAGSALGAVGATTNLLPSMTL
GCGAAGHNATSDNVGPLHLINVRRVAWGVREIEDLSAPGPREPGGRDLDRLVDRITEEIL
RRLQA
>tai:Taci_0075 microcompartments protein (A)
MNNNMQALGMIETKGLVGAIEAADAMVKAANVTLIGKVLVGGGLVTVMVRGDVGAVKAAT
DAGAAAASKVGELISVHVIPRPHSEVEFILPKLSPSEGA
>tai:Taci_0076 propanediol utilization protein (A)
MGSRDTGELADRVLEVLRERFTFPVEASGRHVHLSGPHVAALFGEGHVLSPARPLSQPGQ
FLCEERVTLVGPKGEIRNVAVLGPERGRTQVEVSLTDGAALGIQVPVRESGQVEGTPGVL
LVGPRGEVQLEEGLIAALRHIHMDPLDAALLQVRDGQTVSVRVEGDRPVIFEQVLVRVSP
KFQLAMHIDYDEANACGYRMGVRGRLVP
>tai:Taci_0077 ethanolamine utilization protein EutJ family protein; K04024 ethanolamine utilization protein EutJ (A)
MTGPLGVMSPEALLEEAFRTGDETRRDWEGPLRVGVDLGTASVVLTVVDRWGRPVAFEME
EASVVRDGLVVDFAGASAIVRRLKGRLEGRIGEELVASAIALPPGTSERDGAAHRYVVEG
SGLEVLAVMDEPTAANHVLGVSDGAVVDIGGGTTGIAAFRDGRVVRVHDEPTGGVHVSLV
IAGNRGIPLEEAEALKRDPAMQGELLGVVKPVFQKMGAIVRRSIQGLPMERLYLVGGTCA
FGGIDRVLGAEVGIQASIPPHPFLVTPLGIALGCPVRLDWKG
>tai:Taci_0078 hypothetical protein (A)
MDRSQLVDLVVKELMRRLGPELSSSGGDVLVAGEVSDLPDGYRRSLSLVPCSDCVSPGGF
LAVLVPRLSMGQLVMASLGVPQDPVTSLILDGLVSGVPVMVTREALGWMGGLRPGSPLAN
HYRACLDRLMSFGVRVVGGPEEVATPGECRVAPAEPMEARSPQGSGDVLDLRGIRVVSER
DLKDRLTEGVRCILVDPRAIVTPLCGDLLRTRGVELRRGDGV
>tai:Taci_0079 ethanolamine utilization protein EutN/carboxysome structural protein Ccml; K04028 ethanolamine utilization protein EutN (A)
MIIAKVIGNVWATKKDDSLNGLKFFVVLPCKGEASQSFVAVDAAGAGIGDHVLVSQGSSA
RVLFRDGTVPVDAVIVGIIDSVEVDESLLG
>tai:Taci_0080 ethanolamine utilisation protein EutH; K04023 ethanolamine transporter (A)
MGINDVILYVMTGFMVIGAVDRAFFGNRWGFGEKFEEGFMAMGSLMLAMGGVITIAPLLA
ELLKPVIVPLYTMVGADPSMFATTLLACDMGGYPLAMKMAINPTVGKFAGIILGSMMGPT
IVFSIPVALGIIEKKDHPALAKGILIGMITIPLGCFAGGLLMLNGEFPFMVMLINLVPVV
VFSVLIVLGLKMIPETMIRGFILFGKGVVSVITIGLAMGIIEALSPFRFFPEGSPMALTP
LTESYAVMGAIAIVLAGAFPMVSFITKVFNKPLMAFGKRLGMNDVSAAGMVATLANNIPM
FTMMKDMDERGKVINVAFAVSAAFVFGDHLGFTAGVERGLILAMIVGKLVGGITAVILAC
KFTPANGQAK
>tai:Taci_0081 ethanolamine utilisation EutQ family protein; K04030 ethanolamine utilization protein EutQ (A)
MGGGLRVPAGSPWGGWIYRSFIPRPWSLEGKPAEGVCPLNREELKGMIREVLLDILKDQG
VEGSSVPKVRDPSGVLAVRAGEVRPERFDTGKPSDRVYLKDILSLEESPRLGCGVMEMER
STFKWTLRYDEVDYVIDGTLEIVVDGRRVVGHKGDVIFIPANSTIHFSTPDFVRFLYVTY
PADWASQ
>tai:Taci_0082 cobalamin adenosyltransferase; K04032 ethanolamine utilization cobalamin adenosyltransferase [EC:2.5.1.17] (A)
MKLVTEQDLRAQIGGKEVDRYVVDRDTIVTPSARQYLSDRRIQLVVESPKVDLPAGEEEG
PREVLRAALPAPFVGPDGGAFREKPEHMTHLKGNRLVPKGHPVIAFRGKLDTLQARIVAL
QARAAEVGREDLAEELEDFLGLVRGLVSAEVMGSPVEEIPLMGMEWDQIRRMSHNPRKHF
GIGHIRAHYSMGSICAELNLLRALAREAELAAFKAFNREEGPSRPDVIRALNRLSSAFYV
MMYRNLPKGYDKEY
>tai:Taci_0083 ethanolamine utilisation EutA; K04019 ethanolamine utilization protein EutA (A)
MGEVLTSVGIDIGTTTTQLIFSQLVLDDRAAMSSAPSVSVVEKRVIYRSRIHFTPLLSPT
EIDARAVRRLVEEEYRLAGVDPREVNAGAVIITGDTARKENAQAVLESVEGMAGDFVVAT
AGSDLEAILAGKGSGAEALSRREGSTVANLDVGGGTTNVAVFREGHVVDTSCLNVGGRLV
RLSQDGTVEHVSDLISPVLDHLGLRIRAGDRLEPKVAESICGRMASLCDELLGLVPRTSL
LDRMLTSHDLKDPRRELDRITISGGVGDCIHQGVWDDPYRYGDLGVLLARAMMGTRMFAL
GKVVPPEETIRATVVGAGSHSMELSGSTIGFSHDGVFPLRNLPILRVSEAEEAHCLPQAL
RERLGWFMDSAGEQMRVALALKGLSNPSFEEVQRLAEEILEGLGDYPVRSGLLVLVVERD
MGKALGYALSSRLPQDVRVVSVDGVRVENGDYVDIGRPLARGRVLPVVIKTLVFGA
>tai:Taci_0084 respiratory-chain NADH dehydrogenase domain 51 kDa subunit (A)
MEDLVSAVRDAGVVGAGGAGFPTHVKLGGGCESVLVNGAECEPLLEVDQQLMALYPSRVL
EALDAVVRSLGAREGIIGIKDKYREALEALGGEIGGFPSLRLHVLPNVYPAGDEQVLVYE
ATGRIVPEGGIPLEVGVVVLNVETLLNIWGAMRGIPVTEKYLTVCGEVHRPATVRVPLGV
SFGEVVAAVGGSPLKDFVVIDGGPMMGRVVRRMDEPVTKTTKGLIVLPPDHPLVVAKERD
MRSMMSLAKTACCHCMLCTDLCPRYLLGHRLRPDKLMRLAAYNDTCEGDAAATEAFLCCE
CGMCEVACVMGLQPWKLNRELKSRMGRMGIRNPHREAPKEVNPFRSFRGFPTPKLLGRLG
LSRYGGVHAPMGEVEVQPRRLVLKLKQHIGAPSVPVVAPGKRVARGELLARLGGNVSANL
HAPLGGLVESVGEDLLVLRVSDDLGGVEA
>tai:Taci_0085 microcompartments protein (A)
MKGAIGLVEYKTVPKGVEAADAMLKASEVRLLFSSPICPGKYVTIVAGEVDAVRTAVGKA
VQVGGIFTVDSHVLPNVHPSVIPALTATGEYGDVEALGLVETISAVAAVSAGDVAAKAAS
VSLLEIRIARGLGGKGFVVVTGDLGSVEASIRACERKLGEEGGIVSTAVIASPHRDLVSA
ML
>tai:Taci_0086 ethanolamine utilization protein-like protein; K04029 ethanolamine utilization protein EutP (A)
MSRRRLMVVGPIGAGKTALLRALGLTSCSSKTEAISFCGDAVDTPGEFFEIPRFYHTLIT
NSARASTVLLVADPKRPVRFPSMFVKAMRGSVIGVVTKADLASEQELDRAARALQGAGVR
EIYRVSSVSGQGIQDLARRLGLEGQTP
>tai:Taci_0087 microcompartments protein; K04031 ethanolamine utilization protein EutS (A)
MEAKARVIQEYVPGKQVTLAHMICNPREELCSLVGVERAGAIGIMTITPGEGAIIAADVA
SKAGNVNMEFIDRFTGCILFTGDVAAVESSLQMAVQVLSSSLGFTPAPITRT
>tai:Taci_0088 lytic transglycosylase (A)
MKLGRTWAAGLICMALLAAVIALAPPGFAEDSEEGSFRIDEVNPTTQPSASKPADSAGPG
EEPKLVAIEARDAEYHQSIKDALRSMGLSPKDLTAWLLRHPESILHKLGSFSADDQRKVA
TVTRYIRGTNPSVAPMTALRTAGALVYYSAKYGIPVHLSTAVAHTESRFDPKAVSNKGAM
GIMQVMWRVHNGLLQANGIATKDDMFNPEKGVAAGCLLLSRYINAYGSIPKALARYYGGS
STAYFRKVNTKMANIRSSIYPQ
>tai:Taci_0089 PAS/PAC sensor signal transduction histidine kinase; K07636 two-component system, OmpR family, phosphate regulon sensor histidine kinase PhoR [EC:2.7.13.3] (A)
MLRSIRGQVTLLLALPLVTLVALWWIFALKDTRGHLEDETRSNLSALSASAGALVRLSGT
EPESLDRVLGHWASDTGVRCTVIDRDGRVLWDSQVPLEGLPSLENHLTRPEVRRAFEAGE
GYSVRRSDTTGVEYLYEARRVELPGGPTVVRVSLERNRFEGVLSSLRMRLLTTLGAALLL
ALGVGTWWMRRITGPILELARTADRAEAGEDIPLPPGGPNEVRLLGLSIRRMARRLNRAM
EDLEEERRTLKGLVETMPVGVLMVDRQRRVLFFNDPMSDLMRSDSPPGTPVEGAVRHPKL
MDAVDQLLKGGQVEATLTQSDAWSERHYLMRGVGVQGSAVVTVQDITQRVRGEEALRRFV
SDVGHEFQTPLTVIRGAAELLRDYALGDNLMLIDRILEQQRRLTDMVDRLLLLTRFEGGD
LGDPRELDLADLVRRAAGDASWLARDGEVQVELSLPHEAPVRASAEMEAAVRNLIENAVK
YVRSKFDRSPGGLVKVTLEDQGDRYSLWVEDNGPGVPPGMEEQIFQRFRRGDQHRSRSSE
PVGGYGLGLSIARGIARAHGGDVRLEWSQPGVGSRFLLWVSKGLDKK
>tai:Taci_0090 winged helix family two component transcriptional regulator; K07657 two-component system, OmpR family, phosphate regulon response regulator PhoB (A)
MRWRILVVEDEEGIREILSEAFRRQGYTVMCAADGDQAVDLALTAVPDLIILDLMLPKMD
GWEVCRRIREEQELRHVPVIMLTARRDERDAVAGLEAGADDYVRKPFSIPELMARVRAHL
RRSDSPQGGEVQISMGNLTLEPQGDVLVDGRPLDLSPTEHRLLEVLMSGRGRLVSKEEIL
GKIWGHVGSDSRTVDVNVFRLRRKLEEAGARVTIKTVRGRGYRVMEVS
>tai:Taci_0091 phosphate uptake regulator PhoU; K02039 phosphate transport system protein (A)
MEPLNIRKHMDQDLGEIRSGMMRLGAMAEASIRGGVAALVKRDRSEARRVIESDDEADQL
AGWLDMSCLEFMARYQPLGADLRAISCAIHMAVDLERIADLGVSVAKRALRLMDQEPIKP
LMDIPLMGDRVCAMLDLAVKAYLNGDEDLARELCAMDDQVDDLQDRVERELLMIMIDRPA
TIAQASALGEVARVLERAGDHATNLGEHIMFMITGRRVKASQFRRPLGDRS
>tai:Taci_0092 phosphate ABC transporter ATPase; K02036 phosphate transport system ATP-binding protein [EC:3.6.3.27] (A)
MCQMEESKVVSKGLTLYYGSVPAVRNVNLSVPERSVMALIGPSGCGKSTFLRCINRMNDF
IEEVRVEGQVLIDGQDVYGPQTDVISLRRRVGMVFQRPNPFPFSIWENVAYGPRLHGVKD
RRVLDEIVERSLRGAALWDEVKDKLESSAMNLSGGQQQRLCIARAIAVEPEVLLMDEPTS
ALDPMGTAKVEELVRELKKSYTVIIVTHNMQQAARVSDRTAFFLMGELVEEGPTREIFTS
PRDPRTEAYITGRFG
>tai:Taci_0093 phosphate ABC transporter permease; K02038 phosphate transport system permease protein (A)
MKIRLVKDRLASWCLWALALLTLGALLAILGFLWVNGSSAITWDFLTQMPRSGMTQGGIA
TPLVGTIQLMLLSMAFALPIGVATAVYLTEYAPKGPVASAVRLAIRSLAGVPSVVFGLFG
LSFFCIFLGLGASMLSASLTLACLVLPVVVTAAETALLNVPKDLRDASFAMGATRWQTIR
KVVLPTAMPSIMTGAILGLGRVAGETAPIMFTGAVFFTPNFAKSPFESVMALPYHIYVLA
TAGTNIDATRPIQYGTSLVLVGTVFLLSLTGIAWRSRLRRSGRA
>tai:Taci_0094 phosphate ABC transporter permease; K02037 phosphate transport system permease protein (A)
MESRGEVSSLSVGGPNGAPFSEGVTVVDAMRGDRLPRTLVAGVAFTGIIVVGAILVFLVK
ESLPVLRDASLMEMLTGPYWYPSQEEPKFGMLPLWVGSLAVTGLSALMSLPFSVGLGIFL
SEVCPRGLREIIKPAVEVMGFLPSVVLGFIGMVVIAPHLQERFGVLTGLNMLNASFLLGI
LMLPTVASLAEDSLSSVPKEVRDGSYALGATRLETTFRVVVPYAARGIGSACILGVMRAL
GETMVVLMAAGGAAIVPESLVDPVRPLTSAIAAEMGETPVGSSHYHALFFMGLMLLLATM
GLNLAVMALERRRRA
>tai:Taci_0095 phosphate binding protein; K02040 phosphate transport system substrate-binding protein (A)
MRSILRVLCAALLVGVLGGAAMAGEIVMNGSTTLLPFAQSAAEAFMKANPGVKISVSGGG
SGNGIKALIDGTTHIANSSREMKSEEIEKAKTKGVTPVKHVVAFDCIIPIVHPSNPVSNL
TVDQLKNIYTGKVRNWKEVGGPDKPIVVLSRDTSSGTYEVWEQKVLRKEPVSPRALTVAS
SGAMIQTVAKNPLAIGYDGIGYVDQRFVKPLKINGVDGTPTTARNGKFPTARELYMYTNG
EPKGEVKAFIDFMKGPNGQRYVAKEGFVTLKP
>tai:Taci_0096 PAS fold-4 domain-containing protein (A)
MEELLMRALSASGEPVAVIRRDGSVVFVSDPMGAYLKVDPLRARGMRCEELFGEDLCSLA
MCAVRSASCPAFGVSSRDGRLECRIIPGEDGILGAVVRLNVRDRAFRRAMRDLAFQRRLT
GLVEQDPGTLMLVLDGDGRVLRANGAAGDLFRGSPVGRYAWEMGSPHQAATLREAISKGD
GTVHLTCPTRDRVRHLVVRIRSMGSGDGARTLVLWGHDVTELIQARDEADVFRSALDQFS
QSVCITNPLGP
>tai:Taci_0097 PAS/PAC sensor protein (A)
MHHKPLGAITYVNRAFEEMYGYTQQEALGKNPRILNPGLQVYLDHGISQEDYRRRFQGMW
DMVLDPSVGRWEGEVINRRKDGSLVWVQLIVSAIRGRDGDLKAIMGIPVDLTAQRERAEQ
LLLEAYRAIVLIGEMRDEETGEHLIRIGSYCRILGEAMGLSDRVCRDLEIFSQFHDIGKV
GIPDSILLAPRKLDPHEFELMKRHTIMGYQILKGKGSLAMGAEIALNHHERWDGSGYPQG
LEGERIPLSARITAVADVYDALRSRRPYKEPIEHREVVDYILSGSGSQFDPRVVEAFNAV
HLEMAEVFRLTQSIPVERG
>tai:Taci_0098 GAF sensor-containing diguanylate cyclase (A)
MDLSLVTQLKRQLELAQSMAAACAKGAQLLSRHLRGWTVGMYLPRNGVPGSFIWVDVSGV
RGLVDHPLVRRAFESSGAVCGEWCGGTGWALPLSWAGEVLGVLLVAGEAGCELGFEEAQL
VEVAASLLAAALVSLRLKEQIQREASLARLREGALNLRVAMGESLARLFIRLAEEPTVEG
LFRLVVDGLLEMGYQVASVVSRSSREGPMEFRCNRGSPVSAAEVNYLIEAGLGLVGRVMS
TGQAYLCEDSLTDQVVVRTEGDIRSELGVPMWGLDGHMWGMIRVGKRQPRSLNLERDGKL
LEALGAFLALRIERNEMICSLRRELDRTRLLHRVVQDLQGAVDLEDLAQRVVASLSAQAG
YDLVEFYQVQDGDPELLIVGSSVITREEMLPCSIRLKEAGGGLVSKILQTQRLTVHRCSS
EDGYLSFSDRSPAQQLDVPIFVMGRMRGVISVESHREAFDSADIWFFETLAWHVGALWEG
MEHLHLLELQSFKDPLTGLWNRKYLEARLEEELRRSARSGQAVCIAMVDLSNFKAVNDTY
GHEVGDRVLAEVARALSASVRSCDVLVRYGGDEFVVFSPGAGERELEGLLSRVRASMEEM
KLCSVGGISFDYGVTCFSPDENIMDAIARADGIMYLRKRGGR
>tai:Taci_0099 oligoendopeptidase F; K08602 oligoendopeptidase F [EC:3.4.24.-] (A)
MNVKPLLLAAALMASAGPASGGDLPSRDQVPQELRWRLEDIYPTDASWEEEFRAVQEQLP
RLEAFRGKLSSPKELAACLKLRDQLSIAVGKLYAYAVMRSHEDTANPTYQALSDRASSLA
TLLGAKTSFIEPELVQLPRELLRSFLDEPSLKDHRFFLSEVIRKSPHVLSREAEELVASM
GEVLEVPERSFEMLTNADMTFAPIRDEKGKRVEMSEERYYRFLRSKDRRVRREAYESLYD
AYSAHENTLGATFGGMLKASSFLAKTRKYPSVLAMELFDDAIPEEVYRQLVDTVESNLKP
LHRYIDLRAKALKLDQLAPYDLHVPLAEEIHRDIPWDRAKEMVLEALSPLGEDYVRKARE
GLASGWVDVVENRGKRGGAYSWGSYGTHPYILMNYNGTISDVFTLAHELGHSMHTLYSHS
TQPYPTSDYSIFVAEVASTVNEMLLLEHLIRNAKDPKEKLYLINYQLDQIRSTLYRQTMF
ASFEREVHRRHQEGEPTSPRELRDLWGKLNRRYHGPNFQVDQRITMEWARIPHFYSPFYV
FQYATGISAAISLSEAILKDPSARDRYLNMLSRGGSAHPIELLKDAGVDMTSPRPVLDAI
GLFDRRLGEMETLLDQAGR
>tai:Taci_0100 family 3 extracellular solute-binding protein; K02030 polar amino acid transport system substrate-binding protein (A)
MVKVRYALLIMAVMWLTSGGSAFAGRVLTVAGDPWGPYLDPGHHRLGLSAELVREALGTQ
GYRVEFKIIDWLKAQEMASRGEVILMNAWYTPDRASAFFVSDPYLRSRVVFLARRGSGFK
YRGIESLKGLRVGRMRGYAYDPEFIKVYIPYDGVSFIDLARKVASRRIDLVPEDQLVALW
ELKKKEPLLLDKLQVVEGPLKETTVHLMASRVMPDGEETIRAFNRGLKELKRSGQYRAIL
AAYGASSVEVR
>tai:Taci_0101 tryptophan synthase subunit beta; K01696 tryptophan synthase beta chain [EC:4.2.1.20] (A)
MRNHAETETRRGYFGEYGGAFVDGSIGSRLKELDQAFLDALEDPSFQQELTDLLRRYVGR
PSALTFCANLSSRLGRGARLYLKREDLNHTGAHKINNALGQGLLARRMGKKEIIAETGAG
MHGTACATVAALLGLECTVFMGSQDVQRQAANVARMKALGARVVSVSQGDGTLKEAVDAA
LHEYASNPQAFYLLGSVVGPHPYPTMVRHFQSVIGHEAREQFLKEEGRLPHYAVACVGGG
SNAMGLFSAFTDDLDVKLIAVEPAGKGLDSGLHAASLMRGEPAIIHGFKTYVITDPNGNP
GRVHSISSGLDYPGVGPELAHLKDMGRISCEGVTDQEALDGFLALSRHEGIIPALESAHA
VAFAMKLLPTLSDGTTVLVNLSGRGDKDLNTVMRELEL
>tai:Taci_0102 rubrerythrin (A)
MNEEEEDSDMKTNENLMSAFAGESQANRKYLAFAKVAEKEGHRLAAKMFLAAAEAETIHA
HAHLKAAGGIGDTASNLKSAVSGETYEFTQMYPPFIDEAKAEGRDEAVRTFTYANEAEKV
HARLFQEVLDKLGTDDGDEFFVCTVCGHVHKGTSAPEQCPICGAKSAAYKMV
>tai:Taci_0103 pyridine nucleotide-disulfide oxidoreductase dimerization subunit (A)
MAGSDSKRVVVVGGVACGAKAASRLRRLKPHWDVTIIERSDTLSYAACGMPFFLEGAVPD
FKELLSTPAGVIRDANFFRNVKGIQVLTNHLALEVDRAAKVVRAVDSSTGERKEIPYDKL
VLATGASPVVPDLPGVDLAGVSPLWTPRNALEIRCALDSGNVSRAVVVGAGLVGLEAAEA
MAKRGIKVTVVELLDRPLAALLDGEFGAALAKAIRSYGVEFVPCCRVMGFEGEGGSLRRV
ITDKGDFDAQLALVSVGVRPNSQLAADSGLEIGPTGGIKVDSHMMTSDPDVYAGGDCVET
FNTVTGRPVRQPMGSTANRHGRVIADNLVGMGTCFNGVIGTAVMRFFNHTVGRTGLSEQA
AREAGFDPVGVTVTDPDRPHFMAGSAPVVLRILADRNSRRVLGAQLIGTGQVDKRLDTLA
CAVYGGMTVDMLADMDHAYAPPFSSALDVLTHGANHLRNRLDGLVETVRPSEVAALVEQG
AVLLDVRGPGEVEAQGQLPFDGILAIPLGQLDKRIQELPRGRKVIAYCKVSVRGWDAVSI
LRKHGFQDVAVLEGGVVGWPFNLRK
>tai:Taci_0104 AsnC family transcriptional regulator (A)
MDQLDLKLLQDLTEDGRISYAELGRKYGLTRVSIKERIDRLRQEGVIEAFTVTINPEATG
KHVSAFFEIDVEPFHLDSVAHALAEKDEVENLYLMTGSSTLHMHALLRDMEDLERFVLDH
VYSLKGITRVQTHLILKRYKSRSGGLRL
>tai:Taci_0105 hypothetical protein (A)
MRILLCLALLLTFWSPSQGAPLRIEDPVLSPIGSHGKARLRSLVSPGDGALLILFSPGCR
SCRDGIREALGGLKGKVKVIPVSTSYPPREYLEERWREWGFKVQGYVDPGDRIFRAIQVR
EVPVFAFVRGEDGALLVLKVLDGRATSGHLASQARRLGLLR
>tai:Taci_0106 hypothetical protein (A)
MDMVSALQAQREAVTGVQIQYATANKVLKATEALQVDMLNKLLGSMGIGNNLNVEA
>tai:Taci_0107 DtxR family iron (metal) dependent repressor; K03709 DtxR family transcriptional regulator, Mn-dependent transcriptional regulator (A)
MSSRRSEDYLEEMLLQEIQGGTPSVTGLARALEVTKGTVVSVLKKLSSEGLLSHERYGTP
ALTEAGRARALSIYRRHYNLVFFLELLGVDQDRAGRIACEMEHLLDDDLEGRIFALSEFI
SQGIKASEGWARELQERLSNPGTLPHPLCLAGSRTCRVVRITAEGPLRKRLMEMGFIPGA
SVELAGESWDRDPLKVRLQGRVVALRRDEASRVWVTEA
>tai:Taci_0108 FeoA family protein; K04758 ferrous iron transport protein A (A)
MCPLSSAREGEELSVMRVSLDQHVARRLGEMGLVKGASVRLVSRDESSVVVSVGGSRLAL
GGQMARCIWVSPCAHRRP
>tai:Taci_0109 FeoA family protein; K04758 ferrous iron transport protein A (A)
MKLLSDVPLGGVCRVSGFAQSGPVKTRVLQMGLVPGTVVEVMRPAPMGDPMSVRFRGMEV
SLRRQEASAVRVEMVSPCGGCAGCCGGCTI
>tai:Taci_0110 ferrous iron transport protein B; K04759 ferrous iron transport protein B (A)
MSAVWALAGNPNVGKTSLFNVLTGSRQKVGNWPGVTVERKEGRVRLSRGEAVVVDLPGIY
GLGATSVDEQIASQFISQEEVKGVILVLDASCLDRSLYLALQIRERGKPVLCALNMVDLA
EKRGIRVDLKALEGALGVRVVPTVARTGQGVEDLLRCLEEESLPGGTIQVDYGPELSTSL
ARLEGFLASHADKLPVSPQVGAVMAAEGDPRIWALLEDHREQLDQLVRRESLRLEEAMGM
DLETALMERRWAMVSSIASRCVTFDPSAKASDSLDDRLDRIFTNRFLGLPLFLLVAWGMF
KLTFALGTPLADRLDELFGSLGEWAGGVLQSAGASEILMSLVSDGIIGGIGSVLVFVPHI
FILFALISVLEDSGYMARGAFVMDRVMRALGLHGKSFIPMLLGFGCSVPAMMATRILDSP
RDRKIALLSIPFISCSARLPVLVLFAGAFFPHAAGNVVFGMYLLGMGVAILSAKLFSGTI
FKGEPSQFIMELPPYRLPQPRAVIMSASTRAMAFVRKAGTFILGTVILIWALANLPLGVE
YASEESLIGRLGSAIAPLLEPLGFGFWQAGVSLVFGFLAKEVVIGALGTVLGVGEEGLSS
VLGGLFSPASALAFMVMTLLYVPCVAAMGTLYKESGSLKWALFGAVYSTSVGYLAALLTY
RLALVMGL
>tai:Taci_0111 metal dependent phosphohydrolase (A)
MNLQTSTPELDQSPWGAWRQSDPFRRYPVMWLLDGNTRLHSIRVMGIAVRIGRAAGLEGP
RLETLSTAALLHDVGKVKVPEGVLLKGGVLNDHEKAMIQRHPVHSAEILSSEGFDPEVVE
AVRHHHERFDGRGYPDGLSGNRIPLLSRIIALADSFDAMTSHRPYRRAMGVSQALGEIWH
HRGDQFDPMLAELFVALFDERPLEGIPCDPHVPHRDLMHSVRVHREAC
>tai:Taci_0112 methyl-accepting chemotaxis sensory transducer (A)
MIFFRSLGVRGRVLFLLGASLGALIAVGSLGCLSTRGVLSSMEAMRSRCLDSVRELTRME
ANLAKAKGNVYDLIFLDRTKEKDAVTADIAEWEVEQWSSQCRELIDRFKGAPLDSFEAER
LEALADAMKEWDSVRGMTLKLAKEGRRDEALVNFKEEELPAMSKVLKGLEVLGDHRSELA
GGISSRVARRAYRWSLLVALIAAGAFWGLLVLGLSLSNSISKPLGGVMDAMDRLSRGDVA
PSGDSLVDSPVPELSRLARGVANAVEQVRDSILEVRRCARELLDRSCEFTSLSERAGEGA
ARAAQGVDSLAERLEELMESSRCMAASVEELSQGVQRLSHSCARMVRQSQEARSAGLLGA
QMVQRLSQGLEGMASHAEGAAQRLEGLDRRASDIRGFVSRIEELSDQTNLLALNAAIEAA
RAGDQGRGFAVVAEEVRKLAEETRGAAVTIAQLAQGIQGDVASVAEAANGSLHGCLASRD
LAEQARGAIDTMMGLLEEMSSDTGELASVAERQATYSQEMAATVRDMSAMAGQAFLESRR
VRMEVQGLEEEANLVALGAREVEALSYALGEAVGRFRVEPSLTQVDLEVDKPLEKDQGLV
DMTPWVEKIPLEGYPSHVAAI
>tai:Taci_0113 HAD-superfamily hydrolase; K07024 uncharacterized protein (A)
MIRLLALDMDGTILDEGGVLPPRRAELLRELADEGIRITFVTGRMFRSAVRYGEMVPLGA
PLVAYNGAMIVDLMGVMWYHDPIPEEETRRVLGFFRDWGVYVQAYNREELWVEEATSPAS
RYYARLSGVEPTQVGDDLYRGGFASTKILAVEEDPKRMEELIREARSSFPSLDFYTSKGQ
FLEVMLKGVNKGRSLEMLIYFLGIQKDQVLVMGDGDNDSHMLSSFPNSVAVAGASDLAKR
SARFVVPQGAEPVEWIRDNVICGAEPCRCGG
>tai:Taci_0114 deoxyribose-phosphate aldolase; K01619 deoxyribose-phosphate aldolase [EC:4.1.2.4] (A)
MDRRELAAKIEHAFLKPDTDVNAIRRGISDSVEAGLGAVVLQPCHVKMAANVTDGSRTKV
VAVVGFPLGSTYTEAKVLETRMCVDDGADEIDMVMNLSLFASGSYDQVQRDVEAVISSAQ
GRPVKVIIETALWDEGAIVKACQLARDSGASFVKTSTGFFGGAEEWSVRLIRKTVGNRLG
VKASGGIRDLSKMLAMLSAGADRIGTSSSLEILDQWDKRFR
>tai:Taci_0115 hypothetical protein (A)
MRQDQQRTEEPPLENPPPKEPRTVSKGTLGLIGLVMLMAFLGGGWWHYRTKVLPERLFME
AEDLYRAGRYAEALPVYQRVYQLRPVRKDVVLRIALCQERLGRLNDAMDSFDLQSRLDPK
DPRPLLGKGRILLSLGRPEEALGPLKRAQKLSSSSPYSNRLLAEAYRRVGSHDMAIKHLK
LSAERDRDPERVLMDAKDLFQLKDFEGARWAFERTLELSPDHRGARHGLDAANAMLGIPN
DRNLLVVPGRSLGPVEIGMSRDQVLETLGEPNGSDGLDVSGRAYEVWTYNSVTLKDQPGV
KYPGLRILFDPTGTVVQVESSSDRYKTYDGIGTMSFMKDRFKDRFEIWQENTHDHLGYRY
CLKGGGLTLYVSDLGGVTDQGERRALVVHRGFLPVDDVSPDLWVRVEPN
>tai:Taci_0116 hypothetical protein (A)
MIFDPNYIIKMEMVLAGNAKIESDIYDLIRRVAM
>tai:Taci_0117 hypothetical protein; K01163 uncharacterized protein (A)
MQDDYLALLDLTGSVTADHCFPVLFGWDQALEYRLMFHDGLCWIRQERPRPVYLAPVGDW
QGRDWERELALHLPLGAEVLSVPEELALEWGRQLGGRILLEEDRDAFEYLHLTEDLAHLK
GNRYMRKRNHVNRFARQFGYRYVEMTSGDLERIMDFQRRWCAARDCSGSFVLEGENRAIM
RVLDNYQALRGLVGGYVEVGGSVVAYAIGEGRGDTLFVHFEKGDPAYGSVYQVINREFAL
HNLGFKFLNREEDMGDPGLRDAKMSYLPMDFVRKHRAVLRPGS
>tai:Taci_0118 Pfpi family intracellular protease; K05520 protease I [EC:3.2.-.-] (A)
MDHKKVMLLVEDLYEEMELWYPKYRLEEAGYQPVVAGPEARKVYSGKHGYPCRSDASVYD
LKDQDFMGIVIPGGFAPDKLRRIPKVLELVRNFMASGKLVAHICHGGWICASAEVVSGFR
LTSTPGIKDDLVHAGALWTDEPVVVDRNMVSSRRPDDLPLFMAECLKFLGTR
>tai:Taci_0119 hypothetical protein (A)
MRLRRLGWLALSALLVLWGASCALGAPKFHIGIATLTVSQAEDTLRGAERMIQEYGDVAK
GGMIKHITLPDNFMSEMETTISQIASFADDPLMKVVVVDDAIPGTTEAFRRIKEKRPDIL
CLAGEPQEDPGVISSVADFAIGVDNIARGYLIIHTAKQLGAKTFVHISFPRHMSYELLSR
RRAIMEAACKDLGLKFAFETAPDPTSDVGVAGAQQFILEKVPAWVKKYGKDTAFFCTNDA
QTEPLLKQVAAYGAIFVEPDLPSPIMGYPGAFGIDLSKEKGNWPAILKKVEAAVIKAGGK
GRMGTWAYSYGWSTVCALAEYGKRIVEKKAKLGNLEDLWKCYDRYTPGAKWNGQLYRDVN
TGVKMKNFVLVYQDTYVFGRGFMNVTSVKVPEKYFKIKK
>tai:Taci_0120 hypothetical protein (A)
MRKRLLVALAVAALGALLALPAFGAAKFHIGVVTGTVSQSEDDLRGAERLIKEYGDVAKG
GMIKHLTYPDNFMSEMETTISQIVGLADDPLMKVIVVNQAIPGTTEAFRRVKEKRPDILC
FAGEPHEDPGVIESAADLAINADNVARGYLIIAAAKKMGANAFVHISFPRHMSYELLSRR
RNIMEAACKDLGLKFAFETAPDPTSDVGVAGAQQFILEKVPAWVKKYGKNAAFFCTNDAQ
TEPLLKQVAAYGGYFVEADLPSPLMGYPGAFGIDLSKEKGNWPAILKKVEAAVIKAGGKG
RMGTWAYSYGYATTAALGEFGKRIVEKKAKLSDFKALMACYAKYTPGAQWNGSYYVDMGT
GVKKKNHVLVYQDTYVFGKGYLGMTSVKVPEKYFKIK
>tai:Taci_0121 ABC transporter; K02056 simple sugar transport system ATP-binding protein [EC:3.6.3.17] (A)
MASNEPILRLEHVGKEYFGNRVLSDVSFTLGPGEIMGLVGENGAGKTTLMKILFGMPVIH
QTGGYDGKIFFEGREVSFKSPFEALDAGIGMVHQEFSLIPGFTATENILLNRESTRYNLL
VEVFDDRLRTLDRPVMRQRAQRAISTLGVEIDPDTLCSEMPVGHKQFTEIAREIDRSNTK
LLVLDEPTAVLTESEAEILIKAVRNLAAKGMSVIFISHRLQEVIDLCDKIVVLRDGHVVQ
EAKTCDVTVRQIAGWMVGRKVEESHREEGEVRSFGPTILSVRNLWVDMPGETVRDVSFQV
RQGEIFGIGGLAGQGKLGIANGIMGLYPAGGAVELNGKPIRLNDPEGSLRAGMAFVSEDR
RGVGLLLDEGIDWNMAFTAMQIQEKFIRPLLGGLVKWRDDRAIEECANEYIKALEIKCTG
PKQRAVELSGGNQQKVCLAKAFVVRPEVLFVSEPTRGIDVGAKKLVLDTLRRYNREYGTT
IVMTSSELEELRSICDRIAIVDEGRIAGVLPAQAPSEEFGLLMMGEIKVSTEEKVKACE
>tai:Taci_0122 inner-membrane translocator; K02057 simple sugar transport system permease protein (A)
MNDKLRSFIEAAGWPRVIIGLFLLSLFVAAPFVGVRVDTSLSDTLVRVGMNGVMVLALVP
MVQSGCGLNFGLPLGIIAGLVGAVTSIEMDVRGLPGFLVAMAIAIALAVVLGYAYGLLLN
RVKGDEMMIATYVGFSSVALMCMAWLLLPYKSPNMIWGYGGSGLRTTISVQGYWLKVLSD
FMSFNVGPYFYFPTGMFLFFALMCFLMWAFFKTKTGTAMTAVGSNPEFARACGIDVDRMR
IVSVVLSTVFGAIGILVYQQSFGFIQLYMGPFYMAFPAVAAILLGGASVNKASLLNVIVG
TFLFQGILTMTPSVINSIMQTDMSEVIRIIVSNGMILYALTRKVQVKR
>tai:Taci_0123 inner-membrane translocator; K02057 simple sugar transport system permease protein (A)
MKDANVKEKIQRLLISNAVPIIFVLLSAVAIPLSGFTPQYLIQEMMTRVARNSFLVLSLL
IPILAGMGLNFGMVLGAMAGQIGLILISDWSVSGLPGMLLAALIATPIAVFLGWICGTVL
NRAKGREMVTSYILGFFINGLYQLAVLYGMGKLIPIRKAELVLSRGYGIRNAINLQGIRH
CLDDLIPLKIGDMSVPLATYLVIAAFCLFILWFQRTKLGQDMRAIGQDMAVADSAGIPVE
RTRIIAIIISTVLACYGQIIFLQNIGTMNTYNSHDQAGMFAIAALLIGGATVARATIGNV
FLGVVLFHLMFVVSPMAGKQLIGQAQLGEYFRVFVSYGIIAISLALHAWKRQKDRERARR
SLRGQAA
>tai:Taci_0124 hypothetical protein (A)
MTRRNAVRLALLAALVALGALLFLLGKEHQLFIDNQNVTVSGRDLAPIESLRVSVAGGEP
MEFMADDRDVTVVRGPRASIRVEVLDQDGKVLKTVDASLSFSFEDRAMISLPALVEGLPY
RLEPPGAQ
>tai:Taci_0125 methyl-accepting chemotaxis sensory transducer; K03406 methyl-accepting chemotaxis protein (A)
MARGFAHMTDMKIGFIGGGDGALKIMRHLMRLGFKIAGVVDLSDDAPAMREARANHIPTY
KRMEDLLSKPLDLVIEVTGRDSVAKEAEEKKSPRTGLLRSGDARFMYEIIAREEENSKVI
RRQIEEIASLRRRLEEVLEPLKEAFEGLASGNKDVEATMRPMLDSMDKLSQQTQRSDELV
GTIHAIARQTKMLGLNAAIEAARAGELGKGFAVVADEVRKLAEQTTASVQEVGDVLTDIA
SIAKTLAEPIQQFSQVAEKRVKAIEGLKGKVETLSSMIRSAQEVEQRLEKLL
>tai:Taci_0126 cob(I)alamin adenosyltransferase; K19221 cob(I)alamin adenosyltransferase [EC:2.5.1.17] (A)
MGMVQVYTGNGKGKTTAAIGLAVRAVGHRMRVKMIQFLKGWDFYGEIEGTQGLPGFELVR
TGTPDYVPKGGARPIDHQEARRGLELAREALSSGEYQLVILDEINVAMDYGLVPVEDVLE
AIANRHPDTEVVLTGRYAPEEVLEVADLVTEMREVKHPYQRGIKARQGVEY
>tai:Taci_0127 dimethylargininase; K01482 dimethylargininase [EC:3.5.3.18] (A)
MFKNVIARRPGTSITEGITSAPELGKPDHQLALRQHQAYCQALESCGVQVTVLPPLEEYP
DSCFVEDTAVLTTRCAVITNPGAPSRRGEVDHMVDVIRSFYPADRVEFIRDPGTLEGGDV
MMVGDTFYVGLSARTNREGIEQFARILGRNGFKVRAVPLSQVLHLKTGVNYLEGGNLLVS
GEFVDHPEFASFNRIVVPPEEAYGANCIWVNGTVIVPQGYPTVEAQVRDLGYRVILVDTS
EFRKIDGGLSCLSLRF
>tai:Taci_0128 amino acid carrier protein (A)
MSFVDLVSVIVWDYLWGMPLVLTILGVGAYLTIRSGFFQVVGFRSAMGYALRSVLGREGD
RGKGLLSSAEAMSAALGTTIGVGNIGGVATAIATGGPGAVFWMWVAGLVGMVIKMAEITL
AVHYRSTDHRGETYGGPNYYMRRGIGEEMGKRGLFKVLSGIFAFGFLTSYFINIQTYTVS
EAVGNTFGLSMTWVGVVYTVFLYGMISGGLKGLGRIASWLVPFMCVFYLAAGVFIIVRNL
PAIPGALGLIVSSAFNGTAAVGGFAGAAVAQAMKVGFSRSVFSNEAGWGSAPMIHATARV
DHPVKQGLMGIFEVFVDTFVICTITCLVIVATGTWSSGQDGATLTLSAFEMSIGSYGRYV
LALAVFIFGLTTSGGVYAQIEVVLRYLLDESPLKDRLLWLYKWTYPLPSLAMVYIAVRYG
LPGTLVWVFSDASTALPIFANVVALFFLSNRFLALLKDYRARHMGEVTHREAPVPLFFEG
GQGEEA
>tai:Taci_0129 AsnC family transcriptional regulator (A)
MSGDSDRLLDETGWRILEELQENCRISYKELGRRVGLSTPAVIERVRRMEEAGIIEGYRA
VVNPRRVGYSFRVMLAMSSIYSNPDDPIMRALEELPEVIRCWSVTGSNDFYMEALIPSME
FLEALLTRMSRHGRIVTSVVLPNLGGSGSGRVTRPREGL
>tai:Taci_0130 DNA gyrase subunit B; K02470 DNA gyrase subunit B [EC:5.99.1.3] (A)
MNAPVSQYTAKDIQVLEGLSAVRKRPGMYIGDQGQRGLHHLVYEVVDNAIDEAMAGFCDT
VQVTVHPDGSVSVEDNGRGIPTEMHPTMGRPAAEVVLTVLHAGAKFDKKAYQVSGGLHGV
GVSVVNALSEWLEVTIWRNGKEHRQSYRRGVPVTDLIAGEDTDRRGTKVHFMPDGEIFST
LEFSADTLIGRLRELAFLNPGVTIVFRDLRQDPPMERKLHFEGGIRSFVEYLNRGKEVLF
SPPMVVKGEKDGVIVEVALQYNDTYLERIFAFANLINTVEGGTHVSGFRTALTRLINDQA
RKEKLLKDKDPNFTGDDLKEGLTAVISVKLLEPQFEGQTKTKLGNGDVKGIVDSVVYEGL
KVILEDQPQILRPVVEKAVKARQAREAAKKARDLVRRKSAMSGMDLPGKLADCSNRRPEE
CELYIVEGDSAGGSAKMGRDRSFQAILPLRGKILNVEKARLDKILSNDQVRTIIQALGCG
VGDEFDYSKLRYHKIFLMADADVDGAHIRTLLLTLFFRYMPQIIENGHLYVAQPPLYRVQ
EGKNVHYCYSDRELKEIMQRLSGRKASVQRYKGLGEMNPEQLWETTMDPANRVIKRVEIE
DAVLADELFSVLMGDAVEPRREFIEAHAKEVRNLDV
>tai:Taci_0131 hypothetical protein (A)
MFLSLGSGELVSARRVVAMVRDGNRTYVHLDDMSALASNLLPASILARSRALLGLEGSSS
GKDTTKEANMEKKERME
>tai:Taci_0132 hypothetical protein; K00748 lipid-A-disaccharide synthase [EC:2.4.1.182] (A)
MRYQVYMVVNSPGEMAGWARPVALELTRRGCSVSLVIPPCQYASGGEEDLCAAMGYRSYR
LGRFILDRPWLADPSVPARLLRLGWDLKLTALLGSAGGLVTDAYVGAPRTARGVRTYLTP
DWAGRDVLASRGVNAVRVGYPIFDLPLKTRRFHAPRPVVFMVGSRPFEALHALPFMVEAA
WTMAQTDPGVLPVFPLARTLDPDVMGRLLASLGEVDRPQRPGLLAYRGVPMAITWDGSLP
EGAFLWVALPGTNNLEAVSLGVPLLVLLPLNRAWEIPLDGILGMIPAHLPGLRGLKKWLI
SRAALRLPHVSLPNRILGRRLVPEMVGDLEPRQVARRALEIMGSPLGEEMRRAFLQIRRE
NLGASRRIAQVVTS
>tai:Taci_0133 methyl-accepting chemotaxis sensory transducer (A)
MIPGSKEVPGGAASAAEALEHMELGLDDLEGAVEALKGSIGSIEEEASAVARAGAEVNAH
ARRMTEELMRNASAAREAMEVMERALKIGTAVQEDAQRSRGMLDETNRAVMAMVSSAQGV
ADSIQRMTKVLQDISEITGHITAIAKQTKLLSLNASIEAERAGEHGKGFGVVAAEVRKLA
QRTDEAASKISQLASSSRAIGDEASSSIAQAVGLSTQASERTQATMEALETMFQSILTVA
EALRSGAKTASQQSRSASELAEMSQAMAQRTDEQASMLTTVDGKVKENRIVMDLLPQRIL
DSSRHLESLKGALCGDDHGEPSVASIRQRGEVLMGIEADDFGKFHWWEGRIPKGLDVDLG
EAIARELAVPARWVAIPWGNGERGTVTGTWTLGDFDGFHFLCTTVTKLPERLRHVTFSRC
YFKSGQSVVVPRASGIRAIGDLKGRRVAVTSGSTSEAAARRHLKESKIVPFPTGVQEANA
LANGEVDAMVLDRPVAWDHLERHPEWTELGISLSVESFAVTMPKGTSPALKALIDQVVIR
ERDRLFSKYFANRVRR
>tai:Taci_0134 hypothetical protein (A)
MKKVRLGGWMGLLCALALVLALSTGALAAPVALTSVGQSPDAMMVKVLLKKAGLDSDYEA
TMKASQLSKEHKVLVAVVGGSMKGLGAAGINKEQERDRVKDLLGAARSKGVKVLVMHVGG
KGRRGELTDFLMGVAFPAADAAMVVKGGNDDGLVDKLVPKGVKVQQVETIQAVSDPLKAK
LAAWGVK
>tai:Taci_0135 TRAP dicarboxylate transporter subunit DctM (A)
MGNWFWPEGALTVLMVGAFILGAFKLKLPISLALGLASVVGAVASGAGLPVRHLVEGMFG
YLDTILIIAFAMIFMKSVQGCGLLNSLAAWVIRRFARRPVLLCLSITLLVMLPGMITGSS
TAGCLTTGALVAPVLVRLGVPRAKVAAAIAMGAIYGMIAPPIDIPVMIIGGGIDMPYVGF
GLPLLLATVPLAILSSLWLLLPHLKRVTLGGQMEEELRRMEEVPLKGSLFLPFLVLLVLM
GAERLFKSPLLSLGMPLQFLLAAASAFAVGKPMRPLEVAREAIRDALPVLGILMGVGMFI
QVMTLTGVRGFVVVSCLAVPAALLYPVMGISIPLFGAVSAFGAASVLGVPFVLALLGKDQ
IVVAGALALLSGLGDLMPPTALAGIFAAQVTDEEDYFKVLRHCVVPGVVTALWGLGMIAL
ANPIASLLR
>tai:Taci_0136 hypothetical protein (A)
MTWIYMGLVALVLFLVVDRCLRDRDPMTQATAAMVAIPLVLRLLRVK
>tai:Taci_0137 succinylglutamate desuccinylase (A)
MMGKERRSALLMLALAAAVCLWASRDFLAMRERDRVFPAPGFRVEMLSSYLPDLKGTGMD
TEVYVQEGPEKGGTVFVLGGTHPNEPAGYLAAVLLVENAKVRRGRLMVVPFGNASGFTHN
QPQEASPNRLTFQLDDGSMRTFRYGSRDVSPLVMWPVPDVYVHKPSGQSLSGNESRNLNR
SYPGDPDGSPAERLGFAIMELLRREEVSVAFDLHEASPEYPVVDAIVAHEKGMEVAAAAA
MDLKLEGIEMRLEPSPKNLRGLSHREWGDGTGAVPFLIETANPSQGRLRGRTDERLVKTG
LDKAYLKASSLGRLFVPYDQGGKPLDERVGRQLATLSALVSAFSMFDQDRGVEIRGIPSY
QDVMSRGIGHFLRSGR
>tai:Taci_0138 gamma-glutamyltransferase; K00681 gamma-glutamyltranspeptidase / glutathione hydrolase [EC:2.3.2.2 3.4.19.13] (A)
MKFKSGFLALVMVLVLGVGTLWAGQGDVYARNGMVSSAHELASRAGVEILKRGGNAVDAA
VAVALALNVVEPNASGMGGGGFMTIRTADGKTVVVDYRETAPLSSTKDMFASEEAKKGKW
SIRGGKSVAVPGFVAGMFHVLERYGTMSFAQVAQPAIDLAEKGFKLHPMQNQIITDEYEK
LATYNDPAKVPFFKDGMPMPAGEVLTQPDLAKTLRILSKEGKGAFYGGPIGEALVRAVNA
SGGKMSMEDLKAYRVVERKPVFGTYRGYRIYSTPPASSGGTHVAELLNILENFPMRDLKH
NSASYLHVMAEAMKLIYADRAKYMADTAFVKVPIQGLTSKAYAAKQAQRIDFKKVAKEVV
PGDPWPFDRGMASYRADGIDERISTSSFSVADKMGNIVAATNTINYFFGSGVMVPGYGIV
LNDEMDDFSWDPKSVNAPEPGKRPLSSMSPTVVLTPEGKPFMSVGAAGATRIITAVSQII
MNVVDFGMSMDDAIEQARIYNLVSGSKAGNLFAEEGIDPMALEVLGIKGHTVELKPKAGA
FGTAQGILFDPVKGLNGGADSRRLGVPVGF
>tai:Taci_0139 histidine kinase (A)
MADIPIRIRRPISLWVGMGLILFWALSLRMGASWILEALDRASRGLSVGDLALGALRLVA
INSGRALMLYGGWFALGLSLKGGIRSLWGFVVILLGVPLSYGVSWGLMGGPGLHFGTSAL
ASLVAVLVLRWLTQGLKGWLDRLIVMALLVLAIQWLDICPSLTPYGFGGGELSMGLKAMA
SVMGEGVLFDWIGFLGFALSLVGAVGSASITMGKVLQERQFRLIRSQERRMAQLREEGRR
ARVFRELQGLVHDLRRPLTVIMGLGDVLMAERPGDERLVRMMASAEGMDRMIREILSGDA
AGEVRLRDLYDLVLSQVSPMPYRGRIFEAGDEAVGGLVIRANLMRLARALTNLLDNAANA
YDGPVEFGGRRVDRGVELFVLDRGPGFGVQGQEVRFGTGLTFVEQVARDHGGSFQVRTPE
GGGCEAVIFLPLVEVDGDAADRGP
>tai:Taci_0140 response regulator receiver protein (A)
MLRIGALDDDENILFTLSSMAESQGWEMETTTSCDRFLRWVRDGAKDIYLLDYHLPRMSG
LEVLRQAKALRPNAVVAMLTIEQDPVTARTLISAGADDFIAKPIRLADFCARVNLLRRVG
LSAGSSWRERKGLSEGRIRRAMEILEGAGGRWVTVEEMASLMGLAYATAHRYMEHLAMKG
LVEREEALSDGRPGRPRVLYRIPSGPQGR
>tai:Taci_0141 homocysteine S-methyltransferase; K00548 5-methyltetrahydrofolate--homocysteine methyltransferase [EC:2.1.1.13] (A)
MLLDRGRVRSLLGEVRSPLVMDGGMGTQLAERGWHPPMLPEEMCLHMPQAVREVHESYVE
SGAAVLETNSFGGSVRKLSMRGLGHLAEELALRSAQIARQAAGDALVAGSVGPTGEMLAP
LGEMSFEEAVKSFEPQVRGLIRGGADLILIETMLDLKEAAAAVEAVKRVDPLFPFVVSFT
FDRDGRTVTGTTPEAAACWAQAVGALGVGANCGLGPRGYVPVVRRLAEASPLPVWVYPNA
GVPSAGDYLGPDEFVGECEELLKAGASVIGGCCGTTPDHVRALAALARGRRVTRLHCDLG
GVRLSSRSRVISAGAGLPLAMIGERINVSRKSPLREQVGEYRYGEVKREAKAQTVAGAAV
IDVNVGLPQIDQVRAIREAIWAVESVTHLPISIDSDAPAVLEAGLAEAVGVPLMNSVTAK
EESLELGIRLALRYGAVLAVLLIDQRGILEDGLERARIAQRVLDVASSRGLGPNRIVFDP
LTLTLGASQSNGLETLRAVEAVSRMGGHTMLGISNVSHGLPARGLLNRTFLAMAMERGLD
MVICNPLDRELLGVVRAADALRGRDRGLGAFMAFGPSWREPERGAVQAAEASAGEVCSGL
SELSRRVMEGDRDGALAEALTVMAQEGPMEVISGHLIPALDEVGRRYETGEFFLPQLMEA
AEAASAVCRLAEEELLRLGRSANRGTVVLATVEGDLHDLGKNLVGTVLKSHGYRVVDLGK
DVKAEVILEAAQREGAQVVGLSALMTSTVPRMREFIEEARRRGAGFKVIVGGAAVSPAYA
RSIGADGMSYDAVGAARLVERLLSGLPCDWEGLGCS
>tai:Taci_0142 5,10-methylenetetrahydrofolate reductase; K00297 methylenetetrahydrofolate reductase (NADPH) [EC:1.5.1.20] (A)
MFIRELFGRGRPVISFEIFPPRGGVPVEEVYRTLGAIKDLAPDFVSVTYGAGGSTRDATL
EIASTVKNRFGLEVMAHCTGLCHTPPEVHEMVEDLMYEGVHNLLAMRGDPPRDRHVPEGP
SFPHGSDLIGYLRRAFGDEVCIAAAAYPEGHVEARDMEEDLAFLKLKVDMGAELLITQLF
FDNEIFYRFLESIGRLGIRVPVCAGIFPVLNARQVERIVSLCGVSFPPKFTRMVARYADD
PASLAEAGVAYATEQIVDLLAFGVDGIHIYTMNRPDTTRRIMNNIGLVSRRAVAGSGD
>tai:Taci_0143 hypothetical protein (A)
MTVSGGSRLGVVAIVVEDLEMVHRVNSVLHEHAQIVVGRMGIPYRDRGVSVISLIVDGSN
EEISAMTGKLGRISGVSVKAAYAKLRDAGEGIG
>tai:Taci_0144 radical SAM protein; K01012 biotin synthase [EC:2.8.1.6] (A)
MSLVRDEVEIRELVSSMVGGYLPTMDEMEFLLSLDWEGAQVLLEGARKVKEELFGPEVHI
RGIIEFSSHCSGRCLYCGLRADNRDLARYRMEEEEIVRCAEEAIGAGYMSLVLQSGEDGW
YDRWTLGRVIERIKGIKDVAITLSIGERSYEDYRYLRQAGADRFLMKHETADQGLYDRLH
PHSSFRRRLECLTQLKELGYQVGSGFMVGLPGQTLRSIARDVLLLKKLDVDMAGIGPFVP
HPRTPLGDQPAGDPFLVLKTVALARLLLRRPHLPATTALGVLDRRMRDWAFHGGANVVMQ
KLEPHRYRRLYDIYPKGVGEERSIAEEREELERALESMGLRVARDRGDAVRV
>tai:Taci_0145 biotin and thiamin synthesis associated protein; K03150 2-iminoacetate synthase [EC:4.1.99.19] (A)
MGVLSARALDTADFIDHGRITEVLEAARSRAGDVGYLREVLAKARQAKGLDPQEAAALLS
VQDPAMEDEMFSLAREVKERIYGRRIVLFAPLYVSNHCVNDCSYCGYKCSNRGFERRRLT
MEELAEEVRILEGLGHKRLALEAGEDPVNCPLDYILDCIGTIYSLKFDNGSIRRVNVNIA
ATTVEEYRRLKEAGIGTYVLFQETYHRPTYRALHPRGPKSSYDYHTTAMDRAMEAGIDDV
GLGVLYGLYDHVYDTVAMLFHARHLEERFGVGPHTISVPRLRRAHGVDVSAFQLVDDEAF
KRLVAVIRLAVPYTGMILSTREDAEFRDQVISLGISQISAGSCTGVGGYADHYGRRAEDE
KPQFEVGDHRSPMEIIKSLMRGGYIPSYCTACYREGRTGDRFMSLAKSGQIGNVCQPNAL
LTLKEFLLDYGDEEAREIGERLIEREVNEIPHPRAREAALEMLRRVESGDRDLRF
>tai:Taci_0146 small GTP-binding protein (A)
MDTPKANRLHIAIFGRRNAGKSSLINALTGQDAALVSSEPGTTTDPVMKAMELLPIGPVV
FIDTAGIDDQGELGQLRVERTRRVLDRTDLALLVVSPPVTDLSMEEGWLAELRGRGIPVV
GVFNKSDQGELPVQWVSGRLGLRLTPVSALTGDGIQELKAAIQEAVPEGWEMRTILGDLM
EAEDLVLLVAPQDVQAPKGRLILPQVQVMRDVLDHDGVAMMVKTGELRGAMELLEAAGRR
PDLVVTDSQVFHLVKDLVGPDVRLTSFSILMARYKGDLRTLVEGARAVDRLVDGDVVLIA
EACTHHPLEGDIGREKLPALISEMSRARLEFRVVAGNDFPRDLKGFSLVVHCGGCMLNRK
HMMSRIMAARSQGVPITNYGVLFAKRSGILDRAVVGLI
>tai:Taci_0147 NADH dehydrogenase (ubiquinone) 24 kDa subunit; K18330 NADP-reducing hydrogenase subunit HndA [EC:1.12.1.3] (A)
MSCCCCGKENGQQFRELEEFIDKLPNKKGELITVLHKAQEIFGYLPEEVQAFVARKLEIP
LAKVYGVVTFYSFFTMEPKGKVAVSVCMGTACYVRGAEDVLHELEKAMGVKAGKVSEDGY
FSLDTLRCVGACGLAPVVIVNGRVFGRVTPADVPGIVDQYRPKVAGSEVNTCNV
>tai:Taci_0148 NADP-reducing hydrogenase chain B; K17992 NADP-reducing hydrogenase subunit HndB [EC:1.12.1.3] (A)
MSNKIKSLDELRKIKQSVKEGTELREKGQDIDKMIEVKVSMATCGIASGAREVMAEMIEE
AKRRGLSNVVFTQSGCMGFCHSEPTIMIVRPGEEPVLYGNVKGTERIKEIFDHVIEKGEM
VDGMIPTSYRTSHE
>tai:Taci_0149 NADH dehydrogenase (quinone); K18331 NADP-reducing hydrogenase subunit HndC [EC:1.12.1.3] (A)
MAVKMHILVCGGTGCISSQSDRLAEALKEALAKRGLAEEVKVVLSGCFGFCEQGPIVKVA
PDNTFYVKVTPEDADEIVAEHILKGRKVTRLLYKDPKTAHEVSDSKHMDFYKKQMRIALR
NCGFIDPENVNEYIARDGYEALGKVLTSMKPQDVIAEVKKSGLRGRGGGGFPTGLKWEIA
SRFSADQKYVICNADEGDPGAFMDRSILEGDPHSVIEAMAICGYAIGATKGMVYIRAEYP
LAVKRLQKAIEDAREVGLLGKDILGSGFDFDVELRYGAGAFVCGEETALIQSLEGNRGEP
VSKPPFPAERGFYGKPSNVNNVETFACVPPIILKGADWFASIGTEKSKGTKVFALAGKVN
NVGLVEVPMGITLREVIYDIGGGIRDGRKFKAVQTGGPSGGCLTEKHLDTPIDFDTLLEA
GSMMGSGGMIVMDEDNCMVSVAKFYLEFTVEESCGKCTPCRVGNRRMLEMLDKICQGKAT
RDDLNRLRELALIIKDTSLCGLGQTAPNPVLSTLDNFFDEYLAHVEEKRCPAGKCKDLVR
YVIDPEKCKGCTLCAKVCPADAISGKVREPHVIDQDKCVKCGACYTACKFGAISRS
>tai:Taci_0150 hydrogenase; K18332 NADP-reducing hydrogenase subunit HndD [EC:1.12.1.3] (A)
MINLNIDGKYVKVPEGSTILEAARQLGIDIPTLCHLKLDDNVGMVNKSASCRVCVVEVKG
RRNLAPACATPVAEGMEVRTNTIRVLNARKTVLELLLSDHPKECLTCAKSGNCELQDLAE
RFCIREVRYQGVQSTYKKDHSPALERDMDKCVMCRRCETMCNEVQTVGVLSGVNRGFNAV
VAPAFEKPLVDTVCTFCGQCAAVCPTGALVERDYSWRVIEALADPDKVVVVQTAPAVRAA
LGEEFGLEPGTLVTGKMVSALRQMGFDYVFDTDFAADLTIMEEASEFLDRLNRYLKGDKA
VRMPILTSCCPAWVKFFEHQFPELLDVPSTAKSPQQMFGAVAKNFFAKKLGIPREKMVVV
SVMPCLAKKYEASRPEFAVDGNPDVDISISTRELAHLIKRCNIDFLSLPDEDFDRPLGES
TGAGVIFGTTGGVIEAAVRTAVEWATGKPLEKVDFTELRGMQGCREAWVNVGDLKLHIGI
AHGLGNARRLLEAVRDGKGEMFHAIEIMACPGGCVGGGGQPYHHGNFEIVKKRAEAIYRE
DQGKPIRKSHENPEIVKLYEEFLGKPLGETAHHLLHTHYFKRSDV
>tai:Taci_0151 formate/nitrite transporter (A)
MGYKTPAELVQSCARMAEKKGAWAPVQMLVLGFMAGAYIAMAGFLYTVVTQDAARYVGTG
IAKLLGGTVFPLGLILVVIAGGELFTGNCLMPMGILVGCVPLGRVIKNWAWVFLSNMAGA
VAVAFLVHWSGLAEGEVGANALKIAAVKMSLPFGQAMVRGVLCNWLVALAVWMSMAADDV
AGKISAIFFPIMGFVASGFEHNVANMYYMALGILVRREGSTLTASSLPADKLSHVNLAGY
VGNLLPVTLGNVLGAILFVVVTYFVVFKDQVAGGTEDRGG
>tai:Taci_0152 fructose-bisphosphate aldolase; K11645 fructose-bisphosphate aldolase, class I [EC:4.1.2.13] (A)
MLSVSEIENILGDEAEDLLNYTCKGIPKEDLHLPGPDFVDRVFAQSDRNPQVLRSLQQLF
SHGRLGNTGYLSILPVDQGIEHSAAASFAPNPMYMDPENIVRLAIEGGCSAVASTLGVLG
MVARRYAHRIPFVLKINHNELLSYPNVHDQTLFATVEQAWDMGAVAVGATVYFGSPECRR
QIIEVSKAFRRAHQLGMATILWCYLRNPVFEKEVDYHLSADLTGQADHLGATIEADIVKQ
KLPENNGGFRAIGFGKTHPRVYEELVPNHPIEYVRWQVANGYMGRVGLINSGGPSGKNDL
KDAVRTAVINKRGGGMGLILGRKAFQKPFEEGVKLIKAVQDVYLCDEIVPA
>tai:Taci_0153 FAD-dependent pyridine nucleotide-disulfide oxidoreductase (A)
MDRTVEVLIAGGGPGGRVSYMALWNMGVRSIAMVADEPPTVICSLPYSVGRRLIPNGPCA
VAVDLENSHRLPKEIAQDVIWGSVRSVDHALRTARVETRDGEVTVRYRKLILAQGAAPWI
PDVPGVLAGEGSSGPTVMVGDRLLPRDALAPNVKVLRGLQDAKDLDQMAKSAKRAVVVGS
GAIGLEVAEALHQRGLSVTVVEVLPHAVAALDEDMAAVLENKLLQNGIDLKVGLTVSEVL
RDGILLSDGSKLEAELVVFASGVRPRLDLARSLGLKVDRGVVVDGRMMTSLEDVYAVGDM
AQLTDAATGLPLLPLIGTLAMRQAMVAAMNVAGMPAQLPPVTTWGVSQVFDLHWGSVGWT
VEAARRCGVEAVGVRIPVRSRDPFMEGRDGAWKITVAMGGPGVTPGQIIGFQVLTEGDNP
VHLAERFIDVVASRSTVQDLFARYFIHSPSHNSVDDPYLGLMMEARRLMEQPRG
>tai:Taci_0154 methyltransferase GidB; K03501 16S rRNA (guanine527-N7)-methyltransferase [EC:2.1.1.170] (A)
MDLDLAMSFHLVKENEGNLRRYGALLASGNSKVRLTGTAGEEDLWEQHIVDCGALVSLLP
RGARVIDVGTGGGLPGMVWALCRSDVGVTLLDSVGKKCAAVEEMARMMGLEPHRVQVVCS
RSEEFARLNREVYDVACARALSEAPVLAELLSPLVAVGGMVWAMKGPRCEEELAPGEGRW
GELGLSDPEVLDYDLGDRHRKLVIWRKISPCPDRYPRRPGMAEKRPWYR
>tai:Taci_0155 metallophosphoesterase (A)
MTPLSRPFRGLAWFPLLLLLLLLIPQGANGAVRGLNHINLDSILSTPVEGELRFLVVGDT
RGPGSRFRFLVPQMREDQGLFVIHLGDLTNRGTQGEYREALELLRSIRKPFLVVIGNHEL
VDRGRGRFEDIFGSWRDRAFVLGGALLVLLDNADGRPLSEERLRWLDRELASHPGPKMVF
MHQPLFDPRPGKSHAMDERGAREMLEVLKRHRVDRVFASHVHAFFQGDWDGVPYTISGGG
GASLYSRDPESGFHHYHRVTVGPGGVRVETVPLGGYVR
>tai:Taci_0156 metal dependent phosphohydrolase (A)
MGLVSIENVRPGMVLASELRAPDGRVMLGKGVTIEDRHIRMLRLWGIPVADVEGYEDRAI
AEEEGVREEALRKARALVSRWMNPGTAFEEEIFAQAVREVGQRIAKEGSVPSAWIPYPPA
EVPKVTLGDMGVGVPAMRHLVRQHVRLSSFPAIYFKLREVIESPVSSASKIAEVVSKDPA
LTVRLLRLVNSSYYGFPKRIDSIQRAVAIVGTNQLTALAMAVSAVGAFKGIPSSRIDVES
FWEHSISCAVICRVIAFTLRMPNEEQFFLSGLLHDVGRLVLFAKVPWVMKSLMDLALYEG
VPMHRVEERHLGFHHGSMGEALLKEWNIPDFIRTMVGGHHSPDESDLPRESAVVHLADAM
ALALRWGNSGSHLVPTLSQRGLDMLEIPPEALPAMVSQARRQIAEIRRIFLI
>tai:Taci_0157 response regulator receiver modulated diguanylate cyclase (A)
MNTSRLSELERRFRMLEAERERINRILAVAVGLVPSAVEEDGHLDRILVRAADRARSLIK
IGAWTCLLFSEDGMDLSRVAGQEGEVDFDAALAEMSSDGTLAWALTHPNPMFMSLPQGSF
LVSALSTPSKILGVFMASLEERPEEIPEIGVAFFRTLMSYTAISIENQMRLEEVRSLNGQ
LKENVERLEETKRALEEANRLKDAFLAHIGHEIRNPLGGMMGLLRTTLGAELPPPVAHRM
EVLLRECETLNSLLDDLLDYSKLEAGRLDITAIPFSPQALLEELASTFSVRAQDRGLEFR
FFTDALPDRIMGDPRRLRQILVNLLSNSLKFTRKGHVSLSGWGGEGRVYFAVEDSGLGMG
DQEMGRLFVPFSGSSSGAGLGLYLSKELANRMGGDITVRSRPGYGTVFTLDLPVRQEEGT
GCPLDGLRALVLDDNNTSLSAACGVLRECGVQAVGAQSVQEALEEAEDGKFDFVLMDLNL
PGGDGLSAMHRLHEALGCRVVGLTAGVSPDVEEAFLREGMLKVLRKPLDVMELAWALKHR
EAPQRNLQTDLLETFRADMARLEDVMLKAFREGDQDLFLKSLHEFKGAALSFGQWRGSGG
ASFRVPMGVGGRFGGVEFPQGMRLLVADDNPSTREGILRIFSNRGIRVLTASTGEEALEV
LLKGEVDVALVDYMMPHIGGVEVIRRLREEEQCSERYTYVIMITVKDTKEDLVLAMASGA
DDYVVKPFDPDDLTLRVLSGTRVMEVQRKLRFMARHDQLTGLLNRRAVIEMEEREMARSV
REGGSLSVAMMDIDRFKAINDTYGHLAGDQVLREVARRVGSKLRVYDVVGRYGGEEFLLI
LPGASLGDAKRLCERMRSAIGSEPVLYDGLQIPVTASFGVAEFVPQLTVDQLNNLADQAL
YLAKASGRDAVRALGAD
>tai:Taci_0158 major facilitator superfamily protein (A)
MTERKDRGGWPVVLYVVLVAAYFMSNFFRVSPAVLLPRLAREMGMTAGVTGFISSLFFYA
YGGVQPLCGSLNDRYGPMRIGALGMLICAVGTFMFSFADSPASLGVARMLTGLGLGPIFS
GVLVHQAHGFPKERYPMLTGLTIALGNLGAVVSVVPLGLALDSMGRFNTFLLLGIVSAGI
ALVLWVLKGHDPVTSSGGKGPMLKGLKEGMRILVSGHRGIKVAALLWASAVGVQLSLQGL
WGVAWFEEAYRCGPSAARNWATMIGIGMMAGTLLGGPLASMARGRRSSFAAIGGSVAASW
GLFLALMALRAPIWASGWAGALMGITTGGAVVAANSAINDLVDRERIGALLGAANMMVFA
LVILCQWGSGLMIEAFGGQSHGAFLKAYGIMALFLLACTLPILTVRSFKRS
>tai:Taci_0159 molybdopterin oxidoreductase (A)
MKILSACAFDCPDACGFEAQWGSSQVRGRDDHPYTRGFVCRKLTKLLDALEGPRPTQPML
REGGVLNPISWDRALSILAGRIESAVKRDPRRILWGTGSGNLLMTNCLLDLFSQRLGGFT
GLAGSLCGGEGGHGLSLSYPVRRHVPPEEVLESRRILLWGRNVAETNVHFVPLIARARAM
GAKVGYLDVRPTRTHGLADVAWTLRPGSDLALGAFLCGEVLRGGGGPVGEFRGLEEFEGS
IRWATRQEVGRLTGLSSQELDEILQFVTSDGPLSLWAGWAMQRRQGGDLLMRVLDSLVFL
LGSQGVPGGGMVFSADDGAPFPPGFAEGCFSRLAPRPVVGPWLKGAQDPPVELVIFSRCN
PVTQTQGVEDLLELMDREDPFFVCLDWRLSATASRSHLFIPVAPFPEQPDGLVFSYWHDL
LQVTRPVRRSPCPSEADLLDSILRMLGFDPCVRGSFEPFVRQVLSNPGLVPVAEGIWRFP
HPDRNRGAFSFPLVPPVGPAGDSLTLVTPHRFDAVNGGGCESWAEGDGLVFRLSPREASR
LGLRDRQRVAVRSPWGEVRGVLRVEEGVAPGTCWTHSGQRGVNLLVGPQLTDRWNCCLSQ
VEVELRPL
>tai:Taci_0160 amidohydrolase (A)
MNHHDQLLARVLDFLDRNREEAVRMSDRICDHPELGGEEVRTSGEFARALREGGFRVKTG
ILDLPTAFHATWGRGPVNVALLAEMDALPEIGHGCGHNLHGTASVFAALALKEALREEDA
TIHVFGTPAEETNGSKVEMARAGLFDEMDLALMFHCCSGGSYVDYRSMAIDSLEFTFSGR
TAHAAAAPWEGRNGLNGVILLFHALDMLRQHVRPHVRMHGIITHGGAAPNIVPHEARAHW
YFRAPTREELDQLVERVKAIAHGCAAATETEVSYRYNEASFDHMRPNPPAEEAMERILTE
LGFRLRKGPGPSGSSDVGNVSRRCPALQPELSISDREIPLHSREFALATKSEGGHRALIQ
GAKALAWMGLDVIFNPQLRERIRRAFESPTTHG
>tai:Taci_0161 xanthine permease; K03458 nucleobase:cation symporter-2, NCS2 family (A)
METRGARGYGDGILYKVDDRPPLNLSVVLAIQHIMAAFGGIVAVPLIVGGALKLPVHDLG
FLVSAALLAAGIATYIQAKGIGPVGAKLPCVMGTDFTFVGPSIAVGAQMGLPGIFGATIA
GSFIEIALSRFIKPLRRFFPPVVTGTVVMLIGLTLLPVAIDWAAGGYGAPDYGSVRNVSI
ALSVMTVIMLLNRYAKGFLSSAAVIIGLIFGYLICIPFGMLDMSPIAKAGWFEVPTIFKY
GVKFSMGGFFAFFTAYLVTTVETVGCLFAIGEASGKELDSEDISKGILADGVGSLIAGFV
NAGPNTSFSQNVGLIPLSKVASRYVVQVAGIILILMGLFPKLGALVAIMPNPVLGGAGII
MFGMVMAAGIKTLKGVELNNRNMLILAISLGIGIGVTVRPDFISSMPRAVRSFFSSGISA
GTVAALLLNVVLKDDAEGDLEEDLEVRPEEA
>tai:Taci_0162 diguanylate cyclase and metal dependent phosphohydrolase (A)
MDTRYREILPRAFESWPYPLLLLEDGPPPRVIYHNPAFAGLLDREDLEGAILSDLPHLGG
CDLSDLAGLPAGERGYLKAKDRTFNIQRTAPAEGVSLLIFQDVSQEMRRIDLLEVEGERV
SKISLEFEDVFEGIQEGAFLVRAHPDGSFRYVLVNRLYRDMFMIGSRDVRGLTARELLGD
RMGAMVEANYRDCINSRSPITVAERFLLPNDQVRLLQTSLVPSFLDHAPSHIVGFIKDVT
DERRAQEERDAALRRYEAMFREHPAVMLLIDPESGQILDANPSALNFYGYRHEEITRMTI
QDINQLPEEEVRRRSLLAAHGKQRYFLFPHRLRSGAVRLVDVFTAPVNIGESTALFSIIF
DVTEREEAKRRLHQEKETLNTTLMSIADGVVATDAGGTITSINPSALKMAGIKEQDALGR
PFSHVFSIIESKTLNEGDPLGAAIRSGRIIPISDAVANTPGGKIHISGSASPVRNSLGEV
TGAVAVLRDVGQEKQWRDKMLYMSYHDPLTKLPNRRFLEEEISRLEEEQVMPVSVIMADV
NALKMTNDAFGHERGDALLINAAKVLKAACRRGDVVGRWGGDEFLILLVGATERGAEMAA
QRIREMVRDSPLGDIPMSIALGWGTRSNPGQGILPAMKEAEEMMYRHKLIDGRDQRQMLL
DRILSALSSRCHEDEDHRNRLKKICLAVGSAMNLSPREMEDLSLLTYYHDIGMIGIPPEV
LRAEGPLTENQMEDIRRHPEVGYMIAQNVKEIVSVADLILLHHERYDGSGYPRGLKGDQI
PIQCRIFALADAYEAMTSGRPYRRPLSHREALEEIASLKGIIFDPQVVEAFVSSLGN
>tai:Taci_0163 amino acid carrier protein; K03310 alanine or glycine:cation symporter, AGCS family (A)
MEGFLMDLVSSANGVLWGKVMVWLLLGTGVFYTLRLRFPQVRHFGHMFKVTLGGRKSQEG
GISSFQALCTGLAAQVGTGNLAGVATALVSGGPGAIFWMWLTAVLGMATICGEAILAQLF
RVKDQDGTYRGGPAYYLEKGLGQRWMGMLFAVSIIVAMGFIFNAVQSNSIAAGLRGAFGM
RELPVAAVLMAVTAVVIFGGLKRIAHVAEVVVPVMAIAYIAISLYITLTHISLLPSIISM
IFQGAFGAKQVAGGVLGHTVAQAFRYGVARGLFSNEAGMGSTPNAHATAEVRHPARQGFV
AMMGVFVDTLLVCSATATIILVSGQLGSGATGIELTQLAIRSAVGSWGPYFIAAALLFFS
WTSILGNYYYGESNLKYLFPNCGTLGLGAYRVIVLGMLLFGATSSVPLVWELADFFNGIM
ALLNLVGIILLSNLAVRAMNDYESKLKSDPDPSYDGN
>tai:Taci_0164 hypothetical protein (A)
MTSRPVRSFLLALSLAILCQLSPQPSMGATLPELEEMVSSSPEVLRAVYDLLALQAREEA
LVASSGLKFFAEASVTGSNRPESRSDDARLEGYSTLSGRVGLALPVLGSWHRERVSQIRA
RIDSLKGAQREMEARRANLTALRKAYVLLWTSQRRELLSRWFLRLEGQAMPPMRRRTEEG
YLLKADLLEMESWFHLARRQLEGALADQEMAMGIIRKATGRPYQEILKAETPSLRPVRYS
KGALGRYVNQDDPELGILQQVTEQMELAAHHQGRGGYEAEVRAGVSYSLEDPGRGGHDAF
VSFGLTAPVGLSKASRLSREAALFEAQAAAEEEAIHRMDRLSSILHGVSRCRHALSQLEF
SSARLESALEALRVADLRASSIPGDVLERRLRAQMDLFSAAMDVVEAEGLAMQYHAELLE
LIPQDGPQEDPVVISSPPPGTSQRWALVMTALGGTPSPRGQSTGALQLGAYLWNGDRVLN
GEGDRLLELIGRSPFRRILISFTSRGIRSILDGGPASRRLHDFLRSARSSGVWVELLLGD
PDFILDPKGMVDLISRLKGLPFDGLHLDLEVDQIPGASQRRQELNRRFLQAVEAAAKASP
WGVSVSIHPRYLEEPFRQETLEGLHRSRVRGVAVMIYTSSTDRAVERFLSVARGVGDIRM
WLAVSVEGNVSPEESLRGLGPAGFSDALDRMGRAGVRSVLVQSFEDHLSMTGGGGR
>tai:Taci_0165 multidrug resistance efflux pump-like protein (A)
MRIRFSRKESPNVDPGGLKVDYGPARRAALKWRWYLLLLLLFSPLAFLLWKVASYAILVS
APGVVRLETVTVSSPIQGVVSLPLRPGQLVRRGDQLFSVRDPSVEARLAVLNAELGALKS
SPYRPPSLNRVDLSPLASQVQVQRRSVAYQREVRDRIRDLFSRGAATRAELDQAEDRLRQ
AEAALAQAEAALSTLKPSAQPASQFSEYEAMRLNRMAQIQAEAEQLGSVRHKVVTSPVDG
VVLELLVNDRGSVPMGGGVVTLGDRSRVRIWGYLDPRFMPYGEVGSPVRVRTPDGMTVQG
RVEATPTLSTQIPPDLSGPLNERGRAVLISVTCPELPAAYHVDGIKVDLRFPFSWRNAMR
SLGIRI
>tai:Taci_0166 response regulator receiver protein (A)
MIGEAHGGHGILRVGSVLALREALEGATRGILVPRGAETLEVLMELRSHRDRGLIPAFVE
GETDRFLAELCDGVDLTEAQMSSRAEEIWDRLQGIQWDLLGSSLDYRLIAFLYSRPHRGL
SPVLRPLTGRVYLWPLMEALGGGKVDPQGWIARLADGGYLEEGELVERVRFCPFCDGGHL
NYVDLCPSCGSMDIENVQFIHCFTCGRVGPKEDFLVTGEMICPFCAARLRHIGSDYDIPM
ENQRCRDCGAAFSEPRVSCHCLLCGQWSDPADLIPRNFRVWRLTDKGVLAAQTGEMQSRY
EVMDTLNYMKPEPFRHILQWMLNLSRRPPVEPFCLLSISFGDLDAFVARVGLRRAMETLR
SIMGRIKEMIRTTDVSTRSEHEEILLLLPKTPLEGGLVVARRIGQIRSALPQEVASTLPL
EVKIASVPEDLEDSADVDLFLAKLREVR
>tai:Taci_0167 family 2 glycosyl transferase (A)
MGPFLVTDVLRMAAAAIRGLLEDPLSSQVWVVIFKFVPMVVFLELPYYAFVLAGVLKYAM
ERALLPWEEVQYHPSVSCIITCYSEGEDVKLTIRTLAHQIYPGRIQIIPVIDGALVNSHT
HRAALEMMDQVMRAPNRELLVLPKWQRGGRVSSLNAGLSVARGEVVMALDGDTSFDNDMV
SKAVRHFRDPNVAAVAGCLRVRNWRSSLAAALQGLEYMLAIGVSKTGLSQFNAVNNISGA
FGIFRREVLNLIMGWDAGSAEDLDITMRIKNYFGRYRSVRILFDPEVIGHTDAPPTFRGF
FKQRLRWDGDLFYIYVRKHLKSFSPSMMGWRNFITVTLGGLYFQIVVPLILLVYTAFSFI
TLPLGTVFRILLLVYLFYLGVTLVFYLLGLAFVSERPRDDLILGVLLPLFPVFTFASRLW
SAAAVIWEMVARGHLDSSMAPWWVLRKGRF
>tai:Taci_0168 metal dependent phosphohydrolase (A)
MPKVRVSDLREGMVLQEDLLAPNGRFILPKGAVIRESYIKTFKAWGVVEASVAEGPVAEE
PPVPEGLAPFIDRARALADMFFPREGRDEMPMREIHRCGVLAMAKSLAEGEEFPLEVGCI
PVSPSSVGVRRKVTPHELVAANAFVTLPDIYYRIDEVIKAPNSSVEQIARVVGKDPSLSA
KLLKLVNSSFYGLPSRVDSVARAVTLVGTKELLNLAIGVSLLSAFKGLDPGYVSVRSFWT
HSVACGVFARILAAKMGIREEERFFLAGLMHDIGRLILYVKVPFSMGEVIRLSSQGQDIY
ETEQDVLGFDHGHLSYYALREWKIPSSIGELVRFHHRPSSARTPEELVVHVADVFAMAGR
FGTSGSFMVPRLSPYHWDQLGLSVNVIEPVFVQGQRQIREIIGMFFS
>tai:Taci_0169 diguanylate cyclase and metal dependent phosphohydrolase (A)
MEQDPQKRVRELEAQLEQAQRERMEAVMALQIAMEFSSHLPSSYKDGPLRDMLDEAASKV
RSILSPIAFAFYVVAPGFPSFDLAGCYPSSKMPLLEREKDILIEDGSFAWAVEVSKRTWC
TSSDGNLRMLLQPMVSNDRVMGMFLAAMDFGDVPDVKLVFLSVILSSLAGAIQSRQLIDA
LKEANGELVSRCFSLERSKLEARAERRKLDQEIAEARTEARGAQERVFQVFEAMDDPVLL
VDRGHRLSYCNGAFLSRYGLSMDEALGMSPEELLGDGDYAETWRGLIGQALSSSSPIRRD
VESVAGGSRVVFDSSLFPMRGLSGGVEAVGIVLRDVTERRAAEEMMRFMGYHDPLTGLYN
RRFFEEEMRRLDTDRQLPLCVLMGDVDGLKLTNDVFGHHEGDRLLMDVAEHLKRSIRRED
VLARWGGDEFVVLLPKTDPEVAMEIARRLSVMDSSRKPVPYKITFGLGVKTSPEQDANSV
LRMAEDRMYSLKGRERDWVREKIVNSLMLDIEKRSCETCEHRRRVANLALGIGRAMGLED
DDLERLMLLGEYHDVGMIEVGEEVLRKEGPLDRYEMSLVMKHPETGYRVANASSSSLGEI
ARLILHHHENYDGTGYPHGLKGNQIPLLDRIFRVADSYEVITGGRPYRPPMSPDQALEEI
ASRSGTWYDPAVVQALLGLMG
>tai:Taci_0170 YbaK/EbsC protein; K03976 Cys-tRNA(Pro)/Cys-tRNA(Cys) deacylase [EC:3.1.1.-] (A)
MKSKGKTNAIRILEQMGIHFETREYQADESDLSARAVALKVNLPLEQVFKTLVLKGDRTG
HLVAVIPGNREADMKALAALSGNKRVELIDLKDLQPLTGYVRGGCSPVGMKRHFPTYIDE
SARSFPFISVSAGVRGMQVLMNPHDLLRATSGSWGKISREG
>tai:Taci_0171 PAS/PAC sensor protein (A)
MSDKIDPIRDLLNYHPDMLFVLDRSGRIVEAGASAFVFLGLMPNDIRGTSFANLLPPDRR
EEFLRFISRPRMLRMNRYPMVRHDGVEVTMELHVSKGSWAGEEAIYLTAIDLSERVRSEA
QVEFYMEEMERIAMKLRQTQQALDDQLQKAAKLHRKLMPAIPKMEGIVGAGCFDPASRIG
GDFYGVVPLGDRALAYLVDVSGHGLDGALISLFVRDWVAEYLSGRTPSQVDPLNLLEHIS
SRFLGEELLYDYFICLQIALFDRGKGTFRLVNAGNPVRPMLFTPEGGVALLDCVGTPVAG
LGEEDITPVEVPFRSGSRLLLLTDGVVDQDSSGERFGVFRVKDLLERHGAESPEEILRAI
YSAFQTFLGDKPRRDDVTMLCFGAE
>tai:Taci_0172 hypothetical protein (A)
MKVRITSRFWLNMVSKHGRDFRMIMSTIIAG
>tai:Taci_0173 hypothetical protein; K03671 thioredoxin 1 (A)
MNFKNRRLWAVLAVIMVLSAALLMKVFERRREAVEGLTFEVSARSEIERALSSGLPVMID
FGSEYCGPCRAMESELIWAEALVRGKGIILFADVWKDSSLAEGFPLRVIPTQFFFNRDGT
PLAVPKDDQLGLFEYRDGSGRHVYTIHEGPLTSHQILGLFRLMGVDVE
>tai:Taci_0174 cytochrome c biogenesis protein transmembrane region; K06196 cytochrome c-type biogenesis protein (A)
MIHGASLVGAFGMGLLGALSPCLAVTIPMTLALAAGTRSPSRAMGLAMGLLLWAGMALAL
VPLGVGASFLGGALRARPGLLYGALGVLTMLAGLGTLDLIQLPSVRLPMHGRFTGPLGAL
AAGFAIAFLSSPCSSPLLIAALGLSASGGAISAAAVMLAYSAGHSVPFLLAGASAALVRR
LLEDRRLTGSVRIVRIGAGLVLLGLSARFFYLAL
>tai:Taci_0175 hypothetical protein (A)
MSRGFIVGPKGSKANPICCCGGSQCDPEMTLEGAAEEIRRILSAEGFEDVSVTVEDPSDP
SCDHVARRAAESSPDLIPLVMVDHKVAAYGGVKPDLLLRILRKMKGV
>tai:Taci_0176 redox-active disulfide protein 2 (A)
MEIQILGTGCPKCKKLTEMAEQAARELGLEFTIRKVSDINEIMEFGVMSTPGLAVDGKVL
TAGQLPTYERVKDLLSRL
>tai:Taci_0177 anti-sigma-factor antagonist; K04749 anti-sigma B factor antagonist (A)
MGYNITTEGQKATVAVRGHLYVEDVADMKARIFDEIANGVVNFQFDLTDLNYIDSAGLGL
LISIQKRVIPLGGRVTVTGAQGLVLEIFELTRLDRVFFPR
>tai:Taci_0178 hypothetical protein (A)
MRFVFESLEELAGSRDRILQVLRIMAPSKALRIFVTLNEALNNAALHGEPPIVLEIDKHT
RETTGEERLIIKVSCGGRGFVPRLRLSDPEVPRGRGLWLMGAMADRLAFEDRGRMVIMEH
RLDRPGRKRSLDTYWGDEDGIQHNH
>tai:Taci_0179 ribonuclease H; K03469 ribonuclease HI [EC:3.1.26.4] (A)
MFKGYFDGASRGNPGPAGAGALLEDEDGRVVWEHREYLGRRTNNEAEYWALIALLEEARS
RGIDRLIAMGDSQLVVSQVTRKWKINMPHLRELARRVWELSEGMDVSFRWIPREENRRAD
RLSNQAIDMASE
>tai:Taci_0180 GntR family transcriptional regulator (A)
MISSTAADEAYRAIRLKIMLGELKPGERLYENLLADMLGISRTPVREAIRRLDSDGLVTL
VRNGGAWVSNPTEEEIRDAFELRVILEGMAARRGAVGRRTSTLRRLEEVVHREELAVDQG
DMEGYIDASWMFHRLVGESSGSKTLLECLDRPLAKTFAFAVLHRELFEGEMGLGRASTGD
HAAIVRALDQGAPDLAEELVRRHVIHVAERMGFPIGS
>tai:Taci_0181 major facilitator superfamily protein (A)
MGSMRGLFRSLRHRNFRLFFMGQSVSLTGFWMQKVATGWLVYRLTDSPMALGTVDFAGSI
PMLFLTPFTGAVLDRLDLRRTLFVCQALCALQALALGILTLAGVISFWHVVLLSAAMGVI
NSFEMPTRHSMVPQLLDNRDDLGNALALNSSLFNLARLVGPSVAGFAIAKLGEGICFLAN
GVSYLATLKALTMMNLPRVDRPASRSSTLDDLLAGWRYGMENRTIRSVLLTLSALSFFAF
PYLVMLPAVARDVLRGDSVTLGLLTSATGVGGLTGALFMAWASGMDLKRLLPTAVLAFGL
SLTAFGASRVTGLSMISVACAGFSMVMCLIGSNTLLQLNAEDSKRSRVMSLYILAVMGMG
PFGSLIIGGLSKALGVSMGIALGGVLTLLSGGLLMTSLRNR
>tai:Taci_0182 hypothetical protein (A)
MSVTPDSPEDRLRLSAYNAERLVAVLATLADRIDQAVSNRNQELVDHYQREFQKASLKFM
GNVEALLDEYYLMRGRKRSRIANEPLEPRELEEIYASVRRMIDLLPPEEVQRLEAASPQR
SPLPKGRLDVKG
>tai:Taci_0183 hypothetical protein (A)
MSMLGLFLGLVTACFWAISPILLKVGMRGVRREDVNPMRSFGFLLGMTLIALLTRSGGFV
PNGALAAVMVVLNVVLGNYLGDQLYFGAIKELGVSRAVSVGSSYPLMVTLVSVLWLKERP
GVLHLMATGLIVLGLVLLKMEPHREGERVYPIGGYIKALGAAACWGVSIPMTRWLVTAGG
LSPVGANWWRSLTLVVVAWGLWFRGPGSRPERRRALARIPLKTWLILNVAGAIGLALGGY
TFAVALTMSPASLITPITASSPIITALVAVAFMGERLARHQWIGVGMVVLGSAIIGAL
>tai:Taci_0184 nucleoside recognition domain-containing protein (A)
MSGSGGLEFLLESIQRGVKLGLRTTWTLVKISVPVYVVVSLLGATPALGWVARLFGPLMG
IFGLPGEAAMVLVVGNAINLYAAIGAMKALDLTGYQVTTLALMLSFSHNLFVEGALCRKM
GVSFWLMAAIRLGMASAAGLLMGTLGGA
>tai:Taci_0185 nucleoside recognition domain-containing protein (A)
MKIALGAMRSVKNLAVVVIPLMILMQLARDYRLMERLLGAFAPVSRALGMSKRASLPLLV
GLAFGLAYGAGVIIQASEEEGLSLRDRFLVILFLVGCHAVVEDTLVFVAVGANGWLLITA
RILAASAITVLCARFLPRSAFRVKVDPHGDRCGG
>tai:Taci_0186 metallophosphoesterase; K07098 uncharacterized protein (A)
MGTAAGGRGLTLRRAYVGHAVAALATFALLAGGLFAYRRWVLPFDGALTALLLLAPVTGF
SLLTPFLRRRLAGPIGDLVEDASYLAVPVGFLWGLLTWGLVALRCLGLWRAVSAVPLGAL
WRLIPAPWDLGLTLGVSVLAVAWGLGEASRVRVVRYVVGSDRLPPGTSIRVVQISDLHLG
MVNDRAFVARLCETLRGLEPHLLVSTGDLLDGPPEGLRDLAEALASVPHPLGAYAVLGNH
EHYAGLEEAMEFHRACGMRILRDQWVPVGPLRIVGVDDPGYLSGPGRSREEAELWGSVPE
DGVFTLALKHRPTVHRCSAGRFQLMLCGHVHGGQIFPFTLLALSAYRHSKGLKRMKGPFE
GSLVYVSAGTGTWGAPVRLMAPPEVTVFQLVHRSSELRGEEAE
>tai:Taci_0187 phospholipase D/transphosphatidylase; K06131 cardiolipin synthase A/B [EC:2.7.8.-] (A)
MALRRGSIKRGTLLALLGLGLLLVILSNLPSFRLALGAIQRGWAHGGLIRELLGLVGRGY
ALARGALFNPLSVALYGVVIGAVILLENRNPDRTVAWLMALALVPLLGLVAYLLVGPKFA
SARALRRRHQELARHRRYPLEVEIPPSEFQGVARLLVRTNGAFPLAFQDPTILSDSASAF
GAMFAALEEAKGYLHAQFFSLTSDGTGRRFAQLLTEARRRGVEVRLLYDGVGSWGLERDL
LEELKAAGVRAVPFLPISFPMFRREFNYRNHRKILVVDGSVAFVGGFNVGDKYVGLAKGL
SPWRDTMLRIRGDGALGLDDVFRRDWRFASGEELPLWNPPPAWGGPFVQVATGGPDSPGD
PLKHAYLAAMGACRERLWLTTPYLVPGMEVMEAMRTAAMRGVDVRLVIPGRPDHRTVYFA
SRHHIGELLEAGVQVYRYQRGFIHAKTMIVDRELAAVGTLNLDVRSLEINYEVQAFIHHR
RTVERLEADFVKDFMDSHLVTREEWASRGLWERLLDSSFRLLSPEL
>tai:Taci_0188 Glu/Leu/Phe/Val dehydrogenase; K00261 glutamate dehydrogenase (NAD(P)+) [EC:1.4.1.3] (A)
MVYDLYSMFVKQVERAEPYLGANSELLPIFLEPREVTEYTLPLRMSDGTIRPIKAWRSRH
NNALGPYKGGVRFYREASREEIMALSGWMTVKCSAAGLPFGGSKGGVKVDPHQLDHEELE
RLARLYGMAIASDSGEEVEIPAPDVNTNPQIMAWMLDTFEKVRGISSPGAFTGKPPEVGG
SQGRGEAGAMGGAFVLEKVLRRMGKDPRGMKVAIQGYGSLGITAHRALSAMGFRVVAITD
SHGGVYREGGLDPEDLSSHKIMTGVLRDYRDADNITGDEIFGVDCHVLVPAALECAINDR
TAPAVRAQIVLELANAPTTPEGDQILADKGTVVIPDVLANSGGVTVSYFEWVQCRSGEVW
RHSKVVRKLKEKLKGAMWDTLELSETYGIPLRTAAFVRGVGRVLRAMKLKGVWP
>tai:Taci_0189 hypothetical protein; K09760 DNA recombination protein RmuC (A)
MNYLVLALSGLGVSAANLAVSIWILGRVRAQQGEVQRDIRRLEEALSREAGQVRMDMRSL
REELLKYQQDQRVELRNLVETSSIRQMDALSRGMESLGQGQASQLERILKGLEASSSRVF
QGLGTMNESVLSGLSRVQEVLAEGMERIRRGNEEKLDRMRDVVEEKLQGALERRLGEAFS
SVSERLEKVHQGLGEMRALASDVGDLKRVLSNVKSRGIWGEIQLGNMLEQVMSPDQYGVN
VQVVPGSSNRVEFAVKLPGDESPVWLPLDSKFPQEDYHRLLSAQEASDPKGAEEARRELA
NRIVAEARSIRDKYVCPPHTTDFAVMYLPVEGLYAEVLKAPGLAERLMTEFRVVPSGPMV
LAALLNSLQMGFRTLAIQRRSGEVWKLLGQVKGDLRRFGEMLEKARRKIQDAGDELDRAA
SRSRTMERRLRDVEELPEEAGQGVE
>tai:Taci_0190 BCCT transporter (A)
MLAGNGDMKVRKEVFYPMAAIFIGAIALGIAAPEAFYKAENAIVEFAFVNFGWLFQLSSV
MFLAICTYLGFSKYGDIKFGGKDAKPTLTDWQWFSISLCGGIATGILFWGIAEPITHFMS
PPDVLGLKPQSEGAAMFSMVTTFIHWTFIPYSMYGIAGLGIAYCAYNMGLPYSVSSTLYP
LFGNRTRGTVSALVDNICLLAIAGGVAAVLGVGAMQAGSGLQTLTGIKTGKTVWATVLAI
TVTIYVVSSYSGIMRGIRILSDYNAKIFLLMMLFFFVVGPTSFILNLGVQSFGHFLDSFF
ERTMFLSPIDGSPWPRWWPVYYWAIWLAYAPLIGMFLARLSYGRTVRQFLLFNVVLPSAF
GLLWFSIFGGNAIHSQIHGGQIWDSIQKSGLEVSVFSFLKNYPLGTAWSWIFISVLILSI
VTLCDSMTTTVASLSMTGSHLEGKEPPAPMKIFWGITMASMAIINLLSSSGKISGIDATK
QIATVAGFPILFFMCLMALGTARAIMKGMGPVDQETDPAEAPKGA
>tai:Taci_0191 phenylalanine/histidine ammonia-lyase; K01745 histidine ammonia-lyase [EC:4.3.1.3] (A)
MTVTLGDRPISIHQVLSVARGEGVEIHPEALQRCTATWEALMDIANRGHPKVYGLNTGVG
INKDQEVTKDSYCRYNMNMLQVHCVGLPPYGNLEEARAVMVIKLNHLLMGYTGITPRFIT
LLKDMINLGVHPAIPLRGSVGEADIACLSHLGLVMTGQGLVIQDGRPVPSGPELERMGLE
AVQPGPKDGLGLVTSNALGEALGALILDRIGRIVDTADLVYAMTLEAFHGNPSPLDPRAM
DLYPSPGAQRSAQTVRSLLAGSYIWDDPKSLQDPLSLRCSAMVHGTVRDLIRRCIKVLTA
HINAPDDNPLAFPDGTVVPSALFEPLPWVVHFEGLKVALGHLAQTVARRTLRLGSDRFTG
LPRFLNNDPCNCHAFGVIQKTLSYLLAEVRHLCNPCSMDVESLSEDQEDRGCNTPMVMDQ
LGQIAQRLEALLAIEAIHAAQGMDLRGARYGVGSSAALERLRREVAFLDVDRDLSCDILS
AQALIAGGGLLKASRDALGEVVAYRDL
>tai:Taci_0192 aldehyde oxidase and xanthine dehydrogenase molybdopterin binding protein; K00087 xanthine dehydrogenase molybdenum-binding subunit [EC:1.17.1.4] (A)
MREGKVGIPLNRLDGEAKVRGTFRFLADRLPGDVLHGRLITSPVANGWVHGFQVSEANRV
DGLVRIFTPQDDPLLKPFNSAVYMEDQTDLRDERIFTDRPLFVGDIVGAVLARTPQGAAE
AALRVRVLCQAMEPVVSIHQALERPFLDSRPGRLEGRISAGEEVHQEECETLSVTASTPK
VHHGAMEPHICLSYMDGPTLVVESPCQMPFAVRYVLSQALGLPMSRVRVIKAPMGGTFGG
KQEVILETRCALMTLLTGRPVLLTTSREETINSTRSRAATVGQVHMTARRDGRILSRRIH
VICDAGAYASGGHRITMAMGKKAFRLYRIPHQEFLGITVFTNTVPSGPCRGYGSPQIHAI
TEIAMDLMARRLRMDPAELRLRNLVHPFDPDPTGAPNLGNARVRDCLTRGMEAFRWAERR
DELENGKGGRFVQGVGLACASHGNGYFGSPFLDVMGISIRLAEDGSALVSGAFQELGNGT
MTAMTQIAAQALSLPVERVFVSEADTHLSPFDVGCVASRVTYVCGSAVLEAARSLKDLMA
EAFLRLAGLEGDPSRVRFADGRLELDGTSMTYRDLATRALRELKLELASHGTHHPVDNPA
SFGVHFAQVEVDTLTGLVRVTDYLACHDVGRAINPKLLRGQILGGVQMGIGMALSEELRY
DRSGRPLCGSLSRYHMPNCPDMPDVKVLLVEEGEEGGPFGAKSIGEIATVPVAPAICNAV
NMALGTSMTELPFTPERIVSAMNGGNVR
>tai:Taci_0193 molybdopterin dehydrogenase FAD-binding protein (A)
MTHLKPTSLDQLVKSVACAPEETRYIAGGTDLVPQINRHGLPGPLVDLTSVPELRRLQLG
DQILLSSGVTFAEVAQASVPQGLRDMASMVGSPQIRNRGTLGGNVANLSPAADAVPMLLA
LDARVEVLNPRDHMTRLEPLEGLLSTRGRVVQSPLDLIVSFRVTNRWDISFFGKVGSRRQ
VTISKLNLAFAADLGSNVCRVFMGAIGPTPVRCPQAEEAILALKGRDLMEQLPRILSRAV
EMAIPTRASMPYKRRAVMGLGEDLARCILTHGR
>tai:Taci_0194 (2Fe-2S)-binding domain-containing protein; K03518 carbon-monoxide dehydrogenase small subunit [EC:1.2.99.2] (A)
MSVRFTLNGSPVTYSPAPSERLVDMLRNLGMRSVKEGCGEGECGACTVLMDHRPVTSCTV
MAFQAHGSEILTLEGLERMGVLHPIQRAFVDNDAVQCGFCTPGMIMSAYALLSSNPDPTR
EQVAEALSGNLCRCTGYVPMVEAVLDAARRLRGS
>tai:Taci_0196 response regulator receiver (A)
MKPVRTLITEDDPMVSFIIGRLVNSLGDFLLVGQAQNGREALEQIRAHKVDLVLLDLSMP
EVDGKEVMLTIRNEDLDSDVIIITSSYRKADAVEALRLGAWDYIVKPFSYDRLRVSLDSY
KDAFRYRASLPAELAQEQLDRVFYPESRLNLYSTSGIQRGDTAQRIMDVLSQEERPLSAG
EIADKIGISRITVRKYCEALVSTGRLIAQNHYQPKGRPIKKYQPI
>tai:Taci_0197 peptidase M24 (A)
MYHWSINLLEVGDLRRDRIEGLLARLSEEGMDGIFLGPSGDLTYLTGLELFPDERCKGLM
VSGAGCFGLVPLLYRQEMGERLEGIPLFVWDDREGFLGAFARGCASLGLVGKVIGINSGM
RAVDLIEAMGVVRARYVNGSKVMDPLRRVKDPGELDLMRSASEMADRVMWRVFESLRPGV
TERQVRDLILRSFEEMGVVPSFEPIVAFGANASMPHYSGGDGVAREGDCAVLDFGCRFKG
YCSDMTRTFFVGDPSDEARRIYRVVLEAQLAGLAAVRTGVEAQMVDRAAREVISRAGYGE
FFLNRLGHGIGLEVHEGPYIVEGNSNPLEAGNVFSVEPGIYIPGLMGVRIEDLVAVTPQG
CQVLNSFPKEFMVAGR
>tai:Taci_0198 alkaline phosphatase; K01077 alkaline phosphatase [EC:3.1.3.1] (A)
MVRRIRCWVMLLALLLVTAPADARARNVIVLMCDGTGATHTTVARWYKGGPLAMDQMYVG
RVRTWGAESLITDSAPAATAFATGHKASDKAIGVMPWSVAMPGVPAVTEETKARPVASVL
EAAKLAGKATGIVVTSNVQHASPAAYSSHWPDRNDYNEIGEQQLYLGMDVIFGGGSRYLI
PAEKGGARKDGEDLMEEARRLGYRVVSDRSGMMSLSSGRVLGLFAPDDLSYEFDRPVLTP
SQPSLSEMTAKAIEILSKDPDGFFLFVEGSKIDWASHANDPVGVVSDVLAFDDAVLVALD
FARRSGDTAVLVFSDHGNGGMSLGSKVTDASYSKLPLNALVEPLRRARLTGEGVERLLGD
QRTESGIREVVASNYGITDLTDDEVKAIAQAEKGRMNYVLGPILSRRSPIGWTTNGHTGE
DLFINYYGLKEPLKTIENTDIARICAREMGVNLDEATSRLFVDAFAVFGSMGASVRLDKS
DPNNQVLVVERGRVRAEIPLSKSTMRLGGRVVSTGGLSVLSPITGKVYVPQRAVEVFKAA
M
>tai:Taci_0199 C4-dicarboxylate anaerobic carrier (A)
MSGPESKNKTTWMLDTYIIIFLVVAFMAALTYVVPVGKFETHEIKYTMSGKEKTRTVLKP
ESFTIVKDESGNPLKKGIALFEPGGEVGFLNYVFEGLVSGDKWGSAVGVVAFILVIGGAF
GIILRTGAVENGIMTIISRLQGKEILLLPILFVLFSLGGAVFGMGEEAIPFVMILCPVCV
AMGYDSITAILVSYVATQIGFATSWMNPFSVAIAQGVSQIPVLSAAGFRIAMWSFFTLFG
IGYTLRYAKKVKENPTSSISYKTDEFFRKDISEHSSRGGNFTLGHGLVVFTVALGIVWVI
WGVVEEGYYIPEIATQFFVMGLVAGIIGVVFRLEGMKVNDIAVSFRKGAEDLVGAALVVG
MAKGIVLVLGGTDPSTPTVLNTVLHYAGEAFKGLPAAVSAWLMYIFQSCFNFFVVSGSGQ
AALTMPLMAPLSDILGVSRQVAVLAFQLGDGFTNLIVPTSGVLMACLGAARMDWTQWARW
QIKFQGLLFLFGSLFVVGGVVMGLK
>tai:Taci_0200 GntR family transcriptional regulator (A)
MEDQLGAMQKVESHVLSRIVSRRYLPGDRLTEPALAEELGLSRTPVRHALSALVSDGVLV
REEGRRGYLIPRLTREDMTEVFSAREVLEGFMAQKAALAATGEDIGCLRAINAKEEALAN
LGDVEGYCAANDEFHMAVARMARNGYLMKAFKLVYWRSQLYVHALIDFLPPSEDGGSQSL
LEHRRIVDAIERRDPEGARRAAEEHLRSTRGYRIAFGGREALFLDMFEGEKRHRRGRRAP
GREDRI
>tai:Taci_0201 isoaspartyl dipeptidase; K01305 beta-aspartyl-dipeptidase (metallo-type) [EC:3.4.19.-] (A)
MRSYLLRGGDVFSPEPLGRCDVLCVGERIAAVGDLGGVCLPDLEVVDVSGLVVLPGLIDN
HVHILGGGGEGGPATRTPELSVEEAFRSGVTTVIGVLGTDDVTRSVASLVAKSRGLAAEG
MSAWVMVGSYQLPVATLTGSIRSDIALVEAVIGVGEVALSDHRSSQPSFEEFVRLAAAAR
VGGMLKGFGGKVNVHMGDGPRGLEMLRRAARETEIPVDQFIPTHVNRNPKLFDEAVAYAL
EGGVVDLTTSTTPVFLAEGEVKCSLGLRRLLDAGVPVERICFSSDGQGSLPDFDPEGNLR
GLTVGGVGSLWEEVRDSVLSEGVPLERAVPVATSSPARFHRLPRKGSVAEGFDGDLLVVD
QDLRPVHVMSRGSMAVRDRELIMRSTFSRR
>tai:Taci_0202 metal dependent phosphohydrolase (A)
MEEIASYPDAVFVKNIFSSSGSALLVPNKVPIGEILGKFRNPERLVSSLKAEGIDQVELE
FSHRVDKGVMRELLKQIDSSFETVDPKVSQEVSDTLSEVFSRLTIDQKFNFPKGEVDRLG
NMLGDEIRRTNQILYSLASADRADSYTHTHSLNVSLLAGYLAKRLCEINRCQEPVVDKAI
RAGLLFDLGKTAIPKEVLDKSEPLSDQERALIRQHPLHSERIARESGVDDPDILLGIRHH
HERWDGSGYPDGLTEKDIPLIARILAVADTFDAMTSDRSYKQAVSAKAAFNFVMSANETH
FDPEVCKVLLSGMGIYPPGSVVELSDGTIGTVAASTEGNLLQPKIMVKEPDGTTRIIELH
KEVHRKLFIKRALDV
>tai:Taci_0203 branched-chain amino acid ABC transporter substrate-binding protein (A)
MDQSMALDRIGEILDRYGRELLEDPDRLQHLLEGEWGAGREWFFPFVMAVRTAREVGYSM
PLSSPMGAVVADAMVDRFGIDPETARWASSGLVLLSRRHYGSSSEVTRSRVVDLEGVPRR
RPMLSPSQILWAVMGLLWFFAALSFGVYRMLADRRPEGGEFRITLMAPLTGPGGPAGQAM
LRAGQLAVEQVNAQGGIRGYRVRLLGFDSFAPDGAGAAEMADRMKAKTRPHVVVAAVGDA
GALELVNWSQSTLTPVIALDAKDPKVPAVSPYKPNPFMFALLAGPNVEGRSLAHLVSRGL
NRRRVLLVFDGGSPRSVEAQRRFESAFPAAGGEVANRFDVSQGSLDQLQRVLDEAALAES
DSAVVALVFDHRLVDLARILRLRFRGPLVGLGLPREAHLEAFRNSWWLDDLAPGDVYVQP
FVVAYRQRYKEQLPRDLVAPAVLSYDGVRWAADAISRASSYRPEGIRYALADTRSVPLVH
ATLTIDPSIHAPSSKAMALIYVGDRGPAFQRRIWVRGR
>tai:Taci_0204 AMP-dependent synthetase and ligase; K01897 long-chain acyl-CoA synthetase [EC:6.2.1.3] (A)
MDRLEKFLKGKLEESPGTNCYWWKGQWRTRRDLADLVVHSRRTLEESGFREGMRLGLMMP
NCPMVLALSIAAWSLGGAVAPLNLRSGFEGLMRLISMLDLHGVAFMEDRPEIGEGLKQAG
IPSSPCGLEGPLRPFTGRGASQLDLPDVAVIFSTSGTTGLPKAVPISHRNIMSNVTAVID
HVEFLRPGEVLLNALPNFHTLGYSVAGMLPLIGEISQAIIPSFIPPDQALAAINAAAVTG
IIAVPTMISMLVGSVARGGERPRGVNFVISGGDKLNVEMDRRCGELLGAPILEGYGLTEC
SPVVAVNRSYDKRRLGTVGPIVKGYEWQIRDLNDNLLEDGSEGVLWVKGPSVTAGYFRDR
ENTQARFRDGWFNTGDVVRIDPDGYVTILDRATDIIIVGGFNVYPQEVELCLLEHPAVAA
AVAVGERNSMTGEVVKAFVVLKEGASASPRDIIDFAKDKLPHFKVPRKVVILPELPISST
GKVSRRALREMDAQ
>tai:Taci_0205 MOSC domain-containing protein (A)
MPRTEGRVTAVCLSESKGTVKHRVDQARILEGFGLEGDAHGGDWHRQVSLLAQEDIDMMA
EKLSSIVNGSFGENIGVSGIDLSSLPIGTRIQVGEALLEVTQIGKECHTRCQIYHTTGDC
IMPRRGIFCRVLRSGLVRTGDPVTVLD
>tai:Taci_0206 FeS cluster assembly scaffold protein NifU; K04488 nitrogen fixation protein NifU and related proteins (A)
MAYSEKVVQYFMNPVNVGELPDPDGVGEVGNPKCGDVMKIYLRIRDGKIEDVRFQTFGCA
AAIATSSMVTEMVKGKTIDEALNVTNKDVAEALGGLPPEKVHCSLLAEQGIRAAIEDYLR
RQRGESPEPTGGSCFSHHEDEEGMESRAAD
>tai:Taci_0207 cysteine desulfurase NifS; K04487 cysteine desulfurase [EC:2.8.1.7] (A)
MSRRVYMDHSATTPVDPKVVEAMVPFFTEHYGNPNSLHGWGKEARSAMDRARGQVASLIG
AEPKEIIFTGGGSEADNLAIKGAAWAMRDRGRHIITSAIEHHAVLDAFKWLGKNGFEVTV
LPVDREGLVSPEDLRGAIRPDTTLVSIMFANNEIGTVQPIGELGGICRERGVLFHTDGVQ
AAGHMPLDVRSLPVDMLTMAAHKMYGPKGIGALYVRRGIKLTPLIHGGGQEFGLRSGTEN
VPLVVGFGMAAEMAAERLSKGEHEREAQLRDRLIEGVLSSVEDSFVTGSRTHRLPFHASF
CIPRVEGEAMVLRLDFAGVAASSGSACTSGSLDPSHVLLSIGLPHELAHGSLRLTLGKDT
TQEDVDHVLSVLPPIIKTLRDMSPYKKA
>tai:Taci_0208 AsnC family transcriptional regulator (A)
MVPIGVNQKTQYALRALYELSVQYRAGPVKIARIAEAQRIPRKFLEVILSELKAMGYVES
LRGREGGYVLARPPWEISIGDVIRDVQGPLSPVDCLIGRGGCRLSGQCSFRPLWARAARA
LEEVYDGTTFQDLVDGITAEEVSEDE
>tai:Taci_0209 methyl-accepting chemotaxis sensory transducer; K02044 phosphonate transport system substrate-binding protein (A)
MRSQVDSTSSLLLDAIESVGIKAQQSFSDGALQGKAAEELRQGVLSIRDRVSSLSKRMGE
VSGDVMGLSEELKRLEAFSVEASQAEARSKDLIGGALGEMSQMQRFLEAMEASSRANQEL
LSGLVQAAEQVSGLLSQIGKVTRQTQMLALNAAIEAARAGEAGRGFSVVAQEVGNLALST
QDIARRIDASMGDLKSKLAEVTRALEGTRDGLSQGSSALRTTSSSVEEAGRAALEMGGRL
KEMAQMVLRQSKLAEEVAQKTASMSQEALEAWSTTAQMDRLLTKEAQSAKRLRDGLRSLV
ALVETLQGRCAQVRPQDELWVGFTPFTSPEEIRDSYGPIVEALADRMGKRCRLFVSSDYG
SLGEALRDGRLQVAWFSPLAYVVAAEKVPMRVLGIPKVKGKPSYRGLIIARKDSGIGSIG
DLRGRRFAFVDRASGSGYLYPRVLMAKSGLNPDRDLGDVAFLGTHDRVIEAVLAGEVDAG
ATYTDAWDAAAKKMNLSELAIVATTDDIPKDAVAVRADSPEEEISRASGALLSLSTQDPR
CGGAMRALGIDGFVRGDDSMYDVIREAQRMAKGS
>tai:Taci_0210 hypothetical protein (A)
MTPPGELPPPPVSRIQVPIWVSMEDLRSLADRGIPSEMTGSGPIREGAFRGIGRYRVQRQ
GDVAVIARDGRLTLSVPARFQAQVTGSGEVLGISIPVSVSAQGSPVIGLSTRPRVDRDWR
VAPDLKVWVQWREPPRAEILGVSMTFQGAADRFVEDTVRRRRGEMEAWIDRELGLKGLIE
ERWRELQEPVALSEDPPLWLMVSPLSIRVPPVEVTPRGVLLDVTIGARVGITTDLPASRD
LTPLPSPEEGGSDGGGFRIQAAATLGYQAMNRILNRELAGRSIPLGGRGSVKISGVEVRP
NGEALTLAVQLEASEGPWFLPRRIQGTGYVTGVPRWDRESRTIRIEEVDFDPGTIRGLAR
AASWVIRPELLKALEASAVFPMGERLEELERSLDAMLRDRSIGGEVRIDGSVRRVTLDSV
SVTRDGLVLLLMLEGDATLRWVPR
>tai:Taci_0211 hypothetical protein (A)
MYLLFRLSGLLALLGLLGAAVTGLGGAILRRLVDPRRILRLHRALGILGVIGGLVHGAIY
WTQFR
>tai:Taci_0212 nitroreductase (A)
MPYVDFLAIAQARYSLRRYDPRPVPREVLERCLEAARLAPSACNGQPWRFFVADREPMRG
RLAEAAFGGPYRMNSFAAKAPVLVVVVSTPLPWTARIGQFIGGVPFAPCDAAVATEHLIL
QGASEGVGSCWLGFFNFKAVGSLLNLPGDLRPLFMVAMGYPPEGLGVPERVRRPAEEVWT
FLQE
>tai:Taci_0213 FKBP-type peptidylprolyl isomerase; K01802 peptidylprolyl isomerase [EC:5.2.1.8] (A)
MALKAQKDDTVKVHYLGTLADGTVFDSSEGRDPLEFVVGSGSVIEGFDRAVIDMEEGQSK
EVTIPSDRAYGPWSQELVFSLDREAFPFEPQEGMVVRLSLPSGEDMAATVCAVEDQTVTL
DANHPLAGKDLTFKITLVGIQRS
>tai:Taci_0214 diguanylate cyclase (A)
MRLVDTYSLILAFIVVQLAALGALGADLMKDPERRDLSFLSGRVLQIIGWTMIFYRDVLP
DGLSVLVGNCAMFAGICLDSASLVAISGGAPRYFRRIYLSAWLLFSGAVALEPLGLISRE
AMFLVGTLVHGALMVASGWFFVSCPRSSPLRRVLTGFYLSMGLVLGFRAVWLTSISRYAL
SDPALPQVLSILGAFAISTVSAISYGLLKKEMALRQVRIMADQDPLTHLYNRRAFTRIGE
DLFRRARQEGTPLWAMMIDIDHFKSINDTFGHSAGDEIIADLAFIMAKVLPCHLTCRYGG
EEFGALLTGLSDPQALETAEMIRAEAERASVMGISYTVSVGLAKLEGQKTMYALLDDADA
ALYRAKGLGRNRVEVFHQDMIPRERDLEAVSADQGIGG
>tai:Taci_0215 malate dehydrogenase; K00027 malate dehydrogenase (oxaloacetate-decarboxylating) [EC:1.1.1.38] (A)
MSDVYQRSLELHRAHRGKISVESRVPIETREDLALAYTPGVAEPCRAIEADPAEAYRLTS
KGNMVAVVTDGSAVLGLGDIGPLAALPVMEGKCCLFKHFAQVDAVPLCVDERDPDRFVDA
VAKVSVSFGGINLEDIAAPRCFEIERKLQERLDIPVFHDDQHGTAVVVAAALMNALELLG
RPLEDCRVVMNGIGAAGSSIAEMLIHLGCRDLVLCDRYGVMDRDDPRLSDRQRELAGLTN
PRRVKGGLAEALSGAQVFIGVSKGGILTREMVSSMAKDPIVFAMANPVPEIFPEEALSAG
AFVVATGRSDFPNQVNNCLGFPGIFKGALSVRAREINMEMKLAAARAIRDVIASEVERDR
VIPDALDPRVVPAVARAVAEAAVRTGVARTIG
>tai:Taci_0216 DNA-3-methyladenine glycosylase I; K01246 DNA-3-methyladenine glycosylase I [EC:3.2.2.20] (A)
MAEGPIRCPWCLKDPLYVAYHDLEWGVPERDELKVFEHLCLETFQCGLSWLLVLRRRRHL
RAALLGFDPEALASWGEGEISAALRAEGMIRCVSKVRGVVRNARTLLDLWDRGLRLSDLV
WSPFGGETRVNRRRLGEALPPSTPESEDLSRRLRGLGFSFVGPVVCYSLMQALGVVDDHV
VECVRHPSRRG
>tai:Taci_0217 Aldehyde ferredoxin oxidoreductase; K03738 aldehyde:ferredoxin oxidoreductase [EC:1.2.7.5] (A)
MILTRFHVDLSSRRVEREDVDPVEVRRWGGGKGLALPVLLDRIGPSVDPLGPQNVLILAA
GLLTGMPFHGMCRYGAYARSPLTMGYGESEAGGFFGPGIRSQGVDSLVLTGRADETCYLW
VQDRQVSVIPDPAMAGMETGEVMDRLRDRHGDCTAVVVGPAAEALVRFACIVNDLHHVNG
RSGLGAVMASKNVKAVACPSPRALPVQDRQLLSELQRLFAGWRDHPGAMGLHRYGTSATL
MGLNSMGMLPTRNFREGIFEGAQAIGHEALTDRYLIDRGGCFACAVRCKRVAGGGRYGAD
SRYGGPEYETLASFGSLCGVDDLEAILKAHELCNRLGLDTISCGMSIAWLMECVEEGLVD
PGDAVVSGFGDPEGMLRLIPMIASRTGVGDLLAEGTHRAAKRLGKGSSRFCLTIKGQEMA
MHDPRGKVGVALGYGVAASGADHLQVPYDTLFTNPESFACEAVKPLGILESMDLTGFAPS
KVAAMGELWKIWGAINHLGGCYFVFAPRSYFPLERIPDLVSAMTGWRTSLIEISKMGHRG
HCAARILNRRLGQGAEDDSLPLRMHQPLPHGPFEGRPIDPGEYRRALEMFYHLMGWDREG
NPTEHTRLALGLPLD
>tai:Taci_0218 ketose-bisphosphate aldolase (A)
MLDVNSGSYRELMRRRPLNVQARFGGEDVALVSGRDVAGAMGEAGAIALAANARNALVIK
GVLKAAKRCSAAVYIELAKSESTYCGANYENIPEYAARYSAELGHGVVFALHVDHYGIKG
EEDVLKGVSHLQHIISRGFTSVALDASHLPDYQNLCATRDLADWIPSGLGLEVEVGEIKG
AGELSTVEEALYFIGGLNAWGVFPDYLAISNGSLHGTYDSSAGVVEGIDLGRTKEIADAI
APYGVAIAQHGISGTPLDKVKAFRSYGIRKGNVATLFQNVVFGLEMDPDTGNAVIRDGSY
VKDPSRGVSKALWDRMVEWCDSKGMSRKSGDYKKLNLPFHDAIMEESEDIRDRIVDEVAW
WAERFMKAFGAEGTAEKVMEIALRRRDHNASPERKVLGCRADFGPEKAPNSTKSSNGDYS
D
>tai:Taci_0219 hypothetical protein; K09749 uncharacterized protein (A)
MSQGDDRDRSREELFAENLERFIADMDRRLSGMELGRDVVDASYRLEVSRDRMSARLDLF
PPLNGGSPLDWLVLVDRLSSEGLRGLLTEEIASAVDRCNSGQVVKDVVVARGTPPVPSEE
GRVEILFPLSMEESLDEDQDLPLHLRKVVKVRAVRSGDRLAIFHPPKPGRNGVDVYGEEI
PVEDPKDVSLFPGPGVSILEDARTYVASREGQPVLDGRTLRVDPVFEVRGDVGVSTGNVR
FDGSIVVRGNVSEGFSVVAGVDLEVFGGVFNASIQCGRDCVVHGGVVGERASVEAMGSVL
LHHLEHGRVISDGPVTVERYSLNGKISSGDRVTVKGNRGVMGGVVIALSTVDVTSAGSPA
EVKTLLAVGTSFRVQAQLERLKGELRDVVASIMRAENLVRAVSDRVKDLSSLREDVRERI
GKVMALYEGLKRQEGEIKARIAVLEEMLRSSAQNGLVKVRGEVHPGVVVEVSGVKRYVME
PMRYVSFYLGEDGEVTFGPYR
>tai:Taci_0220 N-acetyltransferase GCN5 (A)
MSRSDTFEIRDGVPADAGRLTQIAYAAKAHWGYDPATIDQWAGPLTVTEDYISSNRVFVA
CDGSGYPVGFSSLLWDQGRCELDHMWVDPPHMGLGLGRRLFEHAVREAARAGAKWVWILS
DPFAEGFYRHMGAFRIGDWPTVVTGERRIIPVMAYDIEPGAYDRYGRVDQPR
>tai:Taci_0221 helicase domain-containing protein (A)
MRRPDREEDLEFQGSPGEGGGLFYPWQEEACHAIGGRDAILSAPTGSGKTWVAYRWAGLM
DREGRPNMPAGRVIFTAPIKALSNERYLDLRNMGFDVGLETGDFKKNSDAPVLCCTQEIY
TLKYCRRPNQRVIVDEFHFIFGDPDRARAYMDGIRGTHRDSRLLVMSATFGNPGTVKDYL
EEMAQRDFVLYETSQRVTRLVFRRKGVKFSQIHDALVFAFSRKGVEYVAREIARTRKRLP
REDRSRLREMAYILEVDQIPEVLLKGVGIYYGSLLPKEKLLVEMAFRERVLDVVVGTDAL
SLGVNLPAETVVFAQLAKFFDGPLTKNEFLQMSGRAGRRGFFETGYVTFIPKSRCEHPDY
DTERLYAKLLGAPKEPARIEVRPAVGALLRKERTYEEEARVVAQCSLPKREFETVLAEIE
ETMYLINRTVGLVKDPETRRRLKRVLGDLWFDEMSVPSNIGAAHLFVRHGTPHALDLAEV
LRREERNYLQALLKVKRYANRLPEGYSIQGLDELDQEVNRIDPTVFGFEEKIGQLKVSEE
GWDLDEEV
>tai:Taci_0222 phosphoribosyl-ATP diphosphatase; K11755 phosphoribosyl-ATP pyrophosphohydrolase / phosphoribosyl-AMP cyclohydrolase [EC:3.6.1.31 3.5.4.19] (A)
MTDRIEWGNEDLLPVVVQSARSGRVLMLAYANREALDLTLDRGEAWFFSRSRGRLWRKGE
TSGNTMRVLEVRLDCDGDSILYLVEESGPACHTGERSCFHRVLKGSGGEACLFLHRLAEI
VDQRISRGDQGSYTRSLWERGASRIAQKVGEEGVEVALAVATMDRERAVEEAADLLYHLT
VALRRVDATLLDAEQVLMARHQARG
>tai:Taci_0223 Imidazole glycerol phosphate synthase cyclase subunit; K02500 cyclase [EC:4.1.3.-] (A)
MTMIRIIPCLDVKGGRVVKGVNFQGLRDAGDPAELGERYCIEGADEVVFLDIAASGEGRG
TMRGWTCRVAEVMTIPFTVGGGISSPEQAVELVRAGADKVSLNTAALRDPDLVRRCALAL
GSQAVVVAVDVKSSPLGFQVHACGGTEPTGISMVDWIRRVESLGAGEILLTSIDRDGTQE
GFHLEALQAAREATDLPIIASGGAGRREHFLEAARAGADGLLAASVFHYGGIPIGDLKDF
LSSHGIPVRRGVRA
>tai:Taci_0224 histidine biosynthesis protein; K01814 phosphoribosylformimino-5-aminoimidazole carboxamide ribotide isomerase [EC:5.3.1.16] (A)
MEIYPAVDLYGGKVVRLTGGRFQDATVYPTSPGEMALLFAQAGVRWAHVVDLEGAKTGRP
VHLWALEAFAGAGLKVQFGGGIRSIQSVRDALSAGATRVMMGSALFDRSVDVVEAHRLFG
PAILPAVDHRGWRVSVKGWTQGTDIPVDRALENLSRVGFSLFLVTDGDRDGTLSGPDLEG
YRKICARYGIIAAGGIGELGHLRGLRNAGAAGAVLGKALYEGAISIEEAMRL
>tai:Taci_0225 imidazole glycerol phosphate synthase glutamine amidotransferase subunit; K02501 glutamine amidotransferase [EC:2.4.2.-] (A)
MIGIVDYGAGNLENLRRALTRIGRDARVLRSPGEAEGLQLLFLPGVGSFGSAMGSLRASG
WDRALIGWAEAQRGLIGICLGMQMMMEFSFEDGGHRGLGIFRGTVEPYRGGRRIHMGWDR
VEWTQGGPGADTFYFVHRYCARSCPSQAAICGSDGEQFVAAVREGSVMGFQFHPERSGPE
GLELLRWAIGEVV
>tai:Taci_0226 imidazoleglycerol-phosphate dehydratase; K01693 imidazoleglycerol-phosphate dehydratase [EC:4.2.1.19] (A)
MITRCDRSTRETRISLELTHPGTGLFQVDMEPSFLTHMLEALVLHGGMDLHGSAQGDLHV
DMHHLTEDLGIVMGRCLLEIWPGSPRVRYGHAVIPMDEALVRCAVDLSMRPGAFTSGELP
RGSCGGFDGELVLEFARALSNEARITMHLDVLKGVNLHHTVEACFKAMGRALRQALAPAE
GTMSTKGAM
>tai:Taci_0227 ATP phosphoribosyltransferase; K00765 ATP phosphoribosyltransferase [EC:2.4.2.17] (A)
MLTMAIPTGRSMEDAAELLTKADILPPDTDPGRRLEIPLRDMRIILVKPQDVPPLVHMGF
AQLGLAGQDVILESGARVAVLHDTGLCPCRMVIAGPPKAREGLMNSPNRKLRVATKYVRT
ADQVLPQRGLRTVTVPLHGSVEIAPALGIAEVIMDIVQTGNTLKANGLSVLMELFPVTMR
LIANPGALNLQWDRIRPMLERIREVSG
>tai:Taci_0228 class II tRNA synthetase; K02502 ATP phosphoribosyltransferase regulatory subunit (A)
MRVPRGALNPHQELSYSMEACRMKAMEVFIRHGYRPIYPPSVQRLDDLWEVLEPSKAGSI
VPLTSPHGEPCALTFDVTVSAVLKLMRQEERRQRPIRICYAERAFRRPDPPEESFEAYQT
GAEIVGADGEGADCEAIYLADRALREMGMGDHLFVVGDPAMLRRALRGLPRGMGQELMGA
LRRRDLVAYRGILDGLGDPPKAQLLRDIPNMKGDPSLLDRVRHRFDPRELEDLDRIGEFA
RDSGVRIVFDLSLTRNPDYYSGPAFEIYAPDGTHLGGGGRYDGLLRRAGLLGQAVGFSLD
LTALGSKAPMEVPPPRAMVWCGPLPPSKGLEFTRRLADRGITFEVSWHGRAQSSMEICAM
KGIRYWIDPSGGLAIHLPTGERLTVSRFIEENSPC
>tai:Taci_0229 HAD-superfamily hydrolase (A)
MRIDGVIFDVDGVLVDVGGSYPRVIRRAVAWGWEALGGEVDCEGYTDEHQRVTKAHRAFN
DDYDIPWAMLCMARCRGIGPLSRSFPIPGEWEEELALFDGDDPVPWAMERFGEPEFDGSF
REAVRGFCDRLYVEGLDGEEPYFKYESPLIRRRFDHIPLPVGIYTGRPWRELDLAFRLLG
WEDFPRHLAVTPDSGILKPSPEGLRILCQELNISNPAFFGDSESDRAAMEAFGRGVFVAI
GDSPGGDGPRFSNVEEGLDWVLSQAGGEGP
>tai:Taci_0230 histidinol-phosphate aminotransferase; K00817 histidinol-phosphate aminotransferase [EC:2.6.1.9] (A)
MTFQFEAHPKRSLEKLAPYEALPSGVDLPRGDLVVMNANESPYGPSPRALEGALGALKGG
VNRYPDPSARDLTGALSAHWGVEEDRILVDNGLDGVITLLGITFLEEGDQVLHGEVTFSV
YKSLAMRLGAVSVPVPMGDRWELDLEGFLQRIADRTRLVFVCNPNNPTGTLVSHRRMEEF
MSLVPRRVLVVSDEAYGDFAGDDLPRTLELMERYPNLIMMRTFSKAYGLAGLRVGYLIAH
PSVVMAMRRAKEPYGVNAVALGAALGALEDREHLRRTVEALLEGRRFLEEGLERLKVPFV
RSHANFVFMPLGDRAGDVFRGLVARGVLVRLFDSLGAIRVSVGTPKENLAFLKALSEVIC
DE
>tai:Taci_0231 YbaK/prolyl-tRNA synthetase associated domain-containing protein; K01881 prolyl-tRNA synthetase [EC:6.1.1.15] (A)
MSDANGAVFVPAQSNPAKVKDRALCSFVTSGKGAFNAKEGRLLLLPLGLEALGGVVKRLS
DWIVSQGGVMCGGAEDHGHLRSLAERYMRDHRRTLWGAHWGYQFIFARFDSRGEVSIGKP
DLPVLEVQEVEPGGLRRLWVVPSHGDALTGRELLGCQGCGALWSGDSPLEPQVEPGEMGD
LPPMEEVHTPSTSTIEDLCRFLGVEPRDTIKTVALMEDGGGRLAAGLVPGDMGLSYAKAS
RALGYRVVMADDRAVRSLFGPCAGYLGPVGIQGGDIIAHDSLRTPRPMVAGANRVDHHLR
NVVPLRDFRCSFADLGALTPGSPCPRCGGSLAPRPVRVVGEVTIPDDPGEMGFTVSSREG
RESFSTVALGRVDLVALLLAMEESES
>tai:Taci_0232 arginase/agmatinase/formiminoglutamase; K01479 formiminoglutamase [EC:3.5.3.8] (A)
MDLLTPPDRGLFFTKEDPKDPRMGELVIPVDQSFGDRVVSEFDAVIIGMPEDRGVRANRG
REGARLAPDEVRRHFYKLTPGFGPSLSELKIGDLGNVKVEGMTLDEAHGALRWVVRWVSS
MGIIPIVIGGGHDNSYPGLYGLSEGLKLGEGELGVVNVDQHLDVRDLSWGGVTSGTPFYR
SLEEMPTRCLRGRNFVEYAIQEGHNSPYYYEWLCERHATVMTFDEVQGRPMETFIRALQI
AGRGTRAIAVSVDIDSVRSTDAPGASAVSPNGLSSHELNKIAYLAGRSYKVKYLDVMEIS
PPLDQDGRTASLGADVIFRFLKGMCERR
>tai:Taci_0233 SARP family transcriptional regulator (A)
MRPMKARLLGPMALWSHGEGVHLPFKKAYGLLAYVLVNRRVHRDRLMDLLWGDVDRVKAS
GSLRNALYEIRRHLPPEALVPRRLWVERGPGWEVDLDLLEEGRLPPEAGDFLEGFSLPEC
PLFDDWVYQVRQQVRERIRRMVLEGAGGEGDRHLMWLFRSDPTDHRVVPVVMGALMGSNR
PGEALRAFWLHRRALMEDLEDGPSEQVLELRDRVLERVLRRSKLVGRDRELRAALDFAAS
PGGSVVWISGEPGVGKTRFARELVRLSYPARALWGRPTLGRVPLWPWEDLLKGLSPIGHL
PGAEEAAMRLGRVFPSLGVRGLDFQPSDAASIGVMAFRIIRQVARTEGPVWLCFDDLHRF
DHPSLEALRAFLSCLGGDGGVSVALVSRRGDHPIRRHLRSLKGRGVELLELELSPLDVRS
GAAMYLALTGVELTPREAEALHASTLGLPLFIEEAAGRSSWRTDLLSGAVEGLMGDLSGP
EVELMEALSVLDGPVEVEDLREVSGLSEGAFREALRSLLGLRLVRLEGGGEVVDVYHGIF
RECVYLSMDPLVKGELHRRAGGVLGRKGDPFSVQRGIHHMRRGGDPRGELKLRLKDLTRH
MELHYELFPPLPDEALKAPSPFYGDREATLEMLDQVGPLVGASGGDRGYLARFLMLKGGF
LLWWGEYGRGRGMVLQALELAEGLGDGVLVLGALRRLGYLYVQLEDHRSLGDVASRMEVA
SGGDLPHLGLALRLRGLSLAFAGLHREALEVFGESAQVFSLLGESGFRYHLNRLAAEAYR
GESTFAMGRREEGLQLVRRCLEEAESLGMRRLRPFMMSLLGRLECLEGRWAEGAWLGAEA
LRALDQMPWWRIDAPTLAMGALQEALEGRRDRARSLMGEARSALGIRKPSWDSFLRLAQE
ELRRLSSLPEA
>tai:Taci_0234 PTS system glucose subfamily transporter subunit IIA; K02777 PTS system, glucose-specific IIA component [EC:2.7.1.69] (A)
MISGWFKPRELKILSPFTGILRPLSEVPDQVFSQRLVGDGLAVEPTQGLVLSPVEGTIEV
LMDSGHAFGVRTPDGVEVLIHIGIDTVNLKGEGFEALRRQGDRVSAKEPVIRFHLDLIRQ
KAPSILSPVVITTGQVVRVLKDPGSSVCAGEEIISYKP
>tai:Taci_0235 hypothetical protein (A)
MRMLDLQASHLDRMSPAELLESIRSAEGRTVAAEVIARSRPLLGDVSNPELAKAMGADLI
ILNMLDMEDPRVEGLHNPSDLESLFRSSFFHGDEPEPSNGIRLARALTGCPVGVNLEPLG
DPGGVSLPPGRLATPENARRAAELGASFLIVTANPHTRIGVRHIMDAVRSIRRAVPEVII
GAGKMHAAMSDSPWGDLPDLAEEMMSAGADLVLIPCPGSVPSLSQEVFAQAADRVHRLGG
LVMSTIGTSQEGSDRETIRQMALMAKIGGADVQHIGDSGYSGMAVPENIMTLSLAIRGRR
HTFRRMARSIAR
>tai:Taci_0236 glucosamine-6-phosphate isomerase; K02564 glucosamine-6-phosphate deaminase [EC:3.5.99.6] (A)
MRIVVARDYEQMSRMAAIVVSSRVILQPNCVLGLATGSTPVGLYRNLVEFYRHGDLDFSR
VTTFNLDEYVGLGPNHPCSYHRYMRENLFDHVNLRPERCHIPRGDAEDLEGECLRYEEEI
RRAGGIDLQILGLGVDGHIGFNEPDVKFERRTSVVKLAESTIQANSRFFDGPDQVPRHAI
SMGIRTIMMARRIMLLASGPEKARAVRGAVMGEVTPSLPASVLQLHPNVTIIVDRDAASL
IGDAIQRAEV
>tai:Taci_0237 N-acetylglucosamine-6-phosphate deacetylase; K01443 N-acetylglucosamine-6-phosphate deacetylase [EC:3.5.1.25] (A)
MKALRGVRVLTSTGDTMEATVVFDRVIRQVIPGSPDVPGAETIPGDGLLLTPGMVDLHIH
GIAGFDGCDGTPEALMAMSEALARHGITSFLPATMTLPREQIRLILANVGRAMESPQPGA
RILGAHLEGPFISPERPGAQDPKFIAAPDPDLLEEFRPVIKVVTFAPERDPDHRGLNHML
RLGMIPSAGHSNASYREASEAFGLGVRSVTHLFNAMSPFQHREPGLVGAALDHRVHCEII
LDGIHCHPAAVRLALKALGEDRLVPVSDSMRAADLGEGVFSLGGQRVTVSQRVARLDNGA
IAGSVITLEDAVRNLRDFTGLPLERCILMASRNPSELLQDRSMGAIEPLRRADMVLWDRD
RPVRTYVEGREVFSS
>tai:Taci_0239 GntR family transcriptional regulator; K03710 GntR family transcriptional regulator (A)
MTLHKESPVPLYYQLKERLLRKIEQGELKPGDPIPSERELCEIYQISRMTAAKAVSALVN
EGVLVRQRGIGTFVAQPKPPCSSSRLGGFTDNIREAGLSSRTVIISFEEEAADGSLPERL
MIQKGSPVLSVLRLRLVEEEPFSLEHAWIPKERFPDLSRELLEGDSLYRLFREHLRRPPV
LARQTIEPVLASDYEARMLEVPPRCPVLLFRRVALDETGLPLEFSKCIYRGKRFLYEITF
SI
>tai:Taci_0240 hypothetical protein (A)
MKLLCRCVLLLALVALTCPSRALAQGESFLVRIPLEVGRQARVEVEGISMQVGRVESVPS
RPQMNAFGASKWGQPGTVVATAVNAVHLLLGKREGRGVIVSLLPSYTVAPASRPFSAVVV
DGVGGSGLFGAYAPPVGTRVWAVLRDGSHVPLSEEVLKDAVEIRYRVSPPEGAPLWVEIE
NRLGGKVRGVYQSGVKLIGEVVHPVGGIGVFEGSHYQGVGRIRANHPGVVCVSTSPPGMM
GGFQVVPEEHALSAEMRSAWYEPQWLIIRGQGPLAGRPPLFSGFLVPGPSERDLKGRYLT
PLLIPSVKVRIDGGDWVDMPPACTPEEGAILRRVTHLRILYPMEEAEPQWVPDQGEQEAP
GDSVSP
>tai:Taci_0241 sodium ion-translocating decarboxylase subunit beta; K01572 oxaloacetate decarboxylase, beta subunit [EC:4.1.1.3] (A)
MDMAHQLLLYFGKTLSAFTYKELVMILVGLGLIYLAVVKDFEPNLLLSMGFGTILVNIPF
SSALDQLVDGKLSEGALSLLFNLGIATELFPLLIFIAVGAMCDFSPLISNPRMFVFGLAA
QGGIFLTMGLALLMGFDINEAASIGIIGAADGPTSIYVSNRFAPHLLGPISVAAYTYMAL
VPLIQPPVIKLLTTRSERAMRMTYVQRDVSRFKLIAFPIVITVAASIVAPPSAALIGFLM
FGNLLRVSGVTERLSQAAQNELANIVTILLGFTIAATMTGERFVNPSTLLIISMGLVAFV
LDTACGILMAKGLNLFLPKHLKVNPMVGAAGISAFPMSARTIQKLGQEADPGNFLLMHAV
GANVSGQIGSVLAGGLLLALLS
>tai:Taci_0242 glycoside hydrolase (A)
MIRALFMALAGLVLPLILVPGAVGSEGVPAEQRAVEVPLYVSTLGDRPVRFGSAIQDGER
LLFPLSVLRRTGANVAFNQESKLVVMEVQRSPLIDFPVPAEGMRLTAPGRSVNGDVYMDV
AGFEPVLGIAFQPLDDGVVLMRASSRGELPLRSPLGNQIQHPFSLVWDPLYRTDPHQDPS
FPPVSVVSPSWFRIRPDGEVEFKGRASYVEGAHRLGAQVWPLVNNGFDPSATKTFLNDPA
AVNRAVARLAAYAMLFGVDGFNLDFENMDPADRDAYSAFVQAVAERMRPLGRKTSVDVTV
ESTSAFWSRCYDRRALGEAADYVMVMTYDEHWGRSPVAGSVASLPWVQRGVEGLLRSVPA
EKLLLGLPFYTREWEETQTQSGVKVRSKALSMAAAEARVRDNSASLTWLEEAGQMYAEYR
SGGKRYRIWLEDERSLALKSSLVPRYGLAGVAAWRRGFERPEVWAAIHNTIGAAAARSRV
STAQ
>tai:Taci_0243 biotin transporter BioY; K03523 biotin transport system substrate-specific component (A)
MHSISASSSRTRHWVLAGLFAALTAVGAFIRIPIPYVPFTLQFFFCALSGILLGSRWGFA
SQVIYVLMGLSGLPVFTAGGGPSYVFQPTFGYLVGFCLGGYLTGLIWERAKARNFLWAYL
AALGGLAVIYLVGVPYLWMIVDMYLGKGRGVAWAVKVGFLTPIGGDLVLCALIAMVALRL
DKLGVRLVRG
>tai:Taci_0244 biotin synthase; K01012 biotin synthase [EC:2.8.1.6] (A)
MSLAISAARSVLCGGSIHVEDALELLSCPLEELEEGARMIRRALVPAGVELCSICSVHTG
GCSEDCAFCAQSTRAPGGAVVDLDLDSVISMARRARSFGVARFSLVSSGLRAPGWVVDLA
VQAAPILRDMGLSPCVSLGMLDRRDLLRLQLAGVERIHCNLEASPAFFPKVCSTHWWGQK
MEFISMARTMGFQVCCGGIIGMGEGWEDRLALSVWSRRLGAQSFPVNVLDPIGGTPLEGA
APLPPEDFLRFVCVLRYIHPTARIRIAGGRRLIRPMDRRSLEGPVDSLMTGDYLTTRGVS
FQEDLEMISSLGLAPVMAR
>tai:Taci_0245 dethiobiotin synthase; K01935 dethiobiotin synthetase [EC:6.3.3.3] (A)
MSGAFWILGTGTDVGKTHLSCLILRAAGAMGRRWGYFKPVGTGVRLVDRVPMPEDGVAVS
RVTGADPRDLVGLWFRFPASPHLSASLEGASIGPREEALVRDRLDLVIRSHPVTLIEGAG
GAAVPLGDGLMLAHWVARWGHPAALVAPGGLGTLSCVVTGLEYLRSLGVDVRCVVLNRFD
PEDPIHRDNARWIRDNCGVPVFTVAPEGSHGDLVGEWMETFMEVMGLEDE
>tai:Taci_0246 adenosylmethionine-8-amino-7-oxononanoate aminotransferase; K00833 adenosylmethionine---8-amino-7-oxononanoate aminotransferase [EC:2.6.1.62] (A)
MRMSSLVERDLRVNWHPCTQMADHQDFPPLVVTSARGVWLHLENGGRLLDGISSWWVNLF
GHCHPRLLRVLADQASRLDHCMFASLTHPWAVELSERLTALSGLHRVFYADNGSSAVELA
MKMAYHYQVNLGHPERKLFAHLSGSYHGETLGALSVGDLGLYGEPYRGITRRNLRLEGPN
CVDCSYGGTRSFCSLECLKRDVATLEAAAPEVCAVIVEPLVQGAAGMRMYPAGYFRGLRE
AAGRLGILFIDDEIAMGFGRTGRIFAYQHAGVVPDLVCLSKGITGGMMPFSAVLATEGIY
QAFYGGGLERAFLHSHSYCGNPLGCALGIEVLKMLEDMEVTALVGRLGDRLVDLMERYFR
PFRYTWDIRSLGLVGAVELRRPDGSLLPPQMRLGRQIGLECMRRGVLLRPLGDVIYFLPP
YVIGEDELELMVRTACQAAERVLEGADL
>tai:Taci_0247 methyl-accepting chemotaxis sensory transducer; K02030 polar amino acid transport system substrate-binding protein (A)
MDQRPGLGLPSGDGGGASADQMIEALSDLDGLLRSFLREQHLAVALASADSSGLLRELDQ
GRLALDKACNEMESSRRRMAEVIRDVESMKGSLEMAVQDGDRSTDMMERATRSLDEMNRS
FEDVQGLVASLASVAKDVAEMLNGIERVAKQTNLLALNAAIEAARAGEHGKGFAVVADEV
RKLAAESTGITKRIASLMEMLSKKTQETQEGIATFRELKEATVQEILEGARTLKGSMANL
RASSTKLQDISRRVEEQGEIEGAVLERTCAIGHKISEAVEVSTAQEAKRRSLFSGLERYA
KEARRNFDRFLKIRSAASVPGRITFGHDDSYAPWVYLSEGTSKGISVEVARKAASALGLN
GDFIGAPWDQVFPLLVEGRIDVILNAGWPNSYFDSFPVAATRPYGTFKTRIYASRKDGLG
RTRDLGSLRDMKGMSVGVQRGGTGNLISILKSRGARVVEIDNDPLSFAEHMWNRVDLVAC
EERVAKHLNDTIYDGLFEPVGDVLETVNVVMLVHRDRQDLLQRLNGAI
>tai:Taci_0248 hypothetical protein (A)
MSSDRIVDARGLSCPQPVLMTRRALEESGDLPLTVLVSTVTSRENVIRFGTSKGLKVSFE
ETPEGDFRVTFSR
>tai:Taci_0249 hypothetical protein; K07112 uncharacterized protein (A)
MNKAGGLLTSRLGPVITGVAVGVLAPLLVHLGNPGNMGICVACFTRDIAGGLGLHRAAVV
QYLRPEIPGILLGALGASLVFGEMRPRAGSSPIIRFFLGFFAMVGALIFLGCPWRAYLRL
AAGDLTAVAGIAGLIAGIALGIYFLWNGFNLGRSRPATRATGYVMPVAMLGLLALLVASP
LMGRTPDGDPTGPIFFSAQGPGAMHASVAISLVAGLLIGWMAQRSRFCTVGAFRDLMMLK
DPHLFWGIGALVVTAVITNLALGQFKLGMEGQPVAHANHLWNFLGMVLSGLAFTLAGGCP
GRQVIMAGEGDSDASVFVLGMLVGAAFAHNFTLASTPKGPSPYVMGAWALGMAFCVAVGF
LNRNENV
>tai:Taci_0250 cysteine desulfurase (A)
MSCRVYLNNAATTWPKPPAVAEAMYRFMTHGGANLARGSASPGDLETMDQVLSCREELAD
LLGAPDGDPRYVTFTSNVTEALNVVLKGYLRPGMTVVTSSMEHNAVIRPLRRLEASGVTV
RVVQCDAEGFLPLGDLGQALQGADLAVLCHGSNVCGTLQDLEAISEACRLRGVPLVLDSA
QTAGVEPISVEDLGLGALCFTGHKGLMGPQGVGGIVWNPHMAEACSPLVDGGTGSFSHEE
VQPNVMPDKFEAGTPNLPGIVGLRAALGWIREVGIQGIREREMALKGILLEGLSQIKGVQ
ILGPRDSRRGLGVVALNHPSVDNGTLAMELSERGIETRPGLHCAPLAHRTLGTFPQGALR
LSVGYFNTEEEVRMAVGAIQEVLRSHM
>tai:Taci_0251 SirA family protein (A)
MVKVDARGQSCPKPVMMAKEAVDRGASRLEVLVDNPVSGENVTRFLKGQGFQVTRSEGPE
GILLTAERSAPPAEVPEDHPPCSCPSDAPSKAPMGLLILSRTLGGESAELGEALMKAFLD
TMRQAGTVSVVALMNGGVFLSLPDSSASDTLKEMEAQGTRVLVCGTCTKHFGVTDRVCVG
SISNMFEITSEVFAAAKPVVIG
>tai:Taci_0252 hypothetical protein (A)
MAGWVYCLFESASEGMMLHRRLREVGLEHHICPSPRHLTESCGIALKMSGELVERALEAA
SELKLRVRVVESN
>tai:Taci_0253 CoA-substrate-specific enzyme activase (A)
MILGIDAGSRFIKWALMDRHRVADLGRISSEGADLTGLPKLLPRASSAGVTGYGRHLLRE
VFPACRVLSEISAHALGARHLKGDTTLVLDVGGQDSKAIEMDRSGRVLDFRVNDRCAAGT
GRFLENMGRVLGIGVQDMIQEAIRAQRSAPVSSMCAVFAESEVISLLSKGTPRGEVARGI
FESLRGRLEALASCLSKGDFAFTGGLSEVSGAGEALSSRSVRLIPLPNGAYAGAIGAALA
AMGN
>tai:Taci_0254 2-hydroxyglutaryl-CoA dehydratase subunit D (A)
MADYREMWSQLGLDLELHDQLCAALPPLFEGAFLHQKDRPSGMDYFNMVIAEVHGLRIKE
LVDHKRNGGFVAGSFCVYVPEELVMALGGVMVGLCAGSQFWVPEGEKVLPRNLCPLIKAA
LGAKLSKTCPYFQSVDLVIAENTCDGKKKAWEEMGRLVPTHVMDLPNRKSPEGLALWRAE
VRRLVSRLEGISGRKLTYDSLLSAIDKVEAKRQALRELYETRKADPVPISGIDALVASQI
AFYDDPDRFTAMTAQLAQECAQRVQGGIGVFPKGTKRILLTGSPIVVPNWKVHHVIETTG
AVVVVEENCTGTRYFTGSVDRSPRDLDGLLDALADRYIRDINCACFSPNDGRADDVVRLA
REYKVDGVVDVTLSFCSTYQVEQGSLQRRMKAEGIPFLALETDYAPGDEGQMRTRIEAFL
ESL
>tai:Taci_0255 MATE efflux family protein (A)
MRDEILGRDPIPSLIVRFSGPAIVALLAHALYNITDRVFVGRAVGSSGLAALSLAFPFML
AFISWGLVCGVGTSARMAISLGASDREGARRYLGNGILMALVGSVVMLALGFWGMEGLLR
SQGGSGEILPMAQRYLRVILLGAPFSVLGMTFTPVLRPMGRPNAAMGIQLVGAFLNIALD
WWWVMVLHMGVEGAAWATVASQAVQALLGAALVLNSSRIRPRHMVPEPSRMGRIFSVGLP
SGLTEMGFTIVIAIMNRQVKLYGGDAGLSALGIFFGLDALFFLPAIGVGEGAQPIIGYNY
GAGNLQRVRRAIWTAVGYAVGYFCLSLLLVQIFAPELVSLFVKDDPVLLDMAAWGLRVSY
AGAPMAGMSITAAYYFQGIGNWRAGLITAMCRIVIFVMIPLMILPPIMGITGVWASLPVA
DVGGCMLGFLMVRRSLRSIGACDPSGPA
>tai:Taci_0257 class IV aminotransferase (A)
MMLCYHDGQFTPLEKAYVPLSDYAIQRGIGVFESIRTYDRRPFAPGPHLERLLRSAEQAG
IEAREIISQIPAVFREGLGRPELQGGEIIMKPYVTGGDVMVNKRFPNPRLYVLFEPLELP
DPGLYQTGITLEPVNMERPFPLIKSINYMFGYIPVAGRGDVFESLFCPDGEITEASSSNF
FLCVDGKLVTAPVGRVLPGITRGIVLHLAREAGFKVEERCPKVTELDRADEAFITGSIKE
VLGVTRIGGRRIGNGRPGPVTQHLHRLYRASIHKWLG
>tai:Taci_0258 butyrate kinase; K00929 butyrate kinase [EC:2.7.2.7] (A)
MRCLLGLNLSSRGLEFLARRDDGTTPLSGLIQLGQGDRPSASGLAERTVSSLGDLVVSAV
AASGGFDGCTEGGVLPLSDPDRDMLASSGPMGLAPLVALELSHMLGVEALLVEPFTAREG
VRGLTGLPELPIRPLRHAPQVKWCYLRAREEGLYPPEASAVVAYLGRGTSVCALKGGRVV
DSNNPEETGPFSVAFAGSLPAMELVRRAMSGALRREDLTRLVAGGGGVVGYLGTYDLVEV
EALYHRGDQKARLVVEAMAHQLAQEMGSMAQSLGGRVDFMALCGGGAAFAALAERVSQRV
QWIAPVLRYPEVDALESVVQLALRHLATRGQPG
>tai:Taci_0259 glycerol-3-phosphate dehydrogenase; K00057 glycerol-3-phosphate dehydrogenase (NAD(P)+) [EC:1.1.1.94] (A)
MGSGEKNERTGRVSVLGAGSWGTAVADLIARGGLEVTIWCRDPEGARRMNSSGRNPRYLT
EVLLGSNVTVTHHLEEALEGAELIVSAVPAQAVRELLKASSSAAPPSARWLNLAKGIEIS
TGKLLHQVFEEQLPGVSYSILSGPSHAEEVARGLPTAVVVASSRPEDARLWQEVLNSSRF
RVYASSDVVGVELGGAVKNVIAIACGMARAMRMGDNGISALATRGLAEMTRLASRMGADP
LTLSGLAGVGDLMATCFSMNSRNLKLGMLVGSGKDLQEARQELGQVAEGAFTAQAIRNHA
RSWGVEMPICEGVYRVLFEGELPRRLMEELLCREPKMEIYPG
>tai:Taci_0260 hypothetical protein (A)
MWDPKVSKLSRAGLIGAAYVALTLAFAPISYGAVQFRVSEVLTLFPFLWPEAAAGLVVGC
LISNLLGGLGWVDVVFGTLATGLAAYLTMRARNEYWAALWPVLVNGLVVGGYLSVLLGMP
WYLSMAYVAVGEAGVCFGLGVPLVKALRAMPLVSRLVPPRGGQ
>tai:Taci_0261 hypothetical protein (A)
MSLRSKLSWKLRQLLYPEELRLPEPEFDGDQLDTLEELIQLIQPALISAEDVHRRDKRDL
ARFLAELGTGVWRVKKKVEAMKRVPKEIKEAIFALESTWESMASQGVQLIDHVGEVPLGM
VPKVVQVVQVPGLEREMIVEALRPTIMLKGEVIQVGEVILGRPGGEADGDPA
>tai:Taci_0262 Peptidoglycan-binding LysM (A)
MAIPHRRHHGAPKLEGLPGASGAKAVLEGYQRVEAIAALVESVIIWRAQWLVRCGDMLEA
EEILFRLIYKEGSTNPQAMDLLARIYFHKGQDQKAVELWRRAAELQPGNFALKRTLSLAK
SIEEGKRSVILAAYRMGLAVKSLMAVGGVAVLLVALSLGAKGIERWLRGPEPTPLEAHYY
YDISKLSEPVKGTYTLGFTRVRQGTSASRGRVEVLVEQDGDSVRAYGKVPSLLTRYQVEM
ALYAMEGIKNVDLRGLQVERSYTVQRGDSLWLISRRLYGEGQAWTVLSRHNGLSDPSRLK
VGQVLNLPLGDEELVPDR
>tai:Taci_0263 hypothetical protein (A)
MARSFEDRMGCVEAILRVGLLWGGYLIYSLAVRALWPGLSLDLRPVTPLKLLIALAGLWG
CFKVSGLVTLRTMGCLRHRMESGEDAGGDVSAGPPA
>tai:Taci_0264 PAS/PAC sensor protein (A)
MREVRFKVPLMFTLLFLALSGILYLSLLARADRVLYQLELSNGIKGGEAVRNFLDHQARQ
LDLLCLDWASWDQMYHFVEGRMESFERQILSYESLENAEVSHGALFRRDLTVVWHGKPEG
RIRSVVPCAPEELTKLRETVIRAERYGYARGLTVMSDRILMVSARQVKDTAMGLPYNGWL
VLARPLASAGELRRVLPSLVDVRPSQVAMEPKVVTVPVSPSVMETRVPLMDITGRWSMEA
RLRVDRWIAMGLRELMGMVLVGIAMLGVSLGTAIFLWHRTSISQPLEEMRRRISRMISEG
GLRPLEAPSEELESVVGLANLLIRHCTTMERRLIGENRRIREILDGMDLLVALCTTSGDV
TFANRAMRDLFDSLEPLVGRKIWEIGDVEDRERIRDRFLATAEGAPQLIRVHLREKRTSM
VMNMSHVHRVGGDGEVLVLCRRSSAHIPPGIFA
>tai:Taci_0265 response regulator receiver protein; K03413 two-component system, chemotaxis family, response regulator CheY (A)
MALRFLVADDDVSSGRLFRIYLEDMGEVVLAEDGQEALRLFEEALDLGNPFDGVVLDMLM
PRADGAEVLEGIRTLESSRGLKPVPVVVISALDQEEVEEAMARDPMVAMVQKPVLKGLMS
G
>tai:Taci_0266 L-serine dehydratase iron-sulfur-dependent subunit beta; K01752 L-serine dehydratase [EC:4.3.1.17] (A)
MALEEIVGPVMVGPSSSHTAGAVRLGNLARLCWGGEVTDVDIYLRCSFAATFWGHGTDRA
LLAGLMGFSPSDEALKDSFRIAAERGVRYRFHGEKVDGAHPNSVRFVIREGERTMEVVGA
SLGGGAVELQEVDGFVLRATGELPTMVTFHRDEPGVIAAVTAILAEAGINVGSMNVHRQG
RGKGAAMVLELDGLPPEQVVERIKGCHSAIRRLMLIPAGGEEVR
>tai:Taci_0267 L-serine dehydratase iron-sulfur-dependent subunit alpha; K01752 L-serine dehydratase [EC:4.3.1.17] (A)
MRSFESILERCRSLPLPEAILSMEEEERGLPRDVIAGRMLDRLREMKSSVLSVEQRPPRG
RLVGGEGEALEAYRRSQGALSGDLVATACSMAMKVAVGNAAMRRIVACPTAGSCGIVPGV
LGAYSRLNDPSEEELLKALIVAGAVGSVIAQRATLAGAEGGCQAECGAAAAMAAAALTYL
RGGDPEAVFHSSALVLQSIMGLVCDPIAGLVEVPCVLRNGTMVGMAVLCSDLAMAGIRST
VPPDEVVDAMDSVGLALPSALRETSEGGLAATPTGQRIARQLLSEAPRLD
>tai:Taci_0268 sugar fermentation stimulation protein; K06206 sugar fermentation stimulation protein A (A)
MNQPMSPTDPDPITGTFVRRLNRFVALVQPSGSEPVQAHLPNPGRLLELLFPGQRVMLLP
SGGSKPYRIYGTFRYGDFVYLDTVAMNRVAEDLIRRELIAPLQGMTVKGREVRSQDSRFD
LLLGGPQGDMLLEVKTCTLFTRDTAFFPDAPSERAARHARHLSHLTGQVRTGILFLVQSP
SPTRFLPDWHTDPDFARALLDAREAGVSTMAVGIHLDHRLELLQEPRELAIPLEGVRPHL
ADRGAFLAMMAHGGQQGLQEGEELTVHVSPHGDLLSRRMGAFSRWAQRTSKADPAGPNLV
RIFPVRSADPVTDRLAEGLAALGGREVAGGPTLGRDFKVSLGPGTPREIFELVLEVRAGI
DI
>tai:Taci_0269 carbamate kinase; K00926 carbamate kinase [EC:2.7.2.2] (A)
MAATKVVVALGGNALQEAGTPPTAEAQLEVVKKTATYLAEISKRGYEMAVVHGNGPQVGR
IVLSQEIAAQANPETPAMPFDVCGAMSQGYIGYQIQQALRDALRNRNLNIPVVTLVTQVV
VDANDPAFKNPTKPIGPFYTEEEAKKLMAEKGYVMKEDAGRGWRRVVASPEPKKITEISA
VKRLWDTTIVVTAGGGGIPVVENMDGSLSGVAAVIDKDLAAEKLAEEIEADILLILTEVD
KVCINFKKPNQQELSHMTVAEAIKYMEEGHFAPGSMLPKVMAAVKFARTFPGKKAIITSL
YKAVDALEGREGTVVTMA
>tai:Taci_0270 AsnC family transcriptional regulator; K03719 Lrp/AsnC family transcriptional regulator, leucine-responsive regulatory protein (A)
MQVEKCLDEVGRKILRALQEDARISYSELGRKVGLSSPAIAERIRRMENAGIIKGYKAVV
SYEKLGFPITAFIRIAIPASRIHEADQIAERIPEVLECHHVTGTDGIILKVVVSSVGHLE
EVVNQMGFYGQTTTSVVLSSPITGRVVEPASSDREDD
>tai:Taci_0271 nitroreductase (A)
MNDMIRTILSRRSIRRFRPGEVGEEVISLLLQCACAAPSAANSRPWHFIVVTDRQVLDRM
ADAHPYGKMLFQAQLAIVVCGDPTKNDYAARYWEEDCSAAMQNILLGATALGLGSVWLGV
KHSPEREAAMRMILSVPDHIAIMGIAAIGHPDEEKEPHRGIDEGVVHRDRW
>tai:Taci_0272 DNA gyrase subunit A; K02469 DNA gyrase subunit A [EC:5.99.1.3] (A)
MEKGNGSSDLFQKVIPLPLEEEIKHSYIDYAMSVIVGRALPDARDGLKPVQRRILYAMRE
LGLRHSQPFKKSARVVGETMGKYHPHGDAAIYETMVRMSQDFSMRYPLVDGQGNFGSIDG
DPPAAMRYTEARLHSLGEEMLADIDEDTVDWLPNFDESLEEPAVLPSRIPNLLVNGSTGI
AVGMATNMPPHNLREVVDACCTLLDNPDVEVGELMTHVPGPDFPTGGVIMGRDGIIDAYT
TGRGKIVVRGCAEIEDAKRGKKAIVITQIPYMVNKSNLIETIVKGVQAGQLDGITDVRDE
SNREGIRLVLELHRDSDPHLVLRQLYSRTQLQTTFGVINLALVDGRPVELNLKGLLQIFI
DHRRMVVRRRTQYRLRKAEERAHILEGLVKALDMIDMVIALIRSSEDPLVAKGRLVEELG
FTEAQAQAILDMRLQRLTSLEKHKLQEELAELMAQIARYRLILGDPAELDSVVREELLEV
KRAYGDERRTVIEDSVDDVSYEDLIPETEVVVAMTRDGFIRRMPLQDYRCQARGGKGVKG
AAVKGEDEVSLVAVTTTHRSLYLFTDRGRVFSLKCLAIPEPKSGRGKHVSTFISLDEGES
VVTFRDSALEGARFVFLVTKMGLAKRLPVGELEGITRAGRRILGLEEDDTIARVRFTGGE
DQLLLTTAKGQTLRVSETEFRPQGRAAKGVRGIKLDPDDLVVGCDVIMPGRQVLFISQLG
MGKRTRYEEFTVHHRGGMGVRAMRLGERTGHLVGAWGVADDDEIMVITSRGRVVRFSARD
VSSLSRSAMGLTLVRLDEGDQVADVTVIRCSMEEGE
>tai:Taci_0273 phosphatidylserine decarboxylase; K01613 phosphatidylserine decarboxylase [EC:4.1.1.65] (A)
MINRHGLPSIGAVLFMMAGAWFISRPVSLALALPLGFLFWFYRDPERRPPEDPSVWVSPA
DGKVVEIQPIDDPVVGRCCKVGIFMSPLDVHVNRMPFQGEVFHLRYVPGRKWLAFEPKAS
ENNERLYVGIRTPHGDAMLVQIAGLLARRIVAWAPVGSRFARGERYGMIKLGSKVDLYLP
ASVEPVVSLGQRVRAGETPVGVVKS
>tai:Taci_0274 CDP-diacylglycerol--serine O-phosphatidyltransferase; K17103 CDP-diacylglycerol---serine O-phosphatidyltransferase [EC:2.7.8.8] (A)
MRRRFKRDLPFRKIVPNMITSGSVLCGFLALALCYYDRFLPAAWLVGVAVIFDYMDGRVA
RMLGGSSDFGVELDSLADALSFGAVPAFMTYSAYVGLEGGLIGALSGAFFTLCGVLRLAR
FNVTHVVGPFQGLPIPAAGLTLVSFVMGGIYIPWWAASALMAVLGGLMVSRVPYGNLKKV
HRGDLNRLRATALLVTLGVVSVVLKERAPVVLCFTYVLSGPVGLDWGRWLVKKESVEAEG
KI
>tai:Taci_0275 proton-coupled thiamine transporter YuaJ; K16789 thiamine transporter (A)
MDNTRVRMLTEGAVAAALSLALSFLKVFQMPQGGSITLEMVPLLAFAAMRGVRAGAMCGA
TSGLLQMMLNGYVVNPVQAVLDYPLAFGLLALGGLQTRDLKGTALAMILAGLARLTCHVL
SGVIFFASFAPEGSNVWVYSITYNATFLVPSLAISMLIALPLVRRLKGRI
>tai:Taci_0276 nucleotide sugar dehydrogenase; K00012 UDPglucose 6-dehydrogenase [EC:1.1.1.22] (A)
MRISVIGTGYVGLVTGACLAGFGNRVVCVDVDQEKVRMLNQDRVPFYEPGLEDIIRNNRT
AGRLGFTCSLEEGIRGASVCFITVGTPSDVDGSADLQYVLAVARQIGAHMEEPLVVVTKS
TVPVGTADKVRAAIREELEARGVQIPFTVASNPEFLREGAAVSDFMCPDRVVIGTDDPAT
EETLKELYSFLPPEKVLCMDIRSSEMTKYAANAMLATKISFMNEMARICELVGADVEKVR
LGIGSDSRIGYAFISPGCGYGGSCFPKDVRALRHTALRHGYSPRILQAVEDVNESQKHVI
FQKILRHFGQDISGLTFAIWGLSFKPNTSDMREASSVTLIQDLLGAGARVRLHDPKAMDE
ARHILEGRSGVTFVEDQYEAIKGAQGLALVTEWDVYKQPDFQRIREEMESPVIFDGRNQY
SPQEMRRLGFTYYAIGRPNKG
>tai:Taci_0277 polysaccharide deacetylase (A)
MKILALKVDVDTLRGHREGVLNLLNLFDRLSLKASFFFSMGPDNSGKAIVRIFRKGFLGK
MLRTKAPSTYGFKTLFYGTLIKAPMIAQSFPGLLKETARRGHDFGIHAWDHVKWQDRIHK
LPVTTIEADLRRAFDLFYQYTGHQPRSFAAPGWQVSQDALLVLDSMRLRYTSNTRGLFPY
VPRWGRKAFSTLEIPTTLPTMDELLGRRGLKGEEMARHLASLLKEGLNVFTLHAEMEGLS
QIGVFESFLRSAMDQGAKCVPLSFVADQIPRDELPRCEIGIGTVEGRAGTLAVQATEA
>tai:Taci_0278 NAD-dependent epimerase/dehydratase (A)
MKKVLILGANGFIGSHLCEKILEHTDWEICALDVGSHNLSGVLESPRVEFVESPMGSAWD
WIRDRAREAFAVVPLAGIARPAMYIEDPLYTYELDFEENLKVVRICAELRQWVIFPSTSE
VYGMCPDRELKEDESNLVLGPIRNVRWIYSCSKQMMDRVIWAMGISKGLPFTLFRPFNWI
GPRQDDPRTPKGNRLVPQMLGNIIRREPIRLVNGGHQRRSFTDIEEGVMGILSILRNPDA
AVGEIFNLGNPRNNHSVREVALALVRAASRIPGYEYALEIPLVEVSGEEHYGKGYEDVQD
RLPSVDKAASKLGWVPKATLDEILDRTVRYYL
>tai:Taci_0279 formyl transferase domain-containing protein; K00604 methionyl-tRNA formyltransferase [EC:2.1.2.9] (A)
MRPRVAVCAYSQVGTRCLESLLELGANVVALFTHQDNPSENLWFRTPDRVAERHRIPVIR
DSLRSPEGAMALRELKPDLLLSFYYRDMIPGELLEIPPLGAFNVHGSLLPRYRGRVSVHW
AMIMGEMRTGATLHVMTPRPDDGPVVDREEVPIHLHDTSRDVMERLAEAAHRLIRRAYPT
LEDGSYRAVPQDQGAASYFGGRRPEDGLIQWDREDSLGAYHMVRALTRPYPGAFSTLADG
RRLTIWRAHPLPEKAVPRAEPGTLMEDPEGYVLVRCMAGALRILEAELDGRCGHPLDLGL
GDMRGQLLG
>tai:Taci_0280 family 2 glycosyl transferase; K10012 undecaprenyl-phosphate 4-deoxy-4-formamido-L-arabinose transferase [EC:2.4.2.53] (A)
MIDVSIVIPVYNEEESLPDLFGRLFPVVEALDRPAEVIFVNDGSSDGSLRMLLEEARRKD
YVRVVDFNGNFGQHMAIMAGFSMARGDKIITLDADLQNPPEEIPRIVAEMDRGHDMVGTY
RAMRKDPAITRKIPSKLVNWVTNRITGLNIRDYGCMLRGYDRRIVDLINMCKETTTFLPA
LGKRFAQNPVEIPVSHEERHKGTSKYGLYQLIRLNFDLMTGFSMVPLQAVTITGLLVSVG
SLVFALYLLIRRLLVGSEAEGLFTLMAINFFLMGILLFGVGIAGEYVGRIYLEVRQRPRY
LIRAVYPEDPKP
>tai:Taci_0281 glutamine--scyllo-inositol transaminase; K07806 UDP-4-amino-4-deoxy-L-arabinose-oxoglutarate aminotransferase [EC:2.6.1.87] (A)
MRESFLPFSRPSIGEEEVSAVREVLLSGWITTGPVTQRFEEEFARLVGAAHGVSVSSATA
GLQIALMALGVGPGDQVITTPMTFAATVNAIIYTGATPVLVDVEGDTLNMDPSKIEGAIT
DRTRAIMPVHFAGLPVDLDPIREIASRHRLHLVEDCAHAIGSAYKGRPIGSSPSPLGVFS
FHPAKNMTTAEGGIIVTDREDLADACRVMRQHGMSKGAWKRFAQSGRPDYEIVSPGIKAN
LTDLQSAIGLEQLKKLSHFQERRSQIAQIYDSELRGLKGLITPGTPRYPHVHGHHLYWVM
LKTEELGMSREEVMARLKEMNIGTGVHYKAVHHHVRYREFGWSDQDLPNASYASSRVMSI
PLFPEMTREDAMDVVRALWEVCR
>tai:Taci_0282 glycosyl transferase family protein (A)
MSTFRSHAAALAALVTLLSLVYFYNLGGWGLIEPDEGRYSEIPREMIASGDWVTPRLNGV
KYFEKPVMYYWMVASSLKAFGPSELSARIPCAASALLGAMGTYAMGASYGPSAAFLGAFI
TGTGFLWFALAHITLTDMALGAFMTLSMVLIFKGLTGSRPALWLGYAAMGLSVLTKGLIG
IVLPGLVFLTWIALTRRWRLILKGISPVGILAFLGVAGPWFYRVIKANPDFAWFFFVHEH
LLRYSTMVSNRYQPWWFFLAILPVALLPWTGTVLQGVVSALGELRYLRSDVSSRIRDHET
PSEAEEALFMLLWAAVILAFFSASRSKLIPYMVPAMPPLGLLGGIFLDRGLYGRRYGAVS
LGFGITAVLMVLLGAALIVYPSYQDRFDPQALRQLGAVVGSVTIACGVIPLGVALMRRSP
VAIGCVAAIVFLLAMKQVFPLVAQARSPKALASMAQPLVTPDSRVIIYKDYDQAIPFYLN
RTVTLVQEGGDYGELTFGYRAERPSWFTDPKGLQEMWQAEACVMILRPEHLQEIQQLGLK
YQVAGQDPAYYGKMILVNR
>tai:Taci_0283 methyl-accepting chemotaxis sensory transducer; K03406 methyl-accepting chemotaxis protein (A)
MRFLRSFRSSVRIWFILVLGLAVALGSHWLPTPFAVGLAAAYLLVAGLVGHSIYAPVGDM
ERGMREISSRLDLTFRTFTWAGDEVGEVSRSVNSFLTALDEAMGKVKGAHGRNEQAASKL
AEASNRLGQLAGEVVRSIGDSRARVSRAASSIEEINAGVEEVAAGAQTVAQRSSDMAEQA
ASATRAGEAGLASVKEATEVIGSLAEEAVGSSKRVRELAERAHQIQSIVGSISQIADQTN
LLALNAAIEAARAGEAGRGFAVVAEEVRKLAEESNQAAKNIAQLAGVIVNDLEEVVRSVD
RTAERADLARERAASVDSSIRSIQESLRSISMATQDMAAVAQEQAASSQEIAESVQGAAD
MVMEVDRAFEVLARVSEEFKGATGSVEGAMRDLEATAKELGRAIGAFKISGASSVPALRG
>tai:Taci_0284 Cache domain-containing protein (A)
MIREGEIPLPFLLARVVVAGRVCDIYLSRLWAASPGFRPRGDGTVNSVRGRLIGVFLLVS
LLALGSLGYVTLHRTEALLTEGAQREGMALAEGASAKTDALIGRLLALLEFQAQRPEVLG
MDWTVQRDALAAGSKGAGFLDVFVLDPAGKGRSISGKEGDYSDRGYFKEVLSTRRSYVAD
PVISKSTWESVVVFAVPIVKGPELRGILMATMRTKDLAAFAASMRWAKTGYAFIVDRKGL
IAAHPNAELVGKLNLAEAGEKVPRNLRRRSAPLLGGVRRLGSTPSMGRIPWGPLCPFGAP
GGV
>tai:Taci_0285 methyl-accepting chemotaxis sensory transducer; K03406 methyl-accepting chemotaxis protein (A)
MLLAPLSEVLAPVRALRVLVLSSLVLLSLLVLAASVWMGNSMSRPIAAVVEGMGRIARGD
LSVRLEVRSSLREVSDLVSCINGTTEAMRRSVLGILDASQVLLSKAQDVSSSAEELAAGA
SEVASMAGRVSSNVQDTVAAIEETTAGVNEVSLAAQEGAKGAMGAGEEAEAISHLAQMGG
RSVEEMAALMGRMSESGRAVSSAIEDLASSVGQISGFVSTISQIADQTNLLALNAAIEAA
RAGEAGKGFAVVAEEVRKLAEESNQAAAQISGLIDQVTSKTRGALEHTRSSGEQLEAVVA
KTYETRDVILDVVQKVGAISDRVRSIASAMEEQSASAEEMNAGMDSISRSSQEVAEQTLR
ITQTMEEQRRAVEALAGAAEELLSLSESLRSSVSAFKVRGESEGGLVPLGA
>tai:Taci_0286 beta-lactamase domain-containing protein (A)
MEKAIPIREGIYWIGANDRETDLFEALWTLPRGVSYNSYLICDDKVAVIDTVKSSFMRDY
LQRLSWVLRDCKPVDYLIINHMEPDHSGSIAMMRKVYPDMKIVGNKKTLEMIKAFYDIED
GLVEVSEGDVIDLGSHKLSFHMIPMVHWPETMVTYDQTTKVIFTCDAFGGFSALEGGVFD
DEVDMDYYEDEILRYFANIVGRYSSFVQKAIAKLRTLEISVICPSHGPILRSNPWRVVDL
YDRWSRHETEEGCVIVYGSMYGNTKKMTDAIARSLTESGIQKIIVHDVSRSNMSFMVRDI
WKYRGLVMGSCTYNTELFPPMAYLARTLANKMMKNRVLGLCGSYSWSKGALAELLAFAEK
GEWDRVDPTVEVKSSPTEEDIQACWLLGQNMAKAIKRA
>tai:Taci_0287 hypothetical protein (A)
MEMHQCQVCRKLFASSGPKICPSCIKRLDRVYEKARSYLRDNPDANLNAKELAEAIDEDV
LDIEILIAEGRFERDLAEDLNDIRRQQLLNEFQKSLSKTQENLRALQEQKKTTYGKDRHG
KGIA
>tai:Taci_0288 methylmalonyl-CoA mutase large subunit; K01848 methylmalonyl-CoA mutase, N-terminal domain [EC:5.4.99.2] (A)
MFEEKELQAIAEKRGQYEAAVEKALAKNPEMRKEFTTGGGIPLKRVYTPEDVKDLDYNRD
LGFPGAFPYTRGVQPTMYRGRFWTMRQYAGFATAEESNARYRYLLSQGTTGLSVAFDLPT
QIGYDSDHPMAQGEVGKVGVAIDSLADMEILFDQIPLDKVSTSMTINAPASVLLAMYIAV
GEKQGVPSTELSGTIQNDILKEYIARGTYIFPPKPSMRLITDIFEFCSTHVPKWNTISIS
GYHIREAGSTAIQEVAFTLADGIAYVEAAVKKGQDPNVFGKRLSFFFNAHNDFLEEVAKF
RAARRLWAKIMRDRFGVTDKSAQMLRFHTQTAGSTLTAQQPENNIVRVAIQTLAAVLGGT
QSLHTNSLDEALALPTEKSVRIALRTQQIVAYESGVTQTIDPLAGSYVIEALTNQIEEGA
AEYIRKIDEMGGMLVAIEKGYVQQQIQDAAYEYQKAVESGDRVVVGVNRFQIEEDASERT
LLKVDPVVGEMQAKKLAKLKESRDNLKVKACLEDVRKAAQGEENLMPPIIEAVRNYATEG
EICGVLREVFGEYRENVVL
>tai:Taci_0289 cobalamin B12-binding domain-containing protein; K01849 methylmalonyl-CoA mutase, C-terminal domain [EC:5.4.99.2] (A)
MDRKIRVVVAKPGLDGHDRGAKVIARAFRDAGMEVIYTGLRQTPEQIVQTAIQEDADAIG
ISILSGAHEHYFKVIIEMLKERGAGDIIVFGGGVIPESDVPRLLELGAGAIFGPGTPTSE
CIKWLEEAVAKKREKEGVNG
>tai:Taci_0290 methylmalonyl-CoA epimerase; K05606 methylmalonyl-CoA/ethylmalonyl-CoA epimerase [EC:5.1.99.1] (A)
MKPTVVDHIGIAVRSIDESLKFWQDVIGIECHGVEEVAEQKVKTAFLPLGDTEIELLEGT
SEDSPVSKFIEAKGEGIHHIAIRVPNIEEALEELKAKGVRLIDEKPRMGAGGAKIAFVHP
KASGGVLLEISER
>tai:Taci_0291 carboxyl transferase (A)
MAERTIDELCEQLLAKRKAAEEGGGKKAIDKQHEKGKLTARERIERLLDPGSFVEIDEFV
EHRCSNFGLEKTKFLGDGVVTGYGTVDGRIVYVFSQDFTVMGGSLGEMHARKICKVLDLA
LQNGCPVIGINDSGGARIQEAVDALSGYGSIFFRNVKASGVVPQISVIAGPCAGGAVYSP
ALTDFIFMVDKIGIMHITGPAVIKAVTGEDVTSEQIGGAMAHNTTSGVAQFFASNEDECF
AQVRKLLSYLPSNNMEEAPIGDESDDPMRMEMSLREAVPTNPNKGYDVRDVIRKVVDHGD
FFEVQPLWARNIVTGFARIGGRVIGVIANQANYMAGCLDIDASDKASRHIRICDAYNIPI
VTFEDVPGYLPGLNQEMGGIIRHGAKLLYAYSEATAPKITVVLRKAYGGSYLGMCSKDLG
ADVVLAWPQAEIAVMGAEGAANIIFRKEIDAAEDKAAMRAQKIEEYREAFANPYQAASRG
FVDRVILPEETRGAIYQALVMCDGKRELRPKRKHGIMPH
>tai:Taci_0292 sodium pump decarboxylase subunit gamma (A)
MNVSSHFVGPAGGILMSLIAFSVVFLVIAGLMLIMMATKMVAGAVDGRSKPVPPSPSKPQ
SPAAPAPSAAPAPGAKAQDDLELVAVVTAAVAACAGRPVSVRSVRPLQARSFGGAWRAMA
RVEGMEGLE
>tai:Taci_0293 biotin/lipoyl attachment domain-containing protein (A)
MARMYRVVVNGKAYEVEVEELGGASAPAPVTSAPAPAPVPAPAAAPAPAPAPAAAPAPAA
PAGAGAVTAPMPGKILKVMVQQGASVSAGQAIVILEAMKMENEIFAPSAGTVTEVRCKEG
DSVNTGDVLVVIS
>tai:Taci_0294 sodium ion-translocating decarboxylase subunit beta; K01572 oxaloacetate decarboxylase, beta subunit [EC:4.1.1.3] (A)
MELYVAALKGLIDQSGLVGLTGGNVIMIVVALVLLYLAIAKGFEPLLLTPIAFGCLIVNL
PLSGIMDPGGFLYYVSFGTRHEIYPIIIFMGIGALTDFGPLLANPITFLLGAAAQLGVFV
AVVGAMFLGFNIREAAAIGIIGGADGPTSIYLCMKLAPKIVGAVAVAAYSYMSLVPLIQP
PVIKLFTSKADRGIRMDQLRPVTKTERVLFPIISTIACGLILPPAVPLVGMLMFGNLLRE
CGCTERLNQAAQNEILNATTIFLGITVGATMEAESFLTLATIKIIALGLVAFAFSTAGGC
LFGQVMKVLSGGKINPIIGAAGVSAVPMAARVCQRVVQQEFPGSYVLMHAMGPNVAGVIG
TAVAAGAMLTLLTR
>tai:Taci_0295 alpha,alpha-trehalose-phosphate synthase; K00697 trehalose 6-phosphate synthase [EC:2.4.1.15] (A)
MPNRPSRLVIASHRLPIVLFMEDGELKVIHGAGGLVTALKPVLTLRGGKWIGCPGTVPGA
RAEEVDRILAETRQESPFELIPVHLTEEQHRLYYEGASNSVIWPLFHDFLSLCDFDGRYF
KAYEEVNRLFASTLASHTDEKDLIWVHDYQLMEVALHLKDMRLHRRCAFFLHIPFPSPDI
YLKLPWRDRIIRALLEFHFIGFHTVREVRNFVQCVKIFEKDALVRRRGNWGTITLGSRMV
SVGALPIGIDFRHFDRLSRHPAVRARAAEIKNNHRGRKIIFGVDRLDYTKGIPERLTAFE
LMLERHPEMLKNVTFLQLLVPSRETVREYAELRDRVERRISSINGRFSQDDWVPVIFMSR
SMPQEELVAHYLAADVGLVTPRKDGMNLVSKEYCAAHSDLSGTLVLSEFAGAACQLQRGA
ILVNPNDREGVAEAIYQALVMPEGDKRRRMKILRHAVRRHDVFWWADSFLLAASGKHIKD
FPTAGDPVVPSFHP
>tai:Taci_0296 HAD-superfamily hydrolase; K01087 trehalose 6-phosphate phosphatase [EC:3.1.3.12] (A)
MISTGASTVNIPSTIPPRGIPAWFWNQLRRSGGLSLFLDYDGTLAPLTAERDRAHPWPGI
REALESLMNLGARLAIISGRRAHQIPTLLGLRPADIFGCHGAERLMPDGTRSSQEIPRWV
EHLLNAAHREALELLPPEMVEMKAASVEVHLRSMPQDLRPLIPQLARSWEALVHRGLSFR
HFNGGFELRAPGIHKGLAVERLLQETPNGHLVTLLGDDTTDEDAFETLGERGLSILVHPK
GRRSIAQCHIKPPEELLDFLRQIHRELEGKMRKGVKMCAE
>tai:Taci_0297 group 1 glycosyl transferase; K13057 trehalose synthase [EC:2.4.1.245] (A)
MSLSITDYEPVIGPGPLMHLRRLGEMLKDRSVVHLNSTRVGGGVAEILENFVPLMRELGI
DARWEVITGTEDFFKATKLIHNSLQGAEQDLSPTMKEVFMETNRENAQRLAGLLEEADFV
VIHDPQPAPLLSMIPQRRGKWIWRCHIDVSRPNRSVWNFIKGLVGRYHASVFSLVDFAQP
LPHPQYIIPPGIDPLSYKNRDLSDQELNRVYEEFNLDPTRPIITQISRYDRFKDPVGVIR
AYRMAKAYHENLQLVLAGGDATDDPEGALVLRETLEAAGDDPDIHVLSLPSDAHLTINAL
QRISHVILQKSTREGFGLTVSEGLWKRKPVIGGDTGGIRLQVIDYHTGFRVRSPEGAALR
IRQLLQDPRMMRSMGEAGHSHVRDHFLITRQLRNLMTTLACLQMEETGVTA
>tai:Taci_0298 hypothetical protein (A)
MTVEPMEPFRFHSCEMAIVSTGLVARTLSELRDCVRRAPEGSLHTHFWGWKMRPQLGERE
YTNDLANWVASTLRDRGMAEKLSALSPKDFEDLDSLREEIISVLDRRLEGDDAMAWSRAS
HPFFFTDSRMLVFDTGQTASTLKEFREAIRTIDTNSIFYHVIDAVRRTPGHEDDFSAWLS
GFGELTANLRARLRRIDTALLTLGEIREKINSAIRKSLPWEGDEQ
>tai:Taci_0299 hypothetical protein (A)
MGENTVFLAAYARLPQDIAAYGLYKSVGVYAEVEVDTGVIIEADVSFYSQVSINMIRAIL
KGKNIVLDREVILKAFESRYWGGGRKAVITAVKRLFERYDEVMEQLERDPIPDLTDEYRL
>tai:Taci_0300 YidE/YbjL protein; K07085 putative transport protein (A)
MLSFAKLMQNPIFVMTLTAMLGVLIGKVKLGRFSLETSGALFVGLVVGAVGYSVPEAFFN
FTLTLFVVAVGLLASGDMLNVIRRYGLKFAFLGGFITFVGALVTYVLALMFRGGASPHLI
GGTYTGALTSSPGLAAALEATNNNPDVTVGHSIAYPFGVLAVILFVQLIPMVFRIDVDRE
REEFKATLAAMRDGQGEAGGGYKNAFSMVAFGLCIVAGYLLGGIKVPLGGKLSISLGATG
GGLIAALVLGSMIKSGPFDMRMDPKVLGAVRSLGLSYFLAIVGINAGAEVVEVLKVHGVL
LVLIGFFAALAAEVAAFLLARYGWRMNWILIAGAICGGMTSTPGLGAAIDATKTEDVAVG
YGATYPVALLGMVIFTSMLHMLLE
>tai:Taci_0301 succinate CoA transferase; K18118 succinyl-CoA:acetate CoA-transferase [EC:2.8.3.18] (A)
MKTVALDIRDRVRCESLRSLIMDPHEAAKLINDGDVIGASGFTPSGYPKEVPMAIARRKL
ETGSPSNLTLWCGASVGPELDGELTASGALARRFPYQTDDRLRKAINEGTVLFQDIHLSH
GTQNLRYGFYGKMDVAIVEAVAINQDGSIVPSTSVGNSPTFVKMAEKVIVEVNVTQPMSL
EGVHDIYIPGDPPSREPIPIASVSDRIGTPFIPCDPSKIVAIVPSDVPDKQRPLAAVDEV
SARMARNLLDFLDVEVKAQRLPRDLFPLQSGVGEVANAVLAGFLEWPSENLRMYTEVIQD
SMLDLIDAGKVSFASGTSFTPSPEGARRMYANMDLYRQRVILRPQEISNHPEVIRRLGVI
AMNTAVEVDVYGHVNSTMALGSKMINGIGGSGDFARNGYLTVFLTPSTAKGGSISRIVPF
CSHVDHTEHDVDVVVTEWGVADLRGLTPRERSVEIVGKCAHPDYRSALMDYIRRAQANGG
HEPHDLKEAFSFHLRLIRNGSMLPVGGVRES
>tai:Taci_0302 Fe-S type, tartrate/fumarate subfamily hydro-lyase subunit alpha; K01677 fumarate hydratase subunit alpha [EC:4.2.1.2] (A)
MPRLIDSDELSRLVRDLALKANFVLPRDVRDVLSSALELERVELARSALEDLVLNFQMAE
TEKMPICQDCGLAVVFVDWGQEVLLTGGSLQEAVDLGIRDAYVEGYLRKSVVYDPVYDRR
NSFDNTPAVIHLRMVPGDRVEVTVAPKGMGSENMSAIRMLKPADGEEGVLRFIEEVVSSA
GPNSCPPVVVGVAVGGNFETAPLWAKRSLLRPMGQRNPDPRYARLEEEALRRINRLGIGA
GGYGGLVTALDVRIEALPTHIAGMPVAVNLCCHALRHAKGVI
>tai:Taci_0303 Fe-S type, tartrate/fumarate subfamily hydro-lyase subunit beta; K01678 fumarate hydratase subunit beta [EC:4.2.1.2] (A)
MSRIELTTPLGEEVRSLRAGDLVSLSGVVYVARDQAHRRMLEDLDRGSLPFQLEGQVIYY
AGPSPTPPGRVIGAMGPTTSGRMDPFTPRLLELGLRGMIGKGRRSKEVLDAMARHGAVYL
GATGGAAVLLSRSIRSCEVVAYQDLGPEAILKITVDRMGLVVLGDAHGGDIYASGPAGAR
KMMDG
>tai:Taci_0304 hypothetical protein (A)
MDDIRIRVLLDGSSLSVRVPRGAPVRRALQEAGVDLSHVGMVVWDWRLLDLDEEVPAGEI
CVLPPLDGG
>tai:Taci_0305 hypothetical protein (A)
MDISRYLRSLYSNTPDPLVDREVGLASWGDLWALVPHLTQEEEEWILERADQNYRLAQRG
VLKPRGRALGYRLWRGSFDEDPIWVVRAMCGAALDFALSDPKAGAVPLRGCVASGVLLTV
PLTVICNYLSKDRRALAEAMALGGLVGCYITSRLDGRVGYDLLLGAAAGCAAGLAKLSDG
SIKVVERASATAVCLTLGDVGDNCGCLDYLASVLAGQAVVACQMALSGQGFGLSMDEARG
MFEHWARGRESQ
>tai:Taci_0306 lipid A biosynthesis acyltransferase; K02517 Kdo2-lipid IVA lauroyltransferase [EC:2.3.1.241] (A)
MEQPLIYRGLNLVGALFRSLGHRRALELGGSLGELVGRASPRRLEEASRRCSRVLGILPG
EAREVVLGAYRHFGMALAELMRFPVMGRDLLDLVEFQDLERLDRALSLGRGAIILSCHMG
NWELTAAALALLGYPIRVVAADQRDPRVNQTLVNLRSSCGVVTIGKATDLKGVFRCLEEG
GALAVLLDQDAKAKGIVSDFLGFPASTPLGPVKLARKLGCPVVPCRSQRSLSDPTRHSVR
FLDPLKGPNGEEFGLDEAGSVGVCNRLLSGWIREVPQQWMWMYDRWASTVPREAWTAA
>tai:Taci_0307 hypothetical protein (A)
MGQHGSPGGLDCGIDPGRCKVGVAFGDRELRFSLVIPRDRLGELIRVLTQGDLEPLREYL
TYGSIPPEVHLSGSVFVGAGTGSGEVLEELRRAGVRFVPVPEAGSTLMARELYFRLHPPR
GLGRLIPRGLRVPPRDVDDLAAWVIVLMGRGT
>tai:Taci_0308 hypothetical protein; K03409 chemotaxis protein CheX (A)
MSTQVIASLVNAYAGAFVSVSQMMGVEATFLKGEITPGVNAPGSRVAALIGVVGPSVHGT
VALMADMAGFSAYVKAMTGGMIEANPEDPMSMSVIGELTNMTSGQALMKVEVPGLDITPP
QLMAGENLKAIPTKKADVKSFTLPFDVGPEKGRVYLVLSFHE
>tai:Taci_0309 methyl-accepting chemotaxis sensory transducer; K03406 methyl-accepting chemotaxis protein (A)
MTMRQRLYAILLMAVLALGGMGFLAYYNGRRILEAHIMSGGELAAESAAASVRNWLDGRT
DIVLTAAMNSQYLWLNYGMAGQLLQPYMEGLTKEYSNKGFMDIYIGLETGRFVDGSGWTP
PDGWDPKTRPWYQEAVRKDGPVITMPYVDANTGKMIVTIATPLKGYGDRLLGVLGADMAI
DTLIQMVSSQRIMGHGYGILLAPDGTFVAHPKKDLVLKENIAKESRFVSKELSKIGQDIL
SGKYGLYRYRSVDGDVRLIFTRPLNLGWTLALVVSEKEIFSPLSGLAMKQLLMALVAMAL
LAVLVLSVIRGLMRPIQCLMSVSGEAAKGDLSVSACFAGNDEMSQLGRALDTVISSQREI
FRRFKGESDRILQQARVLEDVSDRTVETLVDMREQAEVLVRMATDNSEAVEAANAGIEEV
ASASQGAAQAASDASSYAESLKSNAEGARDLIVKTSDRVMEMASSFRGVADAVVKLNDQA
SQIGSIVNTISQIADQTNLLALNAAIEAARAGEAGKGFAVVAEEVRKLAEESNQAAKSIG
ELAGAIISGTSYAVKTATSGVSVAQAAEEETRAMREQIDGVLNAIGEIVSQIQNVAATAQ
EQSASAQEMAASIDRLAVGIGSLKDVAARISQVVDQISRNSDLLKASSDDLYRFSEEFTR
AIQGFKIDSDGPLALKG
>tai:Taci_0310 hypothetical protein (A)
MEERNQGGIDWYVRDLMVYMFGVPPEDLDGLVEQYASSGGTPDPAGLFKFLSVNGRKYRV
LWAAFPVGDLISILFAAVFGPDRQMIWRKSSVLPLGSDSGALRLWNRVLELASGIGVQED
RRVSETDLWSAEQVHRALIRHWDQWAPMFLAEVEEWINATGQSVGEGQVIESSEINSRLS
VDVSKEIREAVGRSVPLGAVRYAVTSLPELRDMGLEVTSLQATLDSYVGAALPSRPVSQE
GTLDVPQGVMEVRPSVDPLHGVALSLMRPGDPVVVEPAREVELPGTIYMIRLLKNGQYEV
HGQFDRDGSFFKFISPGELKIKTPAAEALEARESFPVAYAAVAGVLALAAVVLYLMLS
>tai:Taci_0311 hypothetical protein (A)
MAWWFPFLHPSALEIHRMGQEVICALREGERLPDQIPGVMAEGGIRGIYSATVRAAEEAD
LSDMVLWVKPPRDASNLLDLSEGDWRRAFEALEEGLEALRCALPYLLGEGSPKLVLLLPR
PQGLISSAIRGALSALASSFEAEARDLGLSVICREEDQPLG
>tai:Taci_0312 TrpR-like protein YerC/YecD (A)
MGSQWKDSLTDQLCRAFLCLENEDEVYRFLEDVATIAEIRSLAQRLEVARRLMEGETYPS
ISKETGASTATISRVKKCVDYGSDGYKLVLERLKGK
>tai:Taci_0313 prolyl-tRNA synthetase; K01881 prolyl-tRNA synthetase [EC:6.1.1.15] (A)
MAKNVTPRSSDFSQWYLDVIRAAELADYAPVRGCMVIRPTGYALWESIQRHFDEAFKETG
HVNAYFPLLIPNSFLEREAQHVEGFAPECAVVTHAGGDELEEPLVVRPTSETVIGHMYSK
WVQSWRDLPILINQWCNVMRWEKRPRLFLRTSEFLWQEGHTAHATREEAMEETLRMLGVY
ETIMKDVLALPVVTGEKSEGERFPGADNTFTCEAMMSDRKALQAGTSHFLGQNFAKAFDI
RFQDRDGEVKYAWTTSWGVSTRLIGAIIMTHSDDDGLILPPRVAPVKVALLPISTDQDLI
SSSLEPKAMELKAAIEDRIGPRTVALDRQYHLRPSDRFFSHLQKGVPLRIELGQKELENR
TVRLVCRDNGERIDVPMEGAPERVAEVLNQIQARLYDRALKFRRDNTHRVSSIEEFKEVM
ESKGGFVEAHFAGTPEDERAIKEATGATVRCFPSGDRSVGRCFYTGREGRLAIFAKAY
>tai:Taci_0314 tRNA modification GTPase TrmE; K03650 tRNA modification GTPase [EC:3.6.-.-] (A)
MRDEQVIAAISTPFGQGGIAVIRLSGRGSAQVVDRVFRGRSPLSSSPPWTMRHGHLVDPR
GNPIDEVLAVHFKAPKSYTGEDSAEVHCHGGPLVAQMCLEALISAGARLAERGEFTRRAV
INRRMDLSAASAVMALVSGQSPKAVEAAMGSLSGATRRAMEELMRDLTRACSHLEATLDM
PEDEIPPLDWERLREDLSRIARGIRDLHQRGLAGMALSQGVQVTLVGRPNVGKSSLLNSL
SRQARAIVTPIPGTTRDVVEAAVIHRGVPIKLLDTAGIRDSNDPIEALGVKLARETMLTA
DLRVLVLDGSSPPHREDLELLGSLDMPAAAALNKADLGTDPSWDQVLRDARVPNVTLSAL
SGKGVEELKDLMVRSICSNPAVDGAVTMFRHQLDALSRAAEALDGALSSPYLDATAQLAL
EAQRHLASALGLDPTEEVLEAVFRNFCVGK
>tai:Taci_0315 GntR family transcriptional regulator (A)
MSSFFQGLYGERVKDLRPSPIREMLHLVRRPGIISFAGGMPDPEAFPVELFYQAAGIIKS
QGKDVLQYGTTEGYAPLKDFLIQWTAPRMGRKLEHDEMLITAGSSQVSDLLCWALIDKDD
LILMEEPSFLGVFLNMHNHGAKFLTVPCDDEGMMVDLIPEKVERAQREGKKVKLCYTIAN
FHNPLGTTLSLERRRKLIEYAHRYGFAIMEDDPYGYVRFEGEHLPTLFSLDDRGVVIYAG
SFSKILAPGTRVGWCCGHKDIIRKMAIFKQGVDVCTSLVAQAMVYEYCRLGHLDSFLPKI
IDHYRKKRDAMEDAMRRHLPLEKLHWVKPQGGYFYWVKMDGIDCDRLFQVAVDKQVAFVP
GKAFYPNRDGGDQEIRLCYTFASPEQTDQGMRRLGEAMREMIR
>tai:Taci_0316 diguanylate cyclase (A)
MRWITSPPIISVPLVALLLALGSGPTEGLPLPLWGLFLVAYGAATAFHSMNLSTRRGGLA
FFTNLTAQGLVLAFVSPAVGVTPIVSWLGLALASSGMVGLVSLGISKGPSGQRQPISPEQ
ISISDIQQELKSLETELDIPSMIPLPALWGQGGVILKANREAKLLLGTNDLEGKELDKMI
NPSLHELELGGTGWLVFRRSLEGEDLVLLSPKGEGSGGDDSDFVDPKTGLYSDRYARRRG
EEEIERARRYRRWLSMALLKLELESLSQGPIPRSFQEEAYNRLIATVKKTIRTSDLAFHL
KDDCVLLLLPETPSSGARTLFDRIKAQLNKLFEEGEAAPYRPRLMGGFSFYGGNGTTSYG
QMLEEAYSNMALNED
>tai:Taci_0317 metal dependent phosphohydrolase; K03698 3'-5' exoribonuclease [EC:3.1.-.-] (A)
MGRDELMTVEAVLRLRPGESFKGVYAVRDLQANRDRGGGTYWSVTVMDPTGAMEGKAWSS
ARWLDRREGEPLSEDQIQSLKGMSVGVVGQVKDYRGSLQVDFRELYRLDQDKYPPLDLVP
RSPFPQEELEERFWRIVGSCGEELRGFLEGIFVGDLRDRFFSYPAAVSNHHAYRAGLLEH
TVHVAEAALGMCGPYRDVSLEVVAAGALLHDLGKVRAYRMSPLPEVTVEGSVLDHVAMGY
ALFEELVRDRGLRGELAVHLGHIILSHHGQKEYGSPVVPQTLEALIVSAADELDFHLFCC
REGLRWLRDGQAVSDFNRSTQRRFWTGELPQRP
>tai:Taci_0318 pseudouridine synthase; K06179 23S rRNA pseudouridine955/2504/2580 synthase [EC:5.4.99.24] (A)
MRTYRIPPDQEGRRLDRLIREWWPEVNMGLRMGAIRRGQVRLDGRRVPCSQRLLEGQELT
VPWDQEPRRSGSGTPCPAEGRELPRWVIHWDRRLLVANKPAGWICQPGGGRGTSLPEEVW
RLLGVDRGPVPSHRLDVNTTGVVLVPLDGALGRELHRLFREGTIRKLYWALVRGTCVGEA
LVDLPLSKDGRGNVTPSPSGQPARSVVRPLAVRGGFSLVEVELLTGRQHQARVHLAHLGL
PILGDVRYGVRFRGVGRTMLHARRVLLPFGESLGDLAGAAFEAPLYPDMAEAARRLGLGD
FT
>tai:Taci_0319 Glu/Leu/Phe/Val dehydrogenase; K00261 glutamate dehydrogenase (NAD(P)+) [EC:1.4.1.3] (A)
MAVTKRTSSNVLLDTALKNFYAAAEEMGLDEGLIEILSRAERKLCVSIPVTMDDGTVKVF
EGYRVQYSTALGPAKGGIRFHPDVTLEECEALACLMAWKCSLAGIPYGGGKGGVACNPLE
LSTAEKERISRTFAARIEPLVGAWTDVPAPDVNTGGQEMVWFMDTISKMRNRLEPAIFTG
KPVSLWGSKGRTEATGAGVATCVREVLKAAGRDVKGATAIIQGFGNVGTHCALTLVDMGA
KVLAISDITGGYYCPDGIDVKKAFDHVTNHPKHLLEGYEQPGLQKIAGEDILYLEADVLC
PCALEGVINGDNAHKIKAKFIVEGANGPVTPEGDAALPKDVLVVPDFLANSGGVVGSYFE
WVQDLMGFFWTKEEYNQRLLTLMADNFWRVWNYSKEHNVSMRKGAFMVAIKRVADAVKMR
GVFL
>tai:Taci_0320 methyl-accepting chemotaxis sensory transducer; K03406 methyl-accepting chemotaxis protein (A)
MSSWLRDMSIKGKMWVLIGVGLLGLGVASATGYRFLSQSNRNLEDMYQDQLLPIRWLIDT
KANAALIKGLVSEIIVADSDAERDELVQRIGELVKANDSNLELYGKTKLESFEVEHLRKV
HEAMTDWRAKWRKVLELSKEGLKEQAEDYFKAEAIPAIKRLIGEIEALANFNVEFAEKVK
DQNDQSAARALYLLVVMSIGSLLVMALLGAVISQRIAGSVRSALSALERVRDGDLTLSRD
QIGAQGRDEMGRLGDALFEAVLQIRSTIEQVLRQASDVASRAEDFSALAEESSASAQESR
ASVDEVASRMNELGAASQEINASVEEVASGAQAVAQRSTDIAAEVDQARSAGEEGARAVA
KAASSIAKVAEEASRSAEMVASLGEMAHQIQSFVGQIGQIADQTNLLALNAAIEAARAGD
AGKGFAVVAEEVRKLAEESNQAASRIAELADGIGRELGTVISASQRNAQESQSSKELAEE
TRATIERIMDSLGRISNATQDLAAVAEEQAASSQEIASAVQDVASKVLQAANASEVVRSQ
VAEVSAAAERIAQGSEDLVKTSEALREAVRHFKVDDMSSPVHLPPSLA
>tai:Taci_0321 enolase; K01689 enolase [EC:4.2.1.11] (A)
MSSVITNIRALEILDSRGNPTVRVRLELECGIRVSASVPSGASTGENEAVELRDGDKGRY
GGKGVLQAVANVNDVIAPAVIGMDCRDQAAIDRAMIELDGTPNKGKLGANAILGVSMAAA
KAAAEYCDLPLYAYLGGPGAVTLPVPMMNILNGGKHAENSVDFQEFMVFPLGASSFREAL
RMGAETFHALKGILKKKGYAVGVGDEGGFAPDLKSNEEACDVIVEAIRAAGYEPGKDICL
ALDPAASSFFSGGSYMLDKSGQGKKSTDEMIDLFDRWCSAYPIASIEDGLDENDWDGFAK
MTARMGHRVQIVGDDIFVTNPDFVRRGIKAKAANAVLIKLNQIGTVTETMETIELCRRAG
WGYVISHRSGETEDTFMADFTVAMGGGQIKTGSACRSERIAKYNRLLEIEEDLGRLARFG
RIS
>tai:Taci_0322 major facilitator superfamily protein (A)
MERILRFLAINRSTGAALIMVIFMGLGEKMSERFLPVYLMALGGSYWSVGFLNGMDNLLS
ALYSLPGGMASHALGPKKSLILFSLVAVLGYLLVLTLGTWWSVLPGAALFISWSAVSLPA
MMDLIGRSVPKTKRVMGVSMHSLVRRIPMALGPVIGGYLMTRMGNVEGIRAALVVAAAVG
GISVWLMWRMVPGDAIGELEGVSVRSSLGLIRGDLRMLLVSDVLIRFAEQIPYPFVVLWA
LDRGVTPAQFGLLTALEMAVAMLVYIPVAAMADRHGKKPFVLMTFCFFTAFPLMLPFCRG
FWPFAAAFVVRGLKEFGEPTRKALIMDLAPEGAKGAAFGAYYLLRDVVVSLAAFASPALF
YISPQVNFLTAFAFGVLGTLWFALKGRDVASGGI
>tai:Taci_0323 methyl-accepting chemotaxis sensory transducer; K03406 methyl-accepting chemotaxis protein (A)
MRDLSIAKKLTLLGIGVTVLLGLMVAMVALQSHSILNDQVNTLGMEMIANNANQVDQYFS
ELKTLTLGIASGTAELLETGQAVTDDDLESVMARYFNATAKDLNILDMYVGLESTGKVGT
GGDWVEKPDYDARKRPWYIQAVQEDKVILTAPYVDANTGGLVITVATPVKSTSGKLLGVA
GIDVDLKTLSDMITSYKVFGKGYGFLLDREGNTICHPKSEMIMKENITKPSGLITPELAE
AGRKMISGSPGFVDYSFQGELRRTFFSPTRSGFVLGVVFPASDLNAMVRSLAIRQLLLGL
VTLILVGAMLYGLSRSVVAPVKRITDSLKKLGQLDLTQDQNDQWLREVGHHRTEIGLMAQ
SALVLKETLRQAISDIASQSDRTAAAAENLAALSEESVASVEEIKASVDQVASLMESNSA
SLQETNAGIEEVSSGAQQAANSATDGAEAASKMSHLSEQTVRQVEEVVKAITHVGDESKR
TFERIQKVADSVASISGFVATIRSIADQTNLLALNAAIEAARAGEAGRGFAVVAEEVRKL
AEESAQAAKEVEDLIAPLQANTEESLRATEQSQRSMDDTVRRAHEAQGKLAEVLGQIRVI
NDAMQNIAATSEEQAAAAQEIAQGIDNATQGTINVVNSVEMIRHSSEETAKASEAVAQEA
QALSHTAEQLKALIAKFRYQSSSLSLGDGR
>tai:Taci_0324 class II aldolase/adducin family protein; K01628 L-fuculose-phosphate aldolase [EC:4.1.2.17] (A)
MDVIQAKRAVVRYGALLEERGLVFGSGGNLSVRAEGGLWALKPSGRPCGALREQDVTVLD
MEGRVLEGLKPSSEWRMHLGVLRARSDVGAVFHTHSRFAVTMGCLKWEVPPIHYYMAAFG
DQIIPVVPYRPFGSQELADLVAETLREPLKGAILANHGAVVAGSSPQEAMDLAVNLEFLC
EVYWRVRCVGNPATLSEEEFRRALADFGAYSPGSSGGL
>tai:Taci_0325 hypothetical protein (A)
MEGLKGLGAPSDLRGDGVPEEMPPSAREALMEAEKARDRALDRVVLTHQRTVARSMEDYK
VKMKKKLLELERRKRREQDLELLSRAVAQTINHRNYLESRRRSPLRPV
>tai:Taci_0326 peptidase M19; K01273 membrane dipeptidase [EC:3.4.13.19] (A)
MEWVDLHCDVLYEVSRRRRMGERDVIRRIMLQDLRSSGVKVLVCSLFVDDQGVHRALQEA
LHQVWCLLEEEREAREDLMVIRDRDDLRRCLSSRRIGLVLSMEGAEPVQDDPELLRFFRS
MGLSFLALTWSRRNRLADGVDLTRTVRSPGGLSAQGVSALETARSLGLALDLSHLNDPGT
EDVIRSGVPILATHSNCRSLCDHPRNLADPHLEAIGRRGGVVGFNAHGAFVGSDDPVEGM
YRHISHLALVAGEAACALGLDLCDRFDAFFHGERRDLFMSHREASQALQVLGGRLGARSM
GRLLMDNPIRVLEGALPSSVPSV
>tai:Taci_0327 hypothetical protein (A)
MLSLVRGGPKVLMLETTRSGEDLAELEAFLAALCPSSSADPMGAVETASEEATLVIFMAS
GEEPAMRVYSTHLPPEDLLCQLINRRLCEKVDNLCPSPGTAVMRLVGTPEGLNLAMERIA
SDLNGTVGERPHNFVCPAGSRTVIYFTQNPLNRPLRMEDLSPRAVLVDRPCGEVLSHLRE
NAMDYLSLAMGGPDWNQVDIRIYDAEGRYDLHYRRLMGAIEGIDAGLVLSEAWGRDQAFI
LMSVPVYVVRLFTPLDPSEIKRMCMGLEYSPKGERWVDLDVICSGKKVSWTGLEHPGTRD
SLGEAMRRELLGRMNQGGLKRLLEAEGELMGG
>tai:Taci_0328 hypothetical protein (A)
MRGIGPGSSIVNTAKRGVREALVAMGFLPPEMDGGGCILHVSDTPSSTYGYLVRAVRSMG
PSVLVHTGDVADEVKLGLWPQLIDEYRRKVGKLARLLDGCGCRLIVTCGNHDDPEVLKEA
LPWGEIYPRWANLDARGRSISAAHRFKDLERLGDVNLFGHDLEVTTSTEGDRLILNGIER
MNLVDPAAMRVRFVRYPPGTDDERTLKRRRGL
>tai:Taci_0329 Ppx/GppA phosphatase; K01524 exopolyphosphatase / guanosine-5'-triphosphate,3'-diphosphate pyrophosphatase [EC:3.6.1.11 3.6.1.40] (A)
MRAAVMDLGTNSFKLLVAQGGEGGVLFIQDVQEVVRLGDGLALTGRFSDASMERALETLG
DFLERCEDMQVDVVMAVGTMGFRRASNGEELLAAIRDRFGLQVRIISGEEEAELSFQACG
GEGPRVVADVGGGSTELVFGDDGIRGAVSVEVGALFLTDRFLDPSRIPSKDQLDMALLEA
RRSVREGVAKLPGPLPPDLWGVGGTFTTLASVALGLERYDQDRVHRLSIPVQEVERQLWL
YASMTGEERKTIRGMHPKRAHVALGGAVAALAVIRELGAQGVTISARGLRHALMLRLMGD
RGL
>tai:Taci_0330 Na/Pi cotransporter (A)
MIGPGLTLLGGICLFLFGVEESSKASRRALGERERALMARFASGSVGALSLGALLSFVSQ
SSSVATSFAMGLVDIGALSFGSSIVTMMGSSIGASLMTFVLSMDVSLLGPGFVTLGTLWG
AVSNPLSRYGPLIRGMGIVLVGMYMIKAGVSPLMEMGGVMDLVGHLAGRPWSLALLAFLA
TAAFQSSSAVVALGIAMASTGALGLDGAAWLVVGAHGGSFAPVVLASLGKKLSARRLAVA
TGIYKVIGALMGVFLVGLFTQRLGAMPPQRGIPVFMGFLTVVNGVVMLPLTGLLADLSAR
LVSGGLAPGETAYIDDALVGFPEVAFKLLEKELARLADLEDRLLGQLAQLAESRDGAVDG
PAMDGLVDLADSCVRYLEAIEDPTPEGVERKKWLAKVALCLRSMAQVMTRDLHPAILRLK
GVPVPGLGRAMGEVEEIFSASVGAWVLGDRYFAVRALGRYEPISHRGLGLSAGEGAQELF
RLMDLERALVELLRGAVDLARMVIEEGS
>tai:Taci_0331 CutC family protein; K06201 copper homeostasis protein (A)
MFVEVIAVSPWEAELVEACGGDRVEFVLDLSCGGLTPSVPEVAAAVRGVSIPVNVMIRPR
PGGFQYSPGEMDQMRRSAQAMAEVGARGLVMGFLKDGAVDLDALKSALTWCPGIDFTFHR
AIDEASDPVEAARVACGAGVTDLLTSGGPGPIEGNLDRLRRMVEAAGSVRVMAGGGITGE
NAPRVILHGGVPAVHLGRSVRRDNSPTEPIDSQLLRRMVELVKGV
>tai:Taci_0332 PTS system lactose/cellobiose-specific transporter subunit IIB; K02760 PTS system, cellobiose-specific IIB component [EC:2.7.1.69] (A)
MKIVLVCFAGMSTSLLVTKMKKAAEERGLQVQIEAVSTADMRESLEGAQVVLLGPQARYM
LGEVREAVDGAVPVEVIDSKLYGAMGGAGVLDLAMSLGA
>tai:Taci_0333 hypothetical protein (A)
MLEKVDLDRKLSKEEFKSLWPPLREKLGEAQRMTKELGIPVMIVFEGWDGAGKGTLMNEL
IQALDPRGFEVHNVKPDQERLWPPMRRFFQTTPPRGKIGIYNRSWYRRILDGEESDRVFD
EITSFERQLAQDGYCIIKLFLHISKKEQRKRLKALEENHATSWRVTQEDWENHRRYDEIA
QRVERMIHRTDKGHAPWTLVESHQREYATIKIAQTVLEGLERAVKEAQGRAQSPRVVSSG
LGVERALKTSIFKSLDMDQSLSEETYKKELKECQRRLRDVQYSLYKVRRPLVIVFEGMDA
AGKGGCIKRLTQNLDPRGYQVVPTSAPNDWERAHHYLWRFWESFPKGGHVGIYDRSWYGR
VLVERIEGFCSEEEWRRAFGEINEMERQWADFGAIIVKFWLHVTPDEQLKRFKERQEDPL
KRWKITDEDWRNREKWGLYEEAAEEMFMRTSTPEAPWVLVEGNCKRLARVKVLKEVLKRA
ETLLNI
>tai:Taci_0334 protein-L-isoaspartate(D-aspartate)O-methyltransferase; K00573 protein-L-isoaspartate(D-aspartate) O-methyltransferase [EC:2.1.1.77] (A)
MIVWRDFARRMVEVVRMNGVRDGEVLRVLGEVPRHLFIPSLRGPCEAGDQGALRTAYGDH
PLPIGFGQTISQPTMVGRMTELLSPEPPVRVLEVGSGCGYQCAVLARMGCSVVGVERIRD
LADWSREVLGGLGMEVSIIHGDGRALGGDLGPFDGIVVSAGCSREDAEGIFGAFGGDGCR
MVAPVNVGGGLQRVLVLEMEGGEVRESWQDLCRFVPLLGGVEG
>tai:Taci_0335 GntR family transcriptional regulator (A)
METGLKSIDPSLMVPIRDVVYENLRQAILDGAMQPGERLVEGELSEKLNVSRMPIREAIR
KLEAEGLVEHIPRRGVVVKGFSEEDIIEIYTLREALEALAAVQAVRRATREDIRQIEVAM
MEVERLASMGDQADPREVFEANHRFSQLIIEACHMPRLIQIVSTYMGYLERFRRVTMGDP
SRREVVIREHRMIFQAIKDGDEARAEALTREHVRGGLEAYLRSFRGRGRSSR
>tai:Taci_0336 hypothetical protein; K07795 putative tricarboxylic transport membrane protein (A)
MSKVLRRFLFVALTLAVASLSVAGTALAAYPTRPFECIAPAGPGGGWDTTMRMVTKVLTE
KKIVPVPMPVVNKPGGGGGVALAYLQKKAGKDDTIAVYSPPLLLIHLTGASPFGYKDVTP
IAMLINDFGAFAVPKNSKYKNIKEIMEALKKDPKSVKVGGTSAMGSMDHIQFLAAAKAAG
VKDLRSIQYIAFQGGEGLAALMGGHIDLLSTGMAETVGPMQSGDIRVLAITAPKRVKSGP
LMTIPTLREAGINAEFVNWRGIFGPKNMPDYAVKYLEDALRKMVNTSEWKEITIRNGWTP
SFMGATDFAKFLDKTNEEYKSLLAEVGILK
>tai:Taci_0337 hypothetical protein; K07794 putative tricarboxylic transport membrane protein (A)
MRPNLLVGVVSVLIGATYTAQAFMLPKAMVGNPWAPLYFPIGLGLLMIALGTLLIVLEVR
KAVKGVDDYKRPKFTASSIKLIAGTSAACVTYALIFEDLGFIPSSFLFLGSLLSMINGLK
AWKINGVITLGFTFGAWFTFVKIFQINLP
>tai:Taci_0338 hypothetical protein; K07793 putative tricarboxylic transport membrane protein (A)
MEVLGYLAQGFLVAMTPVNLVWMVAGSALGTVLGMLPGLGPSTGIALLLPLTFGMRPETA
LIAMCAIYYGAMFGGSRSSILLNVPGDGAAVASAFDGYPMACKGQAEAALAISAIASFIG
GLLSTIAFVLVALPVARFALRFGPPEYFCLMIFALAATAAISKEALLKGMISLVFGLMLS
TVGLDFQSGVPRFTFGSQELQMGIDFVVVIIGIYGISEVFVNLEHIADNVAKPVQSKFGR
IWITMEQWKKSIGPILRQTPVGFLIGVLPGAGGTIAALMAYNNEKQISKHPEEFGKGAIE
GLAAPEAANNACSVGALIPMMTLGVPGSGTTAVMLGALLILGLQPGPLLFEQHPDVAWGI
IASMFLGNVVCALINIPLAGALVRVLSVPPKLLYPLVVVLAFLGVYTINFSVMDFYLLTI
LGLVGYLMKKFKVPTAPLILASVVGASMESSFRQSLMLSNGSLAVFFRSWICLVLLLAAA
VSVAWPFISDWRSKRNQGEAVDVPVD
>tai:Taci_0339 citrate lyase subunit gamma; K01646 citrate lyase subunit gamma (acyl carrier protein) (A)
MIVESRAGTLESSDCLVCVYPSDRVEVRLKGVCARMYPERTRALVEEALCRMGITGALVE
IHDQGAILPTLRARLKTALSRAVGGVEG
>tai:Taci_0340 Citrate (pro-3S)-lyase; K01644 citrate lyase subunit beta / citryl-CoA lyase [EC:4.1.3.34] (A)
MRPVRSMLYVPGNSPGMLQHCATFGADSVLLDLEDAVALSEKDAARDLVCEMLKVLDFGS
VVVTVRVNGADTEFFQEDLRAVVPLRPHAVRIPKCSSPEDVILADRLMGRIEEEHGLPVG
SVRIHAMLETARGVVNALEIGRSSPRVEALTLGGQDLTADMGVSKTREGWELFVARSQVA
LAARSLGLQALDTVWADVDDHQGLYEEARRVVGLGFTGKAAIHPSQIEWIHRAFVPELSE
VERARRIVDAARRAHAEGKGVVSVDGRMVDAPVVRRAENTLRLWEMGEVEGL
>tai:Taci_0341 citrate lyase subunit alpha; K01643 citrate lyase subunit alpha / citrate CoA-transferase [EC:2.8.3.10] (A)
MRFVENAIGRPVPLEVPGFGAVIPYGGPFCRLGEEVPRVSPPMRGYPARRDKVTHDVEEA
IRRSGLESGMTVSFHHHLRNGDEVLCRVLEACERLGIRDLTLAPSSLTDAHEEVSGFVRR
GVVRMIHTSGVRGEVGKAISRGELEVPVVIHSHGGRARAIEEGSIRIDVAFLGAPKCDRM
GNFTGMLGRSACGSLGYAQQDARYARHVVAVTDDLSEDPLGVVSVPQYLVDQVLVVDSLG
DPRKIATGAARITRNPVDLKIARDAFRLILASGLMEDGVSFQVGAGGASLAVARYVREHM
SAKGIRGSFGCGGVTGYMAQMLEEGLFRVLYDVQSFDASVTGSMLRNRNHVEIDQSWYAN
PLNRGCVVNHLDVVVLAALEVDVDFNVNVLTGHDGVLRGASGGHCDTAAGSKLSVVVLPS
FRGGVPSIRERVGCVVTPGETVDAIVTERGVCVNPRCGELAESARRMGLCVKDIRELKEE
VERLTGVPREVEEDRSRVVALVEYRDGSVIDTVFRVDC
>tai:Taci_0342 RnfABCDGE type electron transport complex subunit C; K03615 electron transport complex protein RnfC (A)
MALPTFRKGVHPPHGKGHTEECPVQWIDPGSELVFPMAQHIGAPCKPLVKKGDRVLVGQK
IGDNDAYVSAPIHSSVSGIVKEVSQRLVASGAMDTCVVVENDGQYELDPSISPRPDWEDL
PADEIRRIIREAGIVGMGGACFPTAVKLTPPPDKKVDHVIINGAECEPYLTCDDRLMRER
GDRVLLGLQIALKLFPQGVKGVVALEDNKPKAIEAMRGYLDRLAIQNVTVQPVRTKYPQG
AEKMLIYAVTGREVPAGGLPADVGCIILNVRTAYAIWDAVVNRMPVIDRIVTVSGDAIKE
PKNLGVRLGMSVRELIEACGGFSVEPLKVIMGGPMMGVALSDLNVPVVKGTSGILAFSEA
LARLGEEENCIRCGKCVSTCPMGLLPYQLNAEVLRRNYDEFERLGGMNCIECGCCAYACP
ARRHLTQSCRDGKRTILARRRKGGA
>tai:Taci_0343 RnfABCDGE type electron transport complex subunit D; K03614 electron transport complex protein RnfD (A)
MNRLLVVSSSPHARDELTVRKIMGLVLIALLPAGVAGVYFFGLHAFWVIAVCVASAVGAE
ALWQRLNGRKVTVSDLSAAVTGLLLAYNLPPDISLFMAAAGSAFAIIVVKQLYGGLGKNI
VNPALAARAVMLTSWPVPMTTWSLHGVTGPTPLALLKGVEGTGSLPPLIDLLVGNVGGCI
GETSAALLLLGGLFLMWKRVITWHIPVVYIGTVAVLTAILHRPSGISMGPLYEILAGGLF
LGAFFMATDYATSPMDHSGQMVFAFGCGLITTLIRFYGGYPEGVSYSILIMNLTVPLIDR
YFTPRIFGAKREVKS
>tai:Taci_0344 RnfABCDGE type electron transport complex subunit G; K03612 electron transport complex protein RnfG (A)
MNEKVRLGAILFVITAVTGLVLGGVQQITAGPISKTKEAQRQEAFRRTLPEADSFVPAKA
PSIQGVVDVQEARKGGSPVGYAITVSVKGYAGPVVFVTGVSSGGVVKGISILSQSETPGL
GAKAGDPSFAGQFAGRKAQEFKVVKSTPSKDDEILAISGATITSRAVTEGVNLAIKAFQQ
MGGAK
>tai:Taci_0345 RnfABCDGE type electron transport complex subunit E; K03613 electron transport complex protein RnfE (A)
MASFIERIRGGLAKENPVFVQAIGLCPTLAVTTSAVNGLGMGVAATAVLMGSNVVISMLR
RFIPNQIRIPAFIVVIAGFVTIIQFLVSAYAPVLDKSLGIFIPLIVVNCIILARAEAFAF
KNGVIPSLFDGIGMGLGFTVALMILGSIREIIGAGTLFGFHVLPGYVQPALVMILAPGGF
LTMGLIMGFLNYRRDLARRRRPGGTDLIDADSDADRLEKQTACAGCQICSVLRTEDDGR
>tai:Taci_0346 RnfABCDGE type electron transport complex subunit A; K03617 electron transport complex protein RnfA (A)
MSLIAIFLGAVFVHNIILSQFLGCCPFLGVSSRLETAKGMGMAVIFVVFMASLITWLLYH
FVLVPMGLQYLYTLSFILVIASLVQLVEMALKKLNPALYKSLGIFLPLITTNCAVLGVAV
INMNKGYGLISSMVNAVGASVGFLLALILMAGLRERIDASDTMPRCMRGLPIALVTASLM
AVAFMGFAGLI
>tai:Taci_0347 RnfABCDGE type electron transport complex subunit B; K03616 electron transport complex protein RnfB (A)
MGMEGTLFPAAVLGGLGLAFGLLLAVAAEKFRVQVDPRVEMVRDALPGANCGACGYPGCD
GYAEAVVSGEAKPNMCAPGGASVATAVAAIMGLSAEDVVKRVAFVKCKGSPDVAKTRYIY
DGVMDCREAVVLPGSGPKACVFGCLGLGTCVAVCPFDAIHIENSLARIDENRCVGCGLCV
ASCPKGVIELVVQDKRVRVACNSHHRGLDVKNVCQLGCIGCGLCSKVCPEGAITMEDNLP
VIDQSKCTQCGKCVEKCPTKSIIRLESSY
>tai:Taci_0348 heptaprenyl diphosphate synthase component I; K00805 heptaprenyl diphosphate synthase [EC:2.5.1.30] (A)
MNWTGYPSRRLAVNGLLTALAICVNQLEGMFPHPLPGVKLGLANALGLAAFGLFDFKDAV
MVSTLRVITVGLTFSGLGLSFGCSLAGVGCSMVVLLLLGRLWPERLSLWALGQAMAMGFN
LGQLAVVAWAVSSPSLFLSYLPIMAGSSLVTGFATGTMAGWLMRKAGASKSPGRGPI
>tai:Taci_0349 hypothetical protein (A)
MKVLDAAVVLTIAALGLSPLVMGVSPSVSGPLVVRISSPTLNRTIRLDPSTHLTIRVQSR
DGGFNLVEVQGLKVRVSDANCPDRECVKRGWLTSPGDQAVCLPHRLVVRIEGDGDELDGL
SQ
>tai:Taci_0350 ApbE family lipoprotein; K03734 thiamine biosynthesis lipoprotein (A)
MRRSYLLTAVLALLALAGLAISGARRDLPWEEREVFAMDTLMRLKVQSDDPKVLDRMEEE
IRRLEGLLSAHVPTSEVSILSSTGALKASPETEQVLRLSIQVAQGTHGAFDPTIGALSRL
WGIGTEEARVPSREEILRALETVDYRTLRYLGDHRFSLSAGRLDLGGIAKGFAGDRLVEL
LASMGIRRAVMDLGGNVVVFGPPPKAVWRIGIQHPDRPRGEVLGVLELPERRAAVVTSGV
YERYFERDGVRYHHILDPSTGEPARSGLMAVSVACSSSALADGLSTALFVAGPERGMEIL
SRHRCQAIFVTEDRRVLITPQLAPRFSLRDRSFRVEVLR
>tai:Taci_0351 pyridine nucleotide-disulfide oxidoreductase dimerization subunit (A)
MAKRRVLIVGADAAGMSAASQLRRLDRDVEILAFERGSYTSYSACGIPYLVAGLIKDPRR
LISRTPEEFASSGIEVRTLSEVVQVDPEARRVTVQHRGGTYQEDYDQLLIATGAKPLRPQ
VEGIDSPGVFGVNTLDSGIELMRAVEDRRPRRAVIIGGGYIGLEVAEALNCHRGIQVTVV
ERARTVMGTLDPDMGELVGKALEDVGIQLRAQEALSSVESSGGWVKGVWTDRGFIEADLV
VLGLGVVPNSDLAERSRIPLGVRNSIQVDLTMRTAVDGVWAAGDCAQNYHMLTKRPFYVA
MGTSANKMGRVAGMNLAGRHQEFQGVLGTAVCKICKYEVGRTGLSEREAAELGLDFVAAS
AADETRAGYYPGSGDITVKLLALRGSGAIVGGQIVGIEGAAKRIDVIATAIRGGLTAEDL
VAMDLSYAPPFSPVWDPVQVAARVLLKHL
>tai:Taci_0352 hypothetical protein (A)
MPDYAVLSGVVDGKNDRGQRVQILFCALGDSKKLAWVKTAGVSDEVPVPEGWRERAALID
SLQRDDQSLASYGALQVRLFIQDNQAVQRAILQGNVKPLEYDLVRFAMDRLALKAVTVAR
MDEISEDEARSEFEAVERRSQAEAQEEALSGGEGAPYKPQVPHLVMLTCQPVLDPVGGIP
LQALSEGDEILAALPQDSFFFDIFKSKIPDFDGVVSARVMSVKKTETGSTQVDLFLSEGL
VGVLRLSGNVRVKRSVAEVQEKEPIGAAPPPSPMVMIGVGVALALAAGVAFYLFFR
>tai:Taci_0353 deoxyribonuclease V; K05982 deoxyribonuclease V [EC:3.1.21.7] (A)
MVRKGPVGPFEGAAELQRRLAQEVRLCPLAGEPRLVAGVDCSERDRTIRAAAVLLSWPEL
TPAAEALFEGPCRVPYVPGFLSFRELDSMVRALEGLGMPFDLVMVDGCGIAHPRGLGIAS
HLGVALNVPSLGISKSLLVGSFEEPGPDPLSIGPIWLNRSQVGWALRSRRGARPIFVTPG
HMIDLDGALDVTLRALRGYRLPEPTRLADLLSKGPCQRKKR
>tai:Taci_0354 hypothetical protein (A)
MSARCSRALGAALFMCLILWCSHGWAGEVRVSLGDMGYPSGVMIPGPRGEVSLLLPVPGS
SPGGRIELSYVCPPGVSGGALGIAVDGVDGGTIPIGPGSGRASFRLPGASAKGRILVRLR
ASLAGPGALWDDPTAENLGLKLGADSEMVLDGPVTPPKGISQWIGSLSGSVAVVVPDKPK
DEELSAAFGVLGMLVRRLPHRNVSLIRSSEEVSAVDSLRIRIQMDPGRAEGALVGGGGRW
ILINGSSRESLVMLCSRLFDPKFQGVLQGAEATNLQGGGTGGAPSWRYEPISRSWSSSWG
VERGILSFVGAVPRRVRVSLRGVVPASVRDPEVALDLYINGDLVGSVKLGSGGFSKDLSV
PEWVRIYPRNKVAMVFRGAGGPPSVGVDSVAIGDLRESPFDLADLPAYLEGASLLVDRDL
RWTGVKGAGSIFAWLASYLPDGYPAFPRVTTYESTFSPPKGIMISVSSRIPETMSDRLRV
LVSDGGVKVKAPRVEANLSDRSFSLMGQALDGDGGMAVLVTSAVEALPRAAVALMDTPQR
DLAGDVFFYSDGGGVKIWDLEEPQRRSLLAGLCGWLRRLDPKVRLPFQWPLDGRLTICVL
GGAAVLLGVLALWLTRSWDTRRRRRNRIRKRYI
>tai:Taci_0355 response regulator receiver modulated diguanylate cyclase; K02488 two-component system, cell cycle response regulator [EC:2.7.7.65] (A)
MGVANMLDPNNHTILLAEDSQTQGRGLKSLLEAEGFKVYWFKNGEDTLRWALSSDEMPSI
IISDVMMPRMDGFELCRRIKEDQRTHNIPVILLTALTDPVEVINGLKAGADNFIVKPSTP
DNIIKQVLSLINYYLTRPSGNEAQVVLEINVGDQVHKITAQKMQIVNLIFSLVDSSSQSA
RQLNDLLTRQEELERDARNLRDNLYNTMAMVDDGILVASTSGEVLYVNPAGEMILRSAGW
TGGMIPFATNEEEKTELHVTLPSGDAMVLDVKIGITSWGSQEARVITMRDVTELCLLRDQ
LKLQAITDPLTGLLNRRGFIGQAREVLSETRKSGETCFMAYMDLDGLKRINDTHGHFEGD
RILKLMGKIMMHSFRGADLMCRWGGDEFVIMVHGYEGISGFELFDNFVMRFQSTMAFTEE
YGTPVGLSFGFEELSPTDTRDLEEIIDELDRKMYAHKQGKEAQR
>tai:Taci_0356 response regulator receiver modulated CheB methylesterase; K03412 two-component system, chemotaxis family, response regulator CheB [EC:3.1.1.61] (A)
MGLNVLVVDDSPTFQRYLKRGLSAMGEVSSVTLAFSGEEAEEIIRISGDHFHLVTMDIEM
PGMGGIQACQRIKALRQLAIIVISSVWSPSELALTFRALEMGADDIMAKPGPGTTPEAFA
KEVLWRALPIINRIPHAAPPKPSPEVPPPSMVERTPHPIEAVAIGASTGGPKSTLELLKS
IPSPCPVPILLVQHMFKGFEEGYARWLGDGSGHVISIASRGERLSGGKVFLCPSGLHMKV
RNGSVDLSEEPPEHGVRPAVSVLFRSMLKEYGPRWAAVLLSGMGTDGSLEMAEARGAGAF
TMAQDQASSVVWGMPGEAYMLGGVTLLAPPAELGSRLASLVTRTERDVRE
>tai:Taci_0357 CheA signal transduction histidine kinase; K03407 two-component system, chemotaxis family, sensor kinase CheA [EC:2.7.13.3] (A)
MTQDFMEELWQDFILEAGEYVSMVRDVLGDPAAVRDPKRLEEAYRALHNMKGASQAVGYL
KVSTLCQAMESVVSAAKRGGLSLETPHILTLGSALDSLSRLIQGEELNVGDLLKALKDLA
EGRQVDVPSPSAPRAPQGETPPPGEPVAPADQPDRQPSPPAPQGSDTVRVRFSQVEELSM
LLEDLIPLVLYAARKAEDLNQAAKGQAGNLRHLRELTKGLLEDVGSIDRSVKNLLDKVRQ
LSMLSASGLLRYLKEAASSLAIKTQKELWVSVSGGDVRLDRNVMESLKEPLVHLVRNSVD
HGIEPPQDREASGKPRVGNLEIEISASGSVGILTVRDDGRGIDPRRLKQRALKDRLITPE
EAEAMSDQEATELIFRSGFSTADRVTDVSGRGIGMSIVKETVERLGGSIRVESQVGHGTC
FTLEFPVTMRTYQGVLVAAGGHLFSLPSSSVECSIRIERSPHPGMIRVKDRHLPLVPLGD
LLSLKDGTSSKGSRPVAVVISSSGSSVAIQVDQVLGVHEGILKPLGEFLGKVRFFQGGVL
LGNGSVVPVLNPSDLADSSPHGSSAGQGAQADQGPKRILVVEDSVTSRALLRNLMTSLGY
QVTTAADGQEAWEVISRDPHHLVITDVEMPRMDGFELTRRIKGSPALRSIPVILVTSLES
PEDVQRGIEAGADAHVPKGSFDQGRLTSLVSDMLG
>tai:Taci_0358 methyl-accepting chemotaxis sensory transducer (A)
MSFRPSIRSRLTVFVLALLLMLGGLGAFVFLLKERISYSIRHAQDLASMSVLADEINYRR
LQVRVNFLNSMATLSTSRMGEDEARRLVSDKSSAIDQVGRQVAQLSRMAGAKGGDLAQVG
TQLEESYSVWREGHAQLDRAFLEAARALATRRGREELARLDQHISRMVAVSDAFGVLSER
TADRFGQEETSALESVDRMYNEFAHRSLLVIGLIILLTLLTGYWVTSSISRIVGLASEAM
ARLEAGELDVQLDPGLLQGDDEMGVMARSIRSTADRIRGQVLETRAVAKGIESLSVTASA
VASQLAASAEENYASLAESSTSMEEIKATAKTTAKKMEDASELTKRGLELVIATHEAATA
LLDAIERIRERMGFLSDTIVTLNDKTREIMDVADTVEDLAEQSNLLAVNAAVEAAKAQEA
GRGFAVVASEIKSMAEQSKAQAKEVKRKLGEVQRATSAAVMATEQGVKATNEASRHTEPV
RSAMDQMARHLGEIAQMSTQTLRANQDLFLGVDQVNQAMEQIRSTSRDNTEAIKELESAT
LDLKAASYNLTKVLEVYRI
>tai:Taci_0359 purine-binding chemotaxis protein CheW; K03408 purine-binding chemotaxis protein CheW (A)
MVSQGSGVNARLLERARRLAAESHERSDWEELMVFRRGSSLLAFRPDSWGEVVRLKGYTP
IPTLPPHVAGVFNLRGSIVPLLDLSYPLKIEAPGPLRVAMVTLNRHGQFGIGFDSLEGTM
RVPREDVTETPPDHPLEGMAGDVMIVRMEALAL
>tai:Taci_0360 chemotaxis protein CheR; K00575 chemotaxis protein methyltransferase CheR [EC:2.1.1.80] (A)
MNQGSDGLEQLARRLSRSISLAFGIQMEGREGDLTKALEDWCREKGILPGQLERLGMDRL
VAIGGELMRVGETFFMRQRASTEDFLVALSNRRNLKIWCPACSSGEEPYSMAILLMNMGK
EDFHIIGTDISPSAIAKAMRGVYSRWSLRGMDGTSPVRTYFDETPDGLFQLKERYRRNVT
FHVGNVFQPPEGAFHGVSCRNLFIYFTEEAIRRALEVFHRILLEGGLLTVGYAEAPSVAS
LGRDLFAPAGHSTFQAVLHWHPQAPGGHNPKDRTGPTPARPPAPSPRASAPKGKPPVEGP
QGAQGTPSPHRTVEEITRMADGGDLEGALAACRAAQETHVKDPRFPFLEGVVLMDMGLDQ
EAMRALSRAVFIDPLFPEAHYCIMMLAASRGDLSLANRHARLLLSSIQGMDDDGHTLLGE
SVRVRDMRRAAQGVIT
>tai:Taci_0361 purine-binding chemotaxis protein CheW (A)
MTRYMVLAVGARRLAVPLDMVIRALPAAALSPEGRCGTVAGTLKVGSQVIPVADPRGPME
QDAKEMKTSDAIVLVTTDRGTVGLWVDQVEGIFEPLSQAQSPGGLVIQYGHERDQMATVL
NPGDLLG
>tai:Taci_0362 silent information regulator protein Sir2; K12410 NAD-dependent deacetylase [EC:3.5.1.-] (A)
MGLKALASALEGARRIVVLTGAGISTASGIPDFRGPNGIYRQLGAEAERIFDIDHFMVNP
STFYGFHRRFLEMVEAVRPSFAHRFIAKLEETKDLAVITQNVDGLHQRAGSRNVIEIHGG
IGENSCLTCGRTYSLGDLKAMMEEREVPLCSCGGLIKPHVVFFGEGVRDLDRCMELSRDC
QVMLVVGSSLTVTPAASLPSLCKGTLAVVSRGEIYTGHVRRPIDIMIEEDIDPFFMRLAA
EMGLKP
>tai:Taci_0363 1,4-alpha-glucan-branching protein; K00700 1,4-alpha-glucan branching enzyme [EC:2.4.1.18] (A)
MSRAVPGISLMSDYDVYLFKEGRHFRLYRCLGCHPMEVDGQPGALFALWAPNAEWVSVAG
DFNGWDPDSHRLYPRWDGSGIFEGFVPFAKAGDVYKYVIRSRVTGETYEKTDPFGFLFEC
PPRSGSVVWDLSYSWGDGEWMEGRGAKNWLESPWTIYEAHLGSWQRVPEEGNRPLYYREA
AERLGNYLRETGFTHLELLPVMEHPFYGSWGYQTLGYFAPTSRYGSPQDFMCLVDHLHRL
GIGVILDWVPSHFPKDGHGLGFFDGTCLFEHQDPRKGYHPDWKSGIFNYDRPEVVSFLGS
SAAFWCDVYHADALRVDAVASMLYLDYSRPPGEWVPNRYGGRENLGAIEFLRAMNAELYR
SFPGVETIAEESTSWPMVSRPAFLGGLGFGMKWNMGWMHDVLRHMSRDPIHRRWHLEELT
FGLWYNYSENFVLPLSHDEVVHGKGSLWGKMWGDPWQRAAALRLLYGWMYCHPGKKLLFM
GGEFGQEAEWDHDRSLDWHLIAQSDLHRGVFQWVKDLNRFLRERPCLYQLDFQREGFQWV
DCDDRDNVVLSCIRFSRDGGMVLGIGNFTPVTRRGYVVGVPRGGFWREALNSDGACYGGS
GEGNLGGVWARDQGSHGRPFSLELTLPGHSFIFLEPA
>tai:Taci_0364 4-alpha-glucanotransferase; K00705 4-alpha-glucanotransferase [EC:2.4.1.25] (A)
MFLERRRGVLLHFTSLPGPYGAGDLGPVARSVAEGMAAQGWTIWQMLPLNYPNPAMGFSP
YASYGALPLNPTVISLDDLAEEGWIPGEELRNLQVRLPDPWRADLQGAFRARRAGVALAF
QALKRGHMRDRYLEFRQREWEWLEGWGVFMALKDSLGGSHWVHWPERFRSLERALAHWDE
GLEEGAELYRFEQFLARRQLDRFRAHCEALGVRLLGDMPIYVAHDGMDPWACPYLFELDG
EGNPVEVAGVPPDYFSETGQRWGNPLYRWEAMGEDRYLWWRVRLRKALEWFHAVRLDHFR
GFAGYWAIPAEEMTAVRGRWRPGPGEALFDALVEDLGGDPSGEGPSLPIVAEDLGVITQD
VTRLRLRYRLPGMRVLQFAFSGGDDNPHLPFNHEGLGLAYTGTHDNDTTLGWWLSASAEE
RRGLFRYVGRPLTAEEAVREMVRLALNSPSRWRIVPLQDLMLLGSRHRMNTPSSREGNWV
FRAMRVELDGLLGG
>tai:Taci_0365 ornithine cyclodeaminase; K01750 ornithine cyclodeaminase [EC:4.3.1.12] (A)
MRLIRGGVLKRVLPMSEAVKGVKRALSAWSSGSCQVPVRERLSLKLGDVLFMPASVDHVV
ETAGVKVISVFPGNLAQGKPSITSLMVLISSETGEVEALLDGTELTRIRTGAVTACGTEL
LAREDARIGALFGTGGQAMTQLEGMLHARSLEEVKVYDQFRERIMAFIEAARPMAEARGC
RLVPAEDPEEAVANAMVVTTVTTSSTPVFPGAMLPMGAHVNAIGAYTPSARELDTETLTR
ADLVFVDNLKAVMEEAGDLLIPISEGAFGPERITGELGEILLGLKQGRSSSAQITVMKSV
GFGALDVVCARRALDLALKMGLGEELEI
>tai:Taci_0366 sulfatase (A)
MFKPYKLALTIMLAVILLGGQAWGEEVPFGAFRGYNLIYIQMESIQQFLIGSRVDGREVT
PNLNRLHSSGVSFSRCYAQTGMGNTSDAELLAMCSILPLPDGAAFKDISKPMRSLPRALK
EAGYHTYAFHGNSPSVWNRKKVYPLIGIDRYYHQGALVNDQLVGLGISDLSLSRQLIHTL
SRGLLREPFFALVMTLSSHHPYKVDKVWDFDSGKFQGTTLGDYLQSANYTDHAVGLLVDW
VTRSPLGRRTIIALYGDHRAPGIGDTEELNRFLEMNSMERLTREPHRQRDFGRVPMILLI
PSREGYLRLQVDRPVGQLDLAPTVAHLLGIPFEGAGQNVLGEGTDLVPFPQDEIIYRDYW
SAFGGKRVVDLTLNASAPPVLNPQWREAERVKALSRRMLGLP
>tai:Taci_0367 pyridoxamine 5'-phosphate oxidase-related FMN-binding protein (A)
MAKLKDMYDFLAKNPFGFLATWSEGGPRVRPFMFQFEDRGCPLFCLSNDKEVYGQLKADP
RCEVAFCTPDWSVTLRIRGKAEFFPGLEQKKRILDGNETLREMYGTPDNPRFEVFRLVDF
EAFFWDFSGRKDPVER
>tai:Taci_0368 amino acid carrier protein; K03310 alanine or glycine:cation symporter, AGCS family (A)
MDLLRFVQEVNRVLWGYLLIFLLCGTGLFLTFKLRFVQIRLFGRAFRKAFGELNLFGQRA
GREGMSSFQALATAIAAQVGTGNLAGAATAIAMGGPGAIFWMYLAAFFGMATNLAEATLG
QLYKTQDDRGNVTGGPAYYISQGLHMPRMAAFFSIAIIAALGFMGNMVQSNSIADAFKTA
FNVPPLVTGLALGAVGAFVFIGGIGRIAAVTEKMVPLMAGIYILGSLYIIVTYIPQLPHV
IWSILLGAFDPMAATGGVVGATIREAARYGIARGLFSNEAGMGSTPHAHAVAKVSHPAEQ
GLMGIVGVFIDTFVVLNMTAFAILCTGVLDGKTTGIALTQRAFTAAMGPMGNAFVATCLL
FFAFSTIVGWYFFGEANVKYLLGTRGLTPYKLAVVGFIILGSTLKVDLAWELADTFNGLM
VLPNLLALIMLAPQVIKALKDFETQDPNHRG
>tai:Taci_0369 sulfatase (A)
MKFRGNPGGIRGLAGHLIWPLAVWTVSSFKFLALCDSMRGGSQWWPQVLWSTILGALALS
GLPLLLPRRVRPLGFVAVSALVSALCLADLLYYRYYTDLFTVRSLSLAGQLGDVWDSVRS
LFSMGDLLFLMDLPVLLAVALLDLRSRERDLRFRFRAAGTCLCLLGLLPFGFQTGIVRLR
VPGYVRAMWDRPAVMFTLGPVGYHLADLINASSDLFASRAVAAQDEEALLDWAVKRRQQV
PVSQRDSLHGAGKGLNLIVVQVEALQGFVMNLKVGGQEVTPNLNRLARRSLYFPNVYNQT
GAGNTCDAEFMVQTSLFPSATGVAYVRFSGNYFESLPRILQRNGYETLSMHGNRASFWNR
HRMHPALGFQEFFSKERLRSDEEIGLGLSDRSFFEQGARILSERKGPFYAFMVTLSSHHP
FSFQGIPRTLKLDGSLEGTFLGDYLNAIHYADAQIGRFLQDLRRRGILDRSVLVVYGDHT
AIPNANGSELEVLLEQDLKDPLRWRALQKVPLMIRLPKGRGARVVETTGGHVDIGPTVAS
IMGVNMPLAFGQDLLTARVGTVVFRNGTFIRGGVFVDPTARMAWSMGTLSEVPFDAYRDL
AEGASEALRLSDLLLEKDMAQRVCERLP
>tai:Taci_0370 family 2 glycosyl transferase (A)
MSGEEMFYFSVWWGWWLVQCCLYLLFGLLIADGIYQFVVSFRGWWTPKAPPKASRYRRFA
VLIPAHNEARVIGPLLESLKEQDYPKDCYRVFVSCDNCTDHTAQVAALHGAVPLIRTDTT
KSGKTWNVRWALTQIPMDEVDALVMFDADNLASRDFLSRMNDYMEAHPEAEAVQGVLDVK
NPDDNWLTKAYALAYWYTNRFWQLARSNWGLSCTLGGTGLVIRSSTLRRIGWNLESLTED
LEMSTRLILSGSRVHWNEHAVVYDEKPLDYRISVRQRTRWMQGHYWVCWRYGMEALKMFF
RTRRLQYLDLFLYLLAPAKACISLLAMFAGMAYTVINNAILFPTLESKAPTTPLEWMAFV
GLPVAMILAHCLFVALVGPSMHRRRLCLGYVKDVFGYFLFGLSWIPILFKAAFLAKDQGV
WVKTEHTRSISIGQVTNR
>tai:Taci_0371 TAXI family TRAP transporter solute receptor; K07080 uncharacterized protein (A)
MKRGRIAVAVALMVCLLGATSALAAGKFITIVTGTTGGTYYPVGTILANHFNSVLGSKGY
KWSAQSSGGTAENLEMMRKKEAEMAIAMANLTGFAYTGTVRYEGKRIENLRYVMGLWPDV
TQFVVREDAKISTWKDLKGKKVAVGPAASGTEFSSRVILKAVAGLTFDDIVPERVGYTEA
SQALQNGQIHAFNAEAGVPVGAVSELLAGRTKVKFLEFSDEDLQRLRKEGPYYYRVVVPA
GTYPKQDKPLNLAGIKSALIVDKSVPDQVVYDMLKVIYDNKDRMAKEHGAFAKIDYEKPL
DGLFGAPLHPGAIKFFMDRGIKIPPRLLP
>tai:Taci_0372 TRAP transporter, 4TM/12TM fusion protein (A)
MNQILKLLSPFESLPNRSFSGRLKLAVGLYAVAVSLIHCWMNTMGVMMTIKMNALHLGTL
MGLTFILCPAMPWSPKDRPSVLDLILAGFSLFSAAYMIVRYDQLLALNMEPSAMDLWLGA
LMVAVLAEASRRSVGIPLTLLSLAFLGYTRFGPYFPGLFAHRGFNWERILVRMIFTDEGI
YGTTLTVSATYVFMFILFGAFLAATRTSEFFNDLALALAGRYRGGPAKVSVIASALMGTI
SGSAQANVATTGAFTIPLMKKIGYPDYFAGAVEASASTGGILMPPIMGATAFIMSSFLGI
PYVKIMLAGFAPAILYFLGIMFMVDLQAKRQGMRGLPPEEVPSLSKTMAERGHMLIPLAF
IIYMLVAGYTPLFSAMAGLVAIIVVSSLRPSTRMSLKDALRALEDGAVSSAPVAVSCAIV
GFIVGSVGMTGLGQVIALNIMHLSGGMLWASLLLCMVASIVLGMGLPSTACYIVVATIAA
PALQGMGVPSLAAHFFAFYYGTLSGVVPPVALTSFTAAGLSGGRPTKVALTGLFLTSSGL
ILPFFFVYNPVLLLIDFSWVSFLGVFGLTALGILCLSGAFIGTGLTDMGWVERLAFLVAG
VVLVYPKGAGLALSLGAFLGAFALHLIMSRRRTVPA
>tai:Taci_0373 hypothetical protein (A)
MRRLLTLALLLGVLIPCSAQGAMLPPHKRIAVMIFESASGLFRDNLAVDTASTVITQALI
ENGYPVVNDAQVKKIKADKRSELLRSGDAKAIKALGKTYDVRIFLVGKATLAEAVRNDFG
TYTATATVTIQGYSTQDGKYLLSQMASSKQLGGTPDEASQKALEAASRELAQRLISGQGQ
TIHGSYPTSYRYRDVTVTITGAQDFQQVNAILQKVQSHPATRQAMVTSYSSGNATIGASF
GGDVKEILSLIRDTVQPRNVRTGPNSIWVDL
>tai:Taci_0374 curli production assembly/transport component CsgG (A)
MRTRTLTALLALGLILAMGSPSLAKARIAVLSFQDSSGAGAPAAAIADMMTTELFNTGLF
SVVERSRIDQIAMEQRMSAQGLTSPSSAVQMGQLLGAEYLMTGSITQYRYEASGGVIPLP
FGGLSGVAVGSETAYVTLDVRLINAATGEVITTARAEGAANQTQGGLAYDSAVFGTGKAG
GLLGQATYKAVTKIVEQVKGKVGSSIGVKPFNVLSEMAKVVTIDGGSNHGVQAGQLFMVY
GEGAPVLGLKGEILDVEKVNLGLVRITEVNPNYSKGTLIKGIDVRRGDKVIPYTGDVESF
RVGIR
>tai:Taci_0375 4Fe-4S ferredoxin (A)
MAKAVVDKDTCVGCEACVGVCPTSAISMVDGKAEVNPDACVECGACVATCPVSAISQ
>tai:Taci_0376 phosphate butyryltransferase; K00634 phosphate butyryltransferase [EC:2.3.1.19] (A)
MLRSYDQVLDRVRSGGRVTLAVASAEDMEVLRCVAMAREEGICDALLVGDPSKIGPMAKE
LGLSDLPVIADPDPASAAVTAANEVREGRAQVLMKGLVNTSDFMRGVLNPDKGLRTGSLI
SHLSVFQIPGEDRLVFHTDGGINIAPDLEAKRGILRNALSALWALGYERPNVAVLCANEQ
VNPKMQATVDAAALVEEWGRGEFGSCVMEGPIALDVAISPEAAHHKGIESRISGQVDLFL
MPNIETGNVAGKSLIYYAKAQMAGLVLGAKAPIVLTSRAETARGKLYSIAMACLVSQGAR
>tai:Taci_0377 indolepyruvate ferredoxin oxidoreductase subunit alpha; K00179 indolepyruvate ferredoxin oxidoreductase, alpha subunit [EC:1.2.7.8] (A)
MAGKAILTGNEAIARGAWEAGLHVAAAYPGTPSTEILENMSQYREIYSEWSTNEKVALEV
ASGASIGGARALAAMKHVGVNVAADPLFTMAYIGVNGGLVLVSADDPGLFSSQNEQDNRW
YAPHAKIPMLEPSDSQECKDFMKAAFEISERFDTPVLFRVTTRVCHSKGVVELGERQEVP
IREYHRDIRKTLMAPSSAKARHYVVEERLAALRDYSNDCPFNRIEWGPDRRIGVIASGIG
YQHAREAFGDQASYLKIGFSHPLPDRLISVFARSVDRVVVVEENEPYIENFVRQLGIDCV
GRELLPAVDELSPAVVRRAFVSSEEPKVARPDCPVPGRPPVLCAGCPHRGIFYAMSRIKD
KVVTSDIGCYTLGAMEPLNVGDTVICMGASVSAGVGFQKVQQLAGRKGKVFGVIGDSTFF
HSGITGLIDSVYNKVPLALVIVDNRITAMTGHQENPGTGRTLMGEETVSLDIEALCVACG
VKRENLVVVDPYDYKACEAAVKAAEASEEPFVIITRRPCALIKEVQRARAGVHCVVDHSK
CVKCKSCIRPGCPAIAMKDGVIVIDTAQCNGCGLCLQLCPKGAISREGEVNE
>tai:Taci_0378 pyruvate ferredoxin/flavodoxin oxidoreductase; K00180 indolepyruvate ferredoxin oxidoreductase, beta subunit [EC:1.2.7.8] (A)
MSRNSTNSILLVGVGGQGTILASKVLSEGLMKMGYDVKMSEIHGMSQRGGSVTTHVRYGE
KVYSPVISEGEADILVAFEKLEAARWLSYLKEGGTLVVNDYEIYPVPVLLGKDSYPEGLD
EMFRRKVRDLKIFDAGKVAQELGNVKAQNVVLLGALIRSMGLDTIDWSQVLADVVPPRFL
ELNVKALKAGMEL
>tai:Taci_0379 hypothetical protein (A)
MTKFMRLIGRIYVLKGGSVERLFDADRASAFHRRCVTLEDLMSCGDPSRAA
>tai:Taci_0380 hypothetical protein (A)
MDRRVEAVNGVNPVEPVRPKRGPKGEPGRVRRRWEDFLEEESRQGGGNQPHQEARDREPL
HQDEPPEDPREALRRVKERPTSLLEAHSPKDTRGVIIDSKG
>tai:Taci_0381 sodium:neurotransmitter symporter; K03308 neurotransmitter:Na+ symporter, NSS family (A)
MSDGKKREGFSSGLAVFFATLGSAVGLGNIWKFPYLTGVNGGGAFLLVYFICIALVGIPV
MTGEFIIGRRGRGNAVGSFRNVTGNPATPWRFVGVLGVLSAYLIMFFYTDVAGWVYFYFF
KAATGQLAGITKEQVGPLFKAVVGAGATSLRGAMSPVLWQWIVLALVGSAISLGVRSGIE
RITKTLMPLLFVLIILCDIRALTLPGAKDGIRFLFNVDFSKLTPSVILAALGLAFFKLSL
GMSTMITYGSYFTDDNRLINTAVRVAASDTLVSLLAGLAIFPTVFSFGMEPSAGPGLLFM
TIPLVFSQIPLGNLLLAAFFLLTCFAATTAMLSIMEVPIAFMVEELKLKRPLAALLNCII
IGSIGATATLSADGSSYLGGIHILGRTFFDLYDHLSSNIMMPIGGLLTAVFVGYVLKSGI
VEEQLSNGGTLNNRGLIAAYRFVLRYITPALLLLVFLSTAGVIRL
>tai:Taci_0382 nitroreductase (A)
MDVREAIRSRRSINFFDPGRRIPEGVLEEVIEEANLAPSSFNLQPWEVVVVKDPEDKRRL
RECAFNQPKVEEASAVLIVASDPMAVERHIDRVLKSMVELGYMKAEDVERTRPMPFNLYG
EMDSERRRLFAVKNASLFAMSLMIAAMGHGLSTHPMDGFNESKVKEAFGIPGRFVIPMLI
AVGYLRDGVTLLPRGLRRPLEEFVHLGRFSPKD
>tai:Taci_0383 hypothetical protein (A)
MEEDLKEVLRRLEALEARLPAVEEEERQEDRIRQYLGEFKAYVDEMRERVLDRIAKGAGA
ISEPASAAIHRATSVVGESPLAVAALAFGAGLLLGALVRHHRD
>tai:Taci_0384 hypothetical protein (A)
MEPIAKFVLGVLDAIEAEMRLLLALSARWALGMFLSISFLVLGIAFGAYGASLWLRPRVG
GPLAFGLVGLALALCGWGCCLWASGSRRRGS
>tai:Taci_0385 hypothetical protein (A)
MGFGVSEERELTRAREALLESSRGADRWVREHRLGIWLSALALGAGVGFLGPRRAMGIAR
GLISLLVLPGRGPGEGVPSPK
>tai:Taci_0387 cold-shock DNA-binding domain-containing protein; K03704 cold shock protein (beta-ribbon, CspA family) (A)
MATQGTVKWFNATKGYGFITTDEGRDVFCHFSAIKMDGYRTLEEGQRVSLDVEMGPKGEQ
AANVVKL
>tai:Taci_0388 hypothetical protein (A)
MPCGSSIFTAAFIPRITGNLVDKVACCVLVALILPKLPARIHAMSGTPFFRGKGE
>tai:Taci_0389 hypothetical protein (A)
MERSYRLVVLCHCILNANAIVDGEARYPGAMGEFLAPLVAEGTGIIQLPCPESTFLGLRR
CPMGVEQYDSPAFRRHCSRILEPFMDQIQDALQNGVQVLGVVGVKGSPSCGVTATCTGRM
SPDTRKVVDFAVRYGSAGVFIQVLRRELLARGIDLPMTDVDNGDPSSASWKAAREELTAE
AAEAPARGGSNIFVPPLHISSGF
>tai:Taci_0390 sodium:dicarboxylate symporter (A)
MSGSNGSKGLLGFYFGTSLVARILVATALGAAVGLALGPQAAAVKPLGDLLLRLLRMIVV
PVVFFSLVVGASSVSPSRLGSVGIKLIAYYTITTALAVTVGLLFANLLKPGLGLVLEGTG
GATLSATPPSLVETLLNVVPTNPVEALAGGNMLQIIFFALLLGIGISTLSESQDPRLSSA
GQAVFKVCEGGAEAMYKITKWIMEYAPIGVFALIATVFSQQGSKVAGPLAMALGTVYLAF
GAHMVVIYGAALKAFGLSPLGFFRRAREAMITAFVTRSSSATLPVTMEVSEEMLGVSKGI
FSFTLPLGATINMDGTAIYQGVCVMFVANCMGQALSLSQQLTVILTATLASIGTAGVPGA
GAIMLLMVLNSVGISVSEGTAAAAAYAMILGIDSIMDMGRTLLNVTGDMVGTVVVAKGEG
ELDGSKWD
>tai:Taci_0391 cobyrinic acid ac-diamide synthase (A)
MNPLEIAVVSGKGGTGKTTVSSALAAALKGDCVLCDADVNVPDLWILLRPRILEREDFMG
QEKAEMRRHLCEGCGRCAAACRFDAIWLEDGEVRLDRRRCEGCGACAVVCPTGAISLSPS
IQGDVFRSETDLGPFWHARLHPGGENSGRLVQLLRDRARKTGRELGKRWVLVDGPPGVAC
PAASAITGCQLALAVTEPSRSGLHDLRRLGELASRLRVPMAVVLNRSDLSEEGAQAVRRT
CDEMGWPLLAEIPFDQEIARDLAMARIPSAPLAKAIQAIKEGMEDLLGEDAVEEGE
>tai:Taci_0392 4Fe-4S ferredoxin (A)
MPSLGDRPMAIAVVSGKGGAGKTSFSASLVLSRRGVTAVDADVEEPNLALLLGNPPMATM
NATIPTPQVVDDLCARCGTCSRTCRFGAVFSFGQAPPVFNSLCHGCGACVLACPRGALYQ
VDRPVGVIGRGVAGDAILVEGRLLVGNPNPVPVIHRAIEVGLAEGRDAVIDSPPGAACPM
MAAVREADAVILVTEPTPFGRADAEVAAQVLVELGKPTALVVNRSGILEEDPPLGGILGT
LPELARISFSRRVAEGYAVGVPPSAVDPSWAMAAESAWRWVMEVTG
>tai:Taci_0393 dinitrogenase iron-molybdenum cofactor biosynthesis protein (A)
MKIAVPMEGGLVCPHFGHAPEFLVVATDEDKPVAREVYENPGHEPGRLPRWLADLGVKTI
LAGGMGDRAVSLFKANGIRVCLGVSGPAEEVVDAFLSGRLEEGESLCDHQPGSVCGHGDG
GCHH
>tai:Taci_0394 polysaccharide export protein (A)
MSENACGNCAQRGACDSTPEACGVSKGPKRSIGRIVAIGSGKGGVGKSSVSALMAVALAR
KGLKVGILDADITGPSIPKLMGISSMPMGSPLGIIPPKSPTLGISVMSINLLLEDATKPV
IWRGPIIANTIKQFYEEVLWGDLDALLIDLPPGTSDAPLTVMQSIPLDGMVVVTSPQELA
NMVVEKAMHMATMMNTEILGLVENMAYAICPHCGQRWDVFGPSSLDQLASKWSVERVATL
PMDTSISKLGDMGRIEEYHNLELLDPIIQAFIGPQET
>tai:Taci_0395 dinitrogenase iron-molybdenum cofactor biosynthesis protein (A)
MIAVAAEGREPSARPAERFARAPWFLIFDPSGSFVQAMDLAVGEHGAAAAAVGLLSAKGV
SVVLAPRLGPNAASALKAANMRAYLAEGATAADCVARYLSGEAIPLD
>tai:Taci_0396 ferric uptake regulator family protein; K03711 Fur family transcriptional regulator, ferric uptake regulator (A)
MAEGARGDLRQRTERYLEALARKGCRRTGPRRLIIETLLESQGEHLSAREIMERVQSKDP
SVGFATVYRTLMVLSQVGLVHAVDRGEGFSRFHLAEGGTHLYVLCSRCGRIQHLDDQEAK
VEALRDWAGKVGYRLMPQTIQILGICPQCGDDPPPEGIDHRYVSCCGRRRRRCTP
>tai:Taci_0397 hypothetical protein (A)
MAKVIAVCTSGERREPKTARQRAVFVEGKGTQEDSHFGLVERQVSLLRLEDIRAAEAGFD
FPPGSLAENLVIEGLPEGLSPGQVLAVGPSVRLRVVERGKKPGEPHTYDYRGWCLLPTKG
YFLSVERGGPVSPGDRVTVEDGDLG
>tai:Taci_0398 binding-protein-dependent transport system inner membrane protein; K15554 sulfonate transport system permease protein (A)
MNRAKGDQIGYENYDPDPRRATSGSPVLWGPGAVIAGALLALWWIGSRMGLWTSYILPSP
SAVGAAFLDLVYSGRLREHLLSSLTRIGMGFTMSSAVALPAGILMGLRPRLRRAISPLLE
FMRHVPPLALLPLLILWFGIGEGSKLAVIALASFFPAFINAMEGVMGCDRSLVEVGHAFG
LSEREIIGRIVLPYSLPYVLAGLRLALGYSWRSLIGAELLAASSGLGYMIQDAQAMSRPD
VALVGIFVIGLVGIASDGLFRVITSSLLVGRRWGDDAH
>tai:Taci_0399 ABC transporter; K15555 sulfonate transport system ATP-binding protein [EC:3.6.3.-] (A)
MTPIDLILEGVGRRFTTPGGALDALKDVRLGIPWGTMTAVVGRSGCGKTTLLRLIAGLDS
PTTGTIRFASRHGGELDRDHVRFGMVFQEPRLMPWLSVEGNVAFPLVGRFGRAEISRRVD
GALEMTGLTDFRSAMPHQISGGMAQRVALGRALAYDPDVVLMDEPFASLDYFTRRVMQRE
VLRIRQRTGKTFILVTHDIDEALAMGDSVVVLRDGEVAGTFHVPHLLDDSIHAELSQIKR
EILMSIGEV
>tai:Taci_0400 aliphatic sulfonate ABC transporter substrate-binding protein; K15553 sulfonate transport system substrate-binding protein (A)
MNVKLSRIFWALCVALALVGGPVGRSMAGDRVNITYVKAPLNVPSIVERHLGLFEKAFAP
LGYRVDFPELTTGPQQTQAMAAGSVQVAHCLGGTSALLAAAGGVDLKIVGIYSRSPKAFV
ILVKDPSIRTVKDLKGRTVVGPKGTVLHQLLVAALRVHRLEQRDVEFLDMGIPNGVAALM
AGRAHAALAAGPSVTRAVKEGARILTDGNGLVEGTTVIAMSGSFVREKPKLARLFLKTHR
DALAWIRAHPMEAEEMTAKETGLSPQEVRSALPLYDFDPTIRASDLDELERTQDFLLDSG
LMWRRVDLRTLVLRDL
>tai:Taci_0401 hypothetical protein (A)
MNKGISRRAVLLADGAILMAAAFWGVGFAVLKDTLDYLPPFTVLVVRFLIGGLMLGLVFL
RHFRGLSRTSLKDGLITGILLFCAFSLQTVGLMWTTAGKQAFLTATYVVLAPLVSWGISR
VFPGLRAMVASLTCLTGIWALSSADAVVLNRGDVMTLMSAFFYACHLIAVDRFTKRTDPV
ALAAMQMVVLGLISLPFAAFEAPSFHMPLRGWMSLLYMILFSTVGAFTIQNVAQKYTSPT
HAALLLSTEAVFGAVSGVMILGERFTLQMVLGGSLVMFAILLVEMPWPKALSSQGEATDP
>tai:Taci_0402 hypothetical protein (A)
MVLIKFLVGFLTWGAILWMVYGRYGVPFLGSLRGSAREIPGGRLFVPFFLLGEVLIQGLW
VAYCASRSMAFVEVLGKPTAYGLGFLACQVPLAMVARSQGAGEIYHVLRSVIPMGLFPAF
VLHPQYMAIYAWALGRMG
>tai:Taci_0403 hypothetical protein (A)
MVEEQRKEFRRYWIVASFMFAVAIYGMYLCDGQVDELLAGLTRIITSPSTLITDYVLLGG
PSAAFVNAGMLGLSALGVCAVAGVGLTGPAIAAVFTVCGFGFFGKNLFNVWPIIFGVALH
SRFKGLPFKDHLLIALFGTSLAPLVSELAFGGHLSPMGNGPFSLVMAVLGGLAVGFFLPP
LAKHFLVVHQGYNLYNVGFSCGFLGLVALGTLRALGIPLEGGFYWFHGGHDLFFVPLLLF
FSGMIITGFIICPDFRRGLAELYSSSGRLVSDFVQYAGFGPSLVNMGTLGLVGLLYLKFT
GGDINGPTIGGLMTLSGFGGFGKHLRNVLPVALGTWFAGAISVWPVNNPGATLAVLFSGC
LAPVGGAFGPAAGFAAGFLHLIVVMTVGGIHGGLSLYNNGLSGGIVAAMLLPVLESLREE
D
>tai:Taci_0404 hypothetical protein (A)
MKGQWAKAIHASGELVAYLIRRGARDIDNHYRFLDGVLHVEIRSKDLVLSDEDLSRLRRR
LIHPQQREIGEYYWGLAGGEHKGTELEVVGNATEVLSVESSPDEGTVILLRRRD
>tai:Taci_0405 ABC transporter; K06158 ATP-binding cassette, subfamily F, member 3 (A)
MANQRLEGSDLIILEGVSLRYQDRVILDGADWVVPGGEKVALVGPNGCGKTSLMRLIAGE
ESPHGGSVKVRGGRIGYLPQDIAQVGPGTVMEFLTARCGLSQAMEELKRLEGRMGEAGLD
QGEALALAREHDRLHGLILRLEGYSFEARARRVLWGLGFREGDHERDCGRFSGGWKMRIL
LASILLSEPDVMLLDEPTNHLDTESIEWLEGYLRQFEGTMVAVSHDRRFINAVTSAVAEI
RGGRVRTYRGSYEDYLAARRSEEEAARRRAREVQRIREDTMEFVQRFRCKASKASQVQSR
LKQLERLEDVQLEASRREVRIRIPSCPRGPELVLEAKGLGVLYDRWILRDLDFELHRGDR
VALVGYNGSGKSTLMRLMASQQVPTEGQVRLGQGVVTGFFSQDSSENLDYRGTVFKEARS
GSDQLTDQEVKSVLGAFLFGPDHWDLPVEVLSGGEKSRLALAKILMSPVNLLLLDEPTNH
LDEDTLEIFAEALDAYQGTLVVVSHHRDFLDRICNRVFEVRDGCLHQYVGNYSRFIERRR
EQERERERERERELGSSQAPQRREGSSLREERRREAEERNRLYRLRKAVEDRMAPVERAI
EEAEGRKSQVESMLCDPEVLSDSALVQELMVELSGLSSSLEGLYARWEELAAELDSIG
>tai:Taci_0406 major facilitator superfamily protein; K06902 MFS transporter, UMF1 family (A)
MRTLRFCSDRRWLSWVLQDVGNSAFATTVMAVMYPLFYREVLGRGGPNELVLAMWGYGTA
VGMLLTALMAPPLGAWADLRGLRKRLFIAFSLVGVASSIAMGFLGEGQWMLGLGVFVMGS
LGFSFNNVFYDSFLPHLAREEDRAYLSSAGYAMGYLGGGVLLLVNAIMAARMGEAGFRLS
FVSVGLWWAVLLVPFALWVGEPPVEPHGGLGPWERPLRTLRELPRTPNVMWFLFAFWLYN
DGIGTIMRMGVLYGSTLGIDQRTLLFSLVATQFVGIPLTMIWAKVAEAFGDKATLMVTLG
VYLAICLMVPFVRTPGHFWAMALSIGSVQGGAQALSRSLFSRIVPKERSAELFGFYDLSS
KFAGVLGPMAFGVISQLTGSFAVGGPLLAGFFLLGMAFLSRVRA
>tai:Taci_0407 transcriptional regulator CdaR; K09684 purine catabolism regulatory protein (A)
MIAADLLRHHLFPDFELLGGSGGLNRALTSVSVIDAPDVDRWMRGGELLVGSGYIFREDP
GAFVDFLTRVNERNVAAVGIKLDRYHHQLPPGMVNLADQLALPLLSIPMHYRWTDIIEGV
QTFILQERHRASCSLDEVGSFLEEGLDIKRILSTFASRLQRTLTVQCSQLGICNNFLPDG
SVEDSEEAMRFIKTPVVQERGLPKRGQVLVNLELRNSGTLQWSASYRFLSDTPLTVHLWL
SEGETVPSARQDRMVLRAMTLVRASALELAAISNRSAMKKERFFEALCLDIYNDPSIVEA
NMRELGIVLPKRGCVVMVSSADGSSPRWTPQNSVMSYRLADMWTGLVPVGDLEQMKREWD
QKGQDLRVYVAVGGPVRNMEDVTRSYHEAKRTFTWLREFGLEPGAYAHDDLSLYALLDNL
FRLPEAKGVYQRFFEPLLEDGPSSSRRSMPLKDLVRSLVSSDFNAKQCAKGLHLHYNTVR
NHLDDLEEILQVDLSNPHHRLGLTLAFHIGNSYQKRGIKP
>tai:Taci_0408 nitrilase/cyanide hydratase and apolipoprotein N-acyltransferase (A)
MRSFVAAAVQFAVEPMNVKENLSRAEGWIDRCVKESGAHLVVLPESFTTGFTPVGGAEDL
WDAVSEIPGPLTDQGVRWAREMGIYIVFPTYERGSQRGVVYNSAALIGPSGILGVYRKTH
PFPTERLEGGGWTTPGYEPFCVETELGKIGIVICYDGDFPELARVTTLMGAEVICRPSAF
MRTFDHWNITNLARAYDNHVYWIATNSVGRDASGAYFFGGSMIVHPSAMKLAQARASDEY
VWARLEPDPIRRVFPNSSAEQWFDHVEDRNLRSYKGLLDQGRCPFEPARRIPYGR
>tai:Taci_0409 formyl-CoA transferase; K18702 CoA:oxalate CoA-transferase [EC:2.8.3.19] (A)
MKMPLEGLVILDLTRVLAGPFATMMLSDMGARVIKVENPAGGDDSRAFAPMLNGESAYFM
SINRGKESVAINLKDPKGKELLLELVKKVDVLVENFKPGTMDKLGLGYEVLSQVNPRLIY
AASSGFGQYGPYSHLPAYDLIIQGMGGLQSITGPDPEHPTKVGSSMADILAGIFTVIGIL
AALRAREVTGLGQMVDVAMLDCLVATLENAIARYVVTGSVPRPAGNDHPSIAPFATFESA
DGFVNIAAGNDSLWRKLCDALGIGELAEDSRFLTNSDRLANWPELKAIINEHTRTKPTDH
WVKVLREAQVPCGPINTVDRVMADPHVLARDMIVSLVHPVAGELKVPGVPIKFSKTPGEI
KGPAPLLGQHTRSVLQEMLGLDQEAIDELKEKGAIA
>tai:Taci_0410 hypothetical protein (A)
MRILGASSDLKSSTLRVREVHRRALNLEGPLGERYSLVTGPSMMGPRSALVDRLPVLPEG
EMVKLEGGWDATYDPSLAGLRPRGRWRPLWLEWLELMDDPDLEVLRGPVRSGELMGLVGL
GPGHTPAGDDLITGWLAARWTLGDLESTSRFLEGFDPGLTTWLGGDQMTWAARGFAWAPL
KGLLSALSSSDPEGILDALGELEAVGHTSGRSCLVGLALGLEGAMEV
>tai:Taci_0411 FdrA family protein (A)
MEVMGLQRLEVVERTYYDSVTLMRVAKEIGGMEGVSSASLSMGTDANLRILAAAGFDVSN
LSATPNDLIIAVMGEQDVLDLAVAKAKEYLSNPPWRQGQDGGESYKPRSLDGALTVMPEA
NLAVISVAGRYAGDVAMDCIAKDLNVMLYSDNVPLEKEIEVKRAAAEKGLLVMGPDCGTV
VIRGVAIGMANSCPTGPVSIVAAAGTGLQEVHVQLARRGVGTLHGIGTGGRDVKSQVGGI
MVEMASRLLLEDHEVQVLVIVGKPPAPEVEERILHLARGSSKPVVLGFVGGKAKGDQHPV
YICRELEETAAVAAALAKGEDVPQVRAAMDAQVEELKALAKRIGPRKGYLRGLYSGGTLC
YEAQLIARDILGPIHSNTPLEEHLKLEDSLRSVEHTIVDFGEDEFTQGRLHPMIDVSLRA
SRFQEEVKDPEVGVVLFDVVIGYGCHPDPATGLVEGIRKAKEICGDRVVFVASVCGTPDD
VQDADRQRRILEEAGVVVMDSNAKASRLASFLLSLSE
>tai:Taci_0412 hypothetical protein (A)
MNQKLRSLLKEGPRAVNIGVEQFAQDLAAQGVKVVQMDWRPPQAGSDLLSKLRKLKRQ
>tai:Taci_0413 hypothetical protein (A)
MVDIDKANQEALSRLLSAQPVLVDMGLAKDVVPGMGERTLLHAGPPITWERMSGPMRGAV
MAACLYEGWASTPEEAVELAASGEITFDPCHHHSAVGPMAGVTSPNMPVFVIENKDRGNR
AYCSMNEGLGKVMRMGAYDDEVIERLKWMRYTLYPNLHAGVRRAYEVQGGIDIKNIIAQA
LHMGDEMHNRNKAGTSLFLRAIVPFMIEAAPNCRDLAEVVRFIDKNDHFFLNLAMAAAKA
STEAAHDVEGSSLVTIMARNGTEMGIQVSGLGRRWFTCEAALPDVLLFPGFTKDDVNRDI
GDSAIMETLGIGGFALAAAPAIVQFIGGTPADAAKYTLEMYEITLGENNVYSIPSLNFRG
TPTGIDVLKVAETGITPVLDTGAAHKEPGRGQVGAGIVRMPSEAFIKAAEAFVERYAE
>tai:Taci_0414 cyclase family protein (A)
MSSNWELKNWGNIKVYDLTIPISHLTPAWPTYEPLQVKFFKRLAPNGANGQLLTHSNHVG
THLDGPLHFCTHGCDIASLELKDFLVGPGVVVDISDIAEDYGIYTSKDIEERAEIHDGDI
LIINTGYHRYGWDQPEADEVRYMVMHPGPTNEFAQWCKKRKIKWIGVDCGSADHPMNTKI
REWMPYHAKMADKHLREKYGKGLDDFFPPEDYQLMHIDLFPHNIIHAECLGGDIDLLSGK
RVTIGCFPWRFEGGESCISRIVAFAEE
>tai:Taci_0415 molybdopterin dehydrogenase FAD-binding protein; K03519 carbon-monoxide dehydrogenase medium subunit [EC:1.2.99.2] (A)
MLSFELERPSTLAEAMKLLEREGAWAKNGGTDLLVWMKKHAIQPKLVVDLSLIEELHRIH
FDPKEGLTVGACVTLNDLANFKEARELYPALVEAAMSHSDHIIRNKATYVGNLCSSVPSG
DMIPPTVVYQGVLHLASHHGERAVPIMEFIVGPRRNVLKPGEVVTRVTLPVPDGPSAGRY
IKLGRRNALDLAQVGVACVVTDGPSGRRYRLSYGAVSPVPVRATKAEALLEGVKSPDGAL
LERVAEEAKLSVNPITDVRASREYRLSMVGELTKRAIAECLERL
>tai:Taci_0416 (2Fe-2S)-binding domain-containing protein; K03518 carbon-monoxide dehydrogenase small subunit [EC:1.2.99.2] (A)
MSKKTISFTLNGRPVSMDVEPRTTLLRALRDYGVTSVKRGCEEGECGTCTVILDGKLQKS
CMVLAQEAEGREVLTAEGLVSRDGKLHPVQQAFIEEGAIQCGFCTPGMVLAVYDLLKRNP
NPTDEEMKVALSGNLCRCTGYEGIFRAVRKAAKLMSAGA
>tai:Taci_0417 aldehyde oxidase and xanthine dehydrogenase molybdopterin binding protein (A)
MKQTVTNHGVGKWVTRKFDEEKAAGTLRYADDLRFGPELLHARAARSTIAHGEIVSIDVS
EAMKVPGVVKVITGDMFVHHFGLYLQDRTPLAVGKVRYVGEPIALVVAETEEAAEEGMLK
VKATYRELPAVFDPVKAATDNSVLVHPELGSYAHVPYLTPQPGTNIANWFRIRRGDVDKA
FAECEHIVEEAVTCPQIAHGFLEPHCCICQEDPATGNLTIWSSAQSAFAVREIIAKGLGY
PLHKIRVIAPPIGGGFGGKAGMTIEAMCLAAAMDPDIKGRPVKLHIPREEVLISSWVRQG
YVAKIKLGIDKDGKIQAIKNTFFFDTGVSAEYGANPVRSAGYTSTGCYYVPNVWTDSYAV
YTNKPFGGAYRGFGLPELMGAMEVVIDIAANKIGMDPIEFRLKNMLKPGLPTCTGMPMHN
HALDKIVSKVVDKIRLREKEEPKRPGWKRGKGFALAIKAPAMPADAASSAIVKVLGDGNV
EVLAATMDMGQGAYTAYAQMVCEELGVPIESVKCYFPDTQSHPYDWQTVASRSCWSMGMA
VKRAAVDAREKILALFSRYWQVVPEEITIEHGVVKCRKLGKAEKLDERIQNGFHMPDGEH
VGGPVIGTGTFVPPDVVYPDPETGQSPKSVVHFTVGAVGIDIEVDPATGEVCVNNVVAGY
DVGKAISPINVRGQIEGGTIQGISAGLLEGMYYDEHGKLLTPDFTDYKMSTTMDLPDNME
IFWEETPEELSPYGNRGIGEHSMISPAPAIDNALYNALGVRIHSYPFSKERVYKAVQMAK
AGETDLWEYPYVQEQNYRKAIKEWL
>tai:Taci_0418 xanthine/uracil/vitamin C permease (A)
MARKKIVYGLTDKPPLPIMILAGAQHVLTLFGATTLVPLIFGPAMGMDALQIGAFISCVY
FAMGVATIIQTDPRMGTGLPIVQGSSFSFIPSIMTIIGAYKAMGPNVVMQYVGGGLIAGG
LVLSFIGYSRIVGVIRRVITPVVIGPVIMAIGFSLAPVAIQFNAANYWPISLLVVALIMF
FSLISKNRYANIFAILGSIIIAYLICLGASLAGIFGPGHPAYIDLSKVANAPWFRFNVVF
PWGMPKFSLLAFGALLAGFFAVMIESIGDYHSCSYVAGLDDPTPEMISRGIGAEGLNCAL
AGVFGAVGTTSYTENIGLIGLTGVASRYVVRTGAVLLILLSFVGKLGGLIATMPSPVIGG
AYISLFGVIGALGIQTLMRADMGSQRNVVIVGFAFLMALGLPGWIEKNQELFMNPAYGQL
ISTLGGMIWAILKTPMAVAGICAAICDSIIPGTPEERGIGVRME
>tai:Taci_0419 hypothetical protein (A)
MAGSGTVSLLILFMFLFLLSAFFSAAEMAFSSVNRIRMKRFAEEGRPGAKRALDLLQDFQ
RTISTILVGGNIVDILMTSIASTIFALLFGPIGVLYATVLMTVLIILFGEVLPKSYVKDV
SEPFALASAPVVALLVRLLKPIAWVISSISSILDRWRSTGRRMEPSVTHDELLHILETML
DERVLPQPEKELIENAVNFNELQVWEIQTPRVDLFALNVHEDPRRIREMLLKNQYSRVPI
YEGSLDNVIGILHFKDYMRRAFETDNPDVRAIMKRPVLIAGSASLMDALKIMRANRTHMA
IVLDEYGGTSGIITVEDLLEELVGEILDEHDDVKDYFTQLEDRVYLVSGDVYLEDLFYSH
LEMDRMPDSESSTLSGWLYEQFKTLPEQGAWVDWEGIRFSVAKVAGQRILKVRIEMPPEQ
QDRNPSKDI
>tai:Taci_0420 YheO domain-containing protein (A)
MGSEELIKMVKPMVDFLAEVLGDLAEVVLHDLRDPEHSIVAIRNGHISGRNVGDSLTDYA
LEILRESKDLPYKVNYKGLLDDGRPIRLSSFFIRDPSGEPVAMLSINLDISRVQDAYKVM
GSFLNIGKNGEESTPPHPVHFTSIEKLMHQQMDQVLAMRGMPPSRMTPEEKKSVVEELDR
KGIFLLKGAVAEAARRLEVSEQTIYRYLRGN
>tai:Taci_0421 diaminopropionate ammonia-lyase; K01751 diaminopropionate ammonia-lyase [EC:4.3.1.15] (A)
MEEIRYVVNGPERGMQGRASVESFSEDEMRKVVGFHSTMPGYSPTPLASLPSLAKRLGLG
SIHVKDESHRFGLKAFKVLGGCYAIAMHLAQKLGKDISELPFQVLTSDQVKQQLGDVTFA
TTTDGNHGRGVAWTARMLRQKAVVYMPKGSAVFRLEKIRGEGAQAEILDMNYDDAVRYTD
QQAKKHGWVVVQDTAWEGYTDIPLWIMQGYGTMVVEALEQMKARGEERPTHVFIQAGVGS
LAGAVQGVLRARFGQDAPKVVVVEASAAACYYESAVAGDGKPRAVGGDLFTLMAGLACGE
VNIIGYEILRDYAAAFVSCPDYVAARGMRVLGNPLEGDQKVISGESGAVTTGLLAYLMDR
PELKGLREALDLNESSRVLLFSTEGDTDPDRYRSVVWDGEFPTVGHLSRP
>tai:Taci_0422 selenium metabolism protein SsnA (A)
MSPNLGVREMLLVGNGAVITRDPSRPFIRDGAVLCDGGLIREVGTWADLGARYPEAQFLD
AKGGLIHPGLINAHMHYYSALVRGFGGKGGEPAADFVQVLERLWWRLDKALTLEDVKVSA
QVCLLEAIRCGCTCMLDHHASPNAITGSLFAIAEAVEEMGLSACLCYEVSDRDGEDKALE
GIRENRDFIQHASKGDGRRMAGTFGLHASLTLSDKTLDMCASSGDYQGFHVHVAEGQTDE
PLCRERHGLSIVDRFRRFGLLGPKSMAIHCIHVDQEEMEILKDTRTAVVHNPESNMGNAV
GAAKVLEMNRMGILMGLGTDGYVCDMLRSYAMANALVKHSAGHPNVGWGEIPTMLFQRNY
EIANRYFSVNRGMLKEGWAADLVVFDYDPPTPLSDANVNGHLLFGPLTGHVVHTVADGKV
LYKDRAFTSVDPKAIMARARELAVKVWERF
>tai:Taci_0423 selenate reductase YgfK; K12527 putative selenate reductase [EC:1.97.1.9] (A)
MRDYMRPLTFEEHLDWILGEYGTRRSIYGIPEAMFYRPDPSSPMVSRLFGDSLHTPIGPA
AGPHTQLVQNILSAWLCGARYMELKTVQIMDELVIERPCIDMEDEGYNVEWSQELKLERS
AAEYARAWVLVHAMPRLLGWDDVTEGTIFNMSVGYNMEGILTPRMQQFMASMEDASDEIG
RCLEVLADRLPEMEDLTVPSRISAGCTLSTMHGCPPDEIEKIASYLINRGLHVFVKLNPT
LLGAETVRSILNDKLGFKRLHVPDSAFEHDLKYPQAVEILRNLSDLARRKGVTFGVKLTN
TLAMENWKGRMPGGEMYMSGRPLFPLAVNLFNKIRSDFPDLPVSFSAGADQENVARLFAC
GVKTVTIASELLKPGGYGRLLSCVNSLERAMRERGCSSLEEFAKDGAMALKDLAADSLTN
PRYRYVPVTPPKSPTPLGMFDCVEAPCSAACPVNQEVPLYARRIAKGDFDGALEAVLRRN
PMPGVTGHVCPHGCQDRCTRSQIDEPVAIRALKRAAERYGSFEPTRVEPGDIKVAVIGAG
PSGLAAARELAQVGFKVTVMEAKDRPGGMMSLAPSFRLPADALAGDVERVQALGVQFLFN
HPVTQSPESLLGEYGAVYVATGFPVDSPLGLEGEGAKGVFGALGFLDSVARGERVDLGDR
VLVVGGGNTAMDAARTAMRLGASVKVVYRRTRDQMPAEPEEVEAFLSEGGTILELASPEG
LVVSDGTVKGLVCRRNRLGDPGPDGRPRPVPTDETFTLEADSVIAAIGQAQANVIFDASA
LRIEGGKVRVFDNLSTQVPGVYAGGDLVRGPKTVIAACADGISAARSIARAFGVQVPCQE
VPESLTEEEIGQIKLRRIAKVPSAREPRRTQRDFDLFELPLSREEAVEEAKRCLSCDVVC
DKCVDVCPNRANVSVLVTPGAGLAPAFRCDGDRVAWVRSVPVQVRQDRQIVHVEDLCNRC
GNCETFCVHQDGKPFEQKPRLFFCEEGVVREEENALWAAEGEVVWKQGGIRCSLVRSAYG
WIYEDPFIRVELTGSFRPVTFEAKGHFQGERSLEMAFQMKVLLEGMEESAPFLLA
>tai:Taci_0424 M20/DapE family protein YgeY (A)
MGLSRKEMFRVELDYGKIRELAKKYEPDMTRFLRDMIAIPSESCQEEKLIQRIKQEMEKV
GFDEVVIDPMGNILGYMGTGERLIAFDAHIDTVGIGNRDNWTFDPYEGFEDAERIGGRGA
SDQEGGMASMVYAAKIMKDLGLLEGLRVVMVGTVQEEDCDGLCWQYIVKEDKVRPEFVVS
TEPTDGRIHRGQRGRMEIMVKTKGVSCHGSAPERGDNAIYKMAPILQELRALHANLKDDP
FLGKGSLAVSEIFFTSPSRCAVADSCWISIDRRLTAGETKELALQQIRNLPSVASSGAEV
SLYTYERPSYTGLVYPTECYFPSWVLEEDHPVTKSMVDAFKGVLQKEPVVDKWTFSTNGV
AIMGLLGIPCIGFGPGHEDQAHAPDEVTWKSELVNCAAVYAALPRIYADRYGR
>tai:Taci_0425 aspartate/ornithine carbamoyltransferase carbamoyl-P binding domain-containing protein (A)
MQSFFRGRHFINLEDFSREEVETMLEVSFDLKKKFAMGEPTPYLVNKTMFLIFFEQSTRT
RNSMEAGLAQLGGHAGYLDSSTMQVSHGESAKDTAIILSSFGHAIACRYCNWGYGNKYLT
EMAKWAKVPVMNLQCDLYHPFQALADLMTMKEKFGKLERLKVSIIWAYAESHKKPISVPV
SQVLLFPRYGMDVVLAHPKGWELPDWVIAQAKANAEKYGGTVTVTDDEEYAYRNAHIVIP
KNWGNWVTDQTGLTAAGAVKVVDEKLMAHKSWKCTEEKMALADKDVVYMHALPADRNNEV
EDAVIDGPHSIVYDEAENRLHTAKAVMTLLMGGR
>tai:Taci_0426 uracil-xanthine permease; K03458 nucleobase:cation symporter-2, NCS2 family (A)
MPSKKGSAVVGGGKDLVYQLHGRPSLLVALPLGLQHVLAMFTGNLAPIFVVAGILSLSKP
DMIVMIQGAMIVSGLTTLVQLYPIGKRNWVLPRIGGELPIVMGTSFAFVPTSITVGQMYG
IQGILGGALLGSLVEFLMGIFIRPLKRFFPPLVVGSVLLALGIKLLAVGVNYFAGGVGSK
DYGSPQNLMLGAIVLVTVLLLQRFGRGMLKVSSLLIAILVGYAAAVAMGRIDFSPVASAA
WFSVPKPFHFGFSFHLDAVLSFAAVYIVSGLETIGNTSGITIAAFNREATAEETSGAIMG
DSFGSALAAVFSALPNTAFGQNAGLVAMTKVVNKWCIATGAMVLIAAGLFPKIGAVISVM
PSSVLGGAVITVFAMILINGVKMLSKSGFSDRNLLVLGVTFGIGMGFSMVPQLLEHLPKV
LQYLFRDTVTSVCIVSIVANILFPDEDSKDKKFVIEVE
>tai:Taci_0427 CMP/dCMP deaminase zinc-binding protein (A)
MKFRTPSTIKPEEIHKMLDVVEGRILPLTEEFVRKGHNLFGGAVLDPVTLEPIVVGSNRR
SDNPVFHGEVETLLRFYQLKDRPKAEDLVFLATHEPCCMCFSALAWCGFKEAWYLFDYTE
TDKDFNMPDDLIMLRELFGSQDIRRNNSYLNLYSVKEAAKLSSDAEALMARIEALKSKYK
ALPVVL
>tai:Taci_0428 adenine deaminase; K01486 adenine deaminase [EC:3.5.4.2] (A)
MSLRHLLPHALGERPCDLLIRGALVANVLSMEMERVDVAVKDGVIVGLGDGYEAVSQVDA
RGLVLIPGMLDGHVHIESSWMVPSRFAQAVVPRGTTGVFADPHEIANVLGPQGVIGMYES
SRGLPLDVYLGCPSCVPASPFESCKVPMGVEELEGLRDGGYCQHLGEMMNYPGVLSGDLE
VWGKLEAFRGMPLTAHAPGLSGRELCAYILSGCDGDHEATTLEEGLEKLRRGMWVMMREG
SAAPDLEALVPLVKDVPSRCSRCMVVSDDLDARTLMERGHMDHKVRKLCALGVDPLVAVR
MVTLSPAEYFRIPRLGALAPGYRADLVLVDSIPDMNVVMVFKDGRLVAREGEMVEDLSGH
PVSPRLAERGPDLGEVDLGSLSVPAEGDRIRVIGFTPGSLLTRELEMAPPVLDGQVVPSR
EPDLAKLVCRERHRGTSRMGLGFVKGLGLKEGAFGGTVSHDAHNAIVAGMDDRSIKTVLD
RLNHLGGGVVVAKGDRVLAELALPFGGLMADLPARDLARLQEEVDLTVASLGVSGPHPCM
ALSFLSLSVIPELKLTDRGYINLARGGIVPIWV
>tai:Taci_0429 xanthine/uracil/vitamin C permease; K06901 putative MFS transporter, AGZA family, xanthine/uracil permease (A)
MEWLERTFKLRERGTDVKTEILAGITTFMTMGYIIFVNPGILSKTGMPFGPLLVATCLSA
ALATVLMAFLANYPFALAPGMGLNAFFTFSVVLGMGISWKVALAAVLVEGVIFILLTLTR
IREAVVNTIPVTLKMGIAAGIGLFIAFIGLQGAGIIVNNDAVLVQLAGLKGNLPALLALG
GLIFMVVMEHYHVKGGVLWGIIAVTVAAIPLGVAKMPDGIVSMPPSLSPIFMQMDFSQIT
SSTFWVIMFTFFFVDFFDTVGTLVGVASRGGMLDSEGRLPKAREALLADAIGTTAGAILG
TSTVTTYVESASGVEQGGRTGLTALVVAVLFLLATFFSPLVSIVPACATAPALILVGIYM
MMGLKELKTDDWTEFAPAMLAFFMMPLSYSISVGIEAGIVSYVVLKLITGKAKDVNPVMI
GLALLFVVARVFGIH
>tai:Taci_0430 dihydropyrimidinase; K01464 dihydropyrimidinase [EC:3.5.2.2] (A)
MGTVFKGGVIALPDGPVRADLRIEGELVHSIGEDLERDGDMVVPCQDRILLPGGVDPHTH
FDLPAGEFRTADDFATGTAAALAGGTTTIVDYATQFRGQSLRQGVEEWHRLSIGKCHCDY
AFHLAVTDWNDGIEAEVPQIVAEGIPSFKMYMAYKGLLQLDDGSIMRMMEILRDLGGLLC
LHCENGDLVHWLSQQLAQEGKLSARYHPASRPGFVESEAVFRALTMARAVQAPLYLVHLS
AGESMDHVNLFRQRGSTVFAETCIQYLLLNEGRYSLPQGDAMAYVCSPPLRSQADSDRLW
EELRRGNVDVVATDHCSFNLMGHKDRGMNDFRRIPNGLPGVENRLPLLYSEGVAKGRISL
ETFVKVTACNPAKIFGLYPMKGTLVPGSHGDVVVFNPRYRWTVRAARQLQNVDYNPYEGW
EVTGSVESVFLRGAEVFRDGRILGQEPAGRYLRRRGRKEEA
>tai:Taci_0431 selenium-dependent molybdenum hydroxylase 1 (A)
MYVFKVNGVEHQEERDRNLLEYLRKELQITSAKEGCGEGACGTCMVLVDGKKHRACLLKL
SQLDGKEVITVEGLSEREKQVYTWAFASTGAVQCGFCIPGMVISAKALLDQNLNPTRKDI
KEAIRGNICRCTGYVKIEDAIEKAAWAFRENYVPVEEDRAWKVGEAMPRVDAKDKVLGVA
KFVDDLSLPGMLYGAVLRSPVPRGLVKKIDVSEAKAMEGVEAVITWRDIPGKRIVGHLVQ
DWPVLVAEGEETRYVGDALALVAARDVHIAREAVKRIKVDIEELKPLLTPEEALAPDAPK
IHPWGNKVEVKTHVKRGDVDEALAKSAHVVTRVYKTQRVDHAFMEPESALAEVVDDGIVV
YTGGQGVYDENRQISAMLGIPAEKVRCITAMVGGGFGGKEDMSVQHHAALMAWITKKPVK
LTWTREESLRVHPKRHPMTIEITSGCDEEGRLTAHRIRITSDTGAYSSLGGPVLQRACTH
AGGPYKVPNIDIEGVGVYTNNPPCGAFRGFGVTQSAFAVEGNLNLLAEKVGISYWEIRWR
NAIEPGDVMSNGQIAGPDVRLKETLMAAKEAFESSPYAGIACGMKNSGLGVGVPDVSRVR
LEVRNGVVHIYTSAACMGQGIATMTTQIVSHVTGLPVSKIKHMPADTKLTPDAGTSTASR
QTVFTGEATRRCAELLRQDLLDAGSLEALEGKDYYQEFDFKSDPMGSDKPNPVSHIAYGY
ATHVVILNQEGKLERYVACHDSGQPINIKSMEGQIEGGVVMGMGYALTEEFPTPGGYPVK
KYGTLGLWRATDVPPIEVKLCYAKGGDVVFGAKGVGEISLVPPAPAIALAYKRFDGVERT
ELPLVGTPYDKRKQA
>tai:Taci_0432 aldehyde oxidase and xanthine dehydrogenase molybdopterin binding protein (A)
MKCKVVGTSVPRKDGIEKATGKAPFVADMRVPGCWEGAVIGSPVPHGILKGFEKDPSFDW
SKVVFLTAKDLKGKNFVHMIRDDFPILAEERITYATQGLALVAAPDEETLKGALKAVKPI
IEPLTPVLSIEDSLTKVAVIWGEDNILDEYRIDRGDLEKGFAEADLIVEGTYRTGLHEHV
YLETQGMMAIPKEDGTLEVVGSMQCPYYVHGALVQSLGWEPERVRVRQAATGGGFGGKED
FPSAIALWVANLSLASGKPVRLIYDRSDDLKGTPKRHPSRTRIKAGVKKDGTLTALQIEF
ILDGGAFTTMSRVVLQRGTLHAHGCYRVPNVSIHSMAVATNMVPSGAYRGFGAPQSLFAI
ERHMDKIADLLGMDPLDVRLKNVLKAGDYMPCGQELKLPVFAEDVLLKAAELSDYRRKRA
EYAKGTGRVRRGIGISLAMHGGGFTGAGETNMGTMVKIDFDGERFNVHASSTDMGQGIAT
VHPMIAAEALHVPYDVVFSPRPDTSVTPNSGPTVASRSTMYVGRVVQEAAKNVIAELGDF
LKAKHGQATFSDGFFETPNGRFSVLEAAKACFGERGEFKVLGTLPPGCTGEWDQDAFRGE
AYKDYSWIAQAIEVEVDTDTFEVQPVKATVVAEIGKAVHPVLVEGQVHGGLLQAIGWSHI
EDMTLTSEGHISAEHLNAYLIPTTIDTPEWNVEILEPATCQVGPHGAKGLGELPMDGGAP
AFVAAVQSAVGVFGTEVPLTGEKLFKLLEEKGC
>tai:Taci_0433 molybdopterin dehydrogenase FAD-binding protein; K03518 carbon-monoxide dehydrogenase small subunit [EC:1.2.99.2] (A)
MRIQMTVNGKVMEADVHPLRPLLRVLREDLGLTGTKEGCGEGECGACSIMMDGLLVNACC
VPAIQAAGSEIFTIEGLGDDANPDQLQVSFVDEGAVHCGFCTPGMIMASRALLEEVPEPT
LDQVRVALSGNLCRCTGYEKIYRAVDKAVKLGYTKTFKPRTNRCDKREPQFSKEEEGRYF
SPRSLSEALNVLAEHPDCRLLAGGTDILPDIKNGKGEPRKVLNLFGVPELHGVELEGDVI
RIKACTTNGEIIRSSLCREHLPALVEASARSGAPAIQNRATVGGNLANASGAADLPVILL
ALDARVRLASAKGTRTMTLKEFMPSYRKNACEAGEILESIEIPVPARGSRQRYFKRGSRK
ALTLSRVSLAMYLEEEDGVVKTFRMAAGSMSPLPMRLHKTEEAVIGKPLSQVVELASKAA
YDEVNPRKSPSYRKRITSNLVRRFFEELQA
>tai:Taci_0434 phospholipid/glycerol acyltransferase; K00655 1-acyl-sn-glycerol-3-phosphate acyltransferase [EC:2.3.1.51] (A)
MRTMVYYLTKAFLWIYFHAYHRLRVQGLDNVPASNVILAPNHCSYLDPPVVGVAFPRRIT
AIAWEGLFRSKPFALLITALGAIKVSQSDAVGAASVLKLSVELLKSGKDLLIFPEGRRSL
TGELLPLEGGVALLSLKTGKPVVPVRIEGAFEALPPSGSFPKPHRIRVTFLPPIWPQAFE
GQDQKVAREMLLRRLTEALKGR
>tai:Taci_0435 hypothetical protein (A)
MDGANGSSRSFRRLLLRVRLALSSLVKTFGTGLMVFFPLIVTILVLNFVFASVEAILVWL
FGLTNSVEATAGIMLVTLAIIFYGGYKIRRQEKWFMSRVDRFLAALPVVGSWYKVMRDLV
DRLAGKDQKDMYLGVVEVPVGEGHVLAFVTRRDVMPDGTAMLTLFMPTSPNPTSGIVMFF
PEDKVRKSHLSSDAAFAKIISLGLK
>tai:Taci_0436 CarD family transcriptional regulator (A)
MGRFDLYGDLFDPASQGRMRAFFLNDVAPLGVIRDYARGTSIDHLSMRASMGVVVRGCVA
KSLVSYGGREKLLYFLRPGEVFGEMDLLDGGSFPFVLQARERSSVSFVSKRDVEALLDRR
PDRYGLFVHSMTRKFRIVSLQLANSVFNGSLGQVAEALLRLASCSDPSGDGPVVLRLTQQ
ELASNIGCSRVAVARALRELIEMGVIERRGREMVLRDLGRLSGLRDGVR
>tai:Taci_0437 hypothetical protein (A)
MIKLVGVVIVVVGLLLRFNPLLVVLVAGFATGLVGGMGPMEVLEALGNAFVTNRYMSLFV
LTLPVIGVLERHGLKEQAERFVSSLKGATAGRVMMLYMLFRQLTCAVGLQLGGHPTFVRP
IVAPMAEGALSKGGELDPDLSDRVRAMAASAENYGNFFGQLIFIASGGLLLIKGVMDQAG
HPVDLMRMGMYAVPTAVCAFAMAALRFHLFDLSAKRDLERGGN
>tai:Taci_0438 hypothetical protein (A)
MKLTVDHMYLLTGLVLLAFSARSFLDGGNRKRLGNGLFWGVYGLTFLLGGLVPNRVIGFM
VVLLAALGSFDMMGRGSYGETTREERMARAAAMGNRIFLPALIIPLVTFGVAKFTSLGAL
VGLGLGTVVGFVAAALMLREGPLVSVEEGRRLIDAISWSAILSQFLAALGFLFDKAGVGA
VVAGMVSSVVPHGSRLAAVVAYCVGMALFTMVMGNAFAAFAVITTGIGIPMVVMQGADPS
VAGVIGMLSGYCGTLMTPMAANFNVVPAALLEIRDKNRVIVAQVPVALAMLVANVVLMYT
LAF
>tai:Taci_0439 pyrrolidone-carboxylate peptidase; K01304 pyroglutamyl-peptidase [EC:3.4.19.3] (A)
MRHVLLTGFDPFGGERVNPALEAVRCLDGRVIAGAVVRAVEVPTVRFKCVERVRSAIAEL
DPLLVISVGQAGGRAEITPERVAINVDDFRIKDNEGNQPVDEVVDPKGPAAYFSTLPIKA
MVDAMRRAHIPASVSNTAGTFVCNHLFYGLMRHLHLEGNVRRGGFVHIPYLPEQAARLSG
QPSMGLDCVLTGLEAGIAAALECGEDKPITGGTEC
>tai:Taci_0441 5'-nucleotidase; K11751 5'-nucleotidase / UDP-sugar diphosphatase [EC:3.1.3.5 3.6.1.45] (A)
MRRRFLRPVWGVAVLLLLLLGVMAEASQLTILHVNDTHGHAWPFDVSDGPSVGGFAPLST
LVDRIRREVESKGGHVILLHAGDFNTGVPESDQSDAMPDIVAMNMIRFDAATLGNHEFDK
PREVLKRQLDFARFPVVNANLVDSMGFNPLKPYVVKDFGDVSVAIYGLLTPETAQLEPVH
LKGWTLEDPVGVSRRLVPRLKNRARVVIALTHLGWSDDPSLPGTSRALAEARIPGLDVIV
DGHSHTLFKEAPTIGHTTVVQAGDWGRYLGRLDLTIEDGRITRRSWRAIPVNLKRAVGPG
GGKRVFEFLEGEIPSDPKVEAALDYFKRVGRERLDAVVGRTRVLLDGERERVRSMDTNLT
NLVADAMRWKVGADVALLNGGAVRASISPGDVTYRDVLTVLPFGSTLYVVELTGEQLKRV
LDFAVTVPAGKGGWPHFSNLTLRRGASGAQDVRVGGKPLDMGARYRLVTFNYLALGGDGY
QVLKELKGYDTGFVDAAVLAEFMGTQGEISGWDGSQRYVP
>tai:Taci_0442 amidohydrolase (A)
MKAIVNGRIWTMSAGEIPGGTILLDRGRIVAVGSSVEVPPGAEVIDVSGAVVTPGFIDAH
THAGICEEGVPEDPDPVNDATDPITMGLRALDAINPSDEAFRNALSSGVTCVNVVPGSAN
VVGGTGAVVKTWGSTMEDMLVLSHSGMKAALGENPMRVHGRKDRLPSTRMGNAYCLRKAL
QDAVDYRERKRSAAEKGEHFSLDLGFENMLPVLEGRVPLRVHCHRADDICTAVRVCEEFK
VPFTLEHGTEGHLVVELLASKGVSVAVGPTQSSKSKIELRNKGWETLVAFSRAGVRFCMI
TDHPVIPIETLQVAVSLAVRHGLEPLEALRAVTIRAAEHLGLAHRMGSIQEGKDGDLVVW
DGDPTDVRVAPRMVFVEGRLVYEA
>tai:Taci_0443 hypothetical protein; K05826 alpha-aminoadipate/glutamate carrier protein LysW (A)
MSGVCVVCEGSVSVPEGCCVGEILVCPDCGVELEVLSLEPLELGEAPEVQEDWGE
>tai:Taci_0444 lysine biosynthesis protein LysX; K05827 [lysine-biosynthesis-protein LysW]---L-2-aminoadipate ligase [EC:6.3.2.43] (A)
MIYTRLRVEEKLLHQRAQELGVPSRLVDATHWVLGGDLDVPSGGVALCRAISHGQNETIA
RCLESRGIRVSNPPEVMARCGNKMLTALALDAEGIPQPRWRVALSPEGAMEAVGDLGFPA
VLKPLCGSWGRLLAKVNDRDALEAVVEHKHQLGVNHQTYFIQEYVEKGGFDVRAFVVGGR
PVAAIRRSSPHWITNTARGGEASNVPVDVEMYRLLEGVQRAIGGDFLAVDLFRSDRGWLV
NEVNDGGEFKNSIGPTGVDIPGLIVRHLLDLK
>tai:Taci_0445 hypothetical protein (A)
MDLDRLKRKPFGADGSLEANGTFDIDFQMGGAMRRPGGSS
>tai:Taci_0446 hypothetical protein (A)
MVIELYERGRLIITLELTADLEDPREGVGRVIEDAPTLDDPGHLGRDGEWW
>tai:Taci_0447 Citrate synthase-like protein; K01647 citrate synthase [EC:2.3.3.1] (A)
MVVALATRVAPDRIEIDGEPIGEFIRRGDPAEMWFRMIQGRTPSQEESAVFGAILCSMAD
HGDTPPSTQAARLVASSGSPMQCSLAAALLAFGDHHAGAIERAMELFSSCVRDREIPSVV
ADRFISRGRRVPGFGHRVHREDPRVRPLVEVGSALTHRPHLSFFLGVQDHLRSAKGIVGN
VDGVCGALLLDLGFPPSAGRAVFFCGRIPGLVSWILREGELGPFRPYRLVPSEEVAPCIA
>tai:Taci_0448 N-acetyl-gamma-glutamyl-phosphate reductase; K05829 LysW-gamma-L-alpha-aminoadipyl-6-phosphate/LysW-L-glutamyl-5-phosphate reductase [EC:1.2.1.-] (A)
MYRVAIMGASGLAGGEILRILANHGGFRVSLVTSASSTGRPVRQAHPHLAYAYRDLTFSP
EEAVLEGEWDLIFLALPHRKSAPWIRRLMPLLEGGRRLVDLSGDFRLRDTEAHRRWYGED
PAEDLRGAFVYGLPELHREEIRFASLVSGVGCNATAATLAALPLVRSGLSEAVLQWWFEC
RVGSSEGGSVPNEGGMHVFRSRTMRVVSCFSHRHLGEVSQELRIPEEAMSLTVTSVEMVR
GVQCLLSAPLREPLTEGDLWRALRSAYGTEPFVDLCPPRPGHMRLPDPRLVLGSNRALVG
FSLSDDRRRLLVGCAIDNLMKGAAGTAVQCANLMFRLPEEQGLIMPPAYPA
>tai:Taci_0449 aspartate/glutamate/uridylate kinase; K05828 LysW-gamma-L-alpha-aminoadipate/LysW-L-glutamate kinase [EC:2.7.2.-] (A)
MLGVVKIGGARGNRYDHLVRELSARVLRGERWILVHGASGRMEELCASRGVEVRIVCSPS
GYTSRYVGPVEREIFEEAAFHMSHLVSSMLRSSGVEPAIVTPAEGERKDCLRSVEGGRVR
ILRDNYSGRVTRVDPQPIRRLLELSKVPVIPPLAMCQGLFINVDGDRLAAQVAAAVGAQG
LVILSNVPGLMRDLEDPNSVLPMASLEEWDLVESLAAGNMKRKVLAAREALGAGVQRVIL
ADGRLEEPLAGALEGRGTVLCSAPCTVAAASS
>tai:Taci_0450 class III aminotransferase; K05830 LysW-gamma-L-lysine/LysW-L-ornithine aminotransferase [EC:2.6.1.-] (A)
MLSSMYGSRGVQLVSGRLGRVVDREGREYVDWFTAHGAALFGHQDPQLVQALKGAAEGLW
TVGAGFDHPSRRALEEEVERCLPGRRFFVCNSGTEAVECALKLCIALRPGRTRLIAARRA
FHGRTLGALSLTFNPKYRSKFDPFLCRVEHLPPERIPEAIDDRVAAVFLEPVQGEGGVHP
LDAELGRRITRAAAEHQAILVADEVQTGMGRCGRMMASHLVGLEPQVVCLAKGLAGGFPC
GMVLWDRDLGDFSPGLHGSTYGGNPLACSLAALSMGRIRSGEHLEACRIMEAFRRELAGA
GLDVQVRGLGTMTGVEVPVDSSGIVKSLQSAGLLALQAGPRVVRFLPSIKVTGEDAEMAL
DLFIRSLRGAS
>tai:Taci_0451 N-acetyl-ornithine/N-acetyl-lysine deacetylase; K05831 LysW-gamma-L-lysine/LysW-L-ornithine carboxypeptidase (A)
MDPVSFLSDLIRVPSPSGDEGPAAEVLAEALLGLGWERSWIDPAGNVLASRGDGLSRVAL
FGHLDTVPGGPEPMIRGDQVWGRGSVDAKGPLCAMAVAGSRVELPPGVGLVLVAAVGEEV
DSRGARHALASGQLEGVRGVVVGEPTGTDGVALSYRGRVLLRLSDSDGGAHRSCDSGPLT
RVLMGASRVVSHVSHLEGFSSAVVHMEGEESGGRSARVTLDLRVPVGASALALAEELVPM
ASGVRVELLEVVEPHSVGAGDPVVSCLRGSIRGVGRNPRLLAKLGTCDFNVLAPLGVPMG
VYGPGDPRLDHSDQERLDVGDYLRSIEVLSDAIPRIVSRVCNPQGR
>tai:Taci_0452 hypothetical protein (A)
MKEARRFSTRDVAIMGLLIGMNIVLTRVASLRIAIGSVEGIRIGFGQLPVVFGSLYLGPL
AGAVIGGLGDLVGYWVNPMGPYMPHFTVTSTLSGLLPGLIYHLIPSNRRGLWTMGISIAL
PHLAISCVTVPLLIQHLFSLPIGVTMPPRFIAAAFTIPAYTLVCRMLIARLSGATVTFLG
GCRP
>tai:Taci_0453 phosphate butyryltransferase; K00634 phosphate butyryltransferase [EC:2.3.1.19] (A)
MKQLRSLTELLDYAKEVGPLKVSVACAEDAEVLEAVEEARKAGIAEAILVGNGEAIASVA
SKLGIDLSNYEVVDERGGEAAAALVAVEQVSSGRAHILMKGMVKTANFLKAVLNKEKGLR
TGSLLSHVYIHDVEGYDRIFFITDPAFNMYPDLPAKVSIVENVVKVAHSFGISCPKVAAL
AAVEVVNPDMPPTLDAAALVQMNRRGQIKGCVIDGPLALDNAVSEEAARHKGIVSDVAGH
ADILMVPDIEAGNMMAKAIIYFAKGKTAGLVVGAKAPIVLTSRSDSAETKLLSIASAVAM
AAFGKK
>tai:Taci_0454 butyrate kinase; K00929 butyrate kinase [EC:2.7.2.7] (A)
MSYPLILSVYPRHLSTDVALFRGPVRVFVSSRSHRREELVRFVRVRDQLPIRIRAVEDVA
VEHSLDLSSVEAFVACGGLVGPVRGGFYRVDRAMEEVLGDGTFGEHVYNLGGLMVHRLSR
SYGGVPLVGDPVSTFELCPEARLSGMVGCHREPVFHALSQRSAARFAAGRLGRAYRDCRL
VVAHLGYGISVGAHLDGLVVEVNDALHGEGPFSLERAGSLPTLGLLELAYSGRHDMEDLR
GMITRDGGLARHLGCRDFMGVEALVRRGDQRALEVFDAFVSGISKEIAARATVLRGEVDA
VVLTGPMVAWDRLVSQLEDRCGWIAPVITVKGQDELADLAMGALEVLSGRVEPLVLGDR
>tai:Taci_0455 hypothetical protein (A)
MNVVDRLRTVYLDGSFGDRKVHLHLFTPDQPFRDLVVVFHGVHGNATPEEGNKYGDLGRM
IAQRGAAAAVVETSRLRRDRQAFEGDKNRWAVEAFSGKTFAQEIQDLAWAVRGATEEVEA
PRLWLWGFSLGGIGAMLIASGLCSSLGVDSPASEVEGVVVSGTGDVLRDTADLGMLKLPI
LNNLPDRSLLQDAARNLKASFFASFRGTEDDLFGVASCRRLVDLVPLPEEDKFMQELPGV
DHSFRMMNGQPSREPLRLMVDRVRLRWG
>tai:Taci_0456 phosphate uptake regulator PhoU; K02039 phosphate transport system protein (A)
MKLFGRSQETGGFDRRDRELLMGMLVSMGALVRDNLSAVLGRLSGPLDDWGMPPDEPVDS
MEVRVEQECLRLMALRQPLREDLRFCFAVLRIAKDLERMGDEAQNVYEELSNLKGPVDLA
EWGELPLMGSRCLEMMDDAMDSMVRLDGQLAVEVFRRDDQVDQLWGSLRLRAAEAIGDRC
GSGRDWAMGLLSLLAVGRHLERVADHCANVAELAYFVITGRRLRGEEIP
>tai:Taci_0457 xanthine phosphoribosyltransferase; K00769 xanthine phosphoribosyltransferase [EC:2.4.2.22] (A)
MSDERYVKTYSVSWDQLQRECRQLAAELSRLRRWNRLIAVARGGLVPAALMAQELQIKLV
DTVCISSYTLKSQGDLTVLKRPDLEGVDENCLIIDDLVDTGKTAQVVREMFPQAYFATVY
AKPEGRPLVDKFVTEVSQNTWIIFPWEPSHSPIL
>tai:Taci_0458 hypothetical protein (A)
MRKPLRIALAVLALALLWGSSCLAQVVGADDRYMKIRIASPIHNLTSVRVWRSRYDPSDG
LPDRMTQYFHNLLKSAPMVEATLLDKEIGAGWPVRGFGPNDVVVKLNLEDLRIEKKDLVG
SRMRAYASVRMTVYGATSKDPIYTWVANSELERWTPEYRDLKEPYFWRDFEGTVCWSAVR
DALDRCAEELMSVRRGYRVLGRIVAVARPAEGLKWDRDVKRFHVNLGKDETLQEGDLLAV
VRSTVTRTVDGEEPVMIYPQKVATVKVVYLSDRDGVVQVVSEPKDYPVQVGDVVLMPLTT
PRKGRF
>tai:Taci_0459 hypothetical protein (A)
MNFAKMLCLGLAAVTFGVAPWQPQAEAKVKVRAVKSPVATRARDPLMAEAWRGGQQLVME
GKLNSAVRYLRRYVTVMPRSADGWFWLGRAYLAMGDHQRARNAFNRALAVDPYYPSLQPD
RLDQSGMPLWPEITSPM
>tai:Taci_0460 proline racemase; K01777 proline racemase [EC:5.1.1.4] (A)
MRLRRMVSVVDTHTGGEPTRIILSGGPILKGRTMLDRWEEFASAHDAFREFVMREPRGHG
DMFGVMITPPCSDEAHCGVIFMDTGGCLTMCGHGSIGLARTLLELGMVTGESPCADVVLD
TPAGIVRVTVDIREDGRIGEATLMNVPSFLYAEDLKVRLSDGTDVTLQVAFGGNFFAIVP
AQQLGLSIVSDEARRIQALGLEIRDLVNRKLEASHPEDPRICGVELVEFSLKTGERSARN
CVVFGQGSLDRSPCGTGTSAKMAVLAALGELKPGEEFVHQGIVGSTFRAFYRPGPVIGGF
DSIIPYIKGTSSVTGFNLLLEQDGDMFPRGFLLGRA
>tai:Taci_0461 patatin; K07001 NTE family protein (A)
MTVLRRSTLALFVGISLLIHLATPSAIMGSQGDGVVLVLSGGGTKGLAHIGVLKVLEEAG
VRIDGIVGTSMGAIIGGLYACGYSAHDLERLVMENSILDLLYDRTPQDIPDASLNRLPKG
RSGLFDFHFDKDHNRVGPMGGMSATRLVSFLSRVTGERFQGGDFDRLRIPFAAVATDLET
GETVVLRRGNLAYAMRASMAIPGIFDPWMVDGRLLVDGGLVANLPVSIARELFPGRKVLA
VNLSDMGVKNRREIRTLYDVVAQSLNIITAPSIRSEASKADLLVEPDVGRFGLLDPGGYD
RIIAAGVEAARGLGDRIAALSPRDGAPPASPALLAKEPPVVMSVQVEGLPPEMARDVEEH
LRPWVGKGLDMEAVLREADRLSRREDFVSVNGYARPRDDRGVDVVMSFQRRPPIEVSVGG
YATNLHSQRWMSLSGVKRDLISQGDVMEGQFRLGDHWGWVLRYFSPYDDDSQWGMALTAR
EDEISPSGMSQERWKRYGLRALRYSDNGRTRFGWGVLVENVDLKDSRTLTGPYLYLYHDG
TDSKQHPTRGYALEVNVWSPNLDRVISRTVFNRYVPWGDRYRVVISGGLETGDREDPPHR
AYLGDQEELYSLGDSPLAGDQAAWLRVGISGTVMQTWWGRLDAELFGTAGMVMNRWTRTN
DSWEVGLALSIPGQFFNGRLMTVYDKGGNLTFGFSVGDPIWWNSPLP
>tai:Taci_0462 2-dehydropantoate 2-reductase; K00077 2-dehydropantoate 2-reductase [EC:1.1.1.169] (A)
MTRVLVVGLGALGGRIACQLSAAGVPVMALERSTQGTRSLTYVGRDGIEIRANIRSTSSP
CAARDFAPLVAFVTVKAYKTWEAAEALSQALPGEALAVTLQNGLGNLETLASVLGEHRTA
AGVCTYGAHREGDRIFWGGDGQIRIGSPWGASVSIPIEVLKAGGFDAHESHDIRRDIWTK
AAVNCCINPLTALLRVRNGELRSSPWAMEIIRSVIQETVQAAGLQGVALDPEEVRRTVES
VMEATGGNRSSMLQDVEARRPTEIGSLSLKVAEICRDGGLSAPVSAALGELVRALEDLSI
PKG
>tai:Taci_0463 3-methyl-2-oxobutanoate hydroxymethyltransferase; K00606 3-methyl-2-oxobutanoate hydroxymethyltransferase [EC:2.1.2.11] (A)
MDRPKVTIPALREMKARGEKIVMHTAYNHWQAQMAELAGADTILVGDSAGMVEHGFTSTV
PVTMEMMLLHCAAVVRGSRSPFIIGDMPFMSYEVSIQEAVRNAGRLVKEGGVDAVKLEGG
TSRAQTIEAIVRAGIPVVGHVGLTPQSATQLGGFKVQGKDRERARQVLEDAMAVQEAGAC
MVVLECVPTPLAKVITERLSIPTVGIGAGPHCDGQVLVFHDVLGIFDAFKPKFVKRYMNC
RDAMIQALREYTQEVRSAAFPGEEHGFSMDEDQLEGL
>tai:Taci_0464 pantoate--beta-alanine ligase; K01918 pantoate--beta-alanine ligase [EC:6.3.2.1] (A)
MIIAKTPEEVRDALKGTGTVGLVPTMGYLHDGHLSLVRRSVAENQTTAVSIFVNPTQFGP
HEDLSRYPRDLKRDLELLEPLGVDLVFTPEPEAMYHRDHSTWVEEVNLARGLCGASRPGH
FRGVCTVVLKLFNIVKPNRAYFGEKDYQQLKVIQRMVRDLNLDVQVVGCPIAREEDGLAM
SSRNVYLSPEERSLALCLSRAVNRAQAEASRGVSDPASIVEAALSEIPDHPSITVDYIKL
VDCDTLEELETLKSAGRILLAVRVGSTRLIDNGMVKPNGGV
>tai:Taci_0465 aspartate 1-decarboxylase; K01579 aspartate 1-decarboxylase [EC:4.1.1.11] (A)
MFLKMCRSKIHRATVTEANLHYVGSITIGKDLLELSGILPGEAVQVVDIDNGNRLETYVI
QGPEGTICLNGAAARLVQPGDKVIIMAFCWMTPEEARDHRLKVVLVDQDNRPTEVTDRED
HGTIF
>tai:Taci_0466 hypothetical protein (A)
MAAMLAVLVAGSAFAGPRVGYGGGWGWDGQCGPGGRRGHQMMMGPYGFMGPVDPKDVPKE
VQDLMREAERLHLQMRMAFTEEKVDRAKVLGLHDKLHDLHGKIARWRLEEAIKRANAK
>tai:Taci_0467 beta-lactamase (A)
MRPRSALPIRPWILLLGLLLAFVPSPSPCAEKRSPNAGGLDPREFNSFVRGFLEGAMRTC
HVPGAVFVAVADDRVIASFGVGMADLESKRPMTEETVVRTASISKVITALTALSLEQRGR
LSLDQDVNRYLKHIQIPPVQGWRPITIRDLLTHSGGFEDRWIGTEAQDALEELSFSRALK
KMAPRRILPPGEVYSYSNFGLALVGSAIEGATRRSFHSTVKKNVLDPLKMTKSGFVSDQA
MDRDSAAGYYSAPDPYPAQYAYFLEAPAISFNSCGRDMAKLIRALLKDGILDGRQALHPK
AVRELLTPAFHNHPSLPGATLGMYQTSVRGLTVLEHGGDLDGFTSLLVLVPQRSFGFFLA
MNGDVPQIRDRLKEALVERYLAPPAIKPQGEPSSPVPAHLEGRYRHIRRPRTTVDAAYLM
FDQPIEVYANQDGTVSVSYPEDWDRPTSTWIPLSQDLLISLDGTERMALRRGPDGKVKFL
FIREPYETYEPMHPLDGPTASRAFLWSFGVLGTASALIWAAGALGRLKPRYDEPSEWPTK
WGFISLHWLTTWAFLAGLYLADRLMGYQLRIGIPWQVKALFALPFAGLVPLGISLYHLAR
PQGRGIPLDTLAFLLSLAGALGGLWFLNHWNLLGFRF
>tai:Taci_0468 phosphomannomutase; K15778 phosphomannomutase / phosphoglucomutase [EC:5.4.2.8 5.4.2.2] (A)
MPKVPSHIFREYDIRGLAEEELTSHNVRLIAQAYGTFLRSRGVGTATVGGDVRHSTRRIM
DAAIGGLTEAGVNVIDLGTVATPCFYWSLHHFGVDGGIMVTGSHNPKEFNGLKLAFGKVT
LYGDEIQEIRRIIEEDRIQIPGGASVRREDIKEAYISMLASKITLGSRKLKVVVDSGNGT
GGLFAPEMLRRIGCEVIELFSEPDGTFPNHHPDPTKRENLPKLIETVRAHGADAGVGFDG
DSDRIGVVDDQGEVIWGDRLMILYWSEILPKHPGAEVIVEVKSSMALPEEAQRMGGRPLW
WKSGHSLIKAKMKEISALFAGEVSGHMFFADEFYGFDDAFYAAGRLMRILSNTDEKLSQI
MSRIPKYPSTAETRVDCPNDQVKFQVVERVVERALKEKLQTITVDGVRIIYPNGWGLVRA
SNTQPVLVTRCEGRTQEDLDTICKDMKARLLEAGLGEFEWEF
>tai:Taci_0469 metal dependent phosphohydrolase (A)
MWSDAMVEAFNRELSSSFDRYASSFRVQGELPYLLDLKLRHSYRVREEAMSIARHSDQVP
PHQHPLAFAVGLLHDLGRFQQYRLHGTFNDSASVDHGDLGARILESDLSHLSALMPQRWW
HLLTLSIGLHNKRRVPQGLDPDEELWVRLARDADRLDVYRVITGHLERGTMIKIIPRLVD
QDSPPSDLIVEEILSTHTADYSMVRSLADLLLVQISWAYDMSFPWSMAEVLRRGVVERIS
RFVPKTSGAKRVIQDVKAWLVSSTRSPAVQAGV
>tai:Taci_0470 NADH dehydrogenase (ubiquinone) 24 kDa subunit; K00334 NADH-quinone oxidoreductase subunit E [EC:1.6.5.3] (A)
MSADHHDDRLKEILHRYPRHPRFLLAFLQDVQREFKHVPREAMEASSERFMVPMSRVYSV
ATFYRALSLVPRGRKTIKVCMGTACHLRGAPRVLETIEEALQVRCGGTTQDGEFSVEAVN
CLGACALAPVVMVEDRCYGSMTAAKVREMLEEERGR
>tai:Taci_0471 NADH dehydrogenase (quinone); K00335 NADH-quinone oxidoreductase subunit F [EC:1.6.5.3] (A)
MRLSSPEDLELYREQLLRRVKPQRWVRVCAGTGCLAGGSQGVYEALVEEARRIGLDSPVK
FQARCSGCHGFCEEGPLVVCGMGDSEVLYRKVRREDALEILLALADDRVVERLLYRDGRE
VYREERHIPFYALQRRKVLERCGKVDPRDVDHYISLGGYASLARALSMSPEEVIDWVTRA
GLRGRGGGGFPAGQKWASCRSASGPQKFVLANGDEGDPGAFMDRSLMEGDPHSILEGMII
GAHAVGASKGFIYVRDEYPLAVENLAHAIREARRLGLLGRRILGSDLSFDVDICRGGGAF
VCGESSALMASIEGRPGEPRVKYIRSTERGLWECPTVLNNVETWANVPIIIREGVDGYRS
LGTKDSPGTKVFSLVGKVRRSGLVEVPMGTTLREIIFEIGGGVMGRNRFKAVQTGGPSGG
CLPESKLDLPVDFDRLTREGSMMGSGGMIVMDHRSCMVDVARYFVKFLEGESCGKCAPCR
EGLKAMGEILEDLCSRRGRPGDVEMLLFMGNALTDTALCGLGQTAANPVLSTLRHFMEEY
REHQDQGFCRAGVCRGMFVARVEADLCVSCGACAKVCPFDAIHRDPSGKFAVDRRCEGCG
ACLDVCPMGALLPSPRGVRE
>tai:Taci_0472 ferredoxin (A)
MKIWVDGRELDVERDVLLYDAMVSAGVEVPALCRHGGLPHEGTCRVCMVEVDIRGKRRLV
ASCMYPARDQGLKVYTSTRRVEVARRFVIGLLLRRNPASPAIRALADRWGAMDTSRLSPV
EGKDLCIRCGRCVRACATFGARAISFANRGWDREVCTPLKEPTLSCVGCLSCAEVCPTGH
ITYRESQGERQIWGRTFQLVRCSRCGDPFATREQLELVRDRGDVCPRCLREEEGLALRDG
>tai:Taci_0473 4Fe-4S ferredoxin (A)
MDKVLLVTPERCIGCGSCELACSFNKSGQFKPSVSRVGVHRFEKGQNVPMMCFQCDEAPC
AKACKPQALHKGTSGLVEFDKDKCIGCRMCVMACPFGNVSYDRSAKELVKCDQCGGDPQC
VQFCPTKAIEYLPAESAVLNKKRRFAKRISDALEEVKD
>tai:Taci_0474 Aldehyde ferredoxin oxidoreductase; K03738 aldehyde:ferredoxin oxidoreductase [EC:1.2.7.5] (A)
MKGWIGRVLRVNLSEGTYRSEPLNEEWAREYLGGRGLGTRYYFEEVGPSVDPLSEGNNLY
FATGPLTGTLAASAGRFNVVAKSPLTGTIGAANSGGYLGPEMKFAGWDMIVIEGKAPKPV
YVYVNNDQVRIEDASSLWGTETHEATDRLLEMTDPEAKVAVIGPAGENLSLIANIINDKH
RAPGRGGMGAVMGAKNLKALVVRGTKGVSVADREAFMRAVKVAREKLAQHPVTGSGLPLY
GTNVLVNILNQNGGLPTRNFREGVFEGADKISGEAQREGRLLRNKGCFGCSIGCGRVSFA
EGYDHHGEGPEYETSWSFGADCGVDDIDAVAMANYRCNELGLDTISMGSTIACAMELYEM
GLITKEMAGLELRFGNKDALVPMVEAAAHKRGKIGELLSMGSYRLASHFGHPELSMTSKK
QEMPAYDPRAIQGIGLNYATSNRGACHVRGYTISPEILGVPQKLDPQSTEDKPTWDKVFQ
DLTAAVDSVGMCLFTTFGIGAEEIADQLSAATGIDYSVDALMKAGERIWNMERLFNLKEG
FTSADDSLPPRMTQEPLPHGPHKGKVSRVPEMLPRYYDARGWTSDGVPTEDKIRELGLQW
AR
>tai:Taci_0475 MoaD family protein (A)
MKVLFFATIRDLAGRKEDQASAGTVRELLSLLSDRYGPAFRRAVLEGGAMSPNVIVLVNG
HHVAHLKGEDTPLQEGDQVSIFPVIGGG
>tai:Taci_0476 hypothetical protein (A)
MSLRSFARWLVLASVLWWAPSPSAEGAGWDRYAGGLLSTEGRNVLVYQRRSDSFRTVTLP
VGTYVLNAGWDNVKLVINCLDPEGHPIRYVYLTPERFHLERR
>tai:Taci_0477 Na+/H+ antiporter NhaC; K07084 putative amino acid transporter (A)
MLTNPVVLSVLVMIVLCLLNLNIILALLISALVAGVSAGMSLGDTMGVLIGGMGGNSETA
LSYVLLGALAVAISQTGVASLLSAKLSKVVGNRKAFLLILIASVSCLSQNLIPVHIAFIP
ILIPPMLALFNRLKMDRRGVACALTFGLKAPYIVLPAGFGLIFHGILSDQMAANGVNVAK
GDMWNYTWILGVGMVIGLLLAIFVTYARDRVYDDKPVIGMEGVHEAQSLTKEHYITLAAV
LVAFVIQLKTSSLPLGAIVALGLMAAGGVIRWRKLDDVMAGGIGIMGMIAMIMLVAAGYG
SVIRETKAVDALVNSLVTLVGGSKFYGVLLMLLVGLLVTMGIGTSFGTIPVVAAIYCPLG
IKLGLTPGALACVMAAAAALGDAGSPASDSTLGPTSGLNADGQHNHIWDTCVPTFIHFNI
PLIIAGLIGAMMLY
>tai:Taci_0478 beta-lactamase domain-containing protein; K12574 ribonuclease J [EC:3.1.-.-] (A)
MGKESGGSSPSKPNRRRGKGKPSNRGKELKWIPLGGMGEIGKNISALQYGDEMIVIDCGL
KFPEEDMLGIDLLIPDVSFLEQNRGKIRGIFITHGHEDHIGGLPYVLPKLDVPVYATRLT
IGLIKNKLAEVCPRYKPVFHEIGAGDTVDLGSFSVRAIAVCHSIPDALAYGIRTPAGVVL
HTGDFKLDAQPIDGRTTDYGAFAELGREGVLLMLSDSTNVEREGFTQSERTVGRTFEQLF
RLHKDKRIVIATFASNLHRAQQVFNIAMRYNRKVALVGRSMIAYVDLARKLGYVSAPDDL
FIPAQEADGMQPNRVVVLTTGSQGEPFSGLVLMSKGEHRQIKLGNRDLVVISATPIPGNE
KLVSRTINMLFSCGCEVVYERDQAIHVSGHASREELKMMISLVNPRCFVPVHGEYRHQVR
HAQLARDLGVPAKGVFVMSNGDVLSLSQGGKGSVEGRVQAGTIMVDGLAVGEFQGSLLKE
RRELAQDGILTIAVALGPDGSVRGVDMDSRGFLHRQDAKDLYGELERAVVKALEAPMGDD
AMRTAIRKSAREVLSRYTKGYPAIVPLLVRQG
>tai:Taci_0479 Na/Pi-cotransporter II-like protein; K03324 phosphate:Na+ symporter (A)
MKMSLKVLLQLVGGIGMLIYGIKVMGDSLQNLAGDRLRRLIAKLTGTPVKGVLVGTAVTT
IIQSSSATTVMTVSFVHAGLMTLYQAFGVIMGANIGTTVTAQIMAFKITDLAYISVAIGA
FVFLLAKNKRQREIGAGLAGFGVLFIGMHMMGDAMSFLKERQDLFMPFRYHPLWAVLAGT
AVTMVIQSSSATVGLTMAMAAQGFMPLNVAIAFIMGDNIGTTITAVLASLGANRSAKQAA
TCHVMFNVMGTLILLPFLPWYSEFISHTSSDISRQVANAHTLFNVGNTLLFLPFTRPFVN
LVRRVVPDDGMVKVYGAAFLDRNLITASPAAALDALKKEMVRMARFAKSMLEGCRAAIVN
GSDLEAREVLNTEKIVNELTHEIVAYGTLIGQKGLSEDLSFILNSCINGVGDIERMGDHA
TNLVEMYEYMRDHNLKFSDQGIREFEEMFSLVHQAVAMSIEALDREDLDLANQVMALEDR
VDEMEKRLRARHIDRLNHGKCSPGAGVVFIDILSNLERVGDHAHNLACVVMDLAKVRG
>tai:Taci_0480 bacitracin resistance protein BacA; K06153 undecaprenyl-diphosphatase [EC:3.6.1.27] (A)
MSSTLSLIILGAVQGLAEFLPVSSSGHLALMQIFMGMKGPQMSLDLALHVATLLAVFAYF
GRDMATLLQQFIRGFRSPEARRSDGWRYGWSILAGTAVTAALGIPLKPVVEMASQNSLWV
GCGLVITGAVLILSRYVPQRDRRVGLLVGMMVGLAQGLAVMPGVSRSGMTIVAGLIMGLA
PVEAFRFSFLLSVPAIVGATLLEWLDLEGAFMAYLPQGWVFGFATASLLGLASLVVLKRV
SLFRAWWVFGAYCAVVGLGVVGFSLLGVY
>tai:Taci_0481 hypothetical protein (A)
MAKVGALSPRVPGWMLVLLCLMMGTFLGKLLQIFSLSAPLFRDLLYFGVDTGRVDLMAFS
VGFSFRMDFNLGTFIGGVIGVWIAK
>tai:Taci_0482 maf protein; K06287 septum formation protein (A)
MDRKVTLVLASGSPRRRDLLRGVTEDFRVIPSSVDETPLDGETVEDMVLRLSLAKARDVF
VREPLSWVIGADTAVEVDGRILGKPRDRSEAFEMITALQGREHRVLTGVSVVSPHGEESR
VERTLVRFRPLTEEEAWAYVDTGEGDDKAGAYAIQGKGSLLVESIEGCYFNVVGLPMVCL
SRMLHNLGFPLYLQLGVKAHE
>tai:Taci_0483 hypothetical protein (A)
MSRPSLSKLSAALMLAALVISALALIPRVRSEMGDRNVGLVCDYRDLTSLAREGTLSPGA
LLRELKGLGLGGILVSELTGKDLLAGLSPVRLSPVRDLPFKFPQGLPQDRAVLFGPAEDR
GVQLIARYLEAKFPASSRISSGANLAVVLPLGMSEASDGGLVPDVEGLEFARANGLPIIF
RPSPCVGVGGSSVAMAVEGLMEAYPIRGILPAGLSVAGYPDLEPLGALIRGNGLFLAQTE
FVKQVGMSNLVKESFPRVIPIHSVVKDEVFSKNITREQLVERMVRAVHERSVRLLLVRPY
DLYPADRLGSFREDLRHLSSSLEARRYHLRFPSPKGDVPRSWLGALGAALALLGVWLRLR
ARFAPHFPRLLGRLGSMGILAALGTLGLLAIPFGGLPMRLLGALLGALGASEGALTALEE
ENPLRGAMRGFAVTAVAGLAIGAMYGFSFYMLRVGVFSGVKLTLVVPPAAVLLNDLLKRV
YPEGREMLSRPPMWGELLVASGLLLALAFMAIRSDNTALVPQWELTLREWLERALLVRPR
TKELIGYPCLFLYGWLSRRGLGGRFGEVLRIGSSLAFASALNSFCHLHTPLFLTLLRGLN
GLWVGSLLGFAGCLALSLSLPLLKGVDRP
>tai:Taci_0484 polysaccharide pyruvyl transferase (A)
MRELDVVLCGYYGFGNLGDELLAKALVELLCLSGVDRDRIGVLSASPDQTAGELGVRSED
RWSPRSVFRFLSSSRTLLLGGGGLFQDVTSLKSPLYYWGVTFMARRAGAVPWAFGQSLGP
LSSSLGRRLATRSLGACKVRVLRDAPSVKLAQSMGIGAVMMAPDPVLALRPNVGERTGAF
IGVNVRPTRSVSLKKVAYCIRDLVLKEGLPVVGLALAEEDLLALRDLETFGVRMGDVRLM
RSLRDFEAVAGSLRGTVSMRLHGVVLSVASRIPCVAIPYDPKVEAFAGQFLVPMSSGDRP
MEFGDPVDVSALDEAQGALREAMGLAVSKLGIGGGS
>tai:Taci_0485 transketolase; K00615 transketolase [EC:2.2.1.1] (A)
MMDPVRSRELGTLAKEVRKDVVRMIGLSKVGCLGVSLALVDLLVFLYWELMRVDPADARM
AERDRLVLSKWRGSPALYSVLARRGFFSREELWSFGRLGALLQGSPDCRRVPGVDAPSGP
SGMGLGMAVGLSIALRMDGLPSRVFCLMGDGELRDGLSWEAAFSASFHRLDRLVAVINVT
DHGGEPWGPADDPESMGRKLATFGWAVSQGDGHDFPSMETAFAQVMGANAPKAVILRTLE
GGGVPLPRGGDALSRGDVDSVIGQIEYEGRGPLDDRT
>tai:Taci_0486 transketolase; K00615 transketolase [EC:2.2.1.1] (A)
MTGPSPMWHGYEEALCRSALDVPHLVVVDSREGTLGGEFRDRFPHRFFVAGTSEQEVVLT
AAGLALGGKKVFASWSSPFLVGRSYDLIRSAIAIPALSVVLVSPFGWLDRGPSGAHHQLV
EDLGLMTAMPGMPVLVPSDGVSARCLIERLARSEGPAYVRLTAGNVPGVYQDDDGDFPLG
GARFLTRGDGVTICACGIMVHEALKAARVLSSQGIEAEVIDCYSVRPLAEQVVLSSVRRT
GCCVVAEEHSLHGGLGSAVCQCLSSRYPVPVGMVCADDRFGQSGSPEELREFYGLTAGRI
VSSAVQVFSMRRR
>tai:Taci_0487 ABC transporter; K09812 cell division transport system ATP-binding protein (A)
MDIRLSGVTKIFHPDITALEDIYLDIPKGEFVYLVGPTGSGKTTLMRTITREVLPTRGQV
MVGSYSLRKIGRVDLSLFRREVGVVYQDFCLLPHLNVFENVAFVLEVLGMPPREVKERAD
EVLERVNLWRRRFLYPPQLSGGEQQRVAIARAIVNSPSILLADEPTGNLDLHTAEEIMQL
LLSINAMGTTILMATHNQYLVDSYRQRVVELKMGRIVRDEKRGRYEIDGEL
>tai:Taci_0488 hypothetical protein; K09811 cell division transport system permease protein (A)
MGSFRYSVRDGLRLVFRHWGLSFLTLFTSAAVFYLMGASILFVLNTRHVVRNLEGELSIQ
AYMTPRADLEAVAKRIRSMPHVRAVEVITPAKALDRLKARLGSQVQAVTLLGENPLPPSV
EVWVDKAASVPVVARELLTVEEVQDVVYAGKLAEKLSKLSRFAGRFSLGVLLVAIAASGV
VLFNTIRIAVYSKEEEIAIMLMVGATPTFVAMPFIIQGVLLGSLGALLSSGMLAMSYKAA
IERLKDFLPFLEFLNDPMLLLRLTGVLVAGGAVVSFISSFMAVERFIRRALKPL
>tai:Taci_0489 peptidase M23 (A)
MSRLGRFHLRLTLSVLCLLALGIPGWCSTSDLDRRLKQEEKRLNQVQGQISYHRKKVQEM
EGKERNVISEIESLAQQMAVTEQRISVINLRREKVKERMRQLTEEIKHTSSRIDYVKDLL
RARLVAIYKYGGVAEFNLLLSAPGAMDALSTSYLLGKIADQDRRLITELSDRKARLDMAH
RELKEQRALLERQNQELQENKLKLRVATDRRNDLLKRVRSEKSLHLAELREYERMEQEIN
STITRLMAEKRRRLAEARAKAAKAQGTAPQEVVYYKGGRLAWPLVGQIRSSFGVRVHPVF
RTRIMHTGLDISGSTGDPVRAAESGEVLYAGWLRGYGQVIILDHGRDLTTVYAHLSKIEV
NEGEKVSRGEQIGRVGSTGIATGPHLHFEVRVNGKAVNPMGYLK
>tai:Taci_0490 carboxyl-terminal protease; K03797 carboxyl-terminal processing protease [EC:3.4.21.102] (A)
MRRLLSFMKRFRDVFLGVAIGALAVTGMMAAVANDGSQPDSLKPPFSVRNMAILRQARAI
MELYHVDADKLPGEQKLFYGAMKGMVSAAGDPYTRFVDPSQLKEESIEMEGQYGGVGMYV
GQRDGKVLVISPMEGTPAHRAGLKPMDEIVKVNDKVVVGMAQDEVVNMLRGQAGTKVTVW
VRRKGKDEILKFNLVREIIKVKSVRYSLLEEGYAYVRLAHFTQTSGQEMREAVSWARSKG
AKGMVLDLRNDPGGLLNAAVDVASCFLNDGDLVVSTRGRVERANEAMYASGGVKYPGPLV
VLINEGSASASEIVAGALRDHKRAKLVGTKSFGKGSVQTLFNLPDGAGMYVTIARYYTPS
GKMIDKVGLEPDVKVRGEPNENPKKDVQLKRALEVLKKGR
>tai:Taci_0491 hypothetical protein; K09798 uncharacterized protein (A)
MRLSRWGLWALVLVALGVGLWSMGIASRSPMPGPLEKMVSADLTGEEPPAEAPGTPPEAP
PSGEGRVEGTPKGDEPQGHPKAGLKRPPVERPALPGGRGRPWLAIVVDDMGYDLSAARRL
AALRIPMTWAIIPGAPRASQVAEIARAHGIPYLVHLPMQALSDPDGGESVIHVGMDAKDM
RARVRRAFDSLPGAVGVNNHRGSAATSDSKTMGDFVKVLAELRPGWFFLDSATSPRSVAR
KEALRRGIRSLRNGYFIDSVPGREDRALAAAVKGALKSGGAVAIGHPRPGTLEALSRLAA
GRAELPVRLVALPEAMGDSGGGEAR
>tai:Taci_0492 adenylosuccinate synthetase; K01939 adenylosuccinate synthase [EC:6.3.4.4] (A)
MKRGAEVIIGAQWGDEGKGRVVDAIADRVDLVVRYQGGANAGHTVITGDEKFVFHLLPSG
MLYPGKVCVIGGGVVVDPDQLLAELSELREKGRDRARLVVSRNAHVVMPYHKMLDVLSER
ERSASQRIGTTSRGIGPCYVDKFARVGIRIGDLMDEEVLREKLTLNLESKNMVLTRIYGE
KPLALDELLEKGLQWGRSLSPFVGDAYLEVNNALDQGKGVLFEGAQGTLLDVDFGTYPYV
TSSSPTSGGACTGTGVGPNRIDRVIGVAKAYCTRVGEGPFPTELSDPIGDRLRSVGNEYG
ATTGRPRRCGWLDLVALKFSVMVNGLDCIALTKMDVLSGLEEIKVAVEYQLDGQRISHFP
LDHRSLSRVTPVYRTLKGFGEDISACRSFDDLPKAARDYVAFIEEYCGVPVALLGVGPAR
EATIIRGL
>tai:Taci_0493 N-acetyltransferase GCN5; K03789 ribosomal-protein-alanine N-acetyltransferase [EC:2.3.1.128] (A)
MIIADIRPCQAGHVPELERIDSLCGSPAWGRGPFLHHVASDAGGMVLGAFLKGELRGFLA
WEMRGEEAWILRLGVHPEFRRLGLASQLICALEVLALSQGCARLCLHVRSWNHPARALYL
SMGFRSMGVQEGYYSDGEAGELMTASLPLEVLEDL
>tai:Taci_0494 hypothetical protein (A)
MNTLFSQSFSIQDPAALARRLHVPPSRPQVKMLSRLRFLVRWILGPVRLELPGLEGTLGL
GLLATAQSQGTEVGGGLVMDLLMGGAVMEALAVPLRSLQLAADLRLGENRILIPGEDLPI
SAQVDLWRSLGGPSIGVGCSPEGQLTPLQSLSALAVRGCGTGAHRCGSCPLARCPYRSSR
TSRGREAVISSPASPSE
>tai:Taci_0495 metal-binding protein (A)
MIPFDPGASLRDVLASCGLSLGTCGGRGTCGGCQVSVSGHLPPRDPREDRLPSGRRFACL
TRPLGDVEVRLDEPGGARVVPLELRVEPRALPFQVELDRGSLGDFRDIRGAIGGLASKGG
LHVREVSLPALRGALELLGMRRSHAMGWVLGGRVVLVAPQGVVPVGIAADLGSSNLDLAA
VDLVSGVVMGRVRVENLQRRVASDLVSRLALALEGGLEELRSLLVRSFQVGLEKLLGVSG
VEPRQVVAVYCGCNPVVGDLLAGLPPSGLAESPFIPSDFGVRRLCARALGLGLDCPLVIL
AGMGGFVGSDALALLYGTRDLDRVPCLLMDLGTNGEVVLDLGDRVLGASTAAGPAFEGYG
ISCGVPAGEGAVTAVRGSIGDMELEVQGGGEPMGICGSGLISLVSFLLREGLMDGSGKLK
GPQFFELRPDPPLRVTQRDLRQFQLAKGAVRAAAELLLMEAGLSPHRVVRWVVSGLLGSS
VGVDDLVRVGLMPFGVEERVEVEPNGVLVGLARALASGEDGLREVEDLSGMCRVVRLDGA
RHFNRVLMDSLGYQG
>tai:Taci_0496 processing peptidase; K07263 zinc protease [EC:3.4.24.-] (A)
MKHAIPLLVMGFLLVSWAPAFGAARVKAEPSIGGVTEYQLGNGLKVLLIRDPGASNVTVN
VVYRVGSSDERDGQRGLAHLLEHLLFKGTPSHPDIPSEIAARGGRANGTTWTDRTCYFQT
LPATMENLRWALSLESERMTSARITAEELERERGVVINELVRGENDPVSVLLNRLSSVAF
DWHTYGNSTIGNRRDLETVSLDEVLGFYRSFVRPDNGVLVIASPFEDREVLGEVEARFGS
IPRPSHPVPRRVSQELGKDGDRFVRLRQPGQFRAVGALYHGPAGSSPEAAAFQVLMEVMG
LEPSGGLYRELVMKGLAGAVWAGSFLFRDSSMGLVLAQLPMDGNPDRAAEVMLSVLEDPS
RIDQRDVEQAKQRLMKKMDLKYANPDDLAVELTEWISRGDWRLFFAHRRRLEMVSVEDVR
RVASRYLVRDNRTWGIFEPSDRRVLISTDGPRDVEPGELSALGGLQEQGEAVGPSPEALE
ARTSRFRVSGLKGAVINKRTRGGWVYGRLGLNFGNLSDLEGRSVIGEVLSRYLGRGAGDL
SREEVQREFDRLRASVSFSGSATGVTVDLKVPVENLEGVLALVARCLREPRFDEGELRVL
KLEMRSEIEDQLDDPSVLAEEELDRAFNPYPVGDVRRPVPMAERLRAIDSVRLRDLRDFH
RRFFGLVDGELAVVGPVEEGALMGMMSSLFGGWVPRATYERVPYPFVAVEGGRRRVEVPG
KPNATVAAWAPLRLTQDSPDYPALLVAVNVLGGGWLDSRLARRIRHQDGTSYGVRLSLNA
FDPDESARLEFWAIAAPGDVERVRESFYDEVRRALEGGFTAEEVSRAKAFILEGVKVDRS
QDGKLVRRMERDLYLGRDFGWHRRMEEAVGAVTSDSALEALRRHLRGPEAFLLVEVGSFE
GRP
>tai:Taci_0497 FAD dependent oxidoreductase; K07137 uncharacterized protein (A)
MYDVIMVGAGPAGILAARELVKAGKRVAVVDKGRDIGSRHCPLKEGKVNRCVQCNPCNVV
CGWGGAGAYSDGKLTLTPEFGGNLESYCGREELVRLIGQVDRVYVEHGASQELFSPDSNL
AMSVMDRARRSGLQVIPATIRHMGTDRSKDILSSIMRELEGGADIILGKAVSEVLVEDGQ
VLGIRLSDGTELRSRMVMLAPGREGAPWMEEAVRRLGLEIESLPVDIGVRVEIPAAWAKE
ITDQFYEIKAILDTPTFDDKVRTFCMCPNGEVTTEYQTHHGILTVNGHSNRDEDKKTENT
NFAILVSTQFTKPFKDPNGYGSHIARLANMLGGTVLVQRLGDLKRGRRSTHDRIARGLVR
PTLKTAEPGDLSFVLPYRHLKGIMEMIEALDSLMPGINGNHTLLYGVEVKFYSLKLALSK
DLETNIRGLYAAGDGAGVTRGVIQASASGIWAARAMLRKL
>tai:Taci_0498 MarR family transcriptional regulator (A)
MKKDIPGHVDAVRRLRADLRQLLRLLGVLDREEARCCGMSLAQCNALLEVASCPGLSVSD
LAERLLLDRSTASRLVDRLVSLGLLKRELSPEDRRRVTLTPSEEGWELVGGVERSMDEWF
ESALTLLSEDERRMVFCGLKLLLKVLDGTSPEGCHVRGPL
>tai:Taci_0499 type 11 methyltransferase (A)
MGDIRDEVRRKYAEAIAGGCCCASGGCCSGGGPDVITGGNYRPEDLPPLLRDMDVPTFGC
GNPIAIGSLKPGEVVLDLGSGAGLDVMLAALKVGPSGRVYGLDMTDEMLARAEENRRRAG
LENVIFIKGHMEEIPLPDRSVDVVISNCVVNLSPDKGRVFREAFRVLRHGGRLAISDVVL
LRPLPEAVLRSVSAWTGCIAGALPVEEAERQVRIAGFEDVDVRVVKVYSFSPSEARGLFP
HLSDDELPLVDGAAGSALITGRKG
>tai:Taci_0500 leucyl aminopeptidase; K01255 leucyl aminopeptidase [EC:3.4.11.1] (A)
MDFVCFSGSTLPDGVKGVLVLVREGEAPAFPGCPAFASALASAETLKGKPKDRALGLSPE
GLWVAMAGVGGASSVEVMTSVAEGLRSLAAKGCESVAVVSSFMDRERSVSVAEGAVLGLY
RFDRYKAKDPDERFKLPSRVHVMAGDHQAMAEGAVLGAAQNYARDLANEPGNVITPSELA
RRALELAERCGCEARVLDEVQMREMGMNAILAVGAGSANPPRLIHLVRRVDSPKAKVALV
GKGLTFDSGGLNIKPGDSMRTMKGDKSGACTVLGAFLAACELDLPVELHVVVAAVENMPD
GGSYRPDDIIRTYSGKTVEVVNTDAEGRLTLADALHYACSQGVDHVVDVATLTGACVVAL
GENTAGLFTPDDLLSSQLEVAFRSCGERVWRLPIDDEQLKEELKSPVADMTNCGSRYGGA
ITAALFLKEFVSDSVKWAHLDIAGVDAVKKTRGVLVEGASGFGVRPLVRWVKGL
>tai:Taci_0501 amidohydrolase; K07047 uncharacterized protein (A)
MDRGATIGIINAVVYPLAPPGRATALFARDGIVELVGSDQEVIARCDHRTPLLDLKGAFV
FPAFGDTHLHLMEYGRSLSSLDLRMVRSISQLIGLGRRRVEEVGSGWIIGWGWDQEMLEE
MRFPNRHDLDLISRDLPIFLERACGHVGVLNSAALRALGLMDAPAVAGPFVEVDRSGVPT
GVVSEEALMWVRSRLPEPSEEELRGYLKEACGALLSRGVTWVQSDDLSVFGSFKRMVEFY
LGEDKEGRLPLRIDPIFRVSSLGDLEDLEEALRLFQAFKPRWCHPGPVKLVLDGTIGART
AALREPYSDAPSEMGFLAFDHRDLRSLMAQADRLGLQVACHAIGDRALEQAVECFEAVGV
GSASGLPPRILHCQVGDPDLYSRMAQMGVTADIQPLFLANDWKIILGRLGPHRARNSYAW
KDMMERGVAMAGESDAPYGPSDPLEGMRIAVTRMDSHMEPEHGWMPHQRLDISEAFWLYT
GGAAKVCGRWRRRGSLEVGKAADFVALMEDPFRVDPNQVGRIQVGLTVCGGRIRHLV
>tai:Taci_0502 hypothetical protein (A)
MVISIKSFLRREVRPALGCTEPGAVALSVARACEELSDREHVAAVRVTVSTSIYKNGMAV
GIPGANGAKGNALAAALGAIVGRSSYGLEVLKDTTEAHVERARGWVDEERVSVVCDPGRS
GVYVLSAVFTPTHKAVCLVSGSHDRIAKVMLDGRTVYEAQSEGSSQESVEELPSSYDEAF
GMVDHLDSEDEDFLLRGVEMNMAVARVGLSGDGRSLGLGRSLMEVSAGGDVGLKIRAYCT
AAADSRMWGVQMPVMSSAGSGNHGITAILPVAILGEELMASRSQVARALALSHLSTSFIK
RRLGRLSPVCGCSVAAGAGAAAGMCLLMGGGLEEVKEAMGMVLANLAGMLCDGAKESCAL
KVGTGSYEAYLAARWAVQGIKMFKPQGVLSDLFEESVENVARVNSEGMRDVDKVMIHIMD
RYPLGSRGGEA
>tai:Taci_0503 RecD/TraA family helicase; K03581 exodeoxyribonuclease V alpha subunit [EC:3.1.11.5] (A)
MLQRLEGEVLEVSYRDQVTGYTVASVVVSDGQVVTVVGAFPLPMAGERLVMEGRWTVHRR
YGRQFCAEDVRMAMPSSLEGLVRYLSSGVIPKVGPSTARRIVEHFKEETLDVLDNRVERL
LEIPGIGPKRVEEVRLHWEEHRRRRQAVLQLLDFGIGSALADRIVRIYGDLAAEVVRSNP
YQLAYDVAGIGFVTADRIAQRVGICRDAPERLDAGILFSMRRAVEEGHSMLPWDELLQRS
RRLLAVDSGVEDRLELLCTLGMLEAEELGGLRCVYLPGLRRAEAASAGAVRDMAASSGAR
LGWELEGMITALEGQFGIRLEEPQRRAVKGALSHRIFVITGGPGTGKTTLLRFTVRLCQM
MGLRVLLAAPTGRAAKRMAEVTRVEAYTLHRALEYDPRSNRFGRGRSRPLEADVVIVDEF
SMVDLPMFHRLLSGIGEDASLVLVGDSNQLPSIGPGSVLKDLISSGSVPKVELKEIFRQA
QRSLIIRNSYRILEGGTLELPPLSQGLDVAFVEEDDPSLAAEAVVDLVGYEIPRCTGLSP
WDVQVLTPMHKGEAGARNLCLRLQEVLNPSGERLRRGEGGFRRGDKVIQLKNDYDLEIYN
GDIGVVEGQVDQGLLVDFEGRRVQIRREAEVNLALAYALTIHKSQGSEYPAVVVPLLDQH
FVMLKRNLLYTALTRAKRLAVLVGSRRAIERAVSTQEGNARYGALRWRLAKREEA
>tai:Taci_0504 hypothetical protein (A)
MEPKGKFRVGSVFALLVLCLGLMICGAAQGAEEAGTLSQFAVRFEATYGELAELADSKLP
LRIDGRETYSQGPLSGNVRYVVTRKGRPVVRRMGDRVAMDVPLYFSVTFSSGVGIPVSAN
ADGELVATVISRPRLTPDWRVATDPEVRIAWRKPPAVNMMGFRVSFQPVADRVLNDWVAQ
RKGRLDVILNEKLNLRRRADELWRALSKPVPIGEGDILWLVARPERFWASPLQVTSKGIL
MSAGLDARMRVVGGAFPGRPSVAPLPNLSSGAGDGTFRVILPATIHYAFVNSLIAKNWTP
RDIRMPDGGVARLERFGMTGRQDRFVLGAQLIGTDSKGSPFDSVVNFVGRPSYDVATRTV
AIEDLQVESDGALAFLNDSVAPALRDVLRFPIGDQLDQLSQGLQGALSGLSYGGARLDFR
PTSFGVIGVSADSQGMHAKVQAQGTVTVSLK
>tai:Taci_0505 hypothetical protein; K09134 adenosyl-fluoride synthase [EC:2.5.1.63] (A)
MMRLGKGIRGLVLSFLLVALLACAGEAKTALVFQTDFGLKDGAVSAMKGVAFGVDQDLPM
FDLTHEIPAFSIWDGAYRLYQTLEFWPKGTVFVSVVDPGVGTERKPVVVRTKSGHYVVTP
DNGTVTLIMDSIGIDQVRTIDETKHRLKGSERSYTFHGRDLFAYTGAKLASGKISFEEVG
PLLKGQPVRIPYQRAEIKDGAALGTIPVLDVQYGNVWTNIGADLFDSFKPSKGKLYEVRI
LKEGKEVYRGTVPFADTFGDVPEGKPLLYYNSLMNLSLALNMDSFADKHKVSSGPEWSVV
VRPVK
>tai:Taci_0506 homoserine dehydrogenase; K00003 homoserine dehydrogenase [EC:1.1.1.3] (A)
MEQRIALLGCGNVGKALIGILNRKGRHLEGAYGVRMRLVYVGDPRVGAAADSQGLDPGAV
LEMLDRGALPEAFRGDVSEVVKSMGATVVADATPTDLRTGEPGLSNARGALSSGAHFVTT
SKGPLAVAARELEEMARERGLKFLYEGAVMSGTPLISLIRNGLAGCSISRIEGILNGTTN
YMLTRMAQGLSYPEALEEAQDLGYAEADPTADVEGFDPAVKLCILAWVAFRREIGVDQVD
RTGISGLTGEQVERAARSGRSVKLVASLWTQGESIMAQVKPQELEADHPLHGIGGAVNAA
TIWTDHLGKVTVSGPGAGRDETAQALLTDIISIGRD
>tai:Taci_0507 NLP/P60 protein (A)
MRHMLKLIPLALLLCTLTSPVALGNEVRSNGPAGAFLERYFRPWTQEAREENWTGWYQEI
LNGQHLGSNLRPVDRSTKEAWLNRALSAAAVNLKGISIKEAHLRVLPTEEPLFEPPGGPK
TSYPFDRLQNGTVHPMEPLSITRRGEGWLLVTTPWASGWVREDAVAIVDPPLMTRIMSMP
MLAVVRDRTVITYTSGISALEAHIGALIPMGEDGEPMVVRWDPSEGTASLVPARAPEGTL
KPFPLEPSRELLSQIASSMLGQPYGWGGQNWNRDCSSTTRDIFTPFGSWIPRNSRGQGDL
PGVDLSNLGRTAKARIIVERGVPFMTILYMRGHVMLYTGSQGLNPTVLHNIWSVKRGGQE
EVIGRCVVTDLNIGEPPLIDRVIKMVFPWFPPGVCYTSP
>tai:Taci_0508 DEAD/DEAH box helicase; K05592 ATP-dependent RNA helicase DeaD [EC:3.6.4.13] (A)
MNTNKRFDQYPLRDELLSALRRKGFEHPMPVQVSMLEDPTLVDGDLIVQAKTGSGKTLAF
ALPLLNRMEFGERSPKVLVLSPTRELALQTAREFQWLGYDLRIRVASLVGGMDMERQVKA
LREGAAVVVGTPGRVLDHIRRGTFRADLVESLVLDEGDHMLDLGFKDELEDIMAAMTQVE
RSWLFSATMPEEVVTLAKQYLDAPRKISLVEDAAKHDDIVQRAYIIPARRRFEGLANVLL
FERPRRGIVFCATKLQTQELAERLCDEGFKASALHGDMTQRERNMALENLRRGRSQILVA
TDVAARGLDISGVSHVIQFGLPGCLETFIHRSGRTGRAGQEGRNLILLTAREAGEFRGMI
RGTSLEVEWLPAPDAEELESLTRAEIERWCLENPAEGEDYMDWAEEILQREDAQLIVAGL
LSRSFEGIPKGYSIQEDVQAEMARSRRADRPKARDQRPLRKLVSGSVTMRFSSGREDGWE
VGPLLGALCRGLGIRREDVGNIKLKDRCAFVELSPYAASQIERRRDNLAREGLDGFSRSE
PRQNHGTQRPRTPSRNRY
>tai:Taci_0509 hypothetical protein (A)
MLCSSCGYNNSSSARFCILCGSPLAAEGVKDPDPKVCPSCGELNEGHAMFCASCGADAST
APRRSAIAQEPEDLPIPEADDQGELPEDLGQEATLPEGPKADEPSAEEIDRILSGAPQVE
NFEDGDRLEAPDAAPELDQALTEASSAEAMEEMTPAQEGADASSGPEEVDPRQGSAAGVM
DRIKGLLGGLRLPRPSMPNVRSLLPASPTTILIRIAALLALLALGVAIGAGAIFVLR
>tai:Taci_0510 peptidase M18 aminopeptidase I (A)
MGEDRKDRRGYRSWDFLKGLGEDHLEGALGFMSRCKTEREAVRHLASALAQAGFGQDGQV
TQRGTFVNLKGRAIGAYRPGRRPAREGVRIVASHGDSPRIDIKPKPLYEDKGLLMGDCHY
YGGIKQYQWVNVPLELRGEVHLKDGTAVELDGSQFRLVIPDLAPHLDRNMDARKASETIK
GEDLDVILGHRPGDSDVKGAVLGLLKDRYGFGEEDLVSADLALVPQGDAFLGGVDGSLLI
SYGLDDRICTYTSFEAFMGARDLEQGAVFLCLDREEIGSEGVGGAQGALIRLLLSYVLEA
EGASGPFDLERALAASEAISADVTEAYNPMYKDAFDHNQLPVAGDGPAMMKFTGVKGKYD
ASESRGEFVARVRARLYGASVPWQVGSLGKVGTGGGGTVAKYLARYGMDVLDLGPAVISL
HAPYEIMSAADVTATVAAYRAFYER
>tai:Taci_0511 alpha/beta hydrolase fold protein (A)
MLILKDVQLHYEVHGSEGPPLLMIAGLASDVSSWQSVLPELSKRFRVILVDNRGVGRSKP
EDPEISIGLMADDCAALIDHLGYGPVHVLGHSMGGMVAMDLAIRHPQKARSLVLAATGDR
VSGRNAMLFSDLADRYDRGGDLSDFYRTILYWILSPPFFEDRGMVDEAVDYLLAYPYKQS
PRSFRGQVEAITSFRGLDLGRIQCPTLVLAGERDLLFPLEEARDLARRLRGAQIRVLAGA
AHSVHEERPAEFVAAVEGFIKGVDR
>tai:Taci_0512 hypothetical protein (A)
MNIRKYIYVDYENLPGVQLESIDDAKIFIFLGENQKKIPAETIKRIQPMGDRVEWITISG
VGRNALDFHIAYYLARNHKDPSACHYIVSMDAGYDPLIRHVATFGQRVKRIISLEDIKER
PALREDLVPKYGKVKEILRKQDKSRRPKSRKTLASSIETLFQGQVSKEDVELMVEHLFRE
RFMEEKNRRITYLD
>tai:Taci_0513 LemA family protein; K03744 LemA protein (A)
MVLLIALGVLGVLLLWFLGIYNRFVKLRNMVDEAWSGVDVQLKRRWDLVGNLVETVKGYA
AHEREIFEEVARLRNQLTSASSVSERAQVENGLTQTLRTLFAVAEAYPQLRASENFTELQ
RTLGELENDIQLARRYYNGTVRDYNIMVDAFPSLLVARMMGYGKRDFFQLEDPAERSAPR
VSFS
>tai:Taci_0514 hypothetical protein (A)
MRRSFGAMILGLALAAVLGFGSMAVASEAILSFGSLVRISEKGELTVTETIVVRAEGNLI
RRGIYRDFPTTYRDREGRTVRVPFKVERVFRDGKPEAWHTEGVSNGVRVYIGSKDVILPP
GRYRYDVTYRTARQVGFFDRHDEIYWNVTGNGWALPIASAACRIYLPKGGHFTKLDAFTG
PMGSTGRDAKFKIDDDGSALFWTTKPLGPYEGLTVAAAFPKGIVRNVPPKVLGLTARLWR
ALSYALGALAVGFLFITWYRVGRDPERGTVIPRFYPPEGLSPPMARALIRMGFDHKCLAC
AIVDAAVKGFVTIDRAGRNYLITLKAEDMRSLPRELAVVLANLFTMGTKEISLVQGEHQR
LRNALTALKGLAEDQLEGTYYRSNTLPWLGGVLLSLLSVGAIMASALDVQEGLGLFMGLW
LTGWTVGIMVLGMNVIGAWRGFRSYRSFRSFFKALFLTLFFLPFLAGELFGIYILQSVLG
PVPTGQIILLGTLCGVFKGLMKAPTREGRRLMDELEGFKMFLAITEKDRLDRLNPPEMSL
QTFESYLPYAMALDVENRWSERFSQMAQEAASRGEVSHAYVPLWYHGNLMDLGRDFGESL
SSGLASSIASASTPPGSSSGFGGGGSSGGGGGGGGGGGW
>tai:Taci_0515 LacI family transcriptional regulator (A)
MATMKDVAALAGVDKGTVSRVLNGDPRISAATAERVWEAVRALNYRPDKVASGLSRGTSG
LVALVLANASAWWVGPLLEGMARSLGLKGRGILVLGQGWFRSIPEELASRRVDGAVWMGP
VEGEVEVSFPLVCWGLDVGPHSVGFSLDRLQGSILEAVGPFRYVGYGWSPFSQLEGAADP
SASAAVVDLASGPFPPGQVLGGDVVLCGPPPGVRGRLWVPFSPMEVGTALGRTLLLASRA
SARPLRVRLEARLEAQG
>tai:Taci_0516 H(+)-transporting two-sector ATPase; K02118 V/A-type H+/Na+-transporting ATPase subunit B (A)
MATAEFKGLNRITGPFIFMDPVPGVGYGELVEVTGADGSTRRGRVVLVSQKAITVQVFEG
TQDLVPSSTSVRFLKRPLEMPLSRQVLGRTFNGIGEPIDGCGPVYGGKRVSVNGLPLNPV
ARRYPRNFIHTGISAIDTLTTLIRGQKLPIFSGNGLPHNRLAVQIATQSRIVGDESFAVC
FAGIGIKHDDAAFFMRELSQRGRNANMVTFLNLADDPVIERIATPRMALTTAEYLAFELG
MHVLVIITDMTNYCEALRELGVAAGEVPSRKGYPSYLYSDLASLYERAGVLKDRPGSVTQ
LPILTMPNDDITHPIPDLTGFITEGQIVLSRELNSKGIYPPIDVLTSLSRLMKDGIGKGY
TREDHPNLASQLFASYSRVQDVRALASVVGEEELSPADKQSLTFGTAFEERFLRQGQEED
RDISESLDIGWEILKLLPRSELTRVTLTEINQRMK
>tai:Taci_0517 H(+)-transporting two-sector ATPase; K02117 V/A-type H+/Na+-transporting ATPase subunit A [EC:3.6.3.14 3.6.3.15] (A)
MSELKMGFVTMVNGPVIRGSSMGSFGMREMVHIGSLGLLGEVIRLEDDEALIQVYDDTQG
LKVGEPIRGTGRSLSITLGPGLIGGFFDGIGRPLERLMESQGIYITPGAQVEQLDLDARW
DVTVTARRGQMVSPGTVVAEVQETPLMVHRIMVPPGVEGEVVEVQPSGSLRTRDWVVKVA
DGSGRVTPVHLAQSWPVRMPRPYRERLLPNEPLVTGQRVIDGLFPIAKGGTAAIPGGFGT
GKTVTQHQLAKWSEAQVVVYIGCGERGNEMTDVLEEFPVLEDPRSGRPLMERTILIANTS
NMPVAAREASIYTGITIAEYFRDMGYHVALMADSTSRWAEALREISGRLEEIPAEEGFPA
YLPSRLAEFYERAGRVITLGGETGSVTIIGAVSPPGGDFTEPVTRHTKRYIRCFWGLDKS
LANARHFPAISWLDSYSEYAREVEDWFAAQVDPRWKDLRTRASQILAEDNKIQQIIRLVG
EDVLPDEQKLVAFTAFLIKNGYLQQSAFGPDAYSPPSKGFAILDRIIYFHDRCEGLIKKG
VPLSLIKGHESVEAMAHLRELPADDIRAFDDHKRRLDAHIERVARERTAASTGR
>tai:Taci_0518 hypothetical protein; K02121 V/A-type H+/Na+-transporting ATPase subunit E (A)
MTTGDDKLSALKELLLDQAEAQRHRILQEAREELQGWLREQEDRLAKEEEMILDDARRRA
EEVRLRQVINAEREDSLETLRYQNRLISEALAMLREELVKLRERDDYPMILAGLAMEGIE
SAGMEGAYLIRLSANDSSLGDQVAWLVKTNMPDARVSFDPEPAPILGGLWLASQDGRREV
RLDWQARAQELSEKLAERLLQLL
>tai:Taci_0519 vacuolar H+transporting two-sector ATPase F subunit; K02122 V/A-type H+/Na+-transporting ATPase subunit F (A)
MSDNHDSLVAMRLAGIEGVVVHGREATEEAIDRVIREMRDVGILLVTELAAKAAPEKVRQ
LRQSGELPLLVEIPDRHGTRRGEDFLTRYVQEAIGVNMG
>tai:Taci_0520 H+transporting two-sector ATPase subunit C; K02124 V/A-type H+/Na+-transporting ATPase subunit K (A)
MIGLMITVSAPVGLVLVGLALIRRVPRNPRGVLRAAVGVSALLVLTGAALALMEGGAMAS
SGAAAGPGTQSGLGFIGASLSTGLACLGAGLAVSGVGAAALGLVGEKPQMLGTTLIYLGL
AEGIAIYGVIVSLLIMGKM
>tai:Taci_0521 V-type ATPase 116 kDa subunit; K02123 V/A-type H+/Na+-transporting ATPase subunit I (A)
MAVMRMLALTIVGPKEEMELVAREMVLSGGFQPMPLDYLISDGSIRAKVTTRRDNPYDEL
LTGLSSLWSAAGEEMPEPFPVTVDQSLSLDRLREEVERVTSTVRVWRDRLEALEDRLEHM
EASLILASALEEAGRSVDDVTGTRFLRVVMGSASNENFKRLLDSIEESPIIAREIRSQGG
RTWAMVMTFPEYEGNMRKLLNSIYFKEYPPLPLGVDQLEEQISKVRRAMEALKGASRRRL
SENRDYYERLFSRVYTMQRIYDLCQGRGEISGLFVLSGWIPEDTFQDVKDRVQALAPRSI
FSVQDMPMRGDAHWAPTMLRNSRLVRAFQDVVALYSVPSYGEIDPSLAVAITFCLFFGFM
FGDVGHGLMLMAGTWLMRRRGIMRRSFATVLYYAGASSIIFGFLYGSAFGVEGLLPSLWL
SPMHDMDRLIGTAVTVGMLMVTTGMVFNMVTQYRRGDFGRLLFDGGGLAGLVFYWVAATV
LYASFRGVALPVPSWVISLGLTGLVAVMVLRDVLARVLLKSKTSHQEPLYLQAFEALHGI
MSFLSNTASFVRLAAFALNHVGLSLAVMMLSDMVKDLPGGLFFRGLILVAGNLLIVGLEG
LIVFIQTLRLEYYEFFSKFYRGGGRTFKPIGWDNPRVRIGGGL
>tai:Taci_0522 H+transporting two-sector ATPase subunit C; K02119 V/A-type H+/Na+-transporting ATPase subunit C (A)
MRLASKGESISCGVKARVMLSNLLGDQDLWEVLNADGVDDIAQRLSHHEGYRDHLSKLPM
GEVHRQDLESALKHIPLSETGDFIGRLTGPRRDLLVHWGWRKDGDNIKSVLRRILWGRRD
PSPGVERMFQVPLSRVRLEVLVSASTFQEVLEALKGTCYHQPLRQPLQRLQEGEVRDLFN
AEMALDLTTEGNLYKALGRLDRDDRRHIGPLLGERWDLFNLYTIYRGRFILSMGAEEIMG
QLLPHRHRLQLGFLRALAKAERPSSFAEELQRTPYGHVFNPKVMGDDMGLERNLKRHLFI
KAAGILRRTPPSFGSVFCYIYIRELEVEDLITAIEDVRYDYDRRSAALYLSRPLIARGDS
LWQ
>tai:Taci_0523 ATP synthase F0 subunit B; K02109 F-type H+-transporting ATPase subunit b (A)
MISLEETLAVLLGADGEARRIVQEARDEAESMIARGQEEFMRQRDMRISAAKQRAAALID
NAQRAAQAEAEEILNNGRARRERMRKAFEENGRRVASAIALEEAEALLSGRRGA
>tai:Taci_0524 V-type ATPase subunit D; K02120 V/A-type H+/Na+-transporting ATPase subunit D (A)
MSSKMAPTRGNLSKVLRVLDLAKKGHDLLERKRQVLMMELMRHMEAAKQVQAEMKALFEE
AYDSLKRANVSLGIDTVEELANSVPIADQITIRLRSIMGVDIPEVDPIDETPSPSYSLIG
TSCAMDRAYVNARRVLALVARLAEVENSVYRLAVQIKKTHRRVNALKKVIIPYNREAARF
ISDALEEMDREDFVRMKAAKEGQGGERR
>tai:Taci_0525 nicotinate-nucleotide--dimethylbenzimidazole phosphoribosyltransferase (A)
MFFLFIGASDLCKIPGLSAAGANPEVIPFTAAADADVVYFGRPRVVDAVPVDPQGHPTPA
LITRACLELAGFPFVTVRCGSYLPPACPHLDLGCAPAQDPTQGPAVRDAVDIFERAAELG
RSMGGLDTYVLGESVPGGTTTALLVLRALGVEGMVSSAGPVNPISLKEDLWRRASTRAGA
FLGSLKGDPLRAVMELGDPMQAAVAGFVSGLPSTSRVVLAGGTQMLAVAAVLRALGHRGH
LTVATTKYVAMDPSCAFLPMADRIGVEAYWAPLDFSGAPRGLADYERGFVKEGVGAGGAV
WYAVHRGVSVEAVCRRVEGIYAEMMGLEVEGEVEPR
>tai:Taci_0526 transport system permease; K02015 iron complex transport system permease protein (A)
MNPVRMRCLVLSLCLVVLALLGLLAGAAVGDWSMSWGELADAILSGPSSELGGSYVVWNL
RLPRTLCAFLAGASLSCAGVLFQGVLRNQLAEPYTLGVASGGAFGAAMSIALGLGASGGA
MVGAVGSLGLVMLLGRGGSASEMIMAGVVVSSLLSSGLALIKALVGEKVSAIVIWLMGSF
SGAGWSSTAICLLGASASLAAVLLLSKELDIFASGADPTSLGVNERAVRTVALSAASICA
ALVVGQFGIIGFLGLVSPHGARLILGPANLPVGIVSFLGGGVLLMWSDLICRLLGELPVG
VLTSLMGGPVFILLVWRGSRAAGP
>tai:Taci_0527 ABC transporter; K02013 iron complex transport system ATP-binding protein [EC:3.6.3.34] (A)
MPLVLDNVTVRLGGRAVVDGVSVEVGEGITGIIGPNGSGKSSLMRALGGMVPFEGRISLD
GVSLMDRNRRDWFKLVSLMPQSVRFDQPFTVRQAVLMGLYPLLGPFKPYGRREEAMADRV
IREVGLEDLADRRVWDLSGGEAARVALARSMARDPRLLLLDEPTAALDPRHAMEVMDLLD
RGWRGRYGLVVLHDVNLAMSWCSRVLVMRGGRVIASMDRGRPDLKALREAYQVEFVRLQG
PRGTVAVMPVRS
>tai:Taci_0528 tRNA pseudouridine synthase D; K06176 tRNA pseudouridine13 synthase [EC:5.4.99.27] (A)
MTYALKSVPEDFQVTELLVPGFLSSRGPIRVYSLWKRDLGTQEALEALARANRIPVHRIR
AAGRKDRRAVTEQFVTCDLSTELRPPQDARLRLTPVGFSREHVSPSHILGNRFSITVREV
EDPEAVRARLASLPREGFPNYFDDQRFRSVPTSGEMFAERLVKGHLNGALRLLLTEAPWE
GAPEHSERMSQLRGAWGDFDRCLSLASTPLERRILESLAQDSSKRGLKGALRLIPRDTLS
MLFSAYQSFLWNCTASLLIHQACPDGTWVPLRAGRVFMPSRRPQGHPLKVPTPSYKMPPM
DENVERAMDQVLAERGVKRSDFNLRFIRSVHFGSFERPTWVTPGDLRAGPMVEHRPGRFK
VELEFTLPRGSYATMLIRHLMTGPA
>tai:Taci_0529 small GTP-binding protein; K04759 ferrous iron transport protein B (A)
MSCHRELKEGAPEGPARRLLLIGNPNVGKSAIFSRLTGLNAVSSNYPGTTVGFLEGTVVC
DGEAYRLIDVPGAYTLNATNEAEEIARRIVDEGAHRAIIVLDATALERNLVLALEVLERG
IPSIVALNMVDEARHKGINIDVGALEAALGVPVVPTVAVTGQGIRDLLSRLNEAARSPIE
PSSKEDRWRRIGAIVTSVQRVEHRHHTWLDTLEDMSVSPLAGGILGILILGLCFYLVRLV
GEGLISYVFDPAFELLRGPLEALAHTLGEGPIRDVLIGKLFNGAIDFELSFGLLTTGLYV
EFAMVLPYIIAFYGVLSLLEDVGYLPRLAVLFDALLHRMGVHGYAVIPTLLGLGCNVPGI
LATRVLESKRERFIASTLISVAVPCTSLQAMIVGALGDSPWHMGTVYLALLASWVIIGRI
LHKTLPGFSPELIVEIPPYRLPSPSALWVKMRLRVMDFILEATPLVLGGILLVNLMEAIG
VMDLLSRLLGPGLGTLMDLPAGAAGPIVMGLFRKDVAVGMLMPLNLTLNQMTVAVTVLAM
TFPCIATFIVLLRELGPRDTARALAIMGASAVAMGTAMNLILRALPL
>tai:Taci_0530 FeoA family protein; K04758 ferrous iron transport protein A (A)
MDVSLLRVKDGGWCVIRRMPSGEAALRLEALGLRPGKRIQKISGMPFHGPVTVCVDGRQV
AIGHGVAARISVDTNLQGGSEEVCL
>tai:Taci_0531 response regulator receiver protein (A)
MARIMIADDAEFMRLVLRKMLEKGGHEVVGEADNGRDAVYLYTMLHPDLVTLDITMPFLS
GLDAAQRIKENHPDARILMVSAMGTRESVERANSIGVKGFIVKPFQEEQVLTAIDKALEG
>tai:Taci_0532 GTP-binding protein YchF; K06942 ribosome-binding ATPase (A)
MLHCGIIGLPLSGKTTIFNVITRAGAEVKPYAGGKTDPNRAVVPVPDRRFDALAEHHNPK
KRTPAQVEFVDLAGLSRDASKGAGLGNSFLSFVAEADALLHVVRGFSNPSVEHPEGSVDA
LRDYKIINLELVYRDLGVIENRLSRLGAKKKLTPEEQVERELLERCQESLLSEVPIGKMG
LSADELRLLRGFAFLSAKPQMVVLNLDETQRGPQDVKGGAELAEELGSEVPLVCAYGQLE
MDLLDLSPEEAQEFTRDLNISEPGRERIISGAYSLLGLISFFTCGPDEVRAWTLKDGASA
VDAAGAIHSDLARGFIKAQVVSYEDYASHGFSITACREAGCLRLEGKDYRVKDGDVIEIR
FNV
>tai:Taci_0533 NADH:flavin oxidoreductase (A)
MRLTDPVCIKGFKLPNRLVASPVASATASVEGGPTEATFRRVEAILSSRAGLVVMEHHAV
HPWGRVRRSQMMLHSDQMVPLHRPLAEMIREAGSVPLVQLNHGGSAIAEADLMDLPDFRC
VAPSAVPHPAKDGRVVPREMTPEEISELPSLFAAAFERGHQAGYCGVQVHACHGYLLGQF
LSPITNRRTDRYGGDLRNRARVLLEVVEALAERAGDSILAVRLGVADFFPGDDPRGLTPE
ESCWVARELAALGVDLIGVSGNLCGPDAPQGFDPYSKLIMEAVGDRCLVECTGMVRSAER
AQTMLSSRVCHLVGVARPLLSDPSSLAGWVVGS
>tai:Taci_0534 D-aminopeptidase-like protein; K16203 D-amino peptidase [EC:3.4.11.-] (A)
MRLLVSVRPEGFPVWDVRSPDLVVGSYVEPLCEMLSYGDHQVMVHDPFDLIDDRSLLGRC
SVVRSRVPLISLLHVLAQCDGAMLLGYPAMWGAEKGALPREGMGKVSALWVNGRRVGPLG
LDAMSCSFLGVPVMMVAGDDFLCHEAEALFEGPRPVTCEIKSSLGADSFVALAGGAGALM
DGAKMSLLGVADGTLPSVGGLEGDVLVRISLSSPSLADAVSLIPSSRRTGPMDVSFTAQD
PFEMRRFVATALSLIGG
>tai:Taci_0535 ROK family protein; K00845 glucokinase [EC:2.7.1.2] (A)
MECSLRIAVDVGGHTVTVGLVDAGSFQVLGHVSHPTPEGGSVAPLARLIRREASRLCGDA
GVSIPDQVRMAVPGMLSRERDRILKAPNVPGLDGVWLRQVRSALEGEMGGPVRVLWENDA
NCYALGEWARGVARGMGDLVLFTLGTGIGCGIILGGRLLIGSRGMAGEAGHLVVRDGGRC
GCGGVGHLEAHSGTGAVEALGGGDFRSLWEEFRAGVSRTEVESFLDGLARGMASVFHLLD
PQAVVLGGGASRAEGLLEELLPRMGAYLAEPFRGSVRVLISQLGDLAPLIGAAALG
>tai:Taci_0536 hypothetical protein (A)
MSNVKWQGLRLTAVIKQELRAIGTITIGCIIITLGIMGLTVPYKLPDSGLTGLAVLGKYA
FGLSPAWVVGLGNVALLIWSWRELSPRFVILTTYGVALLTVLLKLAESLPHPVIDDTMLV
AILAGVIKGIGGGIVFRCGASLGGTDIIVMVLRKRLGVEVGKYSFYINLVILALSALVVG
IEGALFGLVSVYANGVVTDNVLSSFDRRRLVFVVSREHKTISRFIIEEMNRGVTELLGKG
GYSGEDRPTLMCLLTPKQAMDLKRFVAQVDPKAFMVISEASEVLGRGFKAWKSL
>tai:Taci_0537 hypothetical protein (A)
MAMPMQISLEEVLSMLLARVDSLAINDENNKTKFNIVLRVLYKKGIVTDQDILDSVREEH
RMLKELGLINGDPPEDMVKAMAEGILQWVKGDVEALKRSLKEYERKLQEYAAQEAKKPSI
AVASSNVLQQLDKMGGPKGGGKLII
>tai:Taci_0538 UspA domain-containing protein (A)
MDFTEGVINMPKKMLVAVDLSKLGESVVRYGVSLSKRLDIEATFLHVIPYIWRGYEPWLP
PEINQEVQEIAQKKLSYYLKKAQEQGGYQELPPHKVEILFGEPGEQIIEYAKKESMDLIV
LGYKGHSALENIIVGSTASKVARYAPCSVLIYRPGHEPI
>tai:Taci_0539 2-phosphosulfolactate phosphatase; K05979 2-phosphosulfolactate phosphatase [EC:3.1.3.71] (A)
MRVELFPVPSRVEGIFEGCFVVDMLRATTQISVLLEMGCREIRLVSRVEDARALRGALGD
TWALLGERGGVPPEGFDGGNSPWEVLSAGEAPLRVVMCTTNGTGALVRALEVGARAYPFC
MRNLSAAALRVLSHRGSVAVVCAGHEGESSYEDLVCAGGLLDRVIRLDPLVELSDRARGA
LELYRSVAGDVRGAILEGSSHARYLVELGFGADLDVACLVDATEVVCPAEAAEWGGVIRR
>tai:Taci_0540 hypothetical protein (A)
MRSTKPRSTIKLLLAAIICLMAITLPCQSWASTEGRIRDCARAVREMSRERDSDTMRDLL
RSSHGVAIFPSVVKAGLGIGGKYGEGILLRHDPHTDRWYGPSFVNVAGLSWGLQIGVQST
ALVLVINNRPGIEAFEGDKITLGADVAVAAGPVGRRAEAGTDSSLKASIYSYSMSKGLFA
GLSLEGAVISTEHDTNRAYWGRKMSVQEILSHRASGSKMAPLLKVLREVSRPR
>tai:Taci_0541 glucose-1-phosphate adenylyltransferase; K00975 glucose-1-phosphate adenylyltransferase [EC:2.7.7.27] (A)
MIFGKYGRVLGIVLAGGKGERLMPLTRYRAKPAVPFAAKYRIIDFALSNMVNSGLFSIYC
LVQFKSQSLNEHIEQGWQFGNALRGRDYFITAVPAQMWTGERWYQGTADAVYQNLHLITL
FDADRVCIFAADHIYKMDIEQMLQFHVDTKADVTIAANTVPSSEAHAFGCMDTDPSGRVV
SFVEKPKNPPEIPGKPGFSYVSMGNYIFERHVLEEAIIEDSSMESSSHDFGKDILPRIYS
RCRVMAYDFKSNVLPGIDRPYWKDVGTIKAYHEAHMDLLQHPSDLTLYNPLWPIRTVSYS
DPPGFTYPDKGQGCSVVGTLRAEGSRVLGAIVHRSVLSRNCVINAGAVLEECIVGQGVVI
GENCKLRRVILDAYNVIPPNTVIGYNHDVDRERYHVDPESGVVVLGMPKIQLRRTLGLPQ
DGDDPLSAL
>tai:Taci_0542 glycogen/starch synthase; K00703 starch synthase [EC:2.4.1.21] (A)
MAEAIKKPRILHVTPEMSPLVKMGGLGDVVGSLPRALNELGCDCRVLIPNFKGLMDRANQ
MGLKVTRCKARIHVALNWRVYSAGLLRTEVGGVKTYILDQPELFGDLEVYPKALTCETAM
PFVFLGAAGLEIGDATGWRPQVLHLHDWPASTAASLLKWHRHYHRCSGSYETVLTIHNLA
HQGIVSPAGMDGWGFNKNSFSIDGMEFYGHVNLLKGAIMASDYVTTVSPRYSWDIQTKEG
GMGLDGVLYAHRDKLKGILNGVDYSVWNPATDRVIAANYTVQDISGKWTCREDLFKMAGW
EDRGEVLVCFVGRLVEQKGIDLILGAMDRLMLEPVKLLILGSGHPLFQERVLSEARKHPD
RIWASTAFDEELSHRIYAGSDLLLMPSLFEPCGLSQLIAMAYGTIPVARATGGIADTVID
ADGAQDGTGFLFIDYSPEEMMRALRRAIGAVTDINRRLNIMRNCMTSDFSWKSSASSYRE
IYMDLMGRLA
>tai:Taci_0543 alpha-glucan phosphorylase; K00688 starch phosphorylase [EC:2.4.1.1] (A)
MTIMTYGDNIGNSMLKTLEHDPVFRSVAYFSMEIAIRPEIPTYSGGLGVLAGDIIKSAAD
LGVPMAAVTLLYRKGYFIQHVDQEGYQRESPVEWKPEEYLTLLPNEISVMLEGRPVKVRA
WVYDYVGQSGYPLPIYFLDTDFESNAPADRNLTWHLYGGDQRYRLCQELILGVGGLRMLR
DLGYRNIKTFHLNEGHAGFITLELLREQGYEDYDKIRDKVIFTTHTPVPAGHDHFSYELI
DKVMDPVFVHHIKRMMGPEGVSMTELGLRYSRYTNAVSIKHAEVSRNMFNSANIDAVTNG
VHSTTWTCPGFAKLYDRYIAGWRNDPSRLIQALQLPDEEVWKAHQAAKMKLLARVLEETG
RELDADVLTIGFARRAAAYKRADLLFSDVKRLIDVCSGQVQFIFAGKAHPHDEPGKAMIK
RIHQMAKEIGSAVPIVFLENYDMSLASLLTSGVDLWLNNPRRPREASGTSGMKCTHNGVM
NFSVLDGWWIEGWVEDVTGWSIGPDPEEAELVEYDEMQDAMDLYNKLEDKVIPTYYQHRE
KWIWMMKHAIALNASYFNTHRVVKEYCEKAYGVVFRGL
>tai:Taci_0544 glycoside hydrolase (A)
MRGICVHAHFYQPPREDPWLEEVLLDPTAAPSHDWNSRITDECYRPNRAARLVDPSGKIV
HVVNNYLHMSFNIGPTLHRWIFRKDPILEYHICEADRTSERSLGCGNAMAQCYNHMIMPL
ANHRDRRTQVIWGIQDFKARFGRAPLGMWLPETAVNLATLEELARNGIQFTILAPHQCAA
VRPMGDGAWMGTPGGIGLDVTRPYRQHLPSGRHLDVIFYHGGTSQAIAFGGLLDNGDRFA
HHLMDLLPRDDEPRLIAIATDGETYGHHHRFGEMALARAFQLISERREVFITNPAAFLRA
HPPTWECQVAENTSWSCAHGIERWRSDCGCHTGGQVGWHQRWRGPLREALDHLRDRIDQV
YEDRIRDLMDPWELRDLFAKALLDVRDERHSPLRKRQEFLREVLPGLSPERGVEVLSLLE
AQRMRMFMYTSCGWFFNDVAGIETRQILSYAERALELTREATGVDPSGDFYSILKTAEGN
QRDLPNALEVLEKTVFPRRRSLKDMAASSLLAKRSGSFYSTFCSTRLRQESSGGITLKVG
EVTVTDQRTGTTWSGSGAVISTGGLDDRCWLSPSQVDQAKLIKDFIRQDIIAFSDTLRRQ
FPIGPLGPEVLPEDERAELGVMRAREVEDGYFETARDILEDNRRLISQLGDLGLPLPPLI
SASADLVMRRQIEELSKGADPIMLVGPSSPLGRILEEASDMGLKPRLDILAPSVASALHD
LVRSVRTGNSEEDRLRDVIEALRRCRELKIPINPWRLQNEVWRKLESSEERPGPGWIELA
RELGFAMPGD
>tai:Taci_0545 histidine kinase (A)
MLDDLSHHFLDIAENGVNAGARTVELGLHADSGLDVLRIRVRDDGRGMSPEVVSRAVDPF
YTTRTTRRVGLGLPFLKQSAELCDGAFRIDSKVGEGTLTEASFRLSHIDRPPIGDLGSTM
MVLLSGHPEVRWRLEVDVDGRIFTFDSREVLEVLEDPELFKTPDVCLWVRDTVRQGVEEV
LGGLI
>tai:Taci_0546 HAD-superfamily hydrolase (A)
MMIDPPFWHPAHCSAFIFDWDGVLVDGPLDFSPLRDRYFGGRRVMLLEEAERMEEPLRSR
FLADLEDLEVSGASSCVPVDGALDLIAHLESRGIPWAVVSRNCRRAMEAASLAARVPLPE
VTLSRDDFHPPKPDPAPLLHAARLLGTQPHECAFVGDFVYDLLGGRRARMRSILVNRLEE
KWLPLADLSLPTLRDLLAVLGDPTPLVPWEYSSLARSVGEEELKRRFVTVALVEARPGFW
EDAFLAASLGCGGFVTLDLEVDASMWALSPSMPVGALGRPLGEVLGAALRETFPLVRVLD
DWPDPVPVTDLLVRWTHGG
>tai:Taci_0547 AAA ATPase; K07478 putative ATPase (A)
MEDRPSLMTPLPERMRPRSLDEYVGQEHLLGEGGPLRLLISSNSLRSCILYGPPGVGKTT
LVRLMATTTGRELLEINAVTSKLSDLRALADRAASLTSMGFEPPIAFVDEIYHFNSQQQN
VLLPFVESGQMVLVGTTTENPWFEVNKTLLSRMLVYELKPLEDRHVIQVLVRALEDFDRG
LGRLGLSVTDDALAALAASSQGDLRQALVRLETVASAVAASGGRVMGEEQVAAFAGRAFK
RYDRKADQHYGVISAFIKSVRGSDPDAAVYWLARMLESGEDPRFIARRICILAAEEVGLA
DPMALVVAQAAASAFDRVGLPEGDMILAEAALYIAAAPKSNRVYRAIRDAREAVAKGDVL
EVPEHLLPGSPNYRYPHDSPSGWVPSSYLPEPRRFYRPSDRGGELKIRDRLRRLWRRFSE
G
>tai:Taci_0548 response regulator receiver and Hpt phosphotransfer protein (A)
MDNSMLKSLMHSVKTAISERDLIRAFLEGMCEIMGSTASAVWFNDGEDQAFFFNDGVVKS
LRDFGSDEAHRLWLYLKSIESPSDAPAVRDGSNPLCFPGWSCLDRGALAPFRGRDLSGWL
GVFGRDDNYTSSDLMAMWLLGDVFSLSMEVLKGRSRLGEIEQWGHYLRTPLWTMSLALED
LKESYSPQSASLAFGAARVLASQIDTFLCEIELESQRFGSMIPLSEALESLGSLGQGWNR
MEGREFELEVQGDDPGRYLIKYGALQALMGALNMYYVDRMARKVSVGLAIEEGSAMVMVE
AWSLSQGATDSLRRVVEYLAERYLEGVKFFSSVGAEGVEMSIKVQPVRSPGISTLDRPPK
VLVVDDSLVSRKSLSMMLEKMGVQVFSAADGLEALEVAMREDPDLVFMDLLMPRMGGVEA
ASKLREMGFGKPILALTAGGESDLVGALEAGMDETLFKPISANLLMDVISQWTGWNPEGR
GDDQITARAREDFLEEVDQLASLLVGAIDRGDLEEAAKLAHRIKGDSALGGFMELSQMMG
QLEGDIRTGADLSRHRDYLASDLRSRLMTR
>tai:Taci_0549 hypothetical protein (A)
MSTLFFLYKLAGALAVPPGIFVLACLLMALCCLRQPRRWGLLLACLATGIAIYSASCDWS
ARLITGPLEDMYESHPLPTDDGVIVLLGGGVRYDRDLKPYQLGNYTSVRVLKALQLHRDT
GWPIVCCGGNPRLDPDPEASEANLMAQTLMDMGATQVYREGRSRTTWENLVNALPILRRL
NRRNVVIVTSSFHMPRAIMTARAVLKGFDVYPHQAGRLTDRSPMDPISFLPLSMSETCLG
LREWVGMGAYRVMSLLRRSDAR
>tai:Taci_0550 hypothetical protein; K03298 drug/metabolite transporter, DME family (A)
MGTLVGMGLALSAAAVWAMAPVLYRRGIEKVSYTGLGALRCLGYIVSAALYALLTGGTSV
LTPPSLSLLGVIWSSSIAWLVVGDLCYFGALHKLGVSIGVPVTSSFPIVALVMSHVFIGE
PLGPSIVLSVLLTLGGLFLLNKAQGTDSPRELRMGLLLALATMVCWSVGVVTNKVLIGRM
DVAKLELWRSIGVTLGSVAVFLLKNPREVLDLRELSYRDVLEMAVAGAMGLTIGNLLFSY
SLRHISVALATCLACARPFLAALFATVVLREPLTLRKTLGIALVVGGVTVMSL
>tai:Taci_0551 GntR family transcriptional regulator (A)
MKDHPLSPARNRDLRQIVYDKIKDAIVNGLIPPGEKLSEFDLSQQLEVSRTPIREAIRQL
AQTGLVKLVPRKGAFVALPTPKEAEDLYEIRVALEGLALEKICPSPPREELLRYRDMFLS
VGPGWTSQQYLERDREFHSFISVQSGNGFLETVLHNVNDLIQLCRHYSVEGVPLKRSSEE
HVALIDAILEGNVEMAKERLRRHLKNAVASLTGYIMSKG
>tai:Taci_0552 ATP/cobalamin adenosyltransferase; K00798 cob(I)alamin adenosyltransferase [EC:2.5.1.17] (A)
MPDLIITTKGGDRGETSLCNGQRVPKDHPLVELYGTVDECQAHVGMARATCPFDEVAQWL
LKLEENMSYAMGSLAKCDDLPEPDTALLEEIVDKVTSEHRGPFRFVRPGDSVSGAALHVA
RTVARRAERVAVGLYRRGEITEAQYVYLNRLSDAIYALSLWVDGLCRERC
>tai:Taci_0553 hypothetical protein (A)
MGYKHLKILNGGMGMASIVVAHYGIGDGDCGCFKRTRENLLHVLERMAPKFAALGIEISA
EHREMEDSTENRTMHNLITLESPGEMDETSLESLLGLEVEMLPCDDGGSCRAIVMEGAKE
GAKFQEVPTGLIMDGLIRASMKLLGGHHQCGSCGCCH
>tai:Taci_0554 class I and II aminotransferase; K04720 threonine-phosphate decarboxylase [EC:4.1.1.81] (A)
MIHGGLVRWLHLDPKEVLDFSSNVNPFGPPKGAVKAAREALSYTHIYPDREQARLRRAFA
RWLGIDESAVCFGNGASDVMGAAIMAFRPGRIVTFSPTFGEYRQWGERLRVPTREIPLVA
PNFAPSLGDLESTLSHGDLLVICQPNNPTGRVWTQEEMEQVLELCSRQGAILMVDECFVN
LTWPPAPSAIEHLPRGNLLILRAFTKDFSAPGLRIGAALGHPDAVARIRHCLQPWPINCA
GEAFATWCCENPEPFISDSRHRLAKERKYMMRNLRRLGFQPVEGDSNFILTRCPVPAWAL
AKELLKRRILIRTCRSFGLGDDHARLAVKDRRSNRALFNALEDALRALMDKDLEYGI
>tai:Taci_0555 cobalamin biosynthesis protein CobD; K02227 adenosylcobinamide-phosphate synthase [EC:6.3.1.10] (A)
MLPLTLALAVAMDLAVGDPQWRFHPVRLVGMLAERVESACRSLPVNPKVQGGIFLAVTLL
AAVLPLMVFLEILQVLRLGWLGGAITIYFCLGGKSLATEVTRVLSHLRSRDLDGAAEGLK
FIVSRDVEGMDQGYLVRSAIETLAENFSDAVTSTLLYGALGGPVLAWIHRVVNTLDAMVG
YRDERYSDFGSASARLDDLLNFLPSRMSALVVAAAGQIMGGNFKDAWEGAKEDAPKDESP
NSGWPISAFAHALGVTLGGQTSYSGQWSLNPIMGKGPSPEVEHLERAISIYWVSYMISAL
VSLGIGGLMSL
>tai:Taci_0556 methyl-accepting chemotaxis sensory transducer; K03406 methyl-accepting chemotaxis protein (A)
MRDLSIAKKLTLLGIGVTVLLGLMVAMVALQSHSILNDQVNTLGMEMIANNANQVDQYFS
QLKTLTLGIASGTAELLETGQAVTDDDLESVMARYFKASAKELNVLEMYVGLESTGKVGT
GGDWVEKPDYDARKRPWYIQAVQEDKVILTAPYVDANTGGLVITVATPVKSTSGKLLGVA
GIDVDLKTLSDMITSYKVFGKGYGFLLDREGNMICHPKSEMIMKENITKPSGLITPELAE
AGRKMISGSPGFVDYSFQGELRRTFFSPTRSGFVLGVVFPASDLNAMVRSLAIRQLLLGL
VTLILVGAMLYGLSRSVVAPVKRITDSLKKLGQLDLTQDQNDQWLREVGHHRTEIGLMAQ
SALVLKETLRQAISDIASQSDRTAAAAENLAALSEESVASVEEIKASVDQVASLMESNSA
SLQETNAGIEEVSSGAQQAANSATDGAEAASKMSHLSEQTVRQVEEVVKAITHVGDESKR
TFERIQKVADSVASISGFVATIRSIADQTNLLALNAAIEAARAGEAGRGFAVVAEEVRKL
AEESAQAAKEVEDLIAPLQANTEESLRATEQSQRSMDDTVRRAHEAQGKLAEVLGQIRVI
NDAMQNIAATSEEQAAAAQEIAQGIDNATQGTINVVNSVEMIRHSSEETAKASEAVAQEA
QALSHTAEQLKALIAKFRYQSSQLHLKDGR
>tai:Taci_0557 4Fe-4S ferredoxin (A)
MGRYLRYASLAGFLGFMTYVAYRHQVVGGGPSGVPPVDALCPFGGLESLYSYLKHGTFLR
RVAMSSLLLFGTVAASTLLLGRTFCGWICPLGALGEAAGALGRRLGFKVDQRRIPHTARH
VKLLILGVVLAGSWATGTLVFRPYDPWVAWAHLGGGLDEIAANPWGFAVLALLVILAGMG
ISRFFCRYLCPLGGGLWILQKLSLTRVERHPDRCVNCGACDRACPMGITVSTAGRLSNGD
CISCGECVESCPAKGALDFRALGRKLSPLAVGIIGLGLFLGAYGVAKVSGGWRTFSPTSL
EAKADPAEGIFGWMTVEEAASKVALPVEEFMNAAGISPDSPRDVPLKRMEGVDDEAVKAK
VGAYLKARETSRDAKAPNPEEIKGSQTLAEVAEIYRLKPEEILETAGWPVEMAKEAENPL
KEMAARVGSEVSAIRAAVRKLKSR
>tai:Taci_0558 PfkB domain-containing protein; K00852 ribokinase [EC:2.7.1.15] (A)
MARITVVGSLNLDMVMRAERLPMRGETLTGGVFSTAEGGKGGNQAVACARMGASVRMVGK
VGNDPFGDRLVESLLREGIHAMVGRSGGHTGVAQVTVFGDDNAIIVAPGANLDLKPWDLQ
EDHFKDATSAVFQLEIPVDTVSRGLRMARDMGCLTFLNPSPLKPLPDEVIGLVDYLVLNQ
VELTQLGGTDDPDLSMGRLLGLGVKGVVLTMGSRGARFLSVESSGSVEASRVEVVDSTGA
GDAFMGAFAVMISEGHSMEEAVRFGVTAGSLACLKAGAQPSMPTREEVEGAMGRL
>tai:Taci_0559 LacI family transcriptional regulator; K02529 LacI family transcriptional regulator (A)
MVTMKDVALLAGVSVSTVSHVLNGTRNVAPETRDRVMRAVDALGYRPNMMARGLRRKGIF
LLGLVVPDATNPYFAEVARAVEDRCYERGFSLMVASSGGIPEREARAVEAMGLHRVGGII
MVGLGFPEEQARILSGLEIPVVMVDRKIGDLPVDSIQSDNVGGGRMAARHLLDLGHRRIG
CVTGPMGLGPSEDRLRGFMEEIEEARVDRSWVSVIHGDFGCESGYRAARGMLSRPDRPTA
IFAMNDLMALGVMGAARDAGLSVPSDLSVVGFDGISMGRFFVPSLTTVAQPIASMGHGAV
DRIVDRMMGDVEGEIMARILPCSLIQRGSSAPLGCGG
>tai:Taci_0560 basic membrane lipoprotein; K07335 basic membrane protein A and related proteins (A)
MSLKRKLICALMVACLALVMALPAMAANKPMKVALILSGFLGDKSFNDSAHQGLLRAKKD
FGIDLKVLESKNPADWEANLLSMASAKYDLIVGSSTQIAELIKKHAASFPDVKFGVIDGA
VKAPNVMSIIFAQNEGSFLAGAAAAMFTTKTNIPGVNDKKIIGWVGGMDIPVLQDFLTGY
KQGAKYIDPSVKVLVSFAGSFSDPLKGKELAMAQFEQGADIVMNVASTTGNGILEAAKEK
GRYAIGVDMDQDGIYPGHILTSMIKRVDVATYKLVKDVKENKFKGNTVIEMGVADGGVGL
TDMSVMKKALGNKFPNDILVKIKQLTADIRSGKIKVEQYKGFQRGI
>tai:Taci_0561 ABC transporter; K02056 simple sugar transport system ATP-binding protein [EC:3.6.3.17] (A)
MEPIVLMKDIVKDFPGVRAVDGGFFDLMPGEAHALIGENGAGKSTLMKILYGVYQPDSGV
ITVKGETFPHQSPGEAISRGIGMVHQEFMLVQQLTVLENVILGFEPRVGMGKIDFKAAEE
RISAIMDGYGLKVDLRKKVNDISVGEAQRVEIVKALYRGAEVLILDEPTAVLTPQEAEGL
FQVIRSLTSLGKSVIFISHKLNEVMEVASRVTVMRQGRHIGTVEKSATSIPELARLMVGR
DVFLGVQRSGSAKAGDVALEVRDIYVPSSTEHSKIRGVSFQVRRSEILGIAGVDGNGQSE
LAEAIAGLRPVERGQVIIDGVQVQNLTPLQVRQAGLAHIPEDRNTRGLNRTMTVKENLAG
LAFRKPPISKGLAIVEGALKEFAERLISAFDVRPPLADAPVTGFSGGNAQKIVVAREVDS
NPKVLLACQPTRGVDIGSIENIRKELVKVRDRGTAIVLISADLEEILSLSDRIAVMYEGR
ITGIIDADEADEERLGLLMTGGAVNG
>tai:Taci_0562 inner-membrane translocator; K02057 simple sugar transport system permease protein (A)
MGRYLNGLLTAALALGIGAAAIALMGQSPVEAYVELLKGAFVGKFNLGGTLEKFVPLLLT
ALAFAVASKASVFNVGVEGELYLGAMAAAWVALSVKSVPAPIHLLLCFGAAILAGGLWAA
IPGALKAHYGVNEVCVTILANYVAIFFTSYLVNYPLSSGLGAPQTTPVPDHLMLSRIMPP
SMANSGLFIALAILVGTYWVVHKSTLGYRLRAVGENRHYAEHVGIDAKATMLWAMVASGA
FGGIAGAIQVLGVFGCFVDNFSPGLAFDGMLASLIARNDIRLIPILSFFLAALKAGALGM
ERFTGVPKALVDTVIALFILLASMEGLFKFKMGSRPARRG
>tai:Taci_0563 inner-membrane translocator; K02057 simple sugar transport system permease protein (A)
MIESLGDLMDNLSLVVDYTLIRSTIRSSMPIIYAAMACVITQQADILNIGVEGIMLCGAF
AAVAVSYFSGSWLLALGASVLVGILLAAFMAVAHIKYKSDIFVAGMGINMFALAITKLLL
NKMLNESGSFMSPDIVPMPRIDVPVLASNDVLNSLFNNYSIMEPLGFVLVLVLQYLLYRT
IWGLRLRCVGMNPKAAETAGIRVDLRKFEVMIYSGIIGGVAGAYLSLGYSRVFAENMTNG
RGFMGVAAMLFGGGDPIKSMLGCFIFGLADSIGARLQTFGFPSQFILMIPYIATASILSL
AMYRKLKRERVAMSAVAEPQKE
>tai:Taci_0564 ribosylpyrimidine nucleosidase; K10213 ribosylpyrimidine nucleosidase [EC:3.2.2.8] (A)
MAKEKVILDMDPGHDDAVAMMMAASHPSLEIKAITVVAGNQTLEKTVRNALNVASVLNLK
GVPIAAGMSRPMVREQVIADDIHGETGLDGPVFEEHDLQRDPRHGVDLIIETLLASDGDV
SILPTGPLTNVAMAMRKDPRIVSKIKRIVLMGGSYQLGNVTPAAEFNIYADPEAAHVVFS
SGVPIVMMGLDLTRQVRCTRQVIDRMGAIGNRVSKLFVDLMEFFSKTQEEVFGWDAPPLH
DPTTVAYVIDPSIFVTKPMRVDVELRGDHTYGRTCCDYFGVTKREPNAEVATTLDLDRFW
DLLEDCLRRYS
>tai:Taci_0565 SNO glutamine amidotransferase; K08681 5'-phosphate synthase pdxT subunit [EC:4.3.3.6] (A)
MRVGVLAFQGAFREHMEALGKLGAEAVPVRGKADMEGLSGVVIPGGESTVIGRFLVQTGL
VDPIRDRIMAGELALMGTCAGAILACQRVTNDPPEGLLGVFPAEAERNHYGAQVDSFCQP
VTLWDGRQIPGVFIRAPRLSPQEGASVLGVSSGQPVLMSWGRCLICSFHPELTQNQEVHR
LFLDMASR
>tai:Taci_0566 pyridoxine biosynthesis protein; K06215 pyridoxal 5'-phosphate synthase pdxS subunit [EC:4.3.3.6] (A)
MFKGDDWKLKDGLARMLVGGVIMDVTTAEQARIAQEAGACAVMALERVPAEIRQQGGVAR
MADPSKVREIQEAVSIPVMAKARIGHFAEARILEALKVDFIDESEVLTPADHEAHIDKHQ
FKVPFVCGARDLGEALRRIREGAAMIRTKGEAGTGDVSEAVRHVKTVNREIEALKGMSGH
ELDQLAQRHRVPRELLEICAEMGHLSVVNFAAGGIATPADAALMMNLGCDGVFVGSGIFK
SENPFDRARAIVQAVAHHQDWDLVARVSEGLGEAMRGICVSSMDQGSLLQTRGW
>tai:Taci_0567 pyridoxal-5'-phosphate-dependent protein subunit beta; K01738 cysteine synthase A [EC:2.5.1.47] (A)
MREGILAHVGNTPLVLLRNSSTNPKVKIWAKLEMLNPSGSLKDRVALSMVEGAEARGELK
PGMTLVEATSGNTGIALGMVAAVKGYKLKIFMSEAKTIERRKILKYWGADLVLTTKDDPD
SHILSAMAYAKEHPDCFYVNQNENRDNVEAHRRGTGIEIIEQLHQHGEKVDAFVAGFGTG
GCLMGVAKAFVDKGVSAKVYGVEPMPNTGGIDGLKHRSEAYQPLIADRSLLAGIIDVSRD
DAIAGARSISAKEGIMAGMSSGATLHAAQELAKTMESGNIVVIFGDRGERYFSTPIFDYQ
G
>tai:Taci_0568 pyrroline-5-carboxylate reductase; K00286 pyrroline-5-carboxylate reductase [EC:1.5.1.2] (A)
MDRRRLKVAILGAGTIGGAVAMALSPHFDVCATRRRGSIAPGLIEAGVEEAPSNREAAGW
ADLVILSVKPKQVMPVLEEISSVEGPRLLISLAAAMPTWILERICHIPVIRAMTNTACRI
RRGYTVYANGRGVSQAEEDLARDVFRSMGSFDRVDEQHLDVLTAMAGSGPAYIYTVLEAM
ILGALKVGLPRDIALKAAAHTAIGASCLLLDSGDHPAELRDQVITPGGVTIEGLYELEEG
RVRTAFMRAVFAASAKAVELAETVRGQAEVRDSVENPRGVN
>tai:Taci_0569 hypothetical protein; K09797 uncharacterized protein (A)
MSQMDGLDRSKVLASAVLGVCLVVSAFVLGMAADRIKGSERYVTVKGFSEMEVRADLAVW
PIMFKVSANDLGTLQRLNDRAKGEIKAFLTSMGFSPQEISEAPPQITDLKTQFAVDQGMR
IEERYVSQSYVTLRTGQVDKVKVAMERAGDLVSKGVVLSQEYGVMPEFIFTKLDSIKPKM
VAEATVSARRAAEQFASDSQSRLGGIRRAEQGYFSIEDRDKGSPDYKRVRVVTTVQYYLE
N
>tai:Taci_0570 (uracil-5)-methyltransferase (A)
MRCAPDCRGCRYIHLTYQEGLRLKEEWLGRALPGRTGLISPIRTPGPDRLWGYRERVRLH
AAVVDRRWRFGMMRQDRLIPLEDCPVQSQRVNRTLRLLSESLPPELPLAFVAVTFAQVAL
VFKSRGVPHLDIEWSKVAQAGCRGIWGHANPVAGRRIFSRGEWRLLWGEERSLGDLGTFY
GPWSFTQQIPELHRDSIDEAVRFLSPGVGLGAADLYCGDGVSLRALSSAGAETLGVEISG
LALRMAKLNSPSSKLLQGTCAQRTPQIGLFMSRFQENQRLAYVNPPRSGLEAEVVDLLGT
TKVRRLAYLSCSAGTLNRDLDMLEARGYRCRKIIPYDFFPWTDHVECLALLDG
>tai:Taci_0571 hypothetical protein (A)
MDLWDFSGTLWRTFEVMGTLAFAASGAFTGVRKGFDIFGVVVLGLITAVGGGITRDVLSG
NLPPLAIRYPGYCVLAIVTSLAVFGRPIPVLKADRTVAVLDAIGLGAFAAGGSMMAVSMG
FQSTFTVVALGVITAVGGGILRDVLSGTPPLIFRREVYASAAILGSLVFIPARSIMGDHW
AMYVCMGVTTLCRLMGIFMDLHLPSGRPKRS
>tai:Taci_0572 amidohydrolase (A)
MSEQVCIFVNDELVWALGGGRVVGSPGPGSREERYLGPYVALPGDFNGHAHPEQSLYVNL
VEEGWDLGTWCRRTIYAHSVHMTPELIYLGCLRAFGRMLLNGITSVAVSFYCHNRMGNGL
DREVIRAALDAGIRIMFGRMNYDVVSPDAYPEKRASQESYNEGTAYEGHLISLMEEFRGF
EGVDVVPSLHSFHANTLEGIAKGMELAAEMSAPLQFHLSEDPQDVDICLDLYGERPVFVL
ARLMERAGPVRLLLSDAIWLDRAEKEMLREMGASVVFNPRMNRRMGVGTADFRGIIDRGI
PVYLGTDGEASNYGLSVEEERRFLREEFECEVEPIPFCLPSGVVGSSEVGAFGDVKVLRD
GAVEDVFVGGRKVVSQGRLLTVDLDEVCDRIARLTVLW
>tai:Taci_0573 hypothetical protein (A)
MDFNELFPVGTYRRMVKKVSVSDTVTNRSKALEEFMSTAAFLETMTQLAVEILDHKLPEG
FVSVGVRSEVHNLAPAVLGDDVTFTVTVDRVEGNRVVLSMKADDPHGPVATGLQERVVVS
TDLLEKRVWERFGGR
>tai:Taci_0574 polar amino acid ABC transporter inner membrane subunit; K02029 polar amino acid transport system permease protein K02030 polar amino acid transport system substrate-binding protein (A)
MRKLILTIALLLSLASLAFGEERVLRWAGDSEGGVPFMFNDPNNVDRLIGFEVDIIEAVA
REMGRKPVFVNNSWDNLIPGLNRRLYDVAINGLEVTPEHEQEVAFSIPYYHTYLQIAVRR
ENREIRSFEDLKDKTVGTLKQSYAYFMLKDLGCRDIRTYIVEPNAYDDLMNGRLDATLFD
APIAMYSAGFNPGVKFVGEPVGSMTYAIAVRKEDRELLKEINAALMKLRDSGELRRIYDK
WNLWNPVMAKEWNDFSPPKSPPYAYNDWAEAHKPRLSLADRVRRYVSFLPTFGQAATVTL
KVSICAMLLAMAFGFVLAIMRVFGPRWASTLALGYIEAIRGTPVLIQLFFIFYGLPNVGI
KLSPFMAGVIGLGMNYAAYEAENYRAGLLAVPRGQMEAALALSMTRWQALRHVVVPQAFR
VVIPPVTNDFISLLKDSSLVSIITMVDLTKAYGQIAATYYDYFGTGIMVAIIYLLLGLPF
VRLSKWAERKFSIQDREKQRHHEQMMRGWR
>tai:Taci_0575 ABC transporter; K02028 polar amino acid transport system ATP-binding protein [EC:3.6.3.21] (A)
MNQKAQPLVMVENLCKGFEDGEVLRNVSLTIREGDLVSIIGPSGCGKSTLLRCLNCLEIM
DSGRLTVCGHTLERDGTEKGYGKETLAKAHEIRKEVGMVFQSFTLFPHKTVLENVMLAPM
VVKKEPREAAEARAVELLRKVGLGDRINRYPSTLSGGQTQRAAIARALAMSPRVMLYDEP
TSALDPELVGEVLQVMKDLDAEGMTQIIVTHEMRFAREASDYVVFMDKGEIVEIDDGEVL
FTNPRNDRTREFLRHLVGEGV
>tai:Taci_0576 Orn/DAP/Arg decarboxylase 2; K01581 ornithine decarboxylase [EC:4.1.1.17] (A)
MRTPIYAFDLDRYFHPDRFERIKAFASQKETPCLVMDMSKVIERYQEIDREMGFAKCYYA
VKANPHDEIIRELSKRGSCFDVASIYELDQLLRLGVEPERISYGNTIKKARDVAYAYSKG
VRVFATDCESDLRKIAENAPGSKVFYRILSDCSGADWPLSRKFGTHPDSIYRLIGLSTRL
PVEPYGLSFHVGSQQRDIGQWGFLISTCKYLFDSAREFNVDLKMINLGGGLPAQYLEPTA
PLSLYASEILRFLKEDFGEKLPEIWIEPGRGMVGDAGVLVSEVVMISKKSQTNPYSWVYL
DAGKFGGLIETLDEAIKYPIYVDRRGPSQKTILAGPTCDSVDILYEHFKYELPVSLSEGD
RVYFLSAGAYTASYCSVNFNGFPPIKTYIFEG
>tai:Taci_0577 hypothetical protein (A)
MSRAFVREEDEDLLNQRYDEAYVKKRSEWLRIQRKKLAFLTSDPKAEEIDPKTRERWIEQ
TREDIERTQEELRRLGALE
>tai:Taci_0578 ErfK/YbiS/YcfS/YnhG family protein (A)
MKRIVLLVLALTVALWSTPSLGASIPFTPEKDEYWIKIDKSKLRLYLMKGEEQVKSFPVA
IGRGKGDVKKDRLDLITPEGVFKVRRIVQDARNMVFDPSWFNEPGEPQKGVYGSKLISFY
NPWQIAIHGTNSPSSIGKRVTHGCIRMRNRDIETLVTYIGKGTRIWITKGDGSPSKPKAS
DGDRASAPSKPSVAGPSNRANDKGGAPEDSPPAAPQVPKDDSVERDYL
>tai:Taci_0579 stage V sporulation protein S; K06416 stage V sporulation protein S (A)
MEVLKVSGNSQPKAVAGAIAAVLRESGSVEVQAVGAGAVNQAVKSIAIARGYVAPNGIDL
ICIPAFARIEIDDEERTAIKFLLESR
>tai:Taci_0580 hypothetical protein (A)
MRGGKRFLRLALALALLVAVTAPLGGTRAALGAENLLVCKACDKSFYDIAVRVVEEMNLT
HSVTVRRSSCLGACSQPPVVEFRGKVYASMTPEKLRSILREAYP
>tai:Taci_0581 histidyl-tRNA synthetase; K01892 histidyl-tRNA synthetase [EC:6.1.1.21] (A)
MEPIRAPRGTKDVMPDESWKWAYVMSVFRGVADDFGYREVHLPIFEHTELFCRGIGDTTD
VVEKEMYTFTDRGGRSITLRPELTASMVRAYLEHDLRNQQQPVKLWSVGPMFRYERPQKG
RYRQFWQVDVEALGSQDPMVDLEVIGFSLELYRRLGLSNLEVVLNSVGCPKCRPVHRKAL
TDFLGAKLDGLCETCRGRFHRNPLRILDCKNPDCKALTEDAPAMTDHLCDECRDHFHALL
KGLDAAGAVVKLDKRLVRGLDYYTKTAYEILSGDLGAQNAVCGGGRYDHLAEAIGGPFVP
GVGFASGVERIVITMESQGCSFGQEPSIDAFVVTASPEMNVRLAASALLKGLRALGVRSD
MDYSGKSFKAQMKLASQRNAPWVCIIGDEELLRSVVTLKDMGSGEQTQVPLGDSAEIAKR
VRG
>tai:Taci_0582 aspartyl-tRNA synthetase; K01876 aspartyl-tRNA synthetase [EC:6.1.1.12] (A)
MEVSSQFFSERWKRSVKCGLVDLSMAGSQVVLNGWLRRRRDLGGIIFLELWDHTGAVQVV
INPEVAPEAHDRAKEVRSEYVMAIRGSVQRRPQGTENPDMPTGQVEVVAQDILVLSPSKP
LPFEIGEADRVDENLRLRYRFLDLRRERMQHNLRVRSAAAQFTRNYLVQNGFLEVETPML
TKSTPEGARDFLVPSRVNPGKFFALPQSPQIFKQILMVSGCDRYFQIVKCFRDEDLRADR
QPEFTQVDLEMSFITEEDVFSLLEGYMRGLFKEILGEEIPTPFRRITWREAMDLYGSDKP
DLRIPEAMVDLTEVMGFEGSPLQEVKESGGVVKGLRLPGGAKLSRKEVSNLEARAVELGA
RGLAVIQRNGEALKGPFVKIMDEAARARLIEASNLGDGDAVLILADRSWRTACEVLGALR
LEVFRSMGLVEEGWRFLWVVDFPLFEWDQEEGRYVSVHHPFTSPKEEDLDLMERDPGSVR
SRAYDLVLNGSEVGGGSIRIHHPVVQERVFKALGFEEEQLRDRFGFLLDALSYGTPPHGG
LALGFDRLTMMLCGARSIREVMAFPKTQRAQCLLSGAPSQVDRSQLDELFIASTAEEAQ
>tai:Taci_0583 beta-lactamase domain-containing protein (A)
MLKVRFLGHAAFHLEGDGFSALVDPFLSGNPACAGAEGIEPQWIFVTHGHGDHLGDTVSI
AKRTGATVVCNYELSLILGRQGVNTMGMYFAGRTQMPFGTVRMVKALHGSGVVEGDRVLY
GGLACGFVIEACGVKVYHAGDTGLTSDMALLAQDGIDLALLPIGGFYVMDCEDAARAVGM
IRPKRVVPMHYDTFPPIKADPRRFAQLVGDLAEVRALKPGEEMEL
>tai:Taci_0584 RpiR family transcriptional regulator (A)
MDSAQLQALMMDRIDSMPNKARRVVEYLLSNMREAAFRSIGDVAEDLKVSKAQLVRVARM
LGFEGYSELKDALQRAILEQVNPAAMLAKVSNSEDSLPDTIYKMEHANLDDTWTQMSAAS
SASFCQMVTEANNIYCLGWGISSMVAESLQVRLRVMNLNSFLLKRGTLTLHEQVRVAREG
DLLVVCELPSYVVEVTESVEIAHSNGCRIISITDSPAAPVCRFADLSLFVSASSPTFGSS
IIGPLFLVHVLTSILAIRMGDRAKKALEEQARFLHDERIFHPVFGLKY
>tai:Taci_0585 pyruvate/ketoisovalerate oxidoreductase subunit gamma; K00177 2-oxoglutarate ferredoxin oxidoreductase subunit gamma [EC:1.2.7.3] (A)
MNTRMIFAGFGGQGVMLMGQIISYAGMLEGKHVTWMPSYGPEMRGGTANCTVVISDQEVA
SPVTNDAEVVVAMNIPSLVKFEPAVTPNGCLLINQSVIDREPQRTDLVSVKVPCNEIAEK
LGNLKVANMVMLGAVAGATGVVSKESIVKALEKKLSAGGKAALIEVNKNAIERGFETAKA
AVASK
>tai:Taci_0586 thiamine pyrophosphate domain-containing protein; K00175 2-oxoglutarate/2-oxoacid ferredoxin oxidoreductase subunit beta [EC:1.2.7.3 1.2.7.11] (A)
MTFQVVMKRPESLTMREFTYCPGCTHGVIHRLVAEVLDELDMRENTITVAPIGCSVFAYE
FFDTDGTIAAHGRAPAVATGIKRARPDLYVFTYQGDGDLGAIGTAEIVHAANRGEKITTI
FVNNAIYGMTGGQMAPTTLLGMKSTTTPYGRKAENDGYPLRVSEIIKETRGVAYLARTKV
NTPQDVRKTKEAIRKAFLAQVRGIGFGMVEVLSTCPTNWGMDPVKSLKWLEENMVPEYPL
GVFVDKVGE
>tai:Taci_0587 pyruvate flavodoxin/ferredoxin oxidoreductase domain-containing protein; K00174 2-oxoglutarate/2-oxoacid ferredoxin oxidoreductase subunit alpha [EC:1.2.7.3 1.2.7.11] (A)
MAERVLVKGTEAMGEAAVRAGCRLFFGYPITPQNELPEYMSKRMPEVNGTFLQTESEVAT
INMVYGAACTGTRVMTSTSSPGYSLMQEGVSYMACAELPAVLVNVVRGGPGLGDIQPSQG
DYWQATKGGGHGDYKLIVLAPSTVQEAVDLTVLAFDLADKYRNPTLIVADGVIGQIMEPV
TFPDFVDLSQLPTHDTWALKGNKGRQKRVVAPFDLDPYRLEQMNLALVAKYEEMERNETR
WEEYRLEDAEVVITAFGTVARIAKSVVDQAREQGIKAGLFRPITIWPFPYKRLEELSKGK
KLIFDAEMNMGQMLEDVKLAVKDNAPIEFFKRMGGVVPTPDEILGALNSKLGR
>tai:Taci_0588 4Fe-4S ferredoxin; K00176 2-oxoglutarate ferredoxin oxidoreductase subunit delta [EC:1.2.7.3] (A)
MAKAKGKIEIDQERCKGCGLCVSVCPMKVIEFGDNFNNKGYHPAEAKHVDKCIGCGFCYN
ICPDVCITVYKEVENA
>tai:Taci_0589 ATP/GTP-binding protein (A)
MTQLRKNYAFIGLFGSGKTEMAINWALYLRSQHPQVAIVDGDIISPYFRSRDVAEELEEM
GLTPVYPKGALRNGDLPVITGAARGYLERQEYKTVMDVGGEEGGVVVLGYLKPHLGDCEI
SMVVNVARPFSSTVAGIERALNDLSRVADLKVDYLINNPNLSRETTPDLIRRGEEVLAEA
SERLSIPVKYTVVPDFLDVQGLRFPVFKIRRFMRMEI
>tai:Taci_0590 butyrate kinase; K00929 butyrate kinase [EC:2.7.2.7] (A)
MKILVINPGSTSTKVAVFEDDELLASKTLRHSSEELAPFKRLTDQFAFRTKIIEAFLQEA
GVPPEELSAVVGRGGLLDPISSGGTYKVTDDMLEDLMSGKNGEHASNLGALIAYQFTREF
GIPSFIVDSVVVDELEPLARYSGHPMFKRRSIFHALNQKATARAAAKELGKAYEDVNLIV
VHMGGGISVGAHKRGRVVNVNNALDGDGPFTPERSGTLPLTQLIDLCYSGRYTLDQMKKK
IKGQGGMVDYLGTNDGMEVSKRIDQGDQEALLVYRAMAYQTAKWIGKMAAVLSGEVDGIV
LTGGLAYDKDRMVPWIREMVEFIAPVLVFPGGDEERALAMGGLRVLRGEETPKIYSEMRI
S
>tai:Taci_0591 butyrate kinase; K00929 butyrate kinase [EC:2.7.2.7] (A)
MKILVINPGSSSTKVALFEDRDRISQENLSHPAEELDRYETLMDQRELRERAIMDFLATN
RVSLDQLDAIAARGGILPPLESGTYLANQAMEDFLLHHARVQHASNLAAVIGLDMARKAS
KPIPVYVTDPVSVDEMDPVARISGIKDLERKCLSHISNMRVVGIKVAEEELKRPFNETNM
VIAHLGGGISVAPFERGRMFDVNNANDEGPFSVERSGELPVGDVVKVAYSGQYTKDQLKK
TFVGKGGLVAYLGTNDLREAFKMAQEDPKALEVIEAMAYQIAQEIGAMCVALKGRVDCIV
ITGGMAHSDRFVQMIQSRVGRFARVFTVPGEMEMEALAYGALRVMTGQEAAKEFTFSAGG
SN
>tai:Taci_0592 GntR family transcriptional regulator (A)
MSFEDRLSEVGLNLRSSIIRELLKFAASPEAISFGGGVPDPNTFPRHQLAEIAKEVVEQD
YSYTLQYGTTEGDDLLAVQIIKLLNRIYGIADVQRDQLLFTTGSQQALDLMARIFLDKDS
ICFLEFPAYLGAVSAFRMSFPRFETVPLEDDGMDVGYLENRLRELDAKGEIKKVKFLYTV
PNFHNPASVTMSLEKRKKLIEICDRYDILILEDDPYGMLRFSGERLPSLYKLAGPDRVVL
LNSFSKVLTPGLRIGMMVGHSSIIRRATMAKQAMDLCCPTLTQRIAARYLERHDLVEQLK
PGIELYRGKKDTMIRALNEHFSEIKGAKWVDPEGGLFVWVTLPQGFDTIGMFDVAKAKNV
YYIPGEAFSIEKTPSTSMRLSFCLPPEERIVEGVRRLKDVIAQYGREKGLM
>tai:Taci_0593 hypothetical protein (A)
MRFSYPSPPEEIPRWAREEARRWVGKDQFDVLVMAEELSGRSLEVRYVDLPEDVFGFHVC
RGSRGAILINAGLPPFWRRFTLFHEIYHIVKHPKGKAFWERTFQPLSRFEREADHFAWAA
VWPEWSRGDYSQWDCP
>tai:Taci_0594 XRE family transcriptional regulator (A)
MSLGMRVKVLRRAKGLTQQGLADTVNVSRVYIQSIESNRRRPSMDLLERLAEALDVTVAD
LVKDSPGDGKRMQLEEVLASGQVEVWYRSRKLSPREVKRINRLVETILEEWDEEDQE
>tai:Taci_0595 triphosphoribosyl-dephospho-CoA synthase; K05966 triphosphoribosyl-dephospho-CoA synthase [EC:2.4.2.52] (A)
MAEDPMGVRWLARSLGALAAWAATTEVLVAPKPGLVDPLDRGAHLDMDWVTFLHSSSALA
PLWEEQAMAGLLGLQGEEALKAMRPVGLRMEEAMFKATGGVNTHKGLIFALSLWLYGAGR
CAREGRPPEPKEVAFRAAEPVMGAVDRELRPLKEGRLPGRELTHGERLYLEHGVTGIRGE
AEGGFPTVVRHICPTISGWLSRGATLNDASIAGLLAAMGTCQDSNVIHRGGYQLWRGPYR
EAALRALGEFDPLAGDYSPILRLDLRLKELRVSPGGAADLLACGLFALGLRRHLVDNPKI
VNYNFDLHRIDRRGVMS
>tai:Taci_0596 YbaK/prolyl-tRNA synthetase associated domain-containing protein (A)
MTADLDPVALVEGRLRELRYQGRILRSQDTIHTVDDAARTVGVEPRRILKSILVMDQGEL
KLALMCGPNRLDLKKMARLMGVKRLRMATFDEVVSMTPFKPGGVPPLGYPVQPPAAMDQD
LFQYDVVWAAAGDDHSFFPVSPGDLRDYTQALVGEIAKA
>tai:Taci_0597 asparaginase/glutaminase; K01424 L-asparaginase [EC:3.5.1.1] (A)
MASQKTALVFAGSPSLGDMSPVESVKSLISLPPELVGETEVIEWSRQPSSHYTIRVTTDL
LELFRSLLGDGYSGIAVASGTDVMEEMAYLVDLLWPYPNPIVFTGLGSPARHGSNEGAVN
LRQAVVAASSEACWGMGVLIFSRGELFAASEACKFYSHRGHDFASPGAGPVGEVVQNRVY
VARHPRRARVIDRPVVPAKDVEVLYASLGGGELTLSHLFRDESLKGLVLGCFGTGNVPPS
WTPHIKNLIRRRVPVVLTSRCQLGRVLSLYDFEGSASRLLDMGAIDGGTLRPLQARLRLA
VAVGAGMDEEEIREYMLS
>tai:Taci_0598 hypothetical protein (A)
MNGFEDHRRNALRALAESTATRLRERGYSASVVEDRDSARELILSLIPEDAHVGVPGSVT
VRDIGLLGALERRGNRVIQHWGDMTPEERKQRLLEEIMADAFVTSANALSKDGHIVNIDG
AGNRVAGISFGPGKLIFVVGVNKIVHDLDAALKRARQAASPNASRLNSPVPCGRTGFCVD
CNVPERMCRVISILERCPMGRDAHVIIVLQNLGY
>tai:Taci_0599 acylphosphatase; K01512 acylphosphatase [EC:3.6.1.7] (A)
MTLSCGDEKVALRVLVRGRVQGVGFRHFVHMKAAELGLSGFVRNVGEDQVEALLVGPRSA
VEAAVEATSRGPRWSRVDQLSTQPVPLEACEDGPFRVLTSI
>tai:Taci_0600 threonyl/alanyl tRNA synthetase SAD; K01872 alanyl-tRNA synthetase [EC:6.1.1.7] (A)
MPRVTWFERLKGDRVDLCLDENPFHLAGGGQPGGRGMLVSPGVQVEVQDCRVRDGREVLT
GRIIGGDMALGETVEAQVDLQWRDWVARMHSGEHALSRALERNRPGLRVFKVNIGEREGL
ITLDFQGDLTWDLLWVAEEEANRVVGEDLPVTVEELTGYRAAEDPDLKANWERLQLDPPE
IIRVVSLGGYDRVACCGVHVERTGQIGGVMVLGFKGSSPRWEVRYTVDPVRTQLMMEWSR
MVRRMSREIGCPPEDIERVYWGAFEDAKAKAKLLDRLRDHLCLPFEERVRGGHRFHLLDL
RPLGMVPAEMMNFAVRRRVESDPSSLGVGVVPAEQGLRFVACRGAGCPVDLSAWLKRMRP
RGLKGGGSPQMVSGVAEECPLDEWIDSMLEGV
>tai:Taci_0601 hypothetical protein (A)
MGILHWLVDFLVSTVGRMGYLGVVGLMFLESSFFPFPSEVVVPPAGYLASKGEMNLGLVI
GAGTLGSLLGAWFNYWIAVRFGRPFFERYGRYFGVTPSALDKAERFFDRHGHVGTFTGRL
VPVVRQYISLPAGVARMSLIWFSVYTALGAGIWVTVLALAGYWFGSNADMVHRFVGKASF
ALMGLVALVLCAYAYRVGRSSRDGG
>tai:Taci_0602 hypothetical protein (A)
MGPLAGYRGLALALLAVLLSSPCWGREGLVLAPPKVGIYLGGHPTSGPYDDQLTQEAIDR
FLEDTGRRPVWMYVSWNWDGDSPFPSEICRLIHANRMIPFVGVMPWSTRVQNRREPKVTL
DAIARGLYDPQLARAARAARELGFPIMISFGPEADGGWFPWSGRFNGGSRCDLYGDPKVP
DGPERFRDAFRRFVEVFRANGAVDVTWVLHLAERPGPDLPWNQAVHYYPGDVWVDWVGVS
LYGRLGVNPVRSMEELLSRAVPRLLEVSKGGKPLAVLEWNVADGPGVDKPRWVEEAFAAF
ARWEGRGLKGVAWWDKAMRPDGTPSWLDLRSSPHSAQVYRRWALTDLFAPEPVFVPRGSF
>tai:Taci_0603 GTP-binding protein TypA; K06207 GTP-binding protein (A)
MKMKSHEKIRNVAIIAHIDHGKTTLIDSIFRAAKTFRENARLSERIMDSHDLERERGITI
KAKHCTVRWGDYKINIVDTPGHADFSGEVERVLSLVDSALLLVDAVEGPMPQTRYVLSRA
LKMGLRPIVIVNKVDRPHGDPEGALNRTFDLFVELGATDEQCDFPILYGSGLNGWVTRDL
ATQGEGMEDLFKTIVDFVPPPKVDPEGPLLMQVCTLAWSDYLGQIGCGKILSGTMRRSQD
LRQVRVAWTDRRANRFEPVWTGDCRCEHLFVTDGLDRVEVEEAQAGDIVWFSGPDEIALG
DTFTAAGSDVAPMPPLDVEEPTVSMFFLVNNGPLSGREGQAVTLRQLKARLERESRTDVA
LKVEDLGRHDGVKVSGRGELHLAILIEEMRREGMEFCVSRPEVITSMDPEGHTLEPLEEL
VIDVPEEFQGAVIQKLSLRKGELVSVSNPGLGSVRLEFRIPTRGLIGYRGEFLTDTKGLG
TMSSRVIGQTPWAGEISGRTRGSMVSVDDGQATSYALENLQVRGTLFISPGDMVYCGMVV
GEHSRGNDLPCNPAKRKQLTNHRSATKDATVILDAPRPLTVEGALEWIAEDELVEITPQS
IRVRKAILDPNERKKASKS
>tai:Taci_0604 urocanate hydratase; K01712 urocanate hydratase [EC:4.2.1.49] (A)
MISNEDIRRAMTVRLDEVPEEIPPFEPGIRRAPDRGFTLTEAQTVVALKNALRYVPEEYH
EKLAPEFLNELMTRGRIYGYRFRPKGRIWGRPIDQYQGRCLEGKAFQVMIDNNLDFDVAL
YPYELVTYGETGQVCQNWMQYRLIMKYLQVMTQDQTLVIQSGHPLGLFKSHPEAPRVIIT
NGLMVGLYDNPADFHLATQLGVANYGQMTAGGWMYIGPQGIVHGTFNTILNAGRLKLGIK
DHEDLRGHLFISSGLGGMSGAQPKAAEIAGAVGIIAEVDFSRIKTRLDQGWVSKCSSDLD
EVFRWANEALSKREPLSIAYHGNIVDLLQYCVDRNVKVELLSDQTSCHAVYEGGYCPQGL
TFDERTKLLKEDRTRFCELVDRSLRKHFELIKTLTDRGAYFFDYGNSFLKAVFDAGVREV
SKNGVDDKDGFIFPSYVEDIMGPMLFDYGYGPFRWVCLSGDPEDLRKTDRAAMECIDPNR
RGQDRDNWVWIRDAEKNRLVVGTQARILYQDAEGRVRIALRFNEMVRKGQVGPIMLGRDH
HDVSGTDSPFRETANIKDGSNMMAEMATHCFAGNAARGMSLIALHNGGGVGIGKSINGGF
GLVLDGSRRVDEIIRSALSWDVMGGVARRAWARNRNAMEVSMEYNLKSDGRDHITLPYVP
REGLVEELVHRALKG
>tai:Taci_0605 hypothetical protein (A)
MRIFGAVERSGFPVPGEVSYLYGRSRWDDVSVSPAWPDRVMVRGVRDMDVVYQYRVLEGW
EGDIPVTLTYLVARRSYRETDLMFREYGYGKGQFRQWLA
>tai:Taci_0606 hypothetical protein (A)
MILLAASPSLGADKSPKAIITHVSWSYDPSSRSGRAVIKLLNPGVSRIPSPRVAVVLLDP
LGGQLGSVWGRPNGAWIKPKGTGVVNLTLSSPLIPSGVRVMLLDEGCSTCN
>tai:Taci_0607 CoA-binding protein; K06929 uncharacterized protein (A)
MSHSEMEDAVRVSKRVALVGASMKEDRMSNRVHRYLKANGFEVHPVNPSLAGQEVNGDVC
LGSLRELPVEVDLVTLFLSPANQAQVLEDLKGLPYRPHLFFQPGAENPEAQLSLEEMGFK
VFPGCVMAVHMSLGGR
>tai:Taci_0608 thioesterase superfamily protein; K07107 acyl-CoA thioester hydrolase [EC:3.1.2.-] (A)
MERPSSSVTLRVRYSETDQMGMAYHANYLVWFEVARTAFCESLGVTYRQWEERGVLLPAV
EARCRYKRPVRYDDEITVECRLESLSFHTVSFRYRVTCQGALVAEGMTRHGICDPSGRLF
KGENPFHAWLVERGA
>tai:Taci_0609 hypothetical protein (A)
MGVFVGRRGYSLVELLVALAILGALMGSLALGFAGGSPEGTEDQRCVKAAHEAVQWLRGM
IVRARAESRAFQFQVSVSSNVDRLEIFWLDDNRWERFNSAGRVYFKANLATNWVTYQPRW
HTFSPGLTLWFYKDRSSRLPVGRIVITPLGAVNLTVF
>tai:Taci_0610 heavy metal translocating P-type ATPase; K17686 Cu+-exporting ATPase [EC:3.6.3.54] (A)
MQEGVRRTYRVSGMTCATCARMLQRSLSRVEGVIFASVDLATETALVISSDDVPEGVLLK
AAESAGYPMVPFDQAPDVEEGRYRRVIRDLAASLGLSLPVWINMVHHMVLHGGGLIPRWL
EVVLGFGAVFLGGRGIFRGAYIAVSHLHANMDVLIGLGAAAGWITGLVNLLAPEVPSFLP
VGTMMVALHLLGRFIESHLRDRASKKVKGLLNLKARTARVVRDGVEEILPEEMLREGDLV
RLLPGERVPADGVVLEGESALDESFITGESKAVHKRPGDQLTSGSVNLNGVLLMEAQRVG
DDSFVSQMVRMVRESQGARTPIQALADRVTMYFVPGVLLLALVSALAWHLGFPIMDGLRT
RVAGLVGLGGGQVPWPWLYAAMATLVIACPCALGLATPMALAVATGEASSLGVLIRDGEA
FQELGKVDVVVFDKTGTVTHGRPRVVDHSLPPWALSAVLSLEARSSHPIAKGVCAFLTDL
GVQQVPVEDQAEEPGRGVVGTVDGVRWFVGRPDGDRWDSWSREGLTVVEVRRDREVVGAL
ALRDPLREDAKRVIEELVSRGIRPMMATGDSQEVASRVAAELGLQDWSFRMRPQDKLQLV
NRLQSQGMRVAMVGDGINDAASLKGANVGIAMGSGLDLAIESADLVLVRGGLYGVVGAVD
VSRSLTRIIAQNLAGAFIYNVLFIPMAMVGLMHPMLAELAMLCSSITVIINSLRIRARR
>tai:Taci_0611 heavy metal transport/detoxification protein; K07213 copper chaperone (A)
MITLKVDDMSCEHCVRRITDALKSAGIQGFTLDLSSKSVSLASEGDVERAVEALEGAGYP
SRVA
>tai:Taci_0612 hypothetical protein (A)
MISVDALPSRLRELGFEPWEGFGVRGAFRQVTFVKDALLGEVCRYHALDHLIWGTVDVSL
ADRILAGSSPLEDVMTQRFLIWTRSGGDGRRRVRSFLFGFRGFAEVCVMGPGMRPPRGFE
DLVVLAEASLEGPKGGGDGRV
>tai:Taci_0613 carbon starvation protein CstA; K06200 carbon starvation protein (A)
MLFGLLLAAIALFAVCYRVYGFKMARIYGLDDTRNTPAVEICDGFDYCPAHPSVLLGHHF
SSIAGAGPIVGPITAASMFGWLPAYLWCLVGSAFFGGPHDFGALVSSMRHEGKSVGEVVD
RWIGHRGKTLFLCFTILALVLVVAVFLQLAANSFAADPAVAFSGMLYIGLAMVFGVLVYR
YRISILWATVVMVPLVIYACWYGNSAPWVSRVFTLSSDTWRWVLAAYIFFASVLPVWLLL
QPRDYLASYFLYFSVIIGTIGMVLGRGADFQVTLPAFKGFTAGSQYMWPMLFVVVACGAI
SGFHSLVGSGTTSKQLRRETDAVAVGYGSMLLEGVVAVIAIGTVMISGGVDQGGPVVTYA
KGFGKFAGLLGIDPKVGMSLGLLAINSFILTSLDTATRLTRYQIQELTNNRVDKYTATVI
TVIGALALLLVKIHGADGKEVPAWAAIWPVFGASNQMVAALALLSIAVWVAKGLKKDNRF
LMAPMWFMLLTTVGALVLMIKDNLMLATPNYVLVVPSVLLLILAIMMVKEAFDALKRAS
>tai:Taci_0614 pyruvate flavodoxin/ferredoxin oxidoreductase domain-containing protein; K00174 2-oxoglutarate/2-oxoacid ferredoxin oxidoreductase subunit alpha [EC:1.2.7.3 1.2.7.11] (A)
MGTVLPSSPGGDLSIVICGAAGQGLQTVETLGAAMFKRMGLHVFATKEFMSRVRGGSNSS
QLRLSELPVRALVDRIDLLICLNRGLRDNVIRRISKDTLVIADPEEMGGEAEGLGGRFVP
FPILSMARSSGGPALASSVVLGLMGALVGVQWELLEREVRGRFAAKGEKVLSGNLKAAQE
GFHGALGLKSSEGIVVNLVPRSSLSGRLLMSGNDGVFMGAIAGGCDFVTAYPMSPGSGVL
HLMAQHARAFRVAVEQAEDEIAAANMVLGAWYAGARAMATTSGGGFALMCEAVSLCGVSE
VPMVVHIGQRPGPATGMATRTEQADLNLALYAGHGEFPRAIFTPGDVEEAFHCTRAAFEV
ADQCQVPAFVLTDQYLLDSSHDLDPFSVGHISTNWVVETSSDYGRYRITPDGISPRGVPG
LGEGLVCVDSHEHDEWGHMKEDFQLRVRMTRKRLAKEEVLRARVMPPVFNGPSDAPFVVV
GWGSTKEIVREAISSPELEGRFCQVHLPQVWPLPLKALRDLIRDRRVVVLEGNATGQLDA
LLRIHGICSHGRINHFSGLQMPVEDAVAALREMDFEGGA
>tai:Taci_0615 pyruvate ferredoxin/flavodoxin oxidoreductase subunit beta; K00175 2-oxoglutarate/2-oxoacid ferredoxin oxidoreductase subunit beta [EC:1.2.7.3 1.2.7.11] (A)
MDPRVFDVPGDNSWCPGCGNFPILDCLKSAVAGLGLAPKDVVVVSGIGQAAKLPHYFRSH
FFNGLHGRAIPVATAIQAANPSLKVICVGGDGDMYGEGGNHFIHAVRRNPDILHMVHNNM
VYGLTKGQASPTSPRGMVTPVQVDGVSSEPFNPLSVAVALGASFVARVFCADKEMMVRVL
QEAINWEGYALVDIFQPCVSFNKINTYQWFKENTVPVGEDHDPHDREAAMRLALSGPPYP
VGVIYRNKGVPFHRNLAPYADGDQTPLYRRSRSVEEVDSFLERYR
>tai:Taci_0616 alkyl hydroperoxide reductase (A)
MTEQIKVGDQVRDFTLKDQDGNDVTLSSLRGKKVLLSFHPLAWTPICRDQMKALDDLYDR
FVAKGVEPLGLSVDPIPSKKAWADSMGIRSLKLLSDFWPHGAVADSLGLFIEKHGFSGRA
NVLVDEEGRVQWVKVYELKTLPDFEEVLNLL
>tai:Taci_0617 hypothetical protein (A)
MRKLLAILLAMGFLLGSFQGAMAHPPAEVLLDYDGSVLTVTARHQVSDPAKHYVSRISVF
IGGKLVEQREYKSQGDGSKEVDQFQIGSIPKGSEIKVTAVCSIMGSASGTLKVQ
>tai:Taci_0618 2-amino-4-hydroxy-6-hydroxymethyldihydropteridine pyrophosphokinase; K00950 2-amino-4-hydroxy-6-hydroxymethyldihydropteridine diphosphokinase [EC:2.7.6.3] (A)
MTEVTLALGANLGDRLWALRTAVEHLTAQGWRVLRASPVFETPPFGYEDQPPFLNACVTM
ECPTDDPQEMLKTVKEVEAKMGRMERFRNGPREIDIDILFSGSTVYHGQDLDVPHRGIPQ
RAFVLVPLSHIEPNWVHPETGESVMGMLEKVDTRGIFNITNLLIG
>tai:Taci_0619 dihydropteroate synthase; K00796 dihydropteroate synthase [EC:2.5.1.15] (A)
MWDPRELQHRVKEVGADLRSVPYFMRKRGVLCLRLGPVDFRAANALKQELLARGGDAVVH
GGAIAGTVYRTRVILMGTPGQLRSLQEKLAHMPYFGLEEVRSGLKAALDNLDISNWEVPL
PGGRVLSLGRITKVMGIINLTPDSFFPGSRHQGPDGALETAERMLSQGAHVLDLGAESTR
PGSDPVSPEEELTRMLPPLRAIRREFPEAVISVDTYRSATARACAAEGADMVNDISGLSF
DPEMARTVADSGCALVLMHIKGRPKDMQQNPTYRDLLGEISDFFEHQMDLAERGGIPRDR
IILDPGIGFGKTYQHNLEILRQLEAFSTHGRPILIGASRKSTVGIATDSKDPEDRLEGTL
AITSLCAMRGIALVRVHDVEENVKTIKMIEAVKEAGL
>tai:Taci_0620 heat-inducible transcription repressor HrcA; K03705 heat-inducible transcriptional repressor (A)
MLTERQLEIVLSVVYEYIRSGESVGSRTVSKRYLSSRSPATIRNEMADLEGMGFLAQPHT
SAGRIPTTRAYRLYVDSVLQRQRHSSGVGIPLAETLIRKRRDLEGFLDEASDLLGRLTHY
VGIGAIAPLKDVVVRSVGFFKVDTRNVLLVVVLEGGLVHQKVITVPWELSSDELEELSRR
LNLVASGRPWGEVKSALEGYLMGELSRFSEACRLAIATLGEMLGSSPVKVFTGRVSQMLN
LPDFQDLSRLKAFFSLLEQEEELADLVARHSLGNGVSVVIGEEAQRPGLEECSLVLASSP
RGGAKAIVGILGPKRMDYERVIALLENVAKAMEDVED
>tai:Taci_0621 GrpE protein HSP-70 cofactor; K03687 molecular chaperone GrpE (A)
MDREHVSGVEPLEDQDLAGLAKVELVEMIRGRDRDLKRVEEELERLRASYDDLMGEAQRN
KADFANYVRRVERDRELDRKRSAESAVMALLPVLDNLERTLSSCRDQEDPIFKGVQMVTR
QFLSALESLGLECISVEGRFDPAVHHAVDFEETQDPDREGLIVAELQRGYLLGGKVIRPA
LVRVAKLKD
>tai:Taci_0622 chaperone protein DnaK; K04043 molecular chaperone DnaK (A)
MGKVIGIDLGTTNSCVAVKEGDNITVIPNAEGNRTTPSVVAFTKDGERLVGQLAKRQAIV
NADRTIISIKRKMGTDYKVNIDGKSYTPQEISAMILQKLKKDAEDYLGEPVTQAVITCPA
YFTDAQRQATKDAGTIAGLEVLRVINEPTAACLAYGVNKEGDHKILVFDLGGGTFDVSIL
DVGDGVFEVMATSGDNHLGGDDWDMRIVDWMIDEFRKAEGIDLRNDKMAFQRLREAAEKA
KIELSSMTETTISLPFITADQNGPKHLELTLTRAKFEDMTQDLLERTVAPTKRALEDAGL
TASQIDKVLLVGGSTRMPMVQRKVKELLGKEPTKGINPDECVAVGAAIQGAVLSGEKSGI
VLVDVTPLSLGLETLGGVFTKIIERNTAIPCSKSQVFTTAADNQPQVEIRVLQGERPMAN
DNVELGRFILDGIPPAPRGVPQIEVTFEVDANGIVNVTAKDKGTGKAQHITIQSSRLSEA
EIERLRREAEQHEEEDRRKKELAEARNEAESFVYNTEKTLKDLGDKLTPEERAPIEEKIR
QLRELTAKEDAAAIRGGIEELTKALHGISQKIYSQGQQGAQDPSSQGGSVDADFKDAGRA
>tai:Taci_0623 chaperone protein DnaJ; K03686 molecular chaperone DnaJ (A)
MAVAAPGRKDYYEILGVSREATSEEIKKAYRKLARKYHPDANPDDKDAEAKFKEINEAYE
VLSDPAKRSQYDQFGYVGDAPPGGNPFEGFGGFGGDPFGDLFGDLFDSFFGGMGGRPGRG
STAPRRGADVETVIQVTLEEVFRGAVKELTIPRWETCERCGGSGAEPGSEPETCPTCGGR
GQVEQAMRTPFGQFVQVNTCPRCSGRGRVIKSPCRQCKGQGRVRVPHKVEVRIPRGVETG
TRLRIPGEGEAGLNGGPNGDLFLVVEVMPHGSLERNGADLYTRITLAFPQAALGTEVPIK
TLEGEERVEVPPGTQPGSVLRIKGRGMPRMNGGRGDLVVQVRVEVPKNLTERQRALLQAL
AQEMNVKVRQEEGILDKLKGFFGG
>tai:Taci_0624 ribosomal L11 methyltransferase; K02687 ribosomal protein L11 methyltransferase [EC:2.1.1.-] (A)
MGSFWWYITLKGPDGSEEALMSAADLAGSCGSEIQELPEGVRIRYYFLSSNDLGYWQMRL
LEALGDGVDVEVEDSGKLENQQWYRVCEEGFTPVEAGRGFIITAPWHAQSCGSDRIPLII
KPGSAFGTGYHESTRIALGLLEDAREMLGPGFTLLDVGTGSGILAIGAIKLGAGTVYARD
LDGTVLPELRENLELNHLEGAVQFEEGDLLKGFQHRVDLITANILKDPLISMLPHVHGVL
SPRGLCVFSGLLLSEREEFLSALEANRLRPEKESSQGDWWGVLASNKA
>tai:Taci_0625 hypothetical protein; K09761 16S rRNA (uracil1498-N3)-methyltransferase [EC:2.1.1.193] (A)
MHRIRLEPCERLFPGRYRLDPQQARHLVKVLRCYTGALVEGLEEGRRVILRLSVSNGVVE
AKEVVDQEDLGGYASRVVLLVGLLKADQWDQVLRFSCELGVDQIVPVICERSVPRPDDWH
RKVQRYRRILLESTRQCGALRPPTIGDLVSLRELDPSGLPELRLGAFLADGAVPIGEVVP
CGDVALAVGPEGDWAPWEAEALIGMGFRPVSLGPRVLRASTAVAAAVSLVRLSSWGVER
>tai:Taci_0626 MiaB family RNA modification protein; K18707 threonylcarbamoyladenosine tRNA methylthiotransferase MtaB [EC:2.8.4.5] (A)
MSRPFRFKVISHGCRVNQYEGDALAAELEAAGGIPSAPEEADCLVLVSCAVTAEAERKTR
QELRRLKRRSPGALLVVCGCWVNRVSDQDLESMGVDVAVSNGLKGTIPGLVERHLHGFPV
GGVYRSSAAGWDPLSLRRTTRHTRAFVKVQDGCSRGCTYCIVPKLRGPSISRPFQEVLSE
VRSLVESGALEVVLTGVHLGDYRWDGLDLADLVRALSSVEGLGRIRFGSIEPFGLSQRLL
EALGGSRSFMPHLHVPLQSGDDQVLRRMGRGYGGSDYVEMVRRARQVLGDDLHVSADVMV
GFPGEDQVAFDNTLRVLEEARVGRLHVFPYSPRPGTAAYHWPRPQDDTVRERVQRLLEFG
RRSLGDFARGFVGREVRVLVERVEDRIGDGLAEPFLRVRFPYEGPPGRVVSVVPTGEVEG
LLVVGDRAFESPGDLLYPL
>tai:Taci_0627 heat shock protein 70; K04043 molecular chaperone DnaK (A)
MREPVIGIDLGTRYSLVSYCPPDGGPRILTNRWGKTRTPSYVAFRDGRFLCGEDALRGVP
LSGDVWWDVKRKLGSDWVVRCGGRAYGAEDLLSHLLCLLREDAEAALGRFVTSAVITVPA
HFGFPERGALYRAAKGAGFDFVRLINEPTAAALSVASDGRFLILDFGGGTLDISVLEGED
GVFQVLDSLGRKDLGGYDLDRRLAVWIWRCLGHVPMDEVDPRWIMVLREAEQIKIALSDV
QAVEWVPPAGFGCEGTIRITREDLEGIISPAIDEVVRLAERLFRRHSPDRLVVVGGSGRI
PLLRQRLSQRVGQIEHLKVCPDEAVVLGASLFARQCGERLLIDVLSSSVGVVLRDGCVQT
LVQRGTPLPAEASVSIGAESLMSGSIDLVQGEGAMRDPRGSRVIYRVDVPDGYRGDVRLS
VVVDTGGLLRVKVVGSGWSASRVVDLTLSGGAVPFDLEREIRERQSRLVGISSALSPALQ
DRLSSLLGKVRRVGALGNDGLSMEALEVFDRLMLDMERVLGGEP
>tai:Taci_0628 heat shock protein DnaJ domain-containing protein (A)
MAVSLDMDLKTLGLSPGASWEDVKSAFRRLARTYHPDVAGPEHSVRFAEINRAYMSIREA
VQRGTYGAYGSATSAGASSPFSGGTGTYYEGRTQRRARSRRPSRGIRIGGLGWLSSLGSA
IARGASAIFNQEERRRRESERRAQELERIIGEAMDLAGNRLDGILRRSRPAYDGSSSPHL
ETRLFSRHPGVVVLAMEELRRLEDRALAERLMGSLLSRGVPDGEVLKKALGMFRPACSEV
ARAICRWGASYGREEAVSVIRWLKYGGARDRALFKPFCSSQDPVVLVTLLDAWPMGCGLP
DVSDMSRFLKFEDEHLLGAALRLIKREGPQGWMMPRLERLASSHGSAAVRVWASAIVRTR
PME
>tai:Taci_0629 histidine triad (HIT) protein; K02503 histidine triad (HIT) family protein (A)
MAEPCLFCEIVSGRVPARRVYEDERVLAFHDINPMAPVHVLVVPKVHISCAADDPGSEVW
GAVMDGAVRVAELLGVSGGYRLVVNSGEQAGQTIPHLHVHVLAGRRFNWPPG
>tai:Taci_0630 30S ribosomal protein S21; K02970 small subunit ribosomal protein S21 (A)
MTTVVRRDNESLEDTLKRFKRELRKVGVLREARKHEHYEKPSEIKKRKKAAQAKNRRRAG
>tai:Taci_0631 GatB/YqeY domain-containing protein; K09117 uncharacterized protein (A)
MKPVDRVQADLVSAMKQRDQLALSVLRMLKSALQVAMTEKGGGGDVSEDAFISIVQRLVK
QREEAAEQYRACGASDRAQAEMLEAEFLRRYLPEQLSDRELDELVTREALGLGVTGPKDM
GRLMGRIMPLVKGRADGNRVRERVSAYLSSL
>tai:Taci_0632 ATP-cone domain-containing protein; K07738 transcriptional repressor NrdR (A)
MLCPRCSLSETRVIETRTSEGGRVVRRRRECPSCGYRFTTYEKVEERGILWVVKKDGRRE
SFDRQKLLRGLMRACEKLPVPLDVLEEAASRIEALLRERESGEVLSLEVGDLAMEELRRI
NKVAYVRFASVYREFTDLSNFAAEIARLIEEREDKHDNH
>tai:Taci_0633 anaerobic ribonucleoside-triphosphate reductase; K00527 ribonucleoside-triphosphate reductase [EC:1.17.4.2] (A)
MITTDGVIVNDSALGGRQQHLFGAGESTDLALMVDALGHEERYEWDPVRIKNALILEAQV
DPEVAASIASEVEDDIVRYGRDRVTTRLIREMVNVKLFQRGLDAKLADHSQVGLPVSDLE
TMLLKPNKENSNTTHNPESINLSIAERVLKEYSLSKVFSPDVASAHLNGDIHLHDLGMVN
RPYCSGQSIAYVARYGLNIPSITSVSAPAKHADVLLAHVLKMTSVLQNNFAGAIGWDAVN
MFFAPYMVGATDRQYKQLAQQLIFEFNQLAGGRGGQVAFTDINLYYEIPNHFRDVPAIGP
GGEFTGKTYGEYDQESKKFLKALFEVYLEGDSRGQPFFFPKPLLHITDYFFKEPGWEEFL
ELACRVASEKGNTYFVFDRGGVAKLSECCRLSFELSEEDLREAHQPWKMRYCALQNVTIN
LPRLAYRAKGDQEVLFDLVDQYMELSAKAHMQKRAFIKEILDLGKRGPLSALCVDHDGEA
YLRFHKASHLIGILGVNEMVQVMTGHELHEDKGALDLALSVIKYMELKCDQLSERYGVKM
VLEQTPAESTAHRFAKLDLKTFPEEASRVIKGDFRTNEIYYTNSTHLNYHLALDPIQRVV
EEGMFHPMIKAGALTHVWMGEHKPDPRSLSSLVQKIFHHSENAQVAFSPEFTVCNSCNRV
HRGLFESCPTCGSADVDGITRITGYFTRTSSWNAGKRGELRDRSRVAVS
>tai:Taci_0634 anaerobic ribonucleoside-triphosphate reductase activating protein; K04069 pyruvate formate lyase activating enzyme [EC:1.97.1.4] (A)
MCQVIVGGYVPTSLLDWPGMVCASLFTAGCNLRCPFCHNPELVPVPVAGDGPEAFLRVVE
GRRAFLDGVCISGGEPCMHRGLGELMARIRSMGLKVKLDTNGTYPEVLQDLLSRGLVDFV
ALDVKAPWDRYGDLTGGFDVASKVRTSIGIIRSWGGDYELRTTWVPKLLSLEDIKAIRFM
LKDDAHWVVQLFRPGRCLDPSLDQEDPASPAPLEEELRGIRVRGIGA
>tai:Taci_0635 extracellular ligand-binding receptor; K01999 branched-chain amino acid transport system substrate-binding protein (A)
MKGFKVVGLGLLLAMVFAGGALAADTIRIGVYLPLTGQNAFGGQLELEGVKMAHREAGTV
LGKKVELVVVDNKSDKVEAANAVKRLVEKEKVVAIIGTYGSSLAMAGGEISEKAKIPAVG
TSCTNPLVTQGKKYYFRTCFIDPYQGAGAAAFAMRDLKAKNAALLIDVAQDYSVGLASFF
EKAFTKGGGKIVAKLSYNSGDQDFTAQLTEIKSKNPDVLFIPSYFAEGAIIMKQARDLGA
KFHILGGDAMDNPDIVKIGGKAVEGFAYTTFPYDPTMKNMNPVAKKFTERWRKEFPGKEP
NVNAALGYDTYMLIIDAIKRAGKAEPEAIRNALASTKGFLGVTGVTNINATGDAEKPVGI
MQIKNGKRIFLTTVEPKL
>tai:Taci_0636 inner-membrane translocator; K01997 branched-chain amino acid transport system permease protein (A)
MSLDMFIQHLFNALMLGSLYGLVAIGYTMVYGILRLINFAHGDVFMLGAYGVFWSFTLFN
FPWSAAVVLSVVAVAGIGIMVDRIAYRPLRDAPRISALISAIGVSFFIENVCIVVFSGIP
RPVPSPEWLVRVVELGNVRILPLAVVVPVVSLLLVAFLFWVVYRTKPGLAMRAISKDIET
TRLMGVKVDHIIAMTFGLGSALAAAAGIMWSLRYPQIHPLMGIFPGFKAFIAAVIGGIGS
IHGALVGGMMLGFIEIMIVAFMPTLSGYRDAFAFVLLILILLFKPTGLMGEKLEDKV
>tai:Taci_0637 inner-membrane translocator; K01998 branched-chain amino acid transport system permease protein (A)
MMDKKKRDLILNGACLALLGLFLWWADGHLDGYKIQVLNLIAINAILAVSLNLIYGFTGM
FSLGHAGFMAVGAYTCALLILPPIQKEMIYILDPLIWPLSVMQAPFFVAVLAGGIMAALF
GLVIAMPVLRLGGDYLGIASLGFAEIIRVVFTNAKSVTNGALGIKGIPPYANLWWNWGWF
LITLYVVVSLLRSNFGNCLKAIRDDEVASRAMGIDTFRYRVTSFTIGAFFAGVGGALMGS
LITTIDPKMFTFLLTFNVLMIVVAGGLGSVTGSVLGSVVITILLEWLRFVENPIDLGPIH
IPGIPGMRMVIFSLALLFIILFRREGMMGQREWSWDALIGLLTRRGA
>tai:Taci_0638 ABC transporter; K01995 branched-chain amino acid transport system ATP-binding protein (A)
MEEHILRTQGIVMRFGGLTAVNGFEIAVKRGGIVSLIGPNGAGKTTCFNIMTGFYTPTEG
HVFFNGEDITGLPPHKVCARGMARTFQNIRLFSGGTVLENVLVGFRVRQRSPWWAAPLML
PSHLREEREIRERGMELLESVGLGKLAFEMATSLPYGAQRRLEIARALATGPSFLLLDEP
AAGMNPQESLELMGFIRNIRDRFGLTILLIEHDMKVVMGISEYIWVLDYGTIIAEGLPEE
IRSNPKVIEAYLGEEALEHA
>tai:Taci_0639 ABC transporter; K01996 branched-chain amino acid transport system ATP-binding protein (A)
MLEVEALHVHYGGIHALKGISMEVPKGKIVTLIGANGAGKSSTLRAIAGLVKDKRGRVRW
NGGDVTQMTPESVLRSGIALCPEGRRIFPHLTVMENLMLGAYIRDDQVGVKATLDWVFEL
FPRLKERTWQKGGTLSGGEQQMLALGRALMSQPDLVMMDEPSLGLAPLLVKEVFEIIQAI
NVEGKTVLLVEQNAFAALKVADYAYVLEVGSLVLDGPGSKLLEDPRVKEAYLGG
>tai:Taci_0640 CDP-diacylglycerol--glycerol-3-phosphate 3-phosphatidyltransferase; K00995 CDP-diacylglycerol--glycerol-3-phosphate 3-phosphatidyltransferase [EC:2.7.8.5] (A)
MSSLNLPNLLSLSRVFLAPVVMVILTMRTQFGSFLGMPLGDLLALLVFVVASVTDAADGY
IARKRGMVTNLGKFIDPLADKILVTAVLVALVELQRLPAWIVVVVVSREFIVTGLRMVAA
AEGVVIAASKGGKAKTVSQIVAISMMILDLPGGIWVMWVAMILTVWSGMDYLIKGKDFLS
R
>tai:Taci_0641 acetylornithine deacetylase or succinyl-diaminopimelate desuccinylase; K01439 succinyl-diaminopimelate desuccinylase [EC:3.5.1.18] (A)
MSRFCGDPLDDKVLAYEGAMVEALCGLVRRPAISPDDGGLGEYDKALYIESLVSSLGLGP
VEMYGSPDPRAKGGVRPNLVLRVPGSYRDLPRLWIFTHMDVVPEGDRGLWESDPFEPVVR
DGMVIGRGANDNGQELVASLFALKAVVDQGGPGREVCLAFVADEEVGSEHGIGFLMREHR
DLFSPSDLVLVPDGGNEAGDFIEVAEKTILWVEFQVLGRQVHASRPDQGINACRVANELS
VNLDRALRSAFPESDPLFEPAISTFEPTRRLQNVANVNTVPGREVFALDCRVLPHVPVSE
VEKVIAAEVRKVEDAYGAKVSHRFLQKGDPTPVTDPASPVVELLTRSVQSVLGVSPRVGG
IGGGTCAAFFRANGIPAAVWAQETDTAHMPGEYALVEHMLNEARVFARMFA
>tai:Taci_0642 tryptophanase; K01667 tryptophanase [EC:4.1.99.1] (A)
MVRRIQPEPFRIKMVEPVSIPDKAQREEALKRGHFNLFGLRSEDVYIDLLTDSGTGAMSK
QQWAALMRGDEAYAGATSFYALKEAVKDILGFDYVIPCHQGRAAENVTFGALVKPGDRIP
FNMPFDTTRAHIFNVGAEPVDCVIDEAYDPAKYHPFKGNVDIAKLEKAIQTYGVERIPLI
MVTITNNSGGGQPVSLANLREVRKVADKYGIPLFLDAARMAENAYFIKTREEACKDMSVA
EILKACMDCADAITVSAKKDPLVNIGGLVCTRTEDLYYKILPRVILFEGFATYGGLAGRD
LECLAQGLREMVQEDYLSHRIAQVAYLGDLLDEAGVPFVKPTGGHAIFIDAAAFLPHIPQ
KYYPADVLGVEVYREGAVRGIGLGALAFATEDEATGEIVYPKLELFRLAINRRTYTNSHM
EYVAETIINVYKRRDSIRYGLKVDFAPAAKGLHHFLAHLSPVSL
>tai:Taci_0643 N-acylneuraminate-9-phosphate synthase; K01654 N-acetylneuraminate synthase [EC:2.5.1.56] (A)
MRIKVADNLAIGDGERCFVIAEVGANHNRSMSLAKELVDAAVEAKADAVKFQIYTAEGLY
SRRTPMHSGYSKDLFSLIKEIETPRDWLPELSEYCASRGIVFFATPFDFAAVDELDPLSP
LFKIASFELVDLPLISYCASKGKPMIISTGLATLGEIEDAYGAALEAGNPNVAFLQCAST
YPAPPSIMNLRSMETIHRAFGTPVGLSDHTTGIHISVAAVAMGAKIIEKHFTLDRTMEGP
DHPFAIEPRELCEMVRQIRDVEAALGDGRKLGPRPEEMEFYQKARRSVHAAVDIPAGTVI
TREMLTVKRPGYGIRPKFVPLIVGRAAKCHIEADQWITWEMI
>tai:Taci_0644 N-acetyltransferase GCN5 (A)
MDNLGDDIDLIDYRDILSEPREVQFLVLRWRNSDHVRHQMLNSSIITEEEHARWLDSLSG
EPKRQVVRVAHLDGVPFGVVTLKDLDRESLRCDWGMYIGEREYLGRGLAKRMLFHLMDWA
FDEEGLERMYTSVVGSNVGAISMYLKFGFKVEGRFERHIRSPQGSWEDLYWMATFREDWF
GRRARMAEMLDGLSG
>tai:Taci_0645 spore coat polysaccharide biosynthesis protein (A)
MLLIVTHGGPGIGGGHASRCLALAEAFSSLGFPVVLAANRWAVEFFQSNWDSNQPLQVLE
LRDPLDAAVGDLVPRMWDLRPTLTVADSYLLGCRELDALRGLGRLFVIDDLRTLPVDLHA
HGVLNYSLTAHELGYVRGRLLLGPRYALLRRIFWRLEPRGGERILVIPGASDPLGVNLEL
LRWDLPFPLDLVVGPMVPRDLVEELTALSKGARNVRVLVSPPDLPDRMASCGTVLCTSSV
TAYEALALGKRIVTFQVADNQASNGRAIGEMGLGIDLGPWGSWGRGELIWAVERAFPPPP
GAVDPRGALNAAEEMARWAVEG
>tai:Taci_0646 preprotein translocase subunit SecA; K03070 preprotein translocase subunit SecA (A)
MIKGIIKMLGLDPNDRALSRYRKMVDQVNQLEDRVSALSDLELEGTAVEFRGRLEAGEGL
DALLPEMFARVREVSRRRLGLRHFDVQLMGGMALHEGKIAEMKTGEGKTLVATLAVALNA
LEGKGVHVVTVNDYLAKRDAEWMGPVYRGLGLTVAVIEPFMSQEDRYAAYRADITYGTNS
EFGFDYLRDNMALSKREQVQRGHWYCLVDEVDSILIDEARTPLIISGPSEDSVEPYRVAD
SCARSLRKGEDFEVDEKERNVALTERGIARCEEILKVPNLFSDYGMSELAHKVIQALKAH
HLFQRDVHYVVKDGEIVIVDEFTGRLMFGRRYSDGLHQAIEAKERVRIGRESQTLATITL
QNYFRMYKKLSGMTGTAATEAEEFKEIYGMDVVVIPTHRPMIRVDHPDVIFRTQREKYNA
VADLVEERHRSGQPVLVGTASIENSERVSKLLKARKIPHHVLNAKFHDKEAAIVAQAGRF
GAVTVATNMAGRGTDILLGGNPSFLAKEDAASKGIDPIGSPEEYREILERYRKLCEEERK
KVVAAGGLCILGTERHESRRIDNQLRGRAGRQGDPGESRFFISLEDDLLRLFGSDRIQGF
MAKMGMEEGESVEHSLLTKAIENAQRKVEQMHFDIRKQLLAYDNVMNQQREAVYKERQEI
LWADNLIDRAWSILEDTVSAILDSHSQGGEDGGFDLKGCSLRLRSVLGPGFDAPLGEDKD
LEQVRGEILDLVRRAFETKVSELGEQNASELFRFLLLNVLDSHWKEHLLAMDELRRGIGL
RAIGQKDPLLEYQFESFNLFKEMLDKVREGFCELALRVRIVEERRPARVQEGRGPMLLGS
SPGDGAEEGHKPFHRGPKVGRNDPCPCGSGRKYKHCCGRGE
>tai:Taci_0647 hypothetical protein (A)
MRLRGWLVPLAAWLFLVLSTGAHAFDLAPEGVRALKEKVPSLAAFSSDGLVWRLERRYRM
LSDGSTEASCTLVAQIGERIPGALRRLFVPVPDGGSAQAGLRYYDPMTWREVGSVSPKET
QLEGVRGLEMSLPQDAAGRVVLITLVQRVPSRASLSGFVSFGMELPVWEEVLSVEIPSGR
GLNFKQQGVQEPVVGSLSGVEAYVWINRNQPPMSDSGLVDRQRPWVSFSTSRGPEAASLR
LREMDSVRTDRLSGLPKDPKGKLEALESRWSSSLKGVRVMSLVGGSDPVGSRLTLALRDA
LEAEGHHVETWWAPKSGFAPGDPVSDGMWLTPVLRSQRLFGGSPFYVGQGVPPGEVPMGL
LGRTLYRSLPSGEIGSMGVPMPPAENSRVSSYIRGSVSPDGRFEGTMEVLISGAWIGLVD
LEDPLGWLNTGGSFIFDGVRVRRSQRGLVLESPMAGQLDVGANGMLLKIPSVYPRMLEDL
VSRGEVLKPRFPFLLEQRVDLGVPKGTSPVVEPVLKNSRWLRQRISSSSVRGRISFSAAL
TVRDAAGGRSDVSSEDFFFFIRGLGDGILVR
>tai:Taci_0648 arginyl-tRNA synthetase; K01887 arginyl-tRNA synthetase [EC:6.1.1.19] (A)
MVEEIKLSLEDKIRGIVTQMAQERGVEIPGRAKIYLERPKREGQGDWACSAAMQLCKSFG
VNPRELADEISAKIAEDPSVETVEVAGPGFINITLSKGWVGDLIRRVISAGADYGRVNDG
GGKKVQVEFVSANPTGPLHMGHGRGAAVGDITASILSYAGWNVEREYYINDAGLQMEMLG
RSARSRYFELIGRGDEAPFPEEGYHGDYMYDIAREILDEKGPSLADLPEEEAVPLFTDLA
YERTLKWIKRDLEDFGLKFDVWFSERSLYVGDQVERTIEALKARGYAYEAEGAIWFKSTA
FGDEKDRVLIRSNGAPTYFMSDVVYHKNKYDRGFDLVIDVWGADHHGYIPRMKSAVAAMG
RDPEDLQVLLIQFVTLLRNGEPVSMSKRAGAFVTLRDVMDEVGVDATRFFFVMRRCDSHL
DFDLELAKRASSDNPVYYVQYAHARMCSIERESDARGLERPSMDDLDPSLLSLPEELRLA
TVIAKFPEEIRKAARDMAPHRIAYYAQELSEAFHSFYNVARIIGEEEPVRRNRMLLMEAA
RIALRNALGILGVSAPERM
>tai:Taci_0649 hypothetical protein (A)
MRLRWAVFWSAATLVMAILATALVLETRKVDRLARLVDRRLDELVKLSRHNQMLERKIRY
YSTDEGLARLAREEFNLFYPDEVVYKIEVVPPKPLRGK
>tai:Taci_0650 30S ribosomal protein S6; K02990 small subunit ribosomal protein S6 (A)
MRPYELVTILTADLEDPRSAAEELAEVLKSQGAEVEKVDLWGKRRLAYPISKKTEGVYVL
YNFKQKPSMIKEMERVLRLKPQVMRHLVVARDEK
>tai:Taci_0651 single-strand binding protein; K03111 single-strand DNA-binding protein (A)
MSRGFNKVILMGNLARDPDVRYTPSKQKVARITVAVGRQWKSQSGEVQNQTDFISVVAWG
NLADLCERYLRKGRPVLVEGRLSVRDFDDARTGQHRWVTEVVAQNLTLLPGGRREDDASF
PAGPRGKEEDFGSLRDDDDFSGEFPLDISGLKDDDEVDLPF
>tai:Taci_0652 30S ribosomal protein S18; K02963 small subunit ribosomal protein S18 (A)
MNGQYNNNRKRRKRRPKVCHFCVDKVEAVDYKEFDKLRKYVTERGKIIPRRVTGTCAKHQ
RQLTRAIKRARILALLPFTAD
>tai:Taci_0653 hypothetical protein (A)
MTPIRSLVESALLSAMGAALFLASNFIPVAGAFLTLLCPAPLVILGLRHSPRNAVLGMVV
ASLVSFLFLGLQGGLFFFLGFGILGVGLGMLARTRERAVEILFYGIIVSLVSKLALVAVM
VKLTGVNPFSFGDQAQIEAMLDKVFDFYARHGMGSAAMEETKRQLLAAFGQLPDLFPALI
TMASAVDSYLSYSVSRWVAGKVSMAELPPLPAFSQWRFPRSVLWAFLLSVVVSMVAGPKG
QGVLHQASLNLRILIQMLFFIQGLAVAWFFMLKRGLSRGVRYLLAALLVLMPLLSGLIVM
AGLLDLWWDFRGRFGGEDR
>tai:Taci_0654 50S ribosomal protein L9; K02939 large subunit ribosomal protein L9 (A)
MKVILKEDVSKLGRKGDLVEVSDGYCRNFLFPRGLAEEATPGKLKELEERRRSKAAKDAK
LMAQAKEQAAHLGGKRVVIKASAGESGKLFGAVTAQQVAEAIEAQHGVKVDKREIKLDQI
KQLGEYRFKVRLYPGVEAEMSLSVEA
>tai:Taci_0655 replicative DNA helicase; K02314 replicative DNA helicase [EC:3.6.4.12] (A)
MSEVTFDRVPPHNLEAERSALGACLLDREAMLAVTELLSPLDFYDQRHRLIFELIQDMAR
KDKVVDALTFLDEAQNKGMLERMGGSAFVAALADSVTTTANAEYHARIVKDKAIHRRLIQ
VGGDIARLGYQEDRPKEEILDEAERMVFEIGTGASGAQVRPIKRVMGETFRQIEERFASG
SIVTGVPTGFDDFDRLTGGLQPGSLNILAARPSMGKTAFALNIAQNAAVRGRTPVLIFSL
EMGAEQLAQRLLGAEAGVNIHDLRTGRFPESCWDKLARAAGTLSEAPLFIDDSSMLSTLE
MRARCRRFLAHHGSLGLVVVDYLQLMSLPGRVDSKQQEVAEISRALKGVAREFNVPVLAL
SQLSRAVELRNDKRPQLSDLRDSGAIEQDADLVILLYRPGYYERDQADTNIQAEAIVAKH
RNGPTGKVDLVFLKEFAKFEGLERRYG
>tai:Taci_0656 ParB-like partition protein; K03497 chromosome partitioning protein, ParB family (A)
MAVDKMWDVLRFLRTPQKEEGEGAEEAASPSPEELKLKIDSKLEEALKATEAMVDLVSEE
APGQSATAVSHDEEGVLLPPPDEAAPFPLPPVNVPSEGLNMVSVDLISPNPYQPRQMMDE
EEIKELAESIRQVGVLQPILIRPVGDRYELVAGERRLRAAKEAGLATVPALIVDVDPQAQ
QLLALVENLQRKNLSAVEEARCLQDLLERTGLSQAELAKRLGRSQAAVANKIRLLRLDPE
VQELVVSGRLGERHARSLLAVPPERQRELAYRVIDEDLNVRDLERIVSIESGGEKPQRKR
ASSRSEDESRPVTGPAGELLRELGALVNKHRNKGLAAQWQVKEMAQSVLVVEIVVDMKET
IG
>tai:Taci_0657 O-antigen polymerase (A)
MSRKVIPPGALWYRSLVPDWAYLVLGGVALGLPNLVFSGFLFYDPLHLLKWMVTMVPVAL
LSVWCGLSIARRRWEDTGFRVDPLGALLLCLILWASLQPLLGGIKSMPTFVREWFAFSGL
VAFYLVTYNVFRGEGQLRAFIWLGVVNGAINVLFAEVQTRMSVIPVPFILNAPGNYVGNT
AQQEMFGLWTAMACLGGAYLHMSYSLEGRRGAARWLNLCLMGVNGWGLWNSTARGGIVSL
MVGLFAMGIVSWRGLERGSLRRLGEAVVVLVVVLFLTFGAGKLGLSRAETLVVKASDVIE
NPGDLAGRIGIWRSSWEVFKFSPVRGVGLGQFKYHYLAGQRVMFDKYPDGKWQYTLWAHN
EYLQWMGEFGLVGAALLAMAMGLWLWGFVRALMRGEELPRYVAWAAGMAFLVAFNALFSR
PFHRVENVIWLAFALGASSRHLLPREVRFNRVNNPWLTRLFGGVWALLALLGLAYLVDGY
IGDRNLLTASRVKDPEMKMVYINRSHGHLMTREEAEEQRGYYFLALGEYMRDPVLYRKGA
DILYGAFNARTDTKKLFDLIKAYGILRDKERVLELVHYLKPGTYKVHL
>tai:Taci_0658 hypothetical protein (A)
MKEIADLNWQLIASLVLISAVVAYVGDVLGMKVGKRRVSLFGLRPRHTSSIITAVTGVTI
ALSTLVVLSFASSTVRSALLGMKIISRQMQELNVRLEESRRELRDSQGKLLESHEAMRAM
EERLKAVEGRLSSASGELNRVRGRYEALSAKTSELEAKRSDLERQLVELTLQRKALEAEV
AELKSKRDKLERELSQMRSGRIQVLAGELIYQLPYVGDRDPQEAIKVLLERGRANLAFRF
GTRPEEVALVADQGDVSSAVDRLSRARGRKVLRLTASANAVTGQAVPCRIKVYDSVLVVR
DREVLAAARFDGALSPVDAESALYAMLREVNQRVVRRGLLTDPLSGAVGGLSAAEFFDAV
ERMSNASGAFRVLVEAKGDTYTEGPLAVTVRVSDL
>tai:Taci_0659 N-acetyltransferase GCN5 (A)
MSILGEYVTYDSKESVRPEELQDLYRFTHWGRSRTLEQIALMLKGTSMCFSVRHGGRLVA
FCRLITDFVFRGTIWDILVHPDHQGKGVGSALLDYVLDHPVVRPIPLIITYTSDLSSFLI
RKGFEPREGALVLLKRPIEYT
>tai:Taci_0660 S-adenosylmethionine synthetase; K00789 S-adenosylmethionine synthetase [EC:2.5.1.6] (A)
MSKERFLFTSESVTEGHPDKLADQISDGILDAILEKDPMGRVACETLVTTGLVVVAGEIS
TSCYVDIPRLARDIVKEIGYTRAKYGFDGDTCAVVSSIDDQSPDIAQGVDRALEVRETHM
TDSQIDAIGAGDQGMMFGYACDDTEELMPAPISLAHKLARRLSMVRKQRILPYLRPDGKT
QVTLEYVDGRPVRVDTIVVSTQHHPAVDASQIEADIVEHVIYPVIPAHLMERRPRILVNP
TGRFVLGGPMADTGLTGRKIIVDTYGGMVPHGGGAFSGKDPTKVDRSAAYMARYAAKNVV
AAGLAKSCQIQVAYAIGVAHPVSIMVDTFGTGVISDEALMSLIREHFDFRPGAIIRDLDL
RKPQYRRLAAYGHMGRTDLDPLPAWERTDKAEALRKAAERMA
>tai:Taci_0661 phosphoribosyltransferase (A)
MTRDGGAFGPLFALLEGMGRGVFHVFLPVSCPVCGALGYELCPGCAVGLLANGGSVLLDL
GGSWLPVHHGGLHRGTLRDVIHRLKYKGLSSLGVPLGEALGEVFGPMGRGLVPVPLHVGS
RRGYNQSELIARGISSVWGVPVADYLRWRVRVGNQVSSGDRVLPRGAMEWTGPPMDGLVL
VDDVLTSGATLRAAVEALKAGSCGTEGALVLSLAKSFGGSGV
>tai:Taci_0662 hypothetical protein (A)
MFEVGELDLISCVICGKAFVGAKGGSPFCPSCQDEGMRLYLLLRAMLRDFPSLKLSVRDA
AEILDVPEEVVKALFVWDYPPLAAQGRDVCPMCGDPSPLGWLCDKCKAYVRHRMVMEDH
>tai:Taci_0663 anti-sigma-28 factor FlgM family protein; K02398 negative regulator of flagellin synthesis FlgM (A)
MIDRIDRIYGGNPMERKGRGGRVRPSGGGGDQLEVSPFARELSDALKEMQKLPDVRSDKV
EEIRSRIEAGTYRPDLDLVAERLVRAGIRKGV
>tai:Taci_0664 hypothetical protein (A)
MSVPELIKTLEMQDEVLGQLGDLLVKQREALKDGRLQVLQDLFKEMQFVSVKAQALETKR
SRLSSALAAQMGCEPVLSQLSDVVGGEEGERLRAAGDAVLKRVGFLRSEMRLMELLMDEA
KVLNEMLINEWRRMRDPMENAGGFSARI
>tai:Taci_0665 flagellar hook-associated protein FlgK; K02396 flagellar hook-associated protein 1 FlgK (A)
MLNSFFGFEMGRRAMDYFRRGMETAGHNISNANVEGYSRQRVDASSSPPFTDPGLARPAL
PGQIGTGVQIDAIRRLRDLFLDSQYREEVCVKGYWDAVLNAVNQTEMYVNEPAGKGFQAA
MNDFWAALQEVSKRPDNSATRESLVQNAKSVVVFLQQLNTNYDQYRTALNKEIRLKVDEA
NSLIDQIAQLNGVIEEIKGVGGNPNDLMDRRDLLVEKLSKIIDCTVGSPCIDEADGDFKV
DLGGKLLVQGTEARHLVLVPVAGNQGFFDVQVEDNLFSHVSDPTVATAILEQKMPESVVS
LNVNRLASETRWELGRGDAMLTVTDKDRALGLRGSFALQVSSSGVVRSSAAFPAAGGNPV
GTVLIPPTGNASYRFRLSAGDFESMVSVTWDSVNSRWDITDNLGNSASTAGGFLNLSDLN
SFFANYSAKVTSSLSTGGDQLTLSSVDRHLLSISDVQGNLGSLLGLTGSSPAVTIEVTEA
DSLVTIANKINSAYSSDLARKVPPELTTNPPGTPPETPEQWLRCLVEQDGTTGNYYLKLQ
SHLVGETYRINVLGGSDCGTGQGGSLYMARKLGFVNADDSTSVMTYSQDAYFVFEDKEYL
SSTNAFKDARRLSASDLWSASMPTEVYKGLRLELKGVGATQIQSRHHVKGGELRGLLESR
DDFLLTQMDWFDEIVFGLVTEFNSLHYSGHGSGDYINTTGIDFFVPVVGKYGASSNFALN
QLLEIHSSLVAASSGDGAGHAQGAAGNSSGDGSVALKLAQLKQAKVLNGRSADFNAYYES
FIAELGAVGQRASTMAKNQKALVDQINTQRQSVMGVNMDEEMMDIIKFQQAFNGIARYIT
TIDEMLDKIINGMGRVGL
>tai:Taci_0666 flagellin domain-containing protein; K02397 flagellar hook-associated protein 3 FlgL (A)
MLQRVTNSMMHGMLLSDMQSNLAKMLEIQKQLATQKKFSRPSDNPIDVTRSLSMDTTITE
NVQYRRNLDDALTWLNNTETAFDQITSVYQQVRQLAVYAGDGGLVDVDMGAIAEQLYQLQ
EEMRNAANYEVEGRFLLSGLSTGVRPFVRDSSGRVVYKGSTMPVYFEMERQQLGRVSFTG
RDVFQVNEKKYTLRSFEVPLDFTWKGRDEIIQLQVGDQVVKARLSERWQDEKLDNVADST
DYDRFREASELEGYSLDDVAKALNDSIEMGDLKRLVSVSVEKDTAKGVQRLVIRSHNGLP
VRLTSWPETDIPKLSQGVRGVDVPLAPPFVADASSTLTVDFGNGVTHDVAVAGKTLSQIA
DELMKVPGLWAERKTDGTNEWLLVVSRDPSRSFSIRSTGNVATDVFGSDTVLSSEVQKNV
DHSHIDLVRLLGMETSLKSTEVSPTWNVDTTASPLHWKFMAGGKRGELFINGDPDLTMEE
LAQRINAVMGEWVEAVVELDEPDGASPSPDPLGNSGSNAEEATKRLILRTRDGSPLVVYD
GERAGANYASQLGVDTSVRGAGPLTYPSDGAGPFDENMPALVEVRVGDETYTVKLCRLRH
DTGEKVAEAIVAQVNQMAGERLLDVDSLSSSDDFAILSLTGQPVSIVDRGYGDPAYGQYT
GGVAIQLGIASGVTGGGVPGNTAAGADGTVRISSLGRWVDVPVLATDDVKSFLDRARDLA
GDWLDLSYFDPSLSNPPGGTNVSFSISAKDGSPVSIFDLSGSASSVFNMGTGLSGSSLGA
WTPVAGDVLTISVNGVTHSIDLYDESKGQPIVSNLDELADLINARFQGQDLVAQTVDMGG
GSKRLVITSPRGYVVNVDESAMSAGTQLGLNGTSPSRGGYGPFNQRVQVRTLGNQTKQDF
FGVMDDLINAVRNEDRRGISDHLLKKVTDWGDNLLRCRTECGALINRYENTQARLKQNNV
NLTELQSKISDVDLAEAATQFQMAQAVYQASLAVIARIIQPTLVDFLR
>tai:Taci_0667 hypothetical protein; K13626 flagellar assembly factor FliW (A)
MSGNVRTVSTTRFGLLEVGDDAMVRFPKGIPAFEDHTEWAFVGEDDSPVKWLQSLKDGDV
ALPVCPPHLILPSYQAKLTADDLKIIEASSEDELGIMVVLTIPGNVAEMTANLRAPLIFN
YIKQLGCQVILSNEEYSVRHRVFAPGVPEASPCGGGEGS
>tai:Taci_0668 carbon storage regulator CsrA; K03563 carbon storage regulator (A)
MLVLSRKPGESIVIGDGIEVRCLEVRGEVVRLGIVAPREVKVWRKELIQEVTETNVAAAS
VRPPEGWSRILMSIANVEERNDSDEAKE
>tai:Taci_0669 hypothetical protein (A)
MNSLLRKNLEELRSRQPLLAERIESEMAKLEPGDFTVTDVSSGRWVKDPSGKAFFERIVD
HSLSGDCHMVLGVGYPPYLFKVLRGLPKEALAVVVIEPDLRRLLATFSMTSVYMALPRGC
RLSFVVWGETALVDEAVAYNVVPLGIFLFTQARKLVHRGIAEVEGEALSALEAKFWDVVR
YRVESLGNSPEDTLLGIRHGALNLPRILEGVDGKDLVRIWKDRPAVCVASGPSLKRNVDL
LKGNEDRFLIVACDTALLPLLRRGIVPHAVTTIERNLMYEVWMPSVLEEFPEECRGILLV
SQSVSEPITAGRWPGPVFVVGKMDSPADMWLVNDVLKKNTMLSGMSVAHMSMCFAVGVGA
SKVALIGQDLSFDDDGETTHMEGAASLTPDGIARELAYPRLEVEAIGGGRVKTHQMWYYF
LQIFERILPNFGEDKVFQCSERGAVIKGAGCMPLREFMARFGDAQRVPRVGEEDVKFGSA
ESEVSGILVRIGRAKSDISFCLDVLDQMEEEINRVSAPALAPARRRQHAMKVAELLDRLH
GANRALAFIGQSYTHLSGVVIAKTRFLETMEDVREWTKVHLDMVSSHRVNLGFMRQWLDY
MEAMLSLNVEGEVSMYRGLRDGDLLEPLGEALERFFESGESDLLSPLGLSISDMLCRVDL
ERQEGVHPELLWMAAKFLALQGRPYEARRLMGRAYGMWHDTVAPSEVVADFFIDWAAIEA
SHDLVRAPQFELAISLLDSARDVMPQWTERIDSLKTQVLESQRRYLDAVKLVPEYDLQRR
LMERRNAAQEALLRQDLPRAFEEVMAMEEGLEKYPGDVVPHLRWLSKTALDCLGCDDPQV
DAACRRAIDFIWEIRDRLVPLGFPFDRRMLDYLRDKGVDVVEIQVEGSQVP
>tai:Taci_0670 flagellin domain-containing protein; K02406 flagellin (A)
MRVYHNIPALFAYNSLSATNNNLQKSINKLSTGLRINSAADDAAGLAISEKMRAQIRGLD
QAVRNSQDGISMIQTAEGALNETHSILQRMRELSVQAANDTLTQQDRSYIQDEIDQLKDE
INRISSTTQFNKKKLLDGSAAVLWSSDKLTTKAFVRGGLRTVDQFGQKNSAEGNYNISIV
ANPGDAQVQKTDIFKIKHENVIMNVTKNTNKGVEKVRVDSLPAGKFTILAVTSENFSITG
GSLQDQQIFGAADGIIISALGGASSAAGGGGSIYFEVVAVDTANSSVTVRGVANVLSVEG
DSSTFTNENIILANIALSATTMTAFGTTAMGDGVIAINASTNYSVGDKIVVNFVAGTADG
DLQVTISATNNTSWFGNWDISSYTLTAAFTLDASQVAGKDVHFRNFYLNTANGTLYESDI
VLTLSTSFTATGATLAAFDAAYVGQTAEADVQLRDLDKFWDANGRFLLDDPKDITIVQGD
GTKAKITLYSTDTLRDVQTKMNNAIAFDLGQAKYLTANTDKFVTFVGENEVVAGTSQSVQ
GTFVIRSAVAGKAGELNFSGDEDLIKALSLNVIRNSTENQFRVSVQDAHSGATVVSNAKV
TGNVLYGIVHENVDVEFDNMANVRVSFLNNDFTLSQDTGKIYQTKLHLADNTTVFQIGAN
EKEDMGVNIGDMSARALGVHNILVTDRDSAARSITVIDNAIDRVSKQRAAIGAYQNRLEH
TINNLTVAGQNLTAAESRIRDLDMAKEMMNFTRLNILMQAGNSMLAQANQLPQNVLQLLR
>tai:Taci_0671 hypothetical protein; K06603 flagellar protein FlaG (A)
MAIQPIKGGTDEPQPRLREKELLMSLDKAGANASHAERNLMPSEEEILGVLRKAEETAKV
FGRDLKFQYRKEADIYQVEVIDRREDKVVRKIPPDEIVKLIENINKLLGILFDDRF
>tai:Taci_0672 aldo/keto reductase (A)
MQDRLVLGTAQLGMVYGVAGGEVPSYERASCLLKSAWEAGVRILDTARLYGESEDFIGRF
MSDTSFFFNVITKISGSRDDMQKQFQVSLSRLNLDSVYGLMLHHGKLLSGPHARSIVSFM
LDQRDSGRARKVGFSCYDPDEALAAIDEFKPDVVQIPLNLMDRRFIASGVLQRLKDMGAE
VHVRSCFLQGLMLMEPQLSSEKVKGVAPYVESVWRRAKDLGVSPMSLALSFCLSQPQVDL
VVVGVDSPSQLMEILRTPIISAGQEIYRGLECDDLSIIDPRSWSR
>tai:Taci_0673 LPS biosynthesis protein (A)
MEELQRCSRCVLPITWETVYFDEEGVCNICRNWDVKQKEIDWKARDRELREIFNEVKGRN
LPYDCIVPFSGGKDSTFTLWAIVREYGLKPLVVSFDHWFYRPNMLENRKRTFRRLGVDVM
TFTPNWKIVRRLMLESLIRKGDFCWHCHAGVFAFPMHMAVKFKVPLVIWGEGGGEYEAYF
RFADLEETDEWKFNRRIVLGMRAEDMAGFIGVEARDLMPYAYPSRQELDEVGVKSLPLGK
YRPWDVKKHVEIIKRELGWQEDEIESGFPGPTYEKIECMFTGVRDYIKYLKRGFSRITHL
TTLDIRHGRMTREEALEHIKRYEERKPKSLEVFLEYIGITEEEFNEIVARHLISPALPKD
PSSIPEGDKLRDQESWFRDSDDLNYRGKVW
>tai:Taci_0674 imidazole glycerol phosphate synthase glutamine amidotransferase subunit; K02501 glutamine amidotransferase [EC:2.4.2.-] (A)
MAFRLGIVSNGLGNVGSVMSALRFYGYDVDLVSSPSQGGGLSMLILAGVGTYGAAVSSLK
NCGMWDFIRQWGESGRPIIGICLGMQLFASHGEEGGVNQGFGWIPGRVVRMEGVKVPHIG
WDRVKPRENDLSSKLFSAVRYGYFYFMHMYHMEVDCPDDVIAGVEYGGKDFVAAVGKGNV
IGFQFHPEKSQGDGLRVLRSAVEVLSR
>tai:Taci_0675 histidine biosynthesis protein (A)
MMPKRIIPQFLLKGSRLVKGTSFRDHVDVGDPVSQAMIQDAQGAEEIVLVDVDATREGRL
VDTSLISRMVERCRLPIAVGGGVGNVDDASRLFVAGADKVIVNTAAVLNPSMIRPLAERF
GAQSVVVSLDLKRNSKRGWVPVVRSGEEEVDLDFVYLLEALEANGAGEFIVTSVDREGTL
SGFDLDMLKVVREVVKVPLIASGGAGNYLHLVELFLSIDLEGVGIGKMLALRDYDVVRIK
AFLKGRGIPVREA
>tai:Taci_0676 N-acetyltransferase GCN5 (A)
MLSVKFKLLSPDDVGPDYVAWMNDPDVTRYLECRFRSYTEEDLRGFVRAMVDSGNNFLFG
IYDGEKHVGNIKIGNVDWKHRYGDLGLVIGLKEYWGRGVATKAIDYCCSYAKCELGLRKL
FAGIYDGNVGSLRAFLKCGFSKAGVLKEHRICGGTYVDELIVERLL
>tai:Taci_0677 acylneuraminate cytidylyltransferase; K07257 spore coat polysaccharide biosynthesis protein SpsF (A)
MVLVILAVLQARVSSRRLPRKVIKEILGVPMILRQVERIKRSARVDQLVVATSLDASDDV
LCDLCERSGLDVYRGSLNDVLDRFYRACLPYAPDHVVRLTGDCPLADPAVIDLVIDEHLK
CGSQYTSNTLEPTFPDGLDVEVMAFSALRDAFEEATLPSEREHVTPFIYKHPDRYRLVNV
RRKGDNLSHMRWTVDDERDFELVSKIYEALYPLRPDFSSEDVLRLLEAQQELKGINSGAV
RNEGYLKSLEEDAQFLKQRGGYDA
>tai:Taci_0678 class III aminotransferase; K01845 glutamate-1-semialdehyde 2,1-aminomutase [EC:5.4.3.8] (A)
MPNIDKSLEMQRRGRALIPGMTQLLSKRPDMFSLGVWPGYYSRAKGVTVWDLDGNEYIDM
SISAIGASILGYADPDVDGAVIDAIRSGVVSSLNCPEEVELAELLCDLHPWAQMVRFTRS
GGEAMAVAVRIARAHTGRDRVAFCGYHGWHDWYLAANVGADNALGEHLIPGLDPCGVPRC
LEGTALPFRFNRVEELKSIVEEHRSDLAAIILEPVRNDDPTSDFVAAVREMADHVGAVLI
VDEISSGFRLNSGGAHLIYGYKPDMAVFSKAMGNGYPIGAIIGKAPVMESAQRSFISSTC
WTERTGPVAALATISKHRALDVSRHLCKVGKMVQDGWRDILSDLSLSGHVSGMYPMSHVD
FDGPFARHMKAFFVQEMLDKGFLASNLFYASLAHNENHVSSYLSAARDVFAKMKRHLEEG
TIEKALNGQPSQVGFKRLN
>tai:Taci_0679 polysaccharide biosynthesis protein CapD; K15894 UDP-N-acetylglucosamine 4,6-dehydratase [EC:4.2.1.115] (A)
MFDGSSVLITGGTGSFGKAFVRRILDNYKPRRVVIYSRDELKQSEMERDFDCPFLRFFIG
DVRDLDRLRLAMRDVDYVVHAAALKQVPAAEYNPMECIKTNIVGAWNVVQAAIDLEVEKV
VALSTDKAANPINLYGATKLCSDKIFVSANNIAGTHRTRFSVVRYGNVVGSRGSVVPVFK
SMIEKGAKFLPITDARMTRFWITLQQGVDFVLKAFARMRQGEIFVPKIPSARIVDLATAM
APQLPQRVVGIRPGEKLHEVLCPKDEAFNTLEFHDHFVVKPAITFQEGVDYSINPLGETG
KPVEDGFEYQSGSNPWFLSVEDIRTLVGGPFGR
>tai:Taci_0680 DegT/DnrJ/EryC1/StrS aminotransferase (A)
MAFIPYGRQYVDDDDVAAVVKVLRGDWLTQGPNVADFEEAFAQKVGARFAVSFSNGTAAL
HGAYYAAGVGKGDQVITSPMTFVATANAARFLGAHVRFVDVDPSTLCMDPDRLQEMVSPR
TKVIAPVSYAGYPVPLDKITAVARSVGAIVVEDACHALGASREGGMVGAQADMTVFSFHP
VKHITTAEGGMVTTNNEELARRLRLFRSHGVERDPSRMSRNDGPWYYEMVDLGYNYRLTD
IQCALGLSQLAKLDRFVQARRRIARRYAELLKGVPPVGLPPHHPGHSYHLYPIRVPAERR
RDVFEALRREGVGVQVHYLPVHMHPYYKDLYGIPDDDLPNALNYYRETISLPMFPSLEDH
EQDRVVELLSSYLG
>tai:Taci_0681 hypothetical protein (A)
MECIATFETTHMALLFERTMRKNGLNVKIVPVPRSLSSSCGLACRYPCEEEERVRSMVQE
GQIDVSGYHRL
>tai:Taci_0682 outer membrane chaperone Skp; K06142 outer membrane protein (A)
MKFNFRFVGVMLVATMLLALLGGVAMANEKVGVLDPQKVLYMHPKFNQTQNQIKTMMDKK
QAEMKAAIDKEKDNNKKAQIFEAKRREAAAEEKKLMDPIFKDIDTAIRTVCKNKGITLVV
AKDSVFYGGIDITDDVLQEVKKQAAK
>tai:Taci_0683 ABC transporter; K01996 branched-chain amino acid transport system ATP-binding protein (A)
MSQERTPILSVRGLVVNYGAIKALQGVDLDVYPGEIVAVIGANGAGKSTLMNAVMGSVPR
QGGKIFLDGEELPTKSYQVVTRGVAISPEGRKVFAPLTVKENLLMGAFPQKSDEQIRSDM
RKIFDLFPRLEERMNQYAGTLSGGEQQMLAIGRALMARPRVLLLDEPSLGLAPIIIKEIF
KELKRINEEMGLTILIVEQNARQALMLSHRAYVLQTGHMIMEGPSTELLNDPHVEEAYLG
GKKR
>tai:Taci_0684 ABC transporter; K01995 branched-chain amino acid transport system ATP-binding protein (A)
MSFVLELSGVSKNFGGVKAVQNMTFSLEKGELAALIGPNGAGKTTIFNLITGVYDVSEGK
ITFKGEDITPLKTYEVIGRGIARTFQNLRLFQSSSVLENVMTACQQHYKYSFAEAFTHLG
RWRSMEEANRKLSMELLDRVGLADRAHQLAGTLPYGLQRRLEIARALSLKPELLLLDEPA
AGMNPEEVEQLNELIVGIHRDFGLTILVIEHHMELVMAICPHIICMNFGAKIAEGGPEEI
QSHPEVLKAYLGEEE
>tai:Taci_0685 inner-membrane translocator; K01998 branched-chain amino acid transport system permease protein (A)
MDQYLQGIIILLCINCIAAMGVSLLTGFTGIFSLGHAGYMAVGAYAVAILTVEHEIPWAL
ALIAAGLFAALLAFVVGVPTLKLMGDYYAIASIGLGEAIRLIIENWQSVTRGARGYPGIE
DFVSAPVAVGIALLLGTFMFFLVQSNFGRGFKACRDDYLAASLLGFNTARYRVLSLTISG
FYCGIAGGMLAGFMGFIQPVMFDINKSTELTAVVVFGGLGSLSGTLIGTTVITLVTELFR
PISQYRMLIYGLVLVLIMVLRPEGIMGQRELKSVITSMFKPKKTSPKEVA
>tai:Taci_0686 inner-membrane translocator; K01997 branched-chain amino acid transport system permease protein (A)
MGGTVVQQIINGLSLGSVYALIAVGYSLVYSILLFSNFAHGGFLVIGGYTCYYALNSMGV
NIWVAGALSLLAGGLSAVLTEKIAYKPIRERTSVTLYLLIASMGMSIVIENLFVVTVGGR
FRALPPVIPTNPVNFFGIATTSAFDIISLVTAVVCLTGLQLFLSKTKWGLAIRAASYNLR
TAGLMGVNVSLLISIVFFVAGLLASIGGIFLSVRYTLYPQLGIITIKAFVAAVIGGLGSL
PGAVVGSLILGLAEMLTAGLISSQFRDLVVFALLIFTLLIRPTGLFGKSVGEKV
>tai:Taci_0687 hypothetical protein; K09129 uncharacterized protein (A)
MSDVSLSLVKVNVPDGCNVIVGQSHFIKTVEDLYEALVTSSPSLEFGIAFCEASGECLVR
RDGNREDLIEAAVSNALAIGAGHVFVVVLRNGYPINVMDRIKSVQEVCSIYAATANPLQV
VVAVSDQGRGVLGVIDGFPPKGVESEEHVKSRRYLLRDIIGYKR
>tai:Taci_0688 Na+/solute symporter; K03307 solute:Na+ symporter, SSS family (A)
MTLFLFGVLLVLVSFALIGKLSSRGVKRAEEFTVAGRKASAWSVVGILLGALVGGASTVG
TAQMAYMWGISAIWFTLGAGIGCLLLAVTLAKPLRRGGKETIIQIIQGAFGRRVAFTVLI
SSVVGTFLSVVSQFLSGAALVATVVNLRPQVSLGIMALLVLAFIASGGIKSYGALGKAKL
VLLYILMGLCAIKAVSTGETPVKIFGTLPSTPYFNPFGRGIAKDLGSLVALIVGVFSTQI
YVQSILAARDEATARRGALLSAFLMPPLGLMGIWVGLSLRSAGVEIEPSQALPWFVVHHF
SPLVGGILWSALLITTVGCAAGLVLGIGTNVARDFISPLIRRAMTSRGMNPSGWEVTVLR
GSILSVVLLALGVALDSRDGTILNWGYLSMGLRGSGTFFPLIGAVLFPRRLSPRWALVSS
SGGLLGTLFWGMMDMKGEPLYAGLALSMAGLMLGLASSRGSQRL
>tai:Taci_0689 hypothetical protein (A)
MMQKITLSKLLAVWLLVPLFLVVLADPSMGTSGEDLTALKEGWGWPVVVIPPKGGWGSPE
GDSVKWALRTAEMEVSLRHGGVHGRDVVFMYPNLNGPEDALKRLQIWRAIGVGVILCFDQ
GPIMEALIRACRERGPSLILSDGEDISLRSPSGPPWRYLFSLGFFRNYRANALAQLATRG
NLKPAIISDRYDPDMESGTEATYRLLSGRFRGLRTFWLMGRGDVNFRYRLAEASADGAVV
IVSWLDSLSSVSLWRTAKSYKLPVEIWHAAPPNHQILKEADGLLYVDGDLLLASRTKELN
DLRWKIIRTTRREVRDLVMAGKSYAMGVWVIRAHETAGTNRADVLVSHLASTREVPLLGE
MLSINPVTHRPLKRTFGVIRVSGKAPSLHSTLSITSNSVEE
>tai:Taci_0690 hypothetical protein (A)
MKLRDIVEAIDGRVLCCEDRLDQEVGSAYASDLMSDVLAFCSPGALLITGLTNIQIVRTA
QMLDLCGVIFVRGKAPQDDTVKLAESSGIPIVLCGHSMYMVCGELYAKGLPACHLPSEGD
>tai:Taci_0691 anti-sigma regulatory factor (A)
MDVPVSLEYSVEGDDFLAAGEASNNIKETLKMLGVPSPICRRAAVVTYEMEMNLVIHAGG
GTLKAMIYPDKLEILAIDQGPGIPDVEKALQEGWSTAPDHIREMGFGAGMGLPNIRKNSD
IFEIQTEVGRGTTVRSVIAFSA
>tai:Taci_0692 Fe-S cluster domain-containing protein (A)
MSHSVRIFESACKGCVNCLKSCPTEAIRVVDGSIRILKDLCIDCGECLRTCGKKALGLEE
DDWDIIKSHTPGILAVDPTFFAQFGAYWHPSMVIQCLREWGLDMIVDQAPRAFDLAAYAV
AKSIEMASREQLPLISTYCPSVVRLIQVRFPELIGRLVTVQNPLDIMGDLWRMETGRRDP
ITLLAPCPSKITLVRCPVSRSSSPFQHVVSVRKVTRQLLAAGPQVADNLPDPTNKRWLKW
ALRGGEARHVRAFSSKPIVTLAVSGLRNTLDLLQDLELGRLSGVDFVECRVCDLGCIGGI
ANAESRFLASLRLQPLSAPWDISPEEREEIAALYDRGTWALEMPVQPRPRLPLSQDLTEA
MAKLKEMKAIYAQLPHIDCGSCGRPSCNAMAEDIVRGEGEITDCIFKLRDEISDLAGRIA
ALSKSVPHTMKGRS
>tai:Taci_0693 HPr kinase (A)
MKVKELIDHLDCRLHAEGRPDEDVYRGVAGDLLSHVMGAAPEGSCWVTIQTHVNVAAVAV
LKEMPLVILASDREPAPDLVERCLKEGICLVSTPLSIFEVCSRLGNLGIEG
>tai:Taci_0694 PHP domain-containing protein; K07053 uncharacterized protein (A)
MGLRPFKLDLHVHSVLSPCGELEMGLSDIARRAAEVGLDGLALTDHNACANAAGLIEAAQ
ELGLWVIPGCEVQTEEDIHVVCLFPTLGSAMDFQGWTWNLLNPVANDPDVFGYQLVVDKE
GNILDQVDTLLVQGIRAGVDQVLLEVRQRGGITILSHVDRPSFSYPAVLGPIPPDLPVDA
IEISWRASDQEAERIRRSLPHLPFLRSSDSHCLSHLSAQRCTTFLMGDLSFPELRLALKG
QEGRGILAPYRFPSDLEVR
>tai:Taci_0695 DNA repair protein RadA; K04485 DNA repair protein RadA/Sms (A)
MAPKTSSRYRCSNCDFVSLTLVGRCPSCGSWGTMEREEILPVSSAPSGGLPKLVTLEEAP
PERRILSGLPDLDLVLGGGWLPGGVVLLGGEPGVGKSTLLLQSCSAVAQGGTKVVYVSGE
ETPSQIASRAKRLQLTLGENFKVLVCDDVMKAIGAAEAHGAELLVVDSVQALRHPDASGW
PGSPNQVRAVAENVIGFAKRTGASAVMIGHITKQGAIAGPKALEHLVDVVLVFFGERTSR
NRLLRAEKNRFGGTEELGIFQMCERGLVPVSDPSALFWGEDEGVAGVAMGVPMEGSRPIL
SEIQALTCQSPYPYPKRASKGIELNRLQLLMAVMDRRCGMSLRTSDVYLNVAGGLAIQDP
AVDLAVCAAIASSVEDVPLDMKACFIGEVGLAGEVRPVPRMAQRVREAERFGFRRFVVSA
KDLKADGLDCSRDDIIPVRNVREMVKLVLG
>tai:Taci_0696 hypothetical protein (A)
MDYPVEVWLGFLALGVVVVVLSAKALRQKPSFGKEGMEGSSALALTDLSPRGTVFCHGEI
WKARSVGGSIPKGSQVVVDRVEGLTLVVRPDDEKDGKTGGGADVV
>tai:Taci_0697 hypothetical protein (A)
MLFELIGMILDLGGSLLGVVLLLVLATSAIKIVPEYQRAVVFRLGRLIGAKGPGLIVVIP
LIDRILKVDLRVVTLDVPVQEVITKDNVPIKVNAVVYFRVMDPSRSVVEVENHIMATSQL
SQTTLRSVIGRSELDEVLSSRDKINMELQQIIDERTDPWGIKVSAVEVKELELPEGMKRA
MAKQAEAERERRAKVIAAEGELQAAKALSEAASVMESSPITLQLRYLQTLREVASEKNST
TLFPVPIDLLRPFLERKGS
>tai:Taci_0698 leucyl-tRNA synthetase; K01869 leucyl-tRNA synthetase [EC:6.1.1.4] (A)
MAYDFGTIEPKWQKVWEESGAFHVERGGDKPKFYCLEMFPYPSGALHMGHLRNYSIGDLM
ARFLRMNGYNVLYPMGFDAFGLPAENAALKFGVQPAEWTWKNIEHMTGQLKKMGCSYDWR
RRVETCNPDYYRWTQWLFLQFFKKGLAYRKEAPVNWCESCKTVLANEQVVDGGHCWRCGT
AVTKRNLEQWFLRITDYAQELLDCLDSLEGWPERVRMMQRNWIGRSEGVRLSFAIDGTDL
TMEAFTTRIDTIFGVTFVALAAENPLVRQLAAVSPKGDEMLAFAEKVMRQNEIERCAAGG
EKEGFDTGFFAVSPVDGRKIPIWIANYILMDYGTGAIMGVPAHDQRDFEFARKYQLDVVP
VIRPVDGPIPDGSSMDRAFEDEGIQCNSGQFDGLPTREAISKMALWFEENRWGKREVNYR
LRDWLISRQRYWGAPIPVVYCDCCGIVPVPEDELPVKLPMDVTVLEGGGSPLPGASHWVN
TSCPKCGGPARRETDTMDTFICSSWYFLRYTSPSSKDAPFDFDDVSYWMPVDQYIGGIEH
ACLHLIYARFFTKVCSDLGLLPKDLREPFTNLLTQGMVIKDGSKMSKSKGNVVDPDEIIR
RYGADTARLFILFAAPPEKDLDWSDKGVEGAHRFLSRVFRLVEENLEGLMSAPSPMDVDS
IGDKALRDVKRQIHRTIDKVTRDISKERQFNTAVASLMELCNSLQSLKPSSPEGWSVLRE
GVESLVLCLAPFTPHVCEELWSMLGKNGLVSLCGWPKADPKALEMEDVTVVFQENGKVRE
QLKVPAGLSKDQLAERVLSDPAVAKRLEGKEILKVIAVPDKLVNVVVKP
>tai:Taci_0699 DNA polymerase III subunit delta; K02340 DNA polymerase III subunit delta [EC:2.7.7.7] (A)
MPHLVLLLGEPSSIKGLVQRALEDLGAPGQEVTRRSYQSWSDLLGDNSSCGLFAERSFVL
VEVEGDLGPFPLHMTPLLEGPEADNVVLLAVNQLPKELSQGELKGRVSVYRDEPLPRFGR
DRIRWIENQARGLGLSISSDGLAFISDAFEDREEISGELRKLSMLGRAVSLEDVRSLCLG
DGQRNLVSFLDLLCARRDVEAIKTLEALKRDQDLLPLVSATYNRFRLAFYAHRFGEGWVN
RNLSPRPYAMKMAMRAVEAYPLAALRDFVWELIRINVMEKMGLGAGWARFDMAVFGLLNS
SRGRR
>tai:Taci_0700 30S ribosomal protein S20; K02968 small subunit ribosomal protein S20 (A)
MPNKKSAAKRVLVAERNRLYNRFWKTRCKNAIKKVLEAVQSKDVDMAKKRLDEAQKVLDK
AVVKGVIHRNTAARRKSGVAAKVHALVKGAQV
>tai:Taci_0701 carbonic anhydrase (A)
MSYGIDPAEPLISRGAVILCAGGHGAVLYDLIRCLGVSVLGVVDRDSRIREAFDGVPVLG
GDPVLEELSPQEVWLVNGLGANPDCAPRNALYRMARGMGFEFPPLVHPSAVLARDVRLSQ
GCQVMAGAVIQTGAVIGENSVVNTRASLDHHCVVGFGAFISPGAVLCGGVRVGDGAFVGA
GSVLLPGVSVGDGAVVGAGSTVVEPIPAGTVAIGSPARVRR
>tai:Taci_0702 50S ribosomal protein L34; K02914 large subunit ribosomal protein L34 (A)
MKRTYQPHNTPRKRSMGFLVRSASASGRRVLRNRRRKGRKRLAV
>tai:Taci_0703 ribonuclease P protein component; K03536 ribonuclease P protein component [EC:3.1.26.5] (A)
MSGTCHLPGRSGRSFPFPKDVRLRSGWEFDFVFRTGRRSCGELVRLFFVTSPDGTTKVGV
TVGKKMAKAARRVRGRRCAREALRRLIPWIKDGVWLAVSMRERGLNATARDVYADLAALL
WRNGLLSDQWPGENWEVDRG
>tai:Taci_0704 hypothetical protein; K08998 uncharacterized protein (A)
MRNPMVLLCLFSIRVYQIFLSPLLGRNCRFHPTCSQYAFEAISRFGVLRGIWLSAKRLVK
CGPWHPGGYDPVPHR
>tai:Taci_0705 inner membrane insertion protein; K03217 YidC/Oxa1 family membrane protein insertase (A)
MGSLWSAAGDLMLRTLNLFYAITHSYGLSIIMLTVVVRILLHPLSHKQMVSMQKMQKIQP
RIKVIQEKYANDKEKMNQEIMQLYRENGVNPAAGCLPLLVQLPIFILLYRALINYDFSNT
SFLGVNLSMSALGAMANALGISSAKPTFTAILSGILTNPAGLANVGVYAPSVILIVLVGF
LTWYQQKMSSGNNPQMAFMNWFMPLFMSFICLSLPGGVMIYWGASSFISVAQQKWVMMRT
EEEMKVKPTLHKNKPEHQEKAEKTGSED
>tai:Taci_0706 single-stranded nucleic acid binding R3H domain-containing protein; K06346 spoIIIJ-associated protein (A)
MIHEDASVVVESASLDEARIQGALKLGVDPTDLEAEVVGEEKRLFGLLGRKLKIKVYAKE
PMELLKVRRCAGQLLSMMDLDLKSSISPEGLVDLDGPDSGIIIGRYGETLKALEHICNLM
VNNKAGSPKVRFDCGGYREKREASIERLAKSAAASAVRRGRPVSLEPMSSWERRIVHLAL
KDNQEVETKSVGEDPFRKVVVWPKRSPGRQMSSDGRPSGRPRGRMGRQTGR
>tai:Taci_0707 hypothetical protein (A)
MKLSHQELKGMSPSQVRGVIRKGQWGGPTAGLCDGHAQANLVALPREFAMDFLIFCQRNQ
KACPLLDVTDPGGWEPKLVAPGADIRTDIPKYRIYVGGELAEEVSCVKDHWRDDLVGFLL
GCSFSFEWALLDQGIPVRHIEEGKNVSMYVTDIMCKEAGVFKGPMVVSMRPIPHHLVPKA
VLCTGRFPFVHGAPVHVGDPSSIGIKDISRPDFGDPVTIKEGEVPVFWACGVTPQAVAMA
SKVPFMISHSPGHMFICDIRNSELAVF
>tai:Taci_0708 LamB/YcsF family protein; K07160 UPF0271 protein (A)
MSVLIDLNSDLGESFGAYRIGDDESLLGVVSSANVACGFHAGDPSVMGRTVRACVEKGVA
VGAHPSYPDLQGFGRRNMAMTPDEVYQIMVYQLGALMGFCRANGTELRHVKPHGALYNQA
AKDPNLAQAISQAIRDVDKELILLGLAGSAFEEAARQAGIPFAEEAFADRAYNPDGTLVP
RSQPGAVIHDPAEAVSRTVEMALNGRVKAVDGSWVQMRPHSICVHGDTREASALASSIAG
ALSDAGIRIRPLREVLGL
>tai:Taci_0709 urea amidolyase-like protein (A)
MILSVKAPGLFTTVQDLGRWGHQDKGVSVGGAMDPFSLRLGNVLLGNPEGAAALEITFLG
PTMEVLHAEGALTLAGPNLGMTVNGKPIPPWTVLTPSKGDVIAFSGPKGLGCRGYLCFSG
GVQVPLVMGSRSTHTRSRLGGLEGRPLKAGDQILTGPPDPLWDLGAGLSLERSHLDLLLG
ENVLDVIPGPQEHMFSPEGIETFYSSSYVVSDEADRMGYRMEGPKVAHSGGADIISDPIP
LGAIQVPGGGNPIVMMADRQTTGGYSKIGVLTRWSCARLAQAAKGEAFRFRPVDRDKAIK
DLLSFENLLAHARTIRARYRSGGHKVLVSPPMGRRYMEVRLGGRSFTVTVEEI
>tai:Taci_0710 allophanate hydrolase subunit 1 (A)
MSNHFPRIRCAGEGALLLELSDRIDMEVNLKLHRIRESLMSKSRAGLIECVGAYSSMAVY
YDPLVMDVEALSSTIMTLLNQGAQTERGQREVVHIPVCYGGEMGPDIETVVFHTGLSEDE
VVRRHSSREYYCYMVGFTPGFPYLGGMDESLETPRLKTPRKCIPAGSVGIAGKQTGVYPI
ESPGGWQLIGRTPLKLFDPSREEPTLIRAGDFVRFVPIDLAEFQRISKEVMAGTYRVKRQ
RGGEEA
>tai:Taci_0711 transmembrane transport protein (A)
MRGKEANKVRGGYLGLSGSVLLGAAFLMATSAIGPGFLTQTAVFTEKLKSAFGFAILSSV
LIDIAVQLNIWRILGVSGMRGQDVANRVLPGLGYFLAFAVALGGLVFNIGNVAGAAMGIN
VVAGVPLVPGAILSSTVAIALFLRKEMGKAMDNFTKALGILMIALVLFVALKTQPPVGLA
LKETLLPSTVDWMTVLTLVGGTVGGYITFAGAHRIIDAGVTGTNRLAEISRGSVNAIGIT
AIMRYLLFLAILGVVVSGKALDPENPPASAFLLGAGQIGYRFFGVVLWSAAVTSVVGASY
TSISFLKTLFRSVDTHQRRWIIAFILTSTAIFSTVGKPVKLLIFAGAVNGLILPLSLLSV
LLAAHRKDIVGDYEHPKLLTLLGYVMVAFTGWMGVTSLSKIAELFK
>tai:Taci_0715 protease Do (A)
MRFLDSISKKGAYRLVALLTGLAMLTLGGMGGGYLYSRLNDESKPPVGVSVASADAPSGD
VYTGNPIVPLVKKASPSVVNIDTERMVRQSFSPFPDELMNDPFFNQFFGEHFRQFTRVVP
MRGKGSGFLVSTDGYILTNNHVVEGADKITVTMLDGRQLQAKLIGRDPTFDLAVIKVEGK
NLSALKMGDSDKAEVGEWVVAIGNPLGLEHSVTVGVISAKNRTIQAENVNFQGFIQTDAA
INPGNSGGPLINLKGEVIGINTAIVPYAQGIGFAVPINMAKQVLDDLIRHGEVKRGWLGV
FAQPNNPAFAKAYGVPTSEGAIVASVRDGSPAQAAGLQRGDVIVSVGGKKISDDRSLTFV
VRSFTAGTKVKVEFYRRNRKMETEVVLGDTSLARAANPRPSVPAAGLRSIKVLGAKVEPL
SDQLRSQIRAPKDLDGVVVSSVDRGSVAQSMGLRRFDVIMEFNGRKVTRLEDLAAVARGK
LSTVAVFVWREGNTVYLSAG
>tai:Taci_0716 histidine kinase (A)
MKIKDPLFGILSPKQLRSALLKTLIGEALLMGFSLMLLILASILWQRETESVSLDRVVVF
SFSQPGIARSILVALMGALPFVFILSILDELSYERRLRRLFWALKDVGEGKRSPTEGFDG
TYEEQIAELLGSYSILARDKGVNLNSQFLSDAGHEIRTPLSIIKGRIELALMKERSGPYY
KEKLEDVLRQVCSLERLTKGILELSRLEGMKELDLGMTDLSIVAEEALSSLKDQIRAKGQ
RVKLVTEEAPVLGDEDMLVQMCRAILDNASKYSPNGSLIEMTVRRDDKGGLGVISVKDYG
MGMDPGTAVKCFQPFWRKEASRSSEGYGLGLSMAQRIARLHGGHISVRSTDGMGSTFTFS
MPLKEGD
>tai:Taci_0717 winged helix family two component transcriptional regulator; K07665 two-component system, OmpR family, copper resistance phosphate regulon response regulator CusR (A)
MRLLIIEDNEDLCQLLREGFEELGHEVDTAGDGRNGLDLIRSGKYDCVILDIMLPEMDGF
EVMDQVRDEGHDVPVIMLTAKDSVEDRVHGLEQGADDYLTKPFDFKELMARVNALMRRSG
DQRRSILKCGPLTLDPVARECRVGDIKVPLRRREFDILELLMRYENQVFSRDKIIAQVWQ
KEYDGTSNVVDVHIKYLRDKLRPFNLDMMVVTVRGVGYKVANPEGE
>tai:Taci_0718 30S ribosomal protein S15; K02956 small subunit ribosomal protein S15 (A)
MISKEAKQRIIEEFKVHGADTGSPEVQVAILTHRIRELTEHMREHPKDFHSRRGLLAMVG
KRRKLLAYLKEKDFGRYKNLVQRLGLRH
>tai:Taci_0719 polyribonucleotide nucleotidyltransferase; K00962 polyribonucleotide nucleotidyltransferase [EC:2.7.7.8] (A)
MHKVVQLELGGRVLSFETGRMAKQANGAVYASYGETAVLVTSVMSEKPREGLDFFPLLVD
YEERFYSAGKIPGGFIKREGRPSETAILSGRMVDRSIRSLFPEHMRNDVHVVATVLSVDQ
HNPPNVLAINAASAALAISDIPWDGPIGAVRIGCIDGQLLVNPTEPQMAESTLDLLVAGH
DGGITMVEAGANEVSEDLLVDAMELAHQEIRRIVAFIRDLQAQVGLKKVEIAPPARIDEI
DAWIEAELKEEIYKAVQIHHKVERKDALSAITKRAVERFEESHPGCAGYVASVVEEWVKK
GLRRLLLDEGRRADGRAMDQLRPITCEVGVLPKVHGSALFTRGETQALAVTTLGMMGEDD
QILDGLKIDEPAKRFLLHYNFPPYSVGEVRPMRGPGRREIGHGALAERALRPMLPSEDQF
PYVVRVVSDILESNGSSSMASVCGGSLSMMDAGVPIKKAVAGVAMGLVTDGSRVCILTDI
QGLEDHYGDMDFKVAGTRDGVTALQMDNKAGGITREILKRALDQARDGRMRILDIMDGAI
RSPRDQISPNAPRIMTITIDPDKIRDVIGPGGKTIRSIIAQTGAKVDVQDDGRVCVAAQT
EEAASQAIKIISDLTREVQAGEIFVGRITRMLGFGYFVEVLPGKEGLLHVSEISSHHIPK
IEDAFSIGDEVLVVVREIDDMNRINLSRRRLIDRYDQLAKDPALAAQVEVERAREIRYGT
LKPEGGSPKGPQGRRDSDRRPSGGDRRDKHHR
>tai:Taci_0720 deoxyuridine 5'-triphosphate nucleotidohydrolase; K01520 dUTP pyrophosphatase [EC:3.6.1.23] (A)
MIRMDMTDVLVKIKRDPSAADLPLPSHGTVHASGVDLRSNEEGVLQPGEVRAFGTGLSVE
IPPGYEFQVRSRSGLALKNRVMVLNSPGTVDADYRGEVRVILYNAGAQPFQVRRGDRIAQ
MVLCPVLRPVFVEVDSLSGTERDSGGFGSTGVR
>tai:Taci_0721 hypothetical protein (A)
MWQVTMVVILGLVFGGFIWCLWTAMKAEERKRSA
>tai:Taci_0722 sodium:neurotransmitter symporter; K03308 neurotransmitter:Na+ symporter, NSS family (A)
MAEQIKGQNEQWSSRWGLVFAAIGMAVGTGNIWRFPRVAATNGGGAFHIAYFFALILWAI
PLLCAEAVWGKSARMGVIGSWKEMLGRKWTWVGGFIAWVCLAITFYYAVVIGWCIRYFLY
AVSGVIKPGVDTEALWKAFINDPMAGLLFFAIAVGMSLFICLAGVQNGLERANKIMIPSI
FILLIFLAIRANFLPNSWKGLEYLFTVRADDVFRAKTYLEAFTQVAWSTGAGWGLFLTYY
VYTSKKEDILLNSITTAFADTTAASLAALCVIPTIFAFAPDPMAAVKSGNNGIAFIHLTR
LFAEIPGGVIMAIAFFLALIMAALSSEISMMELGCRILADAGWDRKKAAWTIGIACLVCG
APSAMDNTFFENQDWVWGVGLLISGLLFSIGAMKVGVKKLWVEWIEPCSDVKAEWMWSLV
KLFPVWFVIIFGWWLMQSISWYPGEWYKFLPISKYTYTPGTMFVQWAIAAAVFFLLNNWL
ADTMKYKLQPKD
>tai:Taci_0723 threonyl-tRNA synthetase; K01868 threonyl-tRNA synthetase [EC:6.1.1.3] (A)
MAVFVSASGDRYESSGPISVGEALKALGVSLDGVVAARVDGVLVDLGANVEGGQLEPVLG
SSEEGLDILRHSASHLMAQAVMRLFPGAKLGIGPSIKDGFYYDILFPSQVTDEDLPRIEE
EMMRIVRDDLPVERLVMGRDEALELFRSRGEDFKLELISEIQDDTVSLYRQGEFVDLCRG
PHVPRTGMLKHVKLLSLAGAYWRGDEKNVMLTRIYGTAFMDGESLGAYLNRLEEARQRDH
RKIGREMDLFSIQPEGPGFPFFHPKGMVILNELVDFWKREHKRRGYNEIRTPLILDRSLW
ERSGHWDHYRDNMYFTSIDDRPFAIKPMNCPGGILVFKSSTRSYRDLPLRMSELGVVHRH
ERSGVLHGLMRVRCFTQDDAHIYCTPDQVGDEIAGVIDLMKYVYSQVFGFNYRVELSTRP
DNYMGSLELWNLAEEKLKQTLEATGTDYKINPGDGAFYGPKIDFHLEDSIGRTWQCGTIQ
LDFQMPEKFDVSYVGADGADHRPVMIHRTVFGSLERFLGILIEHYAGAFPFWLAPVQVRV
LPVKPEFEDRSRQVEAALKSWGVRVEVDVRDEKLGKKIRDAQLSKVPYMIVIGAKEAETG
GVSVRHRSDGDLGTMSMDVLRDRLQGEFKPS
>tai:Taci_0724 translation initiation factor IF-3; K02520 translation initiation factor IF-3 (A)
MEIRAAEVLLIDDQNVKVGVVPIQEALRMAEERELDLVEVAPLAKPPVCKIMDYGKYRFQ
QQKRDKDARKKQKSQALKEIKMRPKIDVHDYTFKVKAVRSFLEDGHRVKVSVFFRGREMA
FLDRGREVLDRVRKDVEDLGKVEMEPRMEGSYMRMMIAPLLQQASKDQGGSKSARPVSKD
SRNSNSLDPGSDES
>tai:Taci_0725 50S ribosomal protein L35; K02916 large subunit ribosomal protein L35 (A)
MPKVKTHSGAKKRFSVTGSGKLVFKKSGRSHLLECKNAKRRRRLRKQGVLTGTIAENIKK
MMPYA
>tai:Taci_0726 50S ribosomal protein L20; K02887 large subunit ribosomal protein L20 (A)
MRVKGSSASRRKQKKLYNITKGFWGRKKNVYRRAREAYLHALSKAYSDRRAKKRDFRRLW
IIRINAAARMHGMSYNSLISGLKKGGISVNRKMLADLAVNDSAAFGAIVAKAKEALSR
>tai:Taci_0727 TrkH family potassium uptake protein; K03498 trk system potassium uptake protein (A)
MVYGFLLLIAAGALALWGIGELVGRPLDPIDALFTATSAVCVTGLSTVDVGTALPLPSQL
VLLLLIQLGGLGVMAATTSFYLMLGAKVGFKERLAWAESMGLDTPRGAIRLLLLVIRVSL
IAETVMAVPLFVGFARREGAVRGAYMAIFHSISAFCNAGFSPYSDSLVSFATEPLVMLPI
TVLIVVGGLGFPVLDDVLKSVRSRRWRPSSYTRVVLTFTPVLILLGSVVFLLGEINGVLR
DMPWPHKLINALFMSVTPRTAGFNSVPLGRMSGVSLLFTSFLMWVGANPSSTGGGVKVTT
FAVLWSSCTSEIRGRSDVCLARRHVDWRTQRKAITVAVLYTLAVFVAVFMLAVFEPEVDI
SSLVFEAISAMGTVGLSLGVTPHLSPDGKMVLIFLMYWGRVGIVTFLYSIFRRHEPGRVS
LPNLDMPIG
>tai:Taci_0728 TrkA-N domain-containing protein; K03499 trk system potassium uptake protein (A)
MSKKKTVLVIGLGRFGQSLCLRLTQMGHRVIGVDRVKARVEELAEEVDFVAQMDASDEEA
LLKVGAKEVDLAVVAIGEGLEASVLATAILNGLGVPVWARAISDIHAKVLSAVGASKVFF
PERDMGAVMAEQIVHPWMSYFSLGGDPDITITYVLGKRLAGKSLKDLDLTKRHGVLVLFA
ERHGKRYVPRGDTVILQEDKLWIAGENDNVTKFMAWLGMEG
>tai:Taci_0729 phenylalanyl-tRNA synthetase subunit alpha; K01889 phenylalanyl-tRNA synthetase alpha chain [EC:6.1.1.20] (A)
MVEEALRLKASLEGELSSAADLAAVEALMVKYLGRKGLITSLMRSLGGVPQEERPRVGKE
LNLVKEACDQAVRDRMREMEVLRQRMEEERNVVDVSIPPCGRPYGRFHPVAQTMEEIIKV
FVSLGFSVATGPEIETDFYNFEALNFKAHHPARDMQDTFFLEDQRLLRTHTSPVQVRSML
SLGAPLRIVIPGRVYRRDSDPTHSPMFHQVEGLLLDEDVSVADLKGCLQVFVDSIFGRKL
KSRFRGSYFPFTEPSMEMDVECVVCNGQDPSCRVCKGTGWLEILGAGMVHPNVLKSGGVD
PERFGGFAWGMGVDRIAMLKYGLSDLRPLFEADLFYLTGGNGR
>tai:Taci_0730 phenylalanyl-tRNA synthetase subunit beta; K01890 phenylalanyl-tRNA synthetase beta chain [EC:6.1.1.20] (A)
MKVHLGWLKELLSLEVSLDRLMDRLTMTGTEVEEVISPAGASAGILVAKVLSVEPHPTRE
SLRIARVFDGENQAQVVTGASNVEEGHLYPYAPPGARIWDGTQLGSRAFDGVESQGMLLS
CEELGLEGLDSSGGLLKLPEDVPVGADFISWAGLHLPVLDLSVTPNRGDLCSMLGVAREV
KALLGGELLPIEIPSPTDVLEDWSDRFSLRVDDPGCWKYLLGYAEGVRICESPFHSRLRL
VLAGMRPVNNVVDATNLAMLLFGHPLHAFDADRLNAPSIEVRPAREGEVIRTLDGRDRAL
QPEDLLICSGGEPVAIAGVMGGEDSEVRPETTRILLESAVFDPARVSLTSRRLGIPSQAA
FRYSRAVDWAESRRAAQYALALMASDGVRVGAGFISHREDFSIDRVVKLRTSSLRRVLLM
DSLEEATEVLERLGFQACSNEAGEAAFKVPSWRSDVEAEEDLVEEVGRVRGYEVVKPRIP
GALRGRGIIPQDLERWQEIRRVAMSRGYVEVMTYSFTSPEELHPLGMDPSQCPAIVNPIS
KDQVIMRPLILPGLIRGLRSNLNFGWKRPVRLFEWGTVFPAKDREAQHMAGLVYVGKDRR
SVHGPRAEEDFFTLKGDVEALLSSCGFQVRWERGEEPFGHRGQTASVMVDGRKVGFLCRL
KPSIESQLGVEEGAYGFEVDLSALEGWRLPRFGGSVRFPSVSRDVAIMVEAHVQSDQVRR
DIESLMDRSLAEGVELFDVYAGKGIPEGLKSLAFSVVYRNPDRTLRDEEVDHVHNALRSA
LAERGYKLR
>tai:Taci_0731 hypothetical protein (A)
MQQFDQIERMLDRLGGRLSTLQKERDAAQAELASLKGQLQEKELELIRVKKDMQRTIEQL
EREKVNLQKELQQQEQRVSELFGKIRSLLPEDGSPRPGV
>tai:Taci_0732 hypothetical protein (A)
MTSKRLALLIGKRSYPIVTSREEEVQRAADLLRSVVESLDSSLSQDEMLFLAAMTLSGEL
IRVEDRLRELAGGEEIP
>tai:Taci_0733 colicin V production protein; K03558 membrane protein required for colicin V production (A)
MSLAMSGLDWGIALVGLIWIAKGFLRGFSREVASMAGWALGLFLSVELSDHLEPLVMSLG
LVESPWACRALAAVGLLVFALLVARLVGGLLRGILVKAHLSAFDRLMGGAVGLAKLALLV
AVSFVVANALSPFLPQGWEDRSLFMRMADRHRELILGAVYHPEGEGR
>tai:Taci_0734 MutS2 family protein; K07456 DNA mismatch repair protein MutS2 (A)
MRCDPNTYRVLEIEKALAIVAGRCRSELGVARAFRSSPARDVESLRRRFDLLRAYSSAVA
RRGDYPWDQRVTPMEGLVRDAKTYGWLNGQELVKVRNSLILSSRIKVRLKEDCSEFEALR
DLLRHFPDWEEELGRLEVLDEDGALYDGASTKLKELRFKGRELRSLARQRWNEILSNGSL
ASMLQDRVLTLRNGRFCALVRLDMAGSFPGLVVERSSSGNSVYVEPAPILPLNNRMAVIA
GEEREEEQRILRALTEMLLSREGALLETDRGLGYLDLLNAQVELLSESSWVVPEVSNDRS
FKLRSARHPLLGERAVPLDVSCGEHARMMVITGPNTGGKTVALKTVGVCVYLSWLGFPVP
CAEGTVVGNLGELLADIGDEQSIEQNLSTFSGHIKQLRYIMESAKDRSLVLLDELGAGTD
PEEGSALGVAILEFFLRRRCLLMATTHYNRIKLFAMTTPGVEAASMEFDSTTLQPTYRLL
VGIPGSSNAILIAERLKLPREVIQRAREEMETRSDGTEALLKGLEARRAELEERLREVEA
LRAHLQERERLYEEKYGRILSDSEGIIRETRAKAQGIIKRAEEEAKALLKELRDKSHAEA
QRTYQRDRDRLRKLGQAVEDLGRDVMEASPLPGPQSLSVGDPVEIRGSAVKGELAQVDGD
HGVVVSGPMRIRVPLKKLVRSSSPLPVPQSRVLVSSPEKVSSSIMVRGMTLDEAMPIVER
YLDQAYRAGYGEVEIIHGRGEGILRRAVHDLCRRLPFVESFRLGGPGEGGHGVTIVRFAR
>tai:Taci_0735 methylated-DNA--protein-cysteine methyltransferase; K00567 methylated-DNA-[protein]-cysteine S-methyltransferase [EC:2.1.1.63] (A)
MSTDRMSKCHIETPLGTLEITESGGSITSVRLANPLPGEEALPPTGSVLGSAALQLKQYF
AGERREFSLPLRLLGTPFQVRVWRRLISIPYGRTATYGELARDMGMPRGARAVGGACGRN
PLLILIPCHRAVGARSLGGFSAPGGLKTKELLLQIERNRSGG
>tai:Taci_0736 citrate transporter (A)
MLEPSVIIFLLSYTVLAIGGTPVLRIDRTGAVIIGASLMVFLGILSPEEAYGAIDYKTLA
TLFGLMVLVAHFRLSGAVNILCSRMLRLVTTPKGMLAVMIPVAGALSALFINDTICLMLT
PVVLSLTYSMGTDPRPHLIALCMAANIGSVMTITGNPQNLIIGLSSGISYGRFFIKMLPP
TIMGLTVTYLVIRLNYRDELSRWSPRGHQEGGFVYHRWMVIKFSILSLACIGGFFLGMPI
EVVSMAVASAFLITRRVKPDKVYAMIDFKLLLLFLGLFIIMGAFQRSNAFALLESKAALM
LGGSWRLVWSSTILSNLVSNVPAVMLFKPLIQGLGLGERAWLLLAMSSTFAGNLTILGSI
ANIIVVEGASSRVRISFLEHLRSGIPITLASISLGALWLIFF
>tai:Taci_0737 S-adenosylmethionine decarboxylase; K01611 S-adenosylmethionine decarboxylase [EC:4.1.1.50] (A)
MKKVKKLKKLKLYGFNNLTKSLSFNLYDICYAKTPEHRNAYINYIDEEYNATRLTTILTE
VANIIGANILNVAYQDYDPQGASVALLISEEKVGESSMESCPDQDGEESPGPLPQTYLAH
LDKSHITVHTYPESHPDRGVCTFRADIDVSTCGRISPLKALNYLLHTFSPDIAIIDYRVR
GFTRDISGEKFFLDHKINSIQNFISKDTRELYQFIDVNIYQENIFNTKMIIKDFDLDNYL
FGTGKKSLLPGEKKRIKQEIKKEMAEIFAGRNLPSF
>tai:Taci_0738 CMP/dCMP deaminase zinc-binding protein (A)
MSFMREALREAELAMEAGDVPVGAVVVMNGLVVGRGRNVRELTGDPLGHAEMVAIRDACS
ALGTWRLDGASLYVTLEPCVMCAGAILQCRISEVHFALRDPKAGAVGSLYDVLRDPRQPF
RCRVHQGEMRDRSAALLRGFFEGLRGAGQAVGV
>tai:Taci_0739 hypothetical protein (A)
MPEEASKMEDKAKKPRRPRRSPEEMLQELERRKAKLEKRLIKKNQEAILSIGHAFIKVVG
LDLSDLSPAESERIAKEPDYAMVFVRDRIKGDA
>tai:Taci_0740 hypothetical protein (A)
MRYHVPAEVRDVDGIFVPFYLVEVEFLSRPLLGRASYVRARGLVHGVFGNVVQMDPPDLG
LLDPEELPGWARAMPVLDFRVDPDRAVRAVLDRISPSYSLMGLKLPTVRGGLEGRANPFE
AMYVARDRVLWDPFTGEACQDPLILGAFSLGRRVPGLSGS
>tai:Taci_0741 hypothetical protein (A)
MEDRKSSGKREVLNRLKRLEGQIRGIQKMIEEEKPCSEILIQLNAARKAMQNASIAVLKN
YLSTCVAQAASDVPPARMEELERLIKTLIDLEPGGRD
>tai:Taci_0742 30S ribosomal protein S2; K02967 small subunit ribosomal protein S2 (A)
MAVVSMKQLLECGVHFGHQTRRWNPKMKPYIFTERNGIYIIDLQKTVKGLERAYSFVREV
AKEGGSMLFVGTKRQAQEPIRNEALRCGQFYINQRWLGGLLTNFATIRRRVNRMVELQKM
EADGTINRYPKKEIIQLRKEREKLEKYLSGIKDMRDVPDALFIIDPRRENIAILEAAKLG
IPVVAIVDTNCDPELITYPIPGNDDAIRAIELITGLMASAFIEGRQGVDGMATPQADQEE
AVSGAAEDVIEIREKLHDEYSEVAETLVNQELEERKGWKEA
>tai:Taci_0743 translation elongation factor Ts; K02357 elongation factor Ts (A)
MSVDMEAVKELRARTGAGVLDCRKALAECGGDLEKAVDYLREKGLAKAAKKVGRTAAEGL
VFSYIHTNGKIGVLLELNCETDFVARTDEFKKLGHEIAMHIAATNPQYISPEDVPAEDLE
REKEIYRKQAMEEGKPAHIVDKIAEGRVNKFYEESCLLEQPYVRDPDKKIKDLVMENIAK
IGENIVVRRFTRYAISE
>tai:Taci_0744 uridylate kinase; K09903 uridylate kinase [EC:2.7.4.22] (A)
MGRYERVLLKLSGEILAGSGGFGLDLEAVTNICSEIAEVAREGIQVAMVVGGGNIMRGQQ
AVQKGMERSQADNMGMLATVINALALQDSLERMGISTRVQTAIEMRQVAEPFIRRRAIRH
LEKGRIVIFAAGTGSPYFSTDTAAALRASEIGASCLMKATKVDGIYDDDPHKNPNAKRLP
FVSYHDALTMGLKVMDAAAFALCQENQIPIVVFDVLKKGNLRALLVDGSPVGSLVSSEPM
DD
>tai:Taci_0745 ribosome recycling factor; K02838 ribosome recycling factor (A)
MPQNQIKEMKQKTEKTIEHLKGTLLGIRTGRAHPALVEEIKVDYFGTMTPIKQMGTVTVP
EPRQLVITPWDKSALKAIEKAIQSSSLGVTPKTDGESVRVVLPELTKERRQELSKLVNKY
AEEARVAIRNVRRDVLEAFKKMEKAGEISEDEHKKLQKEVQDHVDGAIKKVDALAQEKEK
EILND
>tai:Taci_0746 class I and II aminotransferase; K00812 aspartate aminotransferase [EC:2.6.1.1] (A)
MKRSLRAQRMQPSATLSLVNKAKALKMEGKKVISFAAGEPDFGSPQAACDAALEAIKSQQ
THYTPVAGIPELREAIRDYYRNRMGLDYPVSQITVGSGGKPLLYEAIQVVVDPGDEVLLF
TPAWVSYVEQIRLAEGKEVLVDTMSTNLVPTRESVMRALTPNTKGMIINTPCNPTGAVWD
QDVLSMLAQVARERDLWIIFDEMYERLVYRGAKHVNILQVAPDLADRTLIVNGASKAYAM
TGWRIGYALGPSQWIGDVNALQGHLLSNASSIAQWAALGAIRDGDEAVESMRRAFEARRD
RMVELLNGMPHVSFHVPQGAFYVFLDISKSPLPDDQAFSARLLDEKWVAAVPGSSFFAPG
YIRLSYSNSMEEIEEGMSRLKDFLSSL
>tai:Taci_0747 sigma 54 modulation protein/30S ribosomal protein S30EA (A)
MDVRFVARNVELQNSVKDLMEKKLGKLERFFDRILDTQVAVDFKRGMYVVEITSNINGMV
MRGEDYAPDLRKAFEKSLKNIERQVKRHKDMLVDRLQLKTKDISFELETEPFVAEEEKQE
GGVNIVKVKRFPVRVMTPEEAALQMDLLGHSFFLFRDGDTGDLNVVYRRKEGGYGVLKPE
>tai:Taci_0748 UvrD/REP helicase; K03657 DNA helicase II / ATP-dependent DNA helicase PcrA [EC:3.6.4.12] (A)
MASPKGFNVLDGLNPKQVEAVTYCDGNQLILAGAGSGKTRVLTRKIAYLISHKGVSPSKI
LAVTFTNKAAGEMRQRVERLLGGSLHGIRICTFHSYGLNFLRRNEEIMRRMGYATPLVVI
DRSDQKRLLKLLLKENNVDERRVDPSWLMEAFSAAKGEGNGSAYFRGEAQRLFEAYEAKM
RSQGALDFDDLIHLPLKILSTHREALERELDSIEWVLVDEYQDVNRSQYMLLKRLSSRGQ
RTVVVGDPDQAIYGWRGADVSMILNFDKDFQGAKVTVLEQNYRSTGHILEGANCVIARNS
DRPKKNLWTAASRGEKIRILKARNDEEDSRCLVDWILELQGEGYALKDMAILYRVNALSR
LYEQRLIEAGIPYRVIRGLGFYDRKEIKDVLALMRLAIQPRDLVSFERMVNVPQRGIGAK
STEALWAWMGQLEAQDPGEFWRSVLEGDAPLKGRAREGIRALARGMLGILSLRGNIRLAV
RYILEEYGYGEHLEREDQSTFEERLQNVEELMSVLPEGSIDDVLSEVALFSDADVASGDD
RVSLLTLHAAKGLEFPVVFMVGLEEGIFPNAKCREDRSLLEEERRLFYVGMTRAQERLFL
SGAARRVLFGSFMMNPFSRFLSEIPSSCVVEDDRTKEVSGVVYGGANRRRWSW
>tai:Taci_0749 dephospho-CoA kinase; K00859 dephospho-CoA kinase [EC:2.7.1.24] (A)
MFTVALTGDVGAGKSTLLSMFARLGARTVSADLVAKGLWEDPRVRGAFADRWGGVPINPD
GTLDVGTISRRVFSDEGEYRFLCAVLHPLTWEVLQGMVGQDGIWVLEVPLLFESGVPHWI
DGTLFLGCPPQVRLSRVMVRGWDQRELESRERWLMRSEDKRRMADWVIDNQGSMEDLWGS
ALRIYQEMRLLNSVVLGNVTFPSAHEALEFSRRMVESKLAACCRVRGVDSVYRWEGEVYS
EPEAELAFKTVEGAIPAIRDLLGSHPYDMPALYFERPHRMGIQLRRWVVQSCSS
>tai:Taci_0750 hypothetical protein; K00974 tRNA nucleotidyltransferase (CCA-adding enzyme) [EC:2.7.7.72 3.1.3.- 3.1.4.-] (A)
MRLITTHIGADFDSLASMWAALKLYGDGAMCFSGAASRNVRDFLKRNRWALNVLTPKQVD
PGAIRNLVVVDARSLGRIGPFAQVALDPSVEVHVFDHHPPVEDEIPSSFSIIERAGSTTT
ILAERLFERSVLLTPFDCTLLALGIYEDTGALTFGATTEREYAVVAELRRRGADLASIPT
WIELSFSALDRELLDRMIEACQDRFIKGYRVVSCAIEFPRYAEGISLFVHRIMDFFDADV
AIAVVTMDRRTYAVIRSREGTIDARSAMGDLPAGGHPQAAAAAVPRQDPEELLGRLMRNV
EGILRPSMSVEDAMSSPVMAVREDQTVEEAYRLMIRYGHSALPVVLDGHLRGIITRKDLD
KAQLHGLGAVPVREFMTENVISVSPRAPIWEAHRLLVSHNVGRLPVVDRDDLVGIVTRTD
MLRALYPSTSASVGQPGPQVPWEEDVSALLDRVPQEVASKIRLVTDVGEGMGLKVFLVGG
FVRDLLLGRPNEDVDMVCEGDAVPLLERLSSMGLQVSIHRRYGTGTVRFPDGRKLDLATA
RREFYEYPVAQPKVQMDSLKHDLYRRDFSVNAMAVSLSPRWGMLVDYFGGRGDLNRGQLR
VLHNLSFVEDPTRILRGVRLEGRLGFRMSQDTERLAASCVKGGMLSLLSGPKLRSELELI
FRERNPIWAVDRLCGLGAWDAMFPGVPLSIDGLRALRKLDVFVRRLGRDLPPLGEESWLA
FLGALLYFGNPWGGRSAMDRLSLSQKERGVLEAILNGLGTLETAIGGKGDIRWSSLCRAL
DGVNRVVLFAWAGITSRWRVRRRILLYLTRLCKVSPMLSGRDLIDLGVPKGPAVGAMLSR
LRFARLDGEVDTLEDERAWVLKRLGDL
>tai:Taci_0751 peptidase M50 (A)
MYGDLSYRIAEILLSVPAVLWAITFHEFCHGYVAHLLGDPTPKRSGRLSLNPLHHLDPVG
ALMLLIFRFGWAKPVPVDSRYFKNPSRDMVLVSIAGAAGNFLTACLVGLLIKAFPAFFLG
NFALRQLMLLMVFINIGLGVFNLLPIPPLDGSKVLYVLLPPRWLNSYFWLERYGVLIILG
LVITGLLPRIMSPMVMFLASLVL
>tai:Taci_0752 stationary-phase survival protein SurE; K03787 5'-nucleotidase [EC:3.1.3.5] (A)
MKVLMSNDDGILAPGIQIMAKVLADRGIPCAVVAPDRERSSIGHAITLNRPLRVWHLEPG
VFPPMMPAYACDGTPSDCVVIGVEELAKDVTMVISGINRGPNLGDDLTYSGTVSAAMEGL
ILGYDAIAVSLACKGTDPAAHYSTAAAVVVAFLDWFKQNHRQKGVLYNINVPNVPIRSLK
GILPTKKGTRLYRDKVTKFRDPQGRECYWMGGVPEDRLEEGTDVWAVSNGYASVTPIHMD
MTHYDTLKEMSSGGLDLLFNRG
>tai:Taci_0753 argininosuccinate synthase; K01940 argininosuccinate synthase [EC:6.3.4.5] (A)
MTYKGKLVLAYSGGLDTSVAIPWLKEQGYEVITFTADVGQPIDLEGTKAKAIKSGASKAY
IADLREEFVEEFVWRSLKANAMYQGTYPLNSALSRPLIASHLVKVAEEEGAVAIAHGCTG
KGQDQVRIEVCAKALNPDIVVEAPVRDWHFSRDEEIEYAEKHGIPIPVTKSSPYSIDENL
WGRSIECGILEDPWEEAPSDAFKMTVDPWDAPDEPVTIEIGFEKGLPVSLNGKPMSGVAL
IEMLNQIAGKAGVGRIDMIEDRLVGFKSREVYECPGAVTLIGAHKALETLTLPKEVLKAK
RELEVKYAELTYEGYWFSPLKDAIDAFIDKTQEVVSGVVKVRLFKGQAMVVGMKSPNALY
REDLATYSHGDKFDHKSAVGFITVWGLPIKTWSQMHGKKSDQVSKAIGME
>tai:Taci_0754 radical SAM protein; K07139 uncharacterized protein (A)
MRVNPINNHPNDLWNGWSGILRRRHGGPVRKLTLDTGSGCPNRRSLGEGGCIFCDPLGGG
DGSHMMGIRLEEQIRIKGERILRSGTRMVILYFQSYSFTNAPIPDLERDVELAIGTASKL
GISVVGVSFGIRPDQVPMEFRRMLSRLVDRGLETWAEVGVQTMGDRKLEWLKRGHHGDAS
REAVSSLASIPGVLVCAHLIGGIPMGEVSDLADDARAVFNLGGRAVKFHPLHVLAGSELD
GLYRAGLFSPVGEEEYMEQLILALRNMPPDGIVQRLTADAPRDRLVAPDWILDKGGFIDR
LRRRMVQMGLRQGDLWGPQ
>tai:Taci_0755 phosphoribosylaminoimidazole carboxylase catalytic subunit; K01588 5-(carboxyamino)imidazole ribonucleotide mutase [EC:5.4.99.18] (A)
MTKVLIMLGSKSDAKHAKACGEVLASLGIPFRVTVASAHRNPDRVSTIANGAIEGGFKVI
IAMAGLSAALPGAVAAHTDLPVIGVPLSGGVMGGLDALLSTSQMPPGIPVASVGVDGAKN
AAILAARIIALEDNAVRDRLKEMREESREHTRRANLELAQEGLPTLDESEPHK
>tai:Taci_0756 phosphoribosylamine--glycine ligase; K01945 phosphoribosylamine--glycine ligase [EC:6.3.4.13] (A)
MRVMILGSGGREHAMGWGVSRSPQVQEVFMAPGNGGTSNVGRSVPLDICDPPAVLKAAKD
LGVDLVIVGPEAPLVAGVADPLLDAGIRVLGPGSKGAQLEGSKAFAKAFMTDNSVRTAQF
DVCSNVRECRRALSIRRPPYVIKADGLAAGKGVLITQDLDEAIRYCEDLIERGILGDAGS
KVVIEDHIGGFEITALAMVDGDRGIILPLSQDHKRAYEGDRGPNTGGMGAYCPVPWEREE
LLSKIRGEVLEPTLRGLKAMGIRYRGILYMGLMVRDDGSIWVLEYNVRMGDPETQVTIPV
IGDQWLSLCWKAADGRLDVDRVVEDHKTALGVVLASEGYPARPITGRHIQGADPFDDGTS
LVFHSGTRLESGGLVSSGGRVLTVVGIGEDLKEARERAYDRIRRIHLQGGFYRSDIGLRA
MGEV
>tai:Taci_0757 IMP cyclohydrolase; K00602 phosphoribosylaminoimidazolecarboxamide formyltransferase / IMP cyclohydrolase [EC:2.1.2.3 3.5.4.10] (A)
MDQTRYAIVSAYDKSNLEGLVRAIDRAGYRIISSSGTAKFIRSLGIQVTEVEEVTGYPHL
FGGRVKTLHPKVAGGILFREAEDSEEAASHQVPRIDLVVCTLYPFEEAARAQAPIEELIE
KVDIGGVTLIRAAAKNHRRVAVVCHPADYESVASELDSLGAVSPKTRERLAVKAFSVTAA
YDGTISAVLSDRIGTGSPMKDASIARTAIPLWRVQRLRYGENPYQEASLWDRLGEPPFRL
LGGKELSYNNILDSDAALRGILLFRDSCAAVIIKHTNPCGAALGDTIGEALASAIDCDPV
SAFGGIVGLTRPVDLQAAEILADRFFEVVLAPSFHPEALELLRSRRGSLRLVEATSPRME
VMLRDTLLGTLVQEDPIPVPPREEDGTWHGKRRPDLWDDLVFAWKCAALAKSNAIAVAKG
GRLLGLGCGFTNRVDAAAFALGKAGDAAHGAAMASDAFLPFPDTVEVAHSKGVGAIIQPG
GSVRDRDVIDRALELGLSMFMGGTRTFRH
>tai:Taci_0758 phosphoribosylglycinamide formyltransferase; K11175 phosphoribosylglycinamide formyltransferase 1 [EC:2.1.2.2] (A)
MKPNIGVLISGRGSNLMAIKEAIDRGDLNARIGFVGSDVPDCPGMVWASGQGLDTVFLDY
SKGREAAECQIDRAMELHRVRHLVLAGFMRILSAPFVGRHRGQVINLHPSLLPSFPGRSG
IRDAFLYGVRITGVTVHLVDEQVDHGPILAQEAVEILEGDTLESLEERVHRVEHRLYPAT
IDRWLKEGDFSLASLRLRPW
>tai:Taci_0759 phosphoribosylformylglycinamidine cyclo-ligase; K01933 phosphoribosylformylglycinamidine cyclo-ligase [EC:6.3.3.1] (A)
MGLTYEGAGVSLWAADAWVERIKGLLGGRPSQRRNVISGIGGFAGLYDLGNGKALAACCD
GVGTKLELAKRLGILRGLGQDLVAMNVNDLVTCGARPLFFLDYVACGSLDVEALSPILES
IVESCEESGCILLGGETAEMPWVYPPQGFDLAGFAVGIVDIDQIVTGGNIEEGDLLLGLR
SSGIHSNGYSLVRLAVERARLDLTQPQPGFQLPLGEELLRPTKLYVRAAMEALSTRKVKG
MAHITGGGLEGNVSRIIPRGLRAQVDYSSWDRPLIFRLLRELGIEEEEMRRVFNLGIGFV
LVASPDHLPEVADALARCGEEFIVIGRVSGT
>tai:Taci_0760 amidophosphoribosyltransferase; K00764 amidophosphoribosyltransferase [EC:2.4.2.14] (A)
MCGVFGAFSRDGRPVLEDIYLGLFALQHRGQESAGLSWIEGGVARSIKGMGLVHNAISQG
MVSSIPARAAIGHVRYSTCGDSILQNAQPLTINYAKGPVAIAHNGNLTNSGGIMRYLEDR
GAIFQSTSDTEVILHLMAHQSHKMPLDALMDALRRIRGAFSLVVLLEDRLIAARDPWGFR
PLIMGERDGVVYFSSESCALDMVGARPVRDVEPGEVIVVDRSSVSSLRIPVKPRRGFLCS
FEFVYFARPDSVIDGISVYDARKNLGRRLAKRCPVKADLVAGMPDSGTVAALGYAEEARC
PFEMAIVRNRYVGRTFIQPTQRVREAGVKVKLNPNPSVLSGKEVVVIDDSIVRGTTASRV
VNLMRSAGASKVHLRIASPPVRFPCYYGIDTPSSEELAAARFDLDQLTEEVGADSLAYIT
QEDLLNAIGAPEGRLCTACFSGEYMEDDANGIDL
>tai:Taci_0761 phosphoribosylformylglycinamidine synthase II; K01952 phosphoribosylformylglycinamidine synthase [EC:6.3.5.3] (A)
MNPEQVGLDRQEWEHLKGVLGREPNELELRMVGVMWSEHCSYKSTRKLLAKLPKEGRHVV
GGEGENAGIVRLSDRLGLAFKVESHNHPSAVSPYEGAATGVGGIIRDILAMGARPIMSMD
GLFFGDSDSPKAKHIREKVVEGIGGYGNAVGVPTVGGLTIYDPCYEDNPLVNAFCAGVVE
LDRLCSSKTARPGMRVVVLGARTGRDGIAGASFASTELKDHGASNKPQIQIGDPFYEKLL
IEACLELLNQGVIQAMQDMGAAGLLSSSSEVAHKSGNGIDIHCDRIPLREEMEPWEIFLS
ESQERMLIICLPEDLPRLSATAEKWGLEWADVGEITDTGVYRVFRDQRLIAQLPVSILGG
DSPAKDWPSAPPTRPRPRRDEELLSSQDAADRLRSLLSQRSLMDHSWIYEQYDSMVQLRT
VLGPGNPVSALWMRDVGTLVCSMEANPWMCQEDPFNGTALVAASTLRALGVAGAEAMGMT
NCLNFPSPEVSHQYWELQRSVEGLAWAARELDCPVVSGNVSLYNESPSSRIMPSPLIVSV
GLVPQGEGWLKPNEIPEGAAICLVGSSSGTVGSLYGSLFGPGGSEIAFAPDLERRFIGNA
MRTARSGLCLAGRPVTRGGWLSSLVKSLAPLSLGARLDIDWPSPEGYLFGEGGPMAIYFV
EPQRVRELAGIWSGFEFRPIGVVTGRATLDLGGCQLNLSDLGSLRGVRG
>tai:Taci_0762 phosphoribosylformylglycinamidine synthase I; K01952 phosphoribosylformylglycinamidine synthase [EC:6.3.5.3] (A)
MMAAVVTFPGSNCDGDVRVALESVGAKVQMVWHREGSLPKCHLVVLPGGFSYGDYLRPGA
MAAKSPIMGAVVEHARKGGLVLGICNGFQILTESGLLKGALLTNRDQRFICRRCHVRVER
TDTPFTNLFVEGQVVQFPIAHRDGMFFLPQEDLDELEGSNRVVFRYCAPDGTPCEAPNGA
LNRIAGIISREGNVLGMMPHPERATLAEIGDSFGTTLWRSVERWIEEAGLI
>tai:Taci_0763 phosphoribosylformylglycinamidine synthase subunit PurS; K01952 phosphoribosylformylglycinamidine synthase [EC:6.3.5.3] (A)
MNYQISALIFPKRGVLDTQGRAVMGTLVEMGFRSVRDVSVGRFVRLSIEAEDQASALSTA
RRICQELLANELIEDFSLKEGDLSL
>tai:Taci_0764 phosphoribosylaminoimidazolesuccinocarboxamide synthase; K01923 phosphoribosylaminoimidazole-succinocarboxamide synthase [EC:6.3.2.6] (A)
MSKGEMVYEGKAKRMFLTDDPGRLVVEYKDSLTAFNAQKVASMEGKGRLNNVISSVIFQY
LKDRGVDNHFVRVIDDTHQEVLRVTILPIEVVVRNITAGSICKRLGVKEGLPLPRPLVEL
YYKDDALGDPIITEDHAVLFGWATQEELDQVKSMALKVNQLLGEMFEQVGVTLVDFKLEF
GRTKDGRIILADEISPDTCRLWDKATNDRLDKDRFRNDLGRVLEAYEEIWKRLSEPKEA
>tai:Taci_0765 GTP-binding protein LepA; K03596 GTP-binding protein LepA (A)
MKELDRMEHIRNFSIIAHVDHGKSTLADRLLEATGTVDKRSMKDQVLDSLELERERGITI
KLVPVRMNYRAQDGNEYVLNLIDTPGHVDFSYEVSRSLAACEGAVLVVDASQGVEAQTVA
NAYLAVDQGLELLPVLNKIDLPSAQPDRVAKEIEEIVGIDTSDVILASAKEGKGIQEILE
AVVKKIPCPKGDPDVPLQALVFDSVYDNYRGVVCYVRVVNGVIRPGQKVMLMSTSSTYEV
EEVGVFRPGMSRVDQLGPGEVGYFICGIKNIAEARVGDTVTDALRPCEEPLPGYRKVKPV
VFCGFYPIERDEINQLREALEKLQLNDSAITFEPETSTALGFGFRCGFLGLLHMDIAKER
LLREFGVELVATAPNVVYQIEMADGSVIEAHKPSDFPDQSKIKEIREPFIRCTIFLPEGF
VGPAMQLCQERRGVYVSLEYLSPERVRLIYDLPLAEFIMDFHDRLKSVTRGYASLDYEHL
GFRPSQLVKVDILINEEPIDAFSFICHQDAAYHRGHAVATKLKELIPRQLFEVPIQAAIG
KRVIVRTNIKAVRKDVLAKCYGGDVTRKRKLLEKQKEGKKRMKQIGRVSIPQEAFLAFMD
VSGGDKD
>tai:Taci_0766 oxygen-independent coproporphyrinogen III oxidase; K02495 oxygen-independent coproporphyrinogen III oxidase [EC:1.3.99.22] (A)
MGERGISIYVHVPFCTRKCLYCSFPSAPMGKGDQEAYLEGLSKEMGSWSRQLRRPRVHTI
YFGGGTPSKLSPGGWERLMGDLGQSFDLSGVREITFEANPESLGVDLLKCWTEVSPGPLR
VSLGVQSFLDRELRRLGRVHTASDAVRASEMVLRAGIPLSVDLMFRLPGQSLRDFSYSLK
MAVGLGVDHLSAYELTVEEGTPFGDMDLELPPDGYGFYRYLQWYLGRRGFVQYEVSNFAR
PGAFRVHNLRYWLGGDFLGLGPGAWSCIGEARYGNHPSLGGWLRLVEASGRGTCCGEILE
GARRRAERAILALRTSFGWAPEGRDDPLACRLEPLMGDLVALQGGRYVLTPRGFRVANLI
WEILLP
>tai:Taci_0767 hypothetical protein (A)
MRYFSLQLVDDESLEGRLHGLLERVARRGEIPGGIPVGYETHVGPFLMDTLSFFDDPIPS
ASGWVRLYASFSEERGTALMVGEGLDGLSRDLPPGEWHSSPPSPPGLSWGLIGMADRGWI
VLFDDSIDEPVKERLDEDIMVAYMPLSVLDGVQLDPQVPPSRVQDLMVRWLLAYLPDRED
YDL
>tai:Taci_0768 L-seryl-tRNA selenium transferase; K01042 L-seryl-tRNA(Ser) seleniumtransferase [EC:2.9.1.1] (A)
MSFDVNAFMRQIPPMSELLSLPWVPSMEASLGRRAVKAVFSEVIGEFRTLFREGRISQIS
AEEIVREALARLTARSVPSVRRVVNGTGVVVHTNLGRSPLPREVMESVVDVSVGYSNLEF
SLDEGVRGHRNDHVEWLICQLTGADGAVVVNNNAAAVLLSLAALASHGEVIVSRGELVEI
GGSFRIPDILSFAGARLVEVGTTNRTHLSDYERALGEDTAMLLKVHPSNFRIEGFHCSVS
RQELASLAASRGLIFLEDLGSGLLEAFDGDALSEEPTVRECLQQGVDLVTFSGDKLLGGP
QIGVVAGRSQLTERLKKHPLMRAFRVDKMTLTAFEGILRMMLRGEDRMIPTREMISLSPD
VMKRRASSLARRVRRVIREASVPGNASVLEVEDAVGGGAFPAVGLVGYGVALDLPSLGGA
SRVQGLFRRSDPPVVLGVDRGLPCIHVRTLLDGDDERFLRSLKRVLGVR
>tai:Taci_0769 selenocysteine-specific translation elongation factor; K03833 selenocysteine-specific elongation factor (A)
MEYPFVLGTGGHIDHGKTTLVKALTGVDCDRLLEEKRRGITIELGFAPLRLGDRVVSIVD
VPGHERFIRQMVAGAAGVDAVMMVVAADEGVMPQTREHLEILELLGVRRGIVVITKCDAV
EPDLVALAQEDVREAFRGTFLQDAPVIPVSAVTGQGLEELKGAIGDLIDRLSPRDREGDL
FLPIDRAFSISGFGTVVTGTVYHGSVTEGQELEVLPSGLRSKVRSLQVHGERVHRAVAGQ
RVAVNVPSVDLDSIRRGDVLVAQGACRPTDRLDVWLYLLPSSADPLKHWQRVRLLMGTSE
VMARIMLLDRPRLDPGLEAPAQLMLEEPVAAVASQRFIIRFYSPLRTIGGGQVLLPYPDR
VRGRADRLLRAKGLEAMRGASSREERVKAYLQLVPMAPLDRVKMDLGLGDVSALLDRQGP
HWVIIQSKPNPWIFGAGHHGHMIETASRLVGDFHRRNPSERGMPLEELARACGMEQGLLR
SWLGHESLAGLLELDEGRVKDPSFARDLEGLDRLLQRLEAHLDERGFLLPELWEMRAHLG
VDDETFKRVVALAKERGLGVILPGDLFLSSKLRDALWRTLAEMGEITVATVRDRLGLSRK
YVMPMLEHLDSLGITRRVQDKRVLLKKPG
>tai:Taci_0770 hypothetical protein (A)
MARSLDQIREMVRQHRGSRVSYRSINGRRKVEQKEGIITEVYPSLFTLYVESQCSTVSFS
YADVLTREVVLELLPGHERLA
>tai:Taci_0771 4-(cytidine 5'-diphospho)-2-C-methyl-D-erythritol kinase; K00919 4-diphosphocytidyl-2-C-methyl-D-erythritol kinase [EC:2.7.1.148] (A)
MEFIVPCHIKINLCLWVGAPGVDGYHPIRTFFLKLRSPEFLRIRTGSVRTVVYHRGDPFY
GEHLVLRAQALLRGRIQLPPVEVECEKALPAGGGVGGGSGNAGAFIRWAYAQAGMDTDLS
VAAQLGSDVAFLASRMWAAWGEGRGELLTPPEGDLDGLRELRGIIGFPRWAIGTAWAYRM
LDQLRGSSSDARLPEGGEVEPLLEGLVRGRVVGLMSNDFIPVAEKVRPEYVKIWRDCESL
GALAWGLCGSGSGFFALFSHQEGVERAFAELGKQDYVRSLIPLEVCR
>tai:Taci_0772 phosphoribosyltransferase; K09685 purine operon repressor (A)
MKGQRTERLVRIASRFMLGPSRHLSLTDLAQDFEVSKTVISDDMEIIDKAFSDEMLGGIE
VDRGRSGGAYFVPRVGEELRRRWLEQIAQVLSSPERSLPGGFVYYTDLIFDPRVASMLGL
IMASRFSSLRPDTIMTSEVKGIPIAMFAAHALGVPLSICRFRNRPSDGPAVAVHFPTGAG
DVRTMYMGTRQMGSSKRVLVVDDFMRGGSTVSGMLQMAKEFGSQVVGVGIFIAAQDPPRK
SIPEYNALLTISGIGDSLKIRVND
>tai:Taci_0773 4Fe-4S ferredoxin; K05337 ferredoxin (A)
MIVRIEEDECIGCGVCAQICPEVFALDEELGKAKVLNREGAPCVQEAADSCPVSCIKVD
>tai:Taci_0774 hypothetical protein (A)
MRLSQVVSSIEARIPPSWAYEWDNCGLLVGEMGSPVERIGVCLDVDSQSVEWALENGCQL
LVAHHPAIFRPLRRIVDDGAGCPLLKAIRGGLAVYGAHTSWDVAPFGASVVLGRSLGLSD
MSPMEPRGEWGLGVVGHLEMVDPEVLMVRARSMWGLSWAFVSGAQDIQVSRVSICAGSGG
ELWRLALSLGAQMLITADVKYHDLLDAEAAGLVIGVVDHGEMEHATLGDLRDLIESATGV
ETLLGPRRQGRVRFV
>tai:Taci_0775 tryptophanyl-tRNA synthetase; K01867 tryptophanyl-tRNA synthetase [EC:6.1.1.2] (A)
MMDRVFSGMRPTGKLHLGHMAGALANWVKLQEDHECYYCVVDWHALMSDYADSSMLRDNC
REILLDWLAVGLDPDKCTIFVQSHVKEHAELSLALSMVTPLGWLERNPTYKDQILNLQNK
DLSTYAFLGYPVLMAADILLYKATKVPVGEDQSAHLELSREIARRFNYYFGEVFPEPQAL
HTSTPKIPGTDGRKMSKSYGNSLNIADEPAVLWDKLKTMMTDPARYRRTDPGDPDKCPVW
DLQKFFNHDAAEMEELAHGCRTAGIGCIDCKKKLFRHVEEVMTPIQERRRRLEEHQDMLN
EIVQEGAKKARSTALVTMEEVYGAVGMLR
>tai:Taci_0776 chromosome segregation and condensation protein ScpA; K05896 segregation and condensation protein A (A)
MECYADLRGEGPLNVTLGEFSGPLDLLCQLVERGKLDVARISLVELLERYVSHLMTVESV
SLRDLAEFFGFVSRIALSKVRSLFPSVDQEEVFPLEEDTLDAEEELRASFVRYRPIRRAA
IWLERRQAWRERFFTREAEEGPLLFEAGDLFGLARVWWSMLDRNYDPGDEDLCDEPPVEI
DDGRAQEFNVEEIMEEILSILGGQPVPFGALLGDRPTRGRVIASILALLELCRLGKLRIC
QKGAFDDIAFCAP
>tai:Taci_0777 chromosome segregation and condensation protein ScpB; K06024 segregation and condensation protein B (A)
MTSHSVPHSGPSRVELDRKVEALLFVSPAPVEEREMASFLGVSSREVREAIGRLRERYQS
CHGLDLIQVAEGWQMVTAHDLADLVGAFREVSQSQRVRLSRAAVETLAAVAYHQPITRAE
IEEIRGVRCDRVLDTLLRHGLVRVAGRKRSPGNPLLYRTTSRFMDVFGLSSLGDLPSLED
LMEEMGNDDLEDEGLEA
>tai:Taci_0778 pseudouridine synthase; K06178 23S rRNA pseudouridine2605 synthase [EC:5.4.99.22] (A)
MRLNQYLARCGLGSRRKVEALIVTGRVKLNGLVVSDLGCRVEEGDHVEVDGCSVHPLDKI
YIVMNKPRGVVCAVEDRRYRTVLDLLPPQIRALRPFPVGRLDKESQGLLILTNDGDFCDA
ILHPRRGIIKTYEVTVDRDVPSESLDRLKGGVWSDGEILEPLMVSLMGPRTVRVDIQEGK
KREVRRMMAALGFKVLSLLRRRIGKMELRRLRAGGICLFSVDDIWHHINVGGIV
>tai:Taci_0779 metal dependent phosphohydrolase (A)
MQGLDDRTRDLIQRRVLKRVSDIPSLPQFVIDTLKKLDDPKSNAQDVADKLAKDEGLVLR
ILRLANSAYYGLPRRITSISEAIALLGFKTVKSIVLAASVYKFMDGAFTGYALDRGELWR
HSLSVAFSSRHIAKRFKDVDDEEAYVAGMVHDIGKIVLNDYVRFGYSIIVKLVEEDQMPF
MDAERQVLGFDHAQVGGLIMEQWNLPERYMIAARYHHSPWELPDEQAEHRRFLDVIHVAN
SLCLMLGAGLGADGLQYSVWPESLERLGLSSDVEVLMSELVDLMAQVDQELSMEAME
>tai:Taci_0780 cytidylate kinase; K00945 cytidylate kinase [EC:2.7.4.14] (A)
MSRRGPVVVLDGPAGSGKSTVAKLLARALGVPHLDTGAIYRAVAYHMDSKGIPPEDSELL
LRELEVTRVEVSQGFVRVNGEDVTREIRTPHVDSIVSHYAAIPAVRRALLGLQREQARDG
IVAEGRDMASVVFPDADVKVFLTASPEERARRRHLERLSKGEDSDYQQVLRQVEERDRLD
SQRECSPLKVDEGALVFDTTGLSVDEVVLALEKEVRSRLVGRV
>tai:Taci_0781 1-acyl-sn-glycerol-3-phosphate acyltransferase; K00655 1-acyl-sn-glycerol-3-phosphate acyltransferase [EC:2.3.1.51] (A)
MSEGFNQSRVFYLLVKGLFKGALSLYFKVRVRGLEGRELPSPLIVASNHCSHLDPPFIGA
FFPGQLCYLAKEELFHNPLMGLALRGLGALPVDRDDQRGSSGPLRLMLKLLKEGRRVLIF
PEGTRSPDGRLQPLEEGVAFLSLKARAPVLPVFIRGTFEAFPKGASFPRPGRVSLSFGDL
IWPQGFLQDGAPEREARSHMLKAIGDSLMVLSEGHD
>tai:Taci_0782 GTP-binding proten HflX; K03665 GTPase (A)
MTDPGAIVLSIDPRDEASIEEVEALLSNLGYRRLKRMVQRRMRPDPASFVGAGFCEAVRE
EVRCGGYELVVVDGNLSPTQRRSLGEALKVEVWDRPYLIMRIFEARAVTAEAKLQVQLAS
LRHEIPYLKGLGLQMSRAGGGIGTRGPGETEFERHRRKLERRARSIEDKLEQLRRRRSSL
RQHRRRRALKTVSLVGYTNSGKTTLLSRLSGDRGVVGKDELFATLDPLVRGVTLPDGKVV
LFSDTVGFIRRLPVELVAAFRATLEEVAFADLVAVVIDGASKERWEHLKVIGDVLDQIGA
GEIPRAILLNKEDLWGSSDEAFEILSEMRGTGLPVFPVSGITGQGLDSFLGWLQGSL
>tai:Taci_0783 hypothetical protein (A)
MFSMTGYGRGRVEGQWGRLSLEISSVNHRYQEISVRLPRDMSRWEPWFHLKLRPLFNRGK
VTCRVEANWGPSSGAGHLNLELMSSIYGEVKRLSSQLGAPLGPVTDLLQVPGVMESPMGF
MDEGEAEGILEGLLRMAVEDWNRMRQAEGEYLWGEILRRLGSFRSCVDRISRVWGDRMEM
AFRQARERVEEMLAGLGASLDESRWAQELVIMADRWDVSEELSRLGSHVEQFLAVRDLKG
PVGKRLDFIVQEMNREVNTLGSKVNDPEIRSLVVDAKSALEAVREQIQNLE
>tai:Taci_0784 hypothetical protein; K09777 uncharacterized protein (A)
MKMVHVGFGNMVAAGRIIAIISPASAPIKRLKDEAARDGRLVDATQGRKTRAIMVMDSGH
VILSALQPETLANRFEGEEGSGEDG
>tai:Taci_0785 guanylate kinase; K00942 guanylate kinase [EC:2.7.4.8] (A)
MGNDKIGNYRRGTLFVISGPSGAGKGTLRRVLFERVPGLFYSVSYTTRSPRPGETDGVDY
RFVSEEEFKRMIEEGAFLEWAFVHGKYYGTNLKDIEAKLSEGYDVVLEIDVQGAQQVTRK
VPGAVTIFVEPPSVEELEHRLHGRGTEGEDELSLRLRNAMDELSHAGEYQYRIVNDRVED
AAETLVKIIEQTRRSRGGMSK
>tai:Taci_0786 DNA-directed RNA polymerase subunit omega (A)
MIFCDIDRICRERNIPNKYVLALVVAARARQLSERKGRLEDEKYISRAIDEISRGDVLVS
CPMDAHSAPRRE
>tai:Taci_0787 phosphopantothenoylcysteine decarboxylase/phosphopantothenate--cysteine ligase; K13038 phosphopantothenoylcysteine decarboxylase / phosphopantothenate--cysteine ligase [EC:4.1.1.36 6.3.2.5] (A)
MTSWKRGRKVLLGISGGISAYKAIDFIRHLVKADCQVEVILTEGAQAFVSPLVISTLTGR
RCWLEEDFLSHDRGYEIPHIGLTDWADVMVVAPCTANVLAMGAAGLSGTLLGAALLAARC
PVVLFPAMNVKMWEHPATQENVRRCSQWGYQVVPPEEGALACGYDGKGRLPSVEALMEYT
WRALCPKRDMEGRSFLITAGPTWEFLDPVRFISNPSTGKMGVELARAAWYRGGDVTLVCG
PGVKPDVPGARVENVVSAEDMLEKCLEFRDSDVIIKAAAVGDYRASTVQGSKIKREGMST
LALELVSNPDIAARLGQLRRDGQVLVGFAAETDNLIDNALSKMRSKGLDAIVANDVTRQG
CGFGSDTNQVSMVDRRGRRMDFQGTKEEVAHFVLDVVTELLEE
>tai:Taci_0788 primosomal protein N' superfamily II helicase-like protein; K04066 primosomal protein N' (replication factor Y) (superfamily II helicase) [EC:3.6.4.-] (A)
MGLSDRQIGVLFPGPWRRPLSYTCRVDVPVGSVVLAPLGRTSRPRLGLVMESEGDHPGPV
KEVWRVVGDGPSIPMDLMHLIGWAWRWLGVPMGRTLDLVLPRWLFKGEERLMSPPECTFD
ADRGPRMDHALAPCDADRFMEGVHRCLAVPGCKGVLALLPERTMVRPRLEDALSAGFKAL
EWPRTPAGQRRAYSRLLSGEVDLVVGCHGAAFVPLPPGWTVYMDDESSESWRPVSYPTFS
IRALVVERCRVGGLHLVLGSRFPSSRVYLRVKGAAEGSVGAIERVSQVRLQGGSDGSPPG
YVTAPLIRRTRQVMAKGASAIWILDRKGYVGAITCSDCGAEFRCGRCGSPMRSDLISSQM
ACPACGFRAKILDRCPRCGGAFFQVGRVGLQAVFQEAQGVLKGARVRLVEGPLSDPELRD
LVGLSREGPLLVVGTRAVLPLCDLMEVRMMAWLDVDGEAASVAGYDGDARAMGLVYESLW
RGVDPQPRWLMLQTRSPNSGWRRYAGQGWRRFWEVEMAERARMGLPPFGCMVRIGASQEQ
MGELRSVLESLEERGIISGVVEEDGGALVHLSERSRVRDLIDVIGANGHPTGEFPRVVVF
SD
>tai:Taci_0789 small GTP-binding protein; K03977 GTPase (A)
MSVVAIVGRPNVGKSSLFNRLIGRKLAIVEDIPGVTRDRLYAETEWDGKRFYLVDTGGIE
SASPHPFQDVIARQVQMALKECDVVIFLLDGKEGVTAGDEAIAEMLRRSSKPVIVAMNKI
DNPKREDNVLDAYSLGFHTVMGISVEHGIGIGDLLDSVVSALPDEGEPDGTDDGVIKLSV
VGRPNVGKSSLFNRLIGQERAVVSPIPGTTRDTVDVDVRLGDVDVRLMDTAGMRRKSRVD
DPLEYYSVVRTLKAIDRSDVSLVLMDATELLTEQDKRLMLHVEERGKGLIIGVNKWDLLP
PREDLGDVIRDQIRDQMPTLSYAPLIFLSAKTGRGVHRLPPLVSRVYENRRRRLKTSDLN
RLLRDTLEFERMPGDGKGRYLKVYYATQADTVPPTFIFFVNDRDLADRSFTRRLEKHIRA
LGDFEGSPVRIWFRNRDSSDQGR
>tai:Taci_0790 histone family protein DNA-binding protein; K03530 DNA-binding protein HU-beta (A)
MTKADLVNELVKSVEDISKKKASEAVDAIFNIIQEALVKGDKVQLVGFGTFEVQERAARQ
GRNPQDPTKTIEIPAKKAPVFRAGKSLKDAVNR
>tai:Taci_0791 dimethyladenosine transferase; K02528 16S rRNA (adenine1518-N6/adenine1519-N6)-dimethyltransferase [EC:2.1.1.182] (A)
MPSERFVHNTDIGQNFLINRGIAERIVDAAQISPQDIVLEIGPGKGVLTRQILATPCKAL
VAVELDRRLEEFLSPIAQQDPRLSLIWGDALRLDLSRDIPFHPTKVVANLPYHITTPIVW
KLLEELAPLGLVRMVLMVQREAAMRMLQGAKGKDRSPLGVTLEAMGWVSKAISVPPGAFR
PIPKVNSSVIRIDIDKNRELPTDPRWRRMLKASFSQRRKNLLNNWQAAGIPREEGERRIE
ALGLMANARAEELTLDQWLTLARGYEW
>tai:Taci_0792 glutaredoxin-like protein (A)
MMQVKVFSTKTCPWCVKAKDYLKSLNVSYEDVDVSANREAAMEMVRATKQMGVPVIQIGE
KYIVGFDQGAIEKSLREAGII
>tai:Taci_0793 dihydroneopterin aldolase; K01633 dihydroneopterin aldolase / 7,8-dihydroneopterin epimerase [EC:4.1.2.25 5.1.99.8] (A)
MLTTMTIKGIHFHAFHGALEVERELGQVLEIELSISYDVDPSSLDKDKMPPIMDASVYDI
VQKVVMTTKFKAMEGLALEIARRIMLTYSVAELVSVVIRRRQLFIPGDVQSAEVEITVDR
EDLGEK
>tai:Taci_0794 glucose-6-phosphate isomerase; K01810 glucose-6-phosphate isomerase [EC:5.3.1.9] (A)
MEGSLRFAFGAAWGRDLPTGEVLASLRGSLESAFVSLSSRANPSWLGWMDLPDQPLDQIL
EAARWLQGFDAFVQVGIGGSALGNLMLHQALVGDLVLADRRPAFFLADNPDPMKLEEIWA
KVKDTDFALVGVSKSGSTAETTSQFMWFLQRLGYATDRVLLITDPQGGVFRAFVNETGCR
SLPLRSDVGGRYSVLSPVGLLSAAALGVDVAGILKGARSMRDMLLADGAFDFNPAMRLAC
AHLYHEISGRPIAVIMPYSSRLERFAEWFAQLWGESLGKAGRGTTPVRALGAIDQHSQVQ
LYMEGPDDKFFTLIDVKFPSDQVIPQVPFKSLEPIGYLAGHGLGEMLRSEAMATAASLAG
QGRPVAWIEMEGLTPESLGELIFFYEFTTALTGLAMGIDPFDQPGVEQGKRYTYGLMGRQ
GFEQDAKRARESFGQIMNDVI
>tai:Taci_0795 glutaminase; K01425 glutaminase [EC:3.5.1.2] (A)
MINSVLETVIQQVRPLARQGRVATYIPELGKQDPDLLGIAMASVQGEVWTAGDWDRKFTM
QSISKVVSLGLAMVEIGEERVFSRVGVDPTADPFNSIMRLEMVAPHRPQNPLINAGAIVT
LSLLPHGEARERFEAVRDLARRLTGSQDLNLDEAVYLSEKETSDRNRSLAYFMRSVGVLE
GDIEDILDSYFMQCSLSVNARDLAVMGATLASGGVNPFTGERVLPSKVCRVLRALMATCG
LYDGSGEFAVRVGVPAKSGVGGGIVASVPMRYGIGVFGPALDPKGNSLGGIAMLEKLSQE
LSLRVL
>tai:Taci_0796 ABC transporter; K09013 Fe-S cluster assembly ATP-binding protein (A)
MTMTNREPLLLVEDLEVQREGNVILKGLDIKVNRGEVVGVLGRNGAGKSTLAYSIMGLPQ
YAPSKGRVIFEGQDVTDWSITDRARAGITLAWQHPARYEGITVGEYLSLSRKDLGRQELL
EALSLVQLEGAYLDRRVDKALSGGERKRIELASVYLMRPKLAILDEPDSGVDLLALVEIM
ELFRRMVREGSSVLIITHREDVAAQCNRSYLICRGHVILEGSAEAVKRYFMSQCEPCSDS
SPDLVGEVAKDV
>tai:Taci_0797 SufBD protein; K07033 uncharacterized protein (A)
MFDVASEYKALVEVAERSSGAHFGSPDTVSVVVHGNKVLSSLVLPGVVIDAEETQDGIRA
LITVQEGVKLAKPVHICFGHLGREGRQTIDTKIRMRRGSQAVFLAHCVFPNAEEFLHQME
GEIHLEEGSSLTYNEVHVHGPEGMIVVRPKTNVVLEDKAIYRGDFTLVEGRVGDLSIDIY
VDAKGVGSSVEITSKVYGKMDDRCLVQDVVKLSGRDSTALVKARVVLKDRSTGTFYGTID
GAAPGARGHVDCTEIVQGEAVAEASPVVRASHAEAEITHEAAIGRIADDKIAGLMAKGLT
EDEAVDFIVSGLLK
>tai:Taci_0798 pyruvate phosphate dikinase PEP/pyruvate-binding protein (A)
MQDQETLERYFSWDPRDNEDFRPMIIGTGSIGGKGRSLLYAARRLWSSGNELLASVRIPP
SMFIGTDVFLQVMESIGGQDRVKSLIGDDGTAVEAAFLSTRLPDYVIPPLRDFLSRVEDP
VVVRSSSVLEDSIKHSFAGKYRSTFLMNRGSLEERVRRVEEEILRIYARTYFPTAVSYRK
KHQLGDDLMGIIVMRMSGRWRGRYYYPTTGGVGYSRNVRRWTTRIRMEDGILRFVFGLGT
MSTKRGYARTFSLTNPALRPEGSNPYKIMKHAQEKFQAIDGTTEELVTLDVKTLWRELLR
WHPNLGTFAQLYTVDGDTGYFSSVDYSTEIPNAYSKICFTFEDFPKKCRRFFDRMRALLP
LLEQSMGVPADIEYAYEPTEDQLELLQSRPLWIGGVAVGSAKIPDLTGRKVILMADRMVT
DGVLEDIPYLVYVDYRIYSSDPDFHSVARGIGYINQSMGDQRYVLVAPGRVGSSNPELGV
PVQYNELTQCACIVELGIPKSGHMPELSYGTHFFSDLETDNVMYLPVYDGETGNLFDQDW
FDSAPFVQGPHMAIRIYRGSFSVYSDGTENRGVVVANRVNPPCED
>tai:Taci_0799 PP-loop domain-containing protein (A)
MSDENTPSPSRNIRHQVGKAVHLFSMIAPGDRIMIGLSGGKDSMLLSICLRELQRRSPVR
FHLMTCFIDPTGGEMDPAPFEEFSANIGVPFVLIRHDTFKIIEGRGERNPCSLCANLRRG
ILASAARERGCNAIALGHHLDDAVETAMMNLLMAGRFRSFEPAMTMSRSNVKVIRPLVLL
RESAIEAEVRRLGLKTMAPPCPFGRVTQRTRVKGLIREIESEVPDVTGNILNALTSIPRP
LGWGREG
>tai:Taci_0800 histidine kinase; K07777 two-component system, NarL family, sensor histidine kinase DegS [EC:2.7.13.3] (A)
MEKDGWIKKIDETIDVAAKSLDSSIETVLDIKDEIRTSVKEKQREIEELRRELDDVMAAS
DSLAEAYKKARARLAKGAQMKDEALQAEAYEEASRLMKLKGSFEERERNLRRRRDQLERD
KARLERMLFKTDETMWKLKLALAVIRENAGSPKLNPSEASYRDLAMALRLVEQESLRLAR
DVHDGPAQHCSGALLILDKLESCVAGGDAPGAMREIECLREQMRDAVLDFRNFLWRLKPS
GLDLGLEHGLKVLAQVISERYKVKVDVVVKGGADCLNGPGRANAYRVIQEAVTNGIRHGG
ARNVKILASFGDAAATFKVQDDGRGFDPEEARAEAHRRGSFGLVNMEERVRLLGGTLRID
SAPGKGAAVVFSIPLGRLDHEEDTDSSGG
>tai:Taci_0801 LuxR family two component transcriptional regulator (A)
MRKIRIVLADDHRLFRDGLRRLLEMEKDMEVIGEAEDGDATVEMVSALKPDVLLFDIHMP
KKDGIQVVKDLKAMGCSPRFVAITAFDDDDHITALSSVGIDAYVLKASGMAELLSAIRSV
YRGHSYVDPKVAGKLLSTFNRRREERDLLSRLTPREMEVLYWISQGLNNGEIARKMVLSE
KTVKNHVSHILKKLDLVDRTQAAVFAWKRGLAQLSKEDLLLVGKLSD
>tai:Taci_0802 thiamine biosynthesis protein ThiS; K03154 sulfur carrier protein (A)
MDSFITVNGDRHPWREGMTVKDLLDEKRFTFRMIAVWIDDRPVERDRFDSTPIPKGAKVQ
VVHMISGG
>tai:Taci_0803 Aldehyde ferredoxin oxidoreductase; K03738 aldehyde:ferredoxin oxidoreductase [EC:1.2.7.5] (A)
MEKMKLLAQWTYTPKPIHRGYTKEVCLVDLGNRDGKYRFETKTLSDEFVERFTGGRGFGL
GLLWEAVNENTKWDDPENEIIISGGPLCGITQYPGAGKCYSVFLSPATKQTYASNAGGYF
GPLIKFSGFDSFELRGIADRNVIIFVDGDQGKVEIYESPFSPKDNSYTITDELHDYFSAE
DEDRENGKRAISVVSTGQAAAHSYICGMNFSFYDLRRKVARLKQAGRGGGGTVLRHKGVH
ALVVKKRKVTGVENDPADLATLQQVGIKLHKEIHDYDDVQCKMRKVGTAHLNEVMNDYHL
LPVNNYKFGQHPDINNIHSDVYTSLFTQGLPDGCWYGCSLSCAKAADNFELKTGPWKGKK
VTVDGPEYETAASLGSVIGIFDPKWTIEANFYADHYGFDTISLGTILAFLAECYELGLIN
KDHTGGLELTFGNKDAMMEMIHRMAEGTDEFAVAASRGIRYLKDFLSEKYGADRKVMEDI
GMEGQGLEVSQYRCQESIAQWGGYFLTLKGPQHDEAWLIFMDMVNKQLPTFEDKAEALYY
FPNFRLWFSLVGLCKLPWNDIEPADNHIRYKGIEAAKVPEHVQNYVDIFNAVTGKNITKE
DIITQSEKVYNFERVFNLRMGKGTREWHNIPARGLGPVFEDEYMARPDYFDDKLREAGID
PQGLSVKEKIEKLQAHRRAQWEKLVDAVYKRRGWNKNGIPTLETVKRLGIDTPEVVEVLK
KHLRPEDEWDN
>tai:Taci_0804 4Fe-4S ferredoxin (A)
MKLLKTYAEKCVRCGACMAACAKAYFKEEDPELSRIRVSDVGNMPNLNVCNQCGACIEVC
PTQALERDKNGVVQLRKDKCTSCMMCVGYCPTASMFFNAKKQSQPFKCIACGLCAKACPT
GALEIIG
>tai:Taci_0805 extracellular ligand-binding receptor; K01999 branched-chain amino acid transport system substrate-binding protein (A)
MRKKFGILAVAVALVALFVGSAMAGEIKIGYLAALTGDYAGYGQTELRAAQLAVEEINAK
GGVLGNKLVLVPYDWRTRAEDAVNAVRRMIDQDKVVAIIGANASGANIATAPIVNKAKVP
QIGTVSTNPLVTVDEKGKVRPYSFRICFTDPYQGKVLANLAAVKLGKKKGAMLYDVASDY
SQGLREFCIKEFEKLGGKIVADEAYKGTDTDFRAQLTNVRNSGADVLFLPGMGKDMALII
KQARELGMKDLVIMGGDGYADFMYEIAGNALVGTYWVNHTSLEDPGMQPFFKAYKEKYKD
ECKEFVNGVLAYDSVYWLADAIKRAGKVDGTAIAQALEKTKDLKLHHAVLSINPKDHNPL
NKTAVILRVEKDGKAHFFTRIQPK
>tai:Taci_0806 SsrA-binding protein; K03664 SsrA-binding protein (A)
MGEDRVVAQNRKARHDYFILDTLEVGMVLTGTEIKSLREGRVNLKDGYATVKDGELWLLG
VHIAPYEKGSYYNVDPERPRKLLASKGEILKLSQRIREKGLTLVPLKIYIKGNRWAKVEL
GIAKGKALHDKRDALAEKQAKREMERAIKSR
>tai:Taci_0807 flagellar hook-associated 2 domain-containing protein; K02407 flagellar hook-associated protein 2 (A)
MGDPLFQFTGVGSQIDWGTMLDKIMENARKPEKIWEEQKDKLELKKGLYEELSASMKQLR
SSITSLKLASTYNKKQAELVSLEAGKSADSILTATADTSAAINQWTLKVNQIAKAERRTS
DRFDSVSEALNLSGTFRIYVGQQWAEVTVNNSDSLREINYKIQKALDSSGKPLAITSKIL
DNRIVLESSSTGLGTSGPKASENFTMGSSDVVYLPREANGWYPSSVTVKSGSVTYTAGTD
FSYDPTKGSITWLGSNKPAQGAEFTVTYSQDTETVTRGTGASDTLSIGAPRPSVIIINQG
STTYVEGQHFTYDSSTGTVTWTSSSKPADGTDYTVKYLYYSNNNPFYLEDVSGTLVSGNR
LAGTGLGLMDPSRHVAAQKAILEVDGQQIEQDSNTIEDLIAGVKLNLVGTGTVKMDVTVD
AKKAVEGLQNFVTAYNDVMDWINIRLSEESKTQNSSSSNKNDDFYKKFGLLHGDSLLWQI
KDQMRQMFSYPLSNLPNAYTSRGYLSTTSPLNLSGEMVIDVEGMRAKITVSPSDSLETIK
TKLTNLTDMTAGSGGSAKGSTVPLDVSIENGRLVVRSKSKNTGAMTVSDTITRNTSSNWD
RLPYTPNFNPPISGKMVIRSGSTTYAENVDYTIQTVENSNGALESRVVWLDGGRRPTGSY
NVAYTYHSGKVSIATTGNLTNLGLSQDNSRSSISYGGITTEKANYGKSGKLEFDVQTFMN
RMGSDNDGMANLMSSMMSKLDDFLGNMVDSTQVSVGNEAVVKGRISGRIKSIDDQIKTID
KRISDFEVRLKIMQQSYYNQFVAMEKTISRMNQQLSWLAGIVAQLNGMGRS
>tai:Taci_0808 hypothetical protein (A)
MNRLHPDDLPDKPVTVGQILSAMDGYPGYLEKLLQQIQQWLTYLAEKKYPTFIDELYWGN
GDYEGEALLPQISWVEAFADLMPSNGELKGHREAVVLGVGYIDFENALRMAIDHGAIFSR
GRCSRIWLVTDSWITAEVCAYLEHIKVLRDQGIDIRAVVVTPWGWTEVPLATRPGCFGRT
AWTDGRADGR
>tai:Taci_0809 beta-lactamase domain-containing protein (A)
MRFLGTSGARFCTMHQIRSSGGIFFRYGGFAGVLDPGPGSLHQICRAVPELDPTELDGVI
ISHRHLDHCGDANAVVEAMVGGGFNERGSIFLPKDALSDEPVVFGYLRRKVGRRVLLEDG
GSYPLGEGQTLRALGLKHHGVTTFGFVLSGRGLRSVGIVSDTSLVPQVFQIARSCQVMVV
NVTLERRRPNLDHLSLEDLKELLSEIPVPLVLLTHMGRGVLRLGPDAVASMFNHLSSRVI
CGEDGMVVDLDSLEVAMMDPREPREGSHSWNQRFQDL
>tai:Taci_0810 malate dehydrogenase; K00027 malate dehydrogenase (oxaloacetate-decarboxylating) [EC:1.1.1.38] (A)
MTVDKVRALEIHRRAKGKIKIYPTVNIRNQEDLALAYVPGSVHPAMAIAEDPSCSFDYTG
RGNRVAVVTDGSAVLGLGDVGPAAALPVMEGKCLLFKLFGDINAFPMCLDTNDPDEVVHC
VRLMAPTLGGVNVEDISSPNTFTVVRKLRSTLDIPVLCDDQHGTSVLMLAALKNSLKLVE
KRLEDVRIVIIGAGAAGVATVELLLAAGARNVVCLNSSGVLGEENPRMDHIQAELAQRTN
PEGIRGGIAEALKGADVMIGLSRGGLVSPNHVASMSKGAVVFAMALPDPEISYEEAVSAG
AAVVATGSVEHPNPLLNLQAFPGIMRGALDVRATAISDSMLIAAADALASVTEDHELSPQ
NVLADPFCDETAPRVAEAVAQAAIREGLASNILPPGQVYNETWQRIYGGSLMRI
>tai:Taci_0811 selenide, water dikinase; K01008 selenide, water dikinase [EC:2.7.9.3] (A)
MRLTERAKTSGUAAKIGPAELDTILRGLPSRRDPNLLSGWDNGEDAALWRIGEGRLAILT
VDFITPIVDDPLTFGEIAAANSLSDVFAMGGSPKVALNLVAFPTSCEPLEVLSQILEGGA
RKVMEAGACLAGGHSVQDEEPKYGLSVYGEVDEGGLWRVTGAREGDSLILTKPVGSGIIT
TASKGGVAEGDWLDQAVQWMRMLNNVPGRMDRSLLGNVRAATDVTGFGLLGHCMDMLSHR
ELDLVIHHDQVPFIDGAFQMASMGMVPAGAYSNRGHVEHRVLMSPNVPLAVQDILFDPQT
SGGLLLAVAPGSEKEVLSQLWELGFHRAATVGRFIKGEGKVLVE
>tai:Taci_0812 biotin--acetyl-CoA-carboxylase ligase; K03524 BirA family transcriptional regulator, biotin operon repressor / biotin-[acetyl-CoA-carboxylase] ligase [EC:6.3.4.15] (A)
MGEHVRLDNRVMALKMLFDNLGKLTPSSAIAGELGVTRQGISKMVGILRDEGIPISSVPH
KGYVLEGPPGEDRFSPSWAEMLLWDCPLGHPILHFERIESTQNPVKDLAQKGHPEGVTAV
ADRQTMGRGRRDRRWESPEGGLYASVLLRPPILPGHVQMVNLACAMAMGDAIEARCGIKV
DIKWPNDLLVGGRKLCGMLSEGAVEADRVHHIVAGIGVNIKGSPTIQDSPQDVTSIAEEG
GTLVARHDLLAFFLRSLKHHIGILCEDRKAFINSYRGRCSTLGRRIVVSSDSGTLEGVAE
DVEDEGSLLIRTSTGLLRFSAGDVRHVRPIKGGEGE
>tai:Taci_0813 peptide chain release factor 2; K02836 peptide chain release factor 2 (A)
MVVLPVSTVMGNLRSRMCELRDSLDLEGLDRKIGELMERVSSDGFWEREDSTEVARELSQ
LQQRRESFSALEREMEDLETLAELLQAGEDEDLSREFYDRAAEMERRLERTQVLTLLDEE
YDRSDAIVGIHAGAGGLDSQDWAEMLYRMYVRWAERNGFKVRVLDELPDQEAGIKSVTFQ
VSGEYAYGYLKGERGVHRLVRISPFDAAKRRHTSFASVEVMPVLPDDVEIEIRPEDIKMD
TFRASGAGGQYVNMTDSAVRITHIPTGIVVSCQVERSQHMNRATALQMLKSKLFERQLRE
RQEQLEAIQGEKRAISWGSQIRSYTLQPFQLVKDHRSGCEIGNVQAVLDGDLDDLMMAYL
KFYKTGRLWRDSDS
>tai:Taci_0814 hypothetical protein (A)
MTRPLLGFLVAVFISSCPSLALADTFNVKGGILRVGDIKPSLKGVGLTVFQGRDIKPFDL
DILGVLDQQEAPRRLVLVRAKGDLIGRSGGIAAGMSGSPVYVGGRLVGAVGFGWEFGDHR
MGLVTPMEEMLKIPPMERGETPGVERLEGPMDEEDGGARDVAPESQDLALYSPLMIGGVS
GRFAKRIAGGLSARQILPSGRNDTQLSRGPGFEPGSALGVALAVGDVTVGSIGTVTAVDG
DKFLAFGHPFLNRGTVRFFATDASVVGVIPSLQTPFKLGSLGAVVGTVMQDRPQGIYGRV
GVFPPFNEYHIHFTDVDSGKSAVRRFRAVTDPFVASSVITPAVAGCVEDLWGRSGQGTGE
VRMTIEGGGLKEPWSRTNFFSSPSDLVEAMFKEFDVIHTLLPVNPFRKISPMTVKLDVKV
TELPKVLYLERVEVPKDRTFNPGELIGVDVWLRPWRGKPQKRTFNVKIPADAKEPVEVVV
RGGGIGEREQESIKMGRRSIDSLDALLREISALEANNEIVVEVLSGREKDREEETRLLSE
IKADLTKEGSMRVLKTNYYVDGFLRVPLKMGTKDGEDAGD
>tai:Taci_0815 diacylglycerol kinase; K00901 diacylglycerol kinase (ATP) [EC:2.7.1.107] (A)
MGQWKNTSLLRKFLFSCNGLKVAFTMERAVCYEVCSSATVLLLGIAMKRPLDRTIPAFLI
SLLPLSLELVNSAVEILIDCHIGQTYREDIRRTKDMLSASVFVSLVSCYGVAMWLLIRQP
>tai:Taci_0816 formate--tetrahydrofolate ligase; K01938 formate--tetrahydrofolate ligase [EC:6.3.4.3] (A)
MSDIEIAQAAQCKPIGEIGAELGIPEEFLVPYGRNKAKVDLNFYKAIQDRPQGKLILVTA
TTPTAAGEGKTTVTIGLTQALVKKGKKAMLCLREPSLGPCFGVKGGAAGGGYSQVLPMEE
INLHFTGDIHAVGVAHNLLAAMIDNHIHQGNQLNIDPRTVTWRRVVDMNDRALRNVVIGL
GGKADGVPRETGFDITVASEVMAILCLAESLSDLKDRLGRIVVARTYDGKPVTAAQLKAN
GAMAALLKEAIRPNLVQTIEHVPAFVHGGPFANIAHGTNSVVATKMALKLRDYVVVEAGF
ASDLGAEKFMDIVSPYGGFHPDAVVVVTTVRALKLHGGVPKDRLSEENLEALRAGIPNLE
AHVENMRQFGVPVVVALNRFVADTDDEIQLVREAVLSKGARMALAEVWAKGGDGGLELAQ
MVLEALDEGANYHKLYDWDLPLKDKISTIATKVYGADGVDFSPAASKALAELEEMGYGKL
PVCMAKTQMSLSDQPELKGRPRGFRLNVREVRLSAGAGFVVAICGSIMTMPGLPKSPAAE
RIDIDDQGRITGLF
>tai:Taci_0817 TAXI family TRAP transporter solute receptor; K07080 uncharacterized protein (A)
MTKRIAKLILAAFMVASLAGVASAKTFLSIATGGTSGTYYPLGGAIAQAVNKGAPDLQVT
AETGNASVANLNLIGAHDIEIAFAQNDTAYWAYNGKMMFKTPIKNVRVIAALYPEHVHLI
TLKNSNVKNIQDLKGKRVSVGAPGSGVEADVRAIFQTVGLKYSDMKTDFLDFGTTTQRFK
DNQLDAGFVVAGYPVSSIMDLATTKEINLVSFDDATLGKLTKDFPYFVKSSIPANTYKGV
TSAVKTPAVMALLVVDEKVPADVVYKFTKALWENIDVVHKAHAKGKEITLKTALNGVTVP
LHPGAAKYYQEKGMKLPK
>tai:Taci_0818 50S ribosomal protein L31; K02909 large subunit ribosomal protein L31 (A)
MKKDVHPKYDVCKVTCACGNSFETRSTLEEIKVTVCNACHPFYTGKKGGRVAEAGRLEKF
RQKYAGVDYGQRKVSE
>tai:Taci_0819 thymidylate synthase; K03465 thymidylate synthase (FAD) [EC:2.1.1.148] (A)
MSLDVRLISHSPDPVRLVAAAARLCYSPVGASDILMALDDRQASSLIDRLHRSGHMSPFE
HASFTFSVDGLSRVASHQLVRHRIASFSQQSQRYVDSSGGGCVMPPSVAASPEAAKVFSD
SVRASMEAYRALCSMGIPREDARFLLPHGFETRMVFTMNARELHHFFSLRLCRRAQWEIR
ALALEMLRLVRGVAMELFRLAGPSCVVNGRCDEERPCGRPFSSVEDLLCSS
>tai:Taci_0820 hypothetical protein (A)
MFQLKRICSSALGALDLAVLAVASQEGGRSLPVGGQAVIEGVMMRGHSAWGLAIRSPGGE
VAKYRWDTSSWVASSPWNWPILRGFCSMLDMIREGYRGLSISASVVSAEGQPSRWEALLS
VALALVMVVGLFLLLPLWLSELLGRRAHVGGVGLKLLEGLVRCAVFVAYIGLMGLIGDMR
RVFAYHGAEHKTINAYESGADLTADSVLRFSRIHVRCGTSFLVVVVLVSVLVFGTLGNGG
LVWRISSRVVLLPLVVGISYEIIKWASRGGALGRGLIFPALGLQLLTTREPSSDQVEVAL
SALRLALGDEDGHVDPWSQKLDQG
>tai:Taci_0821 peptide chain release factor 1; K02835 peptide chain release factor 1 (A)
MDFLKKLEEIESAFQDIESRMADPEISNNVQEMQSLSRRHSELYPVVQAFREYRKVMRSL
EEAQELLEQDDEEMRQLAKEEVQRLSDMLPGLEQDLKVLLLPRDPNDHKNVIIEIRAGAG
GDEAALFAADLFRMYTRYTERQGWRYEIMEMNETGIGGYKEVVFLVKGEGAYSKLKFESG
VHRVQRIPVTEASGRIHTSTATVAVLPEAEDVDVQIRPEDLKIDTYRASGAGGQYVNMTD
SAVRITHIPTGLVVTCQDERSQLKNRAKAMQLLRARLYDQELQKQQAQMAAERKGQVGTG
DRSERIRTYNYPQNRLTDHRIGFTLYKLDQVLDGDLYELIEALRVADQAEKLKTLAL
>tai:Taci_0822 HemK family modification methylase; K02493 release factor glutamine methyltransferase [EC:2.1.1.297] (A)
MKLRDLKQEIIKTLSGTDGVLRPSWEASLILATCLGVGREKLVSMGEEDVSPHVALEMTA
RRAKGEPLAYVLGTMDFLQWNFLVGPGCLIPRPETEVLASLAAETLGPRGRFLDWGTGSG
CIACSLAMMVDGSQGVAMDASPGALKWAWRNVQRYRLSNRVLLVHGSSAHFISQDLTPFD
LVVANPPYIPSEHMGELDGSVSRFEPHLALNGGDGGIQVPVEWLRGAVRLLRAGGQVLME
TAGDWQLSILEALEIEGLSFVGSHQDQFGVRRVGRWKRVADEIE
>tai:Taci_0823 thioredoxin reductase; K00384 thioredoxin reductase (NADPH) [EC:1.8.1.9] (A)
MERRELVILGAGPAGLTAAIYGRRAGLDVLIIERGMPGGQITITDEIENWPGVQHASGQE
LADSFRRHAEKFSPEFRDATVTSLEVRDGRKVVVTDKGEVEAEAVIIATGANFKRLGCPG
EAEYTGRGVSYCAVCDGAFFEGEEVAVIGGGNTAVEEACYLTQFASKVYIVHRRDSFRAD
KVPVERAMSNPKIVPIFDSVVEAIEGGDMVERLVLWNVKTQEVSTLPVSGVFIFVGTAPN
SGFASSLVETSPGGWIKTNSRMETSVEGIFAAGDVRDTFLRQVVTAAGDGAVAAMSAYSY
ITEQLHLQKILLEPPRVNALFYSSIDQEQVRLVGRVEEWASSKNVQVTLVDGYRNLRMME
KLGVRELPTAMVLKEGREVSRASVTSEEDLGLFLEL
>tai:Taci_0824 1-phosphofructokinase; K00882 1-phosphofructokinase [EC:2.7.1.56] (A)
MILTVTLNPAVDEEYVVPEFRPGGWFRASQVNRSPGGKGINVSIILKQMGVDSVAMGFLG
GYNGGYIRDQLAKLGISTSFVHLRGETRTTTYVVDEIGRVETGIVEAGPYVPESALARFL
KAYYRMLGRCSSVMIGGSLPPGVPQDIYRDLVHMASVRGKDVFVDASSGALLSAVDGGPK
VVKVDHRFMSMVMDVPLLSLDNLKSVAAKLHDEGVPWVVTSYRGYGDLFSTPEGVYIGEV
PKSRVVSLFGAGDALMAGLVLAFQEGMGTEDSIRFAMGCALEDSLHLEKGVQSREAVDEA
ARNVKVTRVG
>tai:Taci_0825 signal transduction protein (A)
MKVADVMERDLTALWEDSTLLDAVEVMFSHGLSGVPVVDEDYRVIGFISEKDVVRAALPG
YVDYLQDALVIPDFGQFQVRLRRAGKEMVSKYMAKDVISFQEDDSDLYVAMTMIRHNIKR
APVVRGGVLIGAVTRAALMGRMMEEVSS
>tai:Taci_0826 protein tyrosine phosphatase; K01104 protein-tyrosine phosphatase [EC:3.1.3.48] (A)
MRKVLFVCTGNTCRSPMAEAFLRSLCGSSVEVASAGLLTVDGLSASPLAVEVSREFGVDI
SGHRSSCLQDELVDGDTLLVGMSRSHVDVLLQRGYGITALGVHLFGELVGRGQVDVPDPF
GWGEKEYRSVAALIWDWSNELARLKPWEGMGS
>tai:Taci_0827 flagellar protein FliS; K02422 flagellar protein FliS (A)
MDANVARRAQDMYRANQIQTATREQLLLLTYDIGIKACNGAIDAMERAQIERANEELKRA
QAVVRELMVTLNMEQGGDVAKALLSLYDFFYNRLVEANVKKDPSIVREVLAMLEELRRTW
VEAMEKIREEQTPKQPEHVATPSGSGLGGVNIAG
>tai:Taci_0828 hypothetical protein (A)
MRADPDALKSRVEGLIDQEMAIYSALGGLIDREAQCVSDRDMEGLMEVLKEKQSYISRQE
ELLDLWREVAVSLGVSGGRESSAFWAAISSKVGERGFNDLVLKVNQVRQMAASLLDRERE
VQGELESHLSELRAKLIQMRNGRQVIRGYGG
>tai:Taci_0829 peptidase M48 Ste24p (A)
MLLAGLILLAPLCSPSGAAVPSSDPKDLEREIKIGDQVSKEVEERFRLVSDPVVLSRLDA
IVARLEKGVLRPMPYRFKVVEERWPNAFALPGGRCYVTTGLLDLLRSDSELAAIMAHEMV
HADRAHGIIQAARNQRLSLVSLGIALATRGHGAAMILSNVAQVAIMNQYSKDLEREADLE
GLNLMIEAGYDPSGMVTALEKLLDHQIRRPQVDLGVYMSHPELRDRIDYVTRSMEKKGLK
VSRRGPLGVLRLSLRRSDDSVELWMDRVKLISAPPSMEPVLRRLSQSLDRTIRFETMPQD
VLVSPDGGLWVDGVRVLTSSELPEANLDSLRDALVKSLSEARSRHPLAKIY
>tai:Taci_0830 DNA polymerase III subunits gamma and tau; K02343 DNA polymerase III subunit gamma/tau [EC:2.7.7.7] (A)
MYLSLYRKYRPSRFSEISGQRGVVEALVGSLRSGRIPHAFLFSGPRGCGKTSAARLLAKR
LNCASPAEDGESCGTCVNCEAIQRGGHLDVVEIDGASNRGIEEIRSLKDQVALAPFQAPN
KVYIIDEVHMLTEAAFNALLKTLEEPPSRVYFVLATTEPQKVPVTIRSRCVHFPFQRIST
EDIKDRISHVVQMEGIEAEDQALWELARSADGALRDALSLLEQAISVGGGMVTTAAMEGI
LGGFSRESLQRWVRQLREDPPGAFQGLAQIVRGGSNLERISEGLFLLFRDLLFVGRWGEG
VLSALGISSSEGAFLLSEAPNWDLGVLEVLCATLSELMPRTRQGMRSDVFVGLLQCGIDG
ALGRAGSSPPASRAPKAGHEAHRSAMTAPQTVVVAQTEGKPGQIDPSIAVEDKPDTPSEP
SLAGSETPKGRPLDGGERFSVFQHLADVNAAVACVAAHCRILVGEEGVHVSVPEDPLISS
ILSQWRSMDMILDAVRSTLGLPPGELPPGVCEEDPPKEDKDLPSGRWCRMAEPDREGGGD
SPGYNDGIREALSWLDGEVLYVRSQGDVGEEEDQQEDYEE
>tai:Taci_0831 DNA polymerase III subunit alpha; K02337 DNA polymerase III subunit alpha [EC:2.7.7.7] (A)
MSVEFVHLHVHSEYSLLDGAIRCGELVDTVASMGMGAVAITDHGVMYGCEEFYEKCVAKG
IKPIIGCEVYVDPNGMDSRDGKGRNNHLVLWAEDQVGYKNLIKLVSIANTDGFYYKPRVD
HRVLSQHSKGIIASSACLAGEIPQLLMDGDFDGAVSRANLYRDIFGEGNFFIEIMYNQLP
EQAMANAELIRLAKRCSLPLIATNDAHYLRREDASWHDVLLCVQTNSTVDTPDRYRFGSD
DFYLRTPEEMWSLLGGEVPEALRNTLLVAERCNVELQLGHYMLPEFPLPEGETLDSHLEK
MAREGLRARVGEPIPQEYRDRLEYELGVIKQMGFPGYFCIVADIITAAKSRGIPIGPGRG
SAAGSLVAWCLGITELDPIKYKLLFERFLNPERISMPDIDTDVSDKRRDEVLAYIVEKYG
IDRVSQIITFDRMKSKAAIRDVGRALAMPYPEVDRVAKLVPDGVKSLKEALEKSPDLKEV
HSSDPKVRRLVDTASHIEGIARHCSQHAAGVVITPVPLVEMVPVRKIGENQVVTQYSMEP
LEHLGLVKMDFLGLRTLSVIEGALRNVEANRGLKIDLRAIPLDDPKTFDMLQRADTLGVF
QLESSGMQDLLRRLRPDCFEDLIAVLALYRPGPLGSGMVDDYIERKHGRSPVTYPHPCLE
EALKETYGVILYQEQVMQCAAELAGYTLGEADLLRRAMGKKKADVMEKQRSKFVEGAKAR
GVEPKMAEDIFNSIEKFAEYGFNKSHSAAYALISYQTAYLKAHYGPEFLASYLSSIVGSR
MDILGRYIKEVRNLGYSVLPPDINESQSDFVAVGEVIRLGLSAVAKVGDSAVDAILRARS
EGPFRSFWDFLCRVDLRTVNRGVIENLIKAGAFDVLCPNRRMLLDNLEGLLEMAQRRCDP
SKQVSLFDGDEEEEEEPKMDVVDDVDIHQRLEWEREVLGLYISGHPFEQVEGELAPFLVC
KISDLRSWRSSNVAPVTAGLLAGIRERYTKRGDPMGILEMEDGDDKVEAVCFPKVWQKVK
PMLRTGGIYVFSGMVKDDGRLSVLIDEIMEAREWIREKVPVAKLRVLSKRAGLFRDLARE
LKGHSGPSPLLIYVEEGGIITALWSRSIKVRVDDSLRRSLEDAFLGQVALDF
>tai:Taci_0832 tryptophan RNA-binding attenuator protein; K06285 transcription attenuation protein (tryptophan RNA-binding attenuator protein) (A)
MEGGNQQRTSVLSDYIVIKALEDGVTVIGLTRGQETKFSHTEKLDRGEVWIAQFTEHTSA
IKVRGHSEIHCKHGKIESGR
>tai:Taci_0833 pyruvate kinase; K00873 pyruvate kinase [EC:2.7.1.40] (A)
MRRVKIVCTLGPACSDYDVLRAMAEAGMNVARFNFSHGEYETHELNLKLVRQVEQEIRRP
IATLLDTKGPEIRTGLLKDHAPVILHQGKPFDLVVPQIDGDERGVSISYPNITSEVSPGM
DVFIDDGTIHLRVERVYEDRVSCKVLVGGELGERKGVNIPEATLSVPTLTSKDIEDIRWG
VEKGMDYIAVSFVRTRDDIIQVRRVLEELGGTMKIIAKIETRQAFQNLEEIAQVVDGMMV
ARGDLGVEMPTEDVPLAQKRIVDICRLQGKPVIVATQMLDSMIRNPRPTRAEANDVANAV
LDGADAVMLSGETAKGKYPVQAVETMSRIVNRAEKEMRLWQRYQQVQVANHVADAVSHAA
MTIAEDMKAAAIISLTRSGSTARMVSKYRPQCPIVAATPSKNTWRELALMWGVYPVMRDE
ASNAEEAVEAAMAAALEEGFVSEGDLVVITAGVPVGIPGTTNMVQVYTIGQILVKGLSLI
KREASGFVCRCRSAKEALEKMRPGDVLVVEQTDKDYVPAMKKAAAIITEEGGLTSHAAIV
ALELGIPCVVSAKDCMKLLQDGMLITVDGTRGVVYQGRVKLR
>tai:Taci_0834 NUDIX hydrolase (A)
MPPFFAFLCGGPGGGLDECRDHPSWSDYPADRLWGAVWVPLWVGDGGFMTLLMRRSTSLR
RHPGQISFPGGARDPLDPGPVDTAMREAMEEVSPGGRWEPLGLMRPQRALSSGFSVAPVV
FVSPDRAPYFSPSSPEVDILSPVKVPPKGEFAPRPDGEFQLPVPPLGTVWGMTARVLMDL
AKLVGELSWPF
>tai:Taci_0835 apurinic endonuclease Apn1; K01151 deoxyribonuclease IV [EC:3.1.21.2] (A)
MALLGCHVSIEGGVWRAIERGDSLGCRAIQIFTKNQLQWMSSPIPLDVAERFYRAWRASG
IVEVVSHASYLINLASHDPVLWKRSVEALTYEAQRCLDLGIGLLVFHPGHHGGAGYQVGM
EWLERGIQQVLEAIPLGVRLLLEPSAGQGTSVGFVLKDCVELCHRIGYERLGLCLDTCHL
FAAGYDFRTPGGYDRLLRSLGDRGTRLVGCWHLNDSKDPKGSRKDRHQRVGIGTIGLAPF
QMILSDPRFHAVPAIVEAPPSTVAEDLALLNKLMGLG
>tai:Taci_0836 alanine racemase domain-containing protein (A)
MNCAPVMSVCLETVRFNASQVASLAGRVGVSIWGVTKGLCGEPSLARAMVDGGCEAIGDS
RVRNLAHMKAAGVDAPMYLIRIPMLSEIPWMLEVADGCLVSSLETLEVIEGHCAAQRRVF
QVVLMFDLGDLREGFMPQMAEDVGRFCSSLSWVRVIGVGTNLGCFGGVLATRVNQLELLD
VASVVRRESGFDVPLVSGGGTLALPLLETGQMPQGVNNLRVGEGIILGTDSTNGRDVPYL
RQDGVELAAQVVELRRKPSVPRGELGRDAFGQVPSFVDRGERLRAILALGRQDTRPEGLT
PLNDGVLILGASSDHMICDVEDASHVSLGGTLRFRPNYGAMLQGATSPYVRKEFLDGAGG
LEAP
>tai:Taci_0837 hypothetical protein (A)
MFIPKLRWQDVLDIFIIAFIVYKLLILVVGTRAVQLLKGLMVLGLTAAMANLLELKALTW
LLSRLFQAMLIAIPILFQPELRRVLEELGRGHLWKMRKGQERLEALAEEVLRAILYLASE
RIGALLVLQRETGLKEIWRSAVPIKAQPSQELLVSLFWPGNPLHDGAVILDRGTVIAASC
YLPLTEKSDLSRWYGTRHRAALGVTEISDAIAIVVSEERGEVSLAVSGRLSKPLKEDQLR
KLLIHYFRGKEEPKSFFDRFRQSLNDEDLVVEDED
>tai:Taci_0838 hypothetical protein (A)
MKIKTGRAKQWFYSRLSIQILSLIIAVAVWFFVSWDHSSKGYRTMNLPIRVVGAGEALVV
SPSATAIEARLFGDMTVLSQLDSGALDCVIDVSGLPQGSYQLTPRIDLPKGVDSVSFRPQ
FVVVRILKRSSRSLPVRIDFGRDFPNGLNLSTASVNPKRVSVTGTDEELSAVDFARVVVP
YEDFASGRRVFPVELIFKEGMKPERDLEVSPREVTLDLMASSDKMVRRVPVKASVEGIPD
WGLSVESVKVQPESVLLAGPEEALAKVGEISLPPVNVDGATGDFSSWVPVDPQVEGVSVL
GTGLVQVQVRFSKRSSKKVLKGVPVSIRGAEPGRSWSVHPEVVDVTLDVGNADQSTLDGL
PSDLVEAYVDASNVVASRISLPVLVKVKRDSISLSSVDPQMVQLVEKR
>tai:Taci_0839 phosphoglucosamine mutase; K03431 phosphoglucosamine mutase [EC:5.4.2.10] (A)
MSERRYFGTDGVRDVANRGAMTPEMAMRLGMAYVRFLKDNGVSSPRVVVGRDTRISGQML
ELALSAGVASMGASVISLGVMPTPGVSFALTQGMGDGGAVVSASHNPAEYNGIKFFGTDG
RKLPDEQEAAIESYLEGDLEDRPVGVGMGSYREDVTLVEGYAKWLVSCSGEAKPLGRGVI
DCANGAICRVASRVFDGWDVTFTGNAPDGNNINDGCGVMHMENLSRLVRERKARFGVAFD
GDADRTLLCDSKGRVIDGDLMLWVLARWLRARGQLGSGVVATVMSNMVLDEKLRQEGIAL
FRCPVGDRYVLETMTREGAMLGGEQSGHVIVSPWVVTGDGLCTALLFLRACVEMGEDLDS
LCDRFKPYPQRLINMRVRDKGEVLDSPLLRTAVSSAEEILGSLGRVFVRPSGTEPLVRIL
LEARDEALLESSSQVFMGVLDRFHVSAHR
>tai:Taci_0840 UTP-glucose-1-phosphate uridylyltransferase; K00963 UTP--glucose-1-phosphate uridylyltransferase [EC:2.7.7.9] (A)
MGCSSAPLRHCLFPVAGLGTRFLPATKETPKEMLPLIDRPLIHYGVEEACGAGCRDVVFV
TGRGKRSIEDYFDRSPDLEGLLETRGKLDLAEMVRGISEMARFSYVRQSEPLGLGHAVLC
GRTCCNGDHFGVILPDDVILSHVPVLAQLDQVRLRFGGSVLALEEVSEEDTSRYGIVDAE
DLGGGVFRIRDLVEKPDPKDAPSRLAIMGRYVLSSRIFDHLERVLPGSGGEIQLTDGLKS
LLSEEPIYGYIYQGERLDCGTKEGWLKATVTMALRDRGLREIVMDVLRSEGVI
>tai:Taci_0841 glucosamine/fructose-6-phosphate aminotransferase; K00820 glucosamine--fructose-6-phosphate aminotransferase (isomerizing) [EC:2.6.1.16] (A)
MCGVVGYVGPRKVVGVILEGLRRLEYRGYDSAGMAVHDGFSIRVEKVVGKVSDLASRVEG
INLDGTLGVGHTRWATHGGVTGENAHPHRDQDGRFVLVHNGIVENYLDIRDQLESRGVSF
YSQTDSEVVVKLLSQIYDGDMLRSLTELGRRLEGSYALVILSKDDPGGFYCVRKGSPLVL
GLTEGEGFCASDVPPLLPYTKDVIYLEEGDIAEVRPGSVRIWDKDGRPVERPVHRIDWDV
SMAEKDGYPHYMAKEIHEQGTVLRSTLKGRLSESGVDLGDDVHWDGDFLRSLRRINLVAC
GTSYYACLVAERVLERWTSLDVKVDIASEYRYRDVKIGADTLAVFVSQSGETADTLAAQR
KVRSLGGRCLGITNVRGSTLAREVHDLLLLKAGPEIGVAATKTFMGQLGALYLLALKLGW
ERGDLNPVEASRLAYGLLKLPYEVERVLERDGDVKAAAERFCGYDDFLFLGRGFSYPIAL
EGALKLKEISYVHAEAYAAGEMKHGPIALLEPNVPVMVVIPKDGLYEKTLSNVQEARARK
SPIVAVASDGDDLIDQMADWVIRIPRCEECFSPFISVIPLQQFAYHVAQLRGCEIDQPRN
LAKSVTVE
>tai:Taci_0842 hypothetical protein (A)
MGLKHLPAPTAIIVGLLSFVCLSFTPGPALGSEDEVLFSIRIPLEVGDTVTVASPDGKIK
QVGRVVALPDRTRWPSYTATKWGRPGTVAASAVNAIHLLVGLENGKGRTMSLTPANTIAP
AAGPGASVVIDSPAGEGIFGAWAPAVGNPVFVVRPGGDIAPLSNGNLPSPGDTLEISVTS
SSMPYLVEIENRPGGRVFAYYSSYRTEVIGRVLRPVQGVGRFEGTLFQEVGRIRANHPGV
IDVSTSPDGQIGGFQIVPWEHSRSPEMLNLWNMTQWMVIAPEDGESPLGGTPPLFQGGLV
PGPASSESLWDIWSTYGRRPLVMCRLNGGPWVRLPVATGRDDLALKDLTHIRIYFPTHQE
PLSN
>tai:Taci_0843 response regulator receiver protein (A)
MASGAGFQVASFEDFASMVASMGPQAPVALFLSLEDAKPDEISNVIQAIRNAQGGEQSKI
LALHNDWEKMKVRMTARSAGCTDVLPMPPTEDQFRQALGMPPLSGPGKDAAPQPSPVQGA
AGTDPSAQQAKTVLVVDDASIIRTGLKYILTEMGIKVLEASNGNEAYNIFLSSPPDMLIT
DLIMPGMDGFALMSRFRGNPATSKRPIIVVSSYGDKPRLVKALRSGANDFIVKPFRPEVV
KDKVRRHLKLS
>tai:Taci_0844 ferric uptake regulator family protein; K09825 Fur family transcriptional regulator, peroxide stress response regulator (A)
MWTTEQGIDRLREAGCKITSQRIAIVRALEGRKDHPSAETIYGEVLRLHPSMSIATIYGT
LKMMAKVNLVKVLSIDDRRVYFDPNTNNHGHYLCEKCGRLFDLDHIDASDLKTIRLSPDD
HSSVLRFELFAYGICSSCQAGEKLKERYLG
>tai:Taci_0845 protein-tyrosine phosphatase; K03741 arsenate reductase [EC:1.20.4.1] (A)
MDRIRVLFLCGRNTARSQMGEAFLRALGGDRFDAWSAGLEAGEGVHPLVQEVMREVGIDM
SSHYSKSALDLLEKGMEFDVVVAVCDAAVAGRCPDYPGVSRRLHWPFPDPAAAEGSLEER
LEQTRRVRDMIRRAVEEFIGEYA
>tai:Taci_0846 tRNA(Ile)-lysidine synthetase; K04075 tRNA(Ile)-lysidine synthase [EC:6.3.4.19] (A)
MDFNPFLEGLSAPLKDRLTWAGKTQGWWTSPKMVVAVSGGGDSVALALLLKRFWPGEQVW
GHVDHGIRETSGRDADFVSALAESWGIRCHVGRFHVPTDRIKGESMEMAARRVRHAFLED
LASRLGAGFIATAHTVDDQAETVMLNLLRGTGLWGLAGIPQRRGPWVRPVIAMRRWELRR
YLEESSVSWVEDETNLCCDYRRNQVRLELIPQVERAFNPRFSERLFFLSLESAARRRQVE
ERRGAILPWLKRRLHPAPVCWDRKRASAVRGDDLLEALRAQGEELGLPSLDRIRIQEMVR
KIRDKGPFRCPWKGGWWVVGDRAVVAFLREPLEVMDRWQVDLAPLVSGRVERVFVPWGDW
DVTFKMGAFDAQSLVTMGHRGFPLMLDPSSPRAILESAGEDAPLVPGPLRGLIPKALTSL
GTFAPGLESHCPPGRCVIIAKVFLKPTSRGDTCEVRDRFHPGSGGSDKG
>tai:Taci_0847 hypoxanthine phosphoribosyltransferase; K00760 hypoxanthine phosphoribosyltransferase [EC:2.4.2.8] (A)
MRYEIDSILVREDQIRDRVSVIGRDISELYRGKSLVMVGILKGAVMFLSDLARAVDKDVD
VSFDFMSVSSYGKSTESSGVVRIVKDLDSDIRGKDVLIVEDIVDSGLTLSYLLQVLNHRE
PASLSVCALLDKPERRKVQVPINFRGFVIPDAFVVGYGLDAGGRWRHLPSIWSVRPVQD
>tai:Taci_0848 ATP-dependent metalloprotease FtsH; K03798 cell division protease FtsH [EC:3.4.24.-] (A)
MGKIAKNLGLYLVLIVLVVSLVNVFLSPNGGTKQPDVVPYSDFVKAVDAGLVRKVTIDEV
GIKGVAKDGREFRTYSLNNGELAQRLADKGVEVEVMPPQRTPWWANLMSSLFPTLILIGA
WIFILYNMQGGGSKVMSFAKSKAKLFLDNRPKVTFTDVAGCDEAKEELKEVVEFLKDPGR
FARLGAKVPRGVLLLGAPGTGKTLLARAVAGEADVPFFSISGSDFVEMFVGVGAARVRDL
FEQARRYQPCIIFIDEIDAVGRHRGAGLGGGHDEREQTLNQLLVEMDGFEAGSGIILIAA
TNRPDILDPALLRPGRFDRHIVVDRPDVNGRLAILKVHVRDKRLDDTVNLDVIARRTPGF
VGADLANLVNEAALLAGRRGKDVLSMAEFEEAIDRVIAGPERKSRVISKKEREIIAYHES
GHALVAKMLPGCDPVHKISIIPRGHKALGYTLQLPEEDRFLISKEELLQRISVLLGGRVA
ESIVFGDVTTGAQNDLERATQLARQMVTEFGMSEKLGPVTLGRKQHEVFLGKDIVEDRNY
SEEVAFAIDQEVRRIVDQCYDKAREILETNRAKLESVARLLLEREVIEAEELEELLNGGP
SFSQRGDVAPQGEAEVDVPGSLPSPEMEPA
>tai:Taci_0849 excinuclease ABC subunit B; K03702 excinuclease ABC subunit B (A)
MDRFVLNSPWPPAGDQPRAIEELVEGVRSGLSRQTLLGVTGSGKTYTMANVIEALQRPTL
VLAHNKTLAAQLYSEFKEFFPKNSVQYFVSYYDYYQPEAYLPAQDVYIEKDASINEKIEK
LRLSATKALIERRDVIVVASVSCIYGLGKKKNYEDAIFRFKVGDSFDRRSFLSKLVDNFY
GRNDMAFEPGTFRVRGDTVDIYPSYSDTALRVVFFDDQIEQVLEMDPVSGRILDRRSDGA
VFPAQHYVTDKDRMGQAIRAIENELEERLGDLMSRGKLLEAQRLESRTRYDMEMLSEVGY
CSGIENYSRHLEGRAPGEPPGTLMDFLPEDYLLFIDESHITIPQVRGMYNGDRARKEILV
EHGFRLPSCLDNRPLRFDEFEEHMRTVIFVSATPGDYEMATSQRVVEQIIRPTGVLDPMV
EVRPARTQVEDLIGELRAEQDRGMRSLVTTLTKRSSEDLAQYLEGMGIKVKYIHGDLDAF
ERAELLKDLRSGVFSTLVGVNLLREGIDLPEVSLVAILEADREGYLRSARSLIQMIGRAA
RNMAGRVILYGDQVTDSMRVAMEETLRRRRIQEEYNRRMGIEPRSISKAVRSLLPQELVS
EPSSARGREDREVSVDLDQLEEMMWRAVERLEFEEAARIRDRIASLRRGEEVGELHSNKR
GKAAQPSRRRR
>tai:Taci_0850 excinuclease ABC subunit A; K03701 excinuclease ABC subunit A (A)
MENFIRIRGARQHNLRGVDADIPKNSLTVITGPSGSGKSSLAFDTLYAEGQRRYVESLSA
YARQFLGMQDKPDVEEITGLSPAISIEQKGTGHNPRSTVGTVTEVYDYLRLLFSRAGQPY
CPSCQVPVERHSVDQMVDLVFLRFGGDRVQVYAPMVRGKKGEFRNLFDSLRSQGFSRVRV
DGELLWLEEEISLDKRRRHLIHVLVDRFTLSEDNRSRLFEAIEAALRLSGGFVLFEASEQ
SLELTENHVCPRCGESVPELDPALFSFNSPKGACPKCSGLGSHEFFSEHLAIVPDLGVFQ
GAILPWRNGHYMLAKLERLAKAMRMDLSSPYGQLPREVKEVILHGSSTRLSLPFGGEGDE
YLGRYEGLIPWLERRWERTESDSVREELARYREEAPCPSCGGKRLRREALAVRLGGYTID
ALAEMPVDRLITAFQGMDIDPSRMSIIKVALEEVRKRLSFLSNVGAGYLSLSRRADTLSG
GETQRIRLATQIGSSLTGVMYVLDEPTIGLHPRDTSRLLDSLKAIRDLGNTVIMVEHDRE
TMEAADYLMELGPGAGELGGTVVAMDYKDQFIKGDSSTARYLRGEEDGVVLPPGGRRVPQ
GAILVRGCRENNLKGVDVELPLRVMGAITGVSGSGKSTFLYEILYKGLKGLLDRSFRLRP
GDFDSMEGYQGIRNVILVDQSPIGRTPRSNPATYTGVFSAIREFFASLPEAKLRGYEMGR
FSFNVKGGRCEACKGEGVIRVPMLFLPDSYVTCQVCGGRRYNRETLEVRYKGLSIADVLD
LSVQEALELFKDIPKIAGRLSTLEEAGLGYIKLGQPATTLSGGEAQRVKLAEELGKRFRG
HTLYLLDEPTTGLYYKDVKKLLTLLHRLVDQGNTVWIIEHNLEVLASADYLVDLGPEGGD
GGGDVVVTGTPEEVASSGRGYTAGFLADMLIRRREDL
>tai:Taci_0851 TrmH family RNA methyltransferase; K03218 23S rRNA (guanosine2251-2'-O)-methyltransferase [EC:2.1.1.185] (A)
MIANGSGAGDDLVYGRNPVMSLLEGGGDCLKVLISRRRSDPVRERIVEICRARGIPFQEV
DGKVLDRMVGTSSHQGVVARVSPVGILKLEDLYRLAGASDPVAAFALLVVDHVEDPHNLG
AMIRTAEAAGFSAVLFPSRREALPTGVVVKASAGAALRVPLIMVGNVSQAIRRVKEDLGL
WAVGLEAQGRASVFDERLPPRIALVVGSEGKGLSRVASAACDDILMIPMMGASGSLNVSV
AAGIVMYQWYQGNLIG
>tai:Taci_0852 hypothetical protein; K02107 V/A-type H+/Na+-transporting ATPase subunit G/H (A)
MSENLAQEIRQCEEAAQRMLADARAEASRLVAEAKAESSRSVKESWQRFYREHRDRIAKA
EREADLAAQGLLEKGRREAEAYFESRKGSVQAVVSWVVEEVMRSHGLG
>tai:Taci_0853 V-type ATPase 116 kDa subunit; K02123 V/A-type H+/Na+-transporting ATPase subunit I (A)
MVEMGKYRLAVHADAAEAVFREIQRFGFCEWILPEEEGSTPGFDSRELREIEDGLGDAKF
VLRFMDPLATQKPGGLDKALGRSPELSLELLEREAESRNFPKTAETIRGLERRLAEIRVE
ESRLKGILSQLLPLEGLDMPLSMFNQGTSMIEGHLGTIGEEAFFAFSEALQNRMGGSHEV
FRLGSSGDGQVVCAVIVLRSQLQEFKAVAEDFGFSKMEIPKDLAATPSQEVAKIRARLHQ
LEAEASSLVDEARKISDKAFADALVVSDHLSIVRSRKEVILRCSSTDSTKIGEFWMPVEK
EDALRKVLAPFESLVDLSRVPMEEDDVPPTLLSNPGWAASCEPLTLMYGVPTYGGVDPTA
MMAPFFFLFFGMCFGDAGYGLILTGLFSYMLVKHRLSSNLRKFFQVLAIGNGATILVGAI
TGSWFGNMVDAFPFLSAAKPMKDALQFLDPMKDPITFLGISLGIGFLQLIFGLFISMMDS
LRKGDYFGALADKASWIVLLVGLVSWAFGGALSGAVATVGKVMSAVGALVLVTTQGRDRK
NIISRAVIGLLSLYNVTAYLGDTLSYSRLLALGLSSAAIGMIVNLLCTLVVGVPYVGWLL
ALLIFVGGHLFSVAANILGAFIHSLRLQYVEFFSKFYEANGRAFSPFSCSTGYVRLSDTN
EPA
>tai:Taci_0854 H+transporting two-sector ATPase subunit C; K02124 V/A-type H+/Na+-transporting ATPase subunit K (A)
MNPIIEAMVSQLGPVLAMFGAALAAGVAGCGSAKGIGIANEAAAGIMTEDPKKFGLALIL
VALPGTQGIYGLLTAFFAIQKAGLLGGAPVAVSVWQGLGIFAACMPIALAGYISAIFQGK
SSAATILMISKRPEEIGKAVILPAMVETYAVLALLMSIILLNSVKVG
>tai:Taci_0855 H+transporting two-sector ATPase subunit E; K02121 V/A-type H+/Na+-transporting ATPase subunit E (A)
MALADIKAKIEADAREQAEAILQRARGQAEEIRRKAQQEIEDIRHSFEERFAKEAPEISK
RREAVARLDVEREMLNAKRRLISMVFDEALNQMISLDRAKREPFVERLLLASVQDGDEVV
VVGPSEDLITEDWLKGFNDRHGKSLTLSDRRDPSIKGGFVVERGKISTNCTWEMLLRVFQ
EEREAEVVRQLFADR
>tai:Taci_0856 H+transporting two-sector ATPase subunit C; K02119 V/A-type H+/Na+-transporting ATPase subunit C (A)
MAVQGAYGYVVARLRAMEHRFLDAPFINKLVESDDLASSLKLLGDTVYGPFLSSHRSDRF
DEALEAALLDSYMEVRSFVPDVALVDINRVYYDVHNVKVLVKSWILAKRGGRRRWDLMTS
LGSIPVDELLEAVESEDYRMLPHGLGEVLSRCFSTFEQNGDSMELEVLLDGYYFQLLGQM
VESSGLDLGGWIREKVDAENLRTLFRLKRMGYDSQKVYSFLHVGGNLDTSDLQSLLSEPV
SSWQRFLYCTSFGQLLAGIGEQMSMEEAMPLLEKAIDDHFSQYWSGYRYRIDAPENVLAF
LWGKEMEVKNVRMILVSKATNYDKERVRRLLRHGYP
>tai:Taci_0857 vacuolar H+transporting two-sector ATPase F subunit; K02122 V/A-type H+/Na+-transporting ATPase subunit F (A)
MDIRNHKGIGALGDYESVLPFQAIGLDTVVVSSEDGDDEVLNAIRKFRTGNYAILFVTEA
IYAKFRDVLDEVNDAEDLTVVPMPGIGGSMGLGMQSIRKCVERAVGMDIFAVQ
>tai:Taci_0858 H(+)-transporting two-sector ATPase; K02117 V/A-type H+/Na+-transporting ATPase subunit A [EC:3.6.3.14 3.6.3.15] (A)
MYDVVRVGNMGLVGEIIELKGDTASIQVYEETSGLMPGEPVVSTGEPLSVELAPGLIEQF
YDGVQRPLNSIESVAKSPYISRGISVPAVDRHRKWFFEPKVKEGDQVSSGDVLGVVKETV
LVEHRILVPYGVSGQVVSIKAGDFTVEEVVAVIRTSEGDREVSMLQRWPVRVPRPVAKRL
PPDTPLSTGQRVVDTLFPIARGGTACVPGPFGSGKTVIQHQLAKWADAEIVVYIGCGERG
NEMTDVLLEFPELEDPRSGQPLMKRTVLIANTSNMPVAAREASIYTGITIAEYYRDMGYS
VALMADSTSRWAEALREISGRLEEMPGEEGYPAYLGTRLASFYERAGRAICLGSDSREGA
VSIIGAVSPPGGDLSEPVTQNTLRVTKVFWGLDANLAYQRHFPAINWLTSYSLYAEKLGE
YWDNLYDGEWSAYRTEAMGLLEDEDRLKEIVRLVGIDSLSKEERMTLETAKSLREDFLHQ
NAFHEVDTYASMNKQFKMLRNILTFHHLAMEALQRGALLKDVLELPIREEIARMRYLDEK
EISKLDELEDRIKQVLGQLSASGGDEDVA
>tai:Taci_0859 H(+)-transporting two-sector ATPase; K02118 V/A-type H+/Na+-transporting ATPase subunit B (A)
MLPKEYRTISDLSGPLLVVEKVSDVRYDELVEISLANGEKRRGRVLEITTDKALVQVFEG
TTGIDTESTKVRFLGKVLTLPVSKDMLGRIFNGRGEPIDGGAPIIPEASLDINGFPMNPY
SRDYPSEFIQTGISTIDGMNPLVRGQKLPIFSGSGLPHNRMAAQIARQATVISGHEAFAV
VFAAMGITFEEATFFMDDFRKTGAIERTVMFVNLADDPAIERITTPRLALTCAEYLAFEK
NMHVLVILTDLTNYCEALREISAARKEVPGRRGYPGYLYTDLATMYERAGRLRGKSGSIT
QLPILTMPEDDKTHPIPDLTGYITEGQIILSRGLHRKGIYPPVDVMPSLSRLKDKGIGKG
KTREDHADLMNQLFAAYARGKEAKELAVILGEGALTDEDKAFAKFADAFEDRYVRQGEYE
NRTIEQTLALGWDLLSMIPVKELKRVRDAYIEKYLNPVLAAKGKIEQVGQGA
>tai:Taci_0860 V-type ATPase subunit D; K02120 V/A-type H+/Na+-transporting ATPase subunit D (A)
MAKALNVNPNRMELSRLKKRLVVAKRGHKLLKDKQDALIKEFLQRARDLKVLREEVEGEL
RGCYQSFLLARAQSLPAMLEQALLLSSGGMGVGERRKNVMSVSIPLYTLAERAAGLTYGL
LTSSGSLDVTLEKFEALLPKLIRMAAEEKALRLMAKEIEKTRRRVNALEYVLIPSFIETI
KNISMKLDEMERATLGRLMRIKEIVRSH
>tai:Taci_0861 transferase (A)
MERENLLAFEGVMPQVDPEAYVAPTACLIGNVKVGKGASVWHGAVLRGDINRIEIGDRSN
IQDGCIVHVTDQLPVVVEEDVTVGHGAILHGCTIKRGCLIAMRATVLDGAVVGEGSVIAA
GAIVPEGAVIPPGSVVMGIPGKVVREVREKDREKLAFLSSSYVELSSRYKGRR
>tai:Taci_0862 chemotaxis protein CheR; K00575 chemotaxis protein methyltransferase CheR [EC:2.1.1.80] (A)
MFAISIDEKPYPAPPEYETFKKKIQSLTGVDLNAYKYQIHRRVHMLMQRWGVSSYEDYYN
IMASNEAKLREFLDYLTINVSEFFRNPARWWDLRDKVLPSIFKETGQKKVKLWSAGCATG
EEPYSLAILAAETGVVNPQPVLASDIDRGAIAIAQKGIYQRRQLMSAPPEWIKKYFTELD
PNTLQVKQEIKDRVVFKQQNLIKDPFDKNFDVILCRNVVIYFSPETKSLLYRKFFEALRP
GGYLMTGSTEQIFDYKNIGFESAGPFLYRRPL
>tai:Taci_0863 MraZ protein; K03925 MraZ protein (A)
MLVGTHEHRVDSKGRVVLPSRFREGLGEELIATVGIDPCVSIYGLGGWEGLFNRLSSLSS
SRASHRDLKRLLMASAVQVEPDSMGRLLVPSYLREHAKITRDVYIIGVGDHVEIWDREEW
DRRRARLMDELPSIVEEVDGL
>tai:Taci_0864 S-adenosyl-methyltransferase MraW; K03438 16S rRNA (cytosine1402-N4)-methyltransferase [EC:2.1.1.199] (A)
MTVHIPVMLDKILELLRPWEEVGLVVDGTLGAGGHSRAILERCQGASLIGIDQDQSILDI
AREVLSPFGDRVRTVLGNFRDVGRILADLGSPRVSAFVFDLGISSWQVDTPERGFSFNYK
GPLDMRMDMGRLGSRTAADIVNGWSMAELAALFRRYGEDPFAYQVARAICRHREKEGPIE
TCEALVSVIRSAIPAPAQRKMRGHPARRIFQALRIEVNDELGALEELLDQLPSMGSEGCK
VIFITYHSLEDRLVKGRMREWAGQDLGVPLTRKPLVPSEEEVELNRRARSAKVRCFVFGE
PRRRRCSHVPSKT
>tai:Taci_0865 hypothetical protein (A)
MSLPRHESPQRIPPAFIMAIMIMITLAVSLGGVRLYSLYLEYRLSDINAKIDAEVSKKVQ
LEIRLASLLSPERIYSNARARLGMEARRDFVKIALPWADGGQAPSQVERQALRAESGGRS
RWGWTLNFAGEAHAKD
>tai:Taci_0866 peptidoglycan glycosyltransferase; K03587 cell division protein FtsI (penicillin-binding protein 3) (A)
MPRISRSRYPRRHSQWIALAAAFLLIGVNLVRLHLFPDPRVKAQASKQYWAQVPISTSRG
GIFDRNGVPLALSVPSESFFIDPAYWDPANASALKGLVGDGELVRFQRSLPGRFVWVRRK
VPLEMARAYTAKDIPGLFSLKESARVYPHGQLAAHLLGFCDIDDNGLSGIERAWNNTLFS
PQQTRLLARDARGKLLDIVGNSSDEDYTASGNIYLSIDSRIQQILEENLAVGVRDSNATW
GAAICIDPNDGAVLGLASYPTFNPNDRGSFKNPEALRNNVIGRIYEPGSTLKPLVMGLAM
EEGLVNQSDRFICSGSIRVADHVIRDVKRGGHGVEDPKRVIVNSCNVGMAMVGIRFHVFR
FYQGLKLLGMGQRTGIDLAGEEAGLLQPPERWLGVVPANVAIGQGVGVTPVQLVSAIGAI
ANGGHLLKPYVVKEVRDDKGEVIYRGKRVVKSAVFSPGVAKFLRESMRGVVVEGTGKGAN
TPLEKVAGKTGTAQVATGGTYQKGHYVASFVGFWPYDSPRYVLLVVIGEPKGGRYYGGEL
AAPVFKAMVESISLLPKDGKKR
>tai:Taci_0867 UDP-N-acetylmuramyl tripeptide synthetase; K01928 UDP-N-acetylmuramoyl-L-alanyl-D-glutamate--2,6-diaminopimelate ligase [EC:6.3.2.13] (A)
MKLNNLLDRLQGEPLLTEVISSGQAMDVEVNRVVFDSRSVSPGDIFTCVPGGRTDGHGFA
RDAVDRGAVALCVARPLAEVQVPQLVSRDPRAFMGRLAATLYGWPARDLKMIGITGTNGK
TTSTYMMGSILEAQGTRTGLLGTVFYCDGVTFEHADRTTPEGADVQWFLKRMRDNSCQAC
VMEASSHGLKQGRIEGCEFDGGLFTNLTPEHLDFHLTEDAYFDAKRLLFNRYMKEGWVGA
SNASDPRGAALLMEHPDRMHGYRVIGSNESPVEGCWCGRIRSYDLEGMTLEVYDPRGRLA
FREVSLPLIGTYNGENAMGVIALSMGMGIGGDAVVRGLASMPQVPGRLETYRFPNRVVGV
IDYAHTPDGLEKVLGALRGVTVGKLWVVFGHGGERTGSHRPKLGAVAASLADRAVVTMDN
PRSEDPASIAAQIVSGISHARAREGFQHWVILDRGEAIRYALDNAEIGDVVAITGKGPER
FILFSDRRVPFEDSAELRRWAEERFPGWEPRR
>tai:Taci_0868 Mur ligase middle domain-containing protein; K01929 UDP-N-acetylmuramoyl-tripeptide--D-alanyl-D-alanine ligase [EC:6.3.2.10] (A)
MSSFRMTLGQAADLVGGILVGPDMELPRRVALDSREVLSGDLFVALRGNRTDGHAFVGQA
LSRGARCLLVEISKLEEIRPGLGGASCLAVPDPELALAEMASHWLKLVSPVVVGITGSVG
KTTTREVILSLLGRRFKVHGSPKSYNTLIGLSATVMGMDRGCDNLVLEYGTSSFGEISKL
VSYFPPDEMVITEVAPAHLERLRDVQGVLRAKLEILESQRGRFLSYNADNDLLWGAVTGG
GLTVQRMGVGVRRGDVRISDRRIVWGDDGPRLNFNLHHGDRQLEVSSGLWPLHGAYPLAL
SWVMALRFGVEDLFPEVAYGFKPVKGRGRAIRSREGGWLMDESYNANPTSMFGAIDSTLE
LARGGSMRPQAVLGGMLEMGEDSSLWHRRIVDRLNGFQRVILVGDRWPSDRLPDWVVPVG
SFEDALEVPMDLGEGTLTLVKGSRGYKLDLYVEAKGVMDGD
>tai:Taci_0869 phospho-N-acetylmuramoyl-pentapeptide-transferase; K01000 phospho-N-acetylmuramoyl-pentapeptide-transferase [EC:2.7.8.13] (A)
MISHDSLGLVILFLLVFLSQGLLQELWIRFMRALKIRQVAKEYGPEGHQIKAGTPSMGGV
IFPLCVVPMYLLGYREALNLTALPALAAAVGFVDDYLKVIRRSGDGLSSLQKLFLQVALS
LPWCLMVSRGGLSLMPGIPLSPALAVPLLIFLSVGIQNAVNVTDGLDGLAAGAVAISMLG
FLPFLSRSIGMPFAVSIFGAALAFLWHNGHPARVFMGDGGAHFLAGGILALAVSTSCLLL
VLPMGFLFGVEITSVAIQIVAIRRFGRRVFRMSPLHHHFELIGWPETRIVTRFWLVHVVG
MGILISIIYWIF
>tai:Taci_0870 UDP-N-acetylmuramoylalanine--D-glutamate ligase; K01925 UDP-N-acetylmuramoylalanine--D-glutamate ligase [EC:6.3.2.9] (A)
MKIGDLRDKRVSVIGAGISGEALARLAREAGCRVFVSDGGNVPRERISALEKLGVGFELG
GHTDRVFEGDLLVLSSGISPSSPVVERARSMGMPTVGEVDFVFPFLGSPVVGVTGSNGKT
TTTSILGHVLNAAGVSTAVAGNIGNPLGSVPLSGETPSLVVAELSSFQLHWCEEASFAGG
VVTNLAPDHIDWHGSYENYVLAKRRLIERTGPDGFAVVQLADLDILRGGSGSVRLYPLSW
DKVEQGVHLDDAAQVALLLMNGSVRELFRFDQVRLLGRHNLENAAMALCAANLVLNRPLN
GEDGRIGEFMAPPHRCELVGRYGGVTFVDDSKGTNVAATVTALRSLKCDPGGTKVILLGG
RGKGEDYQVLAQTVSEECSYAVLYGEEGDRIAEALSKAGFNRWSRVGSLDEAVRVAFQRT
KEGDMILLSPACTSWDQYPNYKERGYHFRRLAQEVGGRVSER
>tai:Taci_0871 cell cycle protein; K03588 cell division protein FtsW (A)
MSSEDLRIKEHDRDKKRPDVLLWLIPFLLNGLGILIITSTTTPKIFGESGSPFWVGVKQF
RWMGLGLMAFLVGWRVRPQTWLRSSGPLWVLSLMGVLATKLPGVGVTVGGARRWIRLGGL
SFQPGEVLYLFLTIHMVKMLFKNDRDVVKSFLVTMALVVVSAVPLLAQPDLGTTILIYVT
AMGLFVERHGWRLPLISGLFGGVLLVILILVEPYRMRRIFAFVDPFRDPLDTGFQAIQGL
IAFHNGGLWGTGLGHGFQKLQYLPAAYTDFVFAALGEEMGLVGTLGVLGAFWLWSTRIKR
NYFMLEDDLLASLLWGIGLTIVLPLLVNVAGVTKLMPLTGMPLPFMSYGGTSLVMMWFRL
GVILGTVTWGSQAKRGLT
>tai:Taci_0872 UDP diphospho-muramoyl pentapeptide beta-N acetylglucosaminyl transferase; K02563 UDP-N-acetylglucosamine--N-acetylmuramyl-(pentapeptide) pyrophosphoryl-undecaprenol N-acetylglucosamine transferase [EC:2.4.1.227] (A)
MKIGRITIVAGGTGGHIWPAIAFGEWMSREHPEVSISYISGSRPLELRIYREAGLDPHVI
HIEGSPLGAGLRQMPRRFKQIVRALHQTEDCIKRDMPDLCLMFGGYVSFPALLVSRRMGI
RSVMHEQNARAGRVTRFAAMLGVKIASGWRICRPLPEGAFSPVGVPIREFKLCERSVAAA
SLGISLERSQKVALVLAGSLGSSSLFQRVASAASHPSLRDWTFLMVGASKDVERSGNCIS
LPHIWDIGTAYSLADLVITRAGASTLTEIKLLGVPCVIIPWRESSGGHQFDNAGAFCEEA
NGMILDEDALTSDLHDAIRTLEVKVPPWRGSLPGGEDLGENSSNLWNMISSL
>tai:Taci_0873 UDP-N-acetylmuramate--L-alanine ligase; K01924 UDP-N-acetylmuramate--alanine ligase [EC:6.3.2.8] (A)
MWHTSPIDIEASKRIHLMGIGGAGMSGLALLLKDMGLSVTGCDAARTTYIKKLSQRGVEV
LMGHDGEHLDRFSPDLLVYTSAIDDSHPEIQRARELGIRIAKRAEVLSAIFNHRRGIGVA
GTHGKTTTSSMLALVMERCDMSPTVAIGGELCDIGCNAKLGSGDVMVAELDESDGSFELF
SPQVAVVTNVDWDHVDHYASVDQVTDAFVRFVGKIKDGGALVICAEDGGNQRVLNGIQSG
GDVHVIRYGWGTSWDWGAVNVHPLKGGGIEADVYRRGELRGHISLSVSGEHNVLNALATC
AVADLFGVSFESVAKVLKSFRGAKRRLQRVGSADGIDVLDDYGHHPREIKATISAVRGAL
PGRRILVVFQPHRYTRTQAMYRDFASVLALADRSFILPIYPADEEPIEGVSSDLIAGSFP
DGVGDPVCCDSFEDAVERVRETCVPGDVVLTVGAGSISCLGERILRSIEEGRKLPHEVAV
VSK
>tai:Taci_0874 UDP-N-acetylenolpyruvoylglucosamine reductase; K00075 UDP-N-acetylmuramate dehydrogenase [EC:1.3.1.98] (A)
MCLSSLASRIPVRFQEPMRFWNTWGVGGIAKAVMPITSESALAEVRRASSDAGDRLFILG
EGSNVLVLDGGIDGWVILLRDDPSPPEIVRSWGNSVEIRVSAGYPLRRLVNWSVRRRLSG
LEFAVGIPGTVGGAVAGNAGAQGRSIGDLVSFVRTLEVDGTFSDWGKGDLTFAYRSSPFA
GGTSWVTSVGLVLSLSSDGLVRQRLRHFASLRKGQPKNSRTAGCVFKNPPGGSAGLMLDS
AGCKGLSVGGAMVSREHANFIENLGDATSDDILKLIDICRSRVRDQFGVNLELEIKVIGD
GAL
>tai:Taci_0875 hypothetical protein (A)
MDGGTHPRRKIIRWLLMITLLAGSLWAIESNGGFLRLVRVRVHPPGAIPEEVVWSVLTCA
ERRIWPLALFNASSVADRLEAKFPIVARVGYGGFGKLKVQVTPRRPVARLMWRGTLWFWS
SDGFLWSASLPQNSAVAGMTYPAGPIIFWDRTMEPLIDGASLNRDVIHCGAPVDRVVSLL
EEVSALRPPGMELRGIKVSYNGDPAMLGTAIYASGDVEALKVVFNATDPKGVRRAISAVA
ELQRKGVISGDSVLVDCTYGDKIILRKEPSGN
>tai:Taci_0876 cell division protein FtsA; K03590 cell division protein FtsA (A)
MLNFNIWRGGLLLFKKLSTSTAHGDPELLVGLDLGTTKVSVVVAERESRTGEAQIIGIGS
APSNGMRKGLIVNLEQAIRSVRQAISDAENMVGLELKEATVAFSGSEVRSVRSKGMVSLG
RSPRPVMQLDVERVIEAAQTEVSVPANQCVLHAIPVEYFLDGHGGIDDPSGMTGVRLEID
LQSVIVPTAVLQNVLNCVERAGLEVSGLVIKPLASALGMLSKEEAMAGTVAVDVGGGTTG
VAVFLDGRPRHLSVIPVGGDHITNDIASVLKMPISKAEEIKKEVSLFEGGDGAEDVIEFD
VRGRSYSCRVMDVVEVVRCRLEELYSVLIKRDIADVSPSNLSGGVVMCGGVAKTADIDVL
VSELLDMPARVSLPLDHDRMPPGRNGVEFVSAAGIIRYMLEKERNPFRYMEPSMDLVRRQ
GGYSRVVTEEQRPKGPVERVSRGHGFGEILERIKRSIEELF
>tai:Taci_0877 cell division protein FtsZ; K03531 cell division protein FtsZ (A)
MAELLQIDRSGRSYREIIKVVGVGGGGNNALNHIIRSGIKGVEFISANTDVAHMELSDAD
IKIILGKELTRGLGAGANPEVGQKAALESREEIRSAIEGADMVFITAGMGGGTGTGASPV
IANIAREAGALVVAVVTKPFMFEGKRRITQALAGIERLKEQVDALIVIPNDRLLQLADKK
TSLTDAFKLADEVLRQAVDGVTSLILKPGLVNVDFADLKTVMSNAGSAIMGIGEAQGENR
AAVAARNAINSPLMEAPIKGAKGVLFNIIGGPSVTTHEVLEVSSAIGEFVDEDAQIIWGH
VLEPEMDDKIQVIVIATGFSHSQPQHGDARMGLGALKGNFPPKTSPVERPKQKPELEEAE
VRPVSHSHGSSSPSVEEDLFRGSGAPTDDLDVPAAYRRRRRPS
>tai:Taci_0878 radical SAM protein (A)
MRRAIAKAQPAKGWASWSSYRSAEIWLDDDLPRGGHPRWALLYPGNYDLGSGSLGYHHVF
RALRRMGVGVERFFLGPGPVLRSFDSDESIRSFPIITASVSYENQVLAFIEWLKQGGIPP
LRRDRVGGGYPLIGAGGALTYINPLSLFDVCDFIVLGDGEVTLKPLVQALRSDHHEGVLR
DLATTPNILVPHHPSSNLEVAKSDHISVEDASSAWIAPNGVFGDSVLLELQRGCRRACRF
CTLTYCFSPLRRLPLEEAVGVVERKFGPFRGWFGRIGLITPEAGDYPGLRELVERILAMD
MGISFASLRLDSLDPFMIRALSSRGGRSLTLAPEAGSLKLRLSCGKNFTDDMIVEKALLA
KREGMGKLKLYFMLGLPGEEDQDLEAIGSLCGRILRESDLPLVVSLNAFVPKPGTPWGGA
SFIDKRTYDRRSDLVRRSCLEACGRRKLEIRFNGYREALREYQIAWALPGDIEGGLSLPD
EDRKGRLTQTLERMGYGVDALRIKMDRGC
>tai:Taci_0879 sporulation domain-containing protein (A)
MGLTPYGLKWIGGVDVGHRVTRSYKKRDGGGMMSKAAIVLSALVAVGILIAGGKYLLTGP
LFKGNDDPVQESVKPTSPVAHQEPVVEDFEQDPDLADVKGSQPGVQEAPAQPKPAKTEVT
KKAKKAVPVASPVDDGDEGRASGASSAKRTATQEPKASTGSPKLTEGSGASGGKQAQGAV
PQGNRAVSMIQVGAFSTRAAADSLGDKLKKDGLPVVVQEAEVSGKTFFRVRVQVGGAQGD
VDALSSRLQKMGLPIQLIYARGGGN
>tai:Taci_0880 molybdenum cofactor synthesis domain-containing protein; K03750 molybdopterin molybdotransferase [EC:2.10.1.1] (A)
MCPIERLADRQRAIELVVSHLNWGDLPRELIPLESCLGRITSESVRAKMPMPPFDRSLRD
GYAVRSADLVGASEASPSYLSLGREVIMGAVPDFQVNPGWAHPIHTGGILPKGADCVVML
EDTTPAGHMVEVRRSHQRGDNVVISGEESRVGDVLIGAGTLIKGPHVALLASQGEERVSC
LRLRAAVFSSGDEVRSLGETLDPGTIYDVNGWFLVAQLRQIGIQASYGGVLRDDPVLIRD
SLLSSLEDNQMVLISGGSSVSVRDHLEGIFSHTEDPGLLVRGVNVQPGKPLLAAVTHHGH
RLLLGLPGHPLSCAVSFYTFLTPLLEMGLGGEGWNATKLSMPLLKDLPAKPGVEEFVPAL
VPPDGVEPLMSASGYTGILSRCHGLVRVPKDRETLRRGDEAEVWLFR
>tai:Taci_0881 molybdenum cofactor synthesis domain-containing protein; K03750 molybdopterin molybdotransferase [EC:2.10.1.1] K07219 putative molybdopterin biosynthesis protein (A)
MRPIEHLSRVEAIQALIGTFPPLEPRIFPVREAVGLVLGQDVSAQVNLPAVAVSAVDGYA
VESSSTGLASPQRPVTLTPGRFQWVNTGSPLPEGCDSVVMVEDCSEDGGNLQVFRSCYPG
QNTRFPGEDVMAGQPLASKGQELTAQSASLLIGAGVTKVLAIPRPRVLFIPTGDEIVSED
VYAKGSKPGDVPETNSILATRILGEAGFHVHVHPEIVRDNRSLLEEAIERGTQEYDAVLI
SGGSAKGRRDMAHAVLKGRIIFRWLLMRPGRPAMGASVNGKPVLVLPGFPSSSMVILFTL
VVPFLSHLSGRAPATYFDVKGVCGYECPLLQPMSSPPGMEEWAKGRAVLLDREVRVYPLG
GGSSSLWSLAESDGLILVPQDAVELPKGAPVRFYPWVRMELDRRCLIQGSDDPAFQLLAL
GTRRRGCEVVIRRVGSMGGVMALSRGEAHGATCHVLDPESGRYNVIVDRLDGEGDWTRVL
LFRRQQGLMVAPGNPKGIHHISDLAREDVRIANRQHGSGTRILLDHLLVSNGLSPDQVRG
YDSVCVSHGDVAMRVLNGFADAALGIRSAAMAMGLDFIPLVEEPYELVYPSRYRGHPAME
ALVEMAEDPEWRSRVEAMGGYLWP
>tai:Taci_0882 molybdenum cofactor biosynthesis protein A; K03639 cyclic pyranopterin phosphate synthase [EC:4.1.99.18] (A)
MALTDRYKRKIDYVRISVTDRCNFRCRYCMPEEGIPLLDHRDLLTYEELSFLCDTLHRMG
VRKVRFTGGEPLVRRGFLGFLRGIRDSMPNLKVALTTNGALLDLYAREIGEIGISGLNVS
LDTIQEDKFRYVTRNGELKRVLDGLRASREVGIRSIKVNTVIIRGFNDDEIGDILAFCQE
NDYLLRLIEFMPMDDGVWSKESFVPAEEILSKVNRGGRWVPFSTGEEVAGPARYYWDPET
GQRIGVISAVSSHFCAWCNRVRVSATGKMRACLFAKEETDLRRFISSGDREGLMASIVDT
VNSKPRCWEDVATGDLHMSQIGG
>tai:Taci_0883 molybdenum cofactor biosynthesis protein C; K03637 cyclic pyranopterin phosphate synthase [EC:4.1.99.18] (A)
MSSFTHLDEEGRPRMVDVGGKAPTQRTAWAEARVKLTPHILDALLEGGVPKGEPFSVAEL
AGIMGAKQTFSLIPLCHPIKISSVSIRCQLDRDAMEVVIWGQVSALDVTGVEMEALTAVS
VAALAFYDMCKALDKGMEIRSVRLLRKTGGKSGQWLAPGVNLEELGDRP
>tai:Taci_0884 molybdenum cofactor synthesis domain-containing protein (A)
MTIRVLRLYRGDHGNDLPMIYLHTDNRGKSLCNGDPVSIVYSGPGPLPGGDGGAGLLHLV
LSHVQGLTKGRFLASTGGGAILEVRDGSSLEVLFPGFIAVSERCQVWDPIRTAVLTVSDK
GSRGEREDTAGPALAERVVRIGAVVEDRDVVPDEVEAIRERILRWSSMGIELVLCTGGTG
LSPRDVTPEALLGVADKVVPGFGELMRSRSGHGTPRAFLSRGLGVTVGKTLVLAFPGSRS
GALECFEAVEPCVRHGVEILTGKASECGHHHHH
>tai:Taci_0885 hypothetical protein; K06958 RNase adapter protein RapZ (A)
MASTVKRLIILTGLSGSGKSTALRILEDQGFYPIDNLPPALLPQLLLVLSGHPGATSSGV
VAVMDVRGRHLLNDLERVLASIRGAGTPVQLIFLDASDRDISSRFELTKRAHPMAQGDDT
LDGIREERAMLAPLRGIADVVIDTSGMNHHQLRRILLEELLGGDGFKLVISSFGFKYGLP
QDSDIIWDVRFLPNPNYVPHLKELTGMDQGIVSYFDPVPEFHQFVSSMAQMLARFVPFYE
RSGKLHLRVSIGCTGGRHRSVAVAEAVARSLIDLGVKCDVVHRDVDKGSLD
>tai:Taci_0886 hypothetical protein (A)
MDPLISAIIGFLTGGLAVWGASRVIPLGMGSEGGSGQKVMASAIGHRLSLGPKIVAIGGG
TGLSTLLSGLKGFTRNLTAVVTVTDEGGSSGRLRSEWGVLPPGDIRNCIVALAESDSSLQ
RMLAFRFDRGDLRGHSLGNLMLLAITEMYGDFGRAVKELNKLLAIRGQVLPVTLEPVALF
AQLGDRVIRGEEEISRHGDQIERLWLEPRDPEPLPEVMEAIDSADLIVLGPGSLFTSVLP
NLLVDRLSHRVRLSKAPKVYVSNIMTQPGETDHFGFLDHVDWISSVLGCLPDAVVANSAR
LPKDALDRYLNQGAVPVYPTEEEEEVLRQRGCPVVKADLVGSDSEKGLLRHDPKRLAETL
VRLAREAKEGDLWRT
>tai:Taci_0887 hypothetical protein; K09762 uncharacterized protein (A)
MEDLSLSMWEEWGAIGLSGAPFAEVRGILDGLIPLKAESGLIYRTQRRFVFRRLLKLWSL
MSQGGEVPWVPRLIMAPKGDVKVRTRVSIQIPQEAVEHLRGRAIRGDVQWSSWLRGLWGS
CGALYLPKVGYYLLVKIPQFDNTADLLYKLLKTRGISFSRRVKDSRVEVIIRDQQKIVDF
LSFLGLSESILKLENMAILRSMKNKANKLVNCDSANIAKSLEASENQLRLVRLIEEMGLE
DDLPMPLWEVVRARRENPSLSLRELGQVLPHPVSKSTVEYRWRKLEKMFANLLKGDDAHV
PGKGRC
>tai:Taci_0888 amylo-alpha-16-glucosidase (A)
MYLGKADVNTYDKGAGREFLVSDGKGSYCFSTVIGANTRKAHGLLVKKPGPASAHQVLVS
KLEETLFIAGKKYQLSTNRYKDLIYPDGFRYIQEYQASPIPSVLFVIHSALFKKSIFMPC
GKGCTVVKYELLASPERVRLEVRPLMAHREVTCADLKRRDFSAEVSEGGVLVSGGDMKTR
IFSTDGDWTSKPLWFDRVVYEQEEDCQGPVSEDLWSPGYLQLDMEEGNSVYVVLCSSSQG
TMSKGEIGLLEKETLQAAQKLLASVPMEPKTSAVRDLLMASSHLVEDLPGEGTTVYSGYP
SMRVTSRETFISLPGLMLSTGRHDGAVRVLDRWLKVTEENDWVVPSDMDGASLRFDGADG
GLWLAYGAQKLYEAMENPDSVEGLWERVLKVIDRHRSPIDALDLRMDDRGLLFLDSDSPL
RHWMNGQTEGEPVVRRRGYLVEFNSLWYNAIRFAEQLCELLGDQEKASSYAKLGDSCGTA
FREVFWNKDGGYLYDWVDPSLPLDAAVRPNQILAISLPSSPLDPVMGRSVLDVCWNELYT
TYGLRTLEPKHDKFKGRQEGRMDQRIKAKFRGMAWPWLLGHFITAYLKFNPNRLDIGWIF
MRPFNAHMRHGCLGGVAEFFDGIMPYKPHGDVLYAPSLGEILRVLQEDLLNPMGVA
>tai:Taci_0889 glyceraldehyde-3-phosphate dehydrogenase; K00134 glyceraldehyde 3-phosphate dehydrogenase [EC:1.2.1.12] (A)
MGKIKVAINGFGRIGRLSLRAFFQKQDNEFEVVAVNDLTPPSSLAYLFKYDSVFRRFPGQ
VEVDGDVLVINGHRIKALAEPDPTKLPWKDMGVDLVIESTGRFTDATKAKAHMEAGAKKV
VITAPATDEDVTIVMGVNEGDYDPAKHHVVSNASCTTNCLAPVAKVLHERFGIVKGLMTT
AHAYTNDQKTLDFPHKNLSRGRAAALSIIPTSTGAAKAIGKVMPELKGKLNGFALRVPTP
DVSVVDLVVELSKNATAEEINAAVKEYAEGPLKGILAYEPEDLVSMDFVQDSHSSIFAPK
HTMVIDNMAKVLAWYDNEWGYSCRVVDLVNYMVKKGL
>tai:Taci_0890 phosphoglycerate kinase; K00927 phosphoglycerate kinase [EC:2.7.2.3] (A)
MSIRTFSAHQVRGKRVLLRVDFNVPMKDGRVYDDTRIRAHLRTIEALRDAGAVVCMASHL
GRPKGKRNMEFSLGPVRDELVKLTGWKVRMAEDCVGDPVKDALASLEEGEMLLLENLRFH
PEEEKNDPEFARLLAEPFDVFVMDAFSAAHRAHASTRGVADHLETYAGYLMEQEIAALSK
VRDNPDSPFVLILGGAKVSDKIGVIDNMLDKVQTILVGGGMAFTFLKAQGHEIGKSLCEE
DKVEFARSMMEKASSKGISIVLPSDVVVADQLSPEAQPAVVEVGAIPSDKMGLDVGPGTA
DAFGKVIAGAKTILWNGPMGVFEIPQFAHGTKKVAEAIAVAVQGGAVSVVGGGDSAAAVA
AFNMEDKVGHVSTGGGASLEFFEGKGLPGVEILLD
>tai:Taci_0891 triosephosphate isomerase; K01803 triosephosphate isomerase (TIM) [EC:5.3.1.1] (A)
MFRPHVVAGNWKMHKGVGEAESFVRQLEDRLEEPSRRDLIEEDLLEVVIYPTALCVHSCL
ISRSSDLIQVGAQNGHWEIKGAYTGEVSIGSFAEEGCGYILIGHSERRSLFGETDQDVRR
KVEAVMGTGAKAMVCVGELLSEREEGRTFQVVGSQVRSAVNGLPEEFVSKRLTIAYEPVW
AIGTGRTASASDAQEVCAHIRGILKEIFGPQVANGVRILYGGSVKRDNTFDILKEPDVDG
LLVGGASLEVDSFLGIVDEAIRAMGAKGLKGPIK
>tai:Taci_0892 Iojap-like protein; K09710 ribosome-associated protein (A)
MSSVEPMGSQIRVPDGEASESLFKRYRALGIRLMDKHAKDVTFIDVRNTLGVADLFVIVT
ALNDVHMDALEAEAEEYLESHFDSIRREGEDSRRWRLLDAGDVVVHIFSRDARDFYRIEK
IWGDSEVMTFEDPDA
>tai:Taci_0893 cell envelope-related transcriptional attenuator (A)
MRIRNVILGFLLAVVSFGAGAYVRFHSTVNTPIAKIKETLSVDMGRRFTGTINVLLLGED
NVEGSSRTDSIALAVVDLDGGTVKVISLPRDTRVSIPGHGFQKLNHAYAYGGVDLLRSTV
MSNFNVPIHYYVLVDYGGFARMVDAIGGVEVYVPKRMKYTDRAGGLYIDLPKGLQHLNGE
KALHFVRFRHDALGDIGRVQRQQEFVKAVLDKIKSPAIVEGLPQLVREALGMVKTDMPTS
LALQLGGFVKDLDKGKVVFTTLPGKPSYIRGISYWVADIEGFKDLYGMSVADMASNLASS
DLEMKYGTRVTTAAEVAKVEEGAATSGKASSGGAEEVDLASLAKSIRTPVAILNGTGKKG
LGQRASEMFQRMGIEVTYTGNAKHFDYRGSLVLYPERATPEMIQAAKSMAKLCGIRESMV
RSGKQAMFASLVLGGDYERIFSNLNQAMATINQ
>tai:Taci_0894 nicotinate (nicotinamide) nucleotide adenylyltransferase; K00969 nicotinate-nucleotide adenylyltransferase [EC:2.7.7.18] (A)
MICEVHVTEPSVDQVRIGVMGGTFDPIHNGHLLAAEEARCNFNLREVIFVPSGHPPHKDV
RRISSPEDRFRMVSLAVGGNRFFRVSRIEMDSPGPHHTVDTIGNLIKQYGPRVSFYFITG
IDSVLQIMSWKSPLRLAEVCRLVAVSRPGYNLDRIRDLPEEVRASVRVLEIPLMAISSTD
IRNRVREGRSVRYLVPDPVHRYLLERGLYRC
>tai:Taci_0895 GTP-binding protein Obg/CgtA; K03979 GTPase [EC:3.6.5.-] (A)
MKFVDVATIKVVAGAGGSGCVSFRREKFVPKGGPDGGNGGRGGNVWLVANRNIQTLADFE
YKRIYRAEDGCPGSGAGRNGKSGEDLFIQVPCGTVVYDASSREVYADLMEEGDMFLAARG
GRGGRGNRAFASSVRKAPRFAENGYPGEARELMLELRLIADLGLVGLPNAGKSSLLKALS
NANPKIAPYPFTTITPNMGVMADHRHRLIIADIPGLIEGAHENRGLGVSFLRHIQRTRML
LHLLDISSGDVEAVMADWRTIRQEMVSFDPSILEKPCLVVGNKIDLLSPEVRGDIIDHLR
GSFTAEGFRFASISAMTGENLEELIVELIRFADENPRPRVLPRVTAIHDGRSRDDRDLKA
MRRHRVEVLRESDGVFRVIHPHLEDAVLRYNFDHDENLVRFSRLLRSYMVDEFLIKAGAQ
EGDTVLIGEMEFDFSPDVPADDPLADPEAEDEA
>tai:Taci_0896 50S ribosomal protein L27; K02899 large subunit ribosomal protein L27 (A)
MSFVFDIQFFAHKKGQGSSSNGRDSNPKYLGLKRADGEVVKAGTIIVRQRGTKYRPGLNV
GRGKDDTLFALADGVVKFQTKADRKFVNVVTC
>tai:Taci_0897 hypothetical protein; K07584 uncharacterized protein (A)
MTHVKFILEDGSPVGYVAEGHSGAGTRGNDVVCAAVSTLLQALELGMLEVLKVDGPKYEV
DPRVPMRMMIWGRLEGEGPRVLLDTVRISLQSLASAHPSHIAISEVERRELRF
>tai:Taci_0898 50S ribosomal protein L21; K02888 large subunit ribosomal protein L21 (A)
MYAIVETGGKQYRVKEGDRIRVELLKAEEGSTVTLDRVLLVSSDDSVKVGSPVLEGAKVT
AKVLGHGKEDKVVVFKYRRKKNYRRFRGHRQHYTDLLVEGISL
>tai:Taci_0899 SMC domain-containing protein; K03631 DNA repair protein RecN (Recombination protein N) (A)
MLRELSVRNICGISAADLEFRGSLVAITGESGSGKSSLVRSLELMAGKRSTSSVIRSSEN
AGSVWGVFDFPQGALTVKRVVSSEGRNRIFLDDEPATLAELQERLGDRVQIQSQFSHLCL
LNEDSFVQLLDQFGGEEMQLLKGRMRQVYGEARDASLQLDQTLRRREQLQRDLAMREPVA
EELRRIGPFPGCVATWEGELSRLNQKIRELLAVADAVDDLWDRDGSVMDTIKATFSKLSS
RLSDSQVKGALREEMNDLMDRLSSLVDLLRRWDGMDEIPALRQRMEDLEWRIGEVRGAVR
KFHLKGDLELSRFLEEFDSDSRWLLESEGIVASLRDRANALKKEAMEVAMAIRGLRHRMA
SELEAKVGGHLADLGMDHVRFQVEVRELRKIGPNGADQVSFLMSSDGGPPTMLSKRASGG
ELSRILLALQCAMWGRSSTRCIVFDEVEAGLGGRSALLAGLKLRELSRGCQVILITHEAT
LAAMADQHMRVRRDGDVTVVEDVTGEHRVKEVARMLSGESKGEALRHAEALLERYGSKQY
>tai:Taci_0900 ATP-NAD/AcoX kinase; K00858 NAD+ kinase [EC:2.7.1.23] (A)
MSCIGILFNTSKPKAVKIARRMLPWCANRGIRVLMPSDEAKSLGEEAASDEEFLGCSQFA
VVIGGDGTFLRAARYTLGRNIPLYGVNVGRLGFLAIGSPGSAERDLESILKGDYEIQRRD
CLRGEVIRDGQVAHRLFALNDLVVTKGSFARSIELELFIGGQFVGLFPSDGFIVSTPTGS
TAYSLSAGGPIVPPHVPCMILAPICPHTLYSRPMVLGPDDEALICPRYEDREILLTQDGQ
LGYRLMAGDALKVALDRDHQVHTISLPGRTYYDLLRDKLRWGRCSLEGGGDEAC
>tai:Taci_0901 hemolysin A; K06442 23S rRNA (cytidine1920-2'-O)/16S rRNA (cytidine1409-2'-O)-methyltransferase [EC:2.1.1.226 2.1.1.227] (A)
MVRLDALLVKRGLARSRDEARELIETGLVRIDGLVASKGSTMVGTEVNVSVQRGTEERWV
SRGAYKLLRALEVFQLDPFGRICVDVGASTGGFTQVLLRRGASRVYSVDVGYGQMAWEVR
NDPRVVVMERTNARHLSPSLIPEPCQMGVCDASFISLKLIMPPMLSVMDSWCDVVTLVKP
QFEVGRERVGKKGVVRDPALHMEVLVDMIRFVEKLPGWWVANLTYSPIRGPEGNIEFLMH
VRPGSAPDGWELSEAQVEELVQRAHGEVT
>tai:Taci_0902 deoxyxylulose-5-phosphate synthase; K01662 1-deoxy-D-xylulose-5-phosphate synthase [EC:2.2.1.7] (A)
MPSDELRKSGLLWSLKGPGDLKRLTYPQVEELCLQVRELIYQVTTQNGGHLASSLGAVEL
VVSLLRSFSPPEDRIVFDVGHQAYAYKILTDRRDVFHTLRRKGGIAGFPRRNESPYDAFD
VGHSSTSISVALGMAKAKRYGRQRGHVVAVIGDGALLNGLAFEGLNNVTPLKDKVIIVLN
DNAMSINHRVGGMAEHLARISANDAYQDIKRRMKGILSETPGGKMVEEALGRWKSKLKSL
LLPPNIFEEMDITYWGPFDGHNVEEMDRIFHLAKAYPESLLIHVVTKKGKGYGNVESSPT
RFHGVSPKGSSSGSLPARHVPDWSSAVASTIRDMGREDGAVVCATAAMKEGSKLGIFSDE
FPHRFFDVGIAESHLLAFAAGMAATGLKPVISIYSTFLQRAMDQLVHDICLPNLPVLLCV
DRAGLVGEDGETHQGLLDLCWGRAIPNLTVMSPRDVADLRFMMFEWLSDPRPALLRFPKG
TAPDSKRKTAPWGRLEVLQEGRDLCLVGVGSTVQLMEEAGQLLSREGMAPTLVDLRFVKP
LDEEAVRKLLGGHRLMVVAEEGYRFGGVGEHIGSLANSIGSPCRVLNLGVSDRFVPHGKR
GEQLQEEGLTPEGVVRMIHEIQLG
>tai:Taci_0903 geranyltranstransferase; K13789 geranylgeranyl diphosphate synthase, type II [EC:2.5.1.1 2.5.1.10 2.5.1.29] (A)
MSARVEGFDFDGYLASRRSWVEEALERLCSSRPKRVPSRLWSAMVYSLTAGGKRLRPVLC
LMAAEAFGLEGQRVMPLALAFEMIHTASLIHDDLPCMDDDDLRRGKPTNHVVFGEAMALL
AGDALLALAFESAIEGLMANHFSGELISLAVMSLAKATGPSGICGGQSMDMGFEDMGQLG
PDRRVMEVARSKTGVLIASSLEGGAIMAGADEDALSNVRGYGMALGKAFQVADDILDVTG
KVEEIGKSVGKDQAQGKVTFVAVHGLQGAREILEETSGEAKEWAAKLPRPDMFCAMVDKL
MRRTS
>tai:Taci_0904 exodeoxyribonuclease VII small subunit; K03602 exodeoxyribonuclease VII small subunit [EC:3.1.11.6] (A)
MSFAEDLERLEEIVRRLEGDQLPLEEALGIYEEGVIIARKCFSFLEDARRRIEILSDLSA
SKGEATQGED
>tai:Taci_0905 50S ribosomal protein L28; K02902 large subunit ribosomal protein L28 (A)
MSRVCDCCGRGPQTGNAVSHSNRHTRRRWLINLRSVRVDLGCGETRKLKVCTKCLRSGVV
RRAV
>tai:Taci_0906 thiamine pyrophosphokinase; K00949 thiamine pyrophosphokinase [EC:2.7.6.2] (A)
MEIHLPSLGFSLRKWMDNDVNGVIMILGGRRPSSPLMGDLASLGWDLWAVDRGLGYCRRS
GIIPRVAIGDMDSASPSDLKWASDLGIAMDLHSRDKDLTDFQLALKLLAGSYHPHSPILV
TGCFGGRFDHLMSSVMTFAHSDLNAMGMVDHREAIFVLRGDERLEMLFHRGAPKAISLLP
VTRSRGVTTQGLKWELSGAELEPSFPFSVSNEARSDRIHVGLEKGILLVYVTRG
>tai:Taci_0907 cell division protein FtsK; K03466 DNA segregation ATPase FtsK/SpoIIIE, S-DNA-T family (A)
MRDRPAAKTRMGQLAQRLKTLLQLNEGVYDWLALVGILLSTFAVASLFTGWTGQVGRVIR
EEMLRYLGISVLVPLAFMGHLSFLRLTGREMPPIGRYLLGTLSLTVSVSLFVAMWGRAFG
SMRVLDLAGALGTNLGGGAFNLLGPFGSVLLGLLACVVTIGAFSGANPGEILGELRQIVS
SNWLESAHRPSMGGIGGWLGRWGRRTGPVDPAAETLRREDSLPHEDLGCEEDELCDPSEL
LGPRDNPFVEDQEVGDPDPLDPVEEPSVKPGTFPPPSELLGPDDPGGDGVDEAQLRSMAE
RIISSLGDFGVEAELGETQVGPTVIQFRLQLAPGTKVSKVASLANDLALALAVPSLRIEA
PIPGKPYVGIEIPNPKRRPVPLRRVMEADHFVNPKGELPLPMGVGIDGSPMVTFLEDLPH
LLVAGTTGSGKSVFINSCIIGLCSSRTPRELKLILIDPKRVEMAIYDKLPHILTRPVVDP
KKAVQALAWAIREMERRYDLFAQSKVRNLASYNRKVLPGDRLPSVVLVVDELADLMMTAP
REVEDYICRLAQMARATGIHLVLATQRPSVNVITGLIKANVPARVAFSLPSQADSRTILD
CAGAERLLGKGDMLFLSSRFPKPIRLQSPWIDEGYISRWLDHLIATFGEPEVIDIEDQEN
GSSTGEANADDPLLEEAARIVLSSGVASASSLQRRLRVGFTRGARLIDTLEKLGIVGPPD
GAKPREILVDEETAMEILREARGG
>tai:Taci_0908 aminodeoxychorismate lyase; K07082 UPF0755 protein (A)
MKGKDWLIVAFGTLLFVGFLLGLYISIPSERWFMPPAGQEGVTVQVRSGSSARDVAKALA
DAGVVNDERELLNWMVKLKIDRSTRPGTYTIVPGSPWEVAMRLKDSVPSGRRVTVIPGYD
RMDLKRILDPQALERALGDDQAFFPEVRPLLPRGTWDRLAYIVPETYLLSGGNEDARSLV
YMGSKLWWERVGSRIPSGMSAPEVFRRAVMASVVERESNRDDERPLVASVFFNRLERGMP
LQSCATVVYAWRERGERRTQLTYEDLKIRSPYNTYLNQGLPPGPICVPSVSSWNAALSPA
SSKFLYFRLRGDGRHVFSETFEDHVRNGR
>tai:Taci_0909 class V aminotransferase (A)
MTRMLLTPGPVEVPHHVALEGATRMISHRSGQFSALYRELLADLCRLLEVEEPPVLFPGS
GTGALDALCQNLLSPGDRVISLSCGAFGHRFREIALRRGVDVIPLDVPWGEGIGPDLVAQ
AIRANRDTRAVLITHNETSTGVLNPIELVTEVIPDDVLVLVDAVSSVGAVPCLPSKWRVD
GLATSSQKGLMCPPGLGMVWLSPRGWERAAQVSCPTYSLDLKLYRLHRERAMETPYTPPV
SLYFQLARALKDILSHPKETWWRDRRRFSRGLCAALEALGLSPLVKDPSLRSPGVTAIVG
EEGLCKGIRKSLAQMGLQVASGQGDVKDRLVRIAHYTPMGWPELSMICGTVWKAMVEMGM
RPEMDRVMEAALVEMEG
>tai:Taci_0911 phosphoglycerate mutase; K15634 probable phosphoglycerate mutase [EC:5.4.2.12] (A)
MRLLLVRHGQTDWNREGRFQGRMDVPLNETGRREARAVASRLAQIRLDRVISSPLTRALE
TAKAIAEANLSGPQVNMLDPLTEISHGEWEGLLCDQVMELWPKMLKLWREEPTKVRMPNG
EDLFDVASRVRMALDRIMEDFKGDQTVCVVSHDAVIKVILCSLTEAPLDSFWRFIVPNAS
LSAAILGGPVPKVVLVGDRCHLGADISFSEQRGL
>tai:Taci_0912 NUDIX hydrolase (A)
MKVRVGAMILKGDRLLTMEYLHQGGSLLSLPGGGVDGDEGLDLALSRELQEELGVRAQVG
PLVLVAQAAPFGAKEATLHLIFLCDIDGDPALNPLETSANSIRWVPVEELAEGDLILYPD
VRPYLMEAISSRVGVRPVRIPGRGWL
>tai:Taci_0913 formimidoyltetrahydrofolate cyclodeaminase (A)
MKLQDMTVASFVAELASDSPAPGGGSVAALCGALGGALSAMVATLTVGKEKYKDSWEVME
RVAEDARGLYGRFLDLMEEDTEAFNAFMAARRMPKETPEEKALRAKAMDEASRRTALVPL
NTLRLCSQLVQVAAEAAKFGNPNAVTDAGTAALLARGAAKAAAYNVFINLPGMDDQEFVE
SCKREVREILDKVERGAKEVEDLLSQRLGL
>tai:Taci_0914 imidazolonepropionase; K01468 imidazolonepropionase [EC:3.5.2.7] (A)
MTLKVFHNARIYTPQGGSSPLKGAQQGNVLEIPQGAIISRGGVIERVGPEEELLAEAKNM
RVDQYVDLGGRCVIPGLVDPHTHMCFAARREEEFAKRLDGVPYLEILRSGGGILSSVRSV
RSASDQDLYQTTMANVASAMRHGTTTVEIKSGYGLDASSELRMLSVIDRVRRDAPLDVMA
TFMGAHAIPEEFRGQPEGFVDLLCHEMIPQAAEQGIARFCDVFCEEGVFSVEQSRRILAC
ARSNGFELKIHADEVHDLGGAGLAAELGTLSAEHLLAASDEGLAKMAEAGVIAVLLPATA
YSLKKPYARARKMIELGVPVALATDCNPGSCFCESMQFVFGLAVMKMGLSVSEALVGCTL
NAAHAIGMGHLVGSLEEGKLADLVVLDGKTPATLAYHAGVNSAVAVYKRGERVA
>tai:Taci_0915 glutamate formiminotransferase; K00603 glutamate formiminotransferase [EC:2.1.2.5] (A)
MSKALVECVPNYSEGRRKDVIEAIVAPFKDRPGVYLFDYRADEDHNRLVVSLVGNPDALQ
DALIDSAKIAQSHIDMNSHQGAHPRIGAVDVIPFTPISGITMEECVQLARSFGERYHQET
KIPVYYYEDAALIPERKKLEVIRKGQYEVLKEEVRTNPDRKPDVGPSELHPTAGATVIGA
RKFLVAFNVNLGTTDVEVAKKIASYVRASSGGFCHVKGIGLALEERGMVQVSMNLVDYEK
NSLYRVLETIRMEAKRYGVSVVETEIYGMVPAGAILESAAYYLQVAGFDPDQVIEMRLLK
MMGEQG
>tai:Taci_0916 histidine ammonia-lyase; K01745 histidine ammonia-lyase [EC:4.3.1.3] (A)
MVVQRVVKLDGHSLTLEEVVGVARDGWQVTLDPSAAAFVERGSQAVSSWVDQGRVVYGIT
TGFGDLANVTIPPERSRALQRNLLISHACGVGEPFPEDLVRAIMLLRINTLTRGFSGISL
PTLTQLVNYLNLGIHPVIPSQGSVGASGDLCPLSHLAITLIGEGEVFFKGRRMPTMEALR
EVSLTPVDLGPKEGLALNNGTTVMTAIAALCVVDAQMLFKTADAVAAVSLEALHGVPYAF
DRRTHDLRPHNGQRSVASNMRRLIEGSEIVEKYKGNRVQDAYSLRCIPQVHGASRDALEY
VRQKVEIEINSVTDNPLIFPADGEAISGGNFHGQPIAIAMDFFGIAAAEIANISERRIAR
LVDHKLSGLPPFLAKDSGVNSGFMIPQYTAASIVSENKVLAHPSSVDSIPTSANQEDHVS
MGTYAARKGRQILDNAAKVVSIELLTAAQGLEFSMPLRPGKGTYAAYSSIRERVPFMEKD
EYIHPMICESLSLVSSGTILRAVESQVGPLD
>tai:Taci_0917 radical SAM protein; K04069 pyruvate formate lyase activating enzyme [EC:1.97.1.4] (A)
MREGRLGRCLLCFHRCLLSEGQWGICGVRVFSGGTLRSPFSGLFSAVAVDPVEKKPLYHW
RPGSGILSLGGVGCNLRCPFCQNHPISQVQGGCFPGELTLLSPEQVADLAESNGLRAVAF
TYNEPLIHMEYLLEASRVLKARGLGVVLVTNGTVSPDPLAELMGLVDAANVDVKAFSQRG
YQSIGGDLQSVLRTVESLFHGGVHVEVTHLVVPNLSVEEEFVQMVRWLRDLSPLIPLHIS
AYHPAFKAKEPPFPVEHLDRLMELAREMLAYVYVGNVPWRGRNITKCPNCGEDMIVRLGY
NMVASYLDVSGNCGSCGFPMGVKL
>tai:Taci_0918 AMMECR1 domain-containing protein (A)
MLKWACLMPHPPVLIPQVGMGREVDARRTLDGIEKLNLLLPKFNKDVVVSMSPHFPYLPG
RLVVGAGERYFGDMSRFGAPNVCGDYNGVPSLASELKEALGDSVTVELESRTRVLDHSTF
VPLLLLQRGGRRPGGLIPANPVGLSRQCAYDLGRRLAEVLDQMDGEFGLLCSGDLSHRLS
PGAPDGFSTFGRTFDDLVVAALSSGDPRELLALEEERIAEAGQCGLNSVLVLIGASRGPI
RVLSYEGPFGVGYAVAVSRPQVHPYVEFVRFVLMDAVRGALPDVSALSRLAGGSREIWDR
RSGCFVSLYDSKGDLRGCIGTVEPSSLSLAFEMAKNASAAALEDPRFMPVKLDELPDLKI
SVDVLSPLEEALVQDLDPKRFGVLVRSGNKRGVLLPDLPGVNSVEEQLAIAKRKAGIDQD
EDVQIFRFTVERYKEP
>tai:Taci_0919 S-adenosylmethionine/tRNA-ribosyltransferase-isomerase; K07568 S-adenosylmethionine:tRNA ribosyltransferase-isomerase [EC:2.4.99.17] (A)
MVDLDLDLVDSYDYHLPEESIAQSPVEPRDSSRLMVIRRSDGSVCHRIFRDLVDFLRPGD
LLVMNDTRVMRARLLGRKESGGSVEVFLLSPLDESRSAWTGMVRPGRKVRPGTVVRFSED
PGHLAVIQERLPDGLRLVHFPGESGWEIARTLGEVPLPPYIENRQVDGERYQTVYSDPSK
ELSVASPTAGLHFTRELLSELESRGVGRTFVTLNVGLGTFRPVKAQRASDHVMHLETCLV
SADSARMIREVKARGNRVVAVGTTVVRTLESYAINPLEGEPFETDLFIRPGFRFRVVDAM
ITNFHLPRSTLLMLVAAFGGYDTVMGAYREAVARGYRFFSFGDAMLLI
>tai:Taci_0920 SpoIID/LytB domain-containing protein; K06381 stage II sporulation protein D (A)
MALLAMPLAPGSSWGYSNPIRVGVAVGVSRGVLGGSGTASDPWGSSVQFSGPVEVSCGAD
GLLFQGRFLRFPVRVVGSELSFNRVGYRGSLEILGSGGSFTVVNVLDLEDYLRGIIKMEA
NPAWPMEFLKAQAVVSRTYALRNLGRHRSQGFDLCAVSHCQLYRGRNAEDSRTDQAVEST
RGMVLTYGGALAVTPFHADSGGQTAAASNVWGGTLPYLVSRPEPVSYSSPYSFWRVSLSS
DQIERALRNINRWVGRILDIRVLSRDGGGRITSMEIQGSNGRTRLSGHEFRMAVGSKVVR
STNFMVAGTGSGSASPPTTVADGGGNVALSKGDDLLEMAEQGIFNRDEIFDMIMNPSKRE
VYRRVGQERASRPTQQAPMPTSGATPRGGGLTWTFEGRGWGHGVGMSQWGAKALAEAGWT
FEQILMYYYPGTNIGRR
>tai:Taci_0921 hypothetical protein (A)
MWHLGRLIFAMGCVLALCGLAVMLASKLNLPLGRLPGDLVFSRKNVTVFAPFGTMLVVSL
VLTLVLNLISRISGR
>tai:Taci_0922 Holliday junction DNA helicase RuvB; K03551 holliday junction DNA helicase RuvB [EC:3.6.4.12] (A)
MGSDEKLMHRLREEDDGDVVAGRALRPESLDSFVGQEALKEKLRIFIAASKGRGEPLDHC
LFYGPPGLGKTTMANIIAREMGGDLRVTTGPAIERAGDLAAILSNLRPKDVLFIDEIHRL
PSVVEEVLYSAMEDFCLNIVIGKGPMARSIKLQLPPFTLVGATTRLGLLTSPLRARFGIV
EQMELYTPEELTAIVRRGAEILGMSIEDEASYEIGRRSRGTPRVALRLLRRVRDVASVSG
VAVIDIKTAKGALDMLGVDKEGLDDGDRKFLRALVELFDGGPVGLSTLAAALNEDPQTIE
DIYEPFLIQKGLLERTPRGRKATRGTYSYLGVQPSGRFQQLILLEEE
>tai:Taci_0923 RuvA domain-containing protein; K03550 holliday junction DNA helicase RuvA [EC:3.6.4.12] (A)
MIRYLVGVVEELVGDLMVVQVGGVGVEVTGTRAALEMASPGESIRLPVYLSVSDSGISLY
GFGDDHERRVFLLLLQASGVGCKMAMGILNSMDKGEVLDAIASGDVARISRAQGVGPKRA
ERICFELKDKVTSLGIPRGNSGALVSTGSILEALMGLGFSRGEAAMALGEVRSKGEDLPE
DQLLLRALRVLQRR
>tai:Taci_0924 crossover junction endodeoxyribonuclease RuvC; K01159 crossover junction endodeoxyribonuclease RuvC [EC:3.1.22.4] (A)
MPRDLLCLGIDPGIGTLGYGLVRQRGGDLSAEGYGAIHTPPGLSLPERLSCLFGSLEGEL
GGVRPDLVAVERLYFGRNTTTAEMVWQARGVVLLFASRLGVPVLEPKPSEVKMAVCGYGG
ADKRQVQLMVTGLLGLKRCPSPDDVADALAVAIAGLSMCIGGYWG
>tai:Taci_0925 hypothetical protein (A)
MAGHSKWANIKHRKAAQDAKKGAVYQRLTRAIIAAAKAGGGDPNANFRLKVAIERARAGN
VPMDNIERAIKRGTGEIEGAIYEEVTYEGYGPAGVAILVETMTDNRNRTAAEIRSIFSKG
GGSIGEAGCVAWNFDRKGVIKVEAAGVDEASLLDVAAEAGAEDMQLEGEVFEVYCEPSLM
SQVGQAIREAGYVVSNMELAMIPKNTVVVSDKQEASKILALIDKFEDHDDVQNVYSNVEI
PDEVLEQIDA
>tai:Taci_0926 NAD+ synthetase; K01916 NAD+ synthase [EC:6.3.1.5] (A)
MESVPVRSPEYLERALVGWIRRKVSEAGALGGVVGLSGGVDSAVVAALLMRAFGRGGSLG
VLMPCHSMSSDEEDAWLVASALGIPALKVDLSSPFDSMLEALSLGGVEMSQMSRANIKPR
LRMTTLYAIAQGRNFLVCGTGNRAELTYGYFTKYGDSGVDILPLSRLLKHEVWALAEFLG
VPERVIKKPPTAGLWEGQTDEEEMGVTYLHLDLFAAGLPVSEEAQERIEAAFRRSAHKRM
MPPGPEML
>tai:Taci_0927 radical SAM protein (A)
MSVGLIIDGYVDEPACFGVPPYISPYVRYCAGVMYSKGLDVKYFTIDQIRRLPIDHQVRS
AQVIVVITGLTVPGRYRGGSPMTLKELAELSQMPRRGFMIVGGAIRSGYALKGGTRALDP
SGVLAADCIATGDPEAVLASWLDGGLVDGTLQRDYGQLDLWAEMGAQVVRMHPNYPLVMA
ELELSRGCDRTDGRCSFCVEGVAGLREERPVESIAREVRALSRMGVKAFRLGRCANVLGY
GGQVTPRGVRPSPSRIGELYQAIRDSAPDLKVLHMDNGNPKTIATFPEESSQVLDVISKM
NTPGDTVSMGLESLHPEVVRKNNLKVTLEQALVAVRVVNQVGGGRPGGNGLPSLLPGLNF
IVGLPGETSKTLEENRRFLTQILEEGLMVRRINIRRPMEFPGTPMGDMGGSKIDQRTYRR
FKEWVRQEVDPIMFSRVAPPGTVIEDVICEERSGNLIFGRPLGSYPPLIGIWSRDLNEGE
VVNVMVTGAGPRSISAVQWPMDPNRCSLSDLQGIPGIGRARAERIISRRPIDSMDQLISA
LDDPSLAVKVARYFAL
>tai:Taci_0928 nitrilase/cyanide hydratase and apolipoprotein N-acyltransferase (A)
MAAKVTVGLVQMDVLWGDPEGNLSKCRRMLDSLGACQVALLPELWSCSYDNPNLGLYARS
SEECIHQVADWCSSRTAWCVAGSLPWEEGGLLYNRSFVIDPSGSIEAHYDKVHLFPLLDE
PLNFHPGGVPLVGNMGEIPYGVVICYDLRFPEYFRRIALEGPWVVFICAQWPASRVDAWR
TLLRARAIENQLYVVAVNRCGEGGGDLYGGHSMVVAPDGGVLLELGEDEGTATVELDMAI
LHRTRKAIRVFESRRVDLYGFPGEV
>tai:Taci_0929 peptidase M20 (A)
MESSTRIGRLRSRLLSLCSIPSRSAWGEGESQVMDFIGRTLDGLCGSSRGLKVFRYPLPL
DPFGRHHVAALWRHPGGGRATVVLVAHVDVVDERDYGSLSHLAFDPVGLTEALKGCEHLP
KEARRDLERGYLFGRGTLDVKAGLAIEMVLMEELAMGTVDVGVNVLFLPVVDEERDSVGM
RGAVGFMRDLAEAEGLDYVACVNTEPSELGSSGEDLPIFIGSVGKLMPFALLVGKGAHVG
EPWQGLNAAYLASRVVSSLEGVSWSAESLGDQKLPPMTCIGLEILRDSYSVTLPDMAMAY
FNKLTVSSDHRSLLDRFKAEVMISLKEAVGHIAHEFRLLGLPEIHVAKGSRVFEVREVIR
LAQSMGFDPNGAASRLDPREDTRGQSVRVLLEALRVLRLEPPLAVVGFLPPYYPPKLNRG
CVEKDARLRKEMERLASLWSREEAIRYRVEEVFGGITDLSFLGGFVGEEDFAAVMDNMPG
GSHLYPMDYQAMACLDVPVVNLGVKGRDAHKWTERLDLAYSFGVLPDLMIQTLRALGGSA
DLS
>tai:Taci_0930 ornithine carbamoyltransferase; K00611 ornithine carbamoyltransferase [EC:2.1.3.3] (A)
MAVNLRGRHLLSLRHHTPEEIKFLLDLSRDLKNKKRAGIRGNLLAGKNVALIFEKPSTRT
RCAFTVACIDEGGHPEYLGKNDIQLGHKEDVADTARVLGRMFDGIEFRGFKQSVVEELAK
YAGVPVWNGLTDEFHPTQVLADFLTIQEEFGYLKGIKLVYVGDGRNNMANSLMIGAAKMG
MHFVIASPKSLFPAEELVAECKKIAEECGSGAVIEIMEDPKAAVKGAHAVYTDVWASMGE
EDKLAERKKILQPYQVNAELMEATGRDEAIFLHCLPAVKGYEVTEEVFESRRSRVFDEAE
NRMHTIKAVMVSSIGNL
>tai:Taci_0931 1-hydroxy-2-methyl-2-(E)-butenyl 4-diphosphate synthase; K03526 (E)-4-hydroxy-3-methylbut-2-enyl-diphosphate synthase [EC:1.17.7.1 1.17.7.3] (A)
MASLNGVSIGGLSVGGGAPVRVESMLKTPLEDLEGCLRELEGLVAEGCELVRTSYRDAGL
EGCLRELVSGSSIPIMADIHFDHRLALSAMDAGCQAIRVNPGNLGGRDNLLTVLRRAMDL
GVVIRVGANGGSLNNHQLAQSGGDRVAALVAAVREQVDLCLEMGFDRVVVSAKSSSVPET
VRANQILASMYQLPFHVGITEAGPLEEGAIKSAVGIGIMLSAGIGDTVRVSLSSEGVHEV
RAAYRILGALGLRHRGIEWISCPTCGRCRLDVKVYVDRVRAVMDRFKGIPDGFTVAVMGC
EVNGPREAASAKLGVAGSTSGFVVFVEGRPIGNWPLDKLEEVLSKVAKDLVPGAEER
>tai:Taci_0932 membrane-associated zinc metalloprotease; K11749 regulator of sigma E protease [EC:3.4.24.-] (A)
MVFTLLSFLLVISISVLIHELGHFWAARLSGVRVNEFSLGMGPKVLSVERLGTQWSLRVV
PIGGFVKLAGMEGDQTQGEDTFEGKGPLARAFILVSGALCNVLLAFALAAMVLHFHGVMD
TSSTVIGETMEGYPAREVGISPGDRIVEVNGVRVGDWGSMAKTIRRHAPLGPLYLGIERE
GTVIYKTVMIRKDDSGAYLLGVRPSLRRYTPLEALRGAYRYSVNLAFGIVKGILDWALGR
NPVEVSGPVGIAVAAGDVARRGLWEFLAFLSALNLHLGLVNLLPFPALDGGRLIFVAFEL
VFRRRIPERYEGMIHYLGFAFLMALMVWITWRDVQRIVFGLR
>tai:Taci_0933 1-deoxy-D-xylulose 5-phosphate reductoisomerase; K00099 1-deoxy-D-xylulose-5-phosphate reductoisomerase [EC:1.1.1.267] (A)
MRIGIVGATGSVGSSFVSVCSLFPDRFKVVAVASGSNWGKLSSLAAELGCSAACLVKGIG
SGGAFQGRTYWGIGGLLDMIRNEEVDHWAFLASGTDCIPHFELAVRMGIPVSIANKESLV
VAGPWILPLAKERDQIRPVDSEHSAIWQCLMGEACPERIVLTASGGPFRDMPVERLRHVT
PAEALAHPVWSMGAKITVDSATMANKGIECIEAMRLFGLPMDRVDAVIHPTSQVHGMVLF
PDGTWKMLVSQADMRLPAAMALSYPDRLPIAEEIPPLELGQLDLSFSPVDPQRFRAFYLA
KEAGTKDGPYPALFVGADEVAVESFLLGRIPFNRIPDVIEEVMGSYRGSAPSSVGDSISL
VQEAKEMASRACARLGGL
>tai:Taci_0934 phosphatidate cytidylyltransferase; K00981 phosphatidate cytidylyltransferase [EC:2.7.7.41] (A)
MEVSRFKGNFTGNLALRSVSSVVLVSVVLSSLYVGGWYWRLVASAVAMVSLWEFYVLLSS
RYSMSRGMGLLAGLTMLWAASVGLSLSSILAVISLLAFMVLFVEVLRRQNTGQSDALANI
GGTLAGVAYVVLPWCFLILLREHTWGRLFVLTIFLCTWFCDVTAYFVGSIWGRYSLCDKV
SAKKTWEGFGGGVLGSVFASSLVALIFEFPPLPLLLLGLLCGFAGQLGDLGESVLKREAG
VKDSGSLIPGHGGFLDRFDSILVNSSLAFIIFEVLGR
>tai:Taci_0935 UDP diphosphate synthase; K00806 undecaprenyl diphosphate synthase [EC:2.5.1.31] (A)
MGLSLSEDMMDRVPSHVGIIMDGNGRWAQERGLPRIMGHHAGVKKVEVAVRAAKDLGIRY
LSLYAFSSENWKRGRGEVGGLMGLFRYYIKMKVRQLREEGGRLLFAGSADGLPDDVREIM
AYGEQETRHCSDITLVVCLNYGGRREILDAVGKAVRDGVQDLDEETFRRFLYLPDLPDPD
LIIRTGGEMRISNFWLFQCAYSELYFSPKYWPDFDRDDLVEAVMDYVRRDRRYGGVKV
>tai:Taci_0936 phage SPO1 DNA polymerase-like protein; K02334 DNA polymerase bacteriophage-type [EC:2.7.7.7] (A)
MSLEDRSLMLEQIRNRALSCERCGLCSSRTNVVFGEGVLEGGLMFVGEGPGADEDQQGVP
FVGRAGQLLTQILSAAGISRDQVYITNVVKCRPPGNRVPTYEEMMACDQFLQAQILLVRP
RLLVLLGSTPTKWILKTQEAISKLRGQWFQWRGMEVMPMFHPSYLLRNPSNKVGSPKHLT
WEDIQEVKRRWDSVRG
>tai:Taci_0937 hypothetical protein (A)
MAEDNRPLHAVFAFVGPAGTGKSQRAQMVAANLGAEYIIDDGLVVRRGQIVCGRSAKTER
NQVKAIRRAMFEFEDHRLAVASFFAQIPPTGIMIIATSDGMAMKIASRLGLSRPQRIVRI
EEVSTPEEIAKAKRERRGKGQHVIPVSHVQVRRDFAGKLVGRLKVLWRSQGESYEGEKTI
VRPPFNFIGALHIEPQAVGQMITHIALLTPQVSKVCQVRVKPGDDDRISVVLDLGLTPGG
RTFLEVISQVKRRVILGVRYFTGIEISQFDINVSEVFF
>tai:Taci_0938 histidinol-phosphate aminotransferase; K00817 histidinol-phosphate aminotransferase [EC:2.6.1.9] (A)
MSWMDEVPRRYLSSVEPYRPGKPMEEITRTYGLTEVVRLCSNENPWPLPQAVMEAIAAAK
DGINRYPDPEAYNLKRAIARHLGVSPLEVAVGGGTEGVLCTLFQSILEEGDHIIVPSPTY
PVYKLTASAAGGVCDPVPLLEDFSLPVDGVLQMCGPRTKAVVLCNPNNPTGNIVPGKDLL
NLAVRLEERHVLLIVDEAYAEYVTDPRYVCGADLFRQASNVVILRTFSKIYGLAGLRIGY
AIGPKVIIEAFGKVRRVFSVNSVGQRAALAALGCGDHVAKVRDMTIAERRRVHKALSGLG
IRVHDTHANFLLLEVPRAEETYEGLLLNGVIVRLGEDLGLKGTLRVTIGLPEENDRFLSE
LDRVLRRIGR
>tai:Taci_0939 UDP-N-acetylglucosamine1-carboxyvinyltransferase; K00790 UDP-N-acetylglucosamine 1-carboxyvinyltransferase [EC:2.5.1.7] (A)
MSSVDLVSEGKKERLVIRGGEPLKGVLTAQGAKNAALPIMASALLLRGGRLTIERVPDLQ
DIHTMMDLLDHLGVKVEMKDHRMTLDVPEEISWETPASLVRKMRASSLVLGPLVARCGRA
VLPLPGGCAIGSRPIDFHVKGLAKMGTSFELVQGAFHGRTSGLKPARIYLDFPSVGATEN
LMMAASLVEGETILENAAREPEVVNLAETLRAMGVEIEGEGSGTIKIRGAKELKDAHVSV
IPDRIEASTYLLAGVITGGKVTVRQIVPEHIEALCSKLEEAGISVEIKGDDVTVYPSGRY
RGVSLKTLPYPGFPTDLQPQIMAAMCLAEGTSVIHESVFESRFLHVSEFKRMGAQVDLQG
NTAIVTGVSKLVGAEVHASDLRAGAALVLMGLAAEDETVVCDLEHIWRGYEGIVEKLRAL
GGKVIVTRGE
>tai:Taci_0940 UDP-N-acetylglucosamine 2-epimerase; K01791 UDP-N-acetylglucosamine 2-epimerase (non-hydrolysing) [EC:5.1.3.14] (A)
MDRLKVVCVVGTRPEAIKMAPVVIALRERGSFDVVLLATGQHSQMLYQALAPFQLTPHAD
LGIMRERQSLDYVTSAVLQGVGDFLDDCRPAAVLVHGDTTTTMASALAAFYRDVPVGHVE
AGLRSGDMRRPFPEEMNRVFTDRISSLHFAPTEGARRNLVADGIREGSILVTGNTVIDAL
LWMRDHVSSPSKAIGAVGDGPFILVTAHRRESWGAPLREIALSVRDLLGVRRDLKALIPM
HRNPDVRSVWMEILGGEDRAVLCDPLDYPDFVWAMDRCLFILSDSGGVQEEASGLRKRVL
ILRDVTERPEVLDSGYGFLVGTSRDRIVSTAMRVLNGELPAPAVASPFGDGRASARIAEA
LESYLIDRRKN
>tai:Taci_0941 glycosyl transferase family protein; K02851 UDP-GlcNAc:undecaprenyl-phosphate GlcNAc-1-phosphate transferase [EC:2.7.8.33] (A)
MGGDIWSHLLRALGAMLGAFVAVPLSMALARRFRLLDVPGGRKQHSSVTPRGAGIVLWMG
LLLIFLLFGDEGRFVPFVATGATVVFLVGYLDDMSSLSPSVRFLVHLAASYGAIYPLDLP
LLHRIASVIWITGLTNAFNLVDGMDGLCLSMALITMGFCAVTFGPFPWALTAGLVLGVML
WNFPKAKTFLGDGGSTLLGYLCGALILWNAWEPMASMGILRLMLVLFLLGGLPVLDTLVV
MTGRIIKRRSPFLPDRTHGHHRLLDRGIRKEKVLAILAAFHCLLLLAGVKALGSWGG
>tai:Taci_0942 uracil phosphoribosyltransferase; K00761 uracil phosphoribosyltransferase [EC:2.4.2.9] (A)
MEMKIAIGSDHAGFVLKEHLIGFVRSKGYQVLDMGTCSAEARVDFPDWGIKVAEAVSRGE
VDRGILVCGSGIGMSIVANKVPGVYAALCRDTTEARLSREHNDSNVLAIGGRLVGPDLAA
EMVDTWLSTQFLGGRYEARNQKIRDYERSVYKEEAMGQVRANGRLVVVSHPLIQHKLGII
RDKNTSSKDFRELVQEIAGLMVYEITRDLSLEEIDVCTPLGPTKAFTLAGKKMAVVPVLR
AGLGMVEGILRLIPNAKVGHVGLYRDPNTLEPVEYYCKLPGDIEDRDVYIVDPMLATGGS
AAAAIDLVKRKGAKRISLVALIAAPEGVARVKSSHPEVDIYTAALDSHLNDHGYIVPGLG
DAGDRLFGTR
>tai:Taci_0943 LAO/AO transport system ATPase; K07588 LAO/AO transport system kinase [EC:2.7.-.-] (A)
MNRLVDAALSGDHRAIARLISLVESGAPLADGVMRAIYPKTGRAHVIGITGSPGAGKSTL
VDKLIGQFLDAGKSVGVIAVDPSSPFSGGAILGDRLRMQGHAVSDKVFIRSMGSRGSLGG
VSGATGEAALILDACGKDVVIIETVGVGQSEVDIVKLADTVCLVLVPGMGDDVQIMKAGI
MEIADVFIVNKADRDGADKVVADVRMMLDISPRVDWRPPVVKTCAERGEGVGDAVKAIDS
HWYHLMSSQEGRQRRISRIESQVEGILRREIAAMVNRVWEDRKDHGVLEELLERRTDPYS
LAEEILDQVLSPSR
>tai:Taci_0944 hypothetical protein (A)
MRRWVAVAAGVIIWVLLLCLGVGAQEMPKADRRASEVIFMMAYRDLLGRRYWSSLANISG
ALKKDTYFVDLYFLRSVVQRRMGNLDDAAASLRSYLEVRRNDYRGKSILRSLEDEIRSLR
LALRPKASMLSATFVDARDGSVLPKLDRTFILGMGGAGKVSSLGDKLFLVDSLGDRVVIY
RGGKRLASLAIKSPVAVVPLDYLNWVVLSSDGGAFRVEENQYSGAISQWPYFKHDGHISD
GVALSDGAFAVTDRISGSLLILSSGGRVMGQWRPKGSGRLPELVAVDSLGSRLAVADRGR
GMVYVLDWTGGSSFKEVANVRVNGVRDLTWNHEGGLFVVAEGGALFKVGPLWDGTVTLDT
VARGLKDPWTVCTYQGGIMLLDQGGRQPLWGGLIYNDGAVNGLFGVMDMAIDEGDVYSLT
MTSRLSPFFASIGDRFPVVRGVWQNKLALVSVSGSRRLIPEPQVVALESPDGDPSRLWRD
IRAREEKGMSLPQVLLLNSNVRLGRRDQERLLAYCLMNGLRLDVAAIGVPSSPELDAVRR
LTGGSLYFRAKPALTPLDGVEWTFRMPLPKVDVPLGNVSDSLVSLFVDAEDYSFREWMPF
FPAAFR
>tai:Taci_0945 hypothetical protein (A)
MSFLRDVSVLNRQALLGLVFFLLALPVARAVVNIYRGRWPGGPAVLFYLRMLLGFLLAGA
ITLTFYSFVGKEILP
>tai:Taci_0946 hypothetical protein (A)
MLIRMPRRKSVTLKNVLLVIIVALAALIAVMSAVIFTLPPKAFRDNVILRLIYEKHTKAV
HWFRK
>tai:Taci_0947 oxidoreductase domain-containing protein (A)
MSVRVGVIGVGHLGYHHARIYSEILGATLVGVVDSNEDRAQYVGDTMGVPHFSDFVQFLD
TVRPHAVSVAVPTSLHYQVASEALKRGIHVLVEKPVTTKVEEAETLLKIAAERDLVLQVG
HVERFNSAVQYVRSMIDSPLLIQSRRMGPFSPRISDVGVVLDLMIHDIDIILSMVNSDID
RISATGSVVRSDHEDIACAQITFKNGTIAHVVVSRVSEKRIRQMDIMERERYIVVDFESQ
DVSINRCIKGGSGLVEVVEHPVYPKKEPLKMELQHFVDCVKEGKEPLVGIRDGKRALEVC
VKVLRQIEQDAVGIKAHTA
>tai:Taci_0948 hypothetical protein; K05810 laccase domain-containing protein (A)
MITQREDLVAGHRVMRIEEDGSFRGCLLLDGPLVDGGSGISLDLGALEGLIGDGWSSIAS
PRQVHGDRILAFHHDLPMDPAPEADGVMISCRGAVGAMRYADCVPVLLGVRSEPLIVGLH
SGYSGTVLGICERALDAMEGTVTDWGSVWAWVGPSVCGGCYSRRVHDPATARGMRELHSS
RWRVEGDLVYFDIKGAVVDQLRSRIPAPNVMVSPLCTFEDPSLPSFRRDRTARRMALLFG
LPKV
>tai:Taci_0949 bifunctional folylpolyglutamate synthase/dihydrofolate synthase; K11754 dihydrofolate synthase / folylpolyglutamate synthase [EC:6.3.2.12 6.3.2.17] (A)
MIPWDRFEEELSSLASPGIRPGLSRLARLLDLLGNPQRRFPSILVVGTNGKGSTCSALSS
CLSAGGYRVGLYTSPHLESPGERLRIGGEQISCHELWPRLERVAHVIQGDPRLSSDRPSY
FEILTAVAFSYLADASIHLAVIEAGMGGRLDATNTLGMVECVVCAPIGLDHREYLGSTVR
HVAAEKMAVIRPGKPAVFAGDPGGDGLEEMFLERCAKVGAKPVIHSRECRVELLQMSLGG
CRFRRTRGSVEEELFIPLAGLHQPYNGSLALTALEEISDRFPLSRSAMVEGLSKVTWPGR
MEWIPLDGSRGVILDGAHNPHGMRVLVDSLKRIQNPEGTAVVFAAMGDKDLEGTLGILGE
LKSPLFVTTVPGLARSATVEVLSSLASKLGIPLAGSNPDPMEAVKMALDVGPTVVVCGSL
FLVGHVRGRIRGS
>tai:Taci_0950 valyl-tRNA synthetase; K01873 valyl-tRNA synthetase [EC:6.1.1.9] (A)
MKDISLGKSYDPVPIEDGWYGRWIGADLFKADPESPKPKFGVVIPPPNVTGSLHMGHALN
NTLQDIICRYKRMRGHEVLWLPGTDHAGIATQNVVERHLASQGISRHDLGREAFVEKVWE
WKEQYGSRIIGQLKKLGASCDWSRERFTMDEGLSRAVRKVFVELYKKDLIYRGKYLINWC
PRCRTALSDLEVEHQERDGNLYKVAYRFADGDGELHVMTTRPETILGDVAIAVHPRDERN
RHLIGRKVVVPLVGRVIPVIEDNMVDPDFGTGCVKITPAHDHNDFLVGQRHGLEAIQVID
DQGLMTQEALEFAGLDRFEARKRAVEALRERGNLVEVVEHSHSVGHCYRCQTVVEPYLSE
QWFVRAKPLAEVGVRAVREGKIKWIPESWVNVYYQWMENIRDWCISRQLWWGHRIPAWYC
SCGHVIVDEVDPTHCPECGSSNLVQDEDVLDTWFSSALWPFSTMGWPEDTKELRSFYPTG
LLVTGFDIIFFWVARMIMMGLEFMGDVPFHHVYIHALVRDERGQKMSKSKGNVIDPLDLI
EKYGADALRMTLAALTVQGRDICLSASRVETYRFFLNKLWNASRFALMNLDGVDPGSPID
LKNLRIHDRWILRRLDQVKAQLADLLDGYFFGESARLLYDFTWSELCDWYLEMAKPALRG
DEGEPRRSATQRVLLEVFRDLLRMMHPFIPFVTEELWHHFPFGGGFIVNAGWPDGTSPRF
DQKDAEAMESIQEIIRSMRNLRAEASVPPQKEIERFILRVRSPEIEASLADNQDLVRLLT
RCGKLEMIPADAQSPAKSLASVLRDVDVFLPVEGLWDIEAEIRRLSEEKKKVEAELERSL
AKLGNRSFVERAPAEVVEKERASVEEKRARLERIRENIESLSR
>tai:Taci_0951 small GTP-binding protein; K03978 GTP-binding protein (A)
MLWRAQLIACAYRYDQVPPHHLPEVVMVGRSNVGKSSLINAMIGQRLAKVSKTPGKTRSV
NFFEVQGDPPFVLVDLPGYGFAARSGGELELWRRLIERYFRSSRVSLVLQLVDFRHGFLK
NDRQMEEYLAGLQIPVGVVFTKLDKVSGSRRKSALDAYVKEGFRCSIGPFLVSSETKEGL
GDLKSGLSLWLKEGSVPREGL
>tai:Taci_0952 ATP-dependent protease La; K01338 ATP-dependent Lon protease [EC:3.4.21.53] (A)
MGNMEGDIPSLTLPVLPVRDMVIFPGVVVPLFVGRPKSLKAIDLAMDQDRKILVVSQRDL
RVEDPGDEDLFRVGTVCTVLQMLKVPDGTLKVLIQGDEAVDVEEFEFSKDLISAVCRDRD
YLEDEDQETEPLRRSVLEQFERYVGLHPKVPSEVFAPLAEESSQRVADLVASHLVVGVAE
KQQLLEARSLNQRLREELKLLIRENDLLEMEHSIQERVRREMERGHREYYLREQLKAIQE
ELGSSDGVGEIDEYRARIEKSKMPKEAKEKARYELDRLSKMPSTSAEAAVCRTYLDWLIS
LPWANQTKDRLEIGLAQQVLDEDHYGLKEVKDRIVEFLAVRKLAGNDVRAQVLCFVGPPG
VGKTSLARSIARALNRKFVNMSLGGVRDEAEIRGHRRTYVGALPGRIIQKMRVAGVKNPV
MLLDEIDKIGADFRGDPSAALLEVLDPEQNHAFSDHFLEVPFDLSRVMFITTANSHHTIP
KPLLDRMELISIPGYVAEEKVHIASRHLWPRIVRENGLSDMGLKLSKGTLERIISDYTRE
AGVRNLDRQLSKIARKVACARVAAEESGASFEAPRITTASLVKYLGAPKGYDTVIPQGSA
VGAVVGLAWTETGGDVLLLEAAAMAGKGKVSFTGNLGDIMQESVQAAVGFLRSHAQELRM
DHVKWDEMDLHVHVPEGATPKDGPSAGVGLAVAICSAILKVPVRTDMAVTGEITLRGAVL
PVGGIREKCLAAKRNRIREMILPFANRADVEDMPDWARKGLTFHFISSAEEAFRLLIKGD
G
>tai:Taci_0953 ATP-dependent Clp protease ATP-binding subunit ClpX; K03544 ATP-dependent Clp protease ATP-binding subunit ClpX (A)
MFKDNDDLGGKRRRVRCSFCGKGQDEVAKLIAGPGVYICNECVNLCNTILSDESLSAGQG
IGAKPSLSGLDQVPRPDEMKAFLDQYVIGQDQAKKVLSVAVYNHYRRITAGPSDDQVELP
KSNVLLVGPTGSGKTLLAQTLARLLKVPFAIADATTLTEAGYVGEDVENILVRLLQAADY
DVKAAERGIIYIDEIDKISRKSESPSITRDVSGEGVQQALLRILEGTVSNVPPKGGRKHP
NQDFIQVDTKNILFICGGAFDGLEPIIARRTRKKVIGFGGDIASAKDLEKRNSLYRELVA
DDFITYGFIPEFVGRLPVIVPLDSLDEEALVRILQEPKNALVRQYQRIFEMDRVNLEFTP
EAIRAIARKAMERKTGARALRSIMEGIMLDLMYEMPSKASQVGRVVIGEDVVNGQGAPVF
YPRDDQEVA
>tai:Taci_0954 ATP-dependent Clp protease proteolytic subunit ClpP; K01358 ATP-dependent Clp protease, protease subunit [EC:3.4.21.92] (A)
MSHGTMSYLIPYVIEQTGRGERSYDIYSRLLKDRIIFIGQEIDDHLSNLVVAQLLFLESE
DPDKDVFVYINSPGGVVTAGLAIYDTMQYVKCPVSTICVGQAASMAAVLLSAGEKGKRIC
LPHSRIMIHQPLGGAQGQASDIEIQAKEILRMKEILNSILSNHTGQPMDRIAKDTDRDFF
MSAEEAMAYGIVDKVIDRR
>tai:Taci_0955 trigger factor; K03545 trigger factor (A)
MKSEIVSQEKNTLVIKAVVDAETFSKTVSNAVRELSNKVNIKGFRKGHVPRKTLEMFLGK
GAIYDEAVEKLLPKLMGDIIQEYDLTLMEDPKVKLGQVQDGSALEVEFTFSLRPEVKFPE
LSSVTAKRPVFKVTDEMVEEEIRRILEANATHEPVTEDRPITSEDVVEVLYSSWILDGED
LGEKLEDSQVSKIELFNPSIRTDIVDALVGKSVGDDVSVDIQVDPAYNNPKVAGKMVRYA
MSVRGILKVVVPELTDQMAEKVSQGECKTAEELRSAIREAMEKSFERRAQEAVRESALEE
LCAACQVDIPEDMLQRERDHMLVHEKQRVTQQLKKEWDQYLKEMETDEAAFAAKMEERAR
EIIKRELVLWTLADREGIDVSPEDLDGEIRKMSMSVGVDESKFRSFLASNRQRLDEMVSS
IRKRKTMDWLVSAVKVENFDTDAKADA
>tai:Taci_0959 DNA mismatch endonuclease Vsr; K07458 DNA mismatch endonuclease, patch repair protein [EC:3.1.-.-] (A)
MDNHTKEIRSYNMSRIRSKNNKPEELVRKYLFSKGFRYRKNVKALPGCPDIVLPKYKTVI
FINGCFWHMHEGCPFFVWPKSNEEYWTKKLIRNKERDYENQEKLKQMGWKVIIVWECELK
KERLDSSLRMLCNRIKDITVHSPEVDN
>tai:Taci_0960 hypothetical protein (A)
MFNIPLINQTLIEPISRGAEELLIVSGYATPTMASWHMTRIKELSMPLIGIKLIVGMTNY
DGLTKDVHEGFKQLVYTQSNTALSKFQCQYICQGPPVHSKLYIWMKNGEPVEAYTGSANY
TQAGFSLGRREYIVPCNAYDAFSYFCSVERDSIYCTHSEVEENIILQPINPVLEAENGHV
QIVKGQGVEHVKLSLLARDGETGRRSGLNWGQREGREPNQAYIPLPAEIARSGFFPLQKR
HFSVITDDNKHLILRVEQQNDKAITTPMNNSLLGEYFRNRIGVANGAFVHSHDLERYGRT
DVDFYKLDDEHFYMDFSV
>tai:Taci_0961 DNA-cytosine methyltransferase; K00558 DNA (cytosine-5)-methyltransferase 1 [EC:2.1.1.37] (A)
MKYRLGELFCGPGGLAYGAINARSADGKHFIVHEWANDYDKDTCETYRYNICPDRPESVY
HEDIRKLNMDKLTPIDALAFGFPCNDFSVVGEQKGINGVFGPLYSYGVKALKKFQPMWFL
AENVGGLRNANDGKAFAKILDELKETGYVITPHLYKFEQYGIPQARHRIIIVGIRNDINV
TFKVPSPAPYANIDNTCRTALEVPPIPADAPNNERTKQSKTVIQRLLHIKPGENAFTADL
PPELQLKVKGAKISQIYKRLDPGKPAYTVTGSGGGGTHIYHWSEPRALTNRERARLQTFP
DTFVFMGSKESVRKQIGMAVPCQGAKIIFEAILNCFAGIEYESIEPNINE
>tai:Taci_0963 TrmA family RNA methyltransferase; K03215 23S rRNA (uracil1939-C5)-methyltransferase [EC:2.1.1.190] (A)
MFKVGDVLDLDISSTGSSGEGVGRIGDFVTFVPGALSGERVRVSLETVKRTYARSRLLEV
LSPSPDRRDPPCPLFGCCGGCQLQHADYPLQLSMKRRVVQDAMRRIGGFEDPPVEPCEMS
PLQWGYRNKAIVPVRSQGRGWGMGFYRPFSHEVVPLRSCPVMSDEINRVMGLIRDFLEPR
IRGGLLSPYREGDRPSGSLREVVVRHGMRTGELLVSLVMRQDPRGRLLSDLEGLFRLLEG
LGVVGLSVFRNRRDANFVWDGDFAWGIGRDRMWEVLGGMRLSYDVTSFFQVNTHQAERMF
QHVVDLLDETGARDVLELYSGVGSLTGMIAAGGRRVVAVEEWPSAVEGLRENLQVNGIHG
VTPLLGAAEDVLGDLGGDFQAVVLDPPRGGCHPEVIRAMVDAAVPHVIYVSCNPATLARD
LMLLSQGGYVLRRVRPFDMFPQTCHVECVTLMSRVKK
>tai:Taci_0964 pyruvate ferredoxin/flavodoxin oxidoreductase; K00177 2-oxoglutarate ferredoxin oxidoreductase subunit gamma [EC:1.2.7.3] (A)
MSDRFEIRLAGSGGQGVILAAVIVGEAASLIEEGLYAVQTQAYGPEARGGASKSEVVIAR
TEIDYPKASSPDLQVILTQKACDEYSADTKPGGIVIIDDFFVTEHPKVEAEIYPLPIVRT
AREELGREIVTNMVALGAVARVLEVKGLMKPESMKQAILNRVPKGTEELNTKAFEAGYGL
MKEKK
>tai:Taci_0965 thiamine pyrophosphate domain-containing protein; K00175 2-oxoglutarate/2-oxoacid ferredoxin oxidoreductase subunit beta [EC:1.2.7.3 1.2.7.11] (A)
MPREDVMKWLRSQFMPHIWCPGCGHGIVMHALLRALSDLQKDPTKTVISSGIGCSSRLPG
YVNACTLHTTHGRSLAFATGVKLANPELTVVDVMGDGDCSAIGGNHFIHACRRNIGITAI
VMNNNIYGMTGGQASPTTPHGAYASTTPYGAIDPAFDLCKLAIGAGATYVARATIAQPQL
CETLIKKAIQNDGFSVVEIVTHCHTQFGRKNKRSRPLDNFNFFKDHSVMKAKADTMSPEE
LEGKIVIGELHNVKGEEYTHRYQQLIERVRG
>tai:Taci_0966 pyruvate flavodoxin/ferredoxin oxidoreductase domain-containing protein; K00174 2-oxoglutarate/2-oxoacid ferredoxin oxidoreductase subunit alpha [EC:1.2.7.3 1.2.7.11] (A)
MPRVEFWQGNKAIAMGGIAAGCRFYGGYPITPSTEVAEVMAEELPLVGGKFIQMEDEIAG
IAAAIGAALTGVKAMTATSGPGFSLKQENLGYAYMAEIPLVVVDVMRGGPSTGLPTKVSQ
ADVMQARWGTHGDHGTIAYAPSSVQDSFDLTVKAFNMSERFRQPVLIMTDEVVGHMREKI
VVPDSVETVDRKRPSVPADQFVPYKADDDDVPPMAAFGDGYRWHVTGLTSNDWGFPTNNA
SDIDKKATRIIRKVDRFRDEIVEYSCESLEDAEVLVVSYGSVSRSALRAVRELRAKGVKV
GHFRPITLWPFPDKELRSLASNVKKVIVPELNAGQMVLEVERVMGGVAEVISKTLINGEL
FKPAQIAAAVEEVA
>tai:Taci_0967 4Fe-4S ferredoxin; K00176 2-oxoglutarate ferredoxin oxidoreductase subunit delta [EC:1.2.7.3] (A)
MAKKFSVLVNKKWCKGCGLCIGICPKKVLELDSRVKCEAARQDDCIGCHQCDNICPDFAI
TVKEREDNA
>tai:Taci_0968 FAD dependent oxidoreductase; K00303 sarcosine oxidase, subunit beta [EC:1.5.3.1] (A)
MMEWKDTAEVVVVGGGVQGMSVAYNLAKFGVKDVVVLEKGSICSGSTGRCGAGIRAQWGT
EMNCRLGLASLNLFEQLEEELGMDVGLNQCGYLMVAYKESEFETLKKSMALQNSLGIKTR
VVSREEALEICPGLSADDAVGFTFHERDGHADPFLTTFAYQEAAKRLGVTVHKFTEVTGI
RVQGDRIAGVETSKGFISTRAVVNCAGPYAQFIAAMAGVKIPNYSERHEIIITEPVEFGV
CPPMLMSFSGNYYIQQRPHGSIIGGCSPEGHPEDFENRGTADFLEHMSRTFVKVLPRTKG
IRVVRQWSGMYNMTPDKQPELGETDVKGFYLSTGYSGHGFMFAPISGQLIAELYTKGTTS
IDISMLHYKRFERGELILEPAVV
>tai:Taci_0969 BFD (2Fe-2S)-binding domain-containing protein (A)
MSDVIRAGNVCDNEEVENRERGIVICRCEEVTLGEIRDWIERGYDTFDELKRLLRVGMGP
CQGRGCREMILREISRMTGRPVAEIPAGTIRPPVKPVKLGILASGGRE
>tai:Taci_0970 4Fe-4S ferredoxin (A)
MTDKELLFNSGILVEHREGAELPPMDLWKGKKNGLVVIECPQRIPCNPCNTSCPTGAVIP
FKDINDVPKIDYSKCTGCAMCVAKCPGLACFVVDLTWGDEGMALMKLPYEMLPRPEKGDR
VQCLDRVGQVVFESTVEAVTEPWKDSTLVVHVGVPVDLVDKVRAVRVVK
>tai:Taci_0971 FAD-dependent pyridine nucleotide-disulfide oxidoreductase (A)
MMSTDVLVVGGGAAGLSAAAEAASCGARVTVLESDLQLGGQLIKQTHKFFGSKDEYAGTR
GYKIADILLDEIRSAGDRVEVHTNVTVTGYYPENGTITAMRGEEEYFRVSAKKVIVATGA
QERLIPFPNNDLPGVYGAGAVQTLMNVYGVVPGKRVLMVGAGNIGLIVSYQLMQAGVQVA
AVVEAMPKVGGYWVHAAKIRRLGVPIYLRYSIKEALGSQVVEGAIIQEVDDRCSGIGNEK
EIDCDIICMAVGLSPTVELCWQAGCQMKYVPHLCGYVPLRDRTMRTSHKDIWVAGDASGI
EEASAAMVEGRIAGLSAAMSLGFKGDPGKLDEYWSRLGHLRAGEVGEKIRAGISQVMVDG
WEE
>tai:Taci_0972 sarcosine oxidase subunit alpha (A)
MHLIDQHPILNYRHGRRVKFTFDGKEMEGYEGEPIAVALHANGVRVYRITPEMKRPRGFF
CAIGKCSSCFMVVNGVPNVRTCVTPLEEGMDVRTQVGKGKVSI
>tai:Taci_0973 peptidase M22 glycoprotease (A)
MTRLLLLDTSCGLTSAGVVDAGGILGEVRLDLGRRQSSLLPNVVEDLLRLLDVSLQSLEG
IGVVVGPGVYTGLRVGVCYAAGLAEALGVEVYPVSTLDAMAFEPPLWDGPTCAFVRAKRG
FLYAAIYDDPSSGPCWGPYMVEAGDLMGRLAGSGVRLVRGPRCEELRLEGTPFRFEELRS
PSIRGMIRSVEAGLSSLESPVDVRVMYLREPDFGPPSCHG
[truncated: 322,405 more chars]
