# Supplementary material for: Assessing in silico the recruitment and functional spectrum of bacterial enzymes from secondary metabolism
Source: BMC Evol Biol. 2017 Jan 26;17:36. doi: 10.1186/s12862-017-0886-2 (PMC5270213; doi:10.1186/s12862-017-0886-2)
Supplement: Additional file 4: — 15 multiple Fasta files (1 per genome, compare Table 1) containing the sequences of the data set enzymes PM*. The genomes are named according to KEGG nomenclature. (ZIP 7193 kb) [file 12862_2017_886_MOESM4_ESM.zip › T01202.fa]

>aco:Amico_0001 chromosomal replication initiator protein DnaA; K02313 chromosomal replication initiator protein (A)
MVDKDINVLWDDILKNIEETMPEGTADLWLKTCVPLSVMNDVLVIDVPNVFVKEQISKRF
QNVIEDVLMDKGYAQSLELKVASEARKDEQQRAERAAQHTGTLPRSGLNPNYIFNSFVVG
KSNRLAHAASLAVAETPGEAYNPLFIWGGVGLGKTHLMHAIGHYVLNKNNSLKVTYVSSE
KFINEFIQSIKNNRTQEFKSKYRSVDILLIDDIQFLGNKGSSQEEFFHTFNQLHVSKKQI
VICSDRPPKEIQNIEDRLVSRFEWGLVTDIQMPDLETRIAILQKKAQIRNYEVPEDVISF
LAQNVPSNIRELEGALNRIIACAELNSEPITEENATQWLKDIIRHNSKGPVSVDTIQQIV
AENFSLTVEDLVGNRRTSDIALARQVAMYLCRKLTDISLQQIGFSFKKKDHTTVLHAQRK
ISKLVEEQPRMKEIVDNIEAKL
>aco:Amico_0002 DNA polymerase III, beta subunit (EC:2.7.7.7); K02338 DNA polymerase III subunit beta [EC:2.7.7.7] (A)
MRLQVSKPDFMKIWQTTERVTSTKSTITSLAGILCRTDDASLTLEATDLKTSIKCIASGV
QIEEGGEAILPVKVVGELFKKAPTDTFTVSVKEGKGIIFAGRNTYRFSTYPVEEFPHLPS
SENAKFFCTVKAETLAQILSEGTVASTLGEEFPKYLGAALFELKGNDIRIVSTDGRRLSL
SKVLLDEYGDTEKILLPLAGLKELLRQLSSLEGDKPVQILHDDALAYFQMGDIEFSIRKI
ESSFPNYEKILNPQSTTTLTIERSALTEALERVDVVVRDHTRMVIFKLSPNGDLRMMGRA
PEIGEAEEILDAQIDGEPLLIAFNVAYLLDGLKALHGESVFITFNGPEGQMSMLRPGRDD
FLYMLMPIKLSESDFIHERDEEE
>aco:Amico_0003 DNA replication and repair protein RecF; K03629 DNA replication and repair protein RecF (A)
MTPRRLEWAAGLNLLVGNNGSGKTNALEAIHILSGWGPFRSSRKSFLVNWDTEEKQAYLR
GYFSGETNLDIVATVGEKNIIQCDGKRITHGNVRSLIPALAFLPGDLAIVDGAPSVRRQF
LDRLCALLFPLYVRKMSDCRRALRHRVILLRERKDPSLTSKVLAPLVSWIWSTRAAAVDL
LKIGIQEFRILLPSDIVLTFERGGALDLQDPMQDYWESVRKWREKEHITGVPQVGPQRDD
MIITTKGQSVSIVMSRGQRRRTAVALMLAAGWAVERKLRRKPLLILDEIAAELDDRGRNI
LIDALVESSWQVFAATAESSMNGWPGTVWQVRQGNITPR
>aco:Amico_0004 glucose inhibited division protein A; K03495 tRNA uridine 5-carboxymethylaminomethyl modification enzyme (A)
MEQKKYDVIVVGGGHAGCEASLAAARMGARTLMLNLYLDNTALMPCNPSIGGPAKGHLVR
EGNALGGEQARAADYSTMLVRWLNTSKGPAVQALRAQCDLRDYHDHFIWTIETTPNLEVH
QDIVTDLWIENGSIRGVKTKYGFTYEAGAVILTTGTYLRGQVHIGLLNYSSGPMGQVPST
ELSRSLLESGIEMGRMRTDTTPRLHIDTIDTSSLIEQKSAEEPLCFDLWGEKKTYTGYSC
YLTRTNSYLHNIIRENLERSPLWTGRMSGLGPRYCPSIEDKIIRFPDKDSHLIFLEPVSR
KNKEVYVQNFSTSLPYDIQVEIVHALPGCEKAQITRAGYAIEYDYVIPTQLAPSLETKNI
RGLFCAGQINGTSGYEEAAAQGLIAGMNAVLYTRKEAPVVLKRSDAYIGVLIDDLVTKGT
NEPYRMLTSRCEYRLLLRFDNADRRLAPIGRRMGLIDDVKWQILREKWAAVDHEKERLSN
LRINPSEEVNDWLVRAGSSPLEESVRAIDLLCRPEVTYGAMRPFLPSIERPLTDEEAQSL
AIEVKYAGYIERQQRQVIRLSKGEKVYIPEDFSYDEVPGLLSESRQKLEKIRPQNLAQAS
RISGVTPADIQLLSVYLETRRRRKERGITPSS
>aco:Amico_0005 protein of unknown function DUF721 (A)
MALRHRHEASSVETLLESIFSSNGKKHILLSHVAQHWQKIVGNVLSKRSQPFAIEGTLLC
IRAESPAAAQRLSMMGATIAQKVSKEWDLPVSGVKVVIGKIFPRRIPKIIGKKQVLITPR
ADDISKNLERLRDRIDDPDIAISLATLMATWNRRFGK
>aco:Amico_0006 hypothetical protein (A)
MFNQISKLVAKHEQVGVVAEITGTQHTLIKLQNR
>aco:Amico_0007 hypothetical protein (A)
MKKYKFFWMISLSSLFFILLCSGVWANSWDDLVRFYDLDKRMTYEARILRQKLLQEAYNI
SSEELWRSLRQDLTPRQKAANSLLLIERLCSGNLQNWEEVKGFWYPGLMPKPLALIEGFY
FSLWSLSELPDEASPWLAFTLIKDLRSSSRGKLYFLEMAPHEYGVILKQLKARGVPLPDN
WFDFEERGSLPLIRSFRGRIGYDSVLFKNMVFLNNAGQPASNGYYAWDRDRGYVYQVSTS
NRRRIFIIWD
>aco:Amico_0008 Protein of unknown function DUF2179 (A)
MLTFLPSKLKQFLQREWLTTIYTTTGTIIISFALVALIMPYRFASAGLTGIALISHYALN
ISPAWIIAIGNTVLLLWGWKVLSPRFVIWTFYVSILMTVSVMFFELFTYPLIQNVFLAAI
LGGVLGGLGMGLIFLGGGSSGGTDIIVMAARKKYGIDVGMYSFYINMGILLASWFVVDLE
QLLMGGVLLYIESLTIDNVLKSFDRRKQLMIITQKPGEVKRFIIEELDRSATIIDARGAY
SGEPKNMIMVVLTRRQAMELKRHVVSIDPMTFIILSDVAEVVGDGFKHWKNI
>aco:Amico_0009 pantoate/beta-alanine ligase (EC:6.3.2.1); K01918 pantoate--beta-alanine ligase [EC:6.3.2.1] (A)
MEIVNNIDSIRQKLACSRRQGKSIGLVPTMGFLHEGHLSLVRRAAKENDIVVVSIFVNPT
QFGPQEDFESYPRDLERDALLAEEAGANFIFYPTVGEMYPQKYETFVEVTELTKELCGRS
RPGHFRGVTTVVTKLFNIILPDKAYFGQKDAQQAIVIQQMVRDLNQNVEICVCPIIREKD
GLAMSSRNTYLTPEEREQSTVLSASLEMAQQMIENGERDAERIRKAMEELILSKDKARID
YVEIVSAHNLKPVQVLSGKCLIALAVKFGATRLIDNIMVTVAQ
>aco:Amico_0010 aspartate-semialdehyde dehydrogenase (EC:1.2.1.11); K00133 aspartate-semialdehyde dehydrogenase [EC:1.2.1.11] (A)
MRVAVVGATGEVGRTMVRVLEEQGVRPDELRLFASARSAGTSLSFCGNSCTVEELGTKVL
KEGFDYLLFSAGSNVSKQYASIAAEAGSVVIDNSSAFRMTPDIPLVVPEINGDLLRGYRG
IVANPNCSTIQMVLGLYEIHRRFGIKSIVVSTYQSVSGAGKNGINELESQISGHVEPKKF
VRQIHLNVIPQIGAILENGFSEEEIKMVDETHKILQDDSIGIWATTVRVPVLYGHSETIW
VETRKPASLDEVRKAIEASENVELTDQVISPLDGAGTDLVYVSRLRAFDDTRFLMWNVAD
NIRVGAATNAVRILKKHRALNARSFE
>aco:Amico_0011 dihydrodipicolinate synthase; K01714 4-hydroxy-tetrahydrodipicolinate synthase [EC:4.3.3.7] (A)
MFSGTGTAVVTPFKSGKVDYESFERFLNFQINGGVDFLVVLGTTGEAPAVTAKEREEIVR
FVIKTVEGRVPVVVGTGSNSTEAAIELSNQALSLGVDGVLVVTPYYNKPPQEGLYQHYRT
IASRINKGRLIIYNVPGRTGVNILPETVLRLAEIENIVGIKEASGDEAQVDYLIRKMQKQ
RPNFFILSGNDDQAFHLVNAGGDGVISVLSNVAPRETSTMIRFALDGEIGKARELHLRLF
PLMKGLFCETNPIPVKYGVSRLGYCENELRLPLIPASSKAMAVVDEALKESGIY
>aco:Amico_0012 dihydrodipicolinate reductase (EC:1.17.1.8); K00215 4-hydroxy-tetrahydrodipicolinate reductase [EC:1.17.1.8] (A)
MRYGLVGASGRMGQEIQKAFAEHTLCLTVDINGETCDDTPQVIVDFSNRMALPRTIELCR
LHRAGLVVGTTAIVQEDIELLRKLGEEVPVVQSFNFSVGVNILKMVLRQFAPYLEDWDLE
ICETHHNKKKDAPSGTAILMREVTGRNCPTHSLRMGGVPGDHSAFFANEGEVLEFTHRAL
SRSVFALGAYRAAQFVVNAEPGFYSFEEVIACAPRKSSSL
>aco:Amico_0013 2,3,4,5-tetrahydropyridine-2,6-dicarboxylateN-ac etyltransferase; K00674 2,3,4,5-tetrahydropyridine-2-carboxylate N-succinyltransferase [EC:2.3.1.117] (A)
MRTEEIIKLIKESKKRTPAKAYLSGNLEKCVWGELTFIGSNHFGMLIGDHKEIELALSAN
ASHIDGTHIEVEARNSALPLADLTKYDARIEPGAIIRDMVEIGKGAVVMMGAVINIGAVI
GAGTMIDMNVVVGGRAVVGANSHIGAGAVVAGVIEPPSATPVMIDDNVLVGANAVILEGV
HIGAGAVVAAGAIVTKDVPPGAVVAGSPARIIKMVDAKTADKTQIVQDLRNL
>aco:Amico_0014 aspartate kinase (EC:2.7.2.4); K00928 aspartate kinase [EC:2.7.2.4] (A)
MIVQKYGGSSVATPEMIRAIAEKIKKRVEEGEKLIVVVSAMGKTTNNLIDLANQVSSDPL
PRELDMLLATGEQTSAALLSMSLNDLGVQAVSYNAFQLGMITTGTFCNARIVDIDMKKVE
RELNQRDVIVVTGFQGITPEGEITTLGRGGSDTSAVAIAAKAGARCEIYSDVAGIYTCDP
KICPNAQKLDYVTYNEVLELSSMGAKVLHSRAVEIAKKYNVELYCASTFSDERGTLVVGT
LPEWLEQPVVTGVTSDPNQRKVTISPMPGGIQAMSALFTALADKGINVDMISTVNDNGHS
YLTFTVVEGKGPVVRSTVEEVMASYDGWRVTEDDKVAKVSAVGVGMESAPGVAARFFSAL
CREQIRMYGTSTSEIKISTLVAKTDANRAVRALVHEFGLTEVEN
>aco:Amico_0015 Dinitrogenase iron-molybdenum cofactor biosynthesis protein (A)
MRIAAAVNEPSLTSSIAERFARAPYFVILDEEGTLLETIQNPLLEQGHGAGGAAARLLSK
YNIDIVIVPHVGPNAENALKLAGIKYIKAEGLTLKEALIRVKELS
>aco:Amico_0016 Cobyrinic acid ac-diamide synthase (A)
MTPKEIVIISGKGGTGKTCIMAALCSSFSGKAVFCDVDVDAPNLQLLLNPQDEQAFSFTG
RKIPEIDTERCTVCGGCVGFCRFNALEKANNGITLLPWKCEGCGGCALVCPHQAISMHSY
EQGQYWRGTTTYGPLWHARLHAGEENSGMLVARLKKESRKEALKEGVPFIVIDGPPGISC
PAISALTGATLAVAVTEPSLSGLHDLLRLSKLCASLDVPLAIVLNKSDLSEAKGEEIKNE
AKKENWHFLGSIPFRPNVVEAISKKEIPLEALSPEIDSIYNNLTNLINIIKR
>aco:Amico_0017 Cobyrinic acid ac-diamide synthase (A)
MFRLTVASGKGGTGKTCIAASLALSLSKGTAIDLDVDEPDLGLVLQIKNPKKENVYKVVP
QIEAARCKGCGVCADNCAFGALNQFGTHAPVVNMQLCHGCGVCELVCPQKAIKDSKASIG
IMNIKNQESFWFLEGILDIGEPNPVPLIHAVLKKADSLPFPQIVDGPPGNACPMVAAVEQ
SNFVILVTEPTPFGLSDLALATETVRELHIPAGVVINRSDLGNIEEAEIFCKNLALPILA
RLPFSKEVARAYAKGIAPILIDKQWQEAASDILNHVKEVLS
>aco:Amico_0018 Dinitrogenase iron-molybdenum cofactor biosynthesis protein (A)
MKIAIAKNGDTVSEHFGHVEEFLVVHVENQKEVERKIYATPKGEHVPGAMPQWIATLGAD
VVITGGIGGRASAMLRAQGIDVLCVKPMSIELTIEAFLNQNLEVLSDQCSHDHSSL
>aco:Amico_0019 putative cytoplasmic protein (A)
MPGYDGSGPRGQGPMTGRGFGYCRFGGYGYRRFPRRGRRFFGFGRGMGGWGAPVYPGWGY
EPSIEEERNVLQEELSVLEEEMENMRKRLAELEENK
>aco:Amico_0020 ferric uptake regulator, Fur family; K03711 Fur family transcriptional regulator, ferric uptake regulator (A)
MEHNKKKKRQDFFDILKKAGFRLTNQRQTIIDVLIEGEAEHGNIQLIWEKAHEKDPSIGI
ATVYRTVGLLSDMGLLYRFSLDEGFERFELPSSSIHFHLYCRCCGKVLHLKHEREKEEII
TEWLGEAGFQPIPQSLEFAGMCSDCASKVKDHKKMKDLPCTLEVEGRGRGRGRCGRRQGC
FRQQNNTTL
>aco:Amico_0021 response regulator receiver protein (A)
MLEEKNIRLVKILLVERKEKVEQDIFQSLRELKILNTIHVVRSRYEALEYLRQVGKYWDR
PKPDIVMADCDLPGNCCEGLLFEMRNDPALCYIPILFITSQGESVPFETSDYMARFVEKP
FSGSNILEALMSFDRFGMAVVKAE
>aco:Amico_0022 Creatininase; K01470 creatinine amidohydrolase [EC:3.5.2.10] (A)
MYLASLTWKKLEEKITEETVALIPLGSVEQHGPLAPLGTDYFIPEEFAKRVEAAYPDKIM
VLPTMPYGVCPYHASFPGTIDMGIEILSEVMTRIAMSLMDTGIKKMIFLNGHGGNGPSLD
KAALAVYKRGGLAAIVDWWTLAGELNAKWAGGHGAGQETSVMMALKPEWVNMKDFFPANI
HHVSDSLQNTHISIVTFEKGSVRIIRDVKDVTSSGAYGGTDAPEDANREWGEEILKGVTE
YLIRFIAEYFKVSLSREKN
>aco:Amico_0023 isoaspartyl dipeptidase; K01305 beta-aspartyl-dipeptidase (metallo-type) [EC:3.4.19.-] (A)
MMNLILIKNGEIYSPEYLGKSDLLIAGDSIFSVESSISEDAVKSIAPHAIIIDAGGALVV
PGFIDSHVHFNGAGGEGGPQFRTPPLQLSSFIRAGITTAAAPLGTDGISRSLRELLAKAH
SLENEGISTFIYSGAYGMPSVTITENIVSDIVLIDKVIGVKVALSDHRSSHPTVEELRRL
ISDARIGGMLAGKAGIVEAHMGSEDWGLDIIEEALSGTQIPKSQILPTHVNRNEKLYAQT
LNYCSNGGVADLTTSMGSGGHTVKPSEGIGRAVAHQVSLSRLTMSTDGNGSMPEFNAEGE
LVKMGIGEPLSLFAEFRDTVLEERIPMEEALSLVTKNVAARLKLTKKGRLVPGADGDVLI
ISPDTLTLEYVIGKGVLMMKERSVIKKGIFEEV
>aco:Amico_0024 PHP domain protein; K07053 uncharacterized protein (A)
MVIDTHLHSEEFSSDSFLPIGEAIQKGKSMGLDGICVTDHESMGMRSFARELSVKYDFLV
LVGLELLTYEGDLLVFGLESVPEKKMHASDALELVNRQGGVAVSAHPFRDNGRGMGNFIR
SLPGLSGIEAFNGSTRLTHNFKAHALANELELPRLGGSDAHFVERVGLYATAFPGIIQNE
NDFIGAIRTGNVYPVVYDVNRFVKV
>aco:Amico_0025 phosphatidate cytidylyltransferase (A)
MIGSAILLGGVSFVLLPLEMAAGLFAAITLWLTLYSAPFLCAYIGWLFGMFLGFVHAETH
LWGVLSLIPVGIWFVINWRFTLAKEIPSFIKAFRNPLARRKMFRYCGLIFPCIIYPLWGP
GALNKSLMVATAIAFISEKTVSYVPILGRLFKTIAPASYERRKKSISGTTCYLLGAFVAS
LFPDPASVQAIVMATIGDAWAVLVGKRWGKLKWFEGKTLEGSLACLAGALLGSFIYGLMV
PEAQIPWLILLWGGLATLFTEGIFRFELDNLFVAPVSAAIMTAVIWIAYFF
>aco:Amico_0026 polysaccharide deacetylase (A)
MIRQIFSFLFTLTCIWSWCFAGGIGHAFAPSPATPQLWGEDIPGVRTRLNTQEPVIALTL
DACGGKRGNGFDKKLINWLRKHHIPATLFITGRWINANEEIAKELASSPLFEIENHGMNH
CPCSVSGRSAYGIPGTGSVEEVMREVSDATVIIEKVTNRQPRFFRSGTNYYDEVALALIE
DLGYNVVGYSIAGDEGATLSEDAIMKKLLQAKAGDIILCHMNQPESDTAEGLIKVIPILQ
KKGFRFVTLQEYPLR
>aco:Amico_0027 Fructose-bisphosphate aldolase (EC:4.1.2.13); K11645 fructose-bisphosphate aldolase, class I [EC:4.1.2.13] (A)
MSQYLEEIKEILGDDGDSLLNYTCWGIPSEMLIPPAANFVDRLSAETDRPIPVLRSLQTL
FNTGRLGGTGYLSILPVDQGVEHSAGASFALNPIYFDPEHIVKLAIEAECSAVASTLGVL
GSMARKYAHRIPFILKINHNELLSYPNTYDQVLFASVKQAQDMGALAVGATIYFGSPESR
RQIQEVSMAFHMAHEMGMATILWCYLRNKAFKTKEKDYHLAADLTGQANYLGATIEADIV
KQKLPVVNGGFRDLHFGKTSSEVYEKLVPEHPIDLLRYQVANCYMGRVGLISSGGASMGT
DDLKEAVKTAVINKRGGGMGLILGRKAFQRPFREGIHIIQNVQNVYLEKEIALA
>aco:Amico_0028 6-phosphogluconate dehydrogenase NAD-binding protein; K00020 3-hydroxyisobutyrate dehydrogenase [EC:1.1.1.31] (A)
MKNIGFIGLGVMGASMAGHLLKAGYSLHVYNRTRVKAEKLIEQGASWEEDVPSLASKCDS
IITMVGFPRDVEEIYLGQRGLIENARTGTYLIDMTTSSPELAARIYVASKKRGLKALDAP
VSGGDKGAREGTLSVMVGGDPEDFDEVRPLFEVMGKNIVYQGEAGSGQHTKMANQIAIAS
NMIGVCEAISYAIKAGLDPDKVLASIAQGAAGSWSLSNLAPRMIAGNFDPGFYVKHFIKD
MKIALESADRMGLDTPGLEMALSMYKKLALHGHDNEGTQALFRLYSAQKD
>aco:Amico_0029 conserved hypothetical protein (A)
MFNVKDILQPGLTATIKKTVEIDDTVGNMNIHLNQLLSTPACVQAIVGACIKAVDHFLPE
GYITVGKSIEVIHEATSMLGVTVEFKATLTSIEGNRLFFEITASDAIGVTLTARHERVIV
NHMALMDRAIERVNQLNKIREMP
>aco:Amico_0030 MOSC domain containing protein (A)
MAIVLAVCISSKRSSPKRTVEKAFFASGGIEGDSHFGFNEREVSLLRREDVEKTEQQANI
LFPPGSLAENLLVKGLPEDLSPGTILAIGPTVKLEVIEKGKKPGEPHTYDYKGWCLLPIW
GYFLRVVQGGEVVPGDRVSFLETN
>aco:Amico_0031 helicase domain protein (A)
MERSFYNWQLKAYKKIYEKNAVLSAPTGAGKTLVAYLWAGLLTTEGKAQMPEGISRIIFT
APIKALSNERYMDLRRMGFDVGIETGDFKRNEEAPIICCTQEIYTLKYTKEPHQKLIIDE
FHYIFEDPDRARTYIDGIRGTAPTTSILVMSATFSQPGVIGRYLETITERSFTVYESQER
VTDLVYVPKKPAQLFSVHDALVFVFSQRGTMDLAYTIARTRRRLPREQRSRLYELATILD
VPKVQMPLLCGIGIYHGSMLPKEKLLVESAFRERILDVVVGTNALALGVNLPAESVIFAQ
LVQFHDNAPISKNEFLQMAGRAGRKGLFDTGYVTWLSKSPCEHRGYDTGDEFKKLLSIPP
EAATVSLRPAWGALLRREVHINEEADYISRFSLPEIDPFILRTELRQGLNRIDRAMRRMV
RPQQRKRFRTLLADIWYEEMSADENLEMARLFFAEERPEALFAAQLIAPYERNYLQSLLK
IKRYANHLPEGYYFKSMQMLNQTVDDIDPTIYGFEEKINEIEGSLKS
>aco:Amico_0032 binding-protein-dependent transport systems inner membrane component; K02001 glycine betaine/proline transport system permease protein (A)
MFPENLEFHIASHVNNGVNWLLQAMAPTFDSISNGILAMLLKTENLLHIIPWWFYIIFVA
FLAWKATRCLSTTIILPLSLILIGSFGLWKLAMGTLAIVIASVFLSLLIGIPVGILMAEA
KGVEPIVKPILDAMQTMPSFVYLIPAMMFFGLGKVPAVLATLIYSLPPVIRLTNLGLKQV
PQPAQEAAIAYGATKWQLLKEVRVPLAMPTIMAGVNQTTMMALSMVVVASMIGARGLGQE
VLLSINRIDVGRGFEAGISIVIMAIAIDRITQGFARRWDKAQR
>aco:Amico_0033 ABC transporter related protein; K02000 glycine betaine/proline transport system ATP-binding protein [EC:3.6.3.32] (A)
MIHTTKASKALEIKDLWKVYTKKDIDIDVENGDLITELDKSEDAVVAVRGVSLAARQGEV
FVIMGLSGSGKSTLIRCVIRLIEPTSGEIWVNGQEVSSLPKKDLTEFRRKQIAMVFQHYG
LLPHKTIIDNVEFGLKLQGISEKERRERSNVALERVGLKGWENYYPSSLSGGMRQRVGIA
RALVMDTPILLMDEPFSGLDPLIRREMQDELIRLQKELKKTIFFVTHDLDEAMRMGDRMA
VMKNGTIVQMGAPAQILANPADEYVARFVQDKRRQIQMADEGAFVNGESMDEIPGEGVMD
HISRES
>aco:Amico_0034 Substrate-binding region of ABC-type glycine betaine transport system; K02002 glycine betaine/proline transport system substrate-binding protein (A)
MKTHLLKKQIIITLCALSTMFLGAIAAEAARPITFIDFSWDSVQVHNRIAGYIIVHGYGK
NVDYMFAESLPGLMGIERGDADISMELWADNVHEWWEEAQKKGNVTSLGMNFPDAPQGWY
VPRYMVEGDAERGIEATAPDLKSVYDLPKYWELFKDPEEPNKGRLYNGPAGWKVSSINTE
KVIAYRLDKNYTAFDPGSQTSLATAIASAYERGKPVLAYYWEPTEVMGMYNMVKLEEPPY
KKDIWETTRGCDFPSVKVLIIANTKFARENPEITEVFKKYTTTLEQNNKTLAYMKTRVVD
AEQAAVWFLKNYSEEWKGWIEDESVIAKIEKALEKEVIKD
>aco:Amico_0035 putative TetR family transcriptional regulator (A)
MLGLSDKQTTKKERKELIEAVHTALEELLMSQQHIDFKAVARKLGIARSTLYRNPIVREE
IAAAREKSRVSSISLPQLQEEIRLLKERVQKLEDVSHQWEP
>aco:Amico_0036 hypothetical protein (A)
MECKWKITATEESPHPHEEWVLIYSIIPSEEEKKGGDKPRIVWQQIGDELTDLAVEYDLP
FEVVTEYLKKTEKHVNRYVSLFIMEN
>aco:Amico_0037 inositol monophosphatase; K01092 myo-inositol-1(or 4)-monophosphatase [EC:3.1.3.25] (A)
MKGSMEKILTDLLRDAGEIIMEQRDTQIASRRSMSDYTTVTDVRVEAFITQHLQKYFPES
VIIGEEFSSSRNSLQLKGSAFVLDPIDGTVNFFHGYPAFAISLAYVENYSIRQAYIYDPA
NGEFFFAAKNEGAFLNDSFISVSQARTLSESLIGFGTAYNKELGKKEIEIVTKIYERCHD
VRRRGAASLDVAYVACGRLDGYLEMELKPWDFYAGLLILEEAGGKACNWKGLPIQDLVNQ
NLLCTNNLIHQELFNLVREL
>aco:Amico_0038 Na/Pi-cotransporter II-related protein; K03324 phosphate:Na+ symporter (A)
MPLSNALQVLGGVGLFLFGIKLMSDALQDLAGDRMRQLVGSLTSTPVRGVLIGTLVTVLI
QSSSGTTIMTVSFVHAGLMTLKQAVGVIMGANIGTTVIAQVIAFKIKNFALPVIGIGMLF
AVFGKSKRQKYIGNGLVGFGLLFLGMQTMEGAMDFLQGRKDLFMMFSRSPLLGVLVGTLV
TMVVQASSATIGLTIAMASQGLLSLDAAVPILLGDNIGTTITAVIASLGSNRSAKQAAAA
HVMFNVIGVVIFMTILPIFKTVISMTSSDIARQLANAHTLFNVTNTLIFLPFTSVFVKLI
QAIVPGKSSAINVGPQFLDPKLVTASPAAAIDAIKKEISHMGAIALSMLQDVKNAFVNDD
PKMIDQVNESEKILNELTHAIAKYSAEIWQESISSELSVVLSAYVNGISDIERVGDHCQN
LIELYDYKVEHRLTFSPVAMQEFQDMFNTVFRSVTLSLESVAEEDVSKAHEVIDVLEVEV
DRKEKTLRKSHIRRLNRGECNPSAGVIFIDILSNLERIGDHAHNLSFIALDIAKTHR
>aco:Amico_0039 biotin/acetyl-CoA-carboxylase ligase; K03524 BirA family transcriptional regulator, biotin operon repressor / biotin-[acetyl-CoA-carboxylase] ligase [EC:6.3.4.15] (A)
MKKHIINILKQTQGTYVSGQDLCEQLGVSRTAVWKHINQLREEGYTIDSSARKGYRLIDV
PDLLNEYEVEPLLTTEVLGHPIIHFREVPSTNIEARKYAREGTAEGTVIVAEHQTAGRGR
SGRSWFSSPEWAIQMSLILRPKVSPALAASITQIGAAAVAKALESLGLSPQIKWPNDVLL
SEKKVCGILTEMSCELDHINHIVIGIGINVNTPHFPDDVASVATSVRIEKGETWNRKKLM
AAVLNSFEPLYKEFLEGKEHPEYLRICRALSNLIGQHITYETTKGRLSAKAIDIDNIGRL
IVQHSDGSTETLLSGEVHIGTQE
>aco:Amico_0041 ABC transporter related protein; K02036 phosphate transport system ATP-binding protein [EC:3.6.3.27] (A)
MSSILEIHQLAVAFNNKKILKNINANIYPHQITAIIGPSGCGKSTFLKSLNRLVEDERGV
TLSGQIRLDGEDTFTLSPEEVRRRIGMVFQSPTPFPFSIYDNMAYPLRYYGYGSKKKSKN
LDVIIRNKLEDVGLFEEVKDSLSMNATLLSGGQQQRLCIARALAVEPEILLLDEPCSSLD
VKNTQNIEMMLRALCQQYSIIIVTHNLFQARRISHRTFFILDGEIIEAGPTKDLFENPCD
SRTAEYISGIYG
>aco:Amico_0042 binding-protein-dependent transport systems inner membrane component; K02038 phosphate transport system permease protein (A)
MVNDKGKASLFPLRLWLFSSAFFVIASLCVLFGYIFIQGGRELSLSFLTNTPQGFPLGVE
GGIWPAIVGSFWFTTIACAFGSFLALPTAIFLAFYAKTTWIVSLCHFLIHSMAGIPSIIL
GLFGYTFFVVTLGFGVSLLSGGLILGIMIFPFIEVRVEKTLLEFPNNITQASISLGITKT
WTLFHLILPGCMDDIAKTIALGGSFAMGATAPILFTGAVLFAPSPRSVFSPAMALSNHLY
ILVGQGISISKAYGTALVLIVLLLILNVVPLVINMCRKER
>aco:Amico_0043 phosphate ABC transporter, inner membrane subunit PstC; K02037 phosphate transport system permease protein (A)
MKKELIFVWACKALTLLAVSFLFFIFLFIAKESFMFFQKTPLLHFLTGSRWNPMADPPAF
GLLPMIFATVYVSLLATAIALPIGVGMAIILSVLAPPKIQWLLLPLIDLMAGIPSVVYGF
AGLMIIVKFFETHFSWSSGESVLAGGILLAIMILPYVVSTCYESMIKVLHHYERASRALS
VSKWHMMRYLVIPTAKKAIFAALILSLSRAMGETMAVMMVIGNSPIFPHLFRKAETIPAL
IALEMGGAVVGSLHYQALFAAGLILMLVLFTFNSFFFFIRKHIDEGIKW
>aco:Amico_0044 phosphate binding protein; K02040 phosphate transport system substrate-binding protein (A)
MHRFFRFLFASIMIMSLVIAGSQLAIAADGQIFFKGSSTLAPVISQVAQQFMEKYGTWNK
IDASLPDAKIEIFVSGGGSGEGVKAVLDGTSNFGMTARTVKEEEKKAIGDYHEFHIGTDA
LTISVNPDNKVCQVKPNLTKDELVKIFSGEYRTWNNLDPALAKEEIVVVIRDIGGGAHEV
FQKSVMKKVDVTPSAIQSPSMGALVTKVIENKNAIGYASFGMVNVHKGEIVPLKVDGVEP
TVENILDGTYYVSRPLLVVKKGNMSPIEKAFIDELLSAEGMKIVEQMGFVPAK
>aco:Amico_0045 2-dehydropantoate 2-reductase (EC:1.1.1.169); K00077 2-dehydropantoate 2-reductase [EC:1.1.1.169] (A)
MRICIAGLGGVGGYFGGRLAVAYETSAEHEISFLCRGEHMNRIREKGLVVTTPRETFVAH
PRVVSDSPAEIGCVDVLFFAVKGYDLQAFAKAARPLCHNQTLLIPLGNGVDNADILCKEK
IPGILFNGCVYISAFIASPGEIRQVGGNCKMIVGPVNDHIEKHRSFEKVMKEGGILFELT
PEIDLAVWTKFIFMSPMAAVTTLKRASFGEVLSQKRTRDMVLNLMKEVESLAQKRGIALP
GNIVEVSLEKAQSFPPETRSSMELDASKGRPTELETFVGAVVRLAEDAGISVPLYEKVYK
ALLQE
>aco:Amico_0046 polar amino acid ABC transporter, inner membrane subunit; K02029 polar amino acid transport system permease protein (A)
MNDLLFIQQDVLPALLTGIIMTLKLIVVSIPFGIAAGTVIAIGRVYGNNTISFLCRLYVI
FFKGTPLLILLFMLYFGLPSFGITLSPFAASVLGFIICNGAYNSEYIRGAIQSVKGGQLI
AAQALGMTKWQAILNIILPQAFRRAIPGCSNEMIYLIKYSSLAYMLTYIELTGAGKIVAS
RSFRYTLVFTVVGVIYLIMVTLASWLLSLLEKKLYIPGWSQES
>aco:Amico_0047 ABC transporter related protein; K02028 polar amino acid transport system ATP-binding protein [EC:3.6.3.21] (A)
MSDKTKDIILRVEDIHKSYGGVEVLRGISFTVRKGETKVFIGPSGTGKSTLLRCINQLTI
PDSGQIWLHGEEVTHSKKSINVLRQKMGMVFQNFYLFDHLTALRNVEIALLKVKGMDKKH
AREKAMLELERVGMAAFADHYPTQLSGGQAQRVSIARALAMDPDVMLFDEPTSALDPELI
GEVLEVMRNLAKGGMTMLVVTHEMGFACSVANEIMFMEEGRILESGSPDKLLNTPQYERT
RQFLRKLMDLYGELGKSNE
>aco:Amico_0048 polar amino acid ABC transporter, inner membrane subunit; K02029 polar amino acid transport system permease protein (A)
MENIEVVVQSLPYLLQGTLVTLRIVALALALGLCMGLPLAIGQVYGSASIQKMVKAYVWI
FRGLPNLVLLFLFFFGIFPSLRIDASAFSTAVVVLGLRSAAYQSQIFRGSILSLGEGQML
AARSLGMNKLQAIIWIILPQALRIALPGWSNEYPILLTDSSVTYAIGVLEILTRANLVVS
RTYKPMPIFLTCAIIFILLNYGGMRLLHMIENKMRIPGYGNGER
>aco:Amico_0049 extracellular solute-binding protein family 3; K02030 polar amino acid transport system substrate-binding protein (A)
MKKIGVLLLCCIFVVLGASNVLAADKKTYIVGIDGDYYPYSFIGQDGKPAGFDVESIQWI
AKEMGFEVKVQPMAWDGIIPALLAKKIDMVYSGMTASPERREVVAFSKVYWIINQAVCVR
NNTDTNMGNLFDGKHTIGTQRGCTAAMWLEDYVVKTGIIPSQNLKLYDNFPLAAKDLENG
RIDAAMMDDVIVAKAVEGKDMKIIGTISTGEEYAVAMRKEDKELHDLINEGLDRLMTSPM
WNELKLKYKMF
>aco:Amico_0050 peptide methionine sulfoxide reductase (EC:1.8.4.11); K07304 peptide-methionine (S)-S-oxide reductase [EC:1.8.4.11] (A)
MTIIVIGVFLAIYPGIIFAEESNMEKEMAFMENILPAIDSVEHKRTELATFALGUFWGPD
AQFGLLSGVISTKVGYTGGDRPDPTYHTLGNHTESIQVVYDPDVISYEDLLEVFTEGHDP
TLPIFSRQYMSAIFYENEEQKAGAEGWKEHLQQETGRPVRTQILPLETFYLAEAYHQKYW
LRMDSAFFQEYKKIYPSLDKLLQSTAVARVNGYLGGYGTLKELEAELLLLGLSEEGQRRL
RNIVFSR
>aco:Amico_0051 thioesterase superfamily protein (A)
MIEKLEGSQGCFVCDTTNTNPRSLKLAIYWDSERRKTIIRLTPDSSHCGYEGIVHGGIIA
SIFDDAMAWAVKKETGIWAVTATFEIRYRQPVKIGEEYTFYGKIDSVLGKRIRTSALLKN
STGQEAASASALFISMEPNS
>aco:Amico_0052 Monogalactosyldiacylglycerol synthase; K03429 processive 1,2-diacylglycerol beta-glucosyltransferase [EC:2.4.1.315] (A)
MRPVHLVYVSAGSGHRIAARAIQEELDSRRIPNVIMDLLDFSSDLFKWSYSDVYAFVSEH
AHLACKVMYELTDQDREESAALRLLEKINMENVKKFMRYLAENQPDVCVGTHFFPLSVLS
YMKEQGFYKGKIYGVVTDYGLHRMWVSPHVDAYFVGGAPVKKDLVEAGISNDKVLISGIP
VLRKYAESYSRYTEEKPLKTPFSLLFVASSVPNSIVLDILEGLIETGINLSLTIIAGRNE
DLIDQLEGVDIPHRIDFKVLGFVDNLNDYMEEADLMITKPGGLTVSEALCVGVPMIMINP
IPKQEINNARYLEANGAGIWARSATDAVHHVRGLYTSFERLKKIRGAARKLAHPHSAQVI
ADKVLLSLNKHSML
>aco:Amico_0053 periplasmic binding protein; K02016 iron complex transport system substrate-binding protein (A)
MKWRTGIWSFLLLCSIFFPTQGLASEKSGTSMAIADGTGQQVEVPAPIEYAICSGSGCLR
LLTYLQGQHLVVAVEDNEKRKDFGPRPYALANPHFKDMPLMGEFRGNANPELILGLNPLP
QVIFKTYPNDGIPAHVLNEKTGIPVIGLNYGNLAHLREDLYASLRIMGKVIDREERAEAI
VDFFEKSIADLKSRVQDVPEAEQRTCYVGGVASRGAHGFRSTELAYPPFIFTKARHVATA
DHDAGAKNTHADVAREKLLEWDPEVIFIDLATLNAGGQASALSELKNDPVYQELQAVKSG
EVYGVLPYNWYTQNFGSILADAYFVGKVLYPERFQDIDPPQKADEIYTFLVGKGVFNEMN
ALFENMAFQKISLK
>aco:Amico_0054 transport system permease protein; K02015 iron complex transport system permease protein (A)
MHLEEGTLSPVYKEYQAQKALWLCAGAVLLAITAMLSISLGAVRIPPMEVLATVLGKSET
SKWQLIIWNVRLPQTLTALVAGAGLSVAGVVMQSILRNPLGSPFTLGISNAAAFGAALSV
MVFGAGQMQSSQVGAVTLFNPLAATGAAFSTSLIATGIIVLLSRMRGATPESMVLTGVAL
ASLFTAATMLLQYFADDAQLAAMVFWTFGDVARAGWRELQIMSVFIGVVLIYFFAHRWDY
NAIDAGEEAALGLGVQVQRIRLVGMLCASLISSVVVAFVGVIGFVGLVCPHMVRLIIGDD
HRFLIPGTAIFGALLLLGADTAARLVLAPRVLPVSVLTSFLGAPLFIWLVLRRGRL
>aco:Amico_0055 ABC transporter related protein; K02013 iron complex transport system ATP-binding protein [EC:3.6.3.34] (A)
MILSVDDLHFSYGETPILKNISLSVKNQEMVMILGPNGSGKTTLLRCLNGINRPQKGTIT
LEDKNMRRMSGREIARRIGYVPQSSEKVRLTAFDAILLGRRPYVGWRLAESDIKKVDAII
HTLGLDELALRYLDEMSGGELQKVTIARALVQEPRILLLDEPISSLDVKNQIEIMETMKH
IIKGHGLSAVMSLHDLTMALRYGDRFVFMKKGEIRYILARDEISPQVIADIYDISVDIEF
VHGSPVIIPAW
>aco:Amico_0056 formylmethanofuran dehydrogenase subunit E region; K11261 formylmethanofuran dehydrogenase subunit E [EC:1.2.99.5] (A)
MPSITSECLEQIIHFHGHWCPGLAIGIRAAQIALAEVGHSSDEEMVALCETDMCGIDAIQ
FLTGCTLGKGNLIIRPYGKMAFSFYRRKDGKSIRLVLKKESGKGTGSPDYRELQAKVNTH
TITEEERRRFAALRQERCDAIMTMPVEELFEIGTVREAVPPHAPMAQSLTCALCREGVME
TKARCFKGEYYCAPCFEKIVPRP
>aco:Amico_0057 hypothetical protein; K06901 putative MFS transporter, AGZA family, xanthine/uracil permease (A)
MLTNILTALAVVVNGIPQGLLALSFGFAAFPTAIAFIIGIAGSLAFNSVATISFQAETIT
LAGTMGRNVRERLSLVFWGAAFLFIPSVFGLNEAIVAFIGPTIVTSMMAGVGIMLAYVAI
ELFNAERWSGTASMISGLAVWLVTKDLAWTIIISVLVSTAVYNYLRVSKKVAIEETKIDL
SRERFNFGDIEWRFWKNPRVFVGALALACLNIGANISFGKITGSIAGAETNIDHLAIYSS
LADMGSSLFGGGPVEAIISGTATAPKPILASVLMMGIMAVILLMKLLPIIGQYVHRSSIA
GFLFILGTFVTFATNIQGAIASAPEFAGPYGFGPWGMVIGATTLVSARWNPFFGLLAGLA
IKFYFGV
>aco:Amico_0058 phosphoribosyltransferase; K00759 adenine phosphoribosyltransferase [EC:2.4.2.7] (A)
MNDTYELHISGLTRNLKKVRVADDLVIASFVMLGDTELIERTAEDLYRKLPDGIDYLVCP
EAKGIPLTHAIARRLGINYVIVRKSVKGYMENPVIEKVQSITTREPQIIVLDGLDAQKLE
NKRVCIVDDVVSTGGSLKALESLLSHVNCTVVTKVAVLLEEGGYESKDLVYLARLPVFKE
>aco:Amico_0059 heavy metal translocating P-type ATPase; K01534 Cd2+/Zn2+-exporting ATPase [EC:3.6.3.3 3.6.3.5] (A)
MPLYRIKKLNCQSCASRIEADISALPGVSGVLFDIDTKILRVENDGSDLEEKIRAIVTRI
EPGVTVTPVNNVENASSEKPSSGKSFLIKRFKEEGKGLGIAAILFIIGLAFREQLAATPY
SLGEYSIFLAAYFLSGQEVLWSTVKNLKGLKGMDEFFLMSIATIAAILIGELPEAVAVML
FYRTGELFQELSASRSRSSIRALLAARPQFARLLSGGEERNVKPEDVAVNDHILVRPGEK
IPLDGIIESGISQIDQSPLTGESIPVTAEPGKRVYGGSINLRGALTIRVTSAFEETTIAR
ILEMVEFAVARKSPTERFITTFARYYTPAVVMGALAVAAIPPLLGNGSFMNWIYRALVLL
VISCPCALVISIPLGYFGGIGAGSRHGILIKGGNVLDAMNSAKVVAFDKTGTLTQGVFSV
TKIVPQQGVSEEEILSLAASLEQGSNHPIARSITEAAGGIELLPPKDLEEISGKGLRGIV
EGHRILAGNKKFLEGEGFQNLSDPERGTVVHIAKGGQYLGYIIVSDVIRPDAHSTLKALK
KAGLAATIMLTGDTEKGAEWVAREIGVDQYVASLLPQDKVAELARLKSGLSANETTIFVG
DGLNDAPALAAADIGIAMGGLGSEAAIETADVVILDDNPSKVADALVLARRTRKIVWQNI
ILALATKGFFIALGIAGMAGMWEAVFADVGVALLAVLNSMRTIRFEPA
>aco:Amico_0060 permease; K07089 uncharacterized protein (A)
MSDRKKFIWIVAAFLFFYFLPANNPRVHGAAIEAFAMLHEYAREHVLLCLVPAFFIAGAI
SVFVSQQSVMKYLGNQAQKIVSYSVAAVSGTILAVCSCTVLPLFAGIYSRGAGIGPASAF
LYSGPAINILAIILTARVLGFEMGLARAIGAISFSILIGLAMAFIFKEEEKKRQEGFASL
PIEEPARPLWKTLWTMASMVFFLIFANWAAPKVESGTWAAIYDAKWILAGTALGSTLLTT
MKWFSRDEQTEWLSATWGYGLQVLPLLFSGVLLAGFLLGRPGYEALIPSHYVAALVGGNS
IFSNFFASVAGAFMYFATLTEVPILQGLMGAGMGKGPALALLLAGPALSLPNMLVIRNIM
GTKKTAAYVALVIFLSTVAGSIYGAFF
>aco:Amico_0061 redox-active disulfide protein 2 (A)
MKIQILGTGCPKCKKLAEMAEKVAQELDLDYEIEKVTDIKEIMSFGVLGTPGLVVDGKVL
LSGRVPTEAVLKDLLREKAK
>aco:Amico_0062 transcriptional regulator, ArsR family; K03892 ArsR family transcriptional regulator (A)
MDASLQQEKAAIFKALGHPVRLSIVETLEKGEMCACEIAELFHFDRTTISKHLAILRDLH
IIEDRKDGLHIYYSLKMRCLASMLQCVERVIQGHPVYEEHHLQCFCAARKEREDENTDIG
NRLPKM
>aco:Amico_0063 ABC transporter related protein; K02006 cobalt/nickel transport system ATP-binding protein (A)
MMPLLRLKSIAFAYPRSSPLFTHLSFEIFEKEKIYIRGENGAGKTTLFSLIMGLLRPQKG
DIIVKGKVIKNQKDLRYLRQTIGFLFQDPDDQLFCPTLLDDVLFGPLNGGINKEEAYEQA
INVLKTLNIDNLAHTPPYALSGGQKRLGALAAVLAMKPDLLLLDEPSSGLDERAWQNLVD
VLNQLDMALIIASHDIPFLEHVTRRGYELSSGMLTFAQ
>aco:Amico_0064 cobalt ABC transporter, inner membrane subunit CbiQ; K02008 cobalt/nickel transport system permease protein (A)
MGNSNFPSLNYQVYIPDSFLSRVSAAIKVVLVFLFALCVALLPSVAAQFFLLMYAFMLVT
IARIPIKVIITRLLALDSFLLMMWLTLPLSSENGVRLALLITIRAHAATLAFISLLRTTT
MPDLLQALHRLHVPQKLILLLHFTYRYAHVLSEEAQKIHKSMVLRGFHPTVSFSTFRAYG
NLVGMLLIRSIIRSERVSKAMALRGFNGSFPFFSFCATSSPPDTLCMAALYILLAGCFIL
>aco:Amico_0065 conserved hypothetical protein; K16915 nickel transport protein (A)
MEIKTLSLKFVSMTVLLFLWTGPASAHKLNVFAYMENNTLVGEAYFNDGAPARHSAIHVK
NAKNNSLIVEGTTDERGQFSIPVDAIGIQSLLVSVNGGIGHLGQTIVTIEAAEPNDRIEK
TALVASESSNTASSLSEEKISALTQEIVQKEIAPIRNELSLLRKELSKPKFSEIIGGIGY
IAGLAGMAFWAGGRKKYGQ
>aco:Amico_0066 cobalamin (vitamin B12) biosynthesis CbiM protein; K02007 cobalt/nickel transport system permease protein (A)
MHIAEGVLSLPVLLIGATGAAAGVAVGLKRIDAEMIPRAGIVSAALFVSSLIHVNIGPTS
AHLVLNGIGGLILGMGLFPSYLVALFLQALLFQFGGVVVLGVNTCTMSLSGVLGGLLGRY
VLHLGKPAWLAGALAGATGVAGAGIFTALALAGSGEVFFMTAKLILLAHIPIMGIESLIG
VFVATYVFRTMPSLLEDWEKWK
>aco:Amico_0067 Nickel transport complex, NikM subunit, transmembrane; K02009 cobalt/nickel transport protein (A)
MRIWKKQIIVPLVMVCSFFVFASPLRAHFQVIIPNQNIVSQDDNKQIDLDLLFTHPFEQH
LMNMEKPVQFGVLVRSEKTDLLNFLNEKISKDGLKSWKASYVVKRPGDHIFYVEPSPYWE
PAENKYIIHYTKTIVNAFGMKDGWDEAVGLRAEILPLTHPYGLWAGNVFQGKVVVDGKPV
SGADVEVEFYNDKKAIKAPADPFITQVVRTDDQGIFTYVMPWEGWWGFAALSDAPETMKT
PDGKNDAAIELGAVLWLKTVNKN
>aco:Amico_0068 phenazine biosynthesis protein PhzF family; K06998 trans-2,3-dihydro-3-hydroxyanthranilate isomerase [EC:5.3.3.17] (A)
MKKHEFYIVDVFAEKKYSGNQLAVVLGAGDLSKEDMESITREMNYSETTFILNHSPVNGG
YPARIFTPGGEVPFAGHPTLGTAAVIAREIAPGNPDFITLNLQVGPIPVMRKDHLYIMKQ
NQPEFGPVYPPEDLARVLSIDAKEIETGAPVQWVSTGLPTVIVPLKRREVLSRICINRNE
YEDFIERMGKVAISIYCKEPIHRHNHLHVRVLTSCFGVEEDPATGSSGGCLAAYLVRHKV
MGASVIEDVRVEQGYSLQRPSLLFLSASDQDGGKIDVHVGGSVIFVAKGELI
>aco:Amico_0069 polar amino acid ABC transporter, inner membrane subunit; K02029 polar amino acid transport system permease protein K02030 polar amino acid transport system substrate-binding protein (A)
MKRLIRFLCALFIVFAACGSPLYATDKPVLKWGGDTEGGVPYMFYDPFDMDRLIGYEVEI
IDAIADYLGMETEFVQNGWDNLIPGLERHLYDVTLDGLEITPEHKEVVNFSIPYYATFLQ
IAVRKGTKDIETLEDCKGKVVGTLKQSYAYFTLVEAGIKDIRTYEDEINAFNDLENGRLD
ATLFDDPIGVYYAGFNPEIVFVGPPVGRMEYGIAVRKEDKQLLSDINEAIVYLRDSGKLR
EIYDRWNMWSPMMAEMFQDFSPSKIEASMFNHWAEHQKPDITLAKRLNRYASFLPILGKA
AIVTMKVSIASMVLAIFLGLLLAMTKIFGPTLLSRLAIGYIEAIRGTPVLIQLFFIFYGL
PNIGIKLSPFFAGILGLGLNYAAYEAENYRAGLLSVPRQQMEGALALGMTRWQALRHVVL
PQALRVALPPVTNDFISLLKDSSLVSVITMVDLTKAYGQLATTYYDYFGTGIIVAIIYFL
LGLPFVRLARWTEKKMAVAVKGGKRQKNSGSLVGKKPGSY
>aco:Amico_0070 ABC transporter related protein; K02028 polar amino acid transport system ATP-binding protein [EC:3.6.3.21] (A)
MTRAAIPLIHVENLYKSFEDGEVLNGISIDIHEGDLVSIIGPSGCGKSTFLRCLNCLEYI
DSGTITIAGVTVSRTGKEKELDKSFLEACHHMRQEVGMVFQSFNLFPHRTVLENVMLAPM
VVKKASEEEAHEIALRLLEKVGLSEHAHKYPATLSGGQTQRGAIARALAMNPKVMLYDEP
TSALDPELVGEVLQVMKDLDNEGMTQIIVTHQMRFARNASDYIVFMDGGEIVEMADGDVL
FETPQNKRTKAFLRHFSEDVA
>aco:Amico_0071 threonine synthase; K01733 threonine synthase [EC:4.2.3.1] (A)
MLEKKLICTACGSTFSLRENLARCQKCREPLEIEEFISKNIDTEERSDIFKRYKSFFPFQ
SSCSGLSLGEGMTPLLSAPSFAEKYGVKEIFLKNETVNPTWSFKDRGTAASIHHAIELGF
RRIGTVSTGNMAASVAAFGARAGLETTILVKGDIPSEKLNPVAIYNARLIKALGDYDRLY
EESLRLGERYGIYFMNSDVPFRVEGSKTIAFEICEQTEFNVPDFVIIPTSAGGNIRGIEK
GFREFYKSGLIPHIPTIVAAQAEGCAPIARAYEKNSLTIERFPNPHTVAHAIENPFPPSG
NQVLRMLHRQRGVAVAVSEESIYESQLELAGMGLFVQPASAVSLAALKKLRQTGSISSEQ
RAACILTGSGLKYTAVFDAYNLNAEECLIDDLEKLLAVK
>aco:Amico_0072 threonine synthase; K01733 threonine synthase [EC:4.2.3.1] (A)
MLLCERCHQQHEEDSKYWRCPCGGALLLHVDETRFPSQEALQSRPSSLWRYKEALPLRDG
TIPVSLGEGLTPLVPLPWKSGRVFFKLDYLCPTGSYKDRGVAYEVTRLKELGISSIVEDS
SGNAGAAMAAYAARAGIHCQIFVPEYTSAGKCVQIESYGAELVRVPGSREDTTRAAEQAA
SHTYYASHNWSPYFVHGIKTYAFEIWEQLQCTAPHKIIVPAGQGSLVLGCYLAFRHLLQS
KIISRFPQIIAVQAKNCAPLYEAFIQRKEEPVQIEKQETIAEGISSALPVRGREVLAAIR
KTGGEMLAVDEEEIKRGFYDLAKAGLYVEPTSAVVAAALAKLEGQGKLLTSETTVAFLSG
SGLKATDKILHLK
>aco:Amico_0073 putative transcriptional regulator, GntR family (A)
MNKYIFAERMKNFQASDIAAILKVTADPEIISFAGGLPAPELFPIDEMKEVVAYVLEKHG
TKALQYSTTEGHVPLREKIASRMNRKYQTRLESDNIMITTGSQQSLDLLAKMFIDDGDVI
LCESPTYLGALSAFNGYNPRYVEVETDADGMVPEALEEALKREKRAKAVYVIPDFQNPTG
KTWTFERRRAFMEVINRYNIVVFEDNPYGELRFKGVVPPSLKSFDTKGQVVLLGTFSKIF
CPGMRIAWLCAEGEIYEKFSYLKQAADLHSPTLSQYEIDTYMEMYDLDAHVGRIIDVYKE
RCGIMIEAMRAELPPSVSYTVPEGGLFTWVVLPENLSARDVLMTCIEKKVAFVPGGAFFP
NGGHENTLRLNYSNMPPERIVQGIKLLGNAIKEHLR
>aco:Amico_0074 Polyferredoxin-like protein (A)
MKSQKIRLAVQLAFLIFLSWIGYRHQLLGGGPEGVPPVDALCPFGGIEGLYAYLKTGTWL
RRLAPSSLVLFAGVVAMTVVVGRVFCSWICPLGTIGELSAKVARKLAITPRELPESVDRP
ARYLKYAILAIILFFTWKLGTLAWRNYDPWVAWMHLSAGWKEVVEKPWAYIVLFGAVIAA
SLWIERFWCRYLCPLGALLALGQKLSLVKIRRNDSSCIHCHLCHTSCPVNLNPEAKETEN
SAECIACGRCTDTCPVEKTLSFGTKKKFFSSLAVGIVGLLLFFGFYGAARLSGKWMTYAP
STTEGVRNAASGIYGWMTLHQVSETVKLTEEEVIAITNLPAGVPRDVSLKNIEGVDDEEI
RALLEAYLEKQKTEIPSSPKTTPQNPEEIKGSMTLSSIAETYGLAAEKILAEAGWPMDAP
KDKPLKELAAEYKTEVSVIREAVKKLLK
>aco:Amico_0075 hypothetical protein (A)
MNALTMIWLVIGVGIIAAVLIIKKKRSDESTGD
>aco:Amico_0076 CMP/dCMP deaminase zinc-binding protein (A)
MDQEKVFWRMLDVIEDFIVPETRLAVPHGHKIFGAAIVRRSDLSLVVAETNHEGWSPLWH
GEVYTIKKFFELDDHPDPRECIFLSTHEPCSMCLSSIAWSGFPQIYFLFGYEQTRNAFNI
PYDIQILNEVFNCPKPSRKNKFFESFSLQEMVLQLSEPDLAKARLEKLQRIYNELSDVYQ
AREKKRS
>aco:Amico_0077 L-serine dehydratase, iron-sulfur-dependent, beta subunit (EC:4.3.1.17); K01752 L-serine dehydratase [EC:4.3.1.17] (A)
MALTDIIGPVMIGPSSSHTAGAARLGRLALACWGSDPLESVEIFLRGSFAHTSYGHGTDR
ALIAGLLDMAPDDIRLRDALLIARERKFNYRFDAEEIDGAHPNSARFVFTGKDGRTLEVI
GASIGGGAVELQQVDGFNVSVSGELPSLITFHQDTHGVVAAVTRLFADMKINIATLSLYR
KSKGGKASLVIELDLQSPPHRSVREAIEKAHPSIERVLPLYNEGGNVS
>aco:Amico_0078 L-serine dehydratase, iron-sulfur-dependent, alpha subunit (EC:4.3.1.17); K01752 L-serine dehydratase [EC:4.3.1.17] (A)
MRSLAEVIALSLNQNSSFCQAALSKEELETGLSIEHIREGMKERLTDMEKSVSDALSQKW
DGKVVKSDFGKMNDYSQSQQSLSSEYILRASEIALAVATYNAAMGRIVAAPTAGSCGILP
GLLFAYKELFRPEEEALVDALIVAGSVGEVVASRATLAGAEGGCQAECGAAVAMGAAALV
ALRGGTSEAIGHSVALTFKSILGLVCDPVGGLVESPCIKRNGLLVSLAVLGADMALAGVE
SIIPADEVIDAMAQVGRAIPESLRETAQGGLAITPTARRLVAEIFHERW
>aco:Amico_0079 hypothetical protein (A)
MQFFAKILAPIIVILCGVALLLISLRRFRAGQAGRAMLDIVWAIALFILAYMQYFYKSS
>aco:Amico_0080 YbaK/prolyl-tRNA synthetase associated region; K01881 prolyl-tRNA synthetase [EC:6.1.1.15] (A)
MRMTTLLTPTLKKEPAGWQDPGAIRLLRGGYALDLHHGEWSLLPLGALLRDNVAWTFIHA
FMDGGFQQLEDLLYRKEGIQLLAQRVVQSYRDLPLRVMELRGGRLLLSGIEASSSEECQK
NLLYFIENLLENMALSGVKIEDATLGKEGAYIALHAEEEFAASSEGVECPSCGWHGTTHA
HAGETKPFRTEEESSVQEVFTPGAESIDALCSYLEVSSEQTIKTMFYMAEVNGVFQPVTV
LIRGDRQISERKLLVSLGATEVRIAEEKELIEIMGQKPGFLGPVGLPDKLLVIADSSVEG
CKGVVTGANRPEYHLTGVTWGRDFKTERVADIALLEEGMDCPHCGSALRKYLWNGVAAVW
GEPEDALETLYQDQSGSSQKCALWKGWIHLDSIITALARQKTYPLGLAPFDVDIIVPSIK
DETAMELATNLYHEMVHQGVVALFDDRNERAGAKFADFELFGIPAKVVVGRKAAEGIVEV
QYGEEVKEMQACHVTCFLSSLLNDDDTQL
>aco:Amico_0081 PpiC-type peptidyl-prolyl cis-trans isomerase; K03769 peptidyl-prolyl cis-trans isomerase C [EC:5.2.1.8] (A)
MRKNVKLLIAMAIIATVVLSGVAGAKEVEKSDGDKVLAQVGDVEIKGQDVEDVIKSLDPQ
QRMYYENEQGRKAILEELINLEVFVRWAQENDVEKDPIFIERLENIKREILRQVALEKMF
GNVSVSEKEARDYYTAHVTDFMIPSQIRASHILVENEEEAKRIREEIKTEKITFEDAAQK
YSSCPSKAQKGDLGYFQSDQVVPEFSQAAGALKKGEISAPVKSQYGWHIIRLEDKKPGSL
QPFEEVKGQIETNLLREKRAQIYTDETERLRKQYGVKVFENK
>aco:Amico_0082 conserved hypothetical protein (A)
MDLLGLVLIFSARILDVSLGTVRILFLVRGRRQLAAVTGFLEVMIYMSVLGYILGGGASL
TFPQLIAYASGYGAGNFVGSLLEEKLLRAFVTLEIILERNQETQAIIEQIREAGFGATVL
VGKGRAGLRLVVKVICNRSDIRHILGLVDEKGFVCISDVKGCWGGHFKIKGK
>aco:Amico_0083 protein of unknown function DUF997 (A)
MKKKERFGQAHKEALISLGLYGVFFAWWYGAAYGLGSGDPSSYTYIWGMPSWFFYSCIVG
YVVISFLVWAVVRFFFKEIPLDEPSKEEGSEL
>aco:Amico_0084 sodium/pantothenate symporter; K14392 sodium/pantothenate symporter (A)
MEQRVSMILPLVLYLGGVMAIALWSQRIGKKSRDTKSFIEEYFLGSRSMGGFVLAMAIIT
TYTSASSFVGGPGVAYKMGLGWILLAMIQVPTAFLTLGVLGKKFAIIARRIQAVTVTEFL
RVRYRNDLVVILSSIALLIFFMASMLAQFIGGARLFQSITGYPYLIGLIIFGITVILYTT
VGGFRAVVLTDTIQGSMMVVASIALLWSVVHAGGGMTAVMTRLYEIDPALITPFGPDNFI
SKPFILSFWVLVGFAILGLPQTTVKCMGYKDSRSMHNAMIIGTFIVGFLMLCMHMVGALG
RAVIPDIQVGDLAVPTLTIKLLSPFWAGVFIAGPLAAIMSTVDSMLILASAAIIKDLYLN
YLCKDPEKVNPAALGRMSFISTGILGILVFIAALKPPSLLVWINLFAFGGLEAVFLWPTI
LGLYWKRANAVGALCSIIAGCGAFFYFTITKVTWMGTHQIVPTILVGLIAFIIGAYAGKR
PDDETIRIFWE
>aco:Amico_0085 transcriptional regulator, IclR family (A)
MAGARKNPGYVQSIERAMSIIEVLDEHGELGISEISDELGLEPSTVHRIVSTLKGLGYVN
QNRENHKYSNSFKLFEIGNNVVKALGLKKQAMPFMRELSDKTNEAVNLAVMDGKYVIYID
KIESQSTIRVDLSVGKRMPTYCTGLGKIMLAYMPETKVRELLEDEPFARFTKNTVPDLET
LFQHLARIRKQGYCIDNEEYIEGLFCVAAPVWGHSGEVLAALSVAVPKFLYADTERLFAI
RDLVIDVAKRFSTTLGYKS
>aco:Amico_0086 3-methyl-2-oxobutanoatehydroxymethyltransferase (EC:2.1.2.11); K00606 3-methyl-2-oxobutanoate hydroxymethyltransferase [EC:2.1.2.11] (A)
MAKVTIQKLKEMKQKGEKISMVTAYDYAQAVLVEKSGIEIILVGDSLAMTMLGNEGTVQL
TTDEMIAHIKPVVKGAPTPMIVGDMVFGSYNESISQAIRSANRLMKEGGCDVIKLEGGRP
EVVSAIVEAGIPVQGHIGLTPQTASMLGGFKVQGKSLEAAQRIIDEAKALEEAGAFSIVV
ECVPEELGRAITEAVSIPIIGIGAGRYCDGQVLVFHDMLGLFDKFLPKFVKQYAQIGDEI
VKSLSTYKEEVRQGAFPEEKHTFGGLSREDLKDL
>aco:Amico_0087 2-dehydropantoate 2-reductase (EC:1.1.1.169); K00077 2-dehydropantoate 2-reductase [EC:1.1.1.169] (A)
MKIAVLGSGAMGCLYGGKLAEAGYDVTLIDVWKDHIDSINNRGLHIEGIEGERTVRSIRA
VSSAGEAGPCDLLIVFVKATLTAQAVESARGIIGERTSILTLQNGLGNVEKISAVVGEEK
VIAGVTGHGSTLLGPGKIRHAGQGVTVIGELNGAVDERLRCIGAVLEKGGFDVKLSQNVM
GLIWGKLLVNIGINALTAITGLKNGRLVDFSETEELLRSAVEEAVAVAKGKGVILEGEDP
VEHARNVARLTATNRSSMLQDVSNKRKTEIDVINGAIVQEGKRLGIPTPVNKVLYNLVSV
KEKTYEEV
>aco:Amico_0088 TRAP dicarboxylate transporter, DctP subunit (A)
MKQLKKKSLMIAGLLLCALVLGTVAQPVWAAKYTFKLGHAVSDQHPYHLGAVRFKEVVEK
ETNGEVEINLFPNNQLGTGERDLIEGLQLGTVDLVVSSTGPMSGFEKKFMIFDFPFLFKD
KAQAYATLDGEIGQYIMGLLEKQGIKGLAWYENGFRHLTNSKRPVNMPADAQGLKLRTME
NKVQMAIWRAVKADPTPMAWGEVFTALQQGTVDGQENPIPIIYTQKIYEVQKYVSLTGHV
FSPSMIVMGKAKFDKLPKEYQELFLKAAQESAVYEREQITKMEEEQVEELKKLGMEINTP
DKDAFREATKSVYDEFRGELGEDAKLLDQILAEN
>aco:Amico_0089 Tripartite ATP-independent periplasmic transporter DctQ component (A)
MEKILNGVNRIVEYIVSFLLIVMVIVVFLQVIFRFVLHSSLPWSEEVSRYILIWISFLGA
SIGVKRGAHIGVEVVTNILPSKIKKVVAFLATLFATVFFAIMVVYGHRILGIVSSQLSPA
MEISMGIPYSAIFISGVLMFVYSVEQALAIVTGRKGEAR
>aco:Amico_0090 TRAP dicarboxylate transporter, DctM subunit; K11690 C4-dicarboxylate transporter, DctM subunit (A)
MTAVLFASLFLFFVINVPIAIAIGLASVAAILFSGSIPPIVVVQKMFTAADSFPLMAVPF
FILAGSLMEFGGISRRLVEFANSIVGRFSGGLAFVAIMASMFFGAISGAAVATVAAIGTI
LIPAMVRRGYDKPFATAVQATAGTLGVMIPPSIPMIIYGVLTGVSIGALFMGGILPGILV
GLSLMFVAWLISRKKGYRGDEKSSLNRIWQTFKQAILALMMPVIILGGIYGGVFTPTEAA
VVAVVYGFVVGFFIYRELNLSQLKDILVTTVVGTSMIMFIIATSSVFSWILTAEQIPQVV
ANAILSISKNPIIILALINLLLLFLGTFMETVAAIIILVPVLLPVITQIGVDPLHFGIVL
VVNLAIGMVTPPLGVCLFIGCSIADITLEDITRAVWPFILIMIADVLLLTYLPWISTILP
RLTGLY
>aco:Amico_0091 hypothetical protein (A)
MKLMKNLAVQSLVALLIVLIISSGSPPGVIGI
>aco:Amico_0092 hypothetical protein (A)
MVKMGKKGKVQSEKKAVVYEAVDSIEMFNLEGLLEVRWRGPFEGYR
>aco:Amico_0093 glucose-inhibited division protein A; K07137 uncharacterized protein (A)
MKYDVIIVGSGPAGVFAAMELVKSDKKVLILDKGKLIKERKCPILEGLSPVCVNCNSCNI
VSGWGGAGTASDGKLTLTTGFGGNLEECIGEDALENMIRYVDDTFVSFGADKKYYEPTGE
IVKDTIQKAASRGIKIIPARIRHIGTDASRMVLNNMYEELKEKCDILMNTEVKEVVVHSG
VVEGVVLKDGQEINSEYVILAPGREGSSWLEGIVNKYNLPIASMPVDIGVRVEVSDSICQ
DLTKHFYEVKCLYNTPTFDDRCRTFCMNPSGFVVHEYNKAHDLVTVNGHSLKNVKSKNTN
FAILVTKNFTQPFNDPIGYATHIAKLANMLAGGGILLQRLGDLRDGRRSTEARITRGMVK
PTAQAQPGDLSLVLPHRFLIDVVEFIEALNIIMPGINMNDTLLYGVEIKLYSLRLELKET
LETPAIRNLYMAGDGAGVSRGIIQAASSGVVAARSILYQG
>aco:Amico_0094 nitroreductase (A)
MNLVIETIKNRRSIRRYLPLQINDEELSLIVEAGTWAPSGHNNQPWHFSVIQNKELIDMI
SDKTVALMKKYSVEWIRKMGEKEGYHIYYHAPAIIVISGKKNADSLLKPIADCSAAIENM
LIAAESLNIGTCWIGFSGFFFAVATPEELKAIGVPEGYEALYSIALGYKDPAHKYGAPKR
KEGVVTYIR
>aco:Amico_0095 dihydroorotate dehydrogenase 2; K00226 dihydroorotate dehydrogenase (fumarate) [EC:1.3.98.1] (A)
MTVDFSAVYMGVELKNPVIVGASGITSNLETIRQVEDAGAGGMVIKSLFEEQIALEALAL
EHELTDDDERHAEMIALHPGIAHGGPEEHLMWVKKVVKGARIPIFASLNAGQKSVWVEWA
EKLSQTGVQGLELNLYIMPVDSHLSGEDIEKKQFAMVEEVLRVVSIPVAVKISPYYTNPL
HVVSTFDKIGVKGHVLFNSFFNPDIDPDKQMEVRDITMSHETDSRLPLRFMALLYGAVEG
SLCANRGIFSGRDVVKMLLAGADCVQVVSTLYKNGINSLKTMIEDIEQWMDKNGYEILDE
FKGKLSKKRAHDPYAWERAQYVDILMRHESPFLSRPEI
>aco:Amico_0096 cysteine synthase; K01738 cysteine synthase A [EC:2.5.1.47] (A)
MTFKTDRIALRKRIGRTPLFVFRPSNQGAAIAIKLEGTNIGGSVKDRAAWGMLRHAEEKG
LLRDETVIVEPTSGNTGIALAMLGQALGLKVILTMPESMSQERRSVLAAYGAELHLSPAK
EGMRGAIALARHILDETPGAYMPDQFSNPGNSWAHSVTTAPEILTDMEGLPISAFVAGIG
SGGTISGTGAVLKAVWPAIHIVGVEPAGSPVLSGGEAGPHKIQGIGAGFAPAVLKKEILT
EIKTVEDDAALETTRWLARTHGLFCGISTGANVWAAIQTAKQFTPDDTVVTIACDRGDKY
LSTEAFKN
>aco:Amico_0097 serine O-acetyltransferase (EC:2.3.1.30); K00640 serine O-acetyltransferase [EC:2.3.1.30] (A)
MKIFVSSILDVWNTVKADVRAVGDNDPAFKGGIWGWLEVVFCYPGLHAILAHRIIHFLHA
TLHIPFLPRLLSHVMRWLTGIEIHPGAKIGKRFFIDHGMGIVIGETAEIGNNVKLFHGVT
LGGTGKERGKRHPTVHDNVMIGAGAKLLGNITVGEGAKIGAGAVVVRNVEAGSTVVGIPA
NVRIKHHDQRTSLSSKVLLDRIEMLEQELEILKNYLKKEAA
>aco:Amico_0098 3-isopropylmalate dehydrogenase (EC:1.1.1.85); K00052 3-isopropylmalate dehydrogenase [EC:1.1.1.85] (A)
MSFKRYSIARIAGDGIGPEVIGEASKILEATGNKWNFAIEWVDYPFGADYYLRTGETLPS
SAIEEMASCHALFLGAVGDPRVKPGILERGILLNLRFHFDQYVNLRPAKSYPKVPLPIEI
KGGKTLDTLVVRENTEDFYIGIGGKTEAGHIDLDLAAKRKLYSIHGKLTGDFEGKIEGAF
QLGIASEPGIRRVTAYACEAAKSRGEEVITLVSKSNALPQIYGFWENMAKDEAQQHGVEV
SVINVDAMCYHLVRRPDLYNVILAPNMFGDIVSDLLAGLTGGLGVAAGADIGDSLSMFEP
IHGSAPDIAGTKKANPLAAILSGALLLDHLGEKGAAASIEKAVCDFLKGTEVKRMPIEFG
GEGTASSVGEDILARLH
>aco:Amico_0099 3-isopropylmalate dehydratase, small subunit; K01704 3-isopropylmalate/(R)-2-methylmalate dehydratase small subunit [EC:4.2.1.33 4.2.1.35] (A)
MSHTIKGKAWAYGNHIDTDVIIPARYLTSSNEKELGKHCMEDIDVDFYKRVNSGDMIVAK
ENFGCGSSREHAPLAIKGAGCSCVIAASFARIFFRNAINVGLPIFECPEAADSIETGDEI
EINTETGTIENRTKGKVFSVTPFSPFLQELIERGGLVPYVKEQLRSERVEK
>aco:Amico_0100 homoaconitate hydratase family protein; K01703 3-isopropylmalate/(R)-2-methylmalate dehydratase large subunit [EC:4.2.1.33 4.2.1.35] (A)
MARTLVSTIIAAHSTGSPQEGEICKVRVDFAFANDITTPPAIQSFKAMGAEKVFDPLRCA
VLPDHFTPNKDIASAEQAKKGKEFAQSQKMLYWEVGRVGVEHAFLPEQGYILPGDIVTGA
DSHTCTGGALGALSTGMGSTDLAAVWALGETWLRVPPTLRVDFVGERPGWVTGKDMILAL
LGRIGVQGARYMALEFGGEALSCLPMDDRFTIANMAVEAGGKAGIFVPDQTMLEYASKRA
SRRFTPLYPHAQASYLRRETIDVTNMEPVVALPHSPDNVKAVRACRPFHIHQVFIGSCTN
GRFRDIEMAALLLEGKKVADNVRCIVIPASYEVYNQALEKGYIKIFADAGAVVCTPTCGP
CLGGHMGILANGERCISTSNRNFVGRMGHSKSELILASPLVAAASAVTGKLTDPRDIATH
EFFTRLEGK
>aco:Amico_0101 2-isopropylmalate synthase; K01649 2-isopropylmalate synthase [EC:2.3.3.13] (A)
MNVQEQIRIFDTTLRDGEQAAGINLNKDEKLQIALQLEKMRVHVIEAGFPAASSGDFEAV
KCIANQVSTSIVAGLARTKREDIGEAYEALKNAARPMIHTFIATSPIHMEYKLRMTPEEV
LNEVRQGVSYARSLMERVEFSAEDASRSEPAFLAEVFRTAAECGATTLNIPDTVGYAEPG
EFETFVKNVIAATGIQNVIWSVHCHNDLGLAVANSLAAIKAGARQVECTINGLGERAGNT
SLEEIVMALRTRKDRFRYETGLDTKRLWAVSSLVSRMTGFAVPPNKAVVGANAFAHEAGI
HQHGVLCNKATYEIMNPEDVGAPGSRLVLGKHSGKHAFKKQVEDLGFSLSEDRLTEAMAL
FKHLCDRKEIITSEDIEAMITNEILAGPATKRIVLKNFHVHVGKGWGSAAISLEDGGQEF
SDAATGNGPVDAAYSAIQRIIGFRPKLEHYSIRSVTEASDAIGEARITLQFEGLVVNGRG
ASTDVIDASIKAYIDGINHLFQKAVTKGVSIYGKNAG
>aco:Amico_0102 hypothetical protein (A)
MKERYENKNMHAVSSLSLLLGCWFLPGTPAAL
>aco:Amico_0103 methyltransferase small; K06969 23S rRNA (cytosine1962-C5)-methyltransferase [EC:2.1.1.191] (A)
MVKNPMNKIKGAIVNKTGLERLNKKHPWIFKGHLASSPLAEPGDLVSLHNNRGRIEGWGF
WSAGSLCTRVLAFGSQKPDIQRLLAFRLEKSLAFRKRWLSKAEAFRLVHSESDGLPGLIV
DIYGPIASVQLLSAGWYKHRSMVVDSLLALLPLEGVVLRNDVRYLEQEGIPREIRLLWGK
LPPQNCIDISFGEIKERVYPLAGQKTGLYLDVRNLPFLFKNISSEADVLDCFCFQGHFGL
HALHWGARSVTAVEQSEEALAVYRENLQMNGLSSKDVDLRHGNAFDELRRLEGEKKLYDI
IIMDPPPFSPGKAQIESARRGYKELALRAYRLLRPEGVLLYLCCSHAFSRQMLIEVLRDA
AVDRRQAFRIVREGYQPEDHPIALEIPETNYLKGLLVQGVEE
>aco:Amico_0104 Lytic transglycosylase catalytic (A)
MRKSIQKMVLTVLLLSMAGLIAFTAGNRYIHFMPRNRKETIQSQKIQLHDWVSEPAAASF
YQIGRFVTNHFSEVLSKHSTPFISLSHTIQDSIKTMNMLTHFIQKQNPAIPRDVAAQEAA
AFMRYSTKYGAPLDLVVAVANTESHFNPDARSSYGAAGVMQVTWRIHENLLRANGIHSEK
ELYTADKGIAAGCLLISRYLRAYGSPEKALGRYYGGSASVYWGRVSKNLSKLQRYRPKNH
L
>aco:Amico_0105 electron transport complex, RnfABCDGE type, C subunit; K03615 electron transport complex protein RnfC (A)
MRLLTFRGGAHPPDNKHWTSEKPIEDLWPMGDFVYPMGQHIGAPCKPVVEKGDRVLVGQK
IGEPQGPVSAAVYSSVSGTVKNIAELPTPPGMDVMSVVIENDGLYEEAGPLMSRSFEDLA
PDELRAIIKDAGIVGMGGACFPAHIKLTPPADRPIDHVIINGAECEPYLTSDYRMMLEEP
DKIAEGARILLQIFPQAHLHMAIEDNKPEAIRKMTEAFKGIDRASVDVLKTKYPQGGEKQ
LIFAVAGREVPSGKLPADAGCVVTNTYTVYEIRNAVVTGRTSLSRIVTVSGDAVATPKNL
RVRLGTSFREVIEAAGGFVTPPIKVLAGGPMMGMSINSLDVPVVKGTSGIIALSEKAAPL
NEEYSCIRCGRCVEACPMGLLPFKLNALSLKSDYTGFKNNGGMNCIECGSCSFMCPSKRH
LVQSCREAKRSVIAAMKRKG
>aco:Amico_0106 electron transport complex, RnfABCDGE type, D subunit; K03614 electron transport complex protein RnfD (A)
MTEKKLVVASSPHFRAHATVQTIMGDVLIALAPALAAALYFFGFKAFTVIAVCVLASVIS
EAAWQKLMGHPQTIKDLSAVVTGLLLAFNLPPTVPLWLAAFGSIFAIIVVKHFFGGIGQN
IVNPALAARAMLLASWPVAMTTWAVDGMTTATPLALLKEGAVAILPTFSDVFIGHVGGCL
GETSALALLLGGAYLLWRKVISWHIPVIYISTVFVLTALLGREGWMTGNPLYEIFLGGLM
VGAFFMATDYTTSPMTKKGQVIFASGCGILTTLIRLYGGYAEGVSYSILIMNLFVPLIDK
VTVPRIFGEVR
>aco:Amico_0107 electron transport complex, RnfABCDGE type, G subunit; K03612 electron transport complex protein RnfG (A)
MKNICKLGVILFIITASAGFLLGGIHGVTEEPIARLLEKEKLDAMRSTLPTAEEFKRISP
IISAQSIIHEVNAGYSNGKIVGYNIKISPKGYGGVIDMMVGVSIDGTLRGIQILSHAETP
GLGAEAGKPAFSNQFVDRQGEGIALVKGKPSKDNEIQALTGATITSKAVTDGVNEALAFF
RSSLKGEGA
>aco:Amico_0108 electron transport complex, RnfABCDGE type, E subunit; K03613 electron transport complex protein RnfE (A)
MGMVLERLKNGIIKNNPIFVQVIGMCPTLAVTTSAENGLAMGLAATVVLMGSNMAISALK
RFIPDEVRIPAFIIIIATFVTLIQFFMQAFLPGLNKALGIFIPLIVVNCIILGRAEAHAS
KNSVVSSLFDAIGMGLGFTLALVVLGSIRELLGSGSLFGAQLLPAGYSPALIMILAPGGF
LTLGILMALINYINTRRKKENKRISHFADA
>aco:Amico_0109 electron transport complex, RnfABCDGE type, A subunit; K03617 electron transport complex protein RnfA (A)
MSFFAIFIDAFLVHNIVLSRFLGICAFLGVSNSVATAVGMGLAVVFVTTFSSLMTWIVYN
LILVPLGITYLYTLAFILVIAALVQFVEMVVRKKWESLYWALGIYLPLITTNCAVLGVAV
INMNEGYTLLQAIAHSLGASLGFLLAIVLMSGLRERFQDNTNMPKALRGLPISLVTAALM
SIAFLGFNGLFS
>aco:Amico_0110 electron transport complex, RnfABCDGE type, B subunit; K03616 electron transport complex protein RnfB (A)
MINSLIYPALSLGGLGLFFGLLLGFSARKFAVQVDPRIARIKDALPGGNCGGCGYAGCDA
YASAVVSGQAAPNKCTAGGAETAEKIAAILGVDAGSFVQKVAFVKCAGSRAKAKEISLYE
GVLDCRKATVVPGGGTKACKNGCLGFGSCVTACAFDAISVEDGVAVVDESLCTGCGACVA
ACPRDVITLIPADQAMRVLCNSTKKGAGVKNICAVGCIGCGLCAKLCPSQAITMKDNLPV
INPDLCTGCKICAMKCPARAIVIVEG
>aco:Amico_0111 Heptaprenyl diphosphate synthase component I; K00805 heptaprenyl diphosphate synthase [EC:2.5.1.30] (A)
MLRAKLKAMIVIGLLVGLALTIHVAEAQIPMVFPGIKLGLANIITLMALDLYGWKEALMV
TLLRVGLGAFFTGNAISFLCSFTGGLLSCLVMIELHRRFKESVTLPYISIAGAISHNIGQ
LIVIVLIIQNLYVFLYLPVLLVSGVITGYGTGFLASLLSSRIKQVPGIL
>aco:Amico_0112 protein of unknown function DUF1312 (A)
MKKGNKIILTAVLFLLVLSSAGNLLYRSHLNKNKPVALVEQNGEKLREISLKDILASEDW
VIHKGEEQSVIRIEPGRIRFLEATCPHQQCVKTGWLSRPGETAVCLPYKLSITIIGPAGE
GPDALSH
>aco:Amico_0113 ApbE family lipoprotein; K03734 thiamine biosynthesis lipoprotein (A)
MKKVFLAVILGIILFLAIFFMKSVKRPHPLEQTSYALGTILHFQIWGKDANQALEKALSR
IHDIEVHMSTHDPNSDIYKVNVSSGSSFVPVHEDTFYVVEKAIDYAYKSSGTFEPTIGGL
VNLWGIGTPEERLPSEEEIANAVSLIGYEEVQLDRKNMSIRLPRSGQHLDLGGIAKGYAA
DEVVAILKRKGIKSALVDLGGNIFVLGTKPDSTLWNVGVQNPLEPRGQYLGVLRVSNKSV
VTSGNYERFFEKDGKRYHHIFDPATGYPAESGLLSVTILSDRSIDGDALSTALFVLGKEE
GLKLASSIEGVEALVVTKEKKIYGTAGMDDFFKLTNKEYTYEKGK
>aco:Amico_0114 amino acid carrier protein; K03310 alanine or glycine:cation symporter, AGCS family (A)
MEVIDVIRSVNNVLWGYVLIFLLCGTGVYFTFRLNFVQIRKFGVVCKNAFGGITLFGEKA
GKEGMSSFQSLATAIAAQVGTGNLAGAATAIASGGPGAIFWMWISAFFGMSTIFSEAVLA
QTYKEKDIDGQIVGGPAYYISRGFGSKGLAVFFAIAIIIALGFIGNMVQSNSISDAFQTA
FNLPALYVGIALAILAGLIFFGGISRIASFTEKAVPIMALMYLIGGVVVLAMNVDAILPA
IKMIFYGAFNPKAATGGIIGVGVKEAVRYGVARGLFSNEAGMGSTPHAHAVAKVKHPAQQ
GLVAIMGVFIDTFIVLNITAFVILTTGVLDGKTTGIALTQAGFTQALGGFGNIFVAICLL
FFAFSTIIGWYFFGEANIRYLFGIKGLTPYRILVMIFIVIGSTMKVDLVWELADTFNGLM
VIPNLIAVLGLAKVVSKALDDYDNDGMLKSSK
>aco:Amico_0115 protein of unknown function UPF0182; K09118 uncharacterized protein (A)
MTKYNPFSEDEWFNNEEATPRRKVKFPVFPGGKKFIWLLAACVVIVFLAIPSLGHFYTDY
LWFEALEQTAVFWTMLVPKWILFAVATVVSFALLFLNFRIARRNTLKLLPEDSPFGNFPK
TLTSSAVFIGAGILALMNGFSTQKHWDMILRFLHSNPFEISDPIFGKNVAFYIYHLPFWS
FMQEWGMGILILSLIGSGALYAFVIVPLFAGNRQTVPQSVFKHLSLLVAALALLWGAGFW
LERFNLLYSPRGVAFGASYTDMHADLLALNVMTGLTLLVAILLVVGIYRSTWKFSVATLG
MLVVASVLLRGIYPEVIQKYVVEPNEFDKERPFIEYNIEATLHAYGLDKLKNVSILPESE
ATWDKLEQNKESMQNVRLWDSRPLLRSFKQLQEIRSYYDFIDVDIDRYRFDEEYRQVMIA
ARELDLKSLQNPTWVNQHVEFTHGYGIVMNPVNEVSPSGLPILWVENLPPRVHIPVDLSR
PQIYFGEKPDSYIFVKTTEKEFDYPMGTSNVRTTYEGSGGVSIGSFFRRMLFAMRYGDSK
ILFTSVFTPESRILFYRNVQQRLRRVAPFLLYDSDPYLVIHDGRLVWMQDAYTTTDRYPY
SEPISISMGDRRGYFKINYIRNSVKATVDAYDGTMRFYIVNENDPLIKTWKQIFPSLFSS
IEEMPKNLREHIRYPKDMFSIQSETLKTYHMLDPNTFYNKEDVWQTYRGSDGTEPLAAHY
MIMKLGDGQPAEFALIAPFMPVGRDNMIAWMAGRCDGEKYGELLVYTFPKQKLIYGPAQV
EALTNQHPEISSQLSLWSQRGSDVIKGNIMVIPIEDAVLYVQPLYLRAENSDLPELKRVI
VSTGGRVEWGERLDEALEKLLGKREGKTSTKPPLPAKEEAGEEKPLLYDGAIKELVQQAQ
HTWEQAQKALKEGNWNRYGEMMKQLESLLQQLGNAIQ
>aco:Amico_0116 protein of unknown function UPF0066 (A)
MMVEEFRLQSIGVIRSPFRQRKGMPIQPAGARGIRGTVEVLPKYEKGLQDLEGFSHIYLL
YWFHLSEGYDLTVKPFMDSEYRGIFATRAPRRPNQIGLSIVRLVSIKGNTLYIEDIDILD
GTPLLDIKPFVPEFDIFNRTFRSGWLEKQAVKAEEVKSDERFSG
>aco:Amico_0117 endoribonuclease L-PSP; K09022 2-iminobutanoate/2-iminopropanoate deaminase [EC:3.5.99.10] (A)
MKKIIASPDAPKAVGPYSQAVMVGGFLFASGQLPVDPATGKMVEGDIQTQFHQLMKNVTA
VLKEAGLTFDDVVKTTIFLTDMGNFAAVNAVYAEYFKGDKPARSCVQVAALPLGGEVEME
LIACQK
>aco:Amico_0118 protein of unknown function DUF1063 (A)
MFTVKEFLRSEVKPALGCTEPGAVALAVARAWKEADCECVRDVEVTVSSSIYKNGIAVGI
PGTNGLKGNVVAAALAAVCGNPEYGLEVLRDCSEEAVQKAQDLVGEGKVKIIADMNRHGV
YVKAVVTTAHHLSECVIEGSHTNIIKVTLDGKSRYTLQGISQNTQKNEEKSISDQIKAMT
YSETVRLIEDLDEEDVDYVMEGVRMNMEIARLGLDTTRKLGLGVGKTMMKFAGDGTDLRT
LGDKVKAISAAAADARMSGASLPVMSSAGSGNHGITAILPVSIVAEHYQKSREETARAIA
LSHLTTSFIKSRMGRLSPVCGCSVAAGAGAAAGMTFLLSGDLHKAEKAVEILVSNLVGML
CDGAKDTCALKVGTGAYEAYCAAMIVLEGNELDGPQGVVGETIEKTIENASAINIEGMID
VDRIIIEFVSKRYADEEALKNAVS
>aco:Amico_0119 aminotransferase class I and II; K14155 cystathione beta-lyase [EC:4.4.1.8] (A)
MGKYNFDAIIDRHHTSCEKWDFLKDKFGRDDLLAMWVADMDFTAPPEVIEVLKERVDHGI
FGYTGRTDSYFDSIVQWVDKRHGWKIEANWIRHAPGVVPALSMSVLAFTQPGDGILVQPP
VYPPFYSAVNGRGRRVVENPLVFRDGRFEMDFDDLEKKIDSSVKMLFLCNPHNPVGRVWT
EEELKRLGEICGRHDLIIVSDEIHSDIVFKGFRHVPIASLSPELAARTITCIAPSKTFNI
AGLSTSAIIIPNKRIRDNYTTVLDFLHIDSGNIFGTFALEAAYSKGEPWLEALIEYLEGN
VNFIEDYLKENIPSIKLVRPEATYVPFLDCRGLGLSNGALFDLLINKARVAMNNGAWFGK
GGEGFMRINIATPRALIKEGLDRIARALACIEK
>aco:Amico_0120 ribonucleoside-diphosphate reductase, adenosylcobalamin-dependent; K00525 ribonucleoside-diphosphate reductase alpha chain [EC:1.17.4.1] (A)
MKKEFNQRFDHEIDLDVLEHPAEPRLSENATWLLAQRYFIHRYDEEEGGVRQERSFEEFA
RRVARIIASAETLYLDKNDAKSLLWLQTLEKNIFNDILNRRFLFNSPCLFGAGAGMTTDP
KLSTLVYKSPDHMTFEEYETLLASKTKNQQLFACFVIDIPDSIEGIFDSVKDASIISKFG
GGVGGNFGWLREKGAGINGGTGGQASGPISFMETWNTMGSVVVQGGKRRAALMGMLFDNH
PDIMDFIDAKTEENKLSYFNISVCVSDALLKAVEEEGDFPLISRIDGSVAKTVKAKDLWN
KLSESAWKRGDPGVFFIDRANADNLLKLDPEWRIESTNPCGEQPLPNYTSCNLGSINVEA
FVTSKGGLPAFDTDGFVDQVYRSIYYLDLVIDACSYPLPRIEERTKRIRPVGLGVMGLAD
AAILLGMRYGGERFDEYCTSLGESMAAAALCATEEIVSVIGKAPFDESHLVKDLFHKFRD
ETGQKELFTAEWLKSTTIEDIISLIALMRGSETVPYTLINAIESIVNNEGLGSEEERLAK
VKDVLKALESGQIRNSRRLSIAPTGSISMLMDTSSGIEPNFAWTWTRRIIKKDGEGHELR
EFCHKLLSEELHQELKQTGCISDPTYVTAYDISTDEHVAVTGIFSRYIDSGISKTVNLPY
SADVEDVQKVYEMCYKLGTKGITIYRDGSRSAQPIEVKKKEEGVPHTSKVKQRPGLVVFG
KTIKQKTPWGSMYVTLNFDGTEPFEVFASIGKSGSELNAMTEALSRAISIGLRSGGKLED
FIATLKGLSGKEYWVFDYDDTHVARSIPDAIAMLLEKLIEKEEKPGEKHDLRCPECGSPM
EMISGCAYCFSCGHSPCK
>aco:Amico_0121 hypothetical protein (A)
MYYKMIQAPSFEIIFLKVHFLQSLIRTRKGQLIKV
>aco:Amico_0122 CRISPR-associated protein Cas2; K09951 CRISPR-associated protein Cas2 (A)
MKKWFIISYDIRNEKRLRKVAKLMEGYGQRIQYSVFRLHLNERGLEHLRWKLSKCTTAED
GLLITELCEKCISRLRMRNGENAWPDEPEKWIVL
>aco:Amico_0123 CRISPR-associated protein Cas1; K15342 CRISP-associated protein Cas1 (A)
MTITSENEALLRISSLHALLYCERLFYLEEVEEIRIADASVYAGRTLHEELAKEEGEEFR
SFFLSSETLGLTGKADAIRHRNGNWVPYEHKKGKPVLRKGEEPQAWETDIVQVTAYALLL
EEYFGRELQEARIRYHGTNTTITIKLSNENREKVYNAIQRAQTLRQRTERPPISDSPRKC
LRCSLAPVCLPEEERFSRTPEWEPIRLFPQEIEGAALHVTGHSTRIGRSGESFKLEESDT
PPQKIPSGNLHSITIHGNAQVTTQALRLCSDKGIHLHWYTGGGTHLGSFVPGPGPVQRRI
RQYQALINPGQCLKLARRTVLAKVESQLRFLLRSTRGKERDSEMEKGLNEMRSLLKAIPA
AEGVDILRGIEGNAAHLYFSLIPKILSKDVPPEMIPSGRTRRPPKDRFNAILSFGYSMLY
RAIIQSIIVVGLEPAFGFLHSPRSSAHPLAMDIIELFRVPVWDITTIASINRKQWNPESD
FSATKEKVWLSNEGRKKALILFERRIQEKWKHPVLEYSLSWQRAMELEVRLLEKEWTDAP
GLYARSRIR
>aco:Amico_0124 CRISPR-associated protein DevS (A)
MIRLRVTAPFATFRHFATGSFRPTIDFITPSAAFGLLLNIAGVEMRGGEGKNGTTLIQKG
LPPIKLAIGAIKFPEQQEILQQLHNYPVGTTRKEWKPFTKGSKYNILPVTRAFLSGIDAI
IAIDSPDFEEKLRNSLEGKTQRKYGLPFLGDNSFILDRIEETTPSLPAYWYCCLEEPLIE
LDKQRINRFTITIDREDMSKTRTALFAPTKERISEIPSGAWVEVIY
>aco:Amico_0125 hypothetical protein; K19075 CRISPR-associated protein Cst2 (A)
MNLFATVLTNAAPSANYRGESAENRAILQKITKGRLQYAIVSPESMRNAIREGLRSMGLP
CNRSRLHDEEQLAVKFEDYPDANVYADDFFMGWLIAAGKKDREKIKKEIKEKGRDVTLFT
FKRDSVLRMNLAVALEPYRHDTVFTQSPQHLESPWKNADSSQLLHRETIFTSFQYPFALN
LEDCKEKAEWTKTLLSVIGQLGGVAGNHARSLFDMAPSSIIIRMTHKLAAGYDTYGFKTE
ENGTHTFPEIMEGILHDNLPGSEFLIGGKIVCDMNEIKQNALLEKGTTLNRNAGKILEMA
GNRAFG
>aco:Amico_0126 hypothetical protein (A)
MKTKNAKEKNETILELEYSLDNLPSAQHKTGLAGLVLLLETMEEREMAPLPEYKENIDGT
WTFQFTRKSFQAVFDELYDGENIIVESPSKWSGASPIEIREKEVEKNGKKKTERVFVYEI
TVPKGSFFKGLFSEGPEGKKRLELWRDALWSTYKGKPASRGVYSERVQNNPCSFVEKLWS
SLIRKKGGIEDLAGSLLLGAEGFNAEGIPFKGLLHENVLLHFTPIACALFVVRNFMVKKG
NRDNKGTYSVEWDENGYVFVMPEITKIKPYLGELRKWFQNDPEKETKSFRPSSSIIDLPE
ESGLEFLSAISGRRLETEGVFDRVEGVEYYHMTKKGNSVKLLSSSRIPVSVPILNEYNSI
VSAGGRKKPLNFLYKTLRIRNLLNGTHWHVGMEGILETYPSEFFIWSREGSPRNIPFFGL
DINKKFKEIAQKLYYIEQEAKEMEENGVNSNLIDHTERLAAKVRNIVRNFVISELKSRPK
IKIPGGKTHLEQTKEDSFLAYPEDYLAELKKICTGAFLALRGRSGTDIAEFFTGTLCAIP
QFLKNDFKNEGKDDYLLMAKSLVDPKEREKIKLFAMLALSACSYVYYPKERQSQPEIETE
>aco:Amico_0127 CRISPR-associated helicase Cas3; K07012 CRISPR-associated endonuclease/helicase Cas3 [EC:3.1.-.- 3.6.4.-] (A)
MTILAKKGIAVGNVTIQKTLLEHTQDVLNASFSLFGKEHEPKHLGEKWLSFFKIHETEFF
NFSQNLKAAIVFHDIGKSNDQFQKALQGNAPQSLRHEFLGGWILSQELCRKFIESQGIDF
HIIRASVMGHHLKLKKGILNSSDYDNPLIKILANGVQDILDLFSSEFNSKESCLLNHAIP
QRINIKEEKIALDFDSIEKELRRSFPAQEPQKLRLLRAVRTALILADAAGSGLAREMNQS
VDVPMTRWIDNAFDKNNLLSKEKIEYDVIAPRCTQIETTGEKKPFLFSEFQLASSTLPDR
TCLLAPCGSGKTLAAWKWGSGVASRHPISRFIFLYPTRATATEGFRDYVSWAPETDGTLL
HGTSNYELQGMFDNPDPRSEKEFLTNDRLFAVGLWQKRLFSATVDQFLGFMRHDYRSSCL
LPLLADSAVVFDEIHSFDQTLFSALLGFLREFNVPALCMTASLPINRLDQLREAGLKIFP
ESIASFPDLKEKASAMRYRVKQCKKEEALEEALKAYKNGEKVLWVVNTVKRCQEIAMELQ
ESFAENLLCYHSRFRLKDRQKWHKKLIEKFRDPEPMIAITTQVCEMSLDLSASLLISEFA
PVTSLIQRMGRCNRYLEICEGGRILLYPPAKNLPYSKEDIEIAEAFVRNINNKTINQEDL
QSLLEEFSPQNREMEKLLPFLNSDAFAFTFGGGIRDGDVYTVSAILESNINNYWNLRKQF
QPIDGLILPAPQNCVERGNGLPSYLYIAKGRYVESLGLLV
>aco:Amico_0128 CRISPR-associated protein, Cas6-related protein (A)
MVDLEFQLHGKTIDADHGYQLYSAITDILPSIHHAEHRRNISIHPINGAPCGERKIALNN
KSRLTLRIPVDKVPDFLFLCGKFLRIGTHNVTVGIPVSRKLVPYPILGSRLVTIKGFTEP
DQFLDAVQRQLDTLNILGTPHLLLRSHLKSIEGKTDNRISSPFIKRTLCIKDKNIVGFPL
LVSKLTAEESLRLQRTGLGGRRMMGCGVFIPQRRE
>aco:Amico_0130 GntR domain protein (A)
MSLSMFEEIKTRTLQEQILEKLKDLIKDGSLKAGQFLPSERDLAKTLGVSRIPLREALNK
LQVLGVVERQHGRRTLIKGLGGIPITEIIEIISDSGDEIETVNQLKEIRLILEVEAAGLA
SQRRDKDDLKRLEELVEQMEKEYKEVEKLQVLSLRFHMAIVEAAKNRILSLVYLFFHDLQ
QRSRKYSKRIHSDPIGIVKDHKEIFKAIQEKDRKLAEELMRSHLDQVTFILPYQEK
>aco:Amico_0131 TRAP dicarboxylate transporter, DctP subunit (A)
MKRFLRGLALFVVMGLIFGLVGTLGMGSAFASSDTYVFKLAIEMPERHPYWMGATKFNEL
LQEKTGGRVKIDIYPSGQLGTQKDTAEAVAMGALEFSLVSGAVLERYDPRAEVVQLPFVF
RDLDHAHKTMFGDFGKKMGSWFEAKGIMVPSFLLNGPKHVTSTMEIGSPADMKGIKLRTQ
QAPTMIEFGKALGCVVSPMPYGEVYTALQLNTVDAEVQCVANVLFDKHYEVAKNMNDVTL
FVYLEPLLMSKKVYDGLPKDIQEAILECAVEAADWQWNYYRSNMHETFIPELTKLGVKFN
AGDAAEWKKALEDAGYYNKFEQHKPLMDEIAEVK
>aco:Amico_0132 Tripartite ATP-independent periplasmic transporter DctQ component (A)
MTKKATMGASSTRSAITYLCDGIEAVLDRFLVPLLMASLAFIVFFQVINRFILHIPAAWT
EEMGRYLFVWASLLGAVSGVRKGAHLNVEIVQNAVKGSFRRILMLASDIFCLIFFGVLGY
QGLYWVKTSGINVLADSMDIPMLYIQVIVPVSAILMLIFTAEHIHRVIVKHNDKEAGDCK
C
>aco:Amico_0133 TRAP dicarboxylate transporter, DctM subunit (A)
MLTAWLLAILAISIAVGAPIAVSLGLTAVGYFLLKGQASFLFLVAQRLFAGCNSFELIAI
PLFVLSGDLMLDGAISKALVDLAKSMFGWVRGNLALTTTLGSMLFGAVSGSGPATASAIG
SIVAEPMAEEGYPRAYTSAVIAASSPLGSLIPPSILMVVYGAASGASIAKMLMSGIGPGI
LFGVLFMVYEIHVGRRAQYGSVSPFSLSQFLVALRKGVWALIAPVIILGGIYSGIFTPTE
AAAVTVFYSLFVGMVVNRTIKLKNLPSILLRSGVTSGAILFVLGTVAAFGYVITREGIPQ
QLTIAATSIIKTPIMFLIVSQVILVVAGMLMNGSAAIMLLVPLFLPTVRQYGIDPVYFGG
LMVANLSIGMYTPPVAVTSYVASRIAGASFDETNRALVPFLVVSFIAIVILLLVPGIITF
LPHYLLD
>aco:Amico_0134 hydro-lyase, Fe-S type, tartrate/fumarate subfamily, alpha subunit; K01677 fumarate hydratase subunit alpha [EC:4.2.1.2] (A)
MVRYPNLYQDVYDMIYRSTTSISSDVKEMMQAALERETNDTAKSMMQAMLDDAKMAGEKV
KPLCQSPGFPTIYVSFGDKSSPREDIKKIWANALVEGTKNHLLRPSMVDTLTRENPGDNS
GVGVPNFEFDYCPDQEYLDMLLSFKGCGAELANAMKIFTVAQLEKDKDFAGLKRWVLDTV
IKGGGKPCPPGAIGIGLGGQMDVACKLARKAVSTRRWNDVHPDPRYAALEKELLENINSL
GLGAAGTGGDTTLLAVKIAAVSTHTAIAPAAISFHCWAARRTHVRLYPDGRKEILL
>aco:Amico_0135 hydro-lyase, Fe-S type, tartrate/fumarate subfamily, beta subunit (EC:4.2.1.2); K03780 L(+)-tartrate dehydratase beta subunit [EC:4.2.1.32] (A)
MAEKLLTVPLKEEEVRELKAGDVVYLKGPIFTSRDMGHINIKQLLEKNEKLPVDFNGSAI
FHAGPVVNKKEDGTYELVVIGPTTSIRMEPYYKMVADLGVRAIIGKGGLAEDSLRQFAET
GQVYLQAAPGCAVVLAEGISKIKEVHWLELGVPEALWVLDAHKFGPLVVGMDSHGTSVYK
ELREKAETRNKELYG
>aco:Amico_0136 fumarate hydratase, class II; K01679 fumarate hydratase, class II [EC:4.2.1.2] (A)
MEYRIEKDSMGEVKVPVDKLYGAQSQRSIDNFKIGIEKMPKEVIEAFAILKKAAALANNK
LGVLDDVRAKAIAKAADEVLEGKLEGNFGLAVWQTGSGTQSNMNVNEVLANRANQILNDP
EHKVHPNNHVNKSQSSNDTFPTAMHITAVLTLENDLLPSLKQLKDTLHEKSVQYMDIVKT
GRTHLQDATPLTLGQEISGWVRMLERSEEMILSGVSFLKDLALGGTAVGTGLNAAVGFDV
EVAAQISALTGKNFKTAPNKFHSLTSKDELVFAHGALKALAADLLKIVNDIRWLAAGPRC
SIGELLIPENEPGSSIMPGKVNPTQCEAVSMVVAQVMGNDVTVGFAASQGNFELNVYMPV
LILNFLQSSRLLADCMRSFNDHCASGLEADEERISHFVTNSLMNVTALNPYIGYDKSAEI
AKKAHKDGSTLKEAALALGYLSEEEFDKYMDLKAMCAPKTVKVKE
>aco:Amico_0137 Malate dehydrogenase (oxaloacetate-decarboxylating) (EC:1.1.1.38); K00027 malate dehydrogenase (oxaloacetate-decarboxylating) [EC:1.1.1.38] (A)
MLSKEDLLKKAKKPAEDAMKLHPFYKGKMQTSLKCCIRNVDDFAIWYTPGVAAPCKAIKE
DIDLSYEFTNRANTVAVVSDGTRVLGLGDIGPEAGMPVMEGKALLFKYLGGVDAVAICLD
TKDPDKIIEAVRLIAPSFGGINLEDIAQPKCFYILDELRKDCKIPVWHDDQQGTAAVNLA
GLYSALKIVGKKIEEAKVRFFGAGAASVATARILISAGVKPENIIMSDSKGTLHKGRTEL
KGEFDAKWHLAQITNPEGIEGGPEVLFEGADAVYCYTKPGPGVVKKEWVSRMAKDAILFA
CANPIPEIWPWEAKEAGARIVATGRSDFPNQVNNSLGFPGIFRGTLDVQARTITDEMCIA
AAQTLSKCAEKKGLSEEYLIPTMDEAWVYPEVATAVALKAIEQGIARKVFSREELLKMAT
EKIQYAQNMTKCLTENNFIKMP
>aco:Amico_0138 MmgE/PrpD family protein (A)
MASITKGISRQCADFVSFLSFSDLEQKTVSITKKCIIDWLGCVLGGSSTPAASIIESLMA
DMGGKSQATFIGSFNKGTTLQAAMVNAYNCHILEMDDVHKSSISHPAAPVISAAFSLAEY
LESSGKDLIEAIVAGYDVMIRIGEAVSPSHYAIWHTTSTCGAFGAAAATAKLLHLDEVET
LYSLGNAGTQAAGFWEFATDKAMTKYLHCGKAAYNGLISSLMSKKGFTGATRILEGDRGF
FRACSTETNFSESFKDMGQNYRINETVYKPYASCRHTHGPINATLELRNQKGFSYEDVED
ITVETYDTALRLVGNTDFSTSPAAKFCLPYCLASALVFGKVGVTEFQEEKLKDPRIKRIV
PVVKIMPTDEMNSLYPSKWASRITVKTIQGDLYSSFIEYPKGDPENTMTDAEIEDKYLEL
ATLKVEKSKALELLHKCRSIEDCDNLKNFFV
>aco:Amico_0139 Protein of unknown function DUF1847 (A)
MKCHLCKEKSCYIGDPCKKTDSISLYDDPLDRKLLVVAAEIEALFYKEICRVDETLEFTR
RMNFKKIGIAFCLGMRKEAKILGEIFSKEFEVHSVCCKVGSIKKDEFEMAKNPRIGEYSC
NPIEQARILNNEGTEFNIVLGLCVGHDSLFYKYSKAPVTTIVTKDRKLGHNPVAALYCPY
IRSDLGKELK
>aco:Amico_0140 Patatin; K07001 NTE family protein (A)
MEKTNNMEKKHENIQEKEKNRTSPWGRRRSWRCSYRGVKSNRRVQHPISYIAGTSIGAII
SAFYAFGKNWEEMAILLKGLNWLDISRISLSQFGLLSNKKLGKLITDNLGDVTFDEACIP
LAMIATDITSGEKVALKNGNVAAAVMASSCIPGIFIPVEIDNRLLVDGELVENVPITPLK
DMGANFIISVDLFGKLKQKKPENIIEVLFKSFHIALETATKLQTEESDILIRPDLSPFNT
FDISKAENIIEIGYLEAKRMLGENKVVH
>aco:Amico_0141 transcriptional regulator, RpiR family (A)
MKRIKMAYPKSKGTQEKLIRFILDYPDVAAFLAIGDLAEKIGISTSSISRAAVDMGYSGF
PEMQKEIQQHLRRRILPTERMERAVTKDGNFTFRDSVRNDIENVKKTLSRIPDTLFNDAV
TLLSKANEVFVVGLGTQHPSAMYFSGVMKQIRDRVTLISHETTEYFDCFSRISSRDVLLP
ICLPRYSRFTVHAAQEAEKTGCKIIAITDSEISPTGILADIVLQVEYESMSFFNSNVAVM
AVLNALATSVAMEDWEHARERVGKFSEVALNWNAFYQENSGESMGERL
>aco:Amico_0142 aminotransferase class I and II; K00812 aspartate aminotransferase [EC:2.6.1.1] (A)
MRISDRIARMKPSATSLMAAKAREKRSQGFKVISFTTGEPDYDSPSEAVIAARKAMDERQ
THYPPTSGITSLREAVGEYYRDHMGLIYDPSREIVVGTGAKQLIYEALGALVNPGDEVIV
FPPAWVSYVEQIRLFEGVPVEVETSDTNFIPDIERTEKAITPRTVAMIINSPNNPTGAIY
PEECLRGLAELACKKGIMIINDEIYERLVFDQEECPQILKVCPEARNWVLNVNGVSKAFA
MTGWRIGYALGPGKLIKAISDFQGHLTSGTSTISQWASVGALVKSQEYCETMRKGFFERR
NLIVDLLSQIEYINFVKPQGAFYVFVDISSCLKRENGIYLENDVAFCEGLLERKNVAMVP
GTAFLSPGFVRISYSCSKEDICEGVKRFIEYLEEIHAVN
>aco:Amico_0143 conserved hypothetical protein (A)
MKKILVAVVLIFLVVFSGTAFAAYPTKPVNMIVAYAAGGSTDILARITAKYLEAELKQPF
VVVNKPGAGGSVGFTSIAKANPDGYTIGLINLSGVIVNPIVQPDVVRYRITDFVGIANVV
TDPGIFCVSPDSPIKTLEDLVKEAKANPGKLSISHEGFGAGDHLGVAEFMKQAGVELNPV
LYEGDAPAKAALLGGHIDVIAVNVSEVAEMVKAGQLHALAVQDTKRSAELPDVPTFSELG
YPTVMQGTASRGFAAPKDIPAEALDILVEAMKKIVATPEYQSELKNLNMPIDFIPGEEFT
TLLIEQDKLWSDLWKTSPWIKK
>aco:Amico_0144 conserved hypothetical protein (A)
MFFVGIAALARALSYPAQTKMMPIIYSVALIILSFLLGLRTIRKENSSEENVVRTEEPLS
RVFLVGSIIFAYIASIQILGFFSSTILFLLSFMFLMRAASWVVTTLVSLVTTTVIYLFFE
TLLNIPIPKGIFF
>aco:Amico_0145 protein of unknown function DUF112 transmembrane; K07793 putative tricarboxylic transport membrane protein (A)
MTMMEYLLPALGNIFEPEAIFILFVGTIAGLIVGSLPGLSSTMGVALAIPLTFGMDPKMG
LMLLGAVYCSSVYGGSLTAILIRTPGTDASIATTFDGFPLTQQGLAGKAIGISTISSLVG
GIISAMALLCIAPFLAKMALKFGPSEYFLVGLFGLSVIISVSSGSYLKGLMTGAFGLLIA
TTGMDNFTGFPRFIFNNDSLLDGIPILPALIGLFSLSQAIKISVSDKTSIIDNPENLKFT
DRILPEKEDMKRTWKTMLRSSIIGVIVGIMPGAGTGIAAFLSYNEAKRASKNPESFGKGN
IEGVAAPEAANNAVTGGSLVPALTLGIPGNAVTAVFIGGLTIQGLIPGPNLFTKYGEITY
TLLLSLFVANIMFAIIGLAFAKQFVKIVKTPTKVLAPIICVLSIIGAYSIRNNFLDVWLL
FGFGILGYFMERFEFSPTPIVLALILGPMVEAEFRRTLTLFQGSLVPVLFRPISLFIIVL
IIISVVFPLVRELRRERQLASEK
>aco:Amico_0146 pyruvate carboxyltransferase; K01666 4-hydroxy 2-oxovalerate aldolase [EC:4.1.3.39] (A)
MVELLDCTLRDGGNVVGAGFPKELTEKIMKGLIDSNIKVIEYGHPSGLGGNKAGVKNAPL
SDEEYLEIGSPYFSQAEVGMFCQPKHATISEIKLAAQKGLGFLRVGINAGDSAKAKDLIK
EIRGCGIKVRTSLMKGYILPPDELAEEARSLERYGAQAVTIMDSAGYMLPDEVKKYVEAM
IKKVSIPIGFHGHNNLGLAVANGLAALQAGATSIDCGVMGMARSVGNIPTEVFIAALLRS
GESVEYDLFSLLSFIDKDLAQDLQHCYHNPNPPEQLILGLSGCHSSFLPLFKGVAEASSV
DLYKLIINVSAQNMKAPTKELIEEFAKRL
>aco:Amico_0147 S-adenosylmethionine synthetase (EC:2.5.1.6); K00789 S-adenosylmethionine synthetase [EC:2.5.1.6] (A)
MADRKFLITSESVTEGHPDKIADQISDGVLDAILADDPMGRVACETLVTTGMVMVAGEIS
TSTYVDIPKLARDIVKEIGYTRAKYGFDGDTCAVLTAIDEQSSDIAQGVDTALEVRSHTE
MGEAEVAKVGAGDQGMMIGYACTETEEYLPMPIALAHRLARRLALVRKNGTIPYLRPDGK
TQVSLEYVDGQAIRAENLVVSAQHHPGATEAQIRGDIIEHVIKPVVPEHLLRPDTTILVN
PTGRFVKGGPMADTGLTGRKIIVDTYGGWVSHGGGAFSGKDPTKVDRSGAYMTRYAAKNI
VAAGLAEKCMIQIAYAIGVAEPVSLMVDTFGTGKISDEALTDLIERHFDFRPAAIIRDLD
LRKPQYRRLAAYGHMGRIDLDPLPQWERTDRADALARDAKRL
>aco:Amico_0148 Pyrrolo-quinoline quinone (A)
MRKNHILMLAIFFLLVFTLPGLAAEKEPLWQFEAGMPLTGTPTYDKGVVYIGDQGGAVYA
LNAETGELIWQYDAGTSINGAAAMNEKTIFVGGTDGRVFAIERSSGNLLWQTLLGLDLAP
GAIWGSPIYGAERLFAGSADGRIYAFDPETGVVLWTFDTGRELRSTPLYHEGLIFVGDHI
GRFHALDPKTGNRQWGGGSGGPIDTATTTWKGFIYFGSWDGLLSCVKIKGIIPQWKYNAK
SAITTSATPEDGRLFFGTQKGILHAVDAITGQMLWTYETEGAMQATPIAFNNIVYIGTAT
GKVAAISAIDGNMIWEYQTDREILASPALGDGRVFLGSMDGKVYAFSTE
>aco:Amico_0149 conserved hypothetical protein; K07112 uncharacterized protein (A)
MLKGFNSLLMSRLGPIITGGVVGLLAALLVRWGNPGNMGICVACFTRDIAGALGLHRAAV
VQYLRPEIAGFILGSFVSALVYREYVPRSGSAPVIRFFLGMFAMIGALVFLGCPWRAYLR
LAGGDWNAIAGIAGLVAGIGIGIVFLWKGFSLGRSYEAPKGTGYFMPVAAIALLVLVIMA
PAFGKDGTGPIFFSESGPGSAHAPIIISLIVGLLVGWMAQRSRFCTVGAIRDLVMVRDSH
LFNGVLAFIVIAFATNIVIGKFHPGFEGQPIAHTNTLWNFMGMVLSGLAFTLAGGCPGRQ
LIMSGEGDGDAAVFVFGMLVGAAVSHNFSLASSGAGPAAFGPSATIVGLVFCLAVGLIMR
QRLN
>aco:Amico_0150 SirA family protein (A)
MSESIIVDARGLSCPQPVLETRKALKDLSGGQVEILVDTVTSRENVARFARSQKWDVAIE
QYEGGYKVVLTK
>aco:Amico_0151 2-nitropropane dioxygenase NPD; K00459 nitronate monooxygenase [EC:1.13.12.16] (A)
MSRSIPVLKIGKYQPRYPLIQGGMGVGISGPNLAGNVALHGGVGTIASVGLACNQPYYTG
RNYFEANQRAVREGLIKAREIAGEKGVLAVNCMVALTDYELHVRSACEGGVNIIISGAGL
PIKLPDYTKDFPEVALVPIVSSAKAASLIARRWERLYNRLPDGFVVETPLYAGGHLGVTK
MEQVENEEFSLEKVVPEVVEYVEKELKTPTPVIAAGGIWTREDIEHAFDLGASGVQMGTR
FACTYEGDASDRFKQAYIDATEEDVVIIQSPAGLPGRALRSPFIDKYLREGTVGNKPCIA
NCLTHCRYRTERKTFCIAQALIDAFFGNWEEGLFFCGTNVTRITKKEYVADIIAELFGPQ
ENK
>aco:Amico_0152 MscS Mechanosensitive ion channel (A)
MKKTWPARLPRAWILLLLMSIFMALPTAGCGAVLPLPGSVPLSSSGEGVAQEESFFTPEK
IKQRIVEIEKTIETLQSSQPLLTSEQVGLTEGEINSRLKGLESLIALYQRYLSVAERAKK
TQSDFEKQKAESQKDIAALVPDNPPYSLSFYENYRGRLETLSQEIDTVTYAIRLSESAIV
SLKEKIRQNEQHLAMLKEEQTPSKFSEWVQQEVELETEKNRLSLAFREKNVEESRLRFDM
LEMERKNVTEGMKWIAQHLQYDEADLKRQVSLIKERERQLQEQAETLRQESEKAREEFMN
AQARAESASDAENLSLYRAQQSEKETWYVYYQAAMDQAEQAQVWAEETREIWETRYSLLE
KKLPTAELIKRRTETEMRKKDLDNVLLGLQKMQVSLQSRLLTLDSSMASESESSPLYRVL
RQESEGLKKQIELNGQYMTSLLSISMLNTRLLEELESLLSSVTITEKVSVASLERLRAFL
NFQLWSGDGFSVSVKKLILAVIIVLLGFIASRKATKGVKQYLLRRFEMDPTAAMAIQKGL
FAILVFICILAALDMVNIPLTAFAFLGGALALGVGIGAQNIFSNLISGLILFFSKPFRVH
DIVEIEDIVGTVEEIESRSTRIRTFDNVDVLVPNRYFLENRIVNWTRTDQVIRGKVKVGV
AYGSPAREVERLLLVAASSHKDILTMPEPYVIFNDFGSSSLDFDLYFWVDMRKASRFVAQ
SDLRYKIIELFEERNITIAFPQLDIHFDKDVSHNMAIVNHPQGKEASRE
>aco:Amico_0153 peptidase M20 (A)
MTHPPSPERLFSLCIDLASIPSVTGLPGRENEAAYSIYRWLGDLPYFHERPENIFLIPVQ
NDGLKRHCIAALVEADPPCKETIIITGHFDVVDAKGYGSLESLAFQPQNYTERLKKEALP
KDARADLESGQYLFGRGMADMKYGLALEMACMEKFSESPEKMQANLLFLAVCDEEGMSAG
MRSAVPWLRGLQKKKNLEYLVCINTEPSVGESAERGYLYLGTIGKIMPLFFCVGREAHVG
EYFKGISAPLIASCLMTLVEGDAESADRWKDRVFPPMACLKLADLREQYAVTLPEMAVVF
FNSLVVQKTPGQVLEYMNKRAEEALSRALALREGERQKLSFSFDQEEKEQGVVLTIQELI
QDVAGQKGCLPQDVLGPILSGIHSGKTIHDRGIEAVRLLLRESNRRGPLIITGFLPPWYP
PRCNRDASRGDRVIRMVAQEIVEESADLTEEPLEIKEVFEGIMDLSYMGFQGEEHDMEAV
AANMPLWGADYHFPAEDLLSLDVPVMNLGPIGKDVHQYTERINLSYALHVLPPLFVKAIE
RIPKVYRSLLY
>aco:Amico_0154 conserved hypothetical protein (A)
MAFQLPIYVEPNFDKEPFVSAPDAGICKVEAEGVAPPGYHALSIYPEYFKVNSQWSLVRE
SRMDCVPVVRNEGIIEAVEFRNLHVGDKVIVGRSEDGRYGIYLHATPFAMPEESGDVFSF
RTGRSRETAYSRDYDNLYELMRYERDHGYIIWVLGPAVIFDHDSKKALSELIEHGYAHAL
LSGNAMATHDLEGSMKRTALGQDIYTQEQRPLGHYHHLDLINTVLQYGSIEKFIEEENIN
DGVMYSAIKKGIPVILAGSIRDDGPLPTVIGNVYDAQDAMRACTKKATTVIALATQLHTI
ATGNITPCYVNREGRIRPVYFYSIDVSEFAVNKLRDRGSLSVTPIVTNVQDFLVHLRNNL
VP
>aco:Amico_0155 Extracellular ligand-binding receptor; K01999 branched-chain amino acid transport system substrate-binding protein (A)
MVKRGNIWRKGLIGFLFVALLIGVVGVTPISAQEKPIKIGYLAALTGDWAAYGQTEEKSA
KLAVDEINAKGGVLGRKIELVVYDFRTRAEDAVNAVRRMIEEDKVVALVGANGSGINIAT
APLVNRYGVAQIGTVSTNPLVTVDEKGNVRPFSFRICFTDPYQGKLIAYFAAKELGRMNA
AILYDVGNDYSHGLREFFMASYGGYGGTVVADLGFRGGQDVDFRAQLTEIRDKKADVLIL
PNMGKEMALIMKQARELGMNEIVFVGGDGYGEFMWEIAGDAMENSYWINHVAPEDPAMQL
FFKAYKEKWNDECKEFVNGVLGYDSVYWLVDAIARAGSDDPKAIRDALAATSNLALHHAT
ITIDPANNTPKDKDGVVLVAKEGRGQFYKKIKP
>aco:Amico_0156 inner-membrane translocator; K01997 branched-chain amino acid transport system permease protein (A)
MQQVINGLSLGSVYALIAVGYSLVYSVLLFSNFAHGGFLVIGGYICYGALKSMGVNIWLA
GMLSLAGAGIAAALTERIAYKPIRERTNVTLYLLIASMGMSIVIENIFVIVAGGRFRALP
PVIPTYPVQLFGLATTSAFDLLSFLIALIALGCLQLFLSRTKWGLAIRAAACDLRTAGLM
GVNVNLLISIVFFTAGALAAIGGIFLSVRYTLYPQLGAITIKAFVAAVIGGLGSLPGAVV
GSLILGLAEMLAAGFISSQMRDLVVFSLLVITLLIKPSGLFGKQMSEKI
>aco:Amico_0157 inner-membrane translocator; K01998 branched-chain amino acid transport system permease protein (A)
MSGYTEGIITLLCINAIAAMGVSLLTGFTGIFSLGHAAYMALGAYTSAILTVHYGVHWLP
AILLGGGVAVIVAYGIGIPTLRLMGDYFAIASIGLGEAIRLILENWQSLTRGARGYPGIE
PYTTLPVALTFFVIMALCMFNLINSRYGRAFKACRDDYVAASLLGFHTARLRVLSLMISA
FYCGVAGALLAGFLSFIQPIMFDMLKSTELTAVVVFGGLGSMAGTMVGTLVITLVTELFR
PISQYRMLIYGAVLVIIMVIRPEGIMGGLNGGGLLNKIFRRKDNGGTA
>aco:Amico_0158 ABC transporter related protein; K01995 branched-chain amino acid transport system ATP-binding protein (A)
MAALLELNGVDKFFGGVHAVQSMSFALNEKEIVGLIGPNGAGKTTIFNVVTGVYDPDGGR
ILFDGEDITPLKTYEVIRKGIARTFQNLRLFPRSSVLENVMTAAQQHEAYSFVEAVTHFG
KWRMKETSIRDRSMELLNRVGLADRALQPAGTLPYGYQRRLEIARALALDPRLLLLDEPA
AGMNPEEVMALNELIKSIHMEFQLAILVIEHHMDLVMEICPRIICMNFGAKIAEGSPEEI
QANSEVLKAYLGEEDEE
>aco:Amico_0159 ABC transporter related protein; K01996 branched-chain amino acid transport system ATP-binding protein (A)
MSDVENILLDVQNLQVSYGAIRALRGISLQVKEGEIVCVIGANGAGKSTLMNALMSEVRR
EKGLINFSGAPLAQRSYDVVKQGISLVPEGRRVFAPLTVYENLMMGAFPRKEPEKVKQDL
QWVFSLFPRLEERRDQYAGTLSGGEQQMLAIGRALMSRPRLLLLDEPSLGLAPIIIRDIF
KELRRINSEGVTILLVEQNARQALLLSHRGYVLQTGSIIMAGTSEDLLNSADIRNAYLGA
GRKKGLL
>aco:Amico_0160 aminotransferase class I and II (A)
MKLPAFKIERYFARYEFKTEFLLCPSDCESFSLSELLQMADTESLSLWKNLRLGYTESLG
HPLLREEIAALYTGLSKEDVLLAVPEEGIFLAFNGILEPGDHVIAISPAYQSLYSIPEGM
GCEVSYWSVKEKNGEWTLDLDELEGMIRPATKMIVVNFPHNPTGYLPEKKDFLKIVDIAS
RHDLYLFSDEMYRFLEFDEMSRLPSACTVYEKAVTLGGLSKAFGLPGLRMGWLAAQDREI
LNITAQLKDYTTICGSSPSEILSLMSLRAKEKILQRNRALIASNLEEIETLFHKHDDLLH
WVPPKGGSIAFPALKGNIPIEAFCQEAIDQYGVLIIPGTLFGSKENRFRVGFGRATFSEA
LKQFEVFLNNRKG
>aco:Amico_0161 MoaD family protein; K03636 molybdopterin synthase sulfur carrier subunit (A)
MKLRVHAFLIYATGEKEFDMKAPATIRQLLEDFSNRFGEPFDKWIWSSNEVPHRLMAGTI
IMVNGKHIAHLNGLDTPLCDEDVVNIFPPVGGG
>aco:Amico_0162 transcriptional regulator, BadM/Rrf2 family (A)
MKLSTKTRYGLRALLELVRQYDGRTPLSITDIASKENISERYLEQLFLKLRRDGLIESVR
GPQGGYLLSRAPMEITVAEVVEVLEGNIQIADCLEGPECMRESACPARKLWLRLRDSIDN
VLVSTTLKDLIEDHDLQK
>aco:Amico_0163 cysteine desulfurase NifS (EC:2.8.1.7); K04487 cysteine desulfurase [EC:2.8.1.7] (A)
MRQVYMDHAATTPVASEVLKEMMPYFTESFGNPSSLYTLGQQNKEVVRAAREKVAEVLNA
SPDEIYFTSGGTESDNWALKGVAFTYRNKGNHIITTKIEHHAVLHSAEYLAGLGYDITYL
GVDEEGRVSVDDVRKAITEKTVLVSVMFANNEIGTIQPIAEIGRLCREKGVLFHTDAVQA
VAHIPIDVKAMDIDLLSLSAHKFYGPKGTGVMYIRKGVKLDNFIHGGGQEKGRRATTENV
AGIVGLGIAIERAAGKISSEKSRLTALRDGLIEEIMARIPYAKLNGAAGDGRLPNNVNVS
LIGVEGETLLMDLDMFDIAASTGSACSSGSLDPSHVLMAIGLTHEQAHGSLRLTLGESTT
EEDVAYVVEKLAGIVERRRNMSPLWEDFLKAEERSEKNAL
>aco:Amico_0164 FeS cluster assembly scaffold protein NifU; K04488 nitrogen fixation protein NifU and related proteins (A)
MLYSEIVMDHFQNPRNVGEIKDADGVGEAGNPRCGDIMKIYIKVENDHIVDIKFKTFGCA
SAIASSSMATELVMGKTIEEAWNITNSAVAKALDGLPPIKMHCSVLAEEAIHGAINDYRR
RQGLEPWEDKSHDELVDEHSHHFHHQG
>aco:Amico_0165 UBA/THIF-type NAD/FAD binding protein (A)
MIPRRYDRNIASLGMEGQERLFRCHVLVAGCGGLGGVVVEILARAGVGTLTLVDGDVFSE
SNLNRQLLAKEDNFGRLKAEAAEARVKEINGHVNVWAVPHMLTEDNCQSLLAGVDLAIDA
LDSNLARAVLYKGCKEAKVPVIHGALGGMIGQVGRYRPWEKTHFDVFEGSLPDAGIEVAA
GTPSFTPYVIGALEAAEAIKYLAEVEEIRWGTLTLVDLAIMSMETLEL
>aco:Amico_0166 DNA-3-methyladenine glycosylase I (EC:3.2.2.20); K01246 DNA-3-methyladenine glycosylase I [EC:3.2.2.20] (A)
MKRCPWAETHPLLTAYHDEEWGVPQYDEERLFELLILESAQAGLSWLTVLKKREGYRDAF
AQFDVEKVAAFDQQKIEGLCQSPHIIQNRRKIAAAVNNARQFIAIAEKHGSFSRFLWSFV
DNKPITNHWKNPSDVPASTPLSARLSGELKKRGFTFVGPIICYSYMQAVGMVNDHLIHCF
CHGKSF
>aco:Amico_0167 Aldehyde ferredoxin oxidoreductase (EC:1.2.7.5); K03738 aldehyde:ferredoxin oxidoreductase [EC:1.2.7.5] (A)
MKMQMVHIDLSTGTIDTFSVEEGVARRFIGGSGLGTYFYFKYSRPEIDPLGAENPLIFMN
GPFQGTGIPTSGRHQIVSKSPLTGAHGESDAGGTFGFHLLRGGFYGLIVEGKAEKPVYIV
IRNGEVSLRDASLLWGKDSFETEQMLKEEFGGACGVSCIGPAGEKMALIAGIMHDGPHAR
AAGRCGLGAVMGSKNLKAIVAGGTFRPGLFDEEKVRALSKEKHLLFSQKLAGMTRFGTAG
GVSLAEEYGDLPIKNWQQGSWKPEVLSITGEAMADTILTENYGCVACPIRCGREVAFDNI
AGAGPEYETIGMLGSNCLVNDLKDIARAADICNRYGLDTISTGAAVAFAMELFERGIVTE
KEIGFPLNWGDGKAMIRIVEAMGKREGFGAILSLGTRKAAEIIGHGAERYAIHVKGLDLP
AHDPRCYKSLAAGYATSSRGACHLSGYTYACERNATYKDFGITEVLDRTIDDGKGELNVP
FQNFMGVLDSLKICKFPILACVSIDDLLTWIHGVTGWEMTREELEETGKRIFTLKRLFNS
RCGFTKDDDTLPERILHEPRGTGGAADTLPDLQKQLECYYAARGWDEKGIPTYEQLKKLG
IEEFAL
>aco:Amico_0168 cation diffusion facilitator family transporter (A)
MEFNRGERALLVTSVGFWINLILTIVKYAAGFTAHSGAMIADATHSLSDLVTDVVVFFGF
KVVNKPADKDHRYGHGKVETLLASLCGVVLFVAGTGILLEAAHKIIMILRGEALPRPGML
ALGAAFLSIVVKELLYRYTAHWAKNINSPALLAKAWDHRSDAFSSIGVLFGIAGARFLGG
GGRILDPIAAAAVSFFIIRVSLPIMLESLNELLEGALDRETEERIIALIRESKEIREVHH
LRTRRVGPYIAMETHVLVDRSMSLVEAHYIASVVEDRLHQEFGPETLISLHVEPLPERGK
DHVDDHVSEHPNHPH
>aco:Amico_0169 chaperone DnaJ domain protein; K05516 curved DNA-binding protein (A)
MPVTYKDYYAVLGIDRNATQDDVRKAYRNLAKKYHPDVNKSPGSEERYKEINEAYEVLKD
SDKRQRYDTLGNQWREGQTFTPPPEWGQGGTFRMDFGEGGGSDFSEFFKTIFGGFGGVQG
GAEDFFFRGAPRRRKGEDIEVQMELTLSDVICRDSKTISLERYEIGADGRRIPRTQTLTI
NFPQGITDGSRIRLPGKGGQGMGEGPNGDLYITIKLRKDPHFQVDQYDLTTVMRVSPWEA
ALGTSLSVKTLQGVVSMKLPAGTQSGQRLRLRGKGLPRRKGAQPGNLYVIVEIAVPKSLS
QKERELFEELAKVSSFNPRGMKDQ
>aco:Amico_0170 penicillin-binding protein 1C; K05367 penicillin-binding protein 1C [EC:2.4.1.-] (A)
MEARSPLNKKWRKGLVLGGALLFLLWVSPLLIPLHIEKVREWPTSPILLDEKLRPFFVSL
SSSSEWCIPISYEQMGAWLPHIAVAIEDRKFWSHHGVDFFAIARAGLQNIRAKKVVSGAS
TITSQVIRLSISRPRTIPMKIAEFLQAMKLERLLSKKEILEIYLNRAPFGSNIRGVEAAS
RIWFGKPAATLNVEEAALLIGMLRGPSLFRPDRNPKRAMTLRNQILAAIADQKLISKSFA
AKRAGTPLPDQTYSMPALAFHFAHQVLSQSEALVITTTLDMQLQKRAEHVIQRTLSGLPP
SITGAAMVVHNPTGAILAYVGNGRLGTKQWGSWIDCCQALRSPGSALKPFVYLEAFRRGL
LTPSSLLVDSPLSFGGLAPRNFDLTYRGPVSARKALALSLNVPAVRVLRTVGTETLLQTL
RAAGIASLTHEPSHYGDSLILGGCETTVTQMALAYETLANLGIQRPLQMVKENDAPYEKR
IFDEASCFLIADILRDPGRLLPVHQEGMANQNMSIAFKTGTSYGLRDAWTAAYTPEHTIV
VWFGDPAGFPHPLLTGLKIASSAAIEMIQAATKGKCKWYMPPAALAQREVCALSGLPPTK
NCPAHRMDWYIPGISRNDRCSIHQKGKGQPDIPLTQEPQKLTITSPLPQSQFFLTPEGRG
QKIALRCEGSKDILFWYLDNEFFGQSKAPKELFWKLSPGRHSISVMDEQGRSDSISIEVL
SLSSPKPQSAPLLELH
>aco:Amico_0171 alpha-2-macroglobulin domain protein; K06894 uncharacterized protein (A)
MKKKNIPLLTFVILVLFLVSGHLWAAEDFVVTDFKPQGSIEERAPLITVVFSAPVTPSET
WPLSIYPAIPAEGTWNDPQTFTLKLIKPLSSATQYTVEMKEDLRDEKGRLLAGRHSFRFQ
TPSLTFVECRQIDLTEDGLATLELLFSAPVSPIRIRGFATLKDSYGRMVPYSVSGEHPST
SITLTTRPFDGNELLLSIASGLTSEAGPLGLEKPIEQKILLSSALAVRGSWNYLQGPNRG
SIMIQTSSPIDMAKASNFISLEPKIPFTVNPEYNGFTIDGPFQPRQRYVLTLKKELSTRT
GSQLGEEFKKAFVFSDVEPSIAFPTGGMFLSPAEDSRIPLETVNIDEVEMSLWRLYENNI
PYAVMTGINSVPRELSNLTAQKKAKIQGTPNIAERRAIDLRELAKDEKGVFLLTARNTAP
NTWQEAQQVVALTDIGIMARTYSEGIMVWANSIRKLEALVKAEVRVYSRSNQLIAEGKTG
RDGIFMLHRTAPWNDELRPFLITVEKDGDMSFLPLDRNVVADNGFDISGRPYLRKGYEAF
CFAPRNIFRPGETAQFKAIVRDGAHQAPSSFPLLLTITSSHGKELSRSTAKLSQEGTLLY
SWEIPENIMTGAYQLALLMPGNEKTPLGTMTFYVEEFAPPRLEVLIEESVKALKPEEELL
LSFSSRYLFGAPASDLPWEGEVRAVSSSFAHPKWKAYIFGDPEKKSEPVNEFIGQGNLDE
TGKGSLSYKARGELMAPSVLNFLFTIRVREEGGRWVPQTVSIPCYPAPYMIGIEKSKDAP
LPQKPYEIRVAAVIPDGTPAPLHSLTVSVSKIMKHYTLKRYADQTRMEEQEEIGTPEVKE
VALSQGIGLFTFTPQEPGEYLLQFEDQETGSSASTRLQVWYSFGSGEGGSPLIDRVIIST
DKEKYVPGETATVNIQSPFQGLLLFTVDTDRQLIRKIEEMKSGETSLKVKITEDMVPNAY
CTAWVIRSVSDKDYDAWGAHRALGTIPLFVDKPESHLSVSIESPQEIEPGSRLPVTVWLK
DFKQRPVEGYVALALVDEGILGLTGYETPAPDTFFLGKRELSAFTNDMYDQLMPLESRKT
PLLHPSGGDSAEAMYDAAMGGLLSPLLTGRSFTILSLFEGEAGTNHEGKAVIDLDIPEFS
GKGRLMAVAVAGSAFGSFAQSVVIQRDIVVEPSLPRAVAPGDHFIMPVTLFSQGDVEQKV
TLRVKEVQGMTIDDNKVVTLSVPAKGRISTAMPVTAGAKAGTGSLDIEAQWGEKSFTLSK
EITIRPPYPKITTTQSGVITEEGDHTLPVSGGWFSGTQKGTLILSALPTANLTGAFNFVH
YYPYSCLEQTVSRGWPLLVMPNLAKHIDPLLSSKKEVEKQLESILRRLGNLQLFDGSFVS
WSGEGIPHLWGSVYASHFLVETAKKNIPLPEGLLEGALSYLRQILSLSDEEGPEKLAVRA
YASYVLTLNGEPPLGWMEHLKGHRQAMTDSGRIFLAGAYSLYQKNTAPLKELGQVLFSTE
EGVGGPTYELYWRNKALLLLMWNALDPLAPETIALASELTEQLYKETWETTQENALVLLA
LGRYMESTLPLQKKPFTAEVFLSEGSPLAKISEKEEIALPLDAVSHDLILRLKGEGPLYY
GLSLSGVPEAAVEAYNKGIEVRRVVNSSASLGQKLSVELYVTPLAPTTTLVLSDLLPGGL
EIESTGEIYYMPADGGEIRAEKRDDRLILFITNLKGPLIYRYTTRAVTRGTFALPPVSVE
DMYNPGIRSLSHGGTLTIE
>aco:Amico_0172 ATP-dependent chaperone ClpB; K03695 ATP-dependent Clp protease ATP-binding subunit ClpB (A)
MDISKFTKKSQEALSSAQDMALRWGQQEVDGEHLLLALLEQSEGLIPRILQKMNVPVDAL
KKDVERELEKRPRVSGPGLEPGKIYISRRVSQILVQAQERAERLKDEYVSVEHIFSCFLE
EGSATAAGRIIAGYNITIESFLETLTAVRGSQRVSSENPEETYEALDKYGRDLVKMARLG
KLDPVIGRDEEVRRVIRILSRKTKNNPVLIGDPGVGKTAIVEGLAQRIVRGDVPEGLKDR
SIFALDMGSLVAGAKYRGEFEERLKAVLNEIKTSEGRIILFIDELHTIVGAGAAEGAIDA
GNMLKPMLARGELHCIGATTIDEYRKRIEKDAALARRFQPVLVEQPDVEDTISILRGLKE
RLEVHHGVRIRDNALVGAAVLSNRYITDRFLPDKAIDLVDEACAMIRTEIDSLPAELDAA
SRKVMQLEIEEAALKKEKDAASLERLSVLQKELQEAREEADALRAQYESEKEVISKVRKM
REEIDAVKREIEKAEREYDLNKAAELKHGRLPELQQQLKKEEGAHAAGQEGDQLLREEVT
EDEIAEIVSRWTGIPVTRLMEGEREKLLKLDEILHQRVIGQDEAVELVADAVIRARSGIK
DPRRPVGSFIFLGPTGVGKTELAKTLAEALFDSEDNMIRIDMSEYMEKFSVSRLIGAPPG
YVGYEEGGQLTEAVRRRPYSVILFDEIEKAHHDVFNVLLQILDDGRVTDSQGHVVDFKNT
VIIMTSNIGAPLLLEGITGDGQIKEDAREAVMKELRQAFRPEFLNRVDDVVLFKPLQRHE
IRQIVKLLAQELQKRLKDHRIDLELSEEAVDYIADAGYDPVFGARPLKRFIVKQLETRMA
RSLVAGEVREGSKVYVTVKDKALAFQTNPPHPDC
>aco:Amico_0173 peptidase U34 dipeptidase (A)
MLLTLFKGADNVNRRKKCLGLAWAVPFCCLLVLVSTPSWACTAVLVGRSASADGSVINSH
TADNWYDANLRVVKGQKYSPGTMMDVYINLLGEDANPPRVIGQIPQAEETYTYFHIGYSC
FNEHQLSIGESTVGQKDELSAFLPDAKGILTIEQLEIIALQRTKTAREAIKLMGELAETY
GFLPSCVGQGEALTIADPNEAWIFEIRSVGFMWKPGSGIPGAVWAAQRVPDDEVAVVTNG
SVITEIDLSQPSYFMASKNYQDVAIQHGWYKPGSGCPFNWREAYSPRSGYWSMYSDWIRQ
RLHYLFKTLDPSKEWDPNADVSFYPFSIKPKKKISVQDVMTMQRSTLEGTPFNMEDNPAW
LVPDVNGKLVKSELATPFPDNSMRDLLNIPYHRPISAKTSYSFVSQSRSWLPAPVGGILW
FSMGHPHMGVYVPVYAGTTIIPKEWQNFKIGRFDQSSARWVFYLAADLVNRRYQLAFRDM
EQVRVPFERELFEKQAEIEKKAVKLWSSSPELGTAYLNEISNNGMKDAMEKWWDLCTLLI
SKYMWGRVW
>aco:Amico_0174 signal transduction histidine kinase regulating citrate/malate metabolism (A)
MRKRFRIAAFLFTAFLIVFISLSPSRGAGAGGRVIYAVGDRALDPFEFISETQVPTGFLV
ELLQSIARQKELSLNFRMVRWQEVPALLYSSHVDLLLGVADARGNDAILPRLAPVVNIPP
SSSQTDQRGVGLPNVSGKEIGQYYFSLPVLKVPYSIFTRKGLGGSRLSDVSGKAIVVEQG
SAEEEYLRLSGLASEIVLASHPVEIVHLLSSGQYDFALMNLYQGLAICKKISIANVVATS
LNLFSKDWGYTVAHGDISLAGILREGLADSRRNGTYDRLYRKWFDEYRQDGRIDKGLIIK
VVGGFAIAIILILLWNLSLKRQVTRIVRERERLIDFIRDGILAIDNRGRITLINRSARKL
LNMTSDVEGQDVDSLVPEINLTGVLTSGETAYDLEQNVGGTPLVINKIPVVLNNQVAGAI
ASFRDMSEIHAMAEEMTGVRMYVDSLRVQNHEFVNKLQAISGLIQLGKYERALTFIAQEQ
APGQITASLIAERIKNPAVGGILLGKLGRCRELGIECEITPDSYCGELAAISDQALVIII
GNLMENAIEAVLNLRDRKGKISFSIFDESNQIMLCVWDNGGKLSKEKASKIFEKGFSTKA
RPRTSGYGLYNIRRMVDALGGDISLDFSFDEFTEFIVTLPNREGGDFFE
>aco:Amico_0175 response regulator receiver and unknown domain protein; K11692 two-component system, CitB family, response regulator DctR (A)
MNKIEVLVVEDDPMVAEIHQNFINSLEDFRVVAVAGDGAKALELLDVLPIRLLILDIFLP
GLDGLNTLRKIRELQKNVDVIIVSASRDVSTVNEAIQAGAFDYIVKPFVYERLKASLESF
RQMEVKLKRGPRDVDQADIDSLFQVKSYKNYQSSLPKGLNPEMLKKVESLLRRTSDSLSA
VEVAESLNVSRITARRYLEYFVASGKAIMKREYQDVGRPINKYKLI
>aco:Amico_0176 hypothetical protein (A)
MKLKTMNPKSFLLFGVVFLSAALFFAGAASAAEMPAVEAPVIVTTCGQSPGAVMVKMSLM
QSQITPAENKNTIIASDLAGKGYKTLIVTTGTSGKGMGAAGTDVNKEIARCKELIEAAKA
EGIVVITAHVEGMARRTDSADQASIDEIMPLGDAILIVAGSNPDGYFTKLAQDNDKPLIE
AKDALSIGSSLKELNK
>aco:Amico_0177 TRAP C4-dicarboxylate transport system permease DctM subunit (A)
MFIHAEVILLVIAVAFFLPKAMKLSTELSMFVAALAGAAAHSVMLRVTGSPHNPVSILPI
RHIVEGAFTYFDVCLIFLTATFFMALLRESGGVAFIVRKIVSTFHKRRTICLLLLTFVLL
LPGALTGSGATTVLTVGALVGAVLSAMGVDETKRAAIIFLGAAMSAAAPPINLWAMMAAA
GANMPYVGFGKPLLVLSVAGALFSMFWLAGRGEGQVDLDKALANLPEVQEGQSWFRVTFP
FALLLALVLAGRIWPFSMPVLGLPLLFMIASFAVVLLSPKRLHVWSVACATVHNLTTLVG
IMVVVGILIQIMALSGARGLISLAVVTLPLGVLFATLFIILPLSEGLVQYAVAPLIGVPL
IMLFNMRGLDPIIALSAMAVIWPLGDCLPPTAVVGRATVMELGYTGRYFQDFVKACLVPM
AFIAMLGTLFLIFSTRLSFLGG
>aco:Amico_0178 hypothetical protein (A)
MILTNTIVMYLYYAITLFFGGAIVYNLIKTEKAQDAVLYCIILMPFVLRLLRLK
>aco:Amico_0179 hypothetical protein (A)
MKNNLKIIKIISLVIALAFAAIAGRDFYEHRHFMEPVVPSPSLTEVKKLSDYEPSLKGTV
NDSNVYVFDSGVPGGTALLIGGSHPEEPAANLTASLVAENVKVEQGRLFVIIRSSRSAST
CTRMGEAYPDFYHVKTPWGDKRFRMGDRCTNPLDSWPDPEVYLHYPSRQMLAYMDIRNLN
RTWPGRPNGAITERTTWAMTQLIRREKVDMAVDLHEAELEYPVENTIVTHEKGQSVAAMT
SMVLTAELFEVPLSMEFSPQALHGLSHREIGDHTDAMSLLVEVAEPMIDRIRGITDEYLL
MTGRDEFVMKAGEHKLLYAPIDERGWPIDVRVGRHSSTFQKMLEFYSLESPDRPIVISGV
PGYTEVIENTLGAYLYNPEEAPEHKVFYD
>aco:Amico_0180 peptidase U34 dipeptidase (A)
MKKLRHGMLVVFSFLLIALMAMSAWGCTDIVVGKDASADGSVITSHTADGAFYDARVRTI
PGKTFPAGSKVDVFWNIGMDEDFEPVKIGEIPQVEKTYTYFHVGYPFMNEHGVAIGESTI
GQKDELKTFRPDAKALLTIEQLEVFALQRAKTAREAITVIGELAEKHGFLPSCGTEGESL
TITDAEEAWLFEIRSAGFMWTPESGKPGAVWVAQRVPDDGVVVIPNMSRIREIDVNDKKN
FMASKDYMQLAIDNGWYDPNSGKPFIWQEAYSPLTGNEDWSLSSMWIRNRLYTLYSQLDP
SREWDPYAETMSYPFAVKPQKKLSVQDVMTMLRGHMAGTPFDMEAENAWNVREGDNMVKS
PLATPFATKDVRNLLGIPYNRPISKWDCAYSFVSQVRSGYPAPVRTVLWFGYDNPHTTCY
VPIYSGVLETKKSWRTFDRNTFSLDSAQWAFILADDLVNHRYQEAMEDLKAVRDPLEQGF
AKQVLEADKKALELAKKDPAKAQEYLTKFTSDCMEKAEKAWWQLNWDLISKYNNNKKK
>aco:Amico_0181 Cupin 2 conserved barrel domain protein; K11312 cupin 2 domain-containing protein (A)
MIENGNLYNRAARFLDKEITETLISQGAVRIERIISTGQCSPNNFWYDQAENEWVCVLQG
EGVIEWQNGSRNILKPGDWVFVPPHEKHRVHSTTSKPPCIWLAFFWQK
>aco:Amico_0182 major facilitator superfamily MFS_1; K08223 MFS transporter, FSR family, fosmidomycin resistance protein (A)
MSERSVTVADRPNFKLSLLSIGHFFNDLYAAFLPTFVPTIISRLGITMAQAGALNSVVGV
MHIFLQPLLGYVSDRTARSYLIMWGPILTCLGATFLPGSPTYGMALFFVGLWGIGSATFH
PQGHGGVGHVVPRDKLTVSLAVFAVAGNIGVTVSPLFAVALTKIVGIEKIPYIAIIPVLI
LAFAIYRYMPVLSDEVTEFPKDQGGLFHSIFSVFAVIYPVWIVSMARDATSQGIRFFLPI
RIVAEGGDIGMVGTVLFIVMLGSTIAMLISGKLSDRWGKVRVLTLILIAGPAIMIPATYV
KGNMSLVLYILGTSLINSSMPITAAVAQEQVPNSRGVASSIVMGLSWGVANLLTGPLGKV
ADVFGIPTTMLFIALLPLLALPVVFLKTFRGAQ
>aco:Amico_0183 acylphosphatase; K01512 acylphosphatase [EC:3.6.1.7] (A)
MKKQVRVLITGHVQGIGFRTSVRRAARRLHVTGWVKNNIDGSVEALFQGELTDVNSLLEW
CEKGPFLSCVENVESIWQPLLKEFEDFSIHFE
>aco:Amico_0184 histone deacetylase superfamily protein (A)
MFRIRRIYDNTLHINKEAVVQVQAILKQQFPGLTRDEIEALPFPIRDQQLPGLGNARSFL
V
>aco:Amico_0185 lysine 2,3-aminomutase YodO family protein (EC:5.4.3.2); K01843 lysine 2,3-aminomutase [EC:5.4.3.2] (A)
MERKPFPLPKVRDLREEAGEELWNNWHWQMANRITEAKHLEQVVDLTKSELAMIKRSLNV
LRMAITPYFASLINRNDPSCPIRKQCIPTLQETLIVQSDQLDPLHEEVDSPVPGLTHRYP
DRCLLLVTDQCSMYCRHCTRRRFAGQTDLPRSEKEIEACIDYIRKTPVIRDVLISGGDPL
TLSDDRIEGILREIRAIPHVEIIRIGTRVPVVMPMRITDNLCSMLKKYHPLWMNLQFNHP
REITPESADACQKLANAGIPLGNQSVLLKGINDCPYIFRELNQQLLKIRVRPYYIYQCDL
SQGIEHFRTSIGKGVEIMEFLRGHTSGLAVPTFVVDAPGGGGKIPVMPNYVVSRSDRKTV
LRNFEGVLTVYTEPDDNQSRCNRQCLSLCNRQKEFSSGGVAALFEREGASMEPENLPRKK
RRGEWPSQKEEGI
>aco:Amico_0186 GCN5-related N-acetyltransferase (A)
MRTTDYTIGEHLSIARDTKAFSSEECSVLEEVLFEWQENPSKDYFLLEERRNGTLSGFII
YGPTPMTEFAWDLYWIIVNPRSQRQGIGLKLQKKMEEEMLQNNKQAVIRVETSGKSGYAG
QRHFYEVAGYSENGRIQDFYGEGDDLVIYTKKIKAAR
>aco:Amico_0187 D-alanine--D-alanine ligase (EC:6.3.2.4); K01921 D-alanine-D-alanine ligase [EC:6.3.2.4] (A)
MTSKEQPTEPPGSGQRPVLIAAAKEYTHRQDLLDCLICREDVGCVLSSQGYSIYNLDIFP
ADLADPKHLVQRINEYQPLCVFNLFEGFGSEPWLEASFCEILEKNNLTFTGNPSGALRLC
IDKHTLHQQLKTAGIPVPLSYFLKGKETLGTLENISFPLFIKPCREDGSVGIDKKSLVFN
EEELQESVTEKLAKFPDGILIQEFLSGPEYCVSFVDNGPFSPVGLWTLDYSRYPECPAYL
SYDAKWNENSPEWNLWPEEIDLDYSLKETILHMASRAALVAGCKGYFRVDLRENQGHLFV
MDINPNPALTRDSGMARQYMQKGKTYEQLVMKILQLAILNYKKRDDHENN
>aco:Amico_0188 D-alanine--D-alanine ligase (EC:6.3.2.4); K01921 D-alanine-D-alanine ligase [EC:6.3.2.4] (A)
MERRHEEERENPLPLKKRKKEVQVIGITYNLRKDAQADEPDDIYEEYDCLETVEALSNEI
ASLGFQVFLFEQNELLLQKLDSIAPDFVLNIAEGLGNYRGRESQVPCILESLNIPFSGSD
SASLAIALDKVLTSHVLRASNIPAPKNYVAKLPQDTTEKKVIFNTCQKYIIKPRWEGSSK
GIFLDSIADTPEKVKTCIKRIWERYNQPAIVEEFLPGIEITAGVAGNTQPKCIGMMSITP
VTENSSFLYSLEEKRNYLERIRYSGPDSMSPQLRKKIGDLAVRAFKALELRDIARIDFRL
DDKGQPRVIDINPLPGLSPAYSDLPILYRLSGGEYSELIQTILREAFSRYGLCAPCLNKP
ELVREKA
>aco:Amico_0189 putative cytoplasmic protein (A)
MEILTREVLKELLEKGQGPCLSLYMTNPSSGDPRQAQIRFKSLLQDGEKALKDLGMKEQE
AEAFLEQAKKLLVNSVFWQNLENGLALFLSSNIFKIYNEPFSFSDLVVVAERFHLKPLFP
LLSGEGKFFILGISQKGVRLLEGTRTSTREIDVDNLPKNVSDALGFDTPQRQLQYHVAGS
GTSGMKGTVVRGQVMGAEVEKKYILKYFQTIDKGITDLLEGEQSPLILAGVDYLHSIYRE
ANTYPHLLNEGIYGNPDAYSPKELGEKGWEIVFPHLKKEEQIWAERYIDMRGTGKTSCDI
EETVTAAFTGKVDTVFVAVGEQVWGLFDEKTFKATVHPEKQPGDIDLLDFIASHTLLRGG
RVYVLTPDHMPDVTNVASLFRF
>aco:Amico_0190 Linocin_M18 bacteriocin protein (A)
MDILRRSTVMVSSEAWHEMDEQAKRVLESHLSARKFIDVIGPKGWDYAAHPCGRLDIPHE
TSEGNVAYGIHQVLPLVESRVTFDLDLWELDNITRGLKNPDLSPLDEAARRIAAFEEKAV
YEGLPSAGIEGLWETAKDRTLKIRDTSSARGVMEVISSGIYRFQQDAIEGPYALVASPTL
WKSLYSLSECYPLFKNVKEVLEGPVILSTHEKESFLVSMRGGDMELVVGQDLSLGFIGND
SRKGTFFLTESFTFRVINSEAIIPLALS
>aco:Amico_0191 conserved hypothetical protein; K09700 uncharacterized protein (A)
MACPPFLSLEGSETMQYTEPVEHLDDLTRRCAMALKSMQEELEAINWYNQRVAATEDKDL
KALLGHNRDEEIEHAVMLIEWLRRNMPGWDKELRQYLFTESSLLAMEEAATEDSTEKSEI
LSGSLNIGSLKE
>aco:Amico_0192 heat shock protein Hsp20; K13993 HSP20 family protein (A)
MRRFLARRPIERMFPVTPFATPMETMMKNMMRGFDEMMSSFPWSEEPYEAAMSPRGDMYR
KDGKIIAELELPGIDPSQMDLKIYPDRLVITAEKKDERQIEEENYYRTERYYGNISRILQ
FPEEVDPGTAKASYKKGILTIEVTEKKQPEECKVLEIKNEDLE
>aco:Amico_0193 flavin reductase domain protein FMN-binding protein (A)
MKKSIGIHMPVYPAPVLIIGNYDEKGKPNVMAAAWGGICCSVPPCITISLQKIRYSYNNI
VDRKAFTVNIPSEKYVKESDYFGMVSGREHDKLSITNLTPMRGEKVDAPYIEEFPVSIEC
KLLQTIELGTHVMLVGKVVNTLADEECLTCDNYPDPEKVRPIIFTPKYRRYYALGADLGE
AFHMGRFFMK
>aco:Amico_0194 oligoendopeptidase F; K08602 oligoendopeptidase F [EC:3.4.24.-] (A)
MRHQQEKNPDVPTALPKREEIDSAYIWRLEDIYPSIDEWEKDFDGLEKLLPRFQAYQGCL
LESAATLLDGIRLMENAEIIMGKLYAYAVMKSHEDTSKEFYQALADRVGYLLTKLTAAIS
FYTPEILSGGKGVIDGFLGQSEDLKQYAFFFENILRMAPHTLTPSEEELLARSGEVARGP
ENIFSLFTNADMVFPEVFDEDGNTIELSEERYTRLIRSQDRQVRREAYEGLFGTYSKYRN
SLAAMYSSSVKGDLFYAMSRKYGSCLEAALDSDHIPLSVYDSVVDTVRFNLKPLHEYVAL
RKEILNVPELCMYDLYVPLANEIKKNITYEEALAMVVKGLEPLGEEYISVLKHGFEAGWI
DVYENQGKRKGAYSWGSYGTHPYVLLNYNGTIQDVFTIAHEMGHAIHTWYSHGHQPFIYA
DYTIFLAEVASTTNEALLLDHLLESSLDRQSRLYLLNYSLEQIRTTVYRQAMFADFERQV
HNMAEAGEPLTAERLSALWHGLNVTYYGPEISVDAHIDIEWARIPHFYTAFYVYKYVTGY
AAATSLSQRIVGDGIAARKSYLDFLKQGGAAYSIDILKNAGVDMATPQPLQDTLNLFKEK
LGELKDLL
>aco:Amico_0195 transcriptional regulator, LysR family (A)
MNLNQLRVFCAIVEEGSFRQAGEKLFLSQPSVSQYIAALEKNYDVKLFLRRGRSISLTPE
GRTLYILAQDLFKLVDAVPEKFREMQLLKYGELCIGTTPTCGKTFLPLIMSEYRHKFPHI
KVQIKTANEETLLTMIEKDEIELAFFGHNPLLSPSSTLTMQSLGRSSFALIAPPDHPWAQ
WKIISPAQLLEENFISYSKDTAHYCFVNDFFLNNKLKTPRLTQVDNEELLLQLVTQGFGM
GIAMEIAVRKEVKQKEVIILPLQNLAGISREIFLAHSTIKGLTYAGWEMGKIAEQITFSF
LNQG
>aco:Amico_0196 peptidase dimerization domain protein (A)
MVLNGKRQSDLVRICQELIRRPSPSGKEREVATFIADTMRSIGYDEVSIDLYGNVIGRQF
FATPGKRLLLESQMDHIDPGTLTDWSYYPYGAFIKDGCIYGRGASDQKGCLAAMILAGAE
LKNNFYNKLKGELVVAGTVFQERFEGVASRTVASAFPPDFVVLGEATELKIKRGQRGRAE
IVIETQGRMTHSSNPEFGSNAADAMISILSSIHQSYSPSFKPFFGENILVLTTLRTYPDL
GTGLVPEICRAIFDLRVFPDDTPESVVRKFKGLIERAKDSLRGIKVKIFISETEDRTYTG
ASIRGTHFARAWALPEESDYLKRALRAVETLGMEGGVSDSPGFGTNGCYYAGELGIPTIV
FGPSGRRLVHSIDEYIEINDLFLAFQGYEGIAKEVLT
>aco:Amico_0197 Glycine hydroxymethyltransferase (EC:2.1.2.1); K00600 glycine hydroxymethyltransferase [EC:2.1.2.1] (A)
MFEKAWEELEKTDRAIADVITRERERQEHGIELIASENFVSPAVMCAMGSVLTNKYAEGY
PAHRYYGGCHVVDEAENLARDRAKQLFGCDHVNVQPHSGSQANMAVYFTCLEPGDTILAM
NLSHGGHLTHGSPVNFSGQLYNIIPYGVSKDTETIDFAEVERLALAHRPKLIVCGGSAYP
REIDAEKFREIADKAGSLLMFDIAHIAGLVAAKLHKDPIPFCDFVTTTTHKTLRGPRGGM
IMCREAFAKGVDKSIFPGMQGGPLMHIIASKAVAFEEALQPSFKEYQGRIVKNAASLAEA
LLKHDFHLVSGGTDNHLILINLTSRGVTGKALETALDKAGITVNKNTVPFDTQSPFITSG
VRIGTPAVTTRGFGSSEMEQIASWMDEVAKNVENDKVLSRIRAEVLDLCGKYPLYAGM
>aco:Amico_0198 Pyridoxal-5'-phosphate-dependent protein beta subunit (A)
MIDLTIHEKGLKKAIERAKERNVIIPTFKQMKDPDRYTPDKIKERLKNTGLWDVDPVNLF
RITWKNEPKKQGGLFGKTNYVEIPREVTGVNARIVAIVGKWFPTGAHKVGASFGCLAPRL
VTGQFDPTAQKAVWPSTGNYCRGGAYNAQLLGCESIAILPEGMSPERFEWLKTVAGEVIG
TPGTESNVKEIYDKVWELRKTRDNIMIFNQFEEFGNHLWHYEVTGNAMYDVLQEVCGEKD
RYFGVVITSGSGGTLASGDFLKKKYPLSKIAVGEALQCPTLLWNGFGAHRLEGIGDKHVP
WIHNVKNTDMVIDVDDADSMAMIRLFNEDSGHEYLRKNGVSEEFIESLPLIGISGAANIL
MAIKMAKYYELGKNDVIMTVLTDSMEMYGSRVKEMADETGPYTEMMASVDHNRHVLGVGI
DAMEELSYYARKRVHNLKYYTWIEQQGRTSEELNAQWYDYDEYWGSIQGMADAIDERIDE
FNRLTGLLV
>aco:Amico_0199 Extracellular solute-binding protein, family 7 (A)
MMSRVGFLRKCLVLMLVVLFLSSAIAASAKAPEYKWRFGQTSVRASQGESYKLFCELIEK
YSDGRIQVEFFPDNQLGTLDEIFHAVQDGEVEICGVAPYVNLVPGGMFNWMPWTVESWEE
CKMAFSRPNGCLYVPMEEAMNEVGMHVLFTVSQGSYGIGNNTRPIKTPEDFKNLKLRVSS
SLGCVRGLQNMASGTGMTVETVPWGELYNALSRGVVDGCWSMWPSLVEERHYEVLKYYTS
LDWMWDANQVVINKDIWDGLSDDLKAAIEKAALEAEEHQYAIQERMADEFQDFLKKQANF
EIYYPTDEERTAFREKANMLSVWEELCTPWLDKHYPGQNMTQKILDELAANREKVLAGKK
>aco:Amico_0200 hypothetical protein (A)
MKKFFSHVEKIEFILGSIGLLTAIVLTFCQVVNRYWLHFEIMWIADFALYIFIFTIYIAI
PYGAALKTHIAVDILPDHFCGDDRAKRAIFDIVKSSVTILMVLSISSPVMRVAKRAYRYP
EYATLVRWFNMSWLIYAMAVMIVLVILHYGWHVACDVYELKQLRWISVNEGEAK
>aco:Amico_0201 TRAP dicarboxylate transporter, DctM subunit (A)
MLDLGTVTTLIAFLVGIVLGFPIGWLFIGSTALGLFVMGSPTVFMANAFFHSLDSSTIMA
IAFFVFSGALISEAGLADRIVNFSYSLVGRLRGGLTGVGIVATLFLSALTGSSVPCIAAL
IPLLVPRLEKFGYRRVYTTALLCSSSYLGYLIPPSVPAMIYCLLAGQSVAALFLATVFPG
ILLAIGYGMLNYFMVGRYTFESTEKPLLPTTFEESVKDILHTGKIAIPALGCPVLILVGI
YGGIFTPNEAGGIAAVYCLLIGWFVYRELTNAKLKKALSSTIGTFGMTTLLLAGGTILTR
YLTRQGVAQEVANFMLNMFENKYLILLMLNFFLLILGMFLDGIPILILVVPLALPLMQEL
GINLVHLGAIMVVNVGIGVMTPPFAMSIFVGSRLAEVPAAELTKTMLPFLFLVSIPVLLL
TTYIPALSCWLPEILLGSSIVGPW
>aco:Amico_0202 N-acyl-D-aspartate deacylase (EC:3.5.1.83); K06015 N-acyl-D-amino-acid deacylase [EC:3.5.1.81] (A)
MFDILIKNGTCYAGDGKPGFVSDVAIEAGVIAAIGNLQNAEAKRVIDARNLAVAPGFIDT
HSHSDLVALVEPEIANKTTQGITTDIIGQDGMSLAPVKTEYVGTWKKVMAGLEGQYEVEW
DWLSSSDYLSRLDDQPLGPNLGYLAPYGNIRMCAVGLDNRPATKDEIAKMQNLLEEAILN
GAMGLSTGLIYPPCSYASEDEIAELTKVLTKYGLPLVIHQRSEADYILESMDEVIRISRK
SGCPIHFSHFKLCGKKNAHLFDAVMEKLEIASREISVSFDQYPYTAGSTTFSVILPPWVH
DGGADKALARLADPVARERMKQDIHNGIPGWDNFIDFAGMENISVTFVKTDKNADVVGKN
MIEIGKLRGKDPLDAAFDVLLEEEMVVGLVDFYGYEEHIEKILAHPLQNVCTDGILGAHP
HPRVYGSFPRVLGSYVRERKILDLPTAIHKMTGRPASIFKMKNRGFLKEGYAADITIFDP
ETVIDTATYENPKQFSKGIPYVMVGGKLAVDDEVVMKGKSGRVVRFEG
>aco:Amico_0203 peptidase M20 (A)
MAMEWSESLVSLCREMIRRPSLSGQEKEMADFVEQRMIELGFDSVERDHYGNVSGRIVLG
SGGRRILFEGHMDHVDIVDPSKWTHDPFGAEVVDGRIYGRATSDMKGNLAASIMAAALIK
KEKADLNGEIIVAGSVHEECFEGVASEAIGKRWNPDCVVIGEASSLNLKRGQRGRAEVVL
ETYGKSAHSSNPEVGLNAVKAMVPLLSAIENEFEPKEQPVLGKGILELTDIISSPYPGAS
VVPERCRVTYDRRLLVGETDTEVLAQIQKIIDEEKGRNPQLKANVSLAVGRETCYTGDSI
EATRYAPGWLFPEDNWFVAAAMRGLREAGLNPELSHYAFCTNGSYYAGKAGIPTIGFGGS
LESLAHVVDEYIEIDQLEKACLGYMGIIRSVLG
>aco:Amico_0204 carbamate kinase (EC:2.7.2.2); K00926 carbamate kinase [EC:2.7.2.2] (A)
MGKRILVALGGNAILQPGQKGTSAEQVTNIDKTVKQLIDVVEKGYELVLTHGNGPQVGAI
LIQHEMAKEAIPAMPLDFCGAESQGLIGYMLCQSIRNECAGRGLKKEAVCIVTQVEVDPH
DKAFRNPTKPVGPFYTQAEAEQNMAERGERWIEDAGRGWRKVVPSPEPKEIVEKEVIRAL
VDQGTVVIASGGGGIPVCRNDQGQLYGVEAVIDKDLAGERLALDVGADIFVILTDVSHAI
LHYNTPQQKPLKKVTLEEMKKYIEEGHFRAGSMGPKVRAALNFVKKGGGRAIIARLDQVI
PALKGEVGTQIESTL
>aco:Amico_0205 N-acyl-D-glutamate deacylase (EC:3.5.1.82); K06015 N-acyl-D-amino-acid deacylase [EC:3.5.1.81] (A)
MYFDVVIKGGLCYLGDGGDPVRSDVGIVGSRIEAIGDLNDAQTGLSVDAAGKVVCPGFVD
THSHSDLVVLKEPAVENKVMQGVTTELIGQDGMSLAPIIPEYREPWKKTMGSLEGHYDVP
WDWQTAEEYFERIDSQDLGPNIAYLVPHGNIRLCVMGLDDREATDDEMAKMSRLLAKILE
AGAYGMSTGMIYPPCCYAPTQEFVELCKVLKDADGLFVTHQRNESDYILEAMDEIFEIGA
KSGCRVHFSHFKVGGKRNWDKLDTVLAKLDEANLSGIPLSFDQYPYIAGSTMLGVILPPW
VHNGGTEKALERLADKNKREQMKTDIAKGIPGWDNFVSANGVENIYVTFVKTDKNSKYVG
KTLLEIGKMANKDPLDATFDLLYEEEMTAGLVHFYGKEEHISKIMQREEQNFCTDGILGA
HPHPRVYGTYPRVLGKYVRENKDLTMSQAIHKMTGKPASVLRLEKRGLLKEGYYADVVVF
DPETVIDKATYDNPKQYPEGIEHVFVNGVQVVEKGVCKPAKAGRLLRK
>aco:Amico_0206 transcriptional regulator, PucR family (A)
MASFLKITQFNSFKLVAGKSGITRDIKTVTVIDNLSGWENWLYGGELVLSSGFFWRDNPE
ELEYFIRKLYTHNAACLCIKIGRFLDHIPSNVIKVSDELSIPIITHPINYGFVDILIPTL
STILKNRELELLKSYKINKSLTNMVANGASISQIIDALQIMTNVDFAFVSPSNNECFHSS
LDDNFKNNITKLPLEENLRLYNCEELKFGRNTYGYLFQNTFKKDTHSTPLFLKNSLIHGC
TILKLNLQQKVSNRNIERRYKDELFFDLLLNRSSIKEVSTLLKNFFEWTPEDKFFVSIIR
VESNDVTLTSKDDFDNITNVVSLKITKNIKELYGNAFSATLAHSIITISSSEKELSLNLR
KKLEEQLSQLFNEIELEFGIKLIMGVGGVYDDADKIRKSYKEAQEALNLGHHSSIVFFDE
LGVQKLLHSLPLNELRSFFNNYLEEVLDYDKKHNLDLLKTLAKLVENNWNYRRTAKILGT
HHNTVKYRVDTIQKLSGLSLDDHEDRLNIALSMRIYLNHL
>aco:Amico_0208 Extracellular solute-binding protein, family 7 (A)
MRRNIFLGALVLLCVFSLLVGGEAFAKAEYEWSFTQPWSRPLSNKGYEFFCDKVKEYSGG
RIEIKFYSDGLLGNHDESYHAVQEGSIAMGVFSPYVNLVPGGMLNWMPWTVENFDEARLA
YSPAGGILFKVMEDAWAEVGFKILFNVAQGPYGIANSKRPIRTPEDFKNLKLRVSSSLGF
VKCLANMGEGTGMTLETVPWSELYNAMARKVVDGCWTMWPSLVDERHYEVAPYFTDLKWA
WDAQNIAMNKKLWDSLPDDLKEAIKKAALEAEEYLLQIQEAAQEDYIATLEKQEGFEIIR
LTDEERQVFRDKARMSGIWEELCTPWLEKKYPGQNMTQVILDELDRIHEEVAAKAKK
>aco:Amico_0209 hypothetical protein (A)
MKNLYLRFVRLIEIFENTICAAGLVLTTVLVFAQVVNRYWLHFEIMWLSDLALYFFTFFM
LLAIALTTRVEGHTSVDVFLETFFKGEHMAKSRAIYIMILNLISIVIMFAFLPVVLKFTL
RAITYPEYGTLVRWFNTSWLVECMFMMLVLSIFHSIHNVVVKFIDYRRQYVIPVSQEGK
>aco:Amico_0210 TRAP dicarboxylate transporter, DctM subunit (A)
MALGLTVSLVFFFLGLFGGVALGWLFIGSSLIGLSVAGMPLSFTAGTFYHSLFSEVLMAI
GFFVYAGSLISEAGLADRIVRFSYALVGRIRGGMEIVSIVATLFLSALTGSSVPCISALI
PLLVPRLAKYGYEPQYTTAILCSSSFLGYLIPPSVPALVYCLVAQQSVTAVFLATVVPGL
LIALGYGVLNFYLCPKYMNMAIASEHELPPAAFSERMKEIMSSTWGALPALGCPLIILVG
IYGGIFTPNEAGAIATIYCIFVGLFAYRELTKKGFWNATLSSLVSIGVIAVLIAAGTVFA
RYLIRLGVAQEVANWMLGLFESKIMIMLMVNILLLIMGMFIDGIPILILAVPLILPLMKE
LDVNLVHLGAIVILNVGLGVITPPFAMSIFVGSRLSGCSYGELVPIMMKFLLLVGIPVLL
LTTYIPALSCWLPTVILGPNVVGPW
>aco:Amico_0211 N-acyl-D-amino-acid deacylase (EC:3.5.1.81); K06015 N-acyl-D-amino-acid deacylase [EC:3.5.1.81] (A)
MNFDVIIRNAIVVDGTNSPWFKADVGISNGRIDFVGKVPLDATGKEEVDAEGKVLCPGFI
DGHTHADFVLLQDPLMLSKLKQGVTTQIIGQCGISPAPVTDDKVEMLDQYVGFFKGGTTL
DWTWRSFGGWLDKLETLSLGTNIGACVGQGTVRLAVMGFENRQPTQDEMEKMRAYVEEAI
DSGAFGLTSGLIYPPGVYSSHEELCALTTALKKKNALYLSHMRSESGAVVESVMETIDIG
HKNDIPVQISHHKAAGKMYWGLVQTTLQKVDEARANGVDVTLDLYPYDYSSTTLRAILPA
WIQEGGLQKLNERLADPSVRKQVMGEIKTDVSWDNYYLLGGGSEGITLLYTPKTPECEGK
TLSEVGKLMGKSPIEAAFDIIVANGGSDTVCYNAMSEDDVQYVMKHPAAMFVSDSIFGAS
GGKSHPRTFGTNPRVLCKYVREEKVLTIEQAVWKMTGFPAARYGLQTKGIIREGMDADIV
IFDPETVRDKATIENPQQDPEGIEYVFVNGVKTVEKGVCTGKTAGRVLRKK
>aco:Amico_0212 alanine racemase (EC:5.1.1.1); K01775 alanine racemase [EC:5.1.1.1] (A)
MSWRPTRLEVDLEKVRNNYRAIRKHVGESVRIFGVVKGDAYNLGADKIGRVLADMGVDFF
AVATGDEAISLRESGIESPILVLGPSPYGIAEEYVRLGIRAAINDKGIAKALSDASVRLQ
KPAYGHVKIDSGMGRIGFFPHEAADAVEEISHLPGLNLEGIFTHFAISDARDLTYTYEQH
STFVKVIGELEKRGITFSIKHCCNSGATLALPQFVMDGVRPGQLVVGMYPSKEVVRSIAI
EPVFEFKTAISAIRTVPAGKKLSYGLTYETTADERIAVIPVGYHDGYSRELSGKGTEVLI
HGKRCPIVGRICMDQALVDVSVLQNPQIGDEVVLLGKQGEETITGDEIADKIGTIFTTLP
NMIGKRVPRVYLNE
>aco:Amico_0213 major facilitator superfamily MFS_1 (A)
MDPQKDLKTVRNAHFIFAIILLAYFMSYFFRIAPAVVMPLYAAPLGLSAAMTGFIASFYF
YAYGAMQPVCGVLLDKFGPMRVASTGLFITALGGFMMVFKPTVFTLSLWRLLMGLGFSPL
FMGALVFQAAAFPLTLYAFYSGITLATGNMGTVVGVAPLGTAIDTWGMPVVSTFLAIFCL
FLSSLLFLKRKDDPVYSKERFLSHSLLQNFKEAFRFVTGSPVGRSISLLWSLSMASILSL
QALWAVSWFAAVYERPFADCRGWASLIGVGVVMGTLLSGFLGRSEKIRNFLLYAFSIVFS
LSLALITGLLFFHFPIYLAASAGFLLGMCTGGGAVCYAAKINEVAPSHLRGAVMGVVNTF
IYLSVIIYQWGTGAILDFFPGVEPGSYAKEGYAAAYIIVFGVSTLVFYALWVLHRHKRER
>aco:Amico_0214 small GTP-binding protein; K04759 ferrous iron transport protein B (A)
MGPENPAQKTLLLIGNPNVGKSVIFSRLTGVRAISSNYPGTTVGFLEGWLRYNSEVYRII
DVPGAYTLDPTNEAEQVARRMVDEGADLAIIVLDATALERNLYLAFQAMERGIHTIVALN
MVDEARHRGISIDVEKLEKLLGVPVVPTVALSGQGINRIIQRIPEARKGHIPPLTSEERW
KRIGLIIEQTQKLTHRHHTLRDKLEDLSVDSFWGGVIGVLVIALSFYVIRLIGEGLINTL
LNPITERVWIPALMKFSPILGKHPILHQLLIGTLIHGTVDMEQSFGLLSTGLYVPLVMVL
PYVLSFYLALSFLEDVGYLPRFAVLFDALFHHLGLHGYAIVPALLGLGCNVPGILATRVL
ESERERFIAATLISIAIPCAGLQAMIVGVIGHLGGKYVIITYGVLFSAWVVIGRILHALL
PGHSPELIVEIPPYRIPSVRDLFFKLWFRLKGFIMEAIPLVMGGVLLINLLYMTGVINGI
TRFFRPVFTGLLGLPAEAAGPIIMGLLRKDVAVGMLSTLNLTPQQLIVATVTLAMTFPCI
ATFIVLWKELGGKKLAGSLAIMIFSALTAGSLLRIVLNL
>aco:Amico_0215 FeoA family protein; K04758 ferrous iron transport protein A (A)
MKKVHVYNLKDLQNGVTAQIVQMPSGECRCRLEALGLREGKIIEKVSGMPFHGPITIIVD
GRQIAIGWRISSRVIVKPLREFGHGA
>aco:Amico_0216 radical SAM enzyme, Cfr family; K06941 23S rRNA (adenine2503-C2)-methyltransferase [EC:2.1.1.192] (A)
MSEAVVALEMNYDEWLEFCTEKLGLQRYRTDQICQWIYEKKVFNIYDMTNLGKDLREDLA
YKILILPPSLVKQETSKDGTRKFLWQLQDGQRIESVLLSHGNHNTACISSQVGCPLACAF
CATGKGGFVRNLTPGEIVGQFLAMEKAAGQNITNIVFMGMGEPLLNQEALFKSIKILNHP
KMRGLGARHMTISTAGIVPGIRALTELEIPVRLSVSLHGTNDMLRNKLMPINQQYPLGSL
IEALRDYQQKTGDRVTIEYVMIDRVNDNTEQAYELAALMNGLSIYVNLIPYNPVDATYRR
SSQERIKAFGKILSELNIEYEIRREKGSDINAACGQLRRQNEKSSRL
>aco:Amico_0217 Extracellular solute-binding protein, family 7 (A)
MKKVVLFWALILCVFSLLVGGEAFAKAEYEWSFTQPWSRPLSNKGYEFFCDKVKEYSGGR
IEIKFYPDGLLGNHDESYHAVQEGSIAIGTFSPYVNLVPGGMLNWMPWTVENFDEARLAY
SPAGGILFKVMEDAWEEVGFHVLFNVAQGPYGIANSKRPIRTPEDFKNLKLRVSSSLGFV
RCLANMGEGTGMTLETIPWSELYNAMARKVVDGCWTMWPSLVDERHYEVAPYYTDLQFAW
DAQNIVMNKKLWDSLPDDLKEAVSKAALEADEYLLQIQEAAQKDYIATLEKQEGFEIIRL
TDEERQVFRDKARMSGIWEELCTPWLEKKYPGQNMTQVILDELDRIHEEVAAKKK
>aco:Amico_0218 formate dehydrogenase subunit gamma (A)
MKKILFLFVLGVFFFVPSLSVQAAEEFLYICGPCSRNFVPIAEDVIQELALEDNVHIKLV
SCLGACTASPVVEFKGEIYGHMTKEKLFALLRSYFTL
>aco:Amico_0219 zinc/iron permease; K07238 zinc transporter, ZIP family (A)
MGDFFASAGPIVQTLIGTLFTWGLTALGAAAVFVRKDPSKKMLDVMLGFAAGVMIAASYW
SLLAPAIEMSAEMGMWPWFPPAVGFLLGGVFLRIVDRILPHLHLGQLREEAEGIETTWKR
TTLLVMAITLHNIPEGMAVGVAFGAVASGIPSASLAGAMALVLGIGIQNFPEGMAVSLPL
RRDGVSPMRSFWYGQLSGIVEPISGVIGAVAVVMARPILPYALAFAAGAMIFVVVEEVIP
ESQQGGYGDQATMGVILGFIVMMILDVALG
>aco:Amico_0220 protein of unknown function DUF204 (A)
MSVIELFLTAAALSMDAFAVSLGVGACLPLLTPGAAFRMGIACGSFQFLMPLAGWMAGIR
LLSLIEAYDHWVAFLLLFFLGVNMIRESRKEEACERRDNTWGLTLLSLAVATSIDALAAG
IGVAALKGSVMFLAVPAGIITACLSAAGVCLGFQAGRFLGKYVEIAGGVVLCFIGLKILL
VSII
>aco:Amico_0221 hypothetical protein (A)
MFYRVENPSCVHYMKQLQIVVTGSRGKSSVVRLLFYALSACGIKTWARITGVIPRELSPG
GEKPILRSAGGHVEEMKWWLRVIPVDAEAVVLENSAVAPDLQELPSKWLKDPIFVITNVR
PDHQDAWGPGEEGALGAIMRGIPQRSTVFIPETTASSLALLDGLEKKQCKVHVAPLSSKG
YSVWREENMAVVREILNFMGLDSKKGEDAASSLVSDVADFQVIPLGDSELAAAFSANDLA
TTKLLFASLEWKMEETTILFNSRRDRPERLKAFLPWLRQPGWKRVLFMGARPLYPRKGIK
YISISSIADVEELLKREKKVFGCGNVAGMPLAFLIDYALKGGNHA
>aco:Amico_0222 capsule biosynthesis protein CapC (A)
MHSVQLGTIGLGIVLGMFFYNRTGRSCGGIITPGFIALQIGSPSSIAMALASAVVLSFVL
EGVVRVTGIYGRQRIALAMLLALGCKFMLDLFFPVSSLWLGWVLPGLVAADMQRQGLVET
LTGTVIVSLLTVMSLEVLVFLGHFVGR
>aco:Amico_0223 hypothetical protein (A)
MEEKHITSLIEYQKKQREFVRKGRFRLVFLAIVLFCLWLIPRQRGFSAEEGRLWDDVRQA
EIFLWEWREERGDSSGIDADPWKLGLIGLEWSPLTTTLGSLEAKRTACHPSWSVAILREF
DAMGLKEGDSVAILSSSSFPGLLLNTLKAAEYRHLKVLLILSLGSSTWGANVPGAPWPVL
AEQLRERGLLHTKADYYTLGGDDENGGGIAPEGVALMIDMAKGEGVPLLREGTLEGMISK
KMEIVQKFSPRLVMSIGGSHANMGEDESILALPGGLHFPSADMVSGDGVIGQALSAGYSV
FHLLNIHDLSLRYGIPYNANPSKAISSRKSLISSVAGIFLSGWILLSHKRWMFCCGGGGS
KP
>aco:Amico_0224 response regulator receiver and unknown domain protein (A)
MTLHIGVIDDDRKVLYQLEKMAEAEEWRFLATVDPEEVLGWVRDDEIDILLVDVWMPVVS
GYQLVQKARNISEKIVLIALAENEREDTASRLFLAGADDFVVKPLQLLDFRARLRLHEKL
ANYREQLNWDVRKKGISVDTMREVIYCIKRHQGAMDCDEVAAKTGLAYVTAHRYLDFLAS
RGMVVRLSAALDGRPGRPKTFYEWKGGLKTP
>aco:Amico_0225 Protein of unknown function DUF2088 (A)
MTFCCTFASGRRTIDLFLDRRVTIAETSKETPLPNRPEDALAAPCESPLLRFLAREVSDI
VVILPDATRAWQNVPLMAQALRREIREGGRMSVKWVIGGGQHRLPTAKEIKMLLEDIPLR
GDSILCHNSAEGVRTKEITSRGTPVILHKAVARADLIVSAGGIAYHDLAGFSGGRKSILP
GASGSEAIQHNHALSLKGSNFDPAVGCGYLKGNPVAEDMAEYQSLVLAERKGFLLNVIPD
GKGNPYCYTAGDPVRAWLQGTVWAQELQTLWVSEKASLVAVSCGGYPYDIDLYQATKSIS
AVLHALEPKGGLLLFAELEDGAGPGSFGEDFRLAIEQPEAALGKLQDDFTIPAYIATKMA
SDLKSHPAALVTDRTDMVFPGKIFADGSKALQWLEKQIPPGPVLCVPAGNCVTIKAKERN
TI
>aco:Amico_0226 extracellular solute-binding protein family 3; K02030 polar amino acid transport system substrate-binding protein (A)
MKKITGFLLLLCLFMALSSSAYAGALDKGTIIVGTESTYPPYEFRDEKNNLQGFDIELMN
TIAEKLGKELEWVDMPFDSLIPALLAQKIDIVAAGMSATPERAKRVAFSTPYEVSMSAFI
VKKDNIALKSLDDMKSKTIAVQLGTVQETFSRTVEGAKVKTFQKFDDCVREVMLGRADAS
LMDIPVAKKFLEQKDFDGKIAVAFEQEITGAGKALAMNLEEKAFAEAISSVLDEMQKSGE
LETLRNKWFK
>aco:Amico_0227 putative transcriptional regulator, GntR family (A)
MFWESLLNARAHRLQPSGIQEMMVYASRPGAISFAAGQPSEDLYPIEEITHGFEEAMKDT
SVLAYPYTEGDSMLRQWISNWMVEEGLASSVPGSERILLTTGSQEGLNIISQLFLKDGDV
VVVENPSYPEAMLTFGKEGVRFVTVSMDEEGPVVSELEAALAKEKVAFFYTIPTFQNPSG
HSTSLARKKEILSLLKKYNVVLVEDEPYRQLWFDEKPAKTYFSLAKEEPVLYLGSFSKII
APGLRCGWMVLPPIIMEKAVQLRLTFELGVSALLQRMIFYVVSRRNFEAHLSHLRHEYRE
RRDAMAEAISKHLAPLGFSFPTPKGGFFFWGSRDGLNGTDFARFAAKNFGVALIPGEIFF
ALPQKGQNFVRFSFAKVDREETNKGMERLAKAFREFC
>aco:Amico_0228 diaminopimelate decarboxylase; K01586 diaminopimelate decarboxylase [EC:4.1.1.20] (A)
MGSSKHLFWDGCDTVQLAQNYGTPLYVLSETAVRERCREVKKDFLCKYPNTRAVYASKAF
LTMAMVRIIASEGLGLDVVSGGEIYTAYRAGFPMEKTIFHGNNKTLEELQLALETGVGRI
VADSESELDIIEDAARRRGKRATLLLRVAPGVDAATHQYMATGHTASKFGFPLAGESISR
TIQRIKGSENLVLKGFHFHVGSQLQSNRSHCLAVDALIKEMVLFSSDLGFVTEELNVGGG
YGVPEHEGEERKPLKYFTEGIMERVIAGCEQAGIPVPAIIIEPGRWIVSEAGITLYKVGS
IKEIPGVMTYVSVDGGMTDNPRPALYGAKYWGVVANRADELAGKKVTIVGKCCESGDVLM
KDVMVTDQITRDDILAVFNTGAYNFSMANNYNRLPRPAVVLVREGNAYVIVNRQDYEDLL
SGEVIPDHLR
>aco:Amico_0229 Na+/H+ antiporter NhaC-like protein (A)
MYGRRSGKKILNLTIMAALSLLVMTGIAWATEGEAKPDFGILSLLPPLIAIGLCIFTKEV
IPSLFIGAWFAGTMVAGWNPILGFGKAVGLVADNLGDPWGARIVLTSLVMGGLVGIMQIG
GGIEAIVRWITKKIQSVRGAMLVTELAGFIIFFEDYVNSLVVGTTMSPITDRYRISKEKL
SYIVDSTSAPIACIAGISSWVAYMVGQIGTQFNALEIGYSPYLAYLRSIPYVFYNIIALV
LLTFVIFSQRDMGPMLHAERRARQTGKVLREGAKPLIVTSHANFEPSEETPRRVINFLVP
LGFMVGLIFLMLVVTGGWPSVSLATAIGEGDSSQALVLGSFGSVFLTLVFFRAQKLATWN
RLFAGFMQGMNSIFFGTLILIFAWAIGAAIKEVGTAQYIVRIAGNVLSPAWIPLLTFFTG
AIISFCTGTSYGTMGVLMPIVIPLVYNVTAVHDAGFIEILLPTIGAVFAGAVWGDHCSPI
SDTTIMSSMFSGADHVDHVNSQMPYAFVAAAGAVAGYVFIGFGLPVLFSLILGAITTCLL
FYFVSQPIEVRA
>aco:Amico_0230 diaminopimelate epimerase (EC:5.1.1.7); K01778 diaminopimelate epimerase [EC:5.1.1.7] (A)
MLEFTKIQGNGNDFIVIDNREGSMTSPDLSRLAASICERRQSVGADGLLVVEMSERENFT
MRLFNNDGSEGEMCGNGARCIARYAWEKKIAGEKMSFETLAGPIHGVVTAPFVELDMGET
NLSQGFWGQSLKVEGETFPFVYLVVGVPHCVLFVDNLEDFSHDSLRDIGRTVRYDTHRFP
KGTNVNFVQRSGERTLKVVTYERGVEDLTLSCGTGSTASAIAASIVWEMAAPIQVQNPGG
DNWVTVSFNETRSICKTYLTGKTVMIAEGRLYDEALPKDIE
>aco:Amico_0231 AsmA family protein; K09800 translocation and assembly module TamB (A)
MKRSRKMTLALFIAIGIVGLLLIIGSMNVGGDIVRREAAKAVAEVLGADLTIQGVTGNPI
RGYRLSDISLKKKEDVLLSAGALGVKVNLMSVFSGNPRLSQVTIDGIEADGEKLAREIAA
LDLKGEGGEIPVEAVTIRNGKVRTPWGEASIAKTDLVLKADSVKADLDIAMNNVPIKGPI
NLRKGKDDLELKGLDLKVGDGRISAKGAILPSLSLKGEMEKLDVGQVVQFWPQLPVDGYK
GLFSSTISIGGLWNDPVLEGRLSFSGTSLAGYPVQAIDSDWKYGAFRLSLENLKAKALAL
PLSGRAAFAFAPGKVPSMDILMEGKDASLEELKGTVPALASVKGRVDSFSVAVKGTLATL
SGNIDLKADQVEAYGQQLKNTVAHVVFKGSGATIQGSSSLEGGSLALSGSVDQLQRAPRL
NVLLKARSIDVGKIIASLPKPPKITPKGSVSADIGVKGSMADPRVDGTVWSDRMAYGEEA
LNDLNTAFVFHKDRVTLSSARGRWRNIPITGRGTIAGVSKAAPSLDLSFQAAGVNPENFE
SFFPDLKSYELRGSITAVAQVEGTTAAPEIKLSIQSPRLNFMEQGHVANLSLSTDLALKE
GVPKEVNLALKAATAGFAGVGAENLTARIDATKDVVTLSQARASLGKGEIAGTGTVKLHP
EASADLDLSFEMKEGDLAAIAKAGKLPYSLGGSLSGKVSVKGKSDNPSIAADFSSPKAVF
SGFTFSNLSGALEGNMERMALKKFTASAGGGTITTSGSFNLKKEAPEAILSLTGKGLDVA
SLTAGLPEAAKFKPSGAFDVNFDGTIAGSASEGKGAVTASSLSIAGLKMTNISYPFTLQG
MNLSIANAHASFYGGTVAGKGDMNLAKGAFSQNITVENVDIDPLLQDAAGGLEGHIVGKA
KGNLSLTGTMTKGLAFSGKGELHVGEGAVTDFKAVKTAASLYGQSSIRFASVEAPFRLET
KRVILENGKATAFPEDSLYKILKASGPIGFDTTLALQCQGNVNIQVLNALFGGVAGALGA
GTATSLEDILKGALTGAKSGLEKADFRDVSFNLGGTIEKPSVSNVKIAPAPQAIQQTTPS
GTAPTAVEEATAPPKEATGETQKKPENLLEGVIQEGLKNILKKE
>aco:Amico_0232 glycogen/starch synthase, ADP-glucose type (EC:2.4.1.21); K00703 starch synthase [EC:2.4.1.21] (A)
MKVLHVASEVAPLSKVGGLGDVAGSLPKALRKLGIDARIVTPAWPGVLDKANELGGNLVR
LPPLLHISLQWHVMSSKIWKTIIDDVPIYILENSDLFENLPIYPEELTGESALPFAFFSL
SALDLEQKNRWAPDIIHCHDWPSALVPISLKWHRFYRDKNPRPMTFFTIHNVAHQGIFPF
HVLDEWGIDTRSFTIDGLEFYGHVNLLKGALITSNCITTVSSRYGKEILTPEMGYGLDGV
LRKEKSKLHCVLNGLDPGWSPVHDPYIPFPFSAENLEGKKHCRSVLLQHLGWKDNMAPIF
LSISRLTMQKGYDILLPALDALREIGVRCLFIGSGNPIFTSALYEAADRHPDNFAFKHGF
HEEFSHLAYAGSDMLIMPSLFEPCGLTQLIALQYGTVPVVRETGGLADTVRDADDHPDGY
GFTFIPYTTEALLKGVRRALNAYRDPFRWDGIIKRGMSKDFSWKVSSQHYQDLYHRTLEN
KRR
>aco:Amico_0233 alpha-glucan phosphorylase (EC:2.4.1.1); K00688 starch phosphorylase [EC:2.4.1.1] (A)
MLFHPQSSLGRSLQDLLEQDPSFRTVAYFSMEVGIKTSIPTYAGGLGILAGDILKSAADL
GVPMIGTTLLYRKGYFEQEFNKEKWQIEKPALWQPEQELTLLPNKVSVAIKNRDVHIRTW
VYELSGLSGYSIPIYFLDTDIESNHPEDRQLSWYLYGGDNLYRLCQEIVLGVGGLRMLRD
LGYNNIETFHLNEGHAGFLTLELMREMGYYDPEKVREHVVFTTHTPVAAGHDFFKYDLIE
KIMSSDALATLKRMIPSEGVSMTELGLRYSRFVNGVSKKHAEVSRKLFSAPTIQSVTNGI
HPTTWVSPGMRKLLSRHIPGWENDPARLIQALSLPSEDLWAVHQASKMRLFAYILEETGV
PLQSDVLTIGFARRAATYKRADLIFSNLKKLIEIGGGKIQLVFSGKAHPKDDGGKALIQK
IINTSDKIKDSIPMVYLENQTMELGRLITQGVDVWLNTPLRPREASGTSGMKCTINGVMN
FSVLDGWWIEGWIEDVTGWAIGPTPSDTDLHSYDESKDALDLYEKLEKKIIPAYYNDKGH
WHTMMKNAIAMNGSYFHTHRVVAEYCEKAYGVKFRGI
>aco:Amico_0234 4-alpha-glucanotransferase (EC:2.4.1.25); K00705 4-alpha-glucanotransferase [EC:2.4.1.25] (A)
MIRQSGILLPVFSLPSPWAIGDIGARARNFVDWLAAAGQNCWQMLPLTCTKEILGNSPYD
SISAFACSPLLISIEDLAEEELISNKEISSLNRVSSGRVDYSAAKKIKMPLLKKAFQRFM
SRTNTDPLYRFWEGQSWWLDDFSLFSAISCRMGDDRWNTWPSSLKIRDKVALDTVRTEEK
DHILFTVFIQYEAFTQIQRLRKHSLDRGIQLIGDLPIYVSYESADVWSHPEMFQLDRDLT
PKAVAGVPPDYFSSTGQRWGNPLYRWDYAKGMEFHWWLKRIAHSLQLYDMTRLDHFRGFL
EYWAIPYTEKTAIYGRWEEGPGDSFFSALEKNFPSMPFLAENLGIITPDITRAMKKYDLP
GMLVLLFAFDESMPRNPYILHNHEPRNIVYTGTHDNNTVRGWFDDEGSPQDKERVSRYMN
MPFTRDNAATVLTRMALMSVAERAVIPLQDYLNIGGEGRINKPSTLEGNWQWMAEEKALT
EDLASSLHSLMKTYGRL
>aco:Amico_0235 1,4-alpha-glucan branching enzyme; K00700 1,4-alpha-glucan branching enzyme [EC:2.4.1.18] (A)
MKNFKVCPSLFSDLDTYLFKEGTHLKLYEKMGAHPLCSGETQGVYFALWAPNASQVSVIG
DFNLWNPEAAPLSCRPDESGIWEGFVSSAFIGDRYKYRVVSKRGEAFDKGDPFAFAWEEL
PGTASIIASLHYQWNDHLWAEKRKKTNWFSYPLSIYEVHLGSWMRKEGKFLSYREIAEQL
TCYVKKMGFTAVEIMPLMEHPFYGSWGYQITGFFAPTSRYGSPQDLMFLIDTLHQADIAV
FLDWVPSHFPSDEHGLAYLDGTALFEHADPRQKIHPEWRSYIFNYGRTEVREFLINSALF
WLDYYHVDGLRFDGVASMLYLDYARKEGEWVPNRYGGRENIEAVSFLRRLNEAAHLCFPH
IVTIAEESSAWPLVTRPSYVGGLGFGMKWNMGWMHDILKYMELDPLYRQYHHNDLTFSLM
YAFSENYVLPFSHDEVVYGKRSLLEKMPGTLWQKFAQLRLLLGFMYAHPGKKLLFMGSDI
AQRAEWNHEESLHWNLLKDPFHSGMQLWVRDINRVYFEEKALHEKDFSSEGFQWIDCSDS
KASVLGFIRRDGEEGKVLAIFNFTPVVRHNYLVGVPEAGYWRELLNSDGEIYGGMGEGNM
GGKEAMEEPLQRQPCCLSLTLPSFGALFFRKEG
>aco:Amico_0236 glycoside hydrolase family 57 (A)
MKYVCVHGHFYQPPRENPWLGDVELQESAAPWHDWNERITAECYAPNMAARILGEDGKIV
KIISNYERMSFNVGPTLLQWMERHAPETYDGLLEADHRGKERFSNHGPALAQVYNHMIMP
LASKRDKITQVLWGLQDFSSRFGRFPEGMWLPETAVDIETLEVLASEGLRFTILAPHQAK
AWKMISESWWHETDQRPMETCYPYLCNLPSGRSLAIFFYDDLLAKDIAFGPLLKNGALLA
QRLLLSIEKNSEENPLAHVATDGETFGHHHKYGDMALAWCLDHIEHGENARLTVYGEYLE
KFPPRREVRIRQNTSWSCVHGVKRWYEDCGCHSGLHPGWNQKWRQPLRAALDWLREKIDG
FYEKEGAFLFSDPWKTRDLYVQCFFYDSTTGRHEFLRSSSLRNLSTEEKVRALKLLEMER
SAMFMYTSCGWFFDEISGLEALQILLYAYHALTSLEELSGEKIKDDFIDLLERAPSNIEE
FKNGGRIFDFFVAPSHVDFLRVGGHYAVQALFQEKVTESESFSLCNYRIKPERSLFLEEG
RENLVMGEASLSHVLTGEDKRVFFSACHRGDHKVLCGVRAASDQEEISTWERSIQTHFPQ
KIESVFVELFGHRTYSLRHLFKDGQRQIMHFVMERDVARIENYLKSVVRDYDDLLTFMGL
IRMPLPEALSGAAEVVLNGDLRRIIWEAEPDLEQVEKRLDQAFAWQVEINIGELQHHLRG
RIEKEMAFLSEQAERNLQQGYLVRIEKMLGFVRRHHWDVNLWKAQNIYASISDPNILEHP
VFKHIGNLLNMRLGLHK
>aco:Amico_0237 glutamate 5-kinase; K00931 glutamate 5-kinase [EC:2.7.2.11] (A)
MKLCKRVVIKVGTSTVTHSTGKLNLLRMETLAREIADLQSSGREVCLISSGAVGAGVGKI
NFPDRPKTLPEKQALAAIGQGRLVHMYEKFFSEYGKTVAQVLLTRDVFSNRLRYLHARHT
LSTLFDFGVIPIINENDTVAVDEIKFGDNDTLSAMLACLIDADLLIILSDIDGLFSDDPR
INPEARLLPLVEEVSKDLLARSRTKGSKLSSGGMFTKLAAARIVMTSGIPMIIANNKEPN
ILRRLLDGEELGTLFVPSGSPVQARKQWIAFGSSPHGRIVIDDGAAEAIRKRGKSLLPSG
IVKVEGKFSRGEVVSIVDQDEVEIARGMVNFSSDEIGIIAGHHTDEIEKLLGSTDYDEVV
HRNNLALV
>aco:Amico_0238 gamma-glutamyl phosphate reductase; K00147 glutamate-5-semialdehyde dehydrogenase [EC:1.2.1.41] (A)
MNIKEKVRQMGIQAKKASRFLAVASSEQKNKALYAMARALRDHCKEILEANEKDLEEGRQ
AGLSYALLERLTLNEKRVEAMAVGLEEIAAFRDPVGEVLGMWSGQGGIRIGRVRVPLGVI
GIIYESRPNVTADAAGLCLKAGNSVILRGGKEALHSNRVIAQVISEGATGAGVPEGAINI
IDNPDREATMALMKMNDYLDVLIPRGGKGLKKAVQENATVPFIMTGMGNCHIFVDETADM
EKAVPIILNAKTQRPSTCNSVETLLVHSNIASQFIPQAMAALHEKGVEIRGDKTVCALDA
QALPATDEDWATEYSDLILAVKIAESLDEAINHIAAYSTGHSDAILTESYSNAQKFLNGV
DSAAVYVNASTRFTDGGVFGFGAEIGISTQKLHARGPMGVEQLTSTKFIIYGNGQIRE
>aco:Amico_0240 protein of unknown function DUF554; K07150 uncharacterized protein (A)
MNFFIGNIPASGSIVNCLAVIVGSTLGLLFRSRLPQRYINMAFQVLGLFTLFLGFLMAQK
TANFLILVFSMVGGGMIGEALDLDGRFSRFSEKVSQRFKTSGQSFAEGFLTSTLLFCIGS
MAILGAIEEGLGLYPNLLITKSLLDGVSSLALATSLGGGVLLSAFSVLFYQGGLTLLASS
LQPILSESVINEISAAGGLMLIALGLSLLEIKRFKVTNMLPALVIAAILGSFFVH
>aco:Amico_0241 inner-membrane translocator; K02057 simple sugar transport system permease protein (A)
MEMLIPILAAAVRSGTPILYATLGEIITEKAGILNLGLEGIMLVGAYTGFAATYKTGNPW
IGVIAAFLIGGLMAAIHAFITITLKGNQVVSGLALTMFGTGASSLLGRSYIGFTIKGLDK
IPLPILSDIPVIGPVLFNNDALIYVSFVLVLLLYMFFSRTRNGLYLRAVGDNPRAADAMG
INVDRTRYIYTLIGGGIVAVGGAYMSIAYTKMWAELMTAGRGWISVALVIFAIWNPFRAA
FGAYLFGGVEAFQLRLQAAGTSIPTPLLMMLPYIMTILVLFFISVSQGKGILFGAPASLG
QPFFREERD
>aco:Amico_0242 inner-membrane translocator; K02057 simple sugar transport system permease protein (A)
MKYLKVERRLITPAWFTVAIPLFAIILALVTGAVFLYFMGVSPLQTYTSMFKASFGDTYG
LTETIVKAIPLAMAGIAVTLSFKMLIWNIGAEGQILMGALATAAAVRYFFVDQPFIMFWI
MFAAAATAGGIWAAFAGYLKARWNVNEIITTLMLNYIVLNMVDYFVYGPWRDPASLGFPM
TAPFPNAARLPLLGDTRIHTGLFLAIFLAFFFWALLKWTRWGYEIRVIGENPKAATFAGM
NYLRNAVMVMFVSGAIAGLAGMCEIAGLQGRLQHGSSAGYGYTAIIVAWLARLNPLTVLF
VAFLIGALFVGGDTLQIVMRLPLSSILVLQGLLLFFVLGGEFFRRYRIRIIWRGDN
>aco:Amico_0243 ABC transporter related protein; K02056 simple sugar transport system ATP-binding protein [EC:3.6.3.17] (A)
MRPFFLKKIAMKGNVAMEKAKTASPLVQMQEITKEFAGIVANHNIDFDVNRGEVHALLGE
NGAGKSTLMNILYGLYNPDRGHILIDGKKVSFSSPKDAIAAGIGMVHQHFMLIPSQTVWE
NMILGLEGLPQLLPKKEIHQQIIDISRQYGLEVDPDAKIWQLSIGEQQRVAILQMLYRKA
QVLILDEPTAVLTPQEALRLFSTIQQMTAEGHGIVFISHKLDEVLSLSDRISILRKGEKT
GTVQTAATSKEQLAELMMGRKVSFTVARKSSAPGKQILQSKKITVLGDRGIPVVKDLSID
VREREILGLAGIAGNGQQELCEALAGLRPLKEGRIMIDDEELTHQPPKQFIARGVRYIPA
DRKGTGLVPNMDIKENSILKKYWNKPVARGPMIDWKAVFSHAINLVKKYSVSTPSIETPV
KNLSGGNLQKLMLGRELCDAPKALIAVHPTWGLDVAATQFVREQLLLERDRGAAVFLVSE
DLEELLSLSDRLAVIFKGEIMGILDHPEEATPEMLGLMMAGTPLSSIKEGAIAR
>aco:Amico_0244 basic membrane lipoprotein; K07335 basic membrane protein A and related proteins (A)
MKRSLIVLFVALSVALCGTAFAMEAIPAEKINCGFVYIGPVGDGGWTYMHDQGRLEMESA
FPGLKSSYVESVPEGPDSARVMETFVRNGSKVIFATSFGYMDFVQDVAKRYPDVVFMHCS
GYKRADNVGIYFGRMYQARYLSGLVAGKMTKNNVIGFVAAHPIPEVIRGINAFTQGVRKA
NPEAEVKVVWLFSWFDPGKEKEATKALIDSGADVISMHADSGAAPQTAEEAGVYVVGYNN
DMSQYAPTKHLTAPIWDWGIVYKRVIEQVTMGTWKSEDIWWGLKEGMVGLSKYGKDVPEE
VKKLVEEEKTRIISGEWDVFDGPIKDQSGTIKVEAGQSLSDGDKLSMNWFVEGVKGDIPK
>aco:Amico_0245 Xanthine phosphoribosyltransferase (EC:2.4.2.22); K00769 xanthine phosphoribosyltransferase [EC:2.4.2.22] (A)
MGSEDRYHKTYPVSWDQLHRDCKALAWQLLPRKWEKIIGIARGGLIPAAIIARELNIRLV
DTVCISSYTIRTQGEANILKGINGDGENCLIIDDLVDTGKTARVVRKMLPKAYFATVYAK
PEGSPFVDTYITQVSQDTWILFPWDSETAYSTPLVDRKE
>aco:Amico_0246 hypothetical protein (A)
MLYIKFALPFALWAWVLSSSYARYILPRISSVYGLLKGLESKEAHSASSFHVRGTSFLVK
IVMLFSQMYALAAWSAYSVLRTMRFARLPETRGWIYYLTAFIICEGALGVIARKEEYNGF
LSILHSIMAMGAFVIFAFNPHLMGSMYSWLIRLVGVEL
>aco:Amico_0247 ThiJ/PfpI domain protein; K05520 protease I [EC:3.2.-.-] (A)
MTGREIIILVEENFHDLEFWYPYYRLIEDGYEPIVVAPVAPRHYTGKFGTIVEAAYTPQS
LSENLPRGVVIPGGWAPDKLRMSGEIVSLVAQIYRSNGVVASICHGGSLLVSAGILKGKQ
VTSFASIKDDMELAGAIWVDEPVVTSEKLITSRKPSDLPFFTKALLEALQKK
>aco:Amico_0248 glycosyl transferase group 1; K13057 trehalose synthase [EC:2.4.1.245] (A)
MSSYQSRETFRFKECTLLPISTGIQARNLRELREGIEEVAPSCLYYHFWGRLLSPQFPES
EYVNDFASWAKVYLHEDALSERLSALDLNHRNDIEDIREELLDLLDETLSREYFISWKEA
DRTFHFTRAHLIVVETALSADSPRTLPRAIASSSRGSIFFHFIEAKRRNREDRQDDYSKW
LGFFGEETAEAREELTNLDPYLHSLTDLRERLVHILEIAFVLGGGESFMTQLLQNYGVLA
GEQVISSLYRFATFLQGKKVVHVNSTREGGGVAEILRCMIPLMNELGIETHWEVIVGSEA
FYTATKSIHNALQGKDLPFTESYHEVYMETNRLNAERLRPLLEEADFVFIHDPQPAPLLS
LCPNRKGKWIWRCHIDASVPNRNIWRMLRRFVSEYDASIFSLADFTQRLPHPQYLIPPSI
DPLSEKNIVLSEREIDETCLRFNLDRERPLVVQVSRFDVFKDPIGVIKSYRMARKHADMQ
IVLAGGGAADDPEGAAILEQVKNAASDDPDIHVIELPSNAHRTINGLQSAADIIMQKSTK
EGFGLTVTEGMWKYKPVIGGDVGGIRLQIINRFNGFRVQTPEGAALRLRYLLAWGRQRKR
MGQNAHKYVRENFLITTHLRTVLALMINLSQNGGEDLEAQMSQKL
>aco:Amico_0249 Alpha,alpha-trehalose-phosphate synthase (UDP-forming) (EC:2.4.1.15); K00697 trehalose 6-phosphate synthase [EC:2.4.1.15] (A)
MADKERMIVVSNRLPIILKKRKQKWSVEPGAGGLVTALSPVLKDRGGMWIGWPGTRGRIN
LSGLRKILGPISEETGFRIVPILLENGEIDNYYYGFSNSIIWPLFHDLEALCRFQPQYWE
AYVRVSDKFAAVIAKHSTEKDIIWVNDYQLILLAGSLERLGVKRHCVFFLHIPFPSPDLF
IKLPWRKQIIDELLRFSFLCFQTHRDRRNFIDCARSFYPACRVVGRGAIVELEIKGHTIQ
IGSLPISIDYKRFRSMASAKEAALRSREIRKDITADFLVLGIDRLDYTKGIPEKLRAFAR
ALEKYPHLQGKISLFQLIIPSREGVAEYGALRDEIQKLISEINGRFSTTAWVPILYRYGT
VDQKELVAMYRAADAGFVSSLKDGMNLVCKEYCACQTDYKGVLILSEFAGAAYQLRSGAI
LINPYDVEATADALYYSIFMKEEEKKNRMRRMCKSIRERDVYWWVNNFLRAAAGKELKDF
PEAELPEFWPGLRKKVFVFKDKKGGENDGVKRE
>aco:Amico_0250 nitroreductase (A)
MALKENEAIRAILGRRSIRRFEEKAVEKEKIELLVECGSAAPSAANSRPCHFIVVTDRDL
LNRLGEDHPYGKMLFEAPLGIVVCGNPEKSDFARRYWEEDCSAAMQNILIAAHAIGLDGV
WLGVRHAEGCEEAVRKIISIPEHIAVLGIAAIGYGKEKKEPHKGIDEGTLHLNRW
>aco:Amico_0251 nitroreductase (A)
MDKREHPVIKAILGRRSIRKFTTAPVEKEIIDILLECAFAAPSAHNQRPCHFIVIQERNI
LNRLAAAHDSGKMLAQAPLAIAVCADTSFYPKEDLAWMEDAAAALENILLGARAFGIEGV
WLKVMGRHPREERVCPILEVPDHIKVTGIAALGYPAEEKAPHKGINDKALHKERW
>aco:Amico_0252 DNA gyrase, A subunit (EC:5.99.1.3); K02469 DNA gyrase subunit A [EC:5.99.1.3] (A)
MEEKKGEPLFGKVVPLPLVEEIKHSYLDYAMSVIVGRALPDARDGLKPVQRRILYAMMEL
GLRHNTAYKKSARVVGETMGKYHPHGDSAIYDTMVRMAQDFSMRYPLVDGQGNFGSIDGD
PAAAMRYTEARLYEIGELMLADIDQDTVDWGPNFDESLQEPLCLPAMLPNLLINGSSGIA
VGMATNIPPHNLVEVVDALCYLIDTEPEQVDIGEILFRMPGPDFPTGGLILGRDGIIDAY
RTGRGKITMRGRTHIEEGKRGKTFIVITEIPYMVNKTNLIETIAKNVQDKTIDGVMDLRD
ESDREGLRIVIEVNRDTDPNLVLRQLYRRTQLQSTFGVINLALIDGYPKELSIEEMLNIF
LNHRRSVVRRRTQFRLEKAEARAHIVEGLVKALDIIDEVIALIRGSATTEEAKEGLISKL
DFSEAQAQAILEMRLQRLTGLEREKLEAELAQLLSDIERYQTILGNPKVLDSVIKEELLE
VKRRFGNERKTEIIDAVEDVSIEDLIPESDIVVVLSRDGYLRRKDLQEYTLQGRGGKGRK
GTALQEEDEVALVAVTSTHRDIYLFTSKGRVLALKGYVIPESKTGRGKLINRFVALEEGE
RVVTMHGRAVDGAKYAFFITLRGTAKRLDLSELENLTRAGRRVMGLDEGDEISQIVLTSG
DDHLLIVTAQGQALRTHESEFRPMGRTARGVRGIRLRKNDYVIGCDVVANGRWPLLLSEN
GFGKRTKYDEFSLRHRGGSGVIVMNLSDRTGLIVGCWSVAEGDEIVAITSRGRMIRLAVS
ESPVLGRTAMGSIMMRLDEGDTVATASVVSTEDGEDD
>aco:Amico_0253 phosphatidylserine decarboxylase related protein (EC:4.1.1.65); K01613 phosphatidylserine decarboxylase [EC:4.1.1.65] (A)
MIARDGWPLIIFVAFLTGGSMFISPWMAAIMSVFLAIVVWFFRDPERELPVDPEVWVSPA
DGKVVEIEKASCSYVGEAIKVGIFMSPFDVHVNRVPYDGIVDYLEYVPGKKWMAFAPKAS
EENERMLVGLETAHGRILLVQIAGFLARRIVCRLKKGDRLCRGQRFGMIKLGSKVDVYLP
LSVKCSVTIDQKVKAGKSVLGVTASHEKKNR
>aco:Amico_0254 CDP-diacylglycerol/serineO-phosphatidyl transferase; K17103 CDP-diacylglycerol---serine O-phosphatidyltransferase [EC:2.7.8.8] (A)
MRKKIGKRHLSFREIAPNMVTSGNLLCGMLSLILTFHGRFLPAAWLIFFAVFFDFMDGKV
ARSLGGGTQFGLEYDSLADVVSFGVAPAILVYANYLQGFAGVTGALAVCFFALCGALRLA
RFNIVHVPGPFQGLPIPAGGLFLASFVIGGISVPAALAAFFSVGTGALMISSVPYGNLKG
LRKGNTNKKKFLFLCMVTVGLIIVLHGTAPLAAISIYVISGLLRFDWGKWLSLEEDEDTL
NEGV
>aco:Amico_0255 phosphomethylpyrimidine kinase; K00941 hydroxymethylpyrimidine/phosphomethylpyrimidine kinase [EC:2.7.1.49 2.7.4.7] (A)
MALYRGNALTIAGSDSGGGAGIQADLKTFAALHIFGMSVITAVTAQNSLTVKDIHDIPPK
SITAQLDAVLSDFRVDAAKTGMLSRPETIHVVCEALKNYQLSNLVVDPVMISQSGVSLIS
ESAVQALKEQLLPLALLVTPNMPEAEKLSGVEVQSLEDMKNAARLISGLGPKAVLVKGGH
MDVEKSKEKVVDVLYCEGKITIFEDPRVDTENTHGTGCTLSAAIAAELSAGRDLEEAVSY
GRQYLRMGLLHSFKPGHGYGPLGHAVTPEWVKEYESGDNEI
>aco:Amico_0256 Hydroxyethylthiazole kinase (EC:2.7.1.50); K00878 hydroxyethylthiazole kinase [EC:2.7.1.50] (A)
MNLETMRYKDIQIAEVWEDIRHYRPLVYQLTNMVAANFQANISLAAGASPLMSINAEEAS
FLASRADSILINTGTPSDESIRSIKEILPVIRKEKKPLVLDPVGYGASPLRISLVEEILR
SEAVTTVKGNRGEMGLLGGEEGTVQGVDGYNCKDLEKALSNIVSSYGVVAVATGKEDSVA
IPVPPSCFFLVLGGGSPLLPAITASGCAVGSLIAACSAVTADYGLAAITALVAVSLASEK
AAGRENVYGPGTFGNVFIDEVSSLVKSDFYGYEERLNRKEEWRE
>aco:Amico_0257 thiamine-phosphate pyrophosphorylase (EC:2.5.1.3); K00788 thiamine-phosphate pyrophosphorylase [EC:2.5.1.3] (A)
MNIRHMLKLYVIPDRQIGAPRTLLEQTEEVLKGGATVIQLRDKQSGGRELLETALAMKRL
CYDYNVPLIINDRLDVALAAQADGVHLGQKDLPLEAVRPFLPRGFIVGVSAHTVDQARIA
LKSGASYIGIGAAFPTGSKEDAHVVGLSRIREIMEAVPIPAVAIGGINEENVAEAMKTGV
NGVAVISAIVGAPHIKKAARHFLSLIS
>aco:Amico_0258 thiW protein (A)
MPFSGTENNASISSSRLHIKKLTVAGLLAGAGVLLSGIYIPVGPTKCFPFQHTINVLAGI
LLGPWWGASIAFVTSFIRNMMGTGSLFAFPGSIPGVLMVGFAYRLFKKDWAALVEPLGTG
PIGATLSALVIGPAIGKTPALGALQFAFLASSIPGALLGFALVIMTKRMGILKDLS
>aco:Amico_0259 NMT1/THI5 like domain protein; K15598 putative hydroxymethylpyrimidine transport system substrate-binding protein (A)
MKKIVVILCLALSIFCFSANSLFAVDKLSLMLDWFPNIDHLPLFVAKEKGIFERHGLELS
ILSPSETADPLKLAASSHIDLAIAYEPQTIIAASSGIEIKGVGRLIGHPLTTLLFIGGKN
IEKPSDLEGKKIGYTVPGMMDLLTDGFAKENGFQKYELINVGFTIIPSLTTGKVDAIMGP
YKNYEVVELEQHGYTPGYFELEKYGIPDYDELVFVTGATTLKDKERLIRRFRKAIQEAIE
MTRKTPEEALEVYLKAVPEAPRELETAAFARTLDLYAHTQDFSVEKWQKFADFAASIGMI
DKEVLVHAILWNGK
>aco:Amico_0260 binding-protein-dependent transport systems inner membrane component; K15599 putative hydroxymethylpyrimidine transport system permease protein (A)
MSFVKRTVVSTGLLLLLFLLWEGACRLANIPIFILPAPSRVLFVAVTQAPLLAYHAAMTG
IEIILGIFFSITAAIPLAVVMFVYPSVEQAFSPLLVASQAIPVFALAPLLIVWFGYGIWS
KVFMAAIIIFFPIVVNLLEGLKSCDSDYRKLFHLMGAPFFQSFRYLYWPWALPYFLAGLK
VGVSVATIGAVIGEWVGAQRGLGYLMIQSNARLRVDLVFASILWLTAIGIFLWILVGAIE
KRTLTWTR
>aco:Amico_0261 ABC transporter related protein; K02049 NitT/TauT family transport system ATP-binding protein (A)
MLRLSHLGKKYNGLPVIDQFDLDIEKGSFSVLIGPSGCGKSTLFDLLTGTIEREYGTMEW
IGEAVPHLGQIAAYMQQKDLLLPWLSLMQNAMLPQVFSKEKHLRKNKKAKGLFERFGLNG
FEDYLPGAVSGGMKQRCALIRTLMFEREIVLLDEPLSALDAITRRSLQSLLLSLQKDFKK
TVLMITHDIDEALYLADTVLVLTQAPMKIRDRITLPSEKPRNLDSSEYIAIKKRILSELE
EEMQL
>aco:Amico_0262 proton-coupled thiamine transporter YuaJ; K16789 thiamine transporter (A)
MRNKTRVLVEGALAVAMTVAFSYIRLWRMPQGGSVTLENVPLLIFALRHGLKYGVGAGFV
AGIIQLTLGGYVVHPVQALLDYPLAFAALGLAAFVRKPLWGGLTLGTISRLFCHVLSGVI
FFGSYAPEGTNVWLYSIIYNGSYMVPNLILGIFVTYLVWGRLSRIGQ
>aco:Amico_0263 hypothetical protein (A)
MEKEVFTLKGAYGDEKVFVSRLSPKDSVGKVIVLFHGVHGCASVHEGNKYAVLARMLLPL
GLTVYLTETSRLRRDRDSFKEDRDRWARTAFQGKTYGMDLYDVCVALSEIEKRHPTEEIY
LWGFSLGGIHSLMIAGGGYQTKLREGGFPQPVFSVSPSGIIVSGSGDSIDKDDVSTTLRL
PILDTIGDNALLYKSVRSIKTGWFVSFYGENDNTFSEEACRRLFDAADIPEKQFIIIPGA
DHAFRRLYGLPSIEPLKRMVSYLGPFFDNRN
>aco:Amico_0264 peptidase A24A prepilin type IV; K02654 leader peptidase (prepilin peptidase) / N-methyltransferase [EC:3.4.23.43 2.1.1.-] (A)
MKKILLIPLCILFFILGALIEKFARNLTRDLCLSETSRFRSFFSRPWIPGAFFVVSGLLL
FYVWGVSFSFFMAFLLTVGLFFSALTDLYSGYIFDAVPAVMGVGSFIFRWAAGTSPLLDG
IMGALAGIVIMAFVRWISRGGMGIGDIKLIGGMGLGLGLPLTLYGLYIGILVGGIVAGWL
LLTCRVHRKQPIPFGPFIALGGIIALATAPFLGTYFNIVLVWPWGC
>aco:Amico_0265 UspA domain protein (A)
MLKKILVAVDLSKVSEEVFAYGCSLALRLGVHASFIHVMPHPTLWKGYEPWLPPEIDMEI
SEIARKKLEYYFKKAKERMPELANVKYDMIVKEGSPSDVIIDYAREGEYNLIVIGYRGQS
TIERLVVGSTAANVARYAHCSVLIYRPGLDIL
>aco:Amico_0266 methylmalonyl-CoA epimerase; K05606 methylmalonyl-CoA/ethylmalonyl-CoA epimerase [EC:5.1.99.1] (A)
MKVTRIDHIGIAVKSIEESLKVWEVALGIACTGVEEVEEQKVKTAFLPVKDTEIELLEAT
GDDSPIAKFIEKKGEGLHHISLRVENLEKALSELKEKGVRLIDETPRYGAGGAKIAFVHP
KSTGGVLLELSER
>aco:Amico_0267 carboxyl transferase (A)
MTNRSIDELCADLERKRAQAREGGGPKSIEKQRGKGKGTARDRIAGLLDEGTFVELDEQV
VHRCGRFGLGETSFPGDGVVTGFGEIDGRRVYVFSQDFTVLGGSLGEMHAGKICKVMDLA
MKNGSPVVGINDSGGARIQEAVDALNGYGDIFFRNTIASGVVPQLSVIMGPTAGGAVYSP
ALTDYIFMVEKTGIMHITGPAVIKAVTGEEVTSEALGGSQAHNTKSGNAHFTARSEEECF
VQVRKLLSYLPSNNVDDAPWKEPSDDPLRLVPELRNVVPTNPNKGYRVHDVIGKVVDDGD
FFEVQALWAMNMVTGYGRVGGQVVGIIANQASTLAGCLDINASDKASRFIRHCDAFNIPL
LTFVDVPGYLPGTEQEWGGIIRHGAKLLYAYSEATVPMVTVVLRKAYGGAYLGMCSKALG
ADMVLAWPQAEIAVMGAEGAANIVFRKEIEKAEDQMSERNKKIEEYREAFANPYVAAERG
FVDRVILPEETRREIYLALQGTANKRELRPRRKHGVMPH
>aco:Amico_0268 sodium pump decarboxylase gamma subunit (A)
MTNLHTYFETGFSGPLTLCFIAFSAVFMVLGGLTAIIYAIKYFGGVKKASPPSQPPAPRE
KAPAAPAVTGAETGDKGKIVAAIAAALLEATGQPCRITEIRPASGPHRRPVLSLWRSSAI
MEGLESLNNTNWSSR
>aco:Amico_0269 biotin/lipoyl attachment domain-containing protein (A)
MSKRYRVTVDGTSYDVTVEDLGGASAPVSVAAPAPSAAPAAPAPVAPAPAPAPVAAAPAP
SAEGGTVIAAPMPGKILRVSVSVGTAVNAGDVLLILEAMKMENEISAPSAGTVKEVRARE
GDSVNSGDALVVLG
>aco:Amico_0270 sodium ion-translocating decarboxylase, beta subunit (EC:4.1.1.70); K01572 oxaloacetate decarboxylase, beta subunit [EC:4.1.1.3] (A)
MEIYANSLGMILRSSGFAGLTWGNMVMLLVAFIMLYLAIVKGFEPLLLVPIGFGCLLVNL
PLSGIMDEGGFLRYVFFGTEHEIYPVIIFMGIGALTDFAPLLANPITFLLGAAAQLGVFI
ALFGALLLGFNVKEAASIAIIGGADGPTSIYLTVKLAPQILGAVAVAAYSYMSLVPLIQP
PVIRLLTTKADRGIRMDQLRPVSKLERVLFPIVCTVSAGLLLPSSVPLIGTLMFGNLLRE
CGVTERLNQAAQNEILNATTIFLGLSVGATMSAEYFLTMGTIKIIVLGLVAFVFSTAGGV
VLGQAMKVISGGKINPMIGAAGVSAVPMAARVVQRMCQKEHPGNFLLMHAMGPNVAGVIG
TAVAAAVMLTLLS
>aco:Amico_0271 Putative ammonia monooxygenase-like protein; K07120 uncharacterized protein (A)
MANINLCVAVLIGGVVGYTLKIPSGALVGGMLGGLFAKSFMGLETLRLPYLSFCSQLLVA
FVIVAQADVASVRQIPRFIPVAIIYSLVILVFSVFMACFVSKLCKMDLMTAVFSMAPGGL
SGLGLAAVESGANASLALVFHVIRVSIVLIAIPFIALLLEKMS
>aco:Amico_0272 sugar fermentation stimulation protein; K06206 sugar fermentation stimulation protein A (A)
MSEMFRIAGKQPLLEATFLARPNRFLVECLHGDQKVQAFLPNPGRLWEVLLPDTLIYLHK
DPHVNPSRKTEFTVIGAMTEHGPVMLHTHKTNDVAAWLFDGGLVPGLENFRVVKREVSRG
NSRFDLLVSDGTDQMLIEVKSCTLFGRKIAMFPDAPSLRAVKHLQELCEINRKEMAAGIL
FIVQSGDPEFFIPDFHIDYEFATKLYHSQIETSDSKKLAVKALKVAWSSDFSFSGEVREI
PTPWNVVAQEAGENTIDLYINTFAEEGFYHIFVSSSSEPSKIRTLQRSYAKGGASSRTIT
IRTQQNIEGMVKKQLSMLCDRVETARDQTVFIFKDNPLKRRSFVQFLIHTRIDRLEPMIP
SNLFVRQ
>aco:Amico_0273 UspA domain protein (A)
MLRRILFPMDMSPFSKEALLWLSKRALQRQSDLLVVHVVSPAAGLNTPHLVQETEVALNE
FCQKNLPEELFYKVIVATGDPLEIIPEYASKEKCTFAVIPIQEAEEIAPLVKQLAIPQLI
LRSRNGHFPEGDIYNNITVAVDLSPERTDMMLSELRDILQQVDTVPSITLVHGIPLEDAE
DSQTLLNAAEGALEIVAQEVSTWNPNTSIHIVSGQPEIELTQWIEETAPSLLVVGLSTHR
EMWQLILGTTAEALIEGTTCPVLVFPTA
>aco:Amico_0274 lipid A biosynthesis acyltransferase; K02517 Kdo2-lipid IVA lauroyltransferase [EC:2.3.1.241] (A)
MGLSKDTTWKIIKYAQKTFNALPHSLAVSFGGFLGVVLWAFSKRRVDSAERRCVRALGVG
VTTARKIVKGSYANMGRSVAEFTCLPKNIHTLDSLVTIHGEEHLRRAYEKGRGVIFITGH
IGNWEMAAASLVRKGYPVNAIGAEQRDERITDLIIDYRRDCGVLTISKGFSLKAAMTCLK
KGEILGVLIDQDARDKGIVAPFLGLPASTPYGPIKMSLKYGSPMLPIVMIRRPDHIHHDL
YILPPFEDESSEKFGENMWEAVASCNNFISSWISQYPDQWLWLYPRWASTLGHSS
>aco:Amico_0275 hypothetical protein (A)
MILGIDPGKDKIGWAFADSKGALLFSGIVNKEELSSFWEVFMQKQWHNLLPWLKEREKEP
LLSESELTIVVGNGTTCKEVLLFLKERGLDAQVVEEYGTTLEARKVYWRLHPPQGVWKFI
PKSLRVPNRDVDDLAAFVIIRRYLASKTRGQVKE
>aco:Amico_0276 Cl-channel voltage-gated family protein (A)
MLREGEWSRLFKEEFALFYSVFKWLVLAVVIGVFVGTAVSTFMLALEKCSKGVGSLPPWR
ILLLPLGLLASVSMVRYLKVADSTQGTESVVEAVHHHQGRIDVYTVIVKVIAAVITISTG
GSLGQEGPSAQIGSAVSNVFATGFRLNDIDRRKLVVCGVSAGMASVFGAPVAGAVFGLEV
LYVGQVFYDVLLPCIVSGMVSYQVSLNLGMAYIYQPLLYIPKMTGPHVLLWVVLAGVFFG
LVALLFIEVLHLARRGYRKLAFHPLFSAFCGGLFLVLLSSVVGPRYVGLGSQTITDAITG
QEIPKLAFFWKSLFTGLTKGAGGSGGVVTPTLFIGAASGATFASIFSLDPVLFSCIGFVA
VLAGAANTPIAATILAAELFGSRVASLAAIASVIAFVVSGYRSIYPDQIVKCPKSPLLDI
CDEYRRVGEYEFDPMLLKLPMVRLVVRNYRLWRKQRKIARKQ
>aco:Amico_0277 sodium:dicarboxylate symporter (A)
MENEKKGMFDWYFKSNLLIRILIGLVLGAIVGLVAGNSILWVRPLGDIFVRLLKMIVTPI
ILTTLVVGSASISPAELGKVGVKIVIYYLFTSAVAVAIGLLMGNVFRPGLGLDLGSIGEA
AGKALEKPSLANTFLNIIPTNPFASLSGGDVLPIIFFAILFGLGISYLKISKDSRIREAG
ELLFKFFDGAAEAMYKIVGWVLQYAPIGVFALISVVFAQQGAKAIGPLWGVTLACFLGYI
LHLIVVYGGALSLYKLSFSTFLKGSKEAMITAFVTRSSGGTLPITMRNADENLGIAKNVY
SFTLPLGATINMDGTAIYQGVCALFIGFAVGLPLNFSQQITVILTAVLASIGTAGVPGAG
AIMLLLVLDSIGLPIEQGSPVAAAYAMILGIDAILDMGRTCLNVTGDMVGSAIVAKSENL
LDLSKWGK
>aco:Amico_0278 Patatin; K07001 NTE family protein (A)
MLNFRRLWAGLVLLVCFWGNGSAWAAASHGGIVLALSGGGTKGLAHIGVLQVLEEYNIPV
AGIVGTSMGAIIGGLASSGYKGIELEEAVNNIDLGSLLSERASPMFLPLGEREGDAVPWI
SIIHGRGASGSLGGFSGVKLLEKFAQMASRVQIVHFNELPIPFAAVATDLETGKKVVLTN
GSLASAMRASMAIPGLFEPWAVGGRLLVDGGLVSNLPVKTAKELFPGYPIIAVNVTKTLK
SREDLRTVVDVIDQSITVLTQQNVETEERDADLLLVPDVGKMPLFDASRSEEVIEAGREV
AMAHLKEIQQLSEGAPLPLYHKKESPEIVTDVCLEGLPDTECRDFREKYRSWIGKPVNTL
NVMKASKEISKRIDVLAVDYRLEEKDAGTAIIFTAQRRPLSEFRIGGYTTNLHPYRWLFI
NSIYRDIYNEGDSIKLNLKVGKQWAADLGYLSSPEVSRAWELHLSGQKWEVTPGNSSEKS
WERYSAGVVRHFTLGKMQGGAGLGFENVHSGGMDENALGPTFYVAYNTLDDLLDPTRGSS
VKIALWWPDYDELLYRVNVFHAMSLSENWRLYLRGGYAEGDVTEASHAVYLGAAEELYSY
ANYPIEAERMAWFNLALRRIFLRSWWGNLSAEFFGGAGWAYDDRGERADSVWETGISLSA
PGRFFDGRLMFLYNDRNDFKVGFFIGKPIWGHHPLP
>aco:Amico_0279 prolyl-tRNA synthetase (EC:6.1.1.15); K01881 prolyl-tRNA synthetase [EC:6.1.1.15] (A)
MARNITPKETDYSQWYLDIIKVAELADYAPVRGCMVIRPTGYSLWESIQKHFDDAFKETG
HVNAYFPVLIPNSFLEKEAEHVEGFSPECAVVTHAGGELLEEPLVVRPTSETVIGHMYSK
WIQSWRDLPILINQWANVMRWEKRPRLFLRTSEFLWQEGHTAHATEEEAMEETLKMLEVY
RRIMTEILAIPVIVGEKTAGERFPGAVNTYTCEAMMSDKKALQAGTSHFLGQNFSRAFDI
QFQNQKGEQEYAWTTSWGVSTRLIGALIMTHSDNDGLILPPRVAPVQVAILPISTNDSVM
EEQLLPRALEFSDKLDQMLGGRFTFVDKQFHMRPGDRFFYHLQKGVPLRLELGEKDLAAG
TVRAVRRDTGSKEDIPFENVPLRVKALLEDIHKNLYTRALDFRIANTFSASTLEELKVIV
EEKGGFVETYFAGTPEEEKKIREETGATPRCMPLNDTCTGTCFLTGKPHARKTIFAKAY
>aco:Amico_0280 Ppx/GppA phosphatase; K01524 exopolyphosphatase / guanosine-5'-triphosphate,3'-diphosphate pyrophosphatase [EC:3.6.1.11 3.6.1.40] (A)
MDKKERLAVIDVGSNSVKLFVAEKAHQKISTLFERTEITRLSEGLTKNGVLQNVPMERNI
FMVETMIHQAKALEVEGVIIVGTMALRIAQNREVFIDRLAKKTGFTLSVLSGEEEGELAF
LGALSGLFGFSPLQEVTLFDIGGGSTEFVRGKGREVLDKCSIALGSVPLTERYLQISPVS
DELLQRTRSIIKEQLEQVPPVFKLGPLLGIGGTITTLASVHLELEAYSGNRVHGMTLTKR
DVNEQILQYASRTIADRCKIKGLSPGRADIILAGACIADEILGLANEESFVVSDRGLRHG
VAIHYFEESSGRDEPLLLP
>aco:Amico_0281 Na+/Picotransporter (A)
MRSTLASYALMLAGIVILLHGLEESNKAFRKHLGSRGKELLTTMGEKNSSAFTLGVLLSA
VAQSGTAATAFAVGLVDIHALPYEGAILVMMGAGVGSTLVAPLLALDIIAFAPFFLALGF
FLSHGRSDKIRKIGAIMKSLAFVLTGMLLLKVGFSPLIEKPEFGTFIAHIVTRPALLAVV
AFLLSSLTQGSSAIIAIGIALISSGVASAEAFYPLVLGARLGTPIIVLFFSMGTRVNARR
LAWLSLAYRCLGVVAGLALAPFLFKAVAISIPDPEMKLAAYQVGLSVINVIVFLPLVRRA
AVMSGNWFSKEVAKDPGEAIYLDESLTDFPPLAVPLLEKEITRMANYIETFIYMLFFAPG
YREQIYKLQKGIPSLLEQCSDYMFAIPAPIDNAAEMEKYSAISYSLISMADIVEVATGKL
YTLWNEGIEQRLSSELRQEEWQDYLLVATDIVRFSLRAFALDDAASVQKATELSKKFRSH
DQLLRQIMVFRGRLFNCRQDVLLWSLLATLRVIVTASLEVARGGRFRKRGDEGDGLWEEE
KGNYGTDTGNDTLLE
>aco:Amico_0282 phosphate uptake regulator, PhoU; K02039 phosphate transport system protein (A)
MILYSSDKKRILSMVHNMGEEAVDAVYKAIEALVERDNALARHVVENDDVIDRLEVEIDQ
ECLGSIAMRQPVRENLRFVFTVAKIITDLERIGDEAVNIAERALFLNQHPLLKPLIDIPK
MRNISIEMLRNALNAFETNDPALAEEVYLKDQELDVLYYNIFEELIQIIAQKPKGDKVTA
QCAAALMWIGRHLERVGDHASNVAEKSYFIITGKRLKQIMEAKQRLAEMGRND
>aco:Amico_0283 Rhodanese domain protein (A)
MKTISEVVARYFEDLKKGCNNLISCDQLGELMRKENVYILDIRKPEDYEEEHLEGAVNIF
WSEVGDHLKEIPKDKKVVVCCYSGQSAGQVVSLMRILGFNACSLKGGMKCDLAHMPIEAR
CCDNQPEVCDS
>aco:Amico_0284 nitroreductase (A)
MDFADLIRKRYSMRDYSSQPVPQSVIDTCLEAARLAPSACNSQPWSFIVAHTPEKVASLA
QAAFNGIYAMNSFAAKAPVLIVVITERSRYSSALGGLFRGVQFSLMDIAIACEHFCLQAT
DLGLGTCMLGWINERGIKKELGLPESVKIDIMISMGYPKDIRFLPPKTRKSIDDIRRFL
>aco:Amico_0285 hypothetical protein (A)
MATDLQLLSEKAHRRAALAEAGLGKSLPFHILSEKMCYLSYYDIFYEKQFEKSYRLCIEN
NIHTFFIPPVLLPFVLDYFAGTKLRIGTIIDYPYSGLPPSIKGDLIRWAEDNGVEEIIVT
LRADVMHENKGREKVRQALLSYGKCLGSNIPLYFAFDGHFLSEGQIITFVRYSEMAGVSG
VICLNLRRRLNILRDVAVVRSATPNSMSVGVLGNIKTWQEVETLSAAGADITVTMCDLED
FRYPLGFRKSDQV
>aco:Amico_0286 hypothetical protein (A)
MSEEVSQATLLKELKKLIESSSLATARLIEAVSLNSQLASSTTPEMRELFTQWLNCVSGE
VMNSIEEKGIICLEDISKNIGISETTTLSLLLYLQRQGAIIVKEVTIKKGRGENQELCHC
LR
>aco:Amico_0287 Homoserine dehydrogenase (EC:1.1.1.3); K00003 homoserine dehydrogenase [EC:1.1.1.3] (A)
MKISVLLLGFGNVGREFCSLLERKGDKIFSEYGCTIQIKGISTQRRGNLYSEEGLHMPSV
FRAEEETGRIDCLRSNGLYISPTLEDLLNNGDYHILVDTTFSSLETGEPARTYMEKALSR
GKSVVTCNKSPVFLWYHSLSSLARERGAKFLFEGTVMCGTPLFSLFRHGLPATEVLSFEG
VLNGTCNYILELMRQGSTLDDALLDAQRRGYAEPDPSVDIDGWDSAYKAMIVAQAIMGAP
RLTKDMIEVRGIREVTPEMLNMTRIKGGVVRLLSKIERKQNSFKIEVAPTALPANHPLVT
LYGVTNGAVLCTDTMGEICIEGAGAGSRFAAFALLQDVLSIANSMRR
>aco:Amico_0288 phosphodiesterase, MJ0936 family; K07095 uncharacterized protein (A)
MSQRLGVIADTHGHADAWEKALKIWGDVEAILHAGDVLKSGIDTGLADLINISSVPVLIA
KGNSDFPKDQESLNWPILSPYVMIWWHGKLILLSHGSHFSQVRELALRSRADLVITGHTH
VGSLVREGRTWFLNPGGASLPRGRDPASVALIEESIIQIITLDGELLHYEIW
>aco:Amico_0289 PHP domain protein; K07053 uncharacterized protein (A)
MIFIDLHLHSTCSDGTITPRALAFKAKSQGLSVASLTDHDTTEGVKAFLKTCARREVRGV
AGVELSADFHSVMHILGYRIDVDSPLFQKHMKHLREGRDERNYKICQKLQRLGLSISIEE
VQAEAQGEVIARPHIARVLIRKGYVQSMGAAFERYLGREAPAYVPRYRLSPQQCIETIHQ
AGGVAVLAHPVQTTDDYGELVDILSSLKELGLWGMECLAPSHAPQQVFQYLRIAKEMGLF
PTAGSDFHGTNRPGVSMGIRVKFDFLPWARLGISL
>aco:Amico_0290 Threonine aldolase (EC:4.1.2.5); K01620 threonine aldolase [EC:4.1.2.48] (A)
MYFPIDLKSDTVTKPSEEMRRAMYEAEVGDDVYSEDPTVLRLEEKAAEITGKEAALFAVS
GTMGNLVSLLSHCNRGDGVIIGTYSHINNYEGGGLSALGGLFPMLVDDSSGIPSPESIGE
KCLPKNVHYAPARLLCLENTHNKCGGIAVSPERFAETVEKAKDMGLPVHLDGARLFNAAL
AWGADISVYTSRVDSVQLCLSKGLGAPVGSVICASSDFIDRARHWRKRVGGGMRQAGVIA
AAGLYALDHNIDRMIEDHENAKRIAYILQDGGLAVEEKGRQTNMVFFSIPENGPTASTLI
DSCARRGVYFTAMGERRVRLVTHLDVSKEQAVKAAEIIVEEVKKPE
>aco:Amico_0291 peptidase U62 modulator of DNA gyrase; K03592 PmbA protein (A)
MIVPDRDEVESYAELAIKEALEKGACGADILFYFGSSHSLSLRDEKPEQNNSGFSVGVGI
RTLDRDGRQGVAHINTFNRSSLQQLVEWSWHNCANLEPDPWTVLYNGKSSYAKNLELKDE
KISAILPEQRQEWCAEMTHLAKKKDSRVLSVRSASWNDGEGATFYMASTGVKGWYDGSGV
AAGLSLVMSDGVNMEMGGYGEDFRFLEDISLQRIVEKAVTQTACTLGGRPIQTKRYTLVL
SPEVSASLLSVIGELFCASNVHKNRSLYKGKLGKKVASPLLSLVDDGLMPRKLGTVPFDG
EGVPSQRTVLMKEGIVEGYLYNLKHAQKDGVESTGNAARSISSLPDVDISNFYMEPGNIS
SEEIFVSVQSGIYITEFLGLHTVNPVSGDFSLGIKGVSLSGGLFAQPVAGMTIAGNLLDL
LNRIVFIGNDLSFFGDTGGCTMVIDNVTAAGL
>aco:Amico_0292 N-acetylmuramoyl-L-alanine amidase (EC:3.5.1.28); K01448 N-acetylmuramoyl-L-alanine amidase [EC:3.5.1.28] (A)
MLQRPGYKKFIFSFLLILCLFLSVTPVMADSAWNLALDGRILGGVPVRDNGRMTMVSIGV
MGRLLQLKLEHKDDTLLIFYKNNKLQLVNKATAVWLDVQLVPMASAPVFEGGNWWLDSRS
AIKILQALYQAAGSAASLSWAGDAVEASSLNKNVKNPEKKQDEAEAAILPASIPVVPSST
PASLVSSGGMRPCELKALRWGRYDDKIRAVFDYQGETEPQSSQTGQNVSIAFTEGSLSKT
ETLSPFPTDVLIETASSEGKYIITLSSIKGGELKVFTLPNPARLVVDIYNPKNEVLPAPV
AVSNLKPAPKPVAEQASEPKEPVFVPAKVVPRKSAPLVVIDAGHGGKDPGAVANGYREKD
LNLQYARQLAECVKKRGFRVRLTRDTDVYLKLGERTDLANKWEADMFISIHANALPKGRH
ANGTEIYIMALPTDKDAMELALIENRELTGDNGSESSAQVDKKTKMLLNILGNMQQNAKI
SDSTEVAEHLFKSGQKQKINMRRVAQAPFFVLRGATMPAVLIETGFLTERSEAKKLATPS
FQKQFAEAIAQGVETYFNGR
>aco:Amico_0293 hypothetical protein (A)
MCGAFALYEMVRREDDFIDDFEDDLTIRKEIDEQVEESKTIHKPKPRSRRGRRYADKQSS
KKAPLALRAIAWVALLFLFFGVGYWGTSFTLKVLNKKNLVRQEEIVQNQQELSELVASET
NAGRKVTFPLYIPMNGDVVRKDIVVLSSLMEDDMERLILKLFEECGDSLRGVNILHIFRN
GDTAYVDISGGFMSALNALGEETSTLLITGVVRTLKENFSPVSKVRFLVEGKIPQSGAPV
NLSVPWELRS
>aco:Amico_0294 ribonuclease PH (EC:2.7.7.56); K00989 ribonuclease PH [EC:2.7.7.56] (A)
MEDTLLRSDGRKFNEIRPISFQRHFTCYAEGAVLACFGDTKVICTASVEDRVPPFLRGSG
QGWISAEYAMLPRATAERTSRMTSKGAISGRSHEIQRLIGRSLRASADLSLLGERTIWLD
CDVIQADGGTRTAAISGAFVALFDAMRCLKAQDVIEKIPVKSFVAAVSVGKIEGSLLLDL
CYEEDSCADVDCNVVMNGDKQLIEIQGTGERGTFARDEFDAMLDLAEDGIQTIMFSQAEV
LQISEEERHACVGKICSFCK
>aco:Amico_0295 non-canonical purine NTP pyrophosphatase, rdgB/HAM1 family; K02428 XTP/dITP diphosphohydrolase [EC:3.6.1.66] (A)
MLASGKSVVFASSNRNKYEEVAELLAPLQIHLIFGPECQAIDVEETAQTYMGNAYIKAVT
WAKKTGIPALADDSGLEVRALGWKPGIFSARVAPSTDGRNEWLLKSLEGIEDRVAKYVAS
FALCLPENGLVLITEGECWGRIAHERSGRGGFGYDPLFIPHGYERPFADLPDKIKARISH
RAIASYQLIHIIHQQI
>aco:Amico_0296 preprotein translocase, SecG subunit; K03075 preprotein translocase subunit SecG (A)
MFIGVVHMVLSIALIGIVLLQQRKEGGFSGIFGGGTQADMGGSQWQRLSGLTKITVVLTS
LFMLTSLVLVMMSK
>aco:Amico_0297 Quinolinate phosphoribosyl transferase; K00763 nicotinate phosphoribosyltransferase [EC:6.3.4.21] (A)
MVKNGNLDSLEDISSITVDMDRLYSATHEEIMSGLTTDVYFLKTRDVLRRAGKINTPVVA
EFFARGNGVYAGLTEAMQILRHKNVSVYSLNEGDTFTPKEVVMRISGPYSEFGLYETVLL
GFLASSSGWATAARQCVEAADGKPVLCFGARHVHPAIAPVMERVAMEAGGCSGASCMLGA
KLAGHNPMGTVPHAAVLIVGDTVELARFYDEEIPEGEPRIVLIDTFKDEAEESLRVAQAL
GNRLYGVRLDTPGERGGVTAELVREVRYRLDIAGFSHVKIIASGGLNPERIRVLSEAGVD
SFGVGSYIAHGTPRDMTMDLKVVDGIPIAKRGRLPGIIENPRLKRVK
>aco:Amico_0298 ribosomal protein L13; K02871 large subunit ribosomal protein L13 (A)
MASNRTYMATREKVVREWYVVDATDKPMGRLAVKVARILMGKHKATYTPHVDCGDFVIVI
NAEKVKLTGNKLMNTRRYHHTGHPGGIKSQTYGEMIAKKPERLMELVVKGMLPKSRLNFQ
RKLKVYAGDHHPHSAQQPVALDI
>aco:Amico_0299 ribosomal protein S9; K02996 small subunit ribosomal protein S9 (A)
MPTPSYFWGTGRRKNAIARVRVCPGDGSIEINERTVEDYFPREVWQSQALAPLKVAGIEG
RVNVFVRANGGGLTGQAGAVRLGIARALLKLNPELRPALKKAGLLTRDPRMVERKKFGQK
GARGLRQFSKR
>aco:Amico_0300 magnesium transporter; K06213 magnesium transporter (A)
MNDLHHKFLESIDKLFQAKKFKSLKELLSTMEPADIAEIMGEKPPVERVFLFRLLAKDLA
IEVFEFMDSTEIEEMLAHFSDSEVSEIMEEMSDDDRTALFDELPAKTVKKLLLRLSPDER
KVANMLLNYSPSSAGRIMTPEYIDLKEEMTTEEAVGRIRRNARSKETIYTCFVVDTQRYL
KGVVDLETLIMAEPHTLVGAVMDDPVYATTTTDQEEVAQVMSKYDLQAIPIVDTEKRLVG
IITFDDVLDIIEEEATEDFERMAGIQPVEESYLDASVFTLARKRFMWLFICILTEAVTSV
VLKRYSFALQSVVALTFFIPLLIGTGGNAGTQASTLVIRGLTLGDIEWEDIGKVIFREIL
TGILLGGALAIFGLGRAYMLHTGYGVALTVAFAIIAVVLLGNMAGTLLPFIAQMLHIDPA
IMSGPFITTIVDVFGLIVYFEIARNILSLS
>aco:Amico_0301 transcriptional regulator, TetR family (A)
MKDSGQDTKALIISIAREHFAEKGFYGTSIDALVKEAGLSKGALYWHFPGKLDLYRAVIK
EEVERIRHIMVPEQPEKPEEREGLFIARGEQLIDAVMKDRLWRMFSVHMALESIRGNKEI
QDLNRLISLSFVEEFESILMRMYPSLKYGAGGLSLKELIQIFENFIAGLVSNVGTTLSVD
EAKRSWKFLVTRVLKGGAPYAP
>aco:Amico_0302 outer membrane efflux protein (A)
MRHRKYFYVIAIIALFACLFSKKQILLAQERESLTEALVLELAEENNPILAAEAERVNQA
QARYLGSKSAQKPQLAASLTYQQLGEEPRYPVIPTGGEAIAGFEKTYRAALSLDYLLYSS
GAVENSVRSQKLALEGAKAQETRVSQTVESNVLASYYNLQRARAKLAVAEDVLDLTKEHL
KQVESFYHHGVVAKNEVLRIRVDVSEAELNRIKAANGVDVAWSALERAVGVSLHSQYALP
DPDQSRPDVPIIEDPFTLALEIRPELQALDHAVQASLSLSKAAAAQSKPQVILQAESYVA
DNTFFPSEKDDWKISLTALWRFYDGGASQAKGQEAKATANEFLFRTEDLKKQINLEVSVA
KLNLESASQRISVAADQVQSAEEDYRMALKRYSSQVGTNIDVLDARVALTNARTQLVDAI
YDTHISKTELLYAVGLPLSTAEE
>aco:Amico_0303 efflux transporter, RND family, MFP subunit (A)
MKKSLMLFSVVIIFIALIGFRAYQQHQIESTVGEIERIKVEVVSPAQRTFVDTVRFVATL
EPEEEAAVISKVPGKTVLQVLVHEGDKVQQGDVLAILDTSLIKQQINQAQASLAKAEVYK
QTASNDYRRFSQLYKEEVISRQQYDHVEGEYKTSVKQVAEVRAVLEQLKITMGYHRIEAP
ISGTIIARNVDAGDTTSSYPAFVIAKQEQVKAVGVVPEKLYSKVKRGQETQISLDAFPGR
SFKAKVSRISPVLDPLTRTGKVEVAVDALSLMKPGMYARVEIQVGTHEGLGIPLEAVVKM
PGTGMPICYISTKEGTAKTKHITLGGEGPDAVEVIEGISPSDNIIVTRSEKLSEGAPIEV
VQR
>aco:Amico_0304 acriflavin resistance protein; K03296 hydrophobic/amphiphilic exporter-1 (mainly G- bacteria), HAE1 family (A)
MNLPEFSVKRRVTTLMIFLVVMLLGGIVFTSLKVDLLPEIEPPVINILTSWPGASASDVE
QRVSKIVENHIAMIEGVDTILSKSQDNISVVSVKFDWGEDLDVKIGDVRDAVNFAKRDLP
SDAEEPILLRITSGTVPVLVMSLTADESLPGLYHYANKTISETISRISGVGQVLIYGGDR
REIQVQLNIDKIEAYGLAPQAVVQVLERENINIPSGSLKDGQIEYYLRVPGRFQSVEDMH
KVIVGVSKNRPIYLSDVATISDSFKDPDIQGYHAGKQSVILIVLKNSDANTVEVSQAVLK
KMEDMKNREFPGDVEYHVGLDAADFIQDSVRNLSFSLFMGILLVFLVTWAFLKRLPASLI
ICGAIPFSLVITFIIMGWLDYTINIFTLSALAVASGMVVDNSIVATDQIVYHLELGERRN
VASILGAQEVQSALFASTLTTAVVLLPLAFISGLVGVFFSALTIVMVVAVMASLFVSLTF
VPMMGSRFFKREEDRLKMHQYTERLLVWLEQSYKNILSWSLFNRKKVIAAAILLLVLTLT
GFRFIGTELTPEPDTGDISITFTLSEGIRIEKTEELLKEIMAYAEKTVPEATNIFAYDGR
DEKGYAVAVGQEAGPNVGTVGLKLVEKKKRERSAFEVANELRNWLQTKPGIEKMTVVVTS
PIKAMLLGSKPLNIEVYGDNLDHVIETANTIKNSLMKIPGAVDVTLSQKQNRPEVWVQVD
REKAALTGVSTASVAQTLRTYYYGYETGESYWEGDDDYPIRVRLNTDERNSREVLNRLMV
PNVNGELIRLSTVAQLNDTVGPPEIQRKNKQRYVVVEANVHGRSLGQLTQDARATIEKMD
IPQDIRIDFGGEVEEKDKAFRQMGYLVLLGVLLVYMVMAGQYEAYLDPFVIMFSIPFALT
GVAFAYLLTGMYLSLQALLGVIMLVGIVVNNAIVLVDYINLLRARGLKLRESLLEAGERR
LRPVLMTTLTTFFGMLPMAISQDQGAELWRPLAISVMGGLLVSTIVTLVIVPVIYSLFEE
KLRRKKRFAEAEEV
>aco:Amico_0305 hypothetical protein (A)
MKMFWIFCNESVAEDLMDVLNKNGITGYFVWKNVLFRDNESGKTHWDDAIYPGKDWAFMV
FCDDEDVLVLKEKLEHLEEEPYIKQAGIKAFIAEAKKVM
>aco:Amico_0307 hypothetical protein (A)
MGFVANTLEKVCRLTRVLHFIEKDPFLYKSLGFKGGTAINLVIFECPRLSVDIDLDFCLE
TSRGEMLEARRDQLKASGYRWNVEEKIWQRSMIADNFNFKEFYSQPWVQTGICIKVYSED
GDQMYVHRG
>aco:Amico_0308 transcriptional regulator, LuxR family (A)
MKTPYDKDKYFLFLIIVGLGLTTAWSWGTFQEGHLFIQFPQLLSISPEHAFFFFPLFNAI
FFTLMAKYTFFFNGNKFFKQLLLFSVFSLFLLLPRTPSHLSIWMDFASISIASAALALFD
GGWMWLGTNLSPQKAVLVFSAANMLASLIMAVHPWFPPSFLLLITGAFPLVSALFWGKSF
NFSFSSSEPPHLRPQTSFKGKWLAPLHFGLAIRIFLFFLACSIFHHHILSSSGTETISHF
FFSELMYGAGALTAALLVYKIPKIKLRHIYILAQILIGTGFLLISPFYGFSGWISILPIT
LLQFGFGCFGAYAWATLVGLASRAPKEHALSVASKGLALIAGSVFIGQNLIFLLNRVSGT
WNIPNNQLLWVAGVISLLLAGLFFHDNPETFANENLDKQEKHGLAPLSQTERHHLLLLPY
DLTKQETKIALLLAENLNNSEICDSLNISENTLKTHLRNIYRKTKASGREDVQRIFS
>aco:Amico_0309 hypothetical protein (A)
MRRKFCVFGLLLLVLFFAGSACGAEEKFVWIYKDDGFDMYLHKGTLNKNKDEISCWVKSV
YSEKGKAWVLKNMPSKYRKKPIEYGMDFFVLNTKTGKYQIKVSIVHSPNGDGIYREGSKA
WLPVKQGTLAALIANKLPEELKNK
>aco:Amico_0310 hypothetical protein (A)
MKNTKIIKRLSAVLTVIVCLQGIVGVADAALRSRYEQKIGDIPGASVPVTIAPAAPVPPP
AAPAQALAPAPQSPQKNGELVASCGIPAIYVKAMAKEHENFREAFIRAELSLRYYIRKGK
ERQEPSSQQLKNLRFQITQNLKALESSANRYSRNIRYAKLAMLQMDEEERSIFAEALASL
YGTPAWASSQGVPMSANLAPMDVMNRLENTMTNVGVASGTAQLAIDQRSLVETTGAWEAF
KSSYGAQVLASGAKLGATVAGTIGGAALGVIAIGSLPVTATGAAIVGVAGLGVGILGGTI
SIIGATDDFVKAVKDDTSSGIDAGEREKLENLGNAVSAVNITVGLPGLAQSSSTAEFVQG
GLSSVSDAMGFWGEEENRNDEKANEINRELDSVMKEGGSGGGNDSGGGSGGGCGGGCSGS
F
>aco:Amico_0311 translation elongation factor Tu; K02358 elongation factor Tu (A)
MAKEKFERAKPHLNVGTIGHIDHGKTTLTAAITKCLSTKGWSNFEAYDMIDKAPEERERG
ITINISHVEYQTENRHYAHIDCPGHADYIKNMITGAAQMDGAILVVSAADGPMPQTREHV
LLARQVNVPAVVVFMNKTDQVDDDELLDLVEMEIRELLSKYDFPGDDVPIIRGSALKVLE
EGTGEENDPVSKCIWELMAACDSYIPAPQRETDKPFLMPIEDVFTITGRGTVVTGRVERG
MIKSGEEVEIVGMKADTTKTVATSLEMFRKILDEAIAGDNVGILLRGIDKEDVERGQVLA
KPGSITPHTKFKAEVYVLKKEEGGRHTPFFAGYKPQFYFRTTDVTGGIKLPEGVEMVMPG
DNATFEVDLIVPIAMEAGLRFAVREGGHTVGAGVVTEILG
>aco:Amico_0312 ribosomal protein L33; K02913 large subunit ribosomal protein L33 (A)
MADIVGLQCTECKRRNYSTTVNKKKQAKKLELSKYCKWCDKHTLHKETK
>aco:Amico_0313 preprotein translocase, SecE subunit; K03073 preprotein translocase subunit SecE (A)
MDKILSFVREAKAELKKVTWPGKKQVWYSTLVVIAFTLFVAAYLGIVDLALTGIFTKIIS
>aco:Amico_0314 NusG antitermination factor; K02601 transcriptional antiterminator NusG (A)
MMESSSERRWYIVQTYAGYENRVKANLEQRIATMGMEEEIFSVLVPVEERVFVKDGKSKK
VTRKLYPSYVLVEMKLNDQSWYVVRHTPGVTGFVGAGNHPIPLSEKEIKEIMSKIGKDHA
KPKIEMNLKPGDIVKVKSGPFEGQVGPVVEIVPEKGKVKFTITVFGRETVVETDYTELDK
L
>aco:Amico_0315 ribosomal protein L11; K02867 large subunit ribosomal protein L11 (A)
MAKKVIAQIKLQLPAGKATPAPPVGPALGQHGVNIMEFCKQFNAKTSDQAGMIIPAVLTV
YADRSFTFILKTPPASVLLKKAAGLDRASGEPNKVKVGKVSREKVREIAELKKEDLNAND
VEAAMRMIEGTARSMGIDIVD
>aco:Amico_0316 ribosomal protein L1; K02863 large subunit ribosomal protein L1 (A)
MAKKSKRYSEIAAKVDSTKLYGLREAVDLYKEVATAKFDESLEVHIRLGVDPRHADQQVR
GTIVLPHGTGITKRVLVLAVGEKVKEAEDAGADIVGGDDLIQKISTGWLDFDAVIATPDM
MKSVGRLGKILGPRGLMPSAKAGTVTFDVADAIKEIKAGRVEFRVDKTAIIHNMVGKKSF
EAEKLFENLKVLYRAILKARPASAKGTYVRSFYIAPTMGVGIKIDPVAASKEVAEA
>aco:Amico_0317 ribosomal protein L10; K02864 large subunit ribosomal protein L10 (A)
MPANVKYERVNELKEMLDKSEAVFVAEYRGLTVAKITELRAKVRQAGGEMKVAKNTLFKI
ALQEKDMPVPEDIMAGPNVYTVVYDDPVAVAKVFAEFSRDKSNKAFVMKGGIMGTSILDA
AQVGALADLPSREVLIAQVVSTIAAPLSGLVTVLSGSIRGLATCLSQIKEKKEQAA
>aco:Amico_0318 ribosomal protein L7/L12; K02935 large subunit ribosomal protein L7/L12 (A)
MTHEEIIQAIEGMTVLELSELVKALEDKFGVSASAPAMAMPMMMPGAGAAVAAEEEKTEF
DVVLKGPGSNKIATIKVVRELTGLGLKEAKELVDNAPKPVKEAVSKEEADEIKAKLEEAG
AEVEVK
>aco:Amico_0319 Deoxyribonuclease V (EC:3.1.21.7); K05982 deoxyribonuclease V [EC:3.1.21.7] (A)
MEFKIPQSYKAAIAEQRKLAQNVCIEDEEILLKIVAGVDVAYSRRGKEAWAIVGIVTMEW
ETFQPIEFVHAICPVSFPYLTGLLSYRELPVLIEALNKLQSAPDLWMFDGAGIAHPRKIG
LASHFGVLTNSVTIGVAKSRLVGEYEEPAIEKGSVSPLYFNSEQVGVVLRSRRAVKPLFI
SPGHRISIEKAALLVLKACVRYRLPEPTRAAHCYVTEVRRKFVERGVEA
>aco:Amico_0320 amidohydrolase 2; K07045 uncharacterized protein (A)
MIIDTHVHVYPPDVIRDFEKISEREGYFKLLCHGKIHKWATYEDVIEQMDKDGIEKSWIF
GFAFKDLGLCRHCNNYVIEAVKKHPNRFQGLAVVPPLSLGADEEIARCAEEGLIGVGELF
PGGQGFDIDDVRQTWRLVGTTQEAGMVLLFHTAEPVGHDYPGKGNVGPREGAQFCMNHPE
AKVVFAHFGGGLWLYELMPEMKRYLRNARYDTAALPWLYTPHILQAMKSADVLEKLFYGS
DFPILSFGRYERAIKGVLEMGKDISDLLGHNVEKFLVPRG
>aco:Amico_0321 Protein of unknown function DUF2196 (A)
MSGTIRKDIKVGLRVNIVQKQHQKTGQLTEGIVKDLLTKSPTHPHGIKVRLESGIIGRVQ
EILE
>aco:Amico_0323 protein of unknown function DUF470; K14205 phosphatidylglycerol lysyltransferase [EC:2.3.2.3] (A)
MNKKKSQVRRLSWLRFVASVFKGIIFVAALVVIAHELEGVRLHDVFIQLRRIGRWHLVGA
VVLTALSYILMIGYDDLGLRYLDHRLGFMQISFTSFLGYAFNNNLGTLLGAGTVRVRIYG
AWGLSNKQILSLILFSSSCVWLGLATLTGSVLLIHPIPSNVNLPLFVDSISLWGFALMAL
VAGYLGMCLWWRKIIHIWRWSFQLPSIRLAVIQILIGSLDWFLVALVLYVLLIYITDVPF
ITFLAVFLLAQFAGIVSNVPGGLGVFETVLLVMLSAQVEHQAILRALVLFRAIYYLLPLA
IAGLSLGGLELLRHRRSLGMAYSVYQRFARPVVPLAMAVLVFVAGLSMLFAGVLPTSYTR
LHLLHDWLPLTAIEISHLLGSVVGTLLLFLAIALYRRINVAYGLGITLLGAGMVLSLLRG
LHWEVALTQGIVLMALLPCRSCFYRRARLLEPRTSSSWLAAVGLAVGASIALGLFAFRHV
PYRNELWWQVSLTGDVPRFLRAALASVLVVLAFSVVWLLRPTRIVPLWPGKYELDIAQRI
AGGFPHTYAHLALLGDKQLLFNPQRNGFIMYGVQGGSLIAMGDPVAADRQQEELAWQFRE
LCDRYGMRCVFYQVDGANLPLYVDMGLFLVNLGEEARVPLKDFSLEGSKRKSLRQDVNRA
VKAGCSFEVVPAEQVALLIPYLKTISDAWLTLKHGQEKGFSLGFFNEDYLSRLSIAAVRH
EGKIVAFANLWLGGDEELSPDLIRHLPDAPPGTMDFLITQLLLWGKEKQYQWFNLGGAPF
SGLEDRTLAPLWHRLGTQLYRHGEHFYNFKGLRQFKEKFDPVWEPKYLATSAGLSLPAVL
VDLTLLIGKHAVRNNGGIKLPK
>aco:Amico_0324 hypothetical protein (A)
MKHERIRVTKMAGELINDFLTFLKCNKISLVIQEDPDAFRIEISGTYNHLTDERLERLKN
LLCQPRNYELEEMYWSLSGESDTDAELHLVGIMTDEVTIERDEENRRLTIHLVRKK
>aco:Amico_0325 protein of unknown function DUF1576 (A)
MFKFAKKKQPLMQMRYGPYIGLCAFCFLFIIFPFIISSPREIFSGLWSIILDPDYLISDY
VGVGGLGAAFFNSGLLTLSMTGILFLSGTQITGISISALLTVAGFALFGKNILNVWPILA
GVYLFAKYRKEPFSRYIYIALFGTALSPLVSLMLFGNLLPFGPFNLFAGILVGLSIGMIL
PPLSTAFLRFHQGYSLYNVGFVTGTIGTVYVSLLKSFGLLVESRMIWTTGNNLLLAIFLY
ISFAALVLFSLFLPRWNKFKWIMGYSGRAVSDFVILEGWGATLFNMGIMGVITTSYILFI
GGDLNGPTIGGILTVVGFSAFGKHPRNIIPVILGIMLGAITKRWGLAEPSIQLAALFGTT
LAPISGEFGWKYGLIAGFVHSSVVLNVGMLHSGFNLYNNGFSGGLVAAFLLPLIETFARG
GNNR
>aco:Amico_0326 Radical SAM domain protein (A)
MSDYSLYLKSLHNKTILGINPPVFDFAYFDFWAKPLGLLYILETLREQKNSVYLIDCIYE
GRETPKTFGRYKPLRRKVEKPACYSHIPRKYYHFGMEEEDFLERLKKTPTPDVILLTSGM
TYWYPGIQWCLDRVKRIFPHTPVLLGGFYAQLCPEHARTIGANGVQTAPLCLESPYPALD
LYNQPEYGVIMTSWGCPLHCQYCASKLLWPCFRQREVEEIIHEISFQERIPTVRDMAFYD
DALLINKEFHFYPLCGRLRKSFSHLRFHTPNGLHVREIDEKCARVLFDTGFKTIRLSLES
TDPIIQKASSEKVSEHQYVKAVTHLLRAGYSQEDIETYILIGLPGQRFESVKNAIEFVHS
LGAVAKTAEYSPIPGTMMFEASAQKHPQLTTEPLLQNNTAYCGYISKEISPEELQILKNM
AHHIHNPLETGGKNIV
>aco:Amico_0327 RarD protein, DMT superfamily transporter; K05786 chloramphenicol-sensitive protein RarD (A)
MGKTEFEKGFLAALAAFGAWGLLPAYWKQLDNLQPLQILCHRIVWSLLFVAMVLTVQRRW
GSVVKAIKTRKTLGLLLLSGLAIGVNWFIYIWAVNSGKVIETSLGYFINPLVSVLFAVLF
LREKLSTLQWSAIVLAGLAILYQVILVGRVPFAALSIAVSFALYALIRKVAEVESFPGLF
IETLLLVFPALFYLFVGLPEEPFLAGETAQQKIWLLSSGIVTSLPLICFAYGARRLPLSM
LGIMEYLAPTLSFLLGFFVYKEPFDRVQLLTFVCVWVALALFTGEKLLRWRRMQHPDKDL
V
>aco:Amico_0328 hypothetical protein (A)
MKRPLLILAICMAIFAALGVSAADASDFSLFEIREIAVKGSKLHIRGDADLPEGAMLNIA
LHFPGFDGKPGNKKDIKVHVNKNHFFIQVRLPKDRKDCPWIGILRAIFRPSLQEEKIKKQ
VGPKGEHLKGIKVRFENGENIFFDERDFSLEL
>aco:Amico_0329 A/G-specific adenine glycosylase; K03575 A/G-specific adenine glycosylase [EC:3.2.2.-] (A)
MISKILLEWFYCHKRNLPWRHSYNPYEVWISEIMLQQTQIDRVIPFFNHWMERFPNLAEL
TEASEEEILKLWEGLGYYSRARNILKAAKQLVHMGYSTVPPDEAVLRKLPGIGAYTAGAI
LSIAYNLPFPAVDGNVRRVFARLFNIDMPVISGMGLDLLNNYVLSTLPSENARDFNQSVM
ELGALVCIPRSPRCPLCPLQKFCQAFQEGEQNNRPITNKKAGIQKKKAVAGIFYCDKFIL
LRQRETDGSWGGLWEFPWGFEHDDLAAEEVLMKEIDKVLGTASFTLRSLGRVRHSIMNTQ
IDLNGYVASLPSLVHVETPFKWVMPKELSKLPLQGGSAKLLHLFIKKSRPSSIKGLPHED
I
>aco:Amico_0330 hypothetical protein (A)
MYKKPLSILFRERREQPAKKAASSSIIIDYLTKHLASFGRGMGYDLKNIA
>aco:Amico_0331 protein-L-isoaspartate O-methyltransferase (EC:2.1.1.77); K00573 protein-L-isoaspartate(D-aspartate) O-methyltransferase [EC:2.1.1.77] (A)
MDLEKWQDFAWLMVKTQIESRGVEDERVLQAMKKVPRHLFVAEEYQSLAYVDAPLPIGES
QTISQPYMVALMTELLQVSPGMKILEIGTGSGYQAAVLAEIGAKVFSIERISSLAKKARN
VLSKAGYEVVVVTADGREGYAQEAPYNGIIVTAAADRVEEAWRDQLSIGGRLVVPLSVDV
GLQRLVVLLKKKNQWIDTWHDYCRFVPVMPGTRTEKREGADG
>aco:Amico_0332 protein of unknown function DUF369; K09143 uncharacterized protein (A)
MDIRIRTGEIEINAALNNSVTASRILKILPIKSRANTWGEEIYFMIPLIADLEDGKEVVE
AGDIAFWPTGSAFCIFFGPTPASKGDEIRPASAVTVVGKIKGNLEILKTVKNGDPIIIER
A
>aco:Amico_0333 TonB-dependent receptor; K02014 iron complex outermembrane recepter protein (A)
MIQKKRLIMLSMVLLLAFFATSATGTEKVYEVPEELVTGSRLATSLEEVPAPTYVITRGQ
IDQSGSKDLATVLEKHVPGMFVKQKSGFSNASQVTIRGFLTEILVLVDGIPYYRSSHGAG
AATVDFRSFPISNIEEIHVVKGAGSAVYGSMAAGGVINIITKKGAQGGFLEGEIGPNDWR
RYAIQGNAADNGLNAGLWYSRKEEGRHRLLKDTFSMEDFYALKYREDAYGFTFSGKNWFL
KSEIGEYKNEYETPGWFTPVDINSEKGQYQRYALRYAGSNYYILMGYDDQRYYILQNPDN
YYKDRAFTTEFAKQKQWGETLASWGLFFRREESTFRGSSFDPEVEQNRTNYAPFAEFSRP
IGDFIGTLGLRYEIWRQDDAENHNELMPKLTLQYPLDNGSTWYLSAGRFFAMPSIYELYA
KGPWGTVGNPNLKPEKGWSYDLGIKGADHSGSWNLGLFYSDMEDKIIWRNSTYENVDQFK
SYGLEALRRWDITSKWTLSLSGTWMKAQEKSNDEWVNSYGFPEWLLKTSAEYHSGPWTAG
VDFSYLANRNGYPSGDDYFQTDVFAEWRSGDHTLRLSCYNLFDEEFMYDSAGWEYYGPER
SIYITWKYSF
>aco:Amico_0334 periplasmic binding protein; K02016 iron complex transport system substrate-binding protein (A)
MIKRISLLFLFFFVITPSVWGSPHPFPEVSLQYAHGFRVECGNGYYVVTVDRPCSDAADS
QSYLLLSKGGSVPEAHKDLPVIYIPVKRIITTSMTMLPFIERLTDKSSLVGVGGKRYVYS
EDIRNLNLLDVASDAGSGLRIDVEKILSLQPDVVFVYTYTATEKEAAERLAALGVPIVIA
SDYLEETPLGMAEWIKFVALFLGEEKKAEIFFRGVSERYNCLKELANKAEARPTVMVNAA
IGGMWYVSGGRSWPALLIRDAGGEYLWSEVDLPGSIPIDFEKVLERALNSDFWINPTTWR
NLDEGRGQDSRYTAFRPFREKKVYNNNARINGAGANDYYQQGVMRPDLILADLISIFHPT
LLPNHELYFYRLLEEGTGK
>aco:Amico_0335 transport system permease protein; K02015 iron complex transport system permease protein (A)
MRRYPFIFFIAVSFLGIFFAALSLSLGSVSIPFYELWNVIFNHGGIENGWRIIVLELRLP
RILTSLAAGSALSVAGLGMQTLFQNPLAGPFVLGINAGASLGVALATLLTGALASLGLAA
SSWLGSSLVLFVMIGIAGRLKNNITLLILGLMFGYGVSALVSVLIHFSSPEQIQQFVLWS
FGSFSSVTWQQLSLFVPVSLSGVMAMFFLAKPLNALLLGESYASTMGVSVRHIRLALVFV
TAILAGTVTAFCGPIAFLGMAVPHLCRHFLKSGDHRLLIPASALSGGVLALAADFFAHLP
GSALVLPLNAVTSLVGAPVVVWVILRSPYGAKVS
>aco:Amico_0336 ABC transporter related protein; K02013 iron complex transport system ATP-binding protein [EC:3.6.3.34] (A)
MSLKRPLLATQDLSIGYGPKKGTTLVAGPIATSLYEGELVCLIGPNGVGKTTLLKTLAGT
QNPLGGEIRVLESSLAELSHKKRAQLLSFVISGRPAIQGFSVFELVALGRHPYTNWKGEL
EDRDIKAVEKALVEVNAWHLSGRDFAKLSDGESQRVLIARALAQDTPILLLDEPTAFLDL
PRKVELLSLLRQYAWKMNKGVLMSVHDIDLALRFADRIWVMSPSHSFTVGIPEDLVLSGV
IEEVFSSETIRFDKEKGGWKLKETPGMGIWIEGDPVAVIWTGRALERKGYKLLSELERSI
QSWHASIKVTVDPDPLWVLSFPSGQVAHAASLEEALALLSYYL
>aco:Amico_0337 TonB family protein; K03832 periplasmic protein TonB (A)
MKRFMLPFICSFFLHICLLIGLSVLATGATAPFAPPQKTMTLRLVSVPFPKSERPKDNSS
LYDTPRENYKEETKPTQKTETKIKEEKPAKSIPKAKTKPSELSEKKDVSQKKTTTQRQTP
VKQKSANVLNAAANETQGSTAKKMSMNKSRAPLPQHQESNLAIEPVDVASLSIKKREKPL
YPLLSRRKGEEGKGIFIAIVEKGKVITIETEQSCGYDRLDKAAYRALKTWLFSEDFTGKV
RIPVIFSLKD
>aco:Amico_0338 Biopolymer transport protein ExbD/TolR; K03559 biopolymer transport protein ExbD (A)
MASRPTRSKLPEIDITPLVDILFILIIFFVLTTTFGQSQLQVQLPQGKADALESDQDIYI
TLKIDGTLLWENEPISEEKLALRAIEAEKNNRTILLAADREVPYGTVAAFLSRLHEKGLI
QIALMLQEE
>aco:Amico_0339 MotA/TolQ/ExbB proton channel; K03561 biopolymer transport protein ExbB (A)
MGIMRAGGPIMWVIFVLSIIALGVFIERVLFFRRSSTDPEKLELALSEALYENDAEKATQ
IAKSGDSSLHRLFIAAVAHWQVDTEAFKLLLEQQIRRELFRWIKGLTLLGTISRVAPLLG
LLGTVLGMVEIFRGLPQASQSPMIALSGGIWQALLTTVAGLSIAVPTVLAYTYLNAKIDD
QEETLYRGADFLIREKLTAGTKAPHGKDK
>aco:Amico_0340 sodium:neurotransmitter symporter; K03308 neurotransmitter:Na+ symporter, NSS family (A)
MEKSTSPREGFSSGLAVFLAALGSAVGLGNIWKFPYLTGANGGGAFLFVYFICVLFVGIP
VLLCEWYVGRYTRRNAVGAFESLKPGSAWKGIGVMGVLASYLIMFFYTCVAGWVYFYCFK
AFTGSFASVTANTVEELFGQVIGVGTAGKSFFSKDVLSPIFWQVIVLCVVGTGISMGVRS
GIERITKTLMPLLFMLIIICDIRALTLPGAGEGIRFLFHIDFSQITPAVVLSALGLAFFK
LSLAMGVMITYGSYFTEDVHLFKTAGKIAFSDTLVSMLAGIAIFPTVFSFGMEPSAGPGL
LFMTIPLVFSKMPLGAFLLAAFFLLTSFAATTALLSLMEVPVAFWTEEFNISRKKATFLN
CLFIGLVGVTAALSVDSSSLLGGYKLWGRGFFDFFDHLSSNIIMPLGGLLIAIFVGYFAK
KDDVACELSNHGSLQNDTYVSFFNFVIRYVSPALLVIIFLNTIGVISF
>aco:Amico_0341 spermidine synthase; K00797 spermidine synthase [EC:2.5.1.16] (A)
MERRAKRYNELWVTEEQTSNMKLSLRINQILINKKSEYQDILLVETFEYGRMLILDGAIQ
IAERDEFCYSEMMAHIVLCAHPSPKRVLIVGGGDGGVLREVLRHKEVEKATLIDIDKEVI
NASKKYLPTISCAMDDPRADVQSMDALAYISSVSNEFDVAIIDSTDPVDFAAGLFEADFY
SDVKRALKEDGMMLAQTESPFSDSNVVVGAFQEIKKVYPITSLCWGAMPTYPTGIWTYTI
GSKKLDPSVPRCPAPEGTKYYTTEIHKAAFVLPPFLKKLLDKA
>aco:Amico_0342 Orn/DAP/Arg decarboxylase 2; K01581 ornithine decarboxylase [EC:4.1.1.17] (A)
METSHHYEFDLERFMTREKFERIKAFAADKETPCLIIDLDVIEKQYDSLKKGMPFAKIYY
AVKANPLDDVVKLLVEKGSCFDIASVYELNQVLALGATPDRISYGNTIKKAKDIAYAYEK
GVRLFATDSESDLYKLAKHAPGSKVFFRILTDGSGADWPLSRKFGAHPDTLYKLILMSKE
LGLEPYGVSFHVGSQQRDLGQWDHAISTCKYLFDSVAEKGIRLKMINLGGGFPSQYIYPT
VGAEVYGTEITRYLKEDFGENLPEIILEPGRYMAGDAGVMVTEVVLISRKSEFGQYRWIY
LDAGKFGGLIETLDESIKYPIYVEKKGIVQEAIIAGPTCDSMDILYEQYKYELPLTLEEG
DRVYILTTGAYTQSYSSVYFNGFPPLAAYILPREE
>aco:Amico_0343 beta-lactamase domain protein (A)
MLNIHSFYQSKFPHLAAEFEGGSLYLIDLPIARPGFEKFISAWLIRDQTRNRTLLIDPGP
ASTLPRLYGALEELGTPSIDYVLLTHVHMDHAGGMGDFMDTFPKAKIVAPSNGIKHLVDP
SKLLAASLETLRDMVEVYGEMEAISEDAFADPGDVEGVRFFMTPGHAAHHQAIFYDLEED
FPILFAGEAAGTYIGDVEGKTFYMRPATPPRFFFHSAEESIEFLIKSSFSMLCYAHYGWV
RDGKRFLLKALEQMRLWRNFVEKHSGTREELIDIVLDKDANLKGFFEFSTEMQRRERYFI
DNSLKGFIEGAISEKRKKAIP
>aco:Amico_0344 Glucokinase (EC:2.7.1.2); K00845 glucokinase [EC:2.7.1.2] (A)
MHILTADIGGTTSRFALFSVRDKKVFLEKIIRKATARYASFFEILEEIRMEDGRFSFDEV
LFSVLALPGPVRKQDDIALTNVTWPIPIASLRRAYSQAPLLVVNDFIAQAYGCLTLHKGD
YFTVNEGQMDPEGHVAVIGAGTGLGCGVLVPYAFQKYAPLPSEGGHTTFAFLKEEQSFEV
FLRKRTSASYITKEMVVSGKGLSLLYEFLTGHSLTPLEVAEKISPSSLTAMLFATFYARA
CRDFALTVTPSRGLFISGGVAISNPWIVDNDIFKKEFTFSSSHSAFLNTIPVLLLKNVDN
GLWGAVHYGIHCLPEFEQTMGVEDSFSYL
>aco:Amico_0345 hypothetical protein (A)
MMKRSLICLVSIILIFFSNPLWGGQAEIMTPSQRLQHHFIKELDPEKMTIIFDEEPDESG
YIRDIYMNLEGAIIGGVRIDNLSLRAMGVQLTPMRDWGEKGPEADYIMNILAKGIIDEDD
INRNLIQKEFGNDDHWHNIQLDIHPEGIYAKGYYLVRLLFKLDILIEIESRLKIVDFQQI
WLDNYKVRVNRVDVPEFITEKAVSQIQPLLDLSKFVFPLKLTSISYSDTSITLSSAKEPE
PFEGVVYKYEKESSTPIVCSNSGKQ
>aco:Amico_0346 Methyltransferase type 11; K03183 demethylmenaquinone methyltransferase / 2-methoxy-6-polyprenyl-1,4-benzoquinol methylase [EC:2.1.1.163 2.1.1.201] (A)
MKKDQDPFKKLAPYYDLFMIKAGLYKTNTILKMVPLEPEQRILDLGGGTGYLARKLLGEK
REIHVLDTSPHMTRFLQNTPVITTLGDGRATPYKEDFFHGVILSDTYHHIEEQNMLLQEI
DRILAPGGFLLIHDFDKNSILTALIGCLEKLFISPVFYTTPQHLKEKILKRNYVLDKETY
GLYWFIHVYKKLTL
>aco:Amico_0347 ABC transporter related protein; K06158 ATP-binding cassette, subfamily F, member 3 (A)
MIQLVNITHFYGEQGLYNSLNWSITHGSKTGLIGSNGTGKTTLFKIIMGLVEPREGNVYF
PKGIRIGYLSQDLVEIEDTVLLHYLKKQAGIALVEKELRATEEDIARAAKNEEEYHSLLK
RHDHLSHRYEQLGGYEFAAMAQKVMKGLGFSDGDGQRYTSTFSGGWKMRISLAAMLLSSP
DILLLDEPTNHLDTESMEWLEDWLLNFNGTLIAISHDRHFLDKICTSTAELSQGAISLYK
GNFSWFLEEKARRNEERERIARKQRTEMDKNLAFIERFRYKATKATQVQSRIKKLERMSL
VDTDSSEKAVAIHFPQCPRSGQEVISVKDVKKTYGDNLIFKDISFSVHRGEKIALVGVNG
AGKSTLSRLISQSEVPTEGNISYGYNVKMGFFSQESAQNLNYNRTIWEEISNTGYLGTDT
EKRGLLGAFLFSGDDIYKLISVLSGGEKSRVALLKLLLEETNLLILDEPTNHLDMRTRDI
FQQALTEYHGTIIIVSHDRYFLDKLVSRVIEIREGKILEYPGNYSYFIQKRAERLETEKL
SLTEESSRENATPSKNDEKERRRQEAEVRNLLYREKQKIMKDLTPLETIIEELEEEKLQI
ETSLCDPSFLENTLEVQKIMMRHNEIMGLLVTYMKEWEMLMEQIETVEEKVKQKSSS
>aco:Amico_0348 major facilitator superfamily MFS_1 (A)
MLVVREVLYVGKDEEMERGLRYRWIVWGVMVLSYVVVFFHRLAAGVVRNDLVEAFGLSGA
AFGTLASLYFYAYMMMQIPVGLLVDSLGARITISVGTLIAGVGALFFGYAPTASVLFLGR
FLVGIGVATVFVSILKVQSQWFREREFATLSGMTSLIGNGGGLLAQTPLALAVAFLTWRT
TFAAIGVFSVFLAGVCYLFVRNSPQDMGFPSINESERKRNESSDKSIGGKISLKEGFKQV
VRVRHLWPVIFFFSFNQGASLSFTSAWGVAYMESVYGLPTTSASSYIAVILIGLMVGSLF
SGWFSDRMGRRKWPMLFLASLNVATWAILVFYNGGQPPLAILKPLFFIMGFTATGYVVSW
ALAREVTPSNFTGIAISLMNTACFLSIGLFTTLLGKILDRYGNLLQGPLLFQRVLFPCFA
AVLLSFVCALFVPETKGENIYR
>aco:Amico_0349 cold-shock DNA-binding domain protein; K03704 cold shock protein (beta-ribbon, CspA family) (A)
MAQGTVKWFNDSKGYGFITTDEGKDVFVHYSAIMGDGFKTLAENQRVSFDVTQGEKGPQA
ANVQKL
>aco:Amico_0350 DEAD/DEAH box helicase domain protein; K05592 ATP-dependent RNA helicase DeaD [EC:3.6.4.13] (A)
MEQNNFEQYELRAELLKALAEKGFSTPTPVQDRVLSEKIFEKDIIVRAKTGSGKTLAFLL
PLLQKITAGERESKVLILSPTRELSQQIWKEAKWFGNYINVSAASLVGGMDMSQQIRSLR
DGSAVVTGTPGRVLDHIRRGTLDTSGIKIVVLDEGDHMLDLGFKEELEAILDSLPNCQRV
WLFSATMPAEIKNLAKRYLKTPVFISLTEEGEAHEDITHEVYLVPTRHKEEGLINVLLWE
KPSRAIVFCHTRAETVELTRRLHDENFQAMCLHGEMSQRERNMALSQFRSGRTPLLVATN
VAARGLDVEGVSHVIQMGLPDNRETFVHRSGRTGRAGHEGRNLLVLSPKEATGFKSMVKT
STIPITWKNVPDPKDIRKKQRISYEERVFAAEHYETPENLEWADSLLECNESRAMIARLL
GLLFSRKNAGYELTADLEQDLKRGRTPRRSRSKESGSAGSSLQTTIRIERGRDQGWDVGK
ILRVICSTLNIDKSGVGAIRLQNDHAQVELLPSIEKDFERFGHRLIERGLITEGRKSYKA
VEKRGKKPFRQRKKR
>aco:Amico_0351 efflux transporter, RND family, MFP subunit (A)
MKTRKEVMFLLLVIILLGIGCIFFFSQKREEQKSQTSMKEEIAAAGIPVTSYVVERAYWD
YWKTYYGKIKAASEQSITAYVREFVSSVHVDVGDMVIPGDILCELEKVTQTSVLTSQQTE
FENARRDLERKKHLYQAGGISKQEVEQAVALLNERKARLQEARTVFQRTAIRSSTKGVVL
SKNIHVGEIAEPGMELFRLASLEDLELEVMIASSDALHIDVGVPCRVLYSETVTRGVIKR
IDPEAQAETGMYKGVISLERTLNLYPGTFVEVQIRMDSRRNAIVIPDDLLRRERNEAYVF
VIIEDKAFRRKINPGKSQDGLLEVRGELDEGEVLVREGVDRVYDGATVVVIQKGQKP
>aco:Amico_0352 acriflavin resistance protein (A)
MFGMKFLRVFICRPVFTSVTVLMAIVLGVYSYLNLGIALVPDVDIPVISVTTTYLGAGPS
EIELLVSKPIEDAVSQVEGVKRIRSYSLEGISFVVVEFEYDINISEATMDVSNRVKAISG
TLPEDSKDPITEKFDINAFPFMTIAISSNLPPEYAFDIVEDRIQRRLTQLQGLARAEIIG
GLKREIHVYLDPVELHQYQISPDKIIQVLQRNNFNDPSGHIVQGRKELSVRVLGEVEDPL
ELENIRIPLHGSTSIRLGDIGKVADTTEERRGYARYEGKEAILLDCIATPGSNIVEVSDR
IKEELEDIKLLLPEGFEVTITDDISTFVRESIRNVFRDMVVGILLTGLVLFLFLQRISLT
FVVAVAMPTAIISTFIPMFVSGITMNMMSTLGIAISVGILVNNSILVLENIYRYREMGEG
PFEASEKGTADIALSVFSTTATNLGVFIPVVFMKGIAGQFLRDFALTIVFATIFSLWVAM
TLTPMVAARIRYGSKPSVFSQKATAWWSWMYDKFDKAHDILVRKAIDSRYLTLALFLFAF
IASLFLLPMLGTEFIPRVDRGLMEISMELSSASSLSYTEEVTEAVEKHVRSLPGVAAIEV
AVGGSRADVGVNQSRLRIILSDDPRRPTSFALAEQLREYFKMIPDVNASITASVSGGGSP
GKPIQILVSGENIEELNKIASQVVATMRSVRGVVDVDTNWRLGRPEFQVIPEPWRLGILG
VSVKDVADTVRNYITGKKAGVFRLEGREYDILTLLDPGHISQMSDVEEFPVATSAGFVPL
SSMSEFTHGVGPTSILRSDRTRAITIEGDVNGRSVGSAFEEIQVKLKEVTLPRGYRFSYA
GEVEDIKENFYYLFVAFAMAIVLTFLMIAAILESYIYAFIIMVTLPLSAIGVLPFLYITN
TAISLYGLLGVVMLVGLVVNNAIVIIDYAEKKRKEGVSPREAIREACSVRLRPIVMADLT
SIIAMIPLALGEGAGGPYRAPMAIVVIGGLLAGGTLALFVVPPVYGILHRRTWHDDG
>aco:Amico_0353 Lytic transglycosylase catalytic (A)
MAWRFLRVTFFLALTLFCMEVRGASPSWAEGQYLTLPSEIHAHHENFQREKERTVVVQKR
RQKEAEHQVRKEAIAEFFQEKNKHLESERAESYAHYVLEAAHTFGVDPFLIAAIIIKESR
VRDSAKSRVAYGLMQINWKVHRHNIGKAFSHIRTLTEMMKPKNNILVGTYIFSCYLSSSN
GDLGRALLKYYGGKNVKYVNKIYSYRHELDKRFAKKLNSFY
>aco:Amico_0354 protein of unknown function DUF6 transmembrane (A)
MTSSTHPRLKVLLAVLFWGGSYTATKIAVSRVSPVAVLWLRFGIGAAVLGLVLFLKKRLQ
LLPLHQMTELCFLGFFGVFLHNYIQAWGLRTAAAGISALIIACTPVIIALLSAFLLKEKL
VQRQSLGIIMAAFGVLFILSKGNLAFLKEGNYSFGELLVVCSAFTWALFSVFSRKALKTI
PPALAMFYVILSGWFFSSIPFLFQGVREISKLDMAGWGSTLFLGVFCSALAYVFWYDALK
LLPASEVGVFLYISPIVAVAVAWIFLGEPLLLSSIIGGGLVLTGVSIVNYRKKS
>aco:Amico_0355 transcriptional regulator, CdaR; K02647 carbohydrate diacid regulator (A)
MLEKIAQKIASSTAELINIDLIITDEKGIIIGASDPSRKGSLHEPSLEAIQTGKISIQRE
NEVTHLTGVKPGVTLPIEFTGKRIGTIALTGSPARVTQFGLLVKKHTELILSEKLFSEVF
FIRSRAIQTLMEQIASFNPERDDESSLYVSARGLGFELQIPRIAVAAELLYSRPADKVTD
VGTAPYTQMDVLMAIRTAFNRPQDISTMMDSDRYEILRAANSLLNEKEVVERTRKECEVL
QGLLQEKGLHIVIGIGSLAQNLSRLPASHRDAWKAVTIGKNIYQKPGIYSIGDMMLEDLL
TTASRDVAERYRNSHLAPLRKASDSQELIHTFRVWCEHRFSPSAAAQALNIHKNTLNYRI
NKIESICGLDSQNFKEIFSLYTAIIIHELSDRGDSQLFLR
>aco:Amico_0356 hypothetical protein (A)
MQKLQVMGLVEVIREIEESYEEWPGRAIKNKFPLSHGRTKMSSRLFFI
>aco:Amico_0357 hypothetical protein (A)
MNKQKLIVLVIVLLVAVGGWMMMGNKPQEQAPAPQPQAEQPAEPAPAEKPAEAPAEAPAE
QPAEEKPAEAPAPAEKPAEAPAEKAAFHIGICTGTVSQSEDDLRGAERLIEEYGSVSDGG
MIQHITYPDNFMVEMETTIAQISGLADDPLMKAIIVNQAIPGTTEAFRRVREKRSDILLF
AGEAHEDPGVIESAADLVINCDNIARGYLIVDAAKKMGAKEFVHISFPRHMSYELLSRRR
NIMEEACNDLGIGFHFETAPDPTSDVGVAGAQQFILEKVPAWLEKYGKDTAFFCTNDAHT
EPLLKRIAEEGGYFVEADLPSPLMGYPGALGIELSDVKGDWPAILKRVEEAVDAKGGAKR
MGTWAYSYGYTTTAALGEFARRVLEGAVEVENMEALFECYGKYTPGAKWNGSLYTDIATG
VVKNNHILVYQDTYVFGLGYLGMTEVEVPEKYFSIK
>aco:Amico_0358 ABC transporter related protein; K02056 simple sugar transport system ATP-binding protein [EC:3.6.3.17] (A)
MALSEPLLKMENIGKAYFGNRVLKDVSFTLEKGQILGLVGENGAGKSTLMNILFGMPVIQ
ETGGYEGKFFINGQEAQFKSPFDALDAGIGMVHQEFSLIPGFTAAENIVLNRESTQYNFL
VESFGDRLRTLNTEEMRQRGENAIEKLNVVISPDTLVSEMPVGHKQFTEIAREIDKKKTQ
LLVLDEPTAVLTESEAEILLASMRKLAALGIAIVFISHRLHEVIDVCDKIVVLRDGQVVH
ETTPAKTNVMEIATHMVGRSIEAAFARDETERSLAGNILKVEHLWVDMPGETVRDVSFTV
KEGEIFGIGGLAGQGKLGIANGIMGMYPSGGTVTFDETPIILNDPRSPLSVGIASVSEDR
RGVGLLLEEPISWNVIFTALQMQQKYLKPVLGGLFKIRDEEAIREVTKKYIDTLEIKCTG
DYQRVQELSGGNQQKVCLAKAFALHPKLLFVSEPTRGIDVGAKRVVLDTLREYNQKRGTT
IVMISSELEELRSICDRIAIVNEGKIAGTRPATCPSTEFGLLMLGEIKNGAEKVSV
>aco:Amico_0359 inner-membrane translocator; K02057 simple sugar transport system permease protein (A)
MMNSLRNFVEKAGWPRVIIGLFLIGLFVMAPFVRVRVDTSISDTLVRFGMNGVMVLAMVP
MIQAGCGLNFGLPLGIIAGLLGAVTSIEIGITGLMGVLTAMAIAAPIAVVLGWLYGQLLN
RVKGGEMMIATYVGFSSVAFMCIMWLVLPYKSPNMVWGYAGTGLRTTISVDGYWNRAISD
ILSFKLGNFFYCPTGMILFFALLCFVMWLFMKTRVGTAMTTVGSNPEYAKAAGVDVNKMR
TLSVILSTVLGAIGIIIYEQSFGFIQLYMGPFYMAFPAVAAILIGGASVNKASIFNVVVG
TILFQGILTMTPSVINSLIETDMSEVIRIIVSNGMILYALTRAVKVKS
>aco:Amico_0360 inner-membrane translocator; K02057 simple sugar transport system permease protein (A)
MMTKKTSFQDNLIHFLISNAVPIIFIALSAVAIPISRFSPQYLVQEMLVRLARDSFLVLS
LLIPIMAGMGLNFGMVLGAMAGEIGLILITDWNVVGIPGMLLAMIISTPLAIFLGWMCGV
ILNKAKGREMVTSFILGFFMNGVYQLIVLYGFGSVFPIKSPDLVLSRGFGIRNVTNLENI
RKCLDNFIPLTIGGVSIPVATFLVIAVFCIFVVWFRKTKLGQDMRAVGQDMEVADSAGIP
VERTRIISIVISTVLACYGQILFLQNIGTMNTYNSHEQAGMFAIAALLVGGASVTKATIP
NVFLGVVLFHLMFVVSPMAGKYLIGEAQLGEYFRVFVSYGIIAIALVLHAWRRQRDKERA
RRALRGNA
>aco:Amico_0361 hypothetical protein (A)
MRRMTVNVGLIIFFVIFSIFLYNAGKGYNLLIDNKAITMDGKDLAPYPWVRVNISTARKP
VFLKAGGRDVLFVVGKSHTIHVEIMDEKKNVVKEIEKKFKLTRQSGDFLSIPALGEDMPQ
WIQKRS
>aco:Amico_0362 nitroreductase (A)
MMEKRAKTEYPIHELLCSRWSPRAFTKQIPSKDQLLSLFEAARWAPSCYNDQPWFFIIAT
KENIKEFEVMLSCLVEQNQVWAQHVPVLVIGIARTVFALNGKINHYAFHDLGMAIQNMAL
QATAMGLAVHPMAGFSKSCIRKTYNIPEEYDPMTAIAIGYPGTPDELPELLKQEELEPRE
RKRVREFVFTRAWGKKFTD
>aco:Amico_0363 tRNA modification GTPase TrmE; K03650 tRNA modification GTPase [EC:3.6.-.-] (A)
MSEDIIAAISTAWGEAGIAIVRLSGFNSRELADEVVHGIRPLSETPPRVLRNGYLLDEKK
EPIDQVLFSWFRAPKSYTGEEMVEISTHGGTLVAQKCLESLIGKGARLAEPGEFTRRAFL
NGKIDLSQAEAVLGIIRSKSEEALRAATRTLRGELSSFAKDIYNEMLTISSSIEVGLDFP
EEDIPFIENEGVESALYTLKQGLEDLLDRCNTGFLLREGIRVALVGRPNVGKSSLLNALL
KESRAIVTAIPGTTRDLIEEVLTYRGIPIRLVDTAGIGAPGDEIEAMGIARAEKAMMEAD
VRIWVIDGSEPLTPADLALVQKISATNHIVTINKADLPLVISEEMINGLLPQSPVFVISA
EKREGIEALKDAIVTNIAGGGTLTSGLNASSRQVEEIRKAIQALGQGISALNEGMGQDVV
AACLYDGRTCMERLLGLSVDDALLETIFSQFCVGK
>aco:Amico_0364 putative transcriptional regulator, GntR family (A)
MSKVWEENFSYNAKNVRPSPVREMLAVIKQPGMISFAGGMPAPEIFPVDEFYEGVHILKE
DGKNLLQYGTTEGYPPLKEFLAEWTSPRMGKVAALDEMLITTGSQQALDLFSWAIIDRGD
FVITEDPTYLAALSTFYNHGAEFLGVPCDGEGMQVDLLPEIIEKARKEGKKVKFIYTIVN
FQNPGGSTMTLERRKKLVEISHKYSIPIFEDDPYGYVRFDGEHLPSIFSLDDAGGVIYAG
SFSKILSPGSRIGWVTGSKEIIRKMTVFKQTADLCTSTIAQALVAEYCRNGHLDKHIPVI
IDNYRVKRDAMQESFKRHLEPLGVSWVKPEGGFFYWLNFPQINTKDLFKKAIEKKVAFVI
GEPFCTKPGSGIHNARLCYTFPSPEVTEEGVKRLAEAVQELAQIATV
>aco:Amico_0365 peptidase M48 Ste24p; K07387 putative metalloprotease [EC:3.4.24.-] (A)
MRKHLAIKILSLFIALLLIVGSAHAALSPQKANLAWERISKAAGLKTDPITIEDKKEPNA
WVRFSGDSYSVHVTTGLLKILDTEDQIAGILAHETGHIKLNHYGSTVGRNLLWSLLYKSL
KGNQSNELLAGLGITLAESGFSREQEVEADDYGIKLSVEAGYSAWGLVQALEKMKEAGYE
TSPSGFNSHPPTERRLEHARATARAYSQK
>aco:Amico_0366 Lytic transglycosylase catalytic; K08309 soluble lytic murein transglycosylase [EC:3.2.1.-] (A)
MLIRKLHVLAIVLLFLSVSAGMAVGSPDTSQPPSVEEAFWKREWKTIDEFLKLDHAALSP
RELTLGANALWLQKRWGEALALLQKIDEADFPSALVPYRDMMIVLALERTGEKQKAYERA
QGLLNKVPEELGFYVAYALSRLSDDNETRRCWLETMLTKATNQAQTIQTLNELLRTAGDN
LAYALQLLKFEPMNSQALSCLGKSPRPYGGPVANALGYAAYLRGEYAKAIPLFLEVPLDS
ADGLKSRYYRAVSLYRLERYEEALKLWEWLALNGKSYGESSVRRLGILAGQGEREKTLES
LQRIADRGNSTVRPRALYSLYTLVPEEQKEFLKKELIDKYAMTEGTQAILWDDAWQAWKK
GNTREALRIWEHFFSLSNGAMRERLLYWTARGYEKLEQKGKAEELFHTLISDYPLSIYSF
LASPGGPSFTGETPSELEREKCELEEWGFVFYARLRLLKEGSSSAYYRAAILSEWLEDEP
GAYSAASTLASALLKKNPLPKKGICFLYPRPYRGHVLQSAERFGVEPNLIWSVMKQESAF
DADVNSWVGAIGLMQLMPATGKEEAKLLGMEKVDLWQPETNILLAASHLGRLQKRFRRLE
WAIAAYNAGGGAVGRWIKEGEERPFDEWMEDIPYNETRNYVRKVMGNLFVYRMLY
>aco:Amico_0367 AAA family ATPase, CDC48 subfamily (EC:3.6.1.3); K13525 transitional endoplasmic reticulum ATPase (A)
MPLRVKEALSKDVGRCIARIDPEDIKRYGLSEGQIIELEGKRKTPARLLACDSGDMGQKA
IQIDGITRENAQVGLDEKISIHKVDHHFAGSITLRPLTSTPLLEKERDSVYLSNLLEGLP
VIEGDRIRANLYGTRTCDFLVTDTTPKGIVLISNATYINVEKQLSQEQKTSRISYEDIGG
LGPQIQRVREMIELPLRFPQVFDRLGVQPPKGVLLYGPPGTGKTVIARAVANETDVYFTH
ISGPEIIGKFYGESEERLRNVFDEAQAHAPAIIFIDEIDAIAPKREEMGGEKQVERRVVA
QLLALMDGLESRGQVIVIGATNIPNTLDPALRRPGRFDREISIPIPDRNGRFEILQIHTR
GMPLAEDVDLMRLSDITHGFVGADLEALAKEAAMSSLRELLPCIDYEQAVIPYEKLLSMN
VTMENFLDALKEVEPSAIREVFVEVPDVTWSDIGGLEAIKEELIEAVQWPLKYNSVYEKF
NITPPQGILLHGPSGTGKTLLVRALAHESGVNFIPVKGPALMSKYVGESERAIREVFKKA
KQASPSILYFDEIESLVPIRGRDSGAGASFTERVISQFLAEMSGIEELKGVTVLATTNRI
DLIDPALLSSGRFDVVLELPMPDAKARLEIFQIHLQKKPLAEDVHLEELVRSTEGHSGGD
IHFICRKASALAIRDFLKIGEKGAPCIEKHHFEIALSLLKSNRSLQ
>aco:Amico_0368 aminotransferase class I and II; K00812 aspartate aminotransferase [EC:2.6.1.1] (A)
MRFSNRIMAMQSSPIRRLIPYADEAKAKGKKVYHLNIGQPDIKTPPSFLQAIKDFAQEVI
AYSTSQGSNELRDAMRRYYEGYDIHFERDHILVTNGGSEAIMFAVMATCDPGEEILIPEP
FYANYNAFSKCVNVNIVPITTKAEEGFHLPPSEKIEAVITPKTRCILISNPGNPTGTIYT
ADEMRMLADLAKKHDLYIIADEVYREFVYDGLKYTSFGNLSDVEDRVIIIDSVSKRYSAC
GARIGCVASKNEELMKQILKLCQGRLCVPTLEQVGATALYNTPVSYLEEVNKEYQSRRDT
LYKALQSMPGVVCEQPKGAFYVVVKMPVDDAEKFVIWMLQNFDINGETMMAAPAEGFYAT
PGLGKNEARLAYVLKNEDLVKAMDILKAALKAYPGRVEPVSAQ
>aco:Amico_0369 phosphonopyruvate decarboxylase-related protein (EC:5.4.2.1); K15635 2,3-bisphosphoglycerate-independent phosphoglycerate mutase [EC:5.4.2.12] (A)
MHSRMSLLHSLATDNEKKMVLLVMDGLGGVQGADGLTELEKAQTPLMDRLAAESELGLLS
MVDVGITPGSGPGHLSLFGYDPLSWSIGRGILEALGVGAHVGAGDICARGNFCTVGSEGI
IVDRRAGRIPTEESAKVVKKLQDAIRSIDDVQVTFYPGLEHRFVVVFSGEGLCEEVNDAD
PQKEGLPMRWAVAQNEKARRTEEIINAFIKEVWDVLNDEHPANGCLLRGFSSAPHIPSLG
ELYKIKPVALATYPMYRGLASLVGMDVRDAGETLEQLFHAVGTYWDDYNFFYVHVKYTDS
RGEDGNFSEKVRVIEDVDRLLPKILDLRPDVLAITGDHSTPAILAGHSWHDVPLLLWSPY
ARRSGAAEFGEKSCAQGNIGHMQGEKLMGLMLAHSLKLNKYGA
>aco:Amico_0370 metal dependent phosphohydrolase; K03698 3'-5' exoribonuclease [EC:3.1.-.-] (A)
MAEAETLKKMTETVKKQNVLGTGAVKKLPRDSKFYCLGVVSKLASKKDKNNKTYWELSLM
DKEGTIEGKIWGNAEWWDCRPEGQNETGSHEAAESKKKIDPLTWECMSDLQGQTVGLLGQ
VAEFRGQPQYNFNAIYYVDQNKYPPYTFVQRSPFPLEEMKNEFFGLVESCQPPIKDFLAF
VFSGDFWRQFENWPAAVSHHHAYVSGLLEHTLGVARLACGMVDASTSSGYGANRDLVVAG
ALLHDIGKIDSYRLSPAPEMTVEGTVIDHIVLGYNRFSRLAEDFGLDEKYAAALGHIIVS
HHGCKEFGSPVVPATPEAMIVSAADELDFKLYCWRDAVDQIDEGKEISEWNYSAQRRFWK
WELE
>aco:Amico_0371 pseudouridine synthase, RluA family; K06179 23S rRNA pseudouridine955/2504/2580 synthase [EC:5.4.99.24] (A)
MSYTFKVSEHHAGRRLDKVIRTLWPNLPLGAMMRGIRKGLVRVDGRKTSCSVRLEDGQSV
YVPWEEPELIEKSVKTKRTGALSIVYKDHYIMVLNKEAGLIIQPDQSGEESLIERVWLEV
EPEGDFRACAVHRLDRNTTGLVVVALHGQSLRELQRAFRDNDVDKTYLVAVRGQTPLEGD
ITAPLQKDRDHNIVTASPDGLPAHTHYEKIAGDDECSLLKVSLLTGRSHQIRVHLAISGY
PVIGDVKYGDFALNKQWYHRIRLDHPLLHAWKISFRRLNPPLSYIERREFSAPPDRLFLK
FLRTKGWQTYLEGV
>aco:Amico_0372 hypothetical protein (A)
MRNLKISVSDKAFERLSKMGEGHLVERTIGGG
>aco:Amico_0373 hypothetical protein (A)
MESGKAPVTEGYSAYETEGVTLWIPDFMAFKNDEVIIDLKGFLWAANLVVVSALLGQGSG
CGSCSCH
>aco:Amico_0374 Glu/Leu/Phe/Val dehydrogenase; K00261 glutamate dehydrogenase (NAD(P)+) [EC:1.4.1.3] (A)
MSVVKRTSSNVLLDTALKNFYAAAEEMGLEDGLIDILSHSERKLAVSIPVEMDDGTVKVF
EGYRVQHSTAIGPAKGGVRFHPEVCLDECEALSMMMTWKCSLAGIPYGGGKGGVSCDPLE
MSKREKERVARTYAARIEPFVDAWTDVPAPDLGTGAPEMVWFMDTISKMRGRLEPAIFTG
KPIGLWGSKGRTAATGYGVATCALELFKALKKDVKGATFAIQGFGNVGTYSAKTLQDAGG
KVVGISDITGTYYCKDGIDVDKAMNYVQNIHPKRLLEGYEQPGLEKMGLSDILFLDVDLF
IPAALEGVINANNADKVRAKYIVEAANGPLTPEGDAILDEKGVLIVPDFLANSGGVIGSY
FEWAQNLSGFFWSIEEYNERLIRIMKDNFAKVWDYSQEKNVKMRRAAFMAAIQRVSDAVR
MRGVFL
>aco:Amico_0375 asparaginyl-tRNA synthetase; K01893 asparaginyl-tRNA synthetase [EC:6.1.1.22] (A)
MSAPWIYIHNLAQHEGESVTIKGWMYNKRSSGKIHFLQLRDGTGTVQGVMVKREVSEEAF
ENAKRLWLEASVEVEGTVRLDERAPSGVELTVTGLKVIQNPDEEYPIGKKDHGIDFLLDN
RHLWLRSSRQQAIMRIRERVIWAAREYLHNEGFMLIDSPILTGSIGEGASGLFELDYFEN
DKAYLAQTGQLYAEAAAAAFGKVYCFGPTFRAEKSKTRRHLTEFWMLEPEVAFYDHDLNI
KLQENLVAYIVEHVLLHCKNELESLGRDLSKLEKVKPPFYRITYDKAIEMLHELGSSTPY
GDDFGNEDETILTQQFDKPIFVECYPKKVKAFYMKEHPENPDLVLCDDLLAPEGYGEIIG
GSQREDDMKRLIARIKEEGLNEKSYDWYLDLRKFGTFVHSGFGMGIERVIAWICGLEHIR
EASPWPRTIYRIKP
>aco:Amico_0376 AMP-dependent synthetase and ligase (A)
MEKNLGDVVKDFSREAPDRDYIWWNGEWWSRKRFQDTVESIEKVLIEAGFKAGQRVVTLL
PNCPLLLALSAACWRQQGAVVPLNMLAGPQSLARSIAHAEPFVIVVSEGVTPLGMETLKK
VAVPVIAGNLLGTLPSFSGICQTPCDEDVAVLFYTSGTTGLPKAVPLTHGNIYSNIEAAA
QHFSAFKPEECVMLNALPNFHTLGYSTSGLLPLLKGARQVVIPSFMPPERALQAISAAGV
NFIIGVPAMIALLVAAAAKGRIEVPRHISTIVSGGDRFPVSLDERVRSTFGVNVMEGYGL
TECSPVVAVNPDSLRRKIGTVGTFLPGFEYELRDENNNPVPGKKEGILWLKGPSVVREYF
RDPENTALKFQNGWFDTGDLVRIDDEGYVTIVDRVSDIIIVGGFNVYPQEVEEILTNYPG
VKEAAVVGVSHSVSGQIVKAYIIRSNPDITIKELMSYCKGQLAHYKVPRIYKFVDDFPRN
SLGKVLRRQLREG
>aco:Amico_0377 PfkB domain protein; K03272 D-beta-D-heptose 7-phosphate kinase / D-beta-D-heptose 1-phosphate adenosyltransferase [EC:2.7.1.167 2.7.7.70] (A)
MELLNILSNLFKNVHVVVIGDAMLDHYIWGGVSRLSPEAPVPIVVVGKDEYRAGGAANVA
VNIVALGGKVTLLSPIGADYAGNILLDAIKEKGVNVKTSLIRPHVPTTVKTRVLALNQQV
VRIDREKKISLTLNEEGDILGFLDAISPLPSIVVFSDYAKGTVTSTLARNIIRWGDEHRV
PVIADPKPPHCRRFRGATLITPNVAEAGKLIGRGLVDQEAIEAGARELREKLSLKGVLVT
QGSDGMTYASAQQTFHLPALSMEVYDVSGAGDTVVAAISLALGGDFPIEEACRFANMAAG
MAVQKRGTSIVSLSEILTGCYARDMSEMALRLKSTFFDQIEKKEPLR
>aco:Amico_0378 Haloacid dehalogenase domain protein hydrolase (A)
MPFTLEEKADLLIFDVDGVLIDTSLSFPMVVKDSIQWIWQNILNYTMDGTGFTLDHFYAA
KQHEAFNDDYDIAWAFLCAILSQETKNFKDAVPPVNQWERLLIRCDGNNVTEWVIKEFGE
RISRSMVRRICEEFYFGSEDVMSITGRSPLFIKSSKGYWKREKPQISCHWKKLPLPSGIY
TGRSKDEMNLALSLLGWEDFPNERIVTPESGITKPSPKGIEFLCSLFNASYPLYFGDAES
DRKSLESFGKGVFIAIGPTLLGQEFTFSTTAEALSFLFGQKR
>aco:Amico_0379 hypothetical protein (A)
MTGDAMVLLLFDRHHPCWDDEAVALMGEDPGSLKRLCDEGLLKRNETIYSLTPRGMEVFK
EYCSQSFCESVPGESPDNSYGQAYLLWRTKFKNLLDQSFTARWGVKEFHVDTYLEYAPAL
PKEELYHIDHPPHVTWTYDSHPAVERMKEDFPILGLKARDSTPPSLEAIESWHSKNEVVK
GSLYVDLLLLNRCDFAYYMHHPKHPNDVLGLVNADRFYCFRTLPPFDQSCKKYIDIIGKI
HLFLLNQRRLYIPGYVDVDSADQDSLNWVVWVVDTEKEAISMHGLLAPMGESLIGPAHPM
DVWVISLEALRSVEKKYELIYDLFPNVAHPIVRSI
>aco:Amico_0380 transcriptional regulator, GntR family with aminotransferase domain; K00375 GntR family transcriptional regulator / MocR family aminotransferase (A)
MKGKIDMIEIPLDYDSDIPLYRQITFHLKKMIEKEALPPGLKLPGSRQLAKDLGVGRVTV
IEAYRLLADYGYVVERGRSGTYVAQRKTCNENREQKIETNWDLDCVRPSSDLIPATELSR
IARDVLAFWGPQALCEAPLAGLDTLRQVLVEHGASRGIPAFWKDVFVTAGGRHGLALSLG
ALRRCGVEKMWVEELTYPDAIAIAQSEGLSIGILPPLEEIAETWYESLSGADVLYLVPSF
QNPTGQTISVAVRQMILQGSIRYGFWILEDDAYGELRYGDTSISALKAMDGADKVVYLGS
FSQVLFPGLRIGYSLVPEQLEDSFICIQARKWGPVSSLDQLVVQKFIEGKGLESALELAR
GAIESRMKALTGALMEKLPKAQFLMPEGGIYLWLRLPGLDGWDAAQKARKQGVLVTPGNI
FSLDSKRVEAVRLSVCGVPSEHITSIVGCLDKAWNASLFPLRHF
>aco:Amico_0381 hypothetical protein (A)
MRFGVLLLSITTLVLYGYALAGLGGFLWGKGNTFYICFGLLGGTASALLALWLWKKYLDS
LTQ
>aco:Amico_0382 transcriptional regulator, GntR family (A)
MREARLYTTSADYAYQELRHKIITKQLKPGQRLPEVNIAVQMGVSRTPVREALRRLASEG
LVIIIPNSGARLAAPTAREIEDTFLVRDQLETLAIRLAAERIGDRHLRRLEEAMIEEGRA
IEEKDLEKYLEVNEAFHKAIADASGNRVLAEYVENILARTNAYIVFYDPFYQLETMPSID
AHREILVALRHHDAEKCVKLLRGHLQEAIMGLRKAREEA
>aco:Amico_0383 DegT/DnrJ/EryC1/StrS aminotransferase (A)
MERKIPTLDLKRNYTRIKEEIQVALNEVLESQYFILGPSVKNFEDEVSSYLEGAQAISCA
SGSDALYLALMALGIKEGDEVITTPYSFFATVSCITRLGAKPVFVDIDPCTYNFDLDQVR
EKLTPKTRAIIAVHLFGQMVPLEGIVEDLEERGIVIVEDAAQAFGSWRKVSNDIKRAGAW
GTMGCYSFFPTKNLGGYGDGGMVVSSNEALASRVKTLRVHGAGTTYIHEEVGLNSRLDAL
QAAVLRVKLRHLDEWNEERRLVADRYKTLFAEYDLLDKIQPPYELDGNYHIYHQYVPRVM
QKREELSEYLATKGITTRVYYPLCLHLQQCFAFLNHKEGDFPVAEGLSRESLALPIFPEL
TEDEQVYIASAIRDFFRQK
>aco:Amico_0384 peptidase membrane zinc metallopeptidase putative; K06973 uncharacterized protein (A)
MFPLFFDPTFVLLIPAVILAFWAQMKVKTAYSEYSRVLSRKGISGAQAARALLDQFGMYN
VPIQRVAGNLTDHYDPRDRTLHLSEGVFNSTSIAAIGVAAHEVGHAVQHQKNYAPLKFRN
AVVPVVGVGSSLAFPLFFLGLLFRGPLLMDIGILLFVGVIIFHLVTLPVEFDASTRAVKL
LGDTGILGSDEITGAKAVLNAAALTYVAAAVMAFAQLARLLFLRGMFGHRD
>aco:Amico_0385 hypothetical protein (A)
MPFLFLLLMFFIAPWLGMVALLFFLVFFIVLLPLGFAASSFMWLIVGPTQLFRVLFNKKV
RKNHALEHGTIHILEESLGQCNIEGMSYDNGFSLRGLVEPAAALYAARVALERMNRGESS
LAIHPRCGTTVVVINTLSSLLFILLLLATGSLSLLNVIIALIAAHVLGPVMSSVVQRYVT
TDSDVQGLEITGIEVRAANRGFGGVYVYGPSQLFIRTRQKSNVIEPEVLFS
>aco:Amico_0386 Fmu (Sun) domain protein; K03500 16S rRNA (cytosine967-C5)-methyltransferase [EC:2.1.1.176] (A)
MRGIEAALYVLTEVSKGRFASESLRKVSDRMTEGDRILASSLVYAALRRQTLWKKVCENF
LRFPFDSLSWCTRHALVIGAAGIIELRHFAPMVLVSALVDEIKKRGLEKEARIVNAVLHR
VEERGKFIVDEMKKSSSFQDKALLGGIPLFVAYQWKDTWGQAETLKLINLFRIRPYASLR
VLPKDHIPSLVKGLKQDHIYGWPSPLLECSVRTASFAFPPNLPGFNEGKVTVQSESSMLA
GEMVTRLWKDGLILDMCAGRGIKTGQIATLLPHAKIEAWELSKGRCAAARRELKRLSISQ
RVIIRQGDSLSMSPQSTPNLVFLDAPCSGSGTWSRHPESRWALTKEKMEELVQLQKGLLR
KAVDLVAPGGLILYSTCSLLRQENEQVIAEVLADNHNLIEMSLPLSGRHVRKGRPWGTYI
WPLLPWLDGFYMMAILKRNQEV
>aco:Amico_0387 PASTA domain containing protein; K08884 serine/threonine protein kinase, bacterial [EC:2.7.11.1] (A)
MGRMYKWVMFLILLVIVVSGGMAVLTIWSGGKGLAVPPLKEMSVVEAVDEAQRLGLKLKI
EQIESTLPGGTVLSQWPEPGAKIKKDATVILKVSKGGNRIALPDVRGLEYSQALKKLEES
GFQAGDTLRVSDDTRAAGVVIAQSPSAPVMLESTRKIDLLVSQGQVSQNGLIQVPEVLQR
EEQIARKLVEESGLVVANVEYVYTQNSPEGMVISIRPKVGTSLKRGQGVVLQVASLKKPP
SQEKAEVSQAGTVLASAVSGTAEKVSGQTEATSKSQLPSGGTLIPVKPPSSKPSTATAPV
TKPSTQLAATPKSAPVPAGSKVAKIRYQVPPLTKQMPLKIEIVDGSGTRVLLNREVKGGE
YVSLEAPYIEEGVVTIFLGGEFVWQDRYR
>aco:Amico_0388 ribulose-phosphate 3-epimerase (EC:5.1.3.1); K01783 ribulose-phosphate 3-epimerase [EC:5.1.3.1] (A)
MARSLPLEKEPGAFLVAPSLLSADILNMEKSITLLQGTHDWLHLDIMDGHFVPNLSYGPG
LAKALRSSYPSTVIDAHLMVVPPEDFIDAFAAAKPDYLTVHVEATPHLHRVLSRIRDLGC
RPGVALNPATPVEWIYPVLPMVDLVLVMSVNPGFGGQSFISETLQKTVDLYRHRVAHNLS
FLIQMDGGIGRETIREVVSSGCDVVVMGSSIFGTPDPAETIRELRACVKGAVVGEKGTTP
SNS
>aco:Amico_0389 conserved hypothetical protein (A)
MKRERRQVTLEELGRAIKARREEKGLSLQNVADITKIRIHFIEYIENGHFEKFHGIVYAR
GFVRSVLKVIESEDLWEYYKPLLYDAPGRDEKESKLTGACTPPTRGFKPASRFWVILILL
FTVVGTGWYAWFSWKEGGLNIEQVAQGGGGNNGAIETSVVSEDIKSGDVKSEDLIVVFEG
VVSPDAEKKILDDGEMAEETAEAPEPVPQFPTLEIEGTGACWLKVRTKEATIHQGILEKG
QKYTLEVKEEVTVTYGRASDVQVTWNGEELGRPGSGGRVVHIFYSSDGKTGRVN
>aco:Amico_0390 MiaB-like tRNA modifying enzyme YliG; K14441 ribosomal protein S12 methylthiotransferase [EC:2.8.4.4] (A)
MNIYIISLGCAKNSVDSENLIGMLRAAGFRVVDSIDEAQVAIVNTCGFIQPAVEENVDII
LDLERLKEEGRLQKIGVVGCLVNRYGEELKKELPSVDIWSQAEEWESVVRQLGAKPSNWQ
RGMLPGTRPWSRYLKVGEGCDSFCSYCTIPSIRGWARSYPIEVLTSEASRLVEEGAREIC
LVGQDLTVYGRDVYGKPSLIALLDSLTASLPQEVWLRLLYLHPARVDERFIDYISSSKSV
LPYLDIPIQHVEGDLLRRMNRKENEESLRTLFGYIRKKNPLFALRTTFIVGFPGETEEQF
EKVLDFAEDMEIDRVGAFAYCAEEGTIAATLPGQLSSKIKEERYNRLMELQSEISLRRQS
LFVGRELTVLVETIDNEDNIAWGRSYRDAPEVDGLVGIMEGAHLKEGAFVKVKITEAEEY
DLLGVEVVS
>aco:Amico_0391 phosphatidylglycerophosphatase A; K01095 phosphatidylglycerophosphatase A [EC:3.1.3.27] (A)
MKRNLSIAGKISTLAGLGFFTSMPGTLGSGVAFALYLLWAVPWWGIIAVMLLGIWAADLY
GKETCQKDPKEVVIDEVVGTWISMYGLPAGFWVPALFLFRIIDIIKPIPVSTVEKLPGGL
GIVADDVVGGIMTNLLLWGIYWLYCGGGLQILLGR
>aco:Amico_0392 competence/damage-inducible protein CinA; K03742 nicotinamide-nucleotide amidase [EC:3.5.1.42] (A)
MKRAVLLAIGDELLSGSRRDINCSWLASKFADAGWEVRKIEFLPDENAPIVQALDHWAGQ
TEIVVLSGGLGPTHDDKTRQALADFLSVPLIIDHKAYNKIAERYNPAEQEGIERSRSTQG
AIPEGTTAVHNSKGSALGISFHHKQTVFFSFPGVPDEFQKMAEECVIPILQNEFAARRSF
FVTGWAESLLKDHLASVFKRRDLHISILPSVNLIELALSGEESIVNEVASDILSLLPHDC
LPSGCRSLPEAIYYEATKKNLSVSAAESCTGGMIGAALTGISGVSKVFYGSAVCYSNDAK
KDLLAVPSFIIEKYGAVSSECAIVMAERAQKMFKTDIAISVTGIAGPDGATAEKPVGMVW
FGLASSEHSCTFRKFFSGDRDRVRKRATAAALEYLWRSLKGEEIVCPYS
>aco:Amico_0393 2'-5' RNA ligase; K01975 2'-5' RNA ligase [EC:6.5.1.-] (A)
MSLFIRTFVCVELPEQHRRTLAVTLKSLKKNFSEIKWVSPQTLHLTLKFCGEQSEDTIGC
FSSYIKEELQLRRLDPFLITLGSAGAFPSLKRPRTLWIGVTEGGDPLLSLVELVEKAGLR
AGVEKEKRIFHPHLTLARIRPGTFVSPQLEEELGRQNFNSLSWKVSSIVLMKSELRPEGA
QHTPLETYSL
>aco:Amico_0394 recA protein; K03553 recombination protein RecA (A)
MAKKKNPQTREDILELAIDDIRSKFGEGSIMRLGDPFKVQVEVISTGILPLDVALGIGGL
PKGRIVEIFGPEGSGKTTVALHGIAEAQKAGGIAAFIDAEHALDPRLAASLGVDVQSLYV
AQPDSGEQALYVLDTLVRSGAVDLVVVDSVAALTPQAEIDGKIGDSQLGLQARLMSYALR
RLTSAISRSNCVVVFINQLRAKISTGYSSGPQETTTGGRALKFYSSVRVEVKRGKSINKG
EDAIGHELWMKVVKNKQAPPFRTAHASLIYGKGVPKGMSLLDMAIDLEVMKKKGSWLAYK
GETIGQGKDNVAQYLEDHPELMEELTTEIMSKVAEGLGFVLGEDEDDDGGNIEKEEDLPI
EEGILELDEE
>aco:Amico_0395 Silent information regulator protein Sir2; K12410 NAD-dependent deacetylase [EC:3.5.1.-] (A)
MDKDFMFDVKRCAEVLLSSRKVVLLSGAGMSTNAGIPDFRGPNGIYRKKMKTDPELIFDI
DYFYQNPSFFYEFHREFLKTINEIQPTFSHYFFSNMEKGGLLKGIITQNIDALHQKAGSE
KVFEIHGSMWQSFCTRCGQEYDYKTSFHKVLKEKVPLCDICKGVIKPDVVFFGENVKYLN
ECQTLIKNADILFVVGSSLTVTPAAYLPSMCSGKIVVINKGEISHDYLSPGRIFIHGKYD
IDEFFNALEVELSNIEGNPKRK
>aco:Amico_0396 Xanthine/uracil/vitamin C permease (A)
MASKNLIYGVDDKPPFPIMVLAGFQHVLTLFGATTLVPLIFGPAMGMTTAEIGFFISCVY
LAMGIATLIQTHPRLGSGLPIVQGSSFSFIPPIMTIIAAYGAAGPAAVMQHVGGALIAGG
ILLSIIGYSRIVGVIRKVITPIVIGPTIMAIGFSLAPVAIQGNAANYWPISLIVVVCVFF
FSLMSKNKYFNIFAILASISIAYLAALAGSLLGFFPSEHPAFINLASVADAPWFRFTGIM
PWGLPKFDILSFGAIIAGFFAVMIESIGDYHSCSYVAGLPDPAPATINRGIGAEGLNCAI
AGALGAVATTSYTENIGLIGLTGVASRWVVRTGAILLILMSFVGKIGALIATIPSPVIGG
AYIALFGIIGALGIQILLRADMTSQRNVLIVGFAFLMALGLPGWVEAQKDAFFSIGIIGQ
VLWAIMKTPMAVAGICAAFWDNVIPGTLKERGLSAQ
>aco:Amico_0397 efflux transporter, RND family, MFP subunit (A)
MRFKRLWGVAAILIVVGGFFLLSNRKEEQKEKVVEKIARPVKYITLSAPDVVLRRVFPGK
VLASKTADLSFRVSGPLIELPVKKGEPINKGDLVAQIDPRDFKVQLMNAQSALNNAKAQL
SAMRAGARREEISALSSQVASAKAKLAEAEADYKRMERLFKEGVVAQVDLERSKTTYEVA
KGEVNAASQELQKAKSGARAEDIAAMEATIQGLESQVQAAQSALDDTELKAPFKGIIAAR
YVDNFQSVQKDQPIVSLQNLEEVEIVISIPEQDIMKFRLNTSLGVSSSFEAAPNTQYSLV
FKEISTEADPQTQTYAVTFTMPYPKDIVVLPGMTANVEFTGQNGAHEVKGFAVPSIAVVP
GEGTTHFLWIINEETMTVHKVEVYIHSYQGDMVIVGGNITVGNRVVTAGVNYLAEGDPVT
FLSPNE
>aco:Amico_0398 acriflavin resistance protein (A)
MNIAEYSIQKRYVTWFFTVFLIIGGVFAYKGLGKLEDPAFTIKTAVVTTAYPGATPKEVE
EEVTEVIERAAQQMGQVDKVRSLSQEGVSLVYVDIKDTYTAKDLPQIWDELRRKINDVQE
HLPPGTSRSLVNDDYGDVYGVYFALTGEGYSYRELEDFADYLRRELLLVPGVASVEVTGI
QKEAIYVEISRTKLSQLGISMGELFQVLKAQNFVVPSGKVRAGAEYIRITPTGEFSSVEQ
VGALLLASSSRVLIRLDDIATVTRNYIEPTRAIMRYNGSPAVGIGISNVEGGNVIAMGEA
IKKRLKELEPQTPIGMNLGLIYYQSDTVQKAINNFLLNLLEALSIVIAILLIFMGFRSGM
LIGGVLLLTIFATFIAMKLVRIDLHSISLGALIVALGMLVDNAIVVADGLLVRIQSGEDR
ISSAVGVVTQTQWPLLGATFIAVIAFAPIGLSPDSTGEFCQSLFQVVGISLIISWVLAVT
VTPVAGVRFLKTSAKAEIPYDTKLYRVYRRFLKACIRKRKVTILVMVCLLGSALIGFTFV
DQSFFPSSSSPLFTVEFWRPRGAYIEETQREVEKVEAFILKQPETVSVASYVGQGALRFI
LTYTPSDSSDSYGHLIVEAKDLKSAESLRRKLGNFMNIEMPDIDPRVRSFSKGTGGGAKI
QARFTGDDPRVLRRLGEEAFYMMRNAPDSMNIRSDWGERVKVIRPVLDEVRTRQAGLTRQ
DVASALEMSFSGIQAGLYRERDKLLPIIARLPKADRARLGALPEVEVWSPLMRKYIALTQ
ITKSIDTIAEDPVIYRRNRMRTFSVECDSRSGKTGLLFARIKPELENISLPLGYSLSRGG
EYESSQKAQGGLVGMIPIAFLAMVAILVVLFNGFKQPIMILLCLPLSIIGVTAGLLLFHK
SFDFMALLGFLSLAGMLIKNAIVLIDQIDLEIREGKEGFSAIVDSAMSRARPVLMAAITT
VLGMIPLYFDILFSALAVTIMFGLAFATVLTLIIVPVLYSVFLKIPVFKDENVR
>aco:Amico_0399 desulfoferrodoxin (A)
MTKRLEVYKCDLCGNVVEVLHAGAGQLVCCNQPMKLLEEQTADASTEKHVPVIEGSKVKV
GSVPHPMKPEHYIEWIEVISGDKIYRQFLNPGDAPEAEFHEITPELSREYCNIHGLWKAG
K
>aco:Amico_0400 Ferroxidase (EC:1.16.3.1); K02217 ferritin [EC:1.16.3.2] (A)
MISKKMQDAINDQINAELYSGYLYLAMAAYFEEQNLMGMANWMHVQAFEEQTHAMKFYHY
VVERGGRVKLQAIAEPPFEWKSPMDVFKGALDHERYVTRRINDLVDLAIEERDHASQIFL
QWYVTEQVEEEAHAEEIIHKLEFVSDSKHGLYMLDKELGARGQTPFSTESED
>aco:Amico_0401 flavin reductase domain protein FMN-binding protein (A)
MNSIDPRALFSLSYGVYILSTEFEGKKNGQIINALIQVTSDPICIAACLHKDNYTTELVE
KSRRFSVSVLEESVPLKFIGIFGFHCGRDFDKFNACSYITGSTGLPVVTDFTLASVEAKV
LSVIDVYTHKLFIAQVEAAKALKEGKPLLYADYHSIKKGKSPEKAPSSIFNVLK
>aco:Amico_0402 beta-lactamase domain protein (A)
MIPLEIKPGVFWTGVLDWTLRDFHGYSTEKGSTYNAYIVKGCDKVALFDTVKTTHYEEFI
ERIEEVTNLEEIDYIIVSHAEMDHSGSLPMVVDRVRPEKIFLSKPCKDALIEHFGDIVKS
WPLHVVATGDEISLGGKTVSFIEARMLHWPDSMFSYIKEDRLLISNDGFGQHYSTSARFD
DEAEWGELMDQTAKYYANILLPYSSLMLKKLDEIAGMNIEIDMIAPDHGIIWRSRVPEVL
SAYRRWAEGLCKDKAVVAYDTMWHSTETMARYVAEGLMNKGIETVVMDLRVVHHSDVMTE
ILEGRGLVLGSPTLNTGFLPRMADLICYAKGLRPINKVGAAFGSYGWAGESVRLLNQELE
AMKIKIAHPGIKVKYVPRKEDLKECYAMGEAIAEKIYETNKI
>aco:Amico_0403 conserved hypothetical protein (A)
MKQTKYKTVAPAFGGPFSPECYRQVLEEIYITYTRPDLIHPDPVEFPRRYSDKVDREIAA
LIASSLAYGRVQQIHRSVERVLSPMEHAPGSFLLSASQDALEELYYDFRHRFTSGRELIS
FLKGVKRLLIRFGSLEECLAHCIAAQNERNVFKGITAFAENLKEAAGGASSLLASPADGS
ACKRFFLFLKWMVRHDSVDPGGWTVLLPKDICVPVDTHMHKIGRSLNFTIRKQADLKTVM
EITRAFQIISPLDPARYDFALTRFGIRAELEISDLIKRCSDGVSIHHQG
>aco:Amico_0405 major facilitator superfamily MFS_1; K06902 MFS transporter, UMF1 family (A)
MEKFRLIIPRDRKVASWCLYDVGNSAFATTIMAAVLPVYFREIAAPFLKGSLPTAFWGYT
SASALLCCAVAAPFLGAIGDMVRKKKMMLTIFTLLGVLASAGLFFVDYGHWQSALVLMAL
GTIGFSASMIFYDSLLPHIVPLDQVDMVSSQGYAFGYLGGGVLLAINLAMIWLLPGTLGP
RLSFLSVALWWGAFSLPILIFIPEPPAKTLLVRRRKSIAGEAILRLRETFSEIRQYQDLF
RFLVAFWFYNDGVGTMIRMAAIYGANVGISMAHLVGALLLTQFVGVPFSLFFGRLAARIG
SKKTILMGLAGYTAISFGAFFLSQAWHFWILAFAVGTVQGGTQAMSRSLYASLLPPSRSA
EFFGFYDISSKFAGVIGPAIFGLITHITGSSRMGVAVVATTFIVGGLLLIKVDVHRGIKN
VSQQNSLQ
>aco:Amico_0406 CMP/dCMP deaminase zinc-binding protein; K01493 dCMP deaminase [EC:3.5.4.12] (A)
MTFIRPDWDSYFMMIAAVAATRGTCLRRKVGAVIVRDLQIISTGYNGAPKGLPHCSEVGC
LRDKLGIPSGERHEICRGSHAEINAIAQAAAVGTRTEGAVLYCTHEPCSFCTKAIINAGI
RRIVFVYPYPDALASEMRSQASLEVCQLSEKVFQEMDLALKAFLQQRG
>aco:Amico_0407 metal dependent phosphohydrolase (A)
MKFTREQALAHLREYNKDESHIKHALAVEAAMKYFARQSQEDEEKWGIVGLLHDIDWEHT
EQAPEKHTHLAALWLKEKGYADDIIRAVQAHGWGLTSDVEPHTLMEKTLFAVDELTGLII
AAALVRPSKSLQDLQVKSVKKKWKDKAFARGVDRDVIQKGVDMLDMSLDEMIDGVLEALR
PIEEELGLGIE
>aco:Amico_0408 two component transcriptional regulator, LuxR family (A)
MTIRVVLADDHPLTRAGLSAYLQQENSIELVGEAEDGEKAWELIVDLKPDVALLDIRMPG
EDGVSIARRIKEEKLPVIPVMLTSYDAHQYVVASLRAGARGFILKTSTPQDLIRAIQTVV
QGGLYLDSEVATVVGDRELVPESLSAREREVLVLASKGLSSKEVAAELFISERTVQTHLA
SIYDKLGARNKTEALLLALKYGVVTLEELLE
>aco:Amico_0409 integral membrane sensor signal transduction histidine kinase (EC:2.7.13.3) (A)
MRRHLLLVLVLAVTLPTMAVLIVSSFAMIHQEWAMEAVTRSYVEDLAENVASWLNLDTPM
WGGDSFASLIKKLRVFSWGPSLPGWVAVVTADGKILMASPGVSNLAAIWDPRIPIGKAVE
VRDRKGDRYTIAVYPLDGGNHLVIAAVAWRQLIGPMLRFGHIWPVLIVLMTLTSLIAVWA
MWRWLILPLKKMVTEVDILAWGKELPEADDPQAVFELGRLRRALYRLAKTAIERDDLRNR
YVHDVVSVQEEEKKRIARDIHDGPLQDITAMIQQMRLFNMNHHCPPKESRHLKLAEEAAQ
IAVRDLRELCDELSPPWLDLGLEHALTELADRLARHNGIEITVEVEEQLFMPSEVVLAFF
RIFQEAVSNAVRHGKATEVHGDVSLIDSSTVSFEIRDNGKGFEPYKSYEELRIQGHRGLA
NIMERLTTLHGEFEVKSAPGKGAVLRCLVPIPKDNEENQEGRQPRSGRTK
>aco:Amico_0410 beta-lactamase domain protein; K07576 metallo-beta-lactamase family protein (A)
MRLKVLGAAGEVTGSNYLIECGTSRILVDCGIYQGKGDDEKNRAQFDFVPSSLNAVVLTH
AHMDHSGRVPLLVQQGFKGKVWATLPTVELVNVLWQDSVRLMKEEAEWKTRKNERKGLPP
VEPLYREEDAQKAAQLLTAATYDDKIEVAPGISVRFRDAGHILGSAIIEIWAQEDGKEVK
IVFSGDLGPQETVMERNPAIISRADYVVIESTYGDRLHKSNKETREEFRQVIAHALKSRA
KVMIPTFVVDRAQRLLYELMLLQKDGILRNNIPIFFDSPMGVKATEIYNKHLSLFSREIQ
QHVKEGYDPFTPEQLHYVESVADSRRINDIKHAIVMAGSGMCNGGRIVHHLKHGVWDPSN
RIIFVGYQAKGTLGRRMVDGEKTLRIAGEEVTVNAQLHTINGFSAHGDRDDLLTWADNFE
TDPVFFVTHGEPKSSQALALALQKKNHRAVVPIAGEEFELTPQKDITTSVIAPVYLEKRG
YEELNTLLSNISGLAASIRTKTDSVENPDLLVPLLESTIILLETASQKAGVVEEKE
>aco:Amico_0411 hypothetical protein (A)
MRKGLFFWGGFILCFAIIGLAIFFMGKQPEQRAITEPIPIPEPSAPYVYLEGKGDVFDFD
LPEELVKETSQARPFLLAVQGFSPVLSYSQQGASLITWESNQPHLYGSALFSLATTQSLE
KGEFPQEWKEIEEQISITKEEDGSVVLMGSSGMPPLYVHIDGGLTLLSTSREGLNLMKDV
LNNTKDKLDMSWKVSADWASHFRFYDGGIFSQLLSLDGVEVSLVPFTFDAAWNENEEKGE
LRWKTTGIEGVIPAPILERLSPIRWDNRIVVPEPLMLAGGLNVPDVAHMDIEQDLTEEIP
EGFPFSSEEILELLKGPLCVTVGGSSKFIFFSLPGILLQLPDRGVAGVKLVNEFWSQEWR
VLVPSIQGLEGFHAGGTSDVPLTVVGAAREDLAIFGVMQKDEIQVEKKISSTVPALKNNS
EAFAWLYAHGARLADAFDVVARASAMASKLGSDIGVNVEELARGAEKIRNIGEISLVMPS
INEGYIRWTAPEL
>aco:Amico_0412 tyrosyl-tRNA synthetase (EC:6.1.1.1); K01866 tyrosyl-tRNA synthetase [EC:6.1.1.1] (A)
MVNAFRALQERGLVEWCSHPEELDEFFEKEEMITAYIGFDPTADSLHVGHLIPIMTLSWL
QRMGHRPICLAGGGTGMIGDPSGKSKERNLLSPEAVRENIRGVRNQLEHFMNFNCGKNSA
LIVNNYDWLKDISFLDFLREVGKFFTINYMVNKEHVKSRLNDPEKSISYTEFSYTLLQAY
DFMHLLEKYGCKIQMGGNDQQGNIVSGIDLIRKRKGDQAYGWTNPLLLTSSGTKFGKTEG
GAVWLDPKRTSPYRFYQFWINTEDEMVEKLLKFFTFLPLEEIEEIMSKHLAAPEKREAQK
RLAWEVTSLVHSPHAADTVARASEILFGGEITHEDMSEEMMEMLAEEVPYGTISTALPRS
LVDVLVSVEACKSKGEARRLIRGGGVYVNGDRIEDENGTIEKTLLIGGRHLFVRLGKKRF
NLIEIKE
>aco:Amico_0413 lipid A biosynthesis acyltransferase; K02517 Kdo2-lipid IVA lauroyltransferase [EC:2.3.1.241] (A)
MDLFEGLRYEAPFRFFCFLFFMRTVYKVSAGSFLLQIFQKFVAPGWRASLSAAIFDNLLC
LIGPRKKVALENMKNTVFPDSEEWRQKTLAGVYRHIAWMLAEYLVLVKDPSSVLDWVVEV
EGEHILEQLVQEKKGAIILTGHLGNWELLAAWLCQKGYPLYAVVRDPDDKDVAKLIESYR
CRVGLRTLKKKSIMKESVRLAQNGAFLGLLSDQDGGHTGLPSLFLGKECSTVNGPAAISL
MAHVPIVPVISYRIAPFRHQIIISSPLTFSGVGKKKEQLEGMTRSVDMTLEKMVIRHPEQ
WLWLHRRWRSRFP
>aco:Amico_0414 hypothetical protein (A)
MIYELMSSGNIVRLPDAMAVPGLPKTKAPIVVVLLPYNRILIGTSSYLNGEKWEWGKIGE
ERRAEVFLYQNQSLTLAVEGFHSIFLNDEVVSELRKSLLSQLELPGDHMSTILILKRLLR
NDVADIMSGETLKDEQFVLDLIERDLSVKQAYWGIRFALARNDYASVARIKTWIKSVGNL
FDEVGQAMQMWFSLTDLPGGKEMAELEGLSFTLDDLQRMNSQRSRPVVLFSRTGYLVLSE
QSLEKSETIFRIWLFLPLHLWNELREKRKLSIREIVSASWGYIDARDAMREMEYYGKKTQ
TTTSPN
>aco:Amico_0415 polar amino acid ABC transporter, inner membrane subunit; K02029 polar amino acid transport system permease protein (A)
MMLDFSSIVPYWHMFVTGAVFTVKASILAVTLGSIMGILIGALRVVPVKPIKGLAAAYIY
VIRGTPLLIQLFLIYFGLPSLGINLPAFTAGIIGLSINSAGYVGEIVRGGIEAVPKGQWE
AAKVLGLSYLGTMRHIILPQAIRNMLPALGNEFVTLIKESSLLSTLAIAELTMVGQQVRS
VTYASFETFIMVGLIYLCLTSFTSIALQLIEKRWQVH
>aco:Amico_0416 ABC transporter related protein (A)
MQSAIEVKNLHKSFGNLHVLQGVSMTVGEGEVVSVIGPSGSGKSTLARCICRLEDINDGE
IYLYGQRVDNGKHSNKEVATLVGMIFQQFNLFPHLSVLDNITLCPIQAKGMKKKEAEDLA
IRLLERVGLGDKVYAKPSQLSGGQQQRVAIARALAMQPKIMLFDEPTSALDPELVGEVLE
VIAQLAETGMTMVIITHEMLFAKDVSDRIIFMADGNIVEQGSPQDIMVKPAHPRTQAFLQ
RMLVHFGEDLTKEEGGAC
>aco:Amico_0417 hypothetical protein (A)
MEMKKAKESSKSIRAKHLNDQSDSFSNEMSDLNQELYRCRYDS
>aco:Amico_0418 beta-lactamase domain protein (A)
MEIKILKGQSCYIPGRVNVGLWKDGKDGCFLIDSGGDETSGRRLFRLIQENNLKLRGILN
THSNADHVGGNAYLQKKTACPIWASSIEDTVIQNPFLEPMLLWGAAPFRALTGKFLQAAP
SLVTQILSPGERVPDTDLTVLALPGHFINMIGFLSADGVCYIADSLFAKEVIEKYRFMVA
FDVEATLATLDMLEKLEAAWFVPCHAEPVEDIRPLVNENRKGIEALSHAVHDLCSVPRSR
EEILALLVQKWDLEMNPVQYVLNSSSLSAYLTFLEKKGLIVPFVEKGNLLWQKKH
>aco:Amico_0419 Phosphomannomutase (EC:5.4.2.8); K15778 phosphomannomutase / phosphoglucomutase [EC:5.4.2.8 5.4.2.2] (A)
MQVPKHIFREYDIRGIADTELTEKTVTAIGKAYGTFLYREGITSITVGGDVRLSTDRIKK
NVIDGVTWAGIHVTDIGVATSPLLYWSQFRFNFDGGIMVTGSHNPKDMNGLKLAYGKSTM
YGEQIQLILSMIEKDDFEKGPAPGTIKKANIWEEYIAMLLSKIKLGPRKLKVAADAGNGT
AGLYIQTFLEKLGCEVVPLFCEPDGTFPNHHPDPLKRENLTFLIEKVRQEKADLGIAFDG
DADRIGVVDEKGTVIWGDTLMGLYWREILPKYPGAVAIIEVKCSQALEDEILRLGGKPLY
YKAGHSLIKAKMKEVDALFAGELSGHMFFADEFYGFDDSFYAAGRLLRILSNDARSLSEM
LVDYPVYYSTAEIRVDCPDEKKFQVIEKIKEEALKDHDAITIDGVRILYDRRGWGLVRAS
NTQPVLVTRCEGKTQEDLDHITRDMKQRMLDVGIPDFEWTY
>aco:Amico_0420 Auxin Efflux Carrier; K07088 uncharacterized protein (A)
MGSFFIVLPIVIIVGIGWFIRNKGLVREEAFAGMNFILYWVALPALLFRVTYNADVGILS
GGNFVKAVYVSLMIAPPMALIFGRFVGLKKERLAVLTMVSIRSNNIFMGVPAVSVALGEA
GLQALSLYLAVVMAGYQLISIAWGQIVLSGSFRISALKDAFKKIFTNPLIMACIAGIIFA
LAGTGPMPRWIDEALKALGNVGNGLALLALGASLNLTRVGASLKETWETLLFKLVIFPSI
VWLFLLLWPVDPILFQTTVLVSSMPIAVNSYIVAKGMGMDPAYTAESIAASTLCSIVTIP
LWATVLGLS
>aco:Amico_0421 YibE/F family protein (A)
MKKPQSVKNYILASLSVVIIALIAALSFHKMVLKSWNTEDSVIVSIDRVGKVRGTETPLP
FNNSTAEREKASPETEESPWETEYIDITVTFLNGEKKGESEDILITQLSTSSLKLTEGRR
YLLVCDRFEDGTLQYSISDRYRIPWVIAFLILASGGLIASAGKAGFRALAGLLLSLAVLL
GWYVPALAKGVAPIPFAILTIGAVSIITVLLVVRRPAFWIVAFLGALGGAIAASTVGWII
VKTWQLTGLASDSASLLASTIPNLSMEGLLLAAVMIGAIGAVLDVAVSVTSTLAELFSYD
SHIESHRLWQAGIGVGREVLGSMINTLILAYLGSSLPFTILISYAGIDAMALLNDPYIAQ
ELLRSVAGTIGLLLTIPITTGVCVWWLDFRLRSKKSAG
>aco:Amico_0422 GntR domain protein; K05799 GntR family transcriptional regulator, transcriptional repressor for pyruvate dehydrogenase complex (A)
MTGKKTTKNRSVKIYEHVAEEIKELITRGEISQGDPLPPERQLIEDLNVSRSSLREAFRI
LELVGLIESIPGKGRFVRKSRFDTQNMRMPLQDEAILELVEARMILEPAIVSEAVKHATP
TDLTRIRKILTLTSKDVESLEHRAQCDYDFHLLLAEATHNFVFVNIVKMTFNLIMETHER
IYSLLDDKEIFLKEHKEIYQCILARDIKKAQRFMTNHVARVYKTLLDGIALGEEGRLLHN
EETSKR
>aco:Amico_0423 phosphoribulokinase/uridine kinase; K00876 uridine kinase [EC:2.7.1.48] (A)
MSFQINIRNYHTCECSSAMSGKDVLSKADIDGGSHIVAWRVNSYLRPLGWVVDEDSEVEF
VDTSSFEGMEVYRRSLSFSLVLAAQRALGKNVTIKHSISDGYYWELPDRDLTEEEVLRIN
KALRDLVNRDVPITREVVPLDKARRIFERQGNPESARLFMWAAEDPVELYRCEDNYGFYY
APLAPSTGYLRVFELKYFPPGMVLQFPTVSYPDRLPPFRASKKLSGVFLDYAKWLEILGL
KTMDSFHAKIAQGKGLELVLISEAFHSQRLSRIAEDVALREKTKVIVIAGPSGSGKTTTA
KRLKIQLQVCGLNPTVISLDNYFVDREKTPLDEQGNYDFEVLEAIDLDLLESQLAKLLKG
EEVRVPEFDFIKGKKFPGATLRLNKHDVLIIEGIHGLNEKVTAVVPEEMKFGIFVSPLTG
INLDEHNRTSTTDNRLLRRMIRDYRTRGHSAERTLDLWPSVIKGAREYIFPYQSSAVAMF
NSSLPYELAVLRGYAQPLLQTVPESSSMHGEARRLLSMLKFVPPLPSENVPSNSILREFI
GGGCYEH
>aco:Amico_0424 transcriptional regulator, LacI family; K02529 LacI family transcriptional regulator (A)
MKVKMEDVAKLANVNKATVSRALKGDSRISASTRERVWKAAKALGYQPDAVARGLSSNRT
GLLGVVFVDLSQPWVGSFLSGLDRVASKQSYSLLVKCSGQGPSQKNVVARDLLSRNVDGI
IWIAGAVPDLSFDGPLVAVGSENPRGFSVLIDVERGAQKLQKIAKGRVCEVRSGSAPFFR
DIASFLKGPSLKTLPPLYVVDSSHDIPISGGGENVVLCGYPNVARLLKSYCLDWPAFELG
AIAGRLSLNAIQEKGVRPEKVMVVPPLYSPEGDIVSL
>aco:Amico_0426 ATPase-like, ParA/MinD (A)
MSEQGCNEMSCGKSSCEGCSGCSKKKKDVGKVIAVGSGKGGVGKSSISCLLAVALAKKGF
SVGILDADITGPSVPKLMGVTDSPYGSPQGIIPPASSIFDIKVMSVNLLLDDPTKPVVWR
GPIIASVIKQFWEDVAWDKTDFIIVDLPPGTADAPLTVMQTIDLDGFLVVTSPQELSVMV
VEKALNMTKMMEVPLLGAVENMSYVTCPDCGKAIEVFGPSHVKEIEEKFSLPVLGKFPLD
LELSHLGDQGRMEEYKNEELLNALADGVLVQLGVGVEV
>aco:Amico_0427 beta-lactamase domain protein; K06897 7,8-dihydropterin-6-yl-methyl-4-(beta-D-ribofuranosyl)aminobenzene 5'-phosphate synthase [EC:2.5.1.105] (A)
MNVTVVVDDYCGTSKLLGEHGLSMYIETPRGSLLFDTGRGASLYPNASALEVPLGNLNGI
VLSHGHFDHTWGLPEILRREGNLPVWASPFFDRQRFARKGEELEIAGSLFSKDDLNFRPV
NDRTEIIDAIWAITIPLSERNPDFVPVDPDLVIKENGELKADLMEDDLSLVVRGINGYSV
ILGCAHAGTVNILERAALLFNTREFYSVTGGMHFRSQGRGFLLRSAKELKDKFSVQHWRP
CHCTGFSAAFILGEQLSNVEWAHSGSSFEI
>aco:Amico_0428 hypothetical protein (A)
MKKLLSLCFATFVIMLTSISLFAAEMVIEHVYVYPRGAQIRLKANVTGEGKILLPNTFDL
ESISVIPEDGLLLEKVQIVVLNDAQWLPPSLVPLQLRLEDKKRELSSLKSQAVALKQWSA
LIESSTPADLSVHNLESYLQAAEESRQKKEQERAAVESDIERVEQEITDIKGEIEEKKPQ
TQGKVIAIEYKTLTSGSLFIEGWTPHARWVPEYSLSLSTNEGRVEGQLLAKVRQHTGLIW
NGIIQLHTAQPVSSVETPDIPPLVATFTEPLYGSGAQQNGRMLKTMAVEETAIPSAVEET
ITDRFFTTKGKISGDNMPVTLLLRDFTMPATVSIECIPLLSSQAWIMASSEAIEDPLLPG
KADLFIDGMGSGRTRLPALARGEKLTLAFGQTPSVTATREEIIPKEGSNWFGKGKLAQGY
TLNITNGLPFEAELMIKDRIPVSAHEKITVEVETLDPQPAEKDEKKGVLTWKKKFKAGEQ
WQISVVYRLSFPSDKEIWLK
>aco:Amico_0429 GTP-binding protein YchF; K06942 ribosome-binding ATPase (A)
MLKCGIVGLPLCGKSTVFNVITRAGAEVKPYASGKTDPNRAMVSVPDPRFEHLVTIFEPK
KQTPATVEFVDLAGLSRDASKGAGLGNAFLSFVAESDALVHVVRTFDNPEVPHPEDNIDP
ARDWNIVEMELIYRDLGVIDNRLSRLAAKKRLLPEEEEEKKLLERCQAFLMEEKPLRELG
LSEDEQRKLSGFAFLTLKPEMIVLNLDETQTEGHVPGLDAIMSIAKERGLGLVQVFGRME
MEMADLSEDEQREFMADLGIKEAGRERLIQEAYSLLGLISFFTTGKDEVKAWTLKKDATA
VEAAGAIHSDLARGFIRAQVVHYPDFVACGDSMPACRDKGVLRLEGKEYLVQDGDMIEIR
FNV
>aco:Amico_0430 hypothetical protein (A)
MPMQISLDELLSALLARVDGMAMNEENLKSRLNIIFRVLYKKGLITDEDVVESIRDEHRL
LKELGLTREEPDDEVVNAIAESILLWIKGDAEKLKEQIKEYEQKMQEAAMEEARKPKIDV
ASPQVLQQLDQLSGKERRGGGRKLII
>aco:Amico_0431 protein of unknown function DUF500 (A)
MMTRLRRGRCRFFILATLITLISLGWGFTQAAWAKTPEERIAGSVKLLREMQEQSDIGTM
ADLLERAKGVAIFPSVIKAGFVFGGKYGEGLVLKRDSVTGKWYGPSFVTIAGASWGLQIG
AESIGLVLVITNERGLEGFMGNNVELSGDLGVAAGPLGRRGELGTDIKLKASIYSYSITK
GLFAGMSLEGAAINVDDNANTVYWGKPTTASQALKKGATSNKIKTLINELQKVIKEAK
>aco:Amico_0432 hypothetical protein (A)
MSYSEMERIEKLLEQAYQSDDIETISKLARQILEIDPGHPEALILLADTTEYSDEKLDLL
KQALEPMRNMVEEADLVNRKELMDEEEGIIYIGLLQRLGFALLSEARPEEALEIAEEIIS
YDEEGVTLGKTLMYRCLIELQRFSEVLERAIRDEEISAARQHAMAIAAYMLSGPDKGAYR
ALWDAFKVGPEIPFYILGYIPEPDFETLDEQQEEDYNFSILFEDAWSLSQELANWLASAT
ILFGMLTGRFLEEDEENFAVLMDSLGIRSFCEKAEKAIEEMSDSLSSLDAEAFDANILEM
LRANIYLPLK
>aco:Amico_0433 histidine kinase (A)
MLEDFSQHVLDIAENSINAGATWVDIRITEDCAGGWLYFEVKDNGKGMDGDTLLAVTDPF
YTSRTTRRVGLGIPFLKQLAELCDGEFEIESAPGKGTRVWASFRYDHIDRPPLGNMPASL
ISLLIAHPDVQLVYCHSFNEKKFIFDSFELNRVLGNIKEVQNPAIACWLQDYFEENIETL
KHHCE
>aco:Amico_0434 formate/nitrite transporter (A)
MNYKSPLEMAKMACAASQTKTSWNHRQILLLGILGGAYISLGGWLMTCVTYDLPGGIAKF
MAGAVFSVGLMLVVIGGAELFTGNCMMPLGALVGCTPMKKIFIAWTWVYFANFLGGLIVV
FLLYNTGLWEGPIGVKTLHIAAAKMSLPFGQAFFRGILCNWLVTIAVWLSMASTDVTGKI
WAIFFPIMAFVASGFEHCVANMYFLPMGLLLKRVPSLLQAAQLSDAQLQVMNLGGLVKNL
IPVTLGNIVGGVLFIAVFYFFIFKEKLLASD
>aco:Amico_0435 HAD-superfamily hydrolase, subfamily IA, variant 3 (A)
MKTIYTPFWHPIESAGFILDWDGVLADTNLDFSGIRTKYFNGEPAPLIEGMTALSEERKK
ELWQDIYSLEMNGAEQAVPVEKSIEFVKWLNDHNIPWAVVSRNCMDSIRRAAERIDFPLP
PKVFSRDNGPVKPDPEALWLAAEEIGVPAEQCVMVGDFVYDLIGARRAGMRAVLVERPRV
EWQHWADAIYPTMNDFLKSLNSPAPLVPWEYSSLEKQKGKGWLEKAWKLLVQIPDDVPDI
CNYCEEVARLGVGTLICTPSVKLSVQQWRIWPGLAPSFLDIDQVSVIQKTLKQRYPLVTV
KEGSEGIRLSESMDSIERELEEKIK
>aco:Amico_0436 AAA ATPase central domain protein; K07478 putative ATPase (A)
MISQTQWERPLADRMRPSSLDDFVGQNHLLAPGTPLRQILQSGKVPSCVLYGPPGVGKTT
LVRLMAMVTERSLLEINAVSAKVSELRDLVEEAKNLKILSGSAAIAFVDEIYHFNKSQQN
ALLPSVEKGDIILVGTTTENPWFEINKTLLSRLVVFQLKPLAEEDLVQILYKALKDEEKG
LGALKLAVSEDVITVLAKMAGGDARQALTRLELLASSVAASGAAELTMAHVDRLIPSASI
RFDPKADDHYAIISALIKSMRGSDPDAALYWLARLIEGGEDIRFICRRLMIFAAEDVGLA
DPQALQIAAAASYAADMTGLPEARIILSEAVIYLAASPKSNSAYLAIDNATQSIKKGNLQ
EVPNHLKPGGTGYIYPHDDPRHWVPQKYVTSPQRFYFPGNLGRERAFHERLKRFWRRFSR
EQEN
>aco:Amico_0437 transcriptional regulator, GntR family (A)
MDQNTLTPATNQGLRQIVYEKLKDAIVNGVLKPGSKLSEIELAEQLAVSRTPVREAIRQL
SQTGLITLTPRRGAFVTLPSLKDASDLYELRQALEIIAIENVCENPPIKDLKLFREIFSA
MSGQTSHEEYLTEDRRFHCFLYECSGNKYLHKTLNNIVDLINLCRPYSMQSDPTIMGVFL
KGHLAIIDAVLHGDCKKAIAEMGSHIEDTKRSLLAFLRQHPGDYTSVEEE
>aco:Amico_0438 ATP/cobalamin adenosyltransferase; K00798 cob(I)alamin adenosyltransferase [EC:2.5.1.17] (A)
MAETWITTKGGDFGETSLGNGDRVPKDHLRVEVFGTIDECQAHVGMARALCEYEEICENL
CWLEQQLGLLMGYLALFPGLPCPKIEALEAIIDKVGNVTERNFRFVRPGDSKAGAALHVA
RTVARRAERLAVKLFRSKELKEEGYSYINRLSDVIYALSLWYDHLARTQEEKSECRQ
>aco:Amico_0439 transcriptional regulator, IclR family (A)
MRPQKTKGASSIRKCLAVLDSFTWDNPHRTLTEIAEEINAPLPTASRITAVLCEEGFLDK
CEGNLYQLGWKCYRMGAIFKASDPTKNVALPHMRKLRDTFNETVSLYQRKGIWRICCEQV
SSTYPLKRFANPGDRFPLWAGAAGRCFLAYMALEEVDAVFDAAPEEVRLKRTILIDRATK
VKDDGYATSIAEREPGVSSVSCPIFNFTGLPIACLTISGPSIRFTDDVVPRIILALLHES
RELSIALGAPEELTVERKPTKFPHLQD
>aco:Amico_0440 2,3-dimethylmalate lyase (A)
MKKSTILRQLLEKREALVVPGAHDVLSAKLIEKVGFKALQVSGFGLAATLLGLPDMAFLS
FEEMRNFTRNIVDAVNIPVMADADTGFGNAINAMYVTEKLIKAGCASMNIEDQMFPKRCG
HIEGKTIVPCDEMVLKIKACAKVRDELDPDFVINARTDSIAVSGIDEAIRRGNAYAEAGA
DMIFVEAPRTIEEIERAVKEIDALVSINFFDSIEGGKTPLLPVNQMKELGVARISVPVGS
VFAAAKGVQNYLEAIKDDIAPDRKEVLFSFDEFKNIVGVPGFREQEKEYLPKFVD
>aco:Amico_0441 Dimethylmenaquinone methyltransferase (A)
MSIGFRVFTQRDLPPKDLVEKFKHIPAANIADGMNRSAAMASYIRLMTAPTECNMVGVAL
TVRARGGDNLMFHKALNMAEEGDVIVLSNEGDRSYALMGEMMALYARHKKVAGIVIEGPV
RDVEALYSLGVPVYATGSTPGGPYKDGPGEVNVGISCGGIFVCPGDIIVGDADGVIVVPK
GLARQCLEGGRRLLLNEEVKGPRLADGTGDRSWVEKTLDQKGCETIDGIWLP
>aco:Amico_0442 Phosphogluconate dehydrogenase, NAD-binding, putative-like protein (A)
MAELSLGFVGFGEVSFCISSGLRDEGLSGICAYDVVLGSGTLYEENLRKRANEANVILCD
TPEELFRSCKVIVCAVQAPYAGHAAKSALSHMSAGSLYVDVTTAAPAEKERWEKEFQARS
IYFADSAMMGPLTINRHKVPMIASGCGASLWQEKMVPLGMKIDVVKGPAGDGTRIKLVRS
VFMKGLGALLVETFLLAHRSGLEDVVLKSISATVDQLPFEKTISRMLGADMIHAERRAHE
VAESIALMETLRLKPVMAAATKERLELSAAMGLKDELAGLAPKTIEEACSVWDRKNYR
>aco:Amico_0443 TRAP transporter solute receptor, TAXI family; K07080 uncharacterized protein (A)
MFRKSMVSALIAASLVFAVAGVSCAAEFARIGTSSVGGGFYLIGNTIAQLGNQEKNGINY
TAVTGGSAKNLMALAKKDMEFGLAQSATVDEAWNGTGGFEGRALKQLRFVTAIYPMPAHI
LISGDGIESIADLKGKKIDYGPIGNGIDTNCRIVLGAYGIKDEDITIDRYGRSEVVEALQ
TGTVNGHIWLTTYPNAQITEMISKNVRLLSIDEEQRQTILKQCPFFASAVIPAGTYKGFD
KDLPTIAAVGALITYADMSDEVIYKTVKMMYENSQFLKDRLPNYFANFSLENALNGCSME
VHPGALKYYKEAGLVK
>aco:Amico_0444 TRAP transporter, 4TM/12TM fusion protein (A)
MSSPVSSVSSNSSDAAVTAKKVGKRRSLTGFSGKLIMILAVSLAIFQLYTAFFGLLPTMK
QRSFHVAFVMTMIFLLYPGTKDSPRDRVPFVDWILALAAAGCALYVFFGYEDIAMRAGLI
YDYELILGGIFTVLVFEAGRRVLGNALPGFCFLFLLFAYFGRSMPGPIQHFGLSIPRIIE
ELYLTTDGLFGLVTGVSATYIYLFVLFGAFLTSTKASEFFNDFAMALTGHLKGGPAKIAV
VSSALMGTISGSTSANVATTGAFTIPLMKEIGYKPHFAGAVEAAASTGGQIMPPVMGAAA
FIIADTLGVPYTRVLTAAIIPALLFFWGIWCSLSLEASKLGLKGLPKDRLPKVGKVLLTS
GYKAIPLFVIVYFLVKGYNPLYSGCWGIFSCVLLSFVKKSDRLNVKTLVSTLESGSKGAL
SVAMACIIVGVVIGMMGATGVALRVGDAILAMTQGHLIITLVVTMIIAMLLGMGMPTTAS
YVMASAVAAPAMVLLGVRPLDAHLFVFFYAVLSSVTPPVCVGAYTAAGIAGADPNKTAFA
AVKLALSGFIVPFIFVLAPEILLTNVTSWFVTFQAMISAIVGVFLLASAAENYIMARLRW
YERLLAFAGALGLLYPGTVTDLCGLAVLVVLYVVTKKRAKDLPDLA
>aco:Amico_0445 citrate lyase subunit gamma; K01646 citrate lyase subunit gamma (acyl carrier protein) (A)
MIVHSAQAGSDGKSDCFVTVKPAETMEWKYQGRNSQLFATRTDSLIRETLDRYGSPKVCL
IVEDFGALPFVIRARVEVALERALKERA
>aco:Amico_0446 Citrate (pro-3S)-lyase (EC:4.1.3.6); K01644 citrate lyase subunit beta / citryl-CoA lyase [EC:4.1.3.34] (A)
MKLRRSLLYIPGNNPAMLQSCPSLGADCVILDLEDAVAPAHKDEARRLVAYALRCLFFDC
VEKVVRINDVSTPWWELDLEEIVPAGPDVIRLPKAESVENIRMVDNRITELEKANGLSEG
GIELHILLESAQAVENVANLVRSCKRVKGVGLGGQDLTADMGIRKTSSGEELAYANGHMI
LAAKAAKIDCFDSVYTDINDGEGLLTNTRKAATMGFSGKSAIHPSQVRIINQGFYPSEDI
LSHAQDVIAAAKIARTEGRGAFSVNGKMVDGPVIRQAMNVLAQAGIPCNSEEVLP
>aco:Amico_0447 citrate lyase, alpha subunit (EC:4.1.3.6); K01643 citrate lyase subunit alpha / citrate CoA-transferase [EC:2.8.3.10] (A)
MTMVRNAAGRLVPDEIPGIGSVRPFEGVTGVAPSPAFNTIMEVERDVVPMGTNKIAPDLR
TAIERSGLCDGMTIGFHHHLRNGDRVVAQVLEELNCMGFKNLVLMSSALLECHNFVVDYI
RSGLISQIYAPIRGAVGDYFQTENEKLPPVIIRTHGGRARAVEEGSIAVDVAFIGASACD
MSGNMTGMSGPSAFGSLGYGMQDARFSRHVIAVTDNLVEYPLRPRVSIPQYLVHQVVVLD
SIGDPQKLATGSIRITKSPTQLALAYHAYELIAASGAICPGFSYQAGGGGISMAVTQYVR
EYMQRKDITGSFALGGITADMVSLLEEGRFQALFDVQSFDPAMGASMLRNPTHYEIDASW
YANPLNAGCMTHQLDVAVLGALDVDVDFNVNLLTGHDGYLRSGMGGHPDAAGGAKLTVVV
LPSFRRGLPSIKKRVQTICTPGASVDAIVTERGICINPRREDLLKQALDSGLNVVDIEKL
RQDTEALTGVMDPVEFDESRVAAVVEYRDGSILDVVYGMKR
>aco:Amico_0448 restriction modification system DNA specificity domain protein (A)
MLRVKMTQKKLKENFDKTANIQRDREVLFQLMKKTTEDHLGFFPTDRDDFLEIFEALKDI
DLVDFTIEIYKNDRMGTVISPQYLTEYISERIQRLCPQKVLITEAEKHLSGLGDLIKRFP
NIKITLTTHLKPMHILLQLAFGEYEHVKIRFESIYMPCLENEKYDYVYSLPIFSNRPEGT
SQTFLTRDSDGIAFENMLNHLDENSTLDIIVPAKITFASLGYEKLRSYITENFYVENMYL
LPEGTFRPATAIKTYLFSVTSLPKEQVNIGTFELQEEKVNIRDKQTISIKDFLSHKDWRI
ELLLANDNENIRCFRDSDLPKVKLKNVAEVFRGKSILKKDLGPGNVAVLNISNIKDGEID
YHDLDTIDEEEHKIKRYELSSGDVVLSCRGTSIKSAVFEAQDKTIIASANLVVIRPKEKV
KGEFIKIFLESPVGQAMIQSFQRGTILMNINYADIMEMEIPFLPIYEQQKMIETYCQEFK
TYKEAINLAESRWSNIKMNIYNNLL
>aco:Amico_0449 N-6 DNA methylase; K03427 type I restriction enzyme M protein [EC:2.1.1.72] (A)
MSVNLEFEDKLWEMADKLRGNIQPSDYKDVVLGLIFLKYISDSFEEKYNELVAEEEGFEE
DRDAYVAENIFYVPPSARWDFIKKNAKQSTIGQIIDDAMITIERENRNLKGVLPKNYARP
ELDKAKLGELVDLFSFNLGNKEAKAQDILGRVYEYFLGKFGSSEGEFYTPPSIVKLLVGM
IEPYKGRVYDPCCGSGGMFVQSSRFVEEHQGRKDDIHIFGQEYTATTWRLCKMNLAIRGI
DGNLGARDADTFGNDLHKNIRADYILANPPFNVSDYTLIPDDARWKYGIPPEKNANYAWI
EHIISKLSPTGVAGFVLANGSMSTTTKAEAEIRKNIIEAGLVDCIVTMPPNLFYNVTIPV
CLWFISKKRENKQDKILFIDARKMGTMVTRKHREFSDGEIAKIYDTYHNWRDNKKEYKDI
QGFCKSADIEEVREHEYILTPGRYVGIEEVEDDGEPFEEKMTRLTGELAEMFAKSHKLEE
EIKQRLGAIGYEF
>aco:Amico_0450 restriction modification system DNA specificity domain protein; K01154 type I restriction enzyme, S subunit [EC:3.1.21.3] (A)
MSSNEWREVKLGEIVDIEMGQSPKSEFYNTEGLGVPFLQGNKTFGMIYPKFDVFCTNVKK
IAIQNDILMSVRAPVGDLNIAQEKICIGRGICAMRMKNRNNLYLFYLLKHNVKNLKKTES
GTVFGGVNKKDIMGLSVMWTPNLQEQKTIAATLSCLDDKIELNNRINKTLEEMAQAIFKS
WFVDFEPFQNGEFIDSELGKIPKGWRVGTLDEIIELFDSKRIPLSSRKREKMQKVYPYYG
ATSLMDYVDDYIFDGVYVLLGEDGTVIDGKGYPILQYVWGKFWVNNHAHVLKGKNGFSEE
SLYILLKNTNVKSIVTGAVQLKINQSNLKSVKVIIPSVDKIAEFNYLIARFFAEKRRLSE
ENQILISVRDALLPKLMSGEVRVPIEEVL
>aco:Amico_0451 type I site-specific deoxyribonuclease, HsdR family; K01153 type I restriction enzyme, R subunit [EC:3.1.21.3] (A)
MAFCECHLEEAALEWFEELGYEVVFAPDIAPEGTYPERTYYSDVVLTERLKEALARINPD
LPDDALEDGFRQIMFPQSPSLIMNNKTFQKMITDGIDVQVKQEDGGYRTEKAYIFDLEAP
SNNDFLVANQFTVVEHDKEKRPDIVVFVNGIPLVVIELKNASDENVDITDAFNQLQTYKK
TIPSLFTYNSFTVISDGVNARAGTLTSNEDRFMAWRTIDGDDVAPLCIPQLEVLIKGMFL
KDRFLDIIRHFVLFQSDGKEIKKILAGYHQYHAVNKALQSTQRATMEQGDRRVGVIWHTQ
GSGKSLSMVFYAGKLVIDEELENPTIVVITDRNDLDDQLFSTFLKSEELLRNTPVQAQDR
VHLRELLNNRTSGGIIFTTIQKFAPFTNETNGEVIDFNRWGRVAENSSPYTANTMLTDRR
NVVVIADEAHRSQYGFGAEIVMGKTEADVKYGYAKYMRDSLPNASYIGFTGTPVELTDKN
TRVVFGDYIDIYDMTRAVEDGTTVKIFYESRIAKLDLPEEMKPQIDSEYEEITEYQEYSQ
KERLKSKWARLEAIVGTEQRIKQIAKDIVEHFEKRDLAQENEGGKGMIVAMSRRIAIDLY
KEIVALRPDWHSDDLMSGKIKVVITGSSSDPSDWQAFIGSKADRETLAKRMKDRNDELKL
VIVRDMWLTGFDVPSMHSMYVDKPMSGHNLMQAIARVNRVFKEKQGGLVVDYIGIAENLK
NALAQYTESDKKTTGVDTEVASQVLLEKYDLIKELLHGHSYEKFFTGRQSEKMQAITETM
DFIIGLREDRKNDYINLVTEMARAYSLCATTDTAETLNVEVGFHKAVRACLHKIMSDGSK
KKTTSQLDNELNQLISKAISSNEVVDILSSVGLSKPNIAILSDEFLEEVKGMRQKNLAVE
LLNRLLKGSIKNFSRRNLVQSKRFSEMLEASIRKYQNRTIETTQVIMELIELAKEISGAE
KRGESTGLTSDELAFYDALADNESARDVMGDEILMQIAKDLTLSIRRNISVDWAIRENVQ
AKMKMDIKRLLKRYNYPPDKTPQAVDTVIAQAKLMCQKEVAYGS
>aco:Amico_0452 Uncharacterized conserved protein UCP037246 (A)
MADIKYEIKESYGVLSVSSKGWQKELNLVSWNDREPKYDLRDWDSTHTKMSKGNNADCEI
AR
>aco:Amico_0453 hypothetical protein (A)
MPLLPVEVNEGQFIDDLDIEYESQRGYHSERKGDVSEVCGFSLIDEDAS
>aco:Amico_0454 Nitrilase/cyanide hydratase and apolipoprotein N-acyltransferase (A)
MRISCIQMNMKLANVDYNFAHAQNLIREAVATEQPDVVVLPETWNIGFFPKDNLTALCDN
NGERTKQELGSLAKELNINIVAGSVGNRRENKIYNTAVVFDREGLCIAEYDKIHLFTPLG
EHNYFSWGNHISTFKLDGVICGIVICYDIRFPELARTLALQGTDVVFAVAQWPSVRITHI
NVLAEARAIENQMFFAFTNSCGTAGEIKYGGNSALINPWGKVLVRAGLQEEIITAELDLS
IIADIRSSINVFRDRQPTTYKLD
>aco:Amico_0455 transcriptional regulator, GntR family (A)
MKEKVLKSLREAIIRGYLTGGQQLRQDEIALQLGVSRVPVREALMQLEAAGLVTFYPYKG
AVVSTLSPDEAKEIFEIRSILETEALRFAFPNLSDKVLDRAEQLIEEASLEKDPFNWSDQ
NWKFHSFLYQYANRPRLLAIINSLHESVDRYKRIYLKTLSFYSESIKTHKQLVSRLREKN
IEEATALMKKHLKNAEFHIIQYLTRY
>aco:Amico_0456 uroporphyrinogen decarboxylase; K01599 uroporphyrinogen decarboxylase [EC:4.1.1.37] (A)
MKPIKRIEALLEGKRLETPAINLWKHFPPYDEDPKMLIKKTIQFQERFHWDFVKVTYQGL
FSIQDWGSKIKWPTRDCEWPNTCAGVGVVTDYSIKNVEDWKKLHVLPMDEGSMKDTIDVA
KGVIDHYKGEAPVVVTVFNSLTTAQKMSGDKMFIHMRQNPEAFREGIETITQTTINYVKE
LVNAGADGIFFASQLGNYDKMSVAEYETFGRPYDLSILEHAKKMWFNIMHMHGNAPMFEM
MSQYPVQALNWHDRLVDIDLRKGRELCGDKILIGGVDEFTVLPNGSDDELKAQLLDALQQ
VSDGRIILGPGCCVPSSINEDRFELAKKLLLEL
>aco:Amico_0457 Extracellular solute-binding protein, family 7 (A)
MKCRSLIALRVAVAVFVGLIVIGCPSQAIAKPSEVINWKFQSHHTPGALSTEYVIPPFIE
RVREMSGGRLNITLHYAGELVDYQEVFPSLQANMIQMANTSGLFWRGSIPVGWLQSGNLP
PFVCRSNDEFNELYHRRGIDALIREGLAEQGIHFLGNHNVGNTYFWSKKPINSVDDLKGF
KVRFFGSMSDTMEHFGAAPVMLPHPETYTAIAMGTLDGSGTAWWLYRDLKLHEVCPYFIG
PAWQTPQGMELWVSKKAWDALPDDLKAIVETAAVAFTKDYADICWMQEREMFNKSFPEWG
TTYIEWGKEDIDRITNEFSLPYLDKIAKEIGPKDPRVVKGIEIIKQFMKDYGYID
>aco:Amico_0458 Tripartite ATP-independent periplasmic transporter DctQ component (A)
MSFLKTFIIFVDNLNDWMGKILGFLIYPTMFILVYEVIMRYAFNKPTIWAHDTSCMLYGA
HFILGGAYALRWGAFVNVEVFYQRFSLRTKAVVDLVTWMLFYAFVGILLWKSVPWAWASV
MVQEYSNSPWGPPVWPIKLTIPVAATLVLLQGLTKTIKDFYIAVTGRELFAGVATEVTED
N
>aco:Amico_0459 TRAP dicarboxylate transporter, DctM subunit (A)
MGIGLISILLFGSMLLFLGLGLPVAFVLGGLAAIFWGPESFFIIVARTYSMMSTTTLVAC
PLFVLMAAVLEQSGVAEDMYEMMYRWMGSLKGGLAVGTVIVCTLLAAMSGIASTGVVVMG
VMALPAMLKRGYDKSLAVGCILAGGVLGPLIPPSIVLVLYGTIAQVSIGGLFAGGMSAGL
LCSSLIIVYILIRCYLNPSLGPPIPYEERTNWEAKMTSLKGIILPFLLIVSVLGSIYTGI
ATPTEAAAVGAFGAMVCSAIHRRLNWQLIRNSAYATIKIQGFMMWILFSAQAFASVYMGM
GASRLVIGLVEKYEIGWWTMLIAIQIVWFALGFVIDAWSILMITAPIILPLLPIYGFNPL
WLGVLYAVNTQTGYLTPPFGTMLFMMKGIAPKSVTMSDIYSSVVPFVITQLVTLALCITF
PKLITWLPEVLFG
>aco:Amico_0460 conserved hypothetical protein (A)
MELILILTLAVVIVAVFMGKRQAEAHCDTLSGPVIKAALIAFEQQDVAPVLKWIRPEDEP
EIREAFDLSCYVRNLGPDARKLAERAFFETLIRVHRMGEGASYEGIKPDSSVPPVVAKAD
EALESGDVSDLANRISNHVKQTVEKRFQHAWEKKQSAEESPEKGRDFVKAYISFVHYVEG
IHAMTMKGHAHGEHHH
>aco:Amico_0461 Methionine gamma-lyase (EC:4.4.1.11); K01761 methionine-gamma-lyase [EC:4.4.1.11] (A)
MSYRFDTQCVHLGTHPDPITGALSTPIYQTSTFAFHNADEGARRFKGEEEGYIYTRLGNP
NHTAVEEKIAALEGGEAAAVAASGMGAIASVMWTALSAGDHVIAAKSLYGCTHALMNHQF
PRFGMEATFMDLKDLAAVKAAMRPNTRMIYCESPANPTMEIADLEGLARIAHEGNAILVV
DNTYCTPVIQRPLEFGADVVVHSATKYLNGHGDIIAGVIVGSKEFIGRIKLEGLKDLTGA
TLSPFDSYLLLRGMKTLHIRVPRHCETALKVARFLNGCPEVEKVWYPGLDDFPQRELADK
QMKYYGAMIAMELKGGYEAGKKFINSTKLWTLAVSLGDAESLVQHPASMTHSALSDEELE
KAGISKGLVRLSVGLEDVEDLIDDLKEAFAVM
>aco:Amico_0462 ATPase, P-type (transporting), HAD superfamily, subfamily IC; K01537 Ca2+-transporting ATPase [EC:3.6.3.8] (A)
MSPSKDIFDAAQVPGLDEEEATRRHIEEGPNELPSTKKNNIFNIAIEVAQEPMFLLLVAC
GSLYLILGELREAAMLLGFVFLVMGITIVQERKTERALEALRDLSSPRALVIRGRAQRRI
PGREVVRGDIIVVSEGDRIPADARLFAAVNLSVDESMLTGESVAVRKRPLEEADVQRRPG
GEDSPYIYSGSLVVNGKGIAEVIGIGFQTEMGKIGKALQTLKEEETLLKKETERIVKIFS
VLGIGLCFLLVLIYGLTRGNWLEGLLAGIALAMAILPEEFPVVLTIFLAMGAWRISQKGV
LTRRIPAVETLGAATVLCVDKTGTLTLNQMKVGALCSDGISKDLQERRETLPEELHALLE
YAILASQKDPFDPMEKAILKAGDDLLKGTEHLHYGWSLVREYALTPELLAMSNVWCSPER
KDWIIAAKGAPEAIMDLCHLDPSIVEQVESRILLLADNGLRVLGIARAKFSSEEDLPIGQ
HDFKFEFIGLVGLLDPVRPDVPKAIQECYAAGIRTIMITGDYPGTARNIARAIGLNSPDL
VITGQELDSLDEITLREKIQTVNVFARVIPEQKLRIVEALKANGEITAMTGDGVNDAPAL
KSAHIGIAMGGRGTDVARESAGLVLVDDAFSSIAKAVRMGRRIFDNIRKALAFVVAVHVP
IAGMSLLPVFFSDWPMVLLPVHIVFLELIIDPTCSVVFEAEEEEEDVMQRLPRDRSKPLF
DIRTVLFALFQGFSILCVVALVFTSYIKAGSSPDRARALAFSTLVFSNLALILTNRSWTK
NAWALLKIPNRAFWSVLVGSILFLAASFAVGPLKAVFKFETLSAMEFAKCFGLGLALLLW
FELIKTLFEELWNIHSRKKHERLLNR
>aco:Amico_0463 phosphoesterase PA-phosphatase related protein (A)
MDIVHLLLPTLEHFRLLGYWIILALALWESTAFVGMAIPGVLLFPTVGFLVAHGYFDPID
AFWFCFLGAMGGYCLSYYLGTAGDRFASRFGRLTSKIDAGKKYLSKYGLWAMIPGRFMAI
GSLLPFLAGFARLPFRHFVAYSGIANGIGMVTYLLFGYFARHAWISLGIWSTRLVFFLAT
TAGLLGIFYLIRTLVVKGAWPLFIVLASIICSAAEGVGRNPLLKTFIDRHPRCASFFWER
FNPERFEGFPLTILCLALGYSLVLLGGVVEDLLTADPIVAVDKRLATLLLAFRSPILLWI
FLKVTLLGSWQIVLGGVILFSLYLLLDNKKYFLAPFWVTLGGCTFFTTGGKWLFQRQRPF
NMTHLMEFSFPSGHTAYSAFFYGFLAYALARGTTDRGKKVDLFFLWVLLVTAVGFSRLYI
GVHYLSDVLAGALLGFSWLIIGISLSEWRKSRRTKLEVTMPPPATRKKTYWGPALFTAGV
FLYLCIVATFVPPYFKESPHPAALTESMDPLAPFELRGLSRFTETISGSPQEPLSLMIYV
QNGNNLITALEKAGWVKAELVSFRSLVKAFKSALLNNSYPQAPVTPSFWNGVPLDIAFEK
ETELHSVRQRHHIRLWKTGYRLSDGSLQFVGTASFDKGVNWLHLSHRIDPVIDTERKTFV
DNCLEAKIVSNYEEITFVEPSMGSNFSGDAFFSDGKMVILHLFH
>aco:Amico_0464 ABC transporter related protein (A)
MKNIFAVEGQSLSKTFLRKGGSQIVLFSHLSVSFKKGEVVGLVGPSGKGKTTLGDILLGL
IVPDRGKVLWKGQDIRTLSKTKKKNLRPYFQKIHQDPGSSFPQNRLIRTIFEDFFRWGYH
PALSSEKEWWNALGEGMEKASLSERLLHRYPCQLSGGELQRFALLRALLFSPLFLVADEP
TSRLDPSVQAKVAHMLVEEAHVKSIAVLFISHDEVLLNALCSRIIRLE
>aco:Amico_0465 Sigma 54 interacting domain protein (A)
MTSFLSVENLSILDEENKPLVRNVSFSIPSESVFFLVGETGSGKTPIAQAIAGTLAKRLS
VCGKVFLKKQNLLSVKEKELKKLWGRYLFLMPQEPSTALNPLLSVFRQVREVFQHLRGMD
RHTARTATQNLFSALGITQEASRERPGKLSGGMAQRALLAMALASPAEFILLDEPTKGLD
SSRKEDATALVKGIINAGKTLLCITHDFSLPKQIGGQTGVLFSGLLVESGDSQIVLQHPS
HPYTQGLLNALPERGLHPISDELLAQLERAWCH
>aco:Amico_0466 binding-protein-dependent transport systems inner membrane component; K02034 peptide/nickel transport system permease protein (A)
MTTKKKGAIFLLAFLFISLGGFFLHDSDPFSQNLLHTLERPSKNHILGTDHLGRDFAARL
AQGALNSIYLSALCVFGSVVIGMLFGSLAACGKEKTEKCLLVLTDIVMAFPGIILAIVLS
ALTSGGPNAVIIALIFTGWPHYFRMVRSLLKGILVSPYVEAAKLAGFPLPILLVKYVFPK
LIPTLGVMATLAWGKAVLEISSLGFLGIGVAPPEPELGAMISEGIAYMRTDSRVVFLPGG
VICLFVFALLLLGNENTDKTGGPQL
>aco:Amico_0467 binding-protein-dependent transport systems inner membrane component; K02033 peptide/nickel transport system permease protein (A)
MVRIASFIRTYLLRMVIVALGVSTLCFLAVEFSPGDRAFDVAIARYGLDGATVSATEYVR
DSEGLDRHPFVRYQAWLSSLIRGKWGHSMIGGEEIFPMLIRSFQRTAILGGVSLIFSLLL
AFPLGIYCGCHPGGIIDISSSILSSLLVSFPSFIKGALLILLLAVKLQLFPVAGFTSGWH
IALPAIILAIGLAAESCRVIASSVKQVCQSEHYNFAQHKGLFGHQLFLPHGLLNALVPIT
TYVGLQAAELLDGVVVIETLFACPGLGSHLLDALRSGDILAIQGAGLLLGWIYVTVNSLT
EWLSDSFTPADKKEGLVL
>aco:Amico_0468 extracellular solute-binding protein family 5; K02035 peptide/nickel transport system substrate-binding protein (A)
MKRCIFFAVCLSLFMFCLSLTPAWSASAQPLTIVSAWEASGMDPVVSGFVFTRMGCLETL
VTSDKKGGIEPRLATNWSVSEDGLTWTFNLRKNVVFHDGTLLTGETAALSLNRTLAKGSI
FKGTPVKGFSGDGTKILATTESPFSALPAYLVHYSAAISAPASFDSEGKAITVIGTGFYR
MTSFKEGKIIDFEGFDKYWGGKPAINEARYFAVSNPETRVLLAESGEGDIVVDIPAEAAL
RLRENKNLTVISDPLPRVRLLTVNSALPFFSNAKVRSALSYLIDRESITTALLKNSNAAA
TQLFPPVSAWHNKNLAPLAYDPEKGRALLKEEGWVPAGKEGILTKDGHPFAFEILTYAGR
PDLPLIAEVIQQALKNEGIAVSIRVEKSSMVPERHKNGTLETAFIARNFGFVADPIGTLT
SDFGPEKERGGWGAMNWSSPLFDDALTTYGQTFASEKQKPLRGTMTSILQEELPVIPVAW
YDNHVTINKRVKGVSLDPSEVRPYPEGVEWSE
>aco:Amico_0469 Methyltransferase type 11 (A)
MDTGISSNTTAERVASYWSWRSQVYDTTCSKHTQWHDIFLAPFKDKKSLRLLDMGAGTGF
LSLGFAKKGHRVTGIDLSPEMVNFARKMAREKNISIEFFLGDAQEPPLFSSPFDGITCRN
LLWTLPNPLRALTAWKRLLKPQGLVVIADGLWEPRLYLAKEEPVTIKFKEAYSEIREQLP
YFLGLSAENGFSLLEQAGFSEISRHDHLFHENPYEYNNEFFVLSAVNDCRKK
>aco:Amico_0471 pyruvate formate lyase activating enzyme; K04070 putative pyruvate formate lyase activating enzyme [EC:1.97.1.4] (A)
MREGVNRFTLLSKDFEPAYVSLLHSGELKRRAEQALAGLESCTFCPRCCGVNRMAGETGV
CKTGLLPRVSNHFAHLGEENCLRGRRGSGAIFFAFCNLGCIFCQNYEISHLGEGVEVTPE
QLALFMLELQLSGCHNINVVTPSHVVPQIIAAVSIAAENGLHLPIVYNTSAYDSMCSLQL
LDGIIDIYMPDFKMWNPDQALRYLTASDYPEVACQAIIEMHRQVGDLKLDEHGLAKRGLL
VRHLVMPGGVAGSEAILHFLAEKVSPHTYVNVMFQYHPAGEVSCENFPEINCRPSRAEYL
KIVQIACNLGLRLDACR
>aco:Amico_0472 methionine-R-sulfoxide reductase (EC:1.8.4.12); K07305 peptide-methionine (R)-S-oxide reductase [EC:1.8.4.12] (A)
MKYTLLLLTVGTIIFFVTTSVCATTIERIEKTDEEWKAILTPDQYVITRKKGTEPPFSGA
YWNLHEKGTYVCVCCGAVIFSSKEKFDSGSGWPSFWATVKDAPIATKLDSSFGMERTEVL
CARCDAHLGHLFSDGPPPTGMRYCINSAALNFIAEEE
>aco:Amico_0473 short-chain dehydrogenase/reductase SDR (A)
MSEYFEDKVAVVTGAASGIGLGITEHLLSRGAMAVFMGDVNEENLKSESERLSIAHEGKV
FSKLTDVTKLEQVENLIYTAKDFDGHLDFVFNNAGMGMTLPTEKITFDIWKLIIDLNVMG
VVHGTYTAIPLMREQGFGHIINTGSITGRIPVPYQAVYAATKSAVISMTESLQYELEAYG
LQFSVFCPGNVATSIFGELTPPPDSISVDDAVNYIFQEMERNSLVIILPQIMREIEALYR
ENRKEYDEIARKLASERRENYRTKGTYF
>aco:Amico_0474 conserved hypothetical protein (A)
MKKYNLLKTADIPFDVILLIIIGMIMLITGGLLLPISAGALPYYENGLYGLLLFIFALQI
ITLGQTPFGNMRRTKPLLAIGVAIAAIGIVTCFIPDIFNNIPRILLLLCFGLGGFLLFLQ
MLFSKDKLLSWLKYGGIFHSLVFGCGVVYLLSILIGALILKHNLLTTSKTAVVIMVYGVT
IIYLAEVLRKIYLLYPEAEKLNDTGIALSTDKAMILLTGIFMILLGVLLIPVNLGLLPFS
GSAQLGLLMTIFAIQMLAFGNTPIGPFPRSWPIILFGLLFAALGITSCIIPEILVSPLTV
LVGVLNILGGAIMLWRICSPILKKRDRPRDPVPLVLVKLTFAQVTLNLVSVLFGTSMLVA
HMIPGRVIGVILTINGCVLLYLLHILKLLDKM
>aco:Amico_0476 hypothetical protein (A)
MKKLFALIVIGGLLVAATAALASTPVEGWWVHPTDKAPQNEVINIQDDIDARIMELIDQY
GAGADGKSAYEIAVENGFVGSEMDWLDSLIGEQGPQGEQGLSGDDGQDGVNGLSAYELAV
LNGFEGTEQDWLDSLHGGAPGPQGEPGEDGNSAYEVAVENGFTGTLSEWLDSLVGEGVPT
GGSAGQALVKASGDDYDTTWADVLTNEDLQEINEKNEEQDGRIGSIENWQDSVNSRMDQF
EDRLSDLEDPQFILGLNLRLTDTKRTTLEAFGDYSVTRGEVDRYGLRLTFKLGKSYEEKL
IENLQAEVEELKALLSKKE
>aco:Amico_0477 methylated-DNA/protein-cysteinemethyltransferase (EC:2.1.1.63); K00567 methylated-DNA-[protein]-cysteine S-methyltransferase [EC:2.1.1.63] (A)
MRHLFFYQTPIGEIAIAEENDVITHLCFQSKDILKDMTIHETKILKEAGKQLKEYMEGKR
KEFTLPLAPVGTEFMIRVWKSLCAIPYGETRSYKEIAESIGNKKASRAVGLANNRNPIPI
FIPCHRVIGANGKLVGYGGGLHIKSFLLKLEMEYKN
>aco:Amico_0478 MscS Mechanosensitive ion channel; K03442 small conductance mechanosensitive channel (A)
MNSFIDLSMPVIKSVALAILAVLIGLKVIHWITKTVEKIIERSSLDKTLKPFIVSLVNAL
LKVLLVISIISILGIDTTSFVAVIAAAGFAVGLAFQGSLSNFAGGVLLLALRPFKVGDYI
EASGFSGTVQAIQILYTELVTVDNKVIFIPNGSLSNASIVNYSVKSTRRVDFKFGVGHEA
DSHKVIEVLQGVVGNHALILKEPETFVRMSEHGESAIFFTVRVWVNAQDYWTVYFDIIET
VKRRFDEESISIPYPQMDVHLKQQ
>aco:Amico_0479 hypothetical protein (A)
MSKAQEIIDKIEKTAKDPNVSNAVIDGLLNEMVSLLNKEPEAWDLCTDRVRFLLNERFCY
TGPSSYGSYR
>aco:Amico_0480 protein of unknown function DUF6 transmembrane (A)
MNNATNTQQSKLPDHYKGAAAALLSAFLFGFIPILAVSAYKKGITVMTFHFMRFIIASIA
LFCLLYFQKGHQVVMVGKKNFLQLFVLGGILFTLTSFSYFSSFQYIPASMAALIFYSYPA
LVAIGSLYVNKEPLTTKIILSITLSTVGLIFLSGKIDASVSMKGVLLAGFAALSYTSYIL
YGNSLMKKTPYQVVVAFVCFFSAVSFFIVGKATHNLILPHTTSTWLLFCIISLVSLSGFL
AFFLGVKLTTPSIAAILSMAEPLVTVVLSLLIFKEYLTILQYLGGILVLAGSFLALKACA
LR
>aco:Amico_0481 hypothetical protein (A)
MKNKFFKGAIFFVLFVTFIFCYAQEGISKVTPPVKSAHIEYELSGQTVGKKTVFFDSYGK
NYYELRDEETTISFGGTKEVTQNKTLFIRTDSYTYNIDLLTNTGTRMKNSDMEKMAAMYS
GAMTPEQMKEKGEEMFKEMGGKILGKEKLLGYECVVAEVSGVRTWVYEEHITLKSAMSLG
TMEQKEEATLFEVNPSIPSSQFTPPGNIEYEDIDLSSMGMPPGVSMQPQD
>aco:Amico_0482 ErfK/YbiS/YcfS/YnhG family protein (A)
MKIKNLILLTFFLCFFAAANNPALSGEKTYAHEPPDRIVVEKRKFVLTLYREGKEVLSFP
VAVGRNKGNKQRVGDLRTPVGTFMVERIHDSSHWVHDFKDGKGPIKGAYGPWFIRLKTGW
SGIGIHGTHDPGSIGQRATEGCVRLRNDHLELLVKHVEPGLVVVIEE
>aco:Amico_0483 B3/4 domain protein (A)
MITTTDAFLKKFPKAHIGILIIKEVSNGSCHDCLNRVRENLEEDLRSKFSMMSRAELRNQ
PVLRVYDQYFKLYGQNYPVLYQIESVAIKGRSIPIVNCLVTAMFIAELKNMLLTAGHDFD
KVEFPIVADIGDGDRYYTLINDTEKLVCDNDMLICDDKGVISSVIYGPDKRTAITAETQN
VLFVVYAPENIDKQDTLSHLEDIKNNVLLFSPRAKIDFMAVSP
>aco:Amico_0484 hypothetical protein (A)
MDSLQIKEVHLSHRLFILIEEKFRVHSQLSLLSINFDI
>aco:Amico_0485 Cupin 2 conserved barrel domain protein (A)
MNHGTFEKGEKFEAGKMVEVQEGAIVSRTLIDYPTGTVTLFAFHRGQGLSEHTAPYDALV
QVLEGKAEISLAGTPQIVEKGEWLIMPANVPHGLRAIEDFKMALVMIRS
>aco:Amico_0486 outer membrane efflux protein (A)
MKKYVFLVLTAFLCMCHSTEGLSEEKIIFTTPLSLEQCLAIAEVHHPNLKASRAKIDVAD
SQMGQVASKERPQVDVSSSYSRQESSAARDGDTYSTSAGISQLITDAGKTKAEKSIARLK
KESASQNYKTIECQVQYNVKKTYFDALEAQKDLEVAEETLNLYTLLLTQAQAFYDVGSVP
KYDVTTAEVEQSKARLGVVTAKTAIKKARAELNNAMGVTEAPEYVLKDVEERVSFSIPFD
EVLKTALRKRADLLASEIGVKAAKESIRLAAKGNAPEVRASGKYAIGGSHPTEDDNWSVG
VTLQIPLYDGGLEGEKINQARAELVVAEGEEESLRSDVRKEVEQAYMEFIDSDEVLAVAQ
KTVQQAEENLTIAQNRYKVGVGSPIEVADATEKFKEAKQGYWSALYSHHRSWAALEKVVG
GTVE
>aco:Amico_0487 efflux transporter, RND family, MFP subunit; K02005 HlyD family secretion protein (A)
MKKWIVVLLLLLALGGYFIISRKDASKAMVVETTPITRGKIIKTVSATGSLQAVNTVNVG
TQVSGTVKAIYADFNSITRKGALIAEIDPALLQANLETAKADVLSAQADLAKAEATVKNT
RKNRDRKKELYSRDLIAESELDAAQTEYDTALAQLKAAKASLAQSQANLRHKEVSLGYTR
ITSPINGVVIDRTVEVGQTVNASQSAPTLFTIAEDLTKMKVEANIDEADIGQIEAGQRVE
FTVDAYPELFFIGSIEEIRLAPNAEGNIVTYTVIIMVQNPDLKLMPGMTANVSVIAKEKI
DVFKVSNAALRFKPSPDFLASNGNGQNFNSARRNASSNQKTLWLYDGKEFKPLPVSIGIS
DGLYTEISGNVNEGMNVVTSILSGKTNSNGGGSPFVPGPRR
>aco:Amico_0488 ABC transporter related protein; K02003 putative ABC transport system ATP-binding protein (A)
MYLVRVDNIYKTYSMGEVDVTALQGVSFSVKKGEFLSIMGASGSGKSTLMNIIGCLDTPT
EGHYYLDGTDVSTIDENQLADIRKNTIGFVFQGFNLLPRMTALENVELPMLYSGISARKR
HERALHALQIVDLEDRANHQPQQLSGGQQQRVAIARALANDAPLILADEPTGNLDSKTGI
DVMKLFVRLNVESGKTIIQVTHERDMALFGSRIITVKDGTIVHDERVNPTC
>aco:Amico_0489 protein of unknown function DUF214; K02004 putative ABC transport system permease protein (A)
MLSLYETSKISFRSLRANKTRSALTMLGIVIGVMAVIIMFAVGSGANKEIAERFSSLGSN
MIVVRPETITFGGSRSYIAHNLTIDDAMSIGEECSAVAYVAPYYGGTAQAVYGNENYPAR
VTGTTSDYLFVRDLSLASGRTFTDQDVRSATKVCIVGQTIVDNLFVTEDPIGKILRLKGV
PMVVIGLLNKIGESAMGRDEDDIVLVPITTVQRRLFSPQRMGMASSISVKALSEQHLDLA
QEQIEALLAQRHRIKPGESNDFTVRNLTQMVESAKSATRVMSLLLTAVAGVSLLVGGIGI
MNIMLVSVTERTREIGIRMAIGAKRADIRLQFLVEALTLSLLGGITGIILGIAGAEVISK
ALGWTVDISLLSVVLSFGFSGCVGIFFGFYPAYKASLLNPIEALRYE
>aco:Amico_0490 hypothetical protein (A)
MSYEKFCIMPQTLEDINCFLSDTKNKTLTDLRRVVSKYGTVSEINEKAHEAGKVESLLEK
VKHANPSHVKELDWLQAAKDCGDFISLSEYRSRIDPDRPAWSYDETRAVTLEISAMQYFP
WLIAEAKQAKEKGEILPGRFIRVRKMKEQEADNGDLPAVRAAIKILGASCVETLDTKGTD
GSNIHLGGPDTITGYFGGIGQPNSHPLKWIDELLYYYVNYGVDEVLNINPGTVFLGYLLY
RLGVNIRFKISVFMGNDNPYSVLWTLLAARLFARDDGTTPLAGFNLSNSIDGEHIAKSAE
IRRELGLEDDVRIEHHITETWKSIVRQPYDRRDELLELAKTIPNISAKHEGGNPEDEQQL
YHQSDILDYFRDKKEIVGTGDWEALTRNYLLKHKAVNTTAEALTKAGLSFIAAGVHRL
>aco:Amico_0491 Homoserine dehydrogenase (EC:1.1.1.3); K00003 homoserine dehydrogenase [EC:1.1.1.3] (A)
MKIWGLCFIGFGNVGQGLARILVREEEKLYHKWGFKFKTLAVVGRTKGACKNPEGISLQA
LLNRLDRGESIGTDLISPLEAVRLSGVDIVIDVTPTNLTTGEPGLSITRAALNEGKHVIS
SNKGPVSLAFHELQKLASDKRCEYRFEGTVMSGTPAINLALESMAGCEFYEIQGIVNGTT
NYILTRMEEGLEYDVALKEAQDLGYAETNPEGDMDGWDAAVKAQIIANVIMRNTIPLSKV
TRKGIAGLSRKNIQAAKSKGAKIKLLAHIQRTSNGISASVAPVELPLSHPLAGVDGATNA
ITYTTNNIKNVTIIGPGAGREETGQALLSDMLSIVAHEQVLF
>aco:Amico_0492 hypothetical protein (A)
MSSKNHSINEISLINVTTTTTMTTCVDPPGAVGV
>aco:Amico_0493 ferritin Dps family protein (A)
MAKVAREMVEKAGVDVEKLLKLLVANAAAELTTFYYYTILRCNLIGLEGEGIKEIAETAR
IEDRNHFEALVPRIYELGGKLPDDMKAFHDISACPPASLPKDPTDVKAILMVLVNAERCA
VRGYTEICHLTAGKDHRTYELALAILNEEIEHESWFSEFLGEGPSGHFLRRGETSPFVSK
FMR
>aco:Amico_0494 cold-shock DNA-binding domain protein; K03704 cold shock protein (beta-ribbon, CspA family) (A)
MTQGTVKWFNGTKGYGFITGEDGKDYFVHFSAIQVDGFKTLDEGQKVSFDIESGQKGPQA
ANVKPL
>aco:Amico_0495 hypothetical protein (A)
MALYVTGDKHGTVEMDELLPFYYAVGKNLSEHDFLLIMGDFGLLFAPEPTQKELEWLQWL
SSMPWTTLFIDGNHENFTRLDDLPTEKHFGNPVGVITDKIFHLKRGYVYTIENYACFTFG
GALSIDRCFRRPGISWWEREIPSEEEMVRGWQSLEQVRWKVDYVFTHMAPFSVLLELLRA
KYIGITLNPCHVPRDPVALYFDTLVPRLHFRQWYFGHLHVQTPPFSVGIEGEGVYQALYR
LVIPVEESLMSAEPLAVREHREESLSQILFKTKSLLSLIEHHGELLNAWLEFEQVLQGHD
IMAFHTLIRRTALEEVEEAIESCKRKGYYHLLLVLKVEFKEMSC
>aco:Amico_0496 Allophanate hydrolase subunit 1 (A)
MVLIEKQWPKIRCAGDSCVVIEYGDAISLDVNGRVQALRRTLESKKVSGLRELVPTYCSL
AVYFDPLAIDFLRFFPLINRLASEAESDFIGEKGRGVIIPVCYSFEFGPDLQNVIHHSGL
SEEEVIKRHSSVDYYCYMLGFTPGFSYLGGMDESISTPRLVEPREKIPAGSVGIAGRQTG
IYPIDSPGGWQLIGRTPLRMFDATREPPTLTDGGLWIRFRPISPNEYALIEEQVSHGEYT
LEMFDKGEVPA
>aco:Amico_0497 urea amidolyase related protein (EC:6.3.4.6) (A)
MKIKVAQPGMLTTVQDMGRWGFQGKGMPVAGAMDLFALKSGNVMVGNEEGAACLEVTVLG
PTLTVIEGEGAVVATGADLGFSINGISYPCNNVLKVGEGDTLSFSGMKGNGCRAYLVFSG
GVDVPVVMGSRSTYLRAQIGGVDGRALVKGDIFITGEPHILWRRFVDFQCPVAVLPERRT
GRPLRVVLGPQDDAFSPKGIETFFSEPYKITESADRMGYRLKGAVIEHSGGADIISDAIP
LGAVQVPGDGQPIVMLADRQTTGGYTKIAVLCSPDIAEIAQYLPGQEIRFQQVSFEEAVS
LAKQESDQIIKLRQSVAAWITRIVPPMSECETEILMTSGTWELSVDGETHTVSWESLDY
>aco:Amico_0498 LamB/YcsF family protein; K07160 UPF0271 protein (A)
MFSVDLNSDLGESFGVYVLGHDEDVMKSITSANIACGFHAGDPQVMLKTVQEAVVKGVAV
GAHPGYPDLMGFGRREMACSPDEVYAYCLYQIGAIQAACKVYGIPLQHVKPHGAMYNQLA
KNPALAEAVARAVRDGGEGLILLGLAGTCFEKAASEAEIPFAVEAFADRAYQSDGTLVPR
KQPGAVIHDIELAASRVVRMVKEGVVEAIDGTLVPLRPHSICLHGDTQGAVAMAAAIWEI
LVQEGISIQNIKEVLGI
>aco:Amico_0499 protein of unknown function DUF1445 (A)
MKGADFCSCTPQEVRELIRQGKYNLPTPGMAKGHVQANLVILPKDWAYDFLVFAQRNPKP
CPVLDVTEPGDPEPKMIAPGADIRTDIPKYKVWIDGLCVDEPTDIIKYWRDDLVGFLLGC
SFTFESALLGAGIPVRHIEIGSNVPMYVTNIQCKSAGRLSGPMVVSMRPIPYTQVPKAVL
STGRFPAVHGAPVHIGNPAAIGIKDIHSPEFGDAVPIYDNEVPVFWACGVTPQAALMVSK
PPFAITHAPGYMFVADSLDSSYAVF
>aco:Amico_0500 class II aldolase/adducin family protein; K01628 L-fuculose-phosphate aldolase [EC:4.1.2.17] (A)
MKLQEEREAIVAYCQKMITSRLTTGTGGNISICNRARGEVAMTPTGVDYFEMKADDIVII
NLDGEIVEGTTKPSSEAGMHLALYHKRDDISAVVHTHSVFATTIACLRWELPPVHYLIGY
SGKKVPLAPYATYGTTELAQNVAEAIGSYNAVLLANHGLVTVGSSLSRAFSTAEEIELVS
EIYYRTKSIGEPVILSKEEMDNVLRKFGSYGKQ
>aco:Amico_0502 Asp/Glu/hydantoin racemase; K01799 maleate isomerase [EC:5.2.1.1] (A)
MFGWRARLGLLVPCINTVLEPEFRHILPIGIDFFTTRMLMKGSSKLEKLSSMESSLDLCL
ESLIDITDIFLYACTSGSFIKGLTWDNELQHRIYMKTKKKAVTAMQSLVYALHVFSAKNI
VVATPYIPEVNEKQRSFFQECGFNVLKIEGMNIIEHGGSGYIESESIYDFAKQVLTGTSP
DVLVLSCTNFRTLNIIEKLETDLNIPVISSNQALLWNALRSLNITEMILGHGSLLKGIK
>aco:Amico_0503 hypothetical protein (A)
MQKKVYFIPVIDVSWNAFGPLNPRKNYSHESPPLNLCVKELEVMLDLMVKLYNGNFAVAI
HTGTYCRDSFTEEPFLSIWHQVERIGGELLIHTHEEIAAKGTLNSNEQHMKKVIYRQFDR
LKSANLHPVGYRGGLYGFAPFLTSYLEELGLNVDLTPAPGFQNKERNASWSNCPFSAFYL
GKGDDLVSPKNEIETSSVLSIPLGASGSGTDNTDYLYIDYDLSTLKSILSIWNAILDRAQ
KKNTPQFVHTLFHTNSMSNREMLERYRYFTETALVHGKALTPTKLVKRFSKKG
>aco:Amico_0504 protein of unknown function DUF1121 (A)
MNNKYNDIRFKFLHILGETVVNSLKKRGFLATYVNQKEEALRLICDLIQDGSSVGIPGSV
TIREIGAIAALKEKGCTIYEHWNMPLTIEEKNKIFIRENSADYFLTSSNAVTRNGILVNV
DGVGNRISGMSWGIGELIYVISMNKVADNLEAAFSLIRNRSCVLSALRRGVDSPCAQVGY
CVNCMTSQKVCKAFLIQEAPPTGRKANVILVGQTLGC
>aco:Amico_0505 Asp/Glu/hydantoin racemase (A)
MFGWRARLGLMIPTNNTVIEPELALLTPSGVALYTTRMISSRSGYASVSGLQHIVSNVER
ATEELSITGVNAFLYGCLSTSFVHPDWEASYASHIRKRSKSPAITAMSATISAIRSFNTD
DIALLCSYESEMLRLGLNRFAADKINVVSVHSLGISNFSTLSNITNIDIYRSARSMDLKE
AKMLCILATDIPSVKIINTLEKDLGIPVISTNQSLLWNVLNELKINVNNKDFGSLFDRKI
I
>aco:Amico_0506 TRAP transporter, 4TM/12TM fusion protein (A)
MIKNAGNNLSIIRKHPLELIEKKVIEWSCIAFAAFGILTNSWWMLSSIEKSGVFLAFTLF
IIFLSKPLKFKQKNLHYLDWFLAILGIIVGFYTTFTAKQFAINMLAAETRDYIMAGIAFF
LVLEAARRTLGIWMVVIPSFFALYALLGHLIPGPLGHYGFTLKRFLLRMYLVDEGIYGIT
TQIASSYIFLFILFGSLLAESGVGEFFTDLANKIAGASAGGPAKVATISSGLMGTISGSA
AANVATTGAFTIPMMKKIGFNPEFAGAVEAVASTGGMVMPPIMGAAAFIMAQYLGTSYNT
IMIAALVPAILYYVSVFSWVHFYARKHNIYGLKRSEIPPIENFTRKLTLLLPLGVIIWAL
FSGYTPIYAAFYGMIATVIAAIIQKKKFTLANLTNGLRDGAFSSINAIIACIAAGIIVGV
SAMTGIGQVITYNIVGLAGNNLFFALLLTACASLILSMGLPATACYIVVGTIVAPALVKM
GAIPLAAHMFVFYFSCLSNITPPVAIACYTAAGIANAKPFGVAWKSVLIAAPGFLIPFLF
TYNPVLLCAKGCISFFFLLSVFTALIGVVFMAIAGTGYFIKTISPIPRLLFFAGSILLIF
PGLQTDIIGFIVIVVASLPQIRVHTKSRSLKD
>aco:Amico_0507 TRAP transporter solute receptor, TAXI family; K07080 uncharacterized protein (A)
MCKVKTKFTVTLFFLVMLFVFITPLRSNANMRINIATATTGGSYYPGGIALAQLWSEKDV
ANASASTSSGSVENVSLLMGNEANVVACQSNILQYAYEGIETYQGKPHPQLRILSPNFSQ
PYQFVVKKSSNLESISGWKGKRIVVGRVGSGTFVTHERIFKVFGINISDIKANNIGQSEG
IDAIRNGLADAAICIGIVPLAPISDALAAPGSDVTIYSLNEKEIQSILEQNVWMSPMTIP
AGSYKGLDHDVETIGHVGFWIVRDDFPEDVAYNLVKAMHENADWLKTAYSGYDNPSFLQP
ATVINRMPVPVHPGALRYYKEVGLLK
>aco:Amico_0508 hypothetical protein (A)
MTKEISQEFVNEIFQGAIDCHQHTGPSLFARTCDSIESALEAKEAGMRAICFKNHQGITS
DRATLVAKATGMECYGGICMNRYSGGINPYSVEAAMRMGGKYIWFPTQWAQHHIDTYGRP
EYFHMKIQIQYGKENATTKGIYILKEDGTLTDETMEVLTLAKEHNAAIASGHLSKNEIVT
LFKKAHDMGLDKLVLQHVQLNELWTWSPTEQKELVDLGVLIEHVSLYIYEGRYLISPKEN
LDLINVVGPENVVFGSDCGQLKVPTPTSGLKGYVKALLEAGASVESINIMLKKNPARILG
LD
>aco:Amico_0509 hypothetical protein (A)
MAEVKINLNNPLVQSLLTGDLSGLENLVGKVLNAAL
>aco:Amico_0511 transcriptional regulator, GntR family (A)
MGIKVFQSLGDQVFETLKEKIVNNEYKPGELMQIDKLASELGVSTTPVREALLRLESMGL
VCIERNKGAVVTQVSKKLAQYTWEFRRLLEAHTSRDAAIHCSDAELEALESTLQTVLAHP
SDFELYKKSDLAIHALLSKYTENYLIINSLNNLSINARRIRYFAEEGPFPEEVIVPVTYE
HLSIVEALKYHNPDLVEQRVKMHLENAEKRTMKSPFFDNE
>aco:Amico_0512 pyruvate flavodoxin/ferredoxin oxidoreductase domain protein (A)
MLKILSAMYVIYLTFSIAHVITYFTLFKKKENIVCQYKLKGALSMGTSDENKQSRVLSGV
HFMLGNYACVEGALAAGCDFFAGYPITPANEISERMSQRLPAVGGHFLQGEDELCSIYAI
SGASLAGAKAMTATASAGYNYMQEGIGYAVAIEAPIVIVDVQRCRGENFATQADVMQMRW
GVSGDHEMIVLAPSSVQELFDYTVRAFNLAEQYRTPVVVMSETTIALMRERLSIPEASDI
PIVHRKRTTASPEEYMPFKADPFGVPDFAELGEGYHTIYSLNPHDEKGSIDWDPDVFERL
YKRITGKIWENRHSISTTQTFNMGDADVALIAYGSEVRPCLDAMDLAREKGMKVGVLKLD
AVWPVPEEAIRDVAKNVGTVISVEMNIGKYAGEIERVCGGLCKTARATRNRGLIHSPQEI
VTVIEEVWA
>aco:Amico_0513 thiamine pyrophosphate protein domain protein TPP-binding protein; K00175 2-oxoglutarate/2-oxoacid ferredoxin oxidoreductase subunit beta [EC:1.2.7.3 1.2.7.11] (A)
MLKNPLRKYMREEKLPHMFCPGCGCGQVLNTFLQVVDEMQIDLDSTVAIGGVGCTARIPV
YIKTDMLHGVHGRTLAWATGIKLHKPQTRVIIFAGDGDAAAIGGNHFIQAARRNLDVTMI
VVNNFNFAMTGGQVAPMTPAAAVTMTTPYGSGEPPFDLCKVAEAAGATYVARSATPFQPQ
MKSLMKSALSHKGFAVLEILSQCPTHFGRYALNTGQPQKIFEWIRSICVMAKKAENMSEE
ELEGKTVLGEFVNKQRPVFEGSSVYREGVQA
>aco:Amico_0514 Pyruvate/ketoisovalerate oxidoreductase; K00177 2-oxoglutarate ferredoxin oxidoreductase subunit gamma [EC:1.2.7.3] (A)
MKPLSIRLCGYGGQGIILSAIILGETAVTKQGLYAVQTQSYGSEARGGQCQSELIISDTP
IRTPIQEKNDILVALFQTAFRSYVPGLKKDGLLIVDSELVPDLSGVGSEVSIYKIPATEI
AIGLGNKMAANMVVLGYLQAKTNLFTKEHLLDVVRDTVKPRFWDLNKRAVEAGVQFALDP
EDKADETL
>aco:Amico_0515 Succinate--CoA ligase (ADP-forming) (EC:6.2.1.5); K01903 succinyl-CoA synthetase beta subunit [EC:6.2.1.5] (A)
MKLYEFQGKELFARCGISVPKRRLVRSFEDLETLDAPLVLKSQVLSGGRGKAGGVVVCDD
NASLVQEGKRLIGSSLKGERVLALLAEEKVDILQEYYLSFVIDGELKKPLIIASAAGGME
IEKVAEEEPEKILKLSFDPLAGPSDYHFRRIADFLSLRNELKDLRKVLRAMYALFNQYDA
SLIEINPLVKTSAGLIALDSKINLDDDAEFRQKEIFQEFQEQQNVIQQNNAKAKDEGTIT
YVPLDGNIGMISDGAGTGMLSLDLIRDFGGEAADFCEMGGLTSPDVMYQAMETVFNRATK
ELKSLLVILIGGFNRMDEMAEGIIRYKNDHGLSVPLFVRLCGTMETEGKKMMIDSGLPVF
DDLEEAVEKAVMAAEGE
>aco:Amico_0516 succinyl-CoA synthetase, alpha subunit; K01902 succinyl-CoA synthetase alpha subunit [EC:6.2.1.5] (A)
MSILINADTKVLVQGITGRSGALQTQTLIEYGTRIVAGVTPGKGGMIVHDIPVFDFVSEA
VSRYGADAAISFVPPALAKDAAFEIIDSAIPLLVLTMEGIPQKDVLAIISYASAHNTRII
GPGAAGLIAPGKCKLGAHPARMFKEGHVGVVSKSGALSYEMGKTLTEAGIGQSTVVALGG
GPIWGTTQKEIVELFEKDPETEIILLLGEIGGATEIKAAEYIAEHVTKPVVSLIVGRSAP
EGKSLGHAGAIIRGNKGTAASKMKALAKSGVYVAQNPREVIEIIRKLR
>aco:Amico_0517 4Fe-4S ferredoxin iron-sulfur binding domain protein; K00176 2-oxoglutarate ferredoxin oxidoreductase subunit delta [EC:1.2.7.3] (A)
MTIHIDKDLCKGCGLCVEACPTNVYAITGETNRKGFAVVTAVNAEKCVKCRICEKTCPDL
ALYIEE
>aco:Amico_0518 aminotransferase class I and II; K00812 aspartate aminotransferase [EC:2.6.1.1] (A)
MSRKVLSDLVAGIEPSPTEETSFLANSLKRQGVDVISFAQGEPDFDTPDYIKNAAIEAVQ
EGFTKYTDVPGILELREAVVQKLKRQNNLDYDVLEVLIGNGGKQLLYEVFATLCDPGDEV
VIPTPCYVSYVDQIRLTGANAVFMPTQEVNKFRPRLEEVQKIWNPKVKVFVLNSPCNPTG
AVFEEEEMRKIMDFLVEKETFVVTDEVYEYLLYNGAKHTSPAALDIRYKPWCVLVNSVSK
TYAMTGWRVGYAAGPKEIIKGMNALQGHVTGNVNSIAQKAVVEALSGPQEDIVLMVGEYA
QRKDYIVNRINSINGLSCIDPDGAFYIFANVKKLIGKTFGRERIKNDKDVAKFFLNVAHV
AVVPGIAFGYEGYVRFVFAKSLDTIKEGLDRIEKAILRLE
>aco:Amico_0519 Homoserine dehydrogenase (EC:1.1.1.3); K00003 homoserine dehydrogenase [EC:1.1.1.3] (A)
MRIALIGFGGVGKAFIELLHDKHEILKSMGLTLILKSVMNSKGGIYNPMGIDPLRLIEHV
HQGGELCEFPDEGIRKETFQNLIMRRDVDLLIETTPTNNKTGEPGLTHISKALERGFHVV
TANKGPVLLAYKQLCTLAAKSHVQLGIGCTTGGALPTINAGRFDLAGAQILSIEGILNGT
SNYILSEMEERDCSYEEALKQAQQMGIAETDPSLDVEGWDTATKLLILTNILMEEEHKLR
EIRVEGITRLSPQHIQEAKKEGKRLKLIGKAEKGNNRTALTVGIEALSQDHPLFNVNSTN
KAVRYITDTLGDLTVIGGASGTKSAAASILRDIINIYKGYPFV
>aco:Amico_0520 protein of unknown function DUF395 YeeE/YedE; K07112 uncharacterized protein (A)
MQRKMRPMNPYVAGSLAGLLSVASTWLSGKYFGASTSFVRSAGFVEKTLASEHFSTVGYL
VKNAPKIDWQLMFVAGIFLGALVSSLVSGTFRFQWVPDSWEDRFGKRIFPRAIIAFFGGI
VAMFGARLADGUPSGHGLSGSLQLAVSGFIALVLFFGAGMLVARILYGRE
>aco:Amico_0521 protein of unknown function DUF395 YeeE/YedE; K07112 uncharacterized protein (A)
MELDLIFGLVTGIIFGILLQRSETIRYDRQLGALRLLDFTILKFMLSTIIVAMIGTYFLR
DLGVVKLSIKPTILGGVIPGGILFGIGWGLLGYCPGTSLGALGEGRFDALWGILGMVAGA
ALYAEAYPYMEQTLLTWGNLGKITVPEVIGINHWIVITVFLLGVLLFFQWSEKKGL
>aco:Amico_0522 protein of unknown function DUF6 transmembrane (A)
MKRNPEIPSPTSITYYKGSFSVLASASLLGSVAILALFAYKENVNVMTMLLLRFSLSTLF
LFLFSICKKGYQCVCVERKQFLRLFLLGGVFYAFFCFSYFSSIQYIPASLAVLIFYTYPT
LVAIVSSFINKERITRIVVMSIFLSFFGLYFVSGPGLASANIKGLLLAVCASVFYAAYVI
YGHSVMKVTPFHITVAYVYLCATISYGIGGLLAQNVVLPRTFSAWFYVFLVSFISVCGFI
TFFIGVKLTTPTVASILSMVEPLVTVLLSVIFFQDRLSLMQGIGGGLVLLGALLIILKNR
IEKR
>aco:Amico_0523 Endoribonuclease L-PSP (A)
MRPVRLHAPDAPAPKGFYSPAVRIGNLIFTAGQLPLDPKTGECLRGSVEEQTDLVIRNIK
ALLETNGSSLEHVVKSTIFIRSTDQWDAVNKVYSRYFENTTPPARGIYCGLDINYGLDIE
MEVVAAIAEPEE
>aco:Amico_0524 Uncharacterized protein family UPF0324 (A)
MVLQSPFFWIATGLILTFTFNSPALALCVGSIIALIWGNPLKNITGKLSKYLLQLAVILL
GFGLQLNVILKVGYTSLGITFFSISTTMLLGWLLGKLYKVEHNVSLLINSGTAICGGSAI
AAMSPAIGASQAQTAVAMAVVFLLNGIALLIFPYAGHFMELSQTDFGIWAALAIHDTSSV
VGASAIYGTEALVIGTTVKLTRALWILPLSFLGAKLNKNQSKATIPWFLFGFLLTALIRS
LMPEADGCWNMLALGGKKLMVGTLFFVGAGLTKEDLKKIGKGALLKAVTLWVLVSLLSLT
VIKLGFIHLGL
>aco:Amico_0525 transcriptional regulator, LysR family (A)
MESVTLRQLEIFVYIAQFENMTAASKKLFLTQSAVSMSLKELEKTLGGSVFHRVGRGLIL
NDRGRALLPKAKNILASVKDLVDMAHNTEKALMGELMIGCSTTIGNYFFPTRLKLFCDEH
PQVRITLNVGNTREIAKLVREGILDIGLVEGIVEERDLDEKEWVKDVLVVIASPEHPFAC
RSMVPMAEMIEEQWVLRERGSGTLSSFEALLASKNLRFPYVQEIGHTEAIKRVVEAGMGM
SCLSRLAVEQELREGSLVEIPTDIEISRWFRIISLPEEHRSRLFNYMMKWLFSFASVK
>aco:Amico_0526 tryptophan synthase, beta subunit; K01696 tryptophan synthase beta chain [EC:4.2.1.20] (A)
MIQKNRKGYFGEYGGSFVPEALQVRLDELEEAYEEAKKDPSFSNEFITVLKEYVGRPSAL
TECKNISRHFGGGRLFLKREDLNHTGAHKINNALGQALLARRMGKNELIAETGAGMHGTA
SATVAALMGMKCTVYMGAVDVARQAPNVARMKVLGTEIVAVQDGQKTLKEAVDAALKAFA
EQPDTFYLLGSAVGPHPYPTMVRDFQSIIGKEARSQFLEREQKLPDYAIACVGGGSNAIG
LFSGFLDDSEVKIIGVEPAGKGLATGEHAATLSVGQPNIIHGFKSYVLSKENGEPAEVYS
ISAGLDYPGVGPEHAYLKDIGRVDYKSVTDEEAIDAFKLLSNKEGIIPALESSHALAYAF
KLLPALAKDQTVLVNLSGRGDKDMDTVLPLLV
>aco:Amico_0527 hypothetical protein (A)
MLKEASTEKNIRTRKNVYDPQENEFDLEGLPFAYEDALNNERR
>aco:Amico_0528 Phenylacetate--CoA ligase (EC:6.2.1.30); K01912 phenylacetate-CoA ligase [EC:6.2.1.30] (A)
MGSHEQATLLRLQNMVHRVWNAQGSYRQKMEVAGISPDDIQSIDDFKKLPFTTKQDLRDS
YPLGMLACPREQVVRLHASSGTTGKPTFVPYTQKDIDIWKECMAECLATAGVAPNDVFQI
ILGYGLFTGALGFHYGAEKLGAMVIPSGGGFTDRQLMLMEDAHTTVFTSTPSYALYLAER
VAKESLISRLHLRLAILGGEAWTEDMGSQIEEMLGVTVINSYGLSEILGPGVAMECGAKR
GMHFNETHFFAETVNAENGKTLLDGEFGELVITTMTKEAFPLIRYRTRDLTSLISEPCPC
GRHGKRIARVTGRNDDMLIIRGVNIFPSQVEAALADVKGISLHYRLDVDHKQGMPDLTVV
CESVSLLSASI
>aco:Amico_0530 (uracil-5)-methyltransferase (A)
MKKLPIGCNEKCRACAHRWMTHEESEKQKEAWLKQSLHQWSHLINPILSPAPEQRWGYRN
KVSLAAQWNSSDWVFGMKVKDEIISLKECPIHSEGVRLTLSWLEQYLPPFPLFPLSIYVQ
AGRQGTLILKTHETPDLNWLKYKQEALAQTGLEGLWLHMHPSAGRRLFGRGAWQLLWGKP
RSYNELGLIYGPTAFQQLIPDLYARSLDEAEAFLSPKEKEGVIDLYCGSGASLKRWIGKG
CHTVGVETSAEAIESAGSNAPGALLLRGTCSQRIPQLAQWIETIEGYERLAYLNPPRTGI
ESDVRQWLALKARPSRIAYLSCSAGTLGRDLLYMEKEGYKIKHITPYDFFPNTYHVETLA
CLSLK
>aco:Amico_0531 hypothetical protein (A)
MRKQIARSTIEDTPPPFTLTREVKNDSEIKETGYNYSDSEKERGQTYEKASYRL
>aco:Amico_0532 putative PAS/PAC sensor protein (A)
MEIKQDLDKVHLQYLFDNALDVAVLVDPSGNVCRVNSYFERLFALKEEEIIGKSIIDIAF
PPHSRNRAKQAILELQKGEKIELSEVQCMRKDETTFLCRVVVFPILFNSKVASIYVVFYD
LTQKNEREKQLLYASAVVKESPVVFFRLKADEGWPIIYASENVSRWGYTSELLVRNENSY
LGIIYEEDREKIIRQVRFYEEAGREEYELEYRILTGKGDIIWVNEMASVLRDDYGRALYY
QCAVKNVTTRKEAEIALSLNYHKMSRAWDQTIEVMAITTEMKDPFAMGHQKRVASLSCAI
AVKLGLKKEEVHNLEKAALVHDIGRVEIPSELLSKPGPLTDAEFELVQTHSEIGFAILSR
IDLSWPLAEIVHQHHERIDGSGYPRGLKSDKILLPAKIISVADIVEAMTSHRPYRPALGI
DAALDEIEKLKGVALDETVVDSCVKLFRENEFSFIDE
>aco:Amico_0533 hypothetical protein (A)
MSLFKKRFFLLGILFVGSILFMAQPLLAEARDVRVDLGADENKLRWYMVKVDEVEGMPVV
TLRVYYAVAQEKKKMAQALVSEAEVDEAKAERLYFTEYDYVFHSTDNTYAIYAARHYDMG
GHEIFSAGVNFHDMQWMEIIEKSIPFKAKAAYNKL
>aco:Amico_0534 putative PAS/PAC sensor protein (A)
MGTRRRIILKIFLFIIAGLLILRPKDVFSYEPKVPLLILFSYDENNKRTESISQGILSSL
QKADVRTEPFIEYLDVQRLPDHTINRSLQELYFMKYFPSHLRVIICEGDHAFRFLVRQGA
TVFPTVPVVFTGVSDVSILPNSLRKRFTGTVQAAPYKKMVEMMTRLHPALQKIVVIGDTS
LTGIQNISQLLNIAKERKDYVEIILLTSFPQQEVSSFLELQEPRNTVILLTSALSTSDGY
YLSLPDTIKSIHRSGDFAIYTNVAEAVELDGIIGGAIYAGERLGNIAAEIALDIIKGTPP
EKIPFNENEPVQWVFNYHELKKHGILMERLPAGSRVMEDPYKDVRENFRFIITNVAVITV
LLALSILLLIKLYRRRQINNALKREQNYLGGLMEGAPEGIIALDEMGRILRANNEFCRMF
GYSKHEVKGADLNKIICLSKGQCEDGKSLLKKALSYPIKDISRYRNKSDGTSLAVSISGF
PVMFTGKKKEAFLLFRDITRQKAQQNALAQRFHFEALLSAVSSRLVFSSPFENTLKDVLH
EIGTRLGLLGCALYTSQKDNPEFNLKSMWQSTDFESIELLKESLSFSTELLQQDLLVNLE
PLTIEKGNNADEKIKVTFLPFSAGFNKPGVLLLAQRKSSTPQQLINDASLKILAETIGRA
FERKQQQEDLLRTIQQLEQTFHSTISTIGRVIEMKDHSTYGHQNRVAQLCLAIAKKMKLS
DSAREAVYNTALVHDLGKLYIPSEILIKPQSLSAIEYNIVKQHSRFGYEVLRNVHFPWPV
AEIVLQHHERIDGTGYPKGLKSREILQEAKILAVADVVEAMVSPRPYRPAYSIEEALEEI
KKGAGTAFDPSIVTCCVHLFEKNEFTFRID
>aco:Amico_0535 Tex-like protein protein-like protein; K06959 protein Tex (A)
MVQQKLNLVLAISTEMKISSAQIEAVFSLLDEGCTIPFIARYRKEATGSLDEVSIARIRD
RREELLELEKRRLAILKSLEDREILTDELAQAINGAANLTTLEDTYLPYRPKRKTRASMA
LEKGLALLAENIMAQDGCNPRHEAKAFIDVEKGVESIEEALKGALDIIAERVSENSEARN
VCRRIFARHSYITSALVSEKENEAAKYKDYFSWKERAIEAPSHRILALFRGENEGMLSLK
IQPDEMLCLSALKKLFIKTKGEEADLFEEAITDGYKRLLSPSMETELRNALKKRADEEAI
SVFAQNIREILMTPPLGYKNILAVDPGFRTGCKVVCLNRQGSLIFTDTIYPHPPINRQEE
SAKKIRETVNKFSIEAIAIGNGTAGRETETFIKTLNLPQNIITTMVNESGASVYSASEIA
RKEFPDHDVTVRGAVSIGRRLMDPLAELIKIDPRSLGVGQYQHDVDQKALKRALDDAVMS
CVNAVGVDINTASRELLTFVSGVGPQLAANIVKYREENGLFNTRNDLKKVPRLGPKSFQQ
CAGFLRIQGGVNPLDSSAVHPENYALVKNMASDLNTTVKELMGKAEIRQRIDITRYVKGE
IGLPTLKDIMEELEKPGRDPRCIFEEFSFVDGITDISHLKKGMVLPGIITNVTAFGAFVD
IGVHQDGLVHISALSDKYISSPHAVVSPGQQVKVIVMDIDMDRKRISLSMKTSDLEEK
>aco:Amico_0536 hypothetical protein (A)
MESWKELIYKTLDMLYIPDSLIEMRGRAVLHISDTPSSFYPCLKKLINLLEPLAVIHTGD
LVDEIKLAIQPNRLQHYIKRLRPLAQILEGGRKRDVIVIIGNHDNEDAARQVFHKSLIVN
KSGSFNVCGVSLNVSHHFEGLPISPGALNLFGHNQFMPEQGGGEVYLNGLLSMHLIDPDN
GTIHPLSYPRFVDQNRLLKRKFGL
>aco:Amico_0537 Stage V sporulation protein S; K06416 stage V sporulation protein S (A)
MEVLKVSAKSQPKSVAGAIAAVLREKGAVEVQAVGAGAVNQSVKSIAIARGYVAPNGIDL
VCIPAFAKIEIDDEERTAIKFQLESR
>aco:Amico_0538 histidyl-tRNA synthetase (EC:6.1.1.21); K01892 histidyl-tRNA synthetase [EC:6.1.1.21] (A)
MADIKAPRGVRDILPEESWKWSYVLKIAAEVAKNFGYSEVHLPVFEHTELFSRGIGETTD
VVEKEMYTFEDRGGRSLTLRPEATASMVRCYLENKLNSHAQPVKLWCAGPMFRYERPQKG
RYRQFWQLDFESLGTKNPMVDVEVIALSLELYRRLGLQNLEVVINSVGCPECRPAYKEKL
KEYFKPRYEELCKTCQSRFERNPLRILDCKNPECKEITDGAPDIYTSLCDDCRCHFDKVQ
EGLSRIGAHYHIDKRLVRGLDYYTKTAYEVLSGALGAQNAVCGGGRYDNLAETIGGPFTP
SVGFATGLERIVLVMEEQNCSFGPSPDLDVYAIGLDEASREELQKLVAELRQANISTDMD
YMERGMKAQFKSADASGAVFACILGGNELANGVVNVKNLKTGEQVEVERTAVLNYIKSNL
>aco:Amico_0539 aspartyl-tRNA synthetase; K01876 aspartyl-tRNA synthetase [EC:6.1.1.12] (A)
MSRSEHFDVSWKRTVRCGELSLDQEDNKVVLNGWVRRRRDLGGLIFIELWDYTGVTQVVI
NPELVPEVHERAKSLRSEFVISVHGKVRKRPEGTVNLSMKTGEIEVVAEDFMLLSPAAPL
PFEVSDATNKVDENLRLRYRYLDLRRDKMQRNLRIRNQIIRFTRDFLARYDFVDIETPML
TKSTPEGARDYLVPSRVNPGTFYALPQSPQIFKQILMVSGFDRYYQIVKCFRDEDLRADR
QPEFTQIDMEMSFITEEDIYALVEEFMAGLFREIAQVDIPTPFRKMDYWEAMDRFGSDKP
DLRIPFEIHDVAYIFKESDFAPFKDLLAKGGYVRGLPLPGGASLSRKEVSLVEEKAKKLG
ASGLACFQFKEGCLKGPLVKFLSEEQRQRLVEKAALHEGDAFFVLGDLNRSVASQILGQL
RLDLAKEHNLMDRDKWEFLWVVHFPLFERDEEENRWVAVHHPFTSPVIEDLPFLDSEPQK
VRSRAYDCVLNGNEIGGGSIRIHDPEIQEKVFQCLAFSREEARKRFGFLLDALSSGTPPH
GGIAFGVDRLVMLLCGASSIRDVMAFPKTQKAQCLMSGAPSFVSQEQLDELHIDSLAEED
QE
>aco:Amico_0540 beta-lactamase domain protein (A)
MVRIHYVGHAAFLIKTEEFQLLIDPFITGNPLAVDTIDAFTNVDYIFVTHGHGDHLGDTV
EIHKRTKATVITNFEISQYLGNKGVACHAMHIGGSFAFPFGQVKMTPALHGSGITDENGN
VIPGGSPCGFLIEIQGCKIYHAGDTGLSVEMQLLKDEHIHVALLPIGGNFVMNVKDAAKA
ANIIQPSLVVPMHYNTFDLIKANPEELAPLITGDTEVRILQPGDELLIKP
>aco:Amico_0541 transcriptional regulator, RpiR family (A)
MSDQEFLDLLRHKMEGMPNKARRVVEYILANSREAAFLSIGEVAEKLDVSKAQLVRVARM
LGFDGYAALKDTLKKTVLQQVNPSAMLSKIMKDHKNLPEEIYRLEHANIDDTWNQIQADN
AAVFCAMLQKAKTIFCIGWGISALVAESLYTRLLELGLKGVLLKRGSLALIEQARAIEKG
DLVIVCELPSYVIEVTNSIKLAAERGANIITITDSPAAPICKFADLSFFVSDMSPTFGSS
LIGPLFLIHILSSILAVNMGEEAKKALEKQAQGLHDEKVYHPTYDLRY
>aco:Amico_0542 Radical SAM domain protein (A)
MKRRAVFLPMRNCPHRCIYCDQRAITGEYQPPSPHEVVTMLSTLLEPVELCYFGGSFTCQ
PERLQEEYLAAIVAAPSGSSVRFSTHPLCISRDTVERLKKFPISMVELGISSLDDHVLSL
CNRGYSEKDGLKALKLLLDQGFSVAAQMMVGLPTQNLKSSLEDLFKLAELKGPRSITLRF
YPCLVLRNTMLENLLLSGQYTPLSVSEAAHWVGTLLYYAKNLGFSVQRVGLQQTESLERS
VSAGPHHPSFGELAKSVAFVLRLTGISSKGPWIIFQKDVSLLTGHNCWGLSFLSEMTGQS
PEKLKAQIVIWENTN
>aco:Amico_0543 transcriptional regulator, XRE family (A)
MSLGIRIKTLRKAARLTQQALADKTDVSRIYIQALESNRRLPSMKLLSKLAQALDVEITD
LVKGTPSDESGRIHLEELLENHGGGGIWYKSHCFSKNELCFLLQLIETTVSFWQNENKEN
LDK
>aco:Amico_0544 transcriptional regulator, LysR family (A)
MDFRQLESLVEVLEKGSISGAAASLGISQPAVSKHIARLEEEMGIKIFVRGQKCSKLTVE
GEILYDFAKKVVSSLNDIKREVTNVSSEVAGTVTISASSIPGDFVLPSILVDFRRQYPYV
NVEVYISDSREALERLVTKDTDIAVTGFSRNTSGLESYPLCEDELVLIVSPDHPLANRRA
VTMKDVEDLDLIGRVPGSATRRIWEDAYKEHFGVEKEVGLSFGHVSAVVNAVESGGEGGI
VSRLAVGKNTHLVTIPFSPALKRFFYITYGTVSTRAMKVLIDFLRERVLQIIGGVTRVD
>aco:Amico_0545 YbaK/prolyl-tRNA synthetase associated region (A)
MSTELVFDPVANVTAFLRENGYDVNITISCQTIFTVDDAALAVGAPAEHILKTLLLLVDE
KPVLALMSGPNRVDLKKVKQVFGAKKTKMASPDFVYGYSGYKIGGVPPVGYPEKIPAVLD
EDLFRYETVWAAAGTDHAFFPISPERLQILTEGRKADIKKER
>aco:Amico_0546 protein of unknown function DUF296; K06934 uncharacterized protein (A)
MKYAATDEMIVLRLTHGEDIHNSISFVCKERDVDSAVVVSAAGMVTNVTFGWFNGKEYEK
ATYNNVMELLALNGNVSYKHEGIYPHLHAVFSRPDHTCLGGHILQALVHHNVEICIIPLK
TIYLNREFDEWFEALAPETRL
>aco:Amico_0547 hypothetical protein (A)
MLMLPFWVFLGMSLANAGRDRVLNPREAIHFASAVKMTYDVLQYDIKSIKKSWAVLLEEL
PSSSSLLRVEKFLKL
>aco:Amico_0548 Asparaginase/glutaminase; K01424 L-asparaginase [EC:3.5.1.1] (A)
MPKRGKIALVIAGGQIGLKTEEDSGHQPFLSGETMLSWLPEDMSQDVFLVDWSHQPSSHY
SIRMTTDLIQILNKLIIEGVDGIVVSSGTDTLEEMAYLTDLFWAYPQPVIFTAATLPFDV
PGTDAIINLTQAMYAASSQKCWGLGVLVCLQDQLFAASEITEETNHRRSAFVSPDRGPLG
EIIGQDIQILRIHKRSKVLEGDHVPARNVELIYANLGGGELLIKLLSEAKDRDLDGLVIA
GFGDGTISPSWIPFLRKIIRDGIPVVISSRCFMGRTRRFFNFEGSLNKLLELGVYDGGNL
RPLQARLKLSAGLGAGLKGSELQKFLYSQ
>aco:Amico_0549 protein of unknown function DUF1121 (A)
MTNKKDPFAAAQTASNRQLGVNVVKNLTSKGFEAIYVDTGEQALEEVLKLIPQNATVGIP
GSVTIRQIGAIEKLQERGCTIAQHWDPTLSPEQKKEVLKKEFLSDYFLTSSNALTEEGML
VNIDGTGNRVSAMAWGTNILIFVVGINKIARDVDSALARIRDKATPPNAIRLNIDTPCSH
VGHCVDCNSATRVCRAILILERPTTGRETHVIVVGENLGY
>aco:Amico_0550 putative helix-turn-helix protein YlxM/p13 family protein; K09787 uncharacterized protein (A)
MREEDLLEDRIYLNQLYDLYGALLTEKQRNAYEHHEFSDLSITETAERLDTTRQAAFDLI
SRAKSRLEELEALLKLHERIKNLEKRIEDLEERCQDK
>aco:Amico_0551 signal recognition particle protein; K03106 signal recognition particle subunit SRP54 [EC:3.6.5.4] (A)
MFEALKERLESVFNTLKGKGKLSEEDVNAALREVRRALLEADVDYKVVKSLVDSIRGRCI
GQEVLDSITPGQQVVAIVYEELVSLMGEDVVPFIISSKPPTLCMMVGLQGSGKTTSAVKI
AKRIQNAHNPLVVACDLRRPAAIEQLKVLAQQSKVAFYGPSGGTQDVIKVAKEALAYAED
HLNDVIIFDTAGRLHVDEDLMEELSRLKDLVNPHEILLVVDAMTGQEAVKVATSFHEKLS
LTGVVLSKLDGDARGGAALAIRATTQVPIKFAGVGEGIDAIELFDAKRMAQRIIGMGDVM
GLAEKVQQVTSQEDVAKITKSLKKDKLTMEDLLLQFEQIEKLGPLDKVIDMLPGMGKMKE
LKNAELDPKRLKQSKAIIQSMTLEERRNPQIIKGSRRRRIAEGSGTTVQMVNQLLKQYDQ
MKQLWKYMGKGKKGFRLPKGLFGGGGFPF
>aco:Amico_0552 ribosomal protein S16; K02959 small subunit ribosomal protein S16 (A)
MAVRIRLARFGRKKTPFYRLVVADSRSPRDGRFIELLGTYNPMVDPADIKIDEEKALYWL
KNGASPSDTARGILKMAGVWEKFAAEKNSAE
>aco:Amico_0553 conserved hypothetical protein; K06960 uncharacterized protein (A)
MMANYQELVKYIVDHLVTIPDQVEITTEVNDRGIVMVLIKVASEDVGRVIGKRGATINAI
RLVAKAAAVKENERVEVDIEAD
>aco:Amico_0554 16S rRNA processing protein RimM; K02860 16S rRNA processing protein RimM (A)
MENRNLVTIGRIVGVHGLRGGIKIFPLTDFPQRFFTMKNLAVYGEDEKPLAVLTVQDMKF
LDGKGIIVAETRELQTPKSAESLKDCLIKITSEERYSLEEGEYWIDDLIGMKVFEKGSGR
YLGMVHNVFFAGENDIYTVISDDGKEHFIPAVSEFIKKVDIDNRVMEVEMIEGLWE
>aco:Amico_0555 tRNA (guanine-N1)-methyltransferase; K00554 tRNA (guanine37-N1)-methyltransferase [EC:2.1.1.228] (A)
MRVTIITAFPEFFRDFLSTSIIGRAVETGLINVNLINLREYGFGNYRQIDDYSFGGDGMV
LMAEPLSKALEKAREGHQGVDTVVYPSPQGAMLTQEMVESLASREHVIIICGHYEGIDER
FAGKCVDLEVSIGDYVLTGGEIPAMAIIDAMARLVPNVVGRGGAVEEDSFFRGMLDFPHY
TRPALWEGDQVPPVLISGNEKEIDKWRKQQSVQRTLRRRPDLLSRANIASYLEKGVYLAL
VHHPVMDHYGQKTTAALTGLDLSDISRSCRTYGLRKFLVVTPLKSQRELAKTMAAHWVKG
YGASFNPSRAEAFKTMKTVPTLDKAIEWIKSKEHEEPLVVGTTARACSGAIHWLEMKRTL
LESQKPVLFVFGTASGLHKEVTERCSVLLQPLSGGKEDYNHLSVRTAVGVILDRFFGWR
>aco:Amico_0556 ribosomal protein L19; K02884 large subunit ribosomal protein L19 (A)
MDAIKLVEKKYMKNEVPEFRSGDTVRVHVKVTEGARERIQVFEGVVIARKHGGVNETFTV
RKISNGVGVERVFPIHCPSIDKIEVKRLGKVRRAKLYYLRKLSGKAARIKERREF
>aco:Amico_0557 hypothetical protein (A)
MEERLKAILLRKPELIADFPPWMLPRDDIKRIRATEDVVIIEVAGRDSFAALFKYMENHS
VKGVVPTIAYTATEYGDWISLYDNLDYMKDHLRSLSVHIYSPVFMGSPALWKRVCGSITA
ISLAKFGFYTPCIGCHLYLHGIRIPLALQLGIKTVIAGERESHDSAIKINQISVSLDGYI
ALFKLFGLSLEMPLRHISKGSEIESLLGISWEGGRRQLDCVLSGNYVGENGCVAYSEESI
QKYLNDFAVPLMEEYIRKAIASPF
>aco:Amico_0558 phosphonopyruvate decarboxylase-related protein (EC:5.4.2.1); K15635 2,3-bisphosphoglycerate-independent phosphoglycerate mutase [EC:5.4.2.12] (A)
MRCILVVLDGLGDKGIAPLEGKTPLQAARTVNLDRIAASGTCGLYHSCLQGQALPSEMAH
FIMFGYDLAFFPGRGYIEARAEGVPVRDGDVSLLSRTFSVDKKENLFILKIEKMNPDPSV
LKPLHDAIRFYRKDNIEIEFIPTTGIAGLSIMRGPGLSSEVTDSNPIYEERPIMQVLPRE
DTKNFKKAHYTAEILNDYMRWSYEILSSHPINSKRERDNEPPINFIGLQRAGQYRPLIPF
HQKWGLRALCIASGAIYHGLCSILGMDILRVSDTDAPEKDLEERLRTAYEATDYDFIYVH
TKATDEAAHKRSYQKKIDVIEALDKAFKFAYEVIVPDDEVLFIVTSDHSTASVGNMIHSG
ETVPIIMSGRYTRKDSVQVFDEISCAAGGLGLLRGHELMYMTLNLLDRGKLAGLMDSPVD
QPYYPGPYIPLRG
>aco:Amico_0559 protein of unknown function DUF82; K09122 uncharacterized protein (A)
MKAQIAFSPSFSYFFYPSKEEMTPLNFPLQRLTSVKDGVEALGVPHTEVGEILVNGISVD
FNYLLKDRDKACILPFSPPVDVTKATLLRPVPLERPSFVVDINVARLGSLLRLMGLDTVY
NHAWRDKDIAAISKDEGRIVITRDRSLLKRKIITYGRLIREERPWAQLFEVIKFYNLKSW
LFPFSRCSFCNETLRPVQKEDVLDRLEPLTRLFYNEFTECPKCGKVYWSGSHKQRIKERI
LVMLEKSQQLKAEDDYTSDNIF
>aco:Amico_0560 CoA-binding domain protein (A)
MSEAKFDRLFNPRSIALIGEGLAWSGAAARAEKTLQESSFNGPVIEIKNEEATFQQVDLA
ILDVATCRLPYWLGRCGEENIPYAMLLASEQSGVWSQKDKETVSRILSKSALRIIGPDSM
GFINLKDKIVISPFQGCFSKDQYEKVALISQSGDLGFAVASAARLAGTGFRYVITTGGTS
DIDLAEVGTWILNDPCVKLMLFCLEGLRDGVAFLRMAREANLRGVRLGVLKAGQNVSSRQ
AISSHVSAGAGNAAIWSAAFKQFGILPLRDTDEIIDLACVYNSFLPPAGRKTIIVSPSRG
AGIAFSDNCFEEGLKVPSVPEDLQRELKKSLPSDVYVNNPIDLASLGMEGAEYVTYLLRR
LMNSPNLDIIAAVLTESRGEEVRNIMAALLDVVRDRKHPVVCCSMGGIEEEEVREMLKEE
GIPFFTSPRRCARALAGLSVGIPSLEASMPVSCEECAVAEEKEGLPDLPQSMTEYDAKRL
LAFHNIDITKEYLCHSLEEAIETAETIGYPVALKVMSPNIVHKSEARIIALNLRGEEELR
NAYGRTLEKARLANPAADIRGVLVQEMLEDGIECTVAIKRDTVFGAVLSVGLGGIYASAV
RDFVMRVAPVDEESAMAMIRELKGYSLLRGVWGRPGYDVAAFAKMVASLSRLACTETRLV
QLEINPVFVKKKGAVVVDAFVLRR
>aco:Amico_0561 protein of unknown function DUF205; K08591 glycerol-3-phosphate acyltransferase PlsY [EC:2.3.1.15] (A)
MTNWMWILIAYLAGSFPTGYVFVKLFCGEDIRTFGSGNIGATNVGRRMGKKWAIIVTIID
MIKGGMVLVLARSMKVEGSSLLALMAFASVCGHNFPIWLKGKGGKGVATTFGVVFFMIPP
YSSYAALAAGIIWYGTLKISRYVSVASIASLFSLPLIFITLKMDSSHVLAVLSMAFLALV
RHKENIKRIRSGEENQVGKK
>aco:Amico_0562 transcriptional repressor, CtsR; K03708 transcriptional regulator of stress and heat shock response (A)
MSSLTEVIEDYINKLFQEEMEEEAISLRRKDLAEFFGCVPSQINYVLRSRFTPERGYIVE
SQRGGHGYIRIVRICYDVPEEKISHIEDIVGNAVSEQDAKRLLAALQDRELLSARERLVI
EVAMRFLDEVASSDFDVSPYKRNALQAEILKRMLRGLALA
>aco:Amico_0563 ATPase AAA-2 domain protein; K03696 ATP-dependent Clp protease ATP-binding subunit ClpC (A)
MWQFFTERGKKVVQLAHREALRMGHDVIGTEHILLGLLVEGEGVAAQVLNSLGVNFQEVR
RQTEELVGKGQPILKPIDLPLSPRAKRVLDLAIKEARNMGVNYVGTEHVLLGLLAEGEGV
AAQILLSSGVDTVIVQREISRFIANNEADRGVQPDLSGEGQRSLHSKTPTLDQLGIDLSE
KSRKDELDPVIGRDKEIQRVIQILARRTKNNPVLLGDPGVGKTAIVEGLAQKIQDGNIAE
ILRGKKIVQLNIGNLVAGTKYRGEFEERMRKLLKELRETGDVIIFIDEIHSIIGAGGAEG
AVDAANILKPSLSRGEFQVIGATTLDEYRKYIEKDAALERRFQPVMVEEPSVDDTISILE
GLRDRYESHHRVKISDDALVAAARLSSRYITERFLPDKAIDLIDEAAARARLKTMEIPAN
LKDIEHDLEEVRKEKEAAVTSQEFEKAARLRDTERKISEELEEKKKDWQSRRYQEKPLVS
FDDIATIVSEWTNIPVTQLTEEETQRLLRMEEEIHCRLIGQEEAVSAVARAIRRARSGMK
DPRRPVGSFLFLGPTGVGKTELARRLADFLFGSEDAMIRLDMSEFMERHEVGKLIGAPPG
YVGYDEGGKLTEAIRRRPYSVVLFDEIEKAHEDVFNILLQILEDGRLTDGQGHTVDFRNA
VIIMTSNIGAKDWVKGTSLGFSISGEADGYFDWDKTKSDILDAVQKTFRPEFINRVDEMV
VFRPLSKKEMLVIVDIMLSDVRERLRYQDIDIKVSEEAKAFILEKGYNPRYGARPLRRKI
QQLIEDRMADMLLEGKIKKGSLVSIDEDKGEMTFECTKPQKRKKEKKAAV
>aco:Amico_0564 protein of unknown function DUF114 (A)
MGSSNSWFLLFIFFFIYPQLRQQILHWRRITALRACEKRRKTRIITLIHRQESVGFFGMF
SRNFINIEDSEEVLRAIRLTSEGTPIDLIIHTPGGLLLAAEQIAYALKKHPAKVTVVVPH
YAMSGGTLIALAADEILMDKHAVLGPVDPQIGQYPAASILRAVEEKPVSEVEDTTLILAD
VSRKAVKQTRSFVFNLLKDRMGDEKATELALVLTEGRWTHDYPITAEEAQALGLPVNTDL
SSQVCNIMKLYPQSGIGRPSVQYVPIPYPSAPD
>aco:Amico_0565 hypothetical protein (A)
MVKMFDKAPQCLSKTSCFNNEPPLEETSILTSGFAFPKWMRGITFVVGFLILAIGMAKLF
SMKIKGLMLMFPYVLVGIVCLSMGGINNSMSISSEGVIYARTVWGKKRQEVLPWETVQSV
AILRKKNLFYARFFKEDGKGWQIPFRSDQWEIFQCIVNKYRPDLTIEDKTKV
>aco:Amico_0566 MscS Mechanosensitive ion channel; K03442 small conductance mechanosensitive channel (A)
MDKLKMAFPFAHQIAIAIGIVIVWIIVNKVVSLTTSRGFDLLHKRLVKNGKNGSRPAALQ
RIETLKGITLNVVKWLIAVIFVLSLIGSFGVNITPILTGVGLAGLGISMAAQNIIRDFLN
GIFVVLEDHYGVGDWINTSMGGGTVEKLTLRTTHLRDIDGNLIIIPNGSINGVTNYTKNW
SRAAIKIRVPFDSDVRKAMKIMEETAHTLQRENSSLFIGSPTVQGILDFLDSSMVLRTLF
DTTPGDQWALSREYRLRVKEAFDEANIPMAIPQTEVRLHSLEPKKIP
>aco:Amico_0567 Sporulation domain protein (A)
MARKKTTTALWCISSIIFLLIFQAIPAEAISRGIMAEAIIESLAIPRWTGEEHFSDVPEN
HPAFPAVETARAYGIIFPGERFHPDLEATRMEALLFAFKAMGWSHEARLINFLVPKNNPQ
IPEYMIPYLTLGKACTPCAPEVFLSDPLENLNPQDLQELKDWLIQCRRSISWDQTFHGEY
ASLRVCREKIGTPPSSWAIFIKEFQDKENALSLQKNLSEQGLSAFMANTECAYAVYVGPY
TNYVKAWEVLARIPADLAGQVVPYSEQGGNALFWAAIQIKDEQSPFIVTAHSLGKYILPL
SQMNKELKAEGAINGGFFTKGKPIGTLLINGIPLFPSYERRSAVGWTAKGKALFGSGEFR
AVLRKNDRIAPIGSLNTFPSQNGLALFSPEAGALPRPLQSDAEAFLLQQGAVKKLNRGDK
ARRIVPEGHVLLAARGYGIQIVNSLLEHGNPLSIEVQWRDSAMREAIFALQGGPMLLLDG
QLQTKNEGFSKGFRERRHPRTLVGTDGKALWWIVVDGRDPWHSNGVTLMEASQLAHNLGL
STVLNLDGGGSSQLLWKGEIVNAIPGGKERPLPYGIFFGSRE
>aco:Amico_0568 S-adenosylmethionine decarboxylase proenzyme; K01611 S-adenosylmethionine decarboxylase [EC:4.1.1.50] (A)
MSPKGYHFIVEASGCGGVIGQVERLQEILVEAAKRANTQVWSVSFHRFPPYGVSGVVVIS
ESHLSVHTWPEAQYMALDIYTCGEHSMPEVAVKYVLEQVGAAHTHITEITRGIDDGDEIY
YHSFITWEERLKEEVE
>aco:Amico_0569 hypothetical protein (A)
MNVNLNILINIIIILLVIISCGSSSGVPTGV
>aco:Amico_0570 sodium:neurotransmitter symporter; K03308 neurotransmitter:Na+ symporter, NSS family (A)
MKQEKMEREQWGSRIGFLLASAGSAIGLGNIWRFPYITGKNGGAAFLVIYIALAFTIGAS
VMLAEFAIGRAAKKNAVGAFRELKGGVWPLVGWMGLAVAFIILSYYAVIGGWTFAYIFKS
FTGLMSLHDTSAAQDSFLGFIANPTQVLLAFFVFMLMVVLVVYKGVGQGIERASKILMPG
LFIVLLVLVTRALTLPGASKGIAFYLKPDFSKVTGSTIIDALGQAFYSLSLGMGILITFG
SYIGKNENIPKSVVTVTFLDTLVAFLAGLIIFPTVFAFGIDAGAGPGLTFITLPAVFSKM
WGGMVWSALFFVLLFIAALTSSVSLFEVVVSYCKDELGWSRGKSSLLMGTAIFLFGVPSA
LSQGAYPINLFGKSFLDAMDWMCNNILLTTGGLLICLFVGWVVTDRIKDDISNKGRLNFA
LMSPWLLILRFLAPIAIVMIMWSGLR
>aco:Amico_0571 ketose-bisphosphate aldolase class-II (A)
MRKNSASYKEMLKKRPLNVQALWENEEVGLVSGRDIVRAFREANAIILAVNARNPLTIKG
VFKAAQKLNAAVFIEIAKSESTYCAGNFDNLPEYAVKTSAELGHGIVFGLHVDHYAIKSE
KDLFKAVGHLPSVIQKGWTSVAIDASHMPDWENLCFTRDIAMHIPPYLGLEVEVGEIKGP
GELTTVEEAQFFIGGLNSWGIFPDLLAISNGSLHGTYDTGQQEGIDLQRTQDIAHVIRPF
GVSIAQHGISGTPIEKVAKFANFGINKGNVATLFQNIVFGIKMDSDTGNAIAENGSYVKE
PHRGVSEKTWQKIVEWCDSQSYSRKDGNYKKANLPLGNVILEESPEIIGRIIDETEEWAS
RFIKAFNAVDSADRVLEVIAKRSDHNGAPEQAILGKRSDYTEDRAPGHSLKDGGDYSD
>aco:Amico_0572 threonine synthase; K01733 threonine synthase [EC:4.2.3.1] (A)
MARQGILHRYEKDLPLTRATPRITLMEGDTPLIHLKNLSRELKVELWAKFDGLNPTGSFK
DRGMVMAVAKALEEKTTAVICASTGNTSASAAAYAASAGLACFVLLPAGKVALGKLTQAL
IYGAKVVAVKGNFDEALQLAREAALSKKITLVNSINPYRLWGQRSAAWEICDELQKAPDW
IVLPVGNAGNISAYAAGLEYYKEIGKIDSMPRLMGVQAEGAAPLVLGRIVEKPETVATAI
RIGNPVNAEKAVRAIEMSNGKFDAVTDTEILEAQRELASQDGVFAEPASCAPLAFLLKQK
RAGKLSEGLRIVLILTGNGLKDPDSPLQGLPGPISAEGTLEALKGVLGL
>aco:Amico_0573 homoserine kinase; K00872 homoserine kinase [EC:2.7.1.39] (A)
MRLFRVKVPASSANLGSGFDTLGLGLSLYNFFDVRAFLKKGSYVLEIIGEGSGELGRENN
ALIQSYEFACNKWGIDPPGLDLCSLNAIPMARGLGSSSTAIVAGVAIANTLRENSLQKDE
LLSLMVELEGHPDNVVPCCMGGMVVSGVDGGIIRFVKMPPLPEDMVAVVAVPEVRVSTQS
AREALPTKVFLKDAVYNISRAALLAASWSTGNWSNLPWAMGDRLHQPFRARLFPGGEEIL
RELSNAPNCSGVAISGSGPSMIAFARGLAGDIAKLMCSIFSRHGIRSRFFVLREDREGLS
IF
>aco:Amico_0575 OstA family protein (A)
MKKGLRHVRACAVIAFLFIYAGALWGIEAHVTADTMVYHSRTGDFTAEGNVRIQRMELEI
TAPMGEGNSQTGHVILSGGVHIFGKWENEPVDLTSVFLEGHLSNGGRYSLRENVSGYLGA
RIIDAQELEVSESSFIAKKVKKFEDTKQKMFLSASTVKGNISNGETTDIQASGDVVIVIT
ETDGQKTRITGSNAVYSKAQDNIKVWGNALAVQPERTLRAEEILYSPQSGKILASGKPQI
TIQIQDKEGKKQ
>aco:Amico_0576 ABC transporter related protein; K06861 lipopolysaccharide export system ATP-binding protein [EC:3.6.3.-] (A)
MGAKTLKARKVCKAFKGRTVVSSVDLDVHMGEIVGLLGPNGAGKTTTFYMIVGLIKPDSG
RVMIDSKDITPFPMFRRARIGVGYLPQEASIFRNLTVKENIEIVLQELGKPQKEIETMVS
HILEELGLTSLASIPGYALSGGERRRVEIARCLSIMPDFLLLDEPFSGIDPIAVYDIQQI
ILSLRAKGYGILLTDHNVRDTLAITDRTYLIHQGEIVIEGSPDEVAQSEVARKFYLGDRF
SW
>aco:Amico_0577 hydrogenase maturation protease; K08315 hydrogenase 3 maturation protease [EC:3.4.23.51] (A)
MGTITLWGIGNPLFGDDGVGPFIAKELHKKRALHPITAIDCETIPENYIAPLKRNLPNLL
LIVDAADMNLPPGSVRRIPLHMVENVSFSTHGLPLGMLLEDIAQKITIIYIGIQPFSQNL
GESLSQKVKDAAEKLILILEKQHFEKIPLLYQENLSPK
>aco:Amico_0578 integral membrane protein MviN; K03980 putative peptidoglycan lipid II flippase (A)
MSSRVSRMVRHALVMMVGTFASRILGLAREIVTAALFGASSQLDAFYVAYTLANLSRQML
AEGALSAAFVPVFSQSLVQRGKEKASHLARQALWILLVAGTAVVFAGVILSPFLVKIMAP
GFDSVKASLAISMTQWMFPFLILVSLAALAMGVLNSLDSFFVPAIAPALSNVVYLLILFF
AASRLGIWTLIIAVLAGGVCQMVLQWVWSAWNGVLLLPEKPNSRDPELRKMMKLFFPYAA
GLSLNQINPVISRVLGSFLQDGAISVLNYANRVIQLPLGLFVIAISQAVLPELSRCAVGD
EKEFRETMRDAVRFALFVILPVTIGLVLVSDEVVNLLFYRGAFNAWAWHATGIALAMYAW
GLPGMACTTVFLRGLYAQSNPRSALLVTLSSVVSNVVFCLLLVKPMGFAGLALATSLGFT
FSSFAGGYLLARSINHPLDILGVKWTLRISIVLGAMAFTVWKFKSLCPYPVDAGLLLRCG
WLFIVMLLGALIYMGGTLAFHFHEWQWLRGALKRRDKE
>aco:Amico_0579 hypothetical protein (A)
MTRNKMKLVLLVSILLMGLTGTLGWASNSLQGKIDERTTVIWIEGTALGDMVIGSRAQAA
FVYVDGTLSHAVASDPNAPEWLKWHSNHYSDKKLKNRALFIMRYKAIKRWSFSPEMIRIG
EYKVTDDDILTSKDFMAVGELPPDSTGTLAFSVPAKYVPKGRNILISLGDFSGELNVPKR
>aco:Amico_0580 metalloendopeptidase, glycoprotease family (EC:3.4.24.57); K01409 N6-L-threonylcarbamoyladenine synthase [EC:2.3.1.234] (A)
MERRFLTLGIESSCDDTAVSILDGQRDVKADLISSQIKDHAPFGGVVPEFASRKHLEAIL
PLVDRALENAGVSDPAQELSLIGVTAGPGLMGSLLVGVMTAKALAQTWHLPILGVNHLEG
HLFANVVASPDLEPPFICLIVSGGHTEIILAEDFGNYSLLGATRDDAAGEAYDKVAKLLG
LGYPGGPIIDSLAHKGNSEAFSFPVPLRSSDEIAFSFSGLKTAVLWAVKDLKEKSVDLPI
ADLCASFQKAAVEALMTKVERAVEVTGIRKVAISGGVAANRGLRNALQRKKDWNVFIPPA
IRCTDNGVMIAAAAYNGYKRGLISDLFLTPNPSWPLV
>aco:Amico_0581 chaperonin Cpn10; K04078 chaperonin GroES (A)
MNLKPLGDRLVVKVINQEEKTRGGIVLPDTAKEKPQEGEVVAVGTGKVLENGQKLPLEVK
VGDRIIFSKYAGTEVKLDGDEYIIFSERDVLAIVEK
>aco:Amico_0582 chaperonin GroEL; K04077 chaperonin GroEL (A)
MPKILTFSEEARHAMLRGIDKVADTVGVTLGPKGRNVVLEKKFGSPTITNDGVTIAKEID
LEDSFENTGAQLVKEVASKTNDVAGDGTTTATVLARAIIREGMKNVAAGANGMLMRQGIE
KAIDFVVDELKKMAIPVKNRDKIAQVAAISANDSGIGQLIAEAMEKVGQDGVITVEDSQT
VGTTLEMVEGLQFDKGYISPYMVTDPERMEVALDDAYILIHDGKISNIKDLLPVLEKVVQ
TGKPLLIIAEDVEGEALATLVVNKLRGVMQVAAVKAPGFGERRKAMLSDIAIVTGGQVVS
EDVGIKLDSADISMLGKAKKIRVTKEETTIVEGSGNPDEIRKRAAQIKRELEDSTSDYDR
EKLQERLAKLVGGVAVIQVGSATETEQKELKHRIEDALNATRAAVEEGIVAGGGVAIINC
IASLEKFLENFNGDVKTGGTIVLSSLSSPLHLIAQNAGFQGDVIVEKVRGLRAGNGLDAS
TGEYVDMIEAGIIDPVKVTRSALQNAGSIAAMVLTTEAIVADKPEPKGASPMPGGPGMGG
MEGMY
>aco:Amico_0583 GMP synthase, large subunit; K01951 GMP synthase (glutamine-hydrolysing) [EC:6.3.5.2] (A)
MDNIIILDCGSQFTQLIARRIRELKVHSEIIPWDVCIDDIRQRKPRGIIISGGPQSVMDE
DSPTVPMELFEFGVPILGVCYGMQLIAKLFGGQIESGSSREYGRTAISLKDLNSLLFKSA
PGTFEVWMSHGDHIAKLPDGALLLAETDGGVPAAFAIEEKGIWGLQFHPEVAHTQNGITI
LSNFLFNICGCTGDWDLGSWIDMMVKDVQQKTENARVICGLSGGVDSTVAAVLTSKAIGD
RLECIFVNNGLLRHREAERVLEKYKQLDLNVHYVDASNRFLDALKGVIDPEQKRKIIGET
FIRVFEAEAAKIHNAEWLLQGTLYPDVIESGHKGKGASVIKSHHNVGGLPEDMKLKVLEP
LRDLFKDEVRTIGALLGVPEEIVNRQPFPGPGLAVRCLGEISRDRLDTLRAADEIFREEF
SKSETYFTVWQSFCVLLPIKTVGVMGDSRTYAEVVALRAVESSDGMTADWVRVPYDVLDR
TARRICNSIKGINRVVLDVTSKPPSTIEWE
>aco:Amico_0584 protein of unknown function UPF0118 (A)
MHGKAQPYDCVFSVKKLKWVRLLAYESRRPYKRIRSFFLPFTVVFLALGALAYLVSFNLL
RPLAWSAILSFFVYPFYTLIYEKILKKKYANIAASLTTAVIIVLIVVPSIFVGVTLAREG
IRIYGHLATVLSRVNVEQGKTIMSVFFPDVLAERIRPFLAEYPFLVNVIEQVGSWIASTL
ATLSRSFLGDTIRILYQLIVIVVASFFMIRDGHIILDYVNDIVPLPLKEKEAFFNRAKQI
LQAVIYGITLTAGVQGFLGALGWWYVGLPSPAVFGAVMALLAMIPFIGTPLVWGPGAIYL
FYSGQIKEALILAIWGLIVVSMVDNFIRPIFISGGGKAHVLIIFIGVVGGLASWGFLGLF
LGPLVISLFIFLLDSYRNIWKNYIREYGIRPSSAVSLKKKEE
>aco:Amico_0585 Molybdopterin-guanine dinucleotide biosynthesis protein-like protein; K03753 molybdopterin-guanine dinucleotide biosynthesis protein B (A)
MAYIFAVSGMKNSGKTKLCLLLLKYLKEAGIHVGYIKHSHEKVLSPMDTDTGKVLSQGIP
ALYWGVDGCRYEKPGEISIYDIQNRIGSNFDILLLEGGKSFPCHKIWLGEADTCPGNIPG
IVAYYEAIPAKKGGRDDTKRFFSFGEESSIADFIIALYERSSERLSLIIEGEKIPLRPFV
SDFIEGGIKGMLSSLKKIDKLNGDIAISIKKEKDK
>aco:Amico_0586 V-type H(+)-translocating pyrophosphatase (EC:3.6.1.1); K15987 K(+)-stimulated pyrophosphate-energized sodium pump [EC:3.6.1.1] (A)
MDAFWIVVGSGVLALAYAFFAYGKVKRFKVENERVNELSEIIHGGAMAFLSREYRWLFPF
ALLVGALLWFTIGMGTSISFLVGALFSAVAGYIGMTVATRSNGKTSFAATLGMNEALGIA
FRGGSVMGMSVVGLGVLGIMICYALFKDPNIVTGFGFGASSIALFARVGGGIYTKAADVG
ADLVGKVEAGIPEDDPRNPAVIADNVGDNVGDIAGMGADLFESYVNSIIAAMAIGLTIFG
DRGVFYPLLLSALGIASAIIGTMFVRVKEGGNAQVALRVGTFVTGGVMIFGSYFITKSVF
GDLTLFWSVLSGVAVGVLIGYVTEIYTSGDYDAVKQIAKSSETGAATVILSGIAVGMKST
VIPVILICVATLVGFKFGGLFGIACAAVGMLSITGMTLSVDAYGPIADNAGGIAEMSHLP
HEVREITDKLDAVGNTTAAMGKGLAIGSAALTALALFAAYAHAVNLDAIDLKDPYVMVGL
FVGGMLPFLFSALTIQAVGRAAQSMIDEVRRQFREIPGIMEGTGRPEYERCVDISTGSAL
KEMVFPGLLAVITPILVGYILGPAALGGLLGGAIVTGVMMAIFMSNSGGAWDNAKKFIEE
GNFGGKGTSNHAAAVVGDTVGDPFKDTAGPSLNILIKLMTVVALVLAPLFI
>aco:Amico_0587 DNA primase; K02316 DNA primase [EC:2.7.7.-] (A)
MGDDVVRQIKDRLDIADVVGDYVRLHKTGKNLKGLCPFHQEKTPSFIVSPDRQTFHCFGC
GEGGDVFSFIMKIEGLNFREALELLAQRAGVEVETSPSHFSTKGKRSLYDIMETSLFFYR
SSLKNQGGRLAQQYLNSRGMNIESASLFEIGWAPPTWDSLWRLLFKEKVSLKEALDCGLV
IEGTKGIYDRFRGRVIFPIRDVSGRLLAFGGRIIDGDSAKYINSPEGVLYSKRKNLYLLH
MAKQEIREKNRVILVEGYMDAIRLHMTGYKEAVASLGTSLTEDQARLLKRFTNNCFICYD
SDTAGQEAAVRGMYVLQQCGLDVRVVELLSGKDPDDLLSNEEGRELFRKAMERALPLVLF
HLSLRQRQLENPDTRRAAAEDLLQGLSQLSPIDIAPFLSSVSAALGILPYELQEQLESIR
SAKKSQKTISSEQSYKTMNNNENSSRNSVVDPLEAALVYCLWNDIARRRVARPEEVFCLV
ENEDVKNMLAAIFSGHSPESLEEHWRTLNETTPFAILAGGGAFCDSFSEDQDCWDAISLA
LERRREEEVFKKIHERMLRGEASKEDLEEYSKIAKKLKSRS
>aco:Amico_0588 RNA-binding S4 domain protein (A)
MRLDKFLKESRLVKRRVVAQEMIGIGAVRLNGRQCRSSAQVCVGDTVEIAYMTRVLKVTV
LVDDEKELRKKQSIPYVLQEERRVNSDEKPW
>aco:Amico_0589 enolase (EC:4.2.1.11); K01689 enolase [EC:4.2.1.11] (A)
MGVIAGVYGREILDSRGNPTVEVEVWLDNGIIGTAAVPSGASTGTHEALELRDGGDRYMG
KGVLTAVGNVNDKIGPELIGSDPSEQVFIDMAMVQLDGTQNKSNLGANAMLGVSMAVARA
AAEDHGLPLWAYLGGIGPNLLPTPMMNVINGGAHADNNLDIQEFMIVPHGAGSFTEALRM
AVETYHALKKTLINRGYSTGIGDEGGFAPNLQSNRQALDLILEAVESAGYTPGDQISLAL
DVAASELYKDGCYNFEGEGKILTREEIVSYYGDLCKAYPIVSIEDGMAEDDWDGWSVLTK
NLGKSMQLVGDDLFVTNPERLERGICQGVANSILIKLNQIGTVTETMKVIDMAIRQGYST
VISHRSGETDDTFISDLAVAIGAGQIKSGAPARTDRVAKYNQLLRIEEEISSGLGTEYAG
LTRFNICR
>aco:Amico_0590 CoA-binding domain protein; K01926 redox-sensing transcriptional repressor (A)
MKIAEPTVERLVQYHRLLEQLYNEGQKVVSSQEIGEMLAFKASQVRKDLSYFGEIGKRGV
GYHVEKLYRHIDGILASPRKWPIALIGVGRLGEALLGHKAFKSPKFDIKALFDVNPEKVG
RKIAGISCYHVDDISDVMRKNGIEVVILTVPSSVAQECVDKIVQAGTVKGILNFSPLSIV
APDSVLIYSVDISVELEKLLFYLKHREER
>aco:Amico_0591 preprotein translocase, YajC subunit; K03210 preprotein translocase subunit YajC (A)
MNQQCGQTTGAGGAQGGLLGMLFPLVIFVLIFYFFIIRPQKKRQKQHDDLLAALTRGDQV
ITAGGFFGIIREVKDDSIILEIADGVKVRILKSSIVNKRSSVAEQGKEKVTEEPKEVSEE
HKIEEKTTEENEKK
>aco:Amico_0592 protein-export membrane protein SecD; K03072 preprotein translocase subunit SecD (A)
MLKKDRWRLAIVIVVVVAALLSVFPLDGKINLGLDLKGGAHIVLQAKPTSGSALTDDSIE
RLLAVLRNRIDQYGVAEPVIQREGRDRVIVDLPGVEDPEAALELIGKTALLEFRKVLGAT
PAMPPGPERQNYASDDEFQAAQKRWNDAKVEIETYKSELEKQVGIAGGDIVAKDEEGRYF
LLGPSLVSGKHLVDAKTQFDNLGRAVVTLEFNSEGAKLFEQATAENVGKQISIVLDGNVV
SAPVVQERISGGNAQISGRFSTAEAQRLAIMLRAGALPVPVDVLENRSVGPSLGADSINA
GLKAGLIGTLLVLGFMLLYYRTLGIAADVALTVCLLLVFAGLISLKATLTLPGIAGIILT
IGMAVDGNILIYERIIEEAKLGKTPTAAIDAGFKKALTTILDANITTLIAAGVLYYFGSG
PIRGFAVTLSIGILASVFSAIVVTRVLLQVLMGGSKSPFLVNRS
>aco:Amico_0593 protein-export membrane protein SecF; K03074 preprotein translocase subunit SecF (A)
MFRRDFSFKFMKHRRQAILLSLGLIVVSLVLLFTKGLNLGIDFTGGNLIQVEFASQVPVG
DVRDVLAEIGQKQAVIQGYSDNGVIIRVNVDTEESRKEVIQTLKDKYPGMEVLRFEKVGP
VVGEKLRREAFLAVSLALLGILAYITVRFKFRFAVVSVIALMHDTIITLGIFSLLGREIS
LPFIAAILTIVGYSLNDTIVVFDRVRENWKYLRQEGLLEVLDMSINQTLSRTINTSLTTF
FPVLALFIWGGAVIANFSFALLLGILVGTYSSVCIASSLLAEWYLRYPESKK
>aco:Amico_0594 Radical SAM domain protein (A)
MAITMIDRAKGILSQKAIEKAASMLKKGDEKNLTTLFRGIAGIAPARYHRETFKQLADMV
EKNDPFVGFVKRIALELNPHCLSKFIHNLVVNFMVLGRGIRDQKEKEYNVHLPNFMVISP
TMKCNLHCKGCYAAEYDTSRELTFYELDNLLKDAKDLGMYFFTFSGGEAFFRNDLLDLWE
KHNDCYFQVYTNGTLLDDKMVDRLVKLGNVMPMISVEGSREQTDFRRGAGVYDKVIAAYQ
RLNEAGVMFGFSATYTRSAADYMASDEFIQTMIQRGCKVGWFFQYVPVGENPDLSYMATP
HQRARLHEKVEEWRHRDDCPIFIGDFWNDGPYVDGCMAAGERYWHIISDGSVEPCVFVPF
AVDNIRQKSLVDIARSPFFTYIRNQLPYDGEDNLLRPCMILDHPDVLREVVTKFGARPCH
GGLGNLLSGEIPRALDEYAQEIKQIYDPLWEKREKGKYLKSLEKEDKKEWLERMTLPTGS
EEK
>aco:Amico_0595 hypothetical protein (A)
MRSYALAVGLAMLISAVFAFQNTGEITVNFLIWTRQVPQGIWEVAVFAGGCVLMWLVSMS
AALESRGKYKKQIRELDGKMKKLEEERTSLLNALNATSNVTSHNATSCVEEGKENCIVLP
SEPLETVKEEFETTPREENEQQ
>aco:Amico_0596 phosphoesterase RecJ domain protein; K07462 single-stranded-DNA-specific exonuclease [EC:3.1.-.-] (A)
MTSFCLRSKLNVTTLEDSCHRIARELSCPPFVAAILEMQGRVSLHDIDKARAWLSPSLDF
FAASCFLGEGARAVAERWQRLSSLGNVVVYGDYDVDGVSSTTLAMELCKERAAGVRYYIP
HRHMEGYGLHRQVVQQLLVAGCDTLIIVDCGTKDGDILKEAQQTGMNVFVFDHHLPEKGE
LPASFIVNPQIDGDKEGKLLCATAVLWLWAYQFKIMPMEWLAEHLDLVALATIADCMTLG
SLNRALVKEGLERIRYTARPGLELLIKRLGLFHRFVNEEQLAMKVIPCLNAAGRLAFADL
AVKVLTGEEPVENHVEELISLNRKRQNLSTRITKEAVKVVEERSKHVLFEESWPVGVLSG
VASRLCSEKNAPVVLAAPVQDWIRGTLRMPEGGNAVQVLDHLSDQLEAWGGHKQAAGFSV
SKDNWEKLRGDLEHILASVEYEDPEISALALHPSQITLQDWKSALDLGPFGMGNPCPLLY
CESYGNEQFLPLGKTGLHLKIQLGSEYLVAFNSVEILKTLSSSHITGWVYHPRVDFWRGQ
PRLQFMLDYIVLDS
>aco:Amico_0597 (p)ppGpp synthetase I, SpoT/RelA (EC:2.7.6.5); K00951 GTP pyrophosphokinase [EC:2.7.6.5] (A)
MRDSYIGRIPETERTISVKFAWHELWSKVTYYLTKEELKKLGEAFVMAADAHGEQKRSSG
DPYVVHSINVASILADMQLDLVTLIAALLHDVLEDTALSAEKVKSAFGDDVITLVDGVTK
LGKLPFKSFEDYQAENLRKMFVVMAKDIRVVLIKLADRLHNMRTLGALRRDKQLRIAKET
LEIYAPLAHRLGIYQVKRGLEDLAFKYSDPDMYYEIRRRVRKKLPEREAIIKKAIEILQD
RLKQESIHFKVKGRAKHFYSIYEKMNRKKLPVEQLYDLLALRVVVDDVAACYTVLGIVHT
IWKPIPGQFDDYIANPKTNMYQSLHTTVVGPTGEPLEVQIRSAEMNRLAEYGIAAHWRYK
EGGNVLDDLDARLTWIRQALEGDHEGGPTEFLERLKEDVLTSDVFVFTPQGKVVSLPKGS
TPIDFAYAIHTQVGNRCVGAMVNNRIVSLTYEVKNGDIVKIITSPQGTPSRDWLKMARSS
KAKGKIRSFFRQQEKAERQEKIERGHELLEREIKRRDIEDLSAEYEDLIPLLNRIARDIG
HANGEDILVAIGNNTLSPSTLIQKLIGRTQVPALPEIPEEIPPAGIKKTDSDIIVEGAEG
VQVVIANCCLPVPGDEIVGYSTRSRGITVHRSGCPNVEEAGETRLIQISWGPGTRGNRYT
TRLKLEAMDRSGLFTDVAQAIMASDGNIVGIKANVVGGTLARMKIEIRVRDIEHLYAIVA
KLNAVKNVIEVTRG
>aco:Amico_0598 D-tyrosyl-tRNA(Tyr) deacylase; K07560 D-tyrosyl-tRNA(Tyr) deacylase [EC:3.1.-.-] (A)
MRAVVQRVSSASVCVEGERVGSIDQGLLVLLGVSGKDTAADAEWLVEKIVNLRVFEDEER
KLNRSLLDVGGKLLVVSQFTLYGNCRKGRRPSFVEAAPPEVADALYNVFVTKAKERNIPV
QTGVFQAHMMVELVNDGPVTLIIDTPEGA
>aco:Amico_0599 beta-lactamase domain protein (A)
MDYKRFPLGALWTNGYLFWDSHKRGFFVDPGGEASDVIAFLEEQKIHLEWILLTHGHIDH
IGGIPMLAPYASKGVAVATEDEKLLNNPNLNLSQWIGLDFEGWNASLLLADSDQIQIGEY
TISVIATPGHTPGSICYVVKRHNESLLLSGDTLFARSVGRTDLPGGDSKILALSLRKLTV
LPDTMAVLPGHGPETTIGQEREWNPFWPDRESQVK
>aco:Amico_0600 DNA repair protein RadC; K03630 DNA repair protein RadC (A)
MKLKQLPLSERPRERLFREGATALSLAELIAILLRTGSENKDVLGLSGELLHLFGGLKGI
SKASISEILQVKGMGKAKVAVLVAALELGKRLMACDTNIESERDEWRKTLSYLCRLLSEE
EREIIVSLFLDGKGGVISKERVSYGGIEGAFLDVKYLFRKAVRLDARGMVLIHNHPNGTL
RPSREDIMLTEFVERSLSVLDISFVGHFIAARGEWVQIPPGYTA
>aco:Amico_0601 cell shape determining protein, MreB/Mrl family; K03569 rod shape-determining protein MreB and related proteins (A)
MKVGSVQVFRFISGMFGTDVGIDLGTANIVVYIKGKGIVFNEPSAVAIRKKIKGGGKIEV
IAVGNEAKAMAGKTPTGVYTIWPLQDGVIANYDMTEELIRYCLKRAAGGSTVLAHPRVVI
SVPAEVTEVERKAVVDATLGAGAREAYVVEEPIAAAIGVGLPIKEPRGSMILDIGGGTSE
VAVLSLGGIVVTNSLRTAGKDMDEAIIAMLRQKYALLIGDTTAEEVKMQIGTALPMEDEL
EMVVKGRDLADGLPKADMVTSYEVREALEPIIRRIEDMVKVALEQTPPELAKDIVDQGII
LSGGVSQLRGLSERFSRALSTPVIVAEDPLFSVAQGVGKILENLDDMKKVLLSVEKGAQ
>aco:Amico_0602 Rod shape-determining protein MreC; K03570 rod shape-determining protein MreC (A)
MRKPDSGDFNKEVIHGLVALAASFMLLALAPQILLFRTPSDWVGKVLFYPEVPAVLLNNT
LRKASFWFRERSALIAENQKLSQENWILKVAISQEKVESYMERMNQITKHARITLRSPHD
WWTEIRINQGEENNLKPGFPVLQKGSLVGRITRVEAGYSWAELITSSSLLIPVVVDQTRD
LGVVTGDGQGQIWLQYISEGRSIEKGMTVSTALVSESLPPGLPVGSVTGELRHSSGGFVA
YRIEPGADFIRLYQVEVLTEGTKP
>aco:Amico_0603 hypothetical protein; K03571 rod shape-determining protein MreD (A)
MTSFVIAWYAQDLLRVFSSGHFLVPEIFLLVLLYMALKHEDEGAYILWSGFLGGILWDLR
WPGLVGVSSALYVASILFVRWIWLSLPSSARSVPAFGLLIWSAHLVLTFIRLLMWGIREQ
TLLKVFLVQQGVLLPMVFGACLLYAWSVGQDDA
>aco:Amico_0604 penicillin-binding protein 2 (EC:2.4.1.129); K05515 penicillin-binding protein 2 (A)
MPSDRSDIDRRLRTWRIVMLCSMGLLIGALYYFQIIHGDSYIKLATGNRLRFVRFAPSRG
NIYDRNGAPLATNIRTFDIMGYPLDLEKEQLVSKTSEILNKHGIPLTSEEIKNTVKRQYW
APYRVVRVVSNLTLTQMVDLIADPEFPPQLFPVPVWRRTYPSGALTANVTGYVAEISEDE
LKSKREGDYVGGDLIGKAGIEFSYESLLRGMPGEESIEVDARGRRVQEIDFKSPVKGKDI
YLTLDLGAQRLSADLMKENRGSVVVLDVETGAVLVLYTAPSYDNNPLAWGVSAREWKSLL
KDPERPMLDRSIAGVYPPASTFKPLVALSALEEGAITPKTTYFCGGSFQLGGRAFRCWKR
GGHGTIGLKEALSQSCDVYFYQTGIKVGIDRLTRWGQKLGVGNLTGIDIPGELSGNRAGR
EWKEKVVKEVWYQGDTVNYSIGQGFLLMTPIQIARMYAVFANGGNLITPHLYRGEMVPPQ
KLNLSKNHIKTIHEGLVNVIKRGTGWRAGTFGVTVAGKTGTAQNAHGPDHALFAGYAPAD
KPRYVAVAVIEAGEHGSSAAAPIVGEVLAYLVGHDSLK
>aco:Amico_0605 septum site-determining protein MinC; K03610 septum site-determining protein MinC (A)
MESMETFQTPVLLKGTGGGLRLIVPEELKEKEVFMELERVSSQAKALLEMKVILDFQGRI
LSKDFIIGILKDFIWSKGVFVSSWVTYDAESQHLLQAFGAKTGEPAREKPHGKGKNYDTL
FLMRSLRSGQRIEHGGDVVIIGHVNDGAEVIASGNICIWGRLKGLAHAGSDGNTEQSIVV
GDFQAKQVRLGSKVGSYLDSSMEWWAHSVLITLEHDSLFVRELKI
>aco:Amico_0606 septum site-determining protein MinD; K03609 septum site-determining protein MinD (A)
MEPRVIVVTSGKGGVGKTTTTANVSFALAKAGYKVVAIDADIGLRNLDVVMGLENRVVYN
FIDVIEGTCRLPQALIRDKRVDNLFLLPAAQTRTKDAVSPDQMVELCEMLKKEGFDFILL
DSPAGIEGGFKNAAAGATEALVVTTPEIPSVRDADRIIGLLESMEKKPIRLVINRVKPSM
VKEGEMLDVQDVLDVLAIELIGIVPDDDSVVKSANRGEPLTSGDTSLASMAFSNIADRLL
GKEVAFLNLDSQRGSGFFSGIKKLLGF
>aco:Amico_0607 cell division topological specificity factor MinE; K03608 cell division topological specificity factor (A)
MLGILQKLFGREGTKKTAKERLQIVLIHDRSDISPGLMEELRKDMIEVLSKYMEIDTDNI
EMELDKANKSVAFVANIPVVRIKRKSQSEQ
>aco:Amico_0608 rod shape-determining protein RodA; K05837 rod shape determining protein RodA (A)
MGEKRFSIKEIFAYGDKVLIISVLALFVLGVLSIYSAEMGVGRKASGFAMRQLVWGLISL
VVFFVVIKVGYRRLINWAYFIYWVFSVGSLLIVLLTGLTVKGAQSWLNLGLLRFQPSEAG
KIGLALVMAKHFCRYPPENLSRFIGGLILAGISTLLVFIQPDLGSSIVYGLMILIALVVA
GAPKRYVLTLTGLAFVLLPVGWQFLKEYQKKRLLVFINPALDPLGAGYNVIQSRIAVGSG
GLLGKGFLHGLQSKLRFLPEPHTDFIFSVYAEEFGFLGSLIVLVLFCVVFWRIINAGLRC
KDKRGKVLVASLAAWIWFQVVESIGMSMGLLPITGLPLPFLSYGGSSLLAVSVAIALVMS
VYLSTMKDYE
>aco:Amico_0609 Radical SAM domain protein (A)
MEIPDFDDGLWPLLAQVAHPSRYAGCEWGPVKPKESGQSLVRFCLAFPDVYEIGMSYVGF
QILYNLLKRLPKSDVERAYCPWIDMEELLRKNELYLGSIETGRPLSSFDGVGFTLQYELS
FTNILTMLDLGGIPLYGEERIESDPIVFAGGPGALTPEPVAPFIDVFCLGEGEVLLPQIV
DILYETKGLSRKERLNSLAGIEGIYIPSLVDVKYGEGGAVFFSSSRLPVRRQLVQDFKDA
FYPDNLIVPSAGVVHDRVPVEIFRGCTRGCRFCQAGIIYRPVRERGLEETSKIVRELVLS
SGWEEVGLVSLASCDYSGLTPLLNDLTPFLDEKGVKLSLPSLRMDSFSIDLAASLQAMRR
GGLTFAPEAGTQRLRNVINKGVTEEDIKISLETAFKHGWDRVKLYFMMGLPTETEEDLQG
IIDIALQTLTLGKAYKRKVNVAVSVAGFVPKGHTPFQWEPQNTVEELREKGQFLKRQIYN
RRISLKYHDPEQTFLEGIFARGDRRLAKAIESAWRKGARFDGWSETFSLQRWLDAFDETG
IDPLFYTSRSRSKEEGFPWDHIDTGVSRAFLWKEKEKAFKGELTPDCRWNSCHGCGWQNS
GCQWSKGECSL
>aco:Amico_0610 conserved hypothetical protein (A)
MIRVRITYSKRGRGCFIPHVVIPQLIYRSGRRAGLVFALSEGFTPRPRVSLGPELPVGVV
AFAEPADIWIEKWDEGTLDRWNNVIPEAFTITGGEVYEGPSLSKSCDASGYLLGFRSPIY
FEKLAHDLEQGIFLQEKHVFSAVEGTFIKLILKTPFAFGPGTLVKKLVEAGYTKGWSDVK
IVRTSVGCWNGSEVEPVVTQRVLPRLPRNFKTEGMLRHD
>aco:Amico_0611 ribonuclease, Rne/Rng family; K08301 ribonuclease G [EC:3.1.26.-] (A)
MTDRKIIANTLDPEEMRVAILEKGKLVDIFVERMWERQKTGEIYKARVDSVLPGIHAAFV
NLGDGRNAFLYLNDAKGINLKPNVEVVVQVVKAARKNKGARVTSRISLPGRYLVLVPDGQ
ETGVSKRIIDEEERKRLRFLAKKLRDEGEGYGVIIRTAAEGVDEETLTHDLHTLVDLWRE
IRHDAQIQAAPCLIYRDIGLVGRVLRDELTGDVSEIVIDSEEECHKVKDYLNRILEGQEP
EVSLYEGSSPIFDFYGIERELETALDRKVWLRSGAYLIIDHTEALTVIDVNTGKYVGDTD
LRHTVLDTNLEAADEIARQLRLRAIGGIVVIDFIDMEYEEDRQKLLQRLDEVFQKDRYRA
RIFGVSQLGLVEITRKRARPDVRSVMTRGCPFCGGYGWVLKEDSVAMHIKRFLRKVSLSN
KADAMLLETHSVIAQYIADTYLAVWEEELQRRIFIAAAPEFAWNKYRLDMQGPIDVVERR
IEQMEQWEAQIRVYRTASS
>aco:Amico_0612 SMC domain protein; K03529 chromosome segregation protein (A)
MFIERLRLKGFKSFGGSHELTFSPGFTAIVGPNGSGKSNILDGLRWVLGEGSPNCLRITR
QSDLLFQGSISLPTATETEVSLCIREDPKICTIKREFSPETGTSLFVDGMRIRLQDLDDV
KRQWHMEGEQFAFIGQGEVAEAIHHRPQQRRSILEALFGIDQYRKKREDANQKLKFASEE
LARLETLVSELTSRRDEIAAMVTIAEKARRLLDELDEKRRGYYFSRRAFLERELYSFQSR
IHALERRKNRAAEWETIWKEGLSFYQSLFNSYEQQKKVHEERTESLGFQRETLRRQCFAT
ALTVKSARERLIAQKEEKRHVEEVLSKVDEEATLARGTSYSLTQNLHKKKEEVSALWQKL
SNLRSSLRAERQRRQEYGNEYARVEGECVKILSRLQARSEALDKNEKELEEAKNKVFVAE
KETETYKKEFEYTHLSYKKIIERHGEIYVQCQRLATSLSQLKKNVDVLENQLETVLENTE
QRLYPEPVRVILAAQKLGKLPIQIKLAAEAFKCEEKLAAPLEAYLGGRQFWLFVKSLEEA
QLGIELVKQKRAGRITFLPLEQCHPRNPDYGFPLPCQGTVGWATDLIASEQLWSPAVNHL
LGDLLIVEEYDVGMNLARAGASFPIVTLQGDVFTVGGSVSGGKFRKTGGAIERRLQIEDL
EKNLKDKRGSLERVVSLLQEAEELECVIAKERAFWKEKEQEAEKKLLSHSIRFERQREEI
VRLEKERSFFLNDVEDSGKLLKRTQHSLKELEEAIASFGDFPDETELERELASAKGEEAV
LCEKVKSGEVLINRIESEAAQLTERLRSLSGELENTELSLDEGLDRLRELGVQSYELWEN
IKEIDSERARLSAETESLVERTSLLRERCAEAHERVQIEEEKVKDSQRQVDSARLELNQI
ISLWEDAYHYPGTENISLEEYEEESLAHVRRLEKKVRELGDYDLGVLSENESLKNRLAFL
TVQIEDVHGGIGELQSLIQSTDERVGLLFGEALKNTDERFNSLFQRLFGGGEAHLELEEG
LSLWEAGVDIFARPPGKRLQNLAQLSGGEQSLTAIALLFATMEVAEVPLAILDEVDASLD
EYNLLRFIDLVSDYAMHMQILAMTHRRSTMERADVLYGVTMDEPGLSKVIGVHLDEWTE
>aco:Amico_0613 methyltransferase small (A)
MDGIKVTKDNVLYGALTAWQPVDGPRVTVDTILLASFVKARGKDRILELGCATGVISLLL
ALRLPEATKIEGIDIQEDLVNLAKRNAQENGLDARVSFFLSDLRNIKDRYASQSFDVVVT
NPPYDEPHRSRWTDSFSDATARQGLYCSLKDVVKAAHFVLKNKGHLFMIFRAQRGAELVA
ALVNENLEPKRLQMVHPYPGKKATVILVEAVRSAGKGVVIESPLYIYDGEGNFTPELLAA
YDLSKE
>aco:Amico_0614 Uroporphyrin-III C/tetrapyrrole (Corrin/Porphyrin) methyltransferase; K07056 16S rRNA (cytidine1402-2'-O)-methyltransferase [EC:2.1.1.198] (A)
MPLFVVPTPIGNLEDITLRAINVLRKVDVIACEDTRKTAILLQRYHIHVPTVSYYAHNEQ
RRTEQLIERLRRGEKVALVSDAGTPGISDPGSVLIQAAISEGFEIDILPGATAFVPALIH
SGFETHPFTFYGFLPDKKGERREILQSLQFHPFPLIFYLSPHKAQKHMADMLDILGNRRA
ALVREISKIYQEARRANLDAILSQAEAEGVRGELVLVVDKPLQQVLDDGQWKKEAEQMVT
NGISQKEVVKFIIQRYPVAKNAVKDWLIQVRQKIDR
>aco:Amico_0615 methionyl-tRNA synthetase; K01874 methionyl-tRNA synthetase [EC:6.1.1.10] (A)
MSEKSFYITTPIYYVNDIPHIGHAYTTIAADVMARYRRMMGDRVFFCTGTDEHGQKIQQS
ADAKGMTAKELADRTMENFRRLWEVLNISNDDFIRTTEERHEKVVQGIFKKLMDQGDIYK
GTYEGWYCIPCETYVPESSMKEDKTCPDCGRPLQKMEEESYFFRASKYSDQLLDYYEKNL
KAIMPRSRYNEIVSFVRSGLRDQSVSRTSIKWGIPVPGDEKHVVYVWFDALINYLTACGY
MSDSEKLNIFWPSVHHLVGKDIIRFHCVIWPIMLIALGLNPPVTVFAHGWWTVEGEKMSK
SKGNVVDPFEMADVYGVDPFRYFVLREVPFGLDGDFSEQAMVLRINSDLANDLGNLLNRT
LQMVKNFRDGIVPAPTNFESLDKEIETLLQSTFSQVEESMSCFAYEEALKAIWALIRRGN
KYIDETMPWKLGKEGPQERLDTVLFVLAEMLRGTGLLIAPFMPLTAEKLWGQLGLPGTPE
KHGIPAFSFGGFPAGTQTIKGDVLFPRIDVENWKKERAEREARKGSVPDPGNHEEQIMIE
DFAKVELRVGQIIAVEEIPKAKKLYKLHVDLGYEKRTIVSGIKEHFSVEELLGKRIVVVV
NLKPVKLCGVESRGMLLASGPADKSTLALLTPDKDIPLGSRVS
>aco:Amico_0616 hydrolase, TatD family; K03424 TatD DNase family protein [EC:3.1.21.-] (A)
MFKVSYFVDTHCHLNSEDYNEDLDEVIERAKSQGLARMLVVAADVPNSRQAVELAEKYAS
YGIYATVGVHPHEASTIVDGIPEELFLLAQHPRVLAIGESGLDYYYDHSPREIQKQSLLW
HIELAEKAKKPLVLHIRDAFDDLFDILKENDKRQYHGVIHCFSGNSYHAKYALELGFYLS
FAGPVTYKKNQELRDIVASMPLNRLLCETDAPWLAPKRYRGKRNEPAYVTEVYDMVADVR
LIDREELKEALWNNACSLFRWEEL
>aco:Amico_0617 queuine tRNA-ribosyltransferase (EC:2.4.2.29); K00773 queuine tRNA-ribosyltransferase [EC:2.4.2.29] (A)
MFEFRLQAQCPVTGARAGEFVTPHGVIKTPVFMPVGTQATVKAMAPFELEEIGAQIILSN
TYHLYLRPGADIVEEAGGLHSFMDWHHPILTDSGGFQVFSLATLNRVTDEGVECQSHIDG
SRHMMDPEWSMEVQQKLGSDIAMCFDQCLHYPTTKEEAETALARTTRWARRSKDAHTRED
QALFGIIQGSVYEDLRRRSAEDITSIGFPGYGIGGLSVGEPHHIMYEMLDVLQHVMPFDK
PRYLMGVGHPSNLVEGVARGVDMFDCVLPTRNGRTGTVFVSTGRINIKNQVYARDFTPLD
PSCDCYVCRHFTKAYIRHLYKAGEILAARLCSWHNLHFLIKLMEGVRESILNGTFPAFRK
NFIEVFHGEGDSVENESL
>aco:Amico_0618 Sua5/YciO/YrdC/YwlC family protein; K07566 L-threonylcarbamoyladenylate synthase [EC:2.7.7.87] (A)
MKTKVYKVERWNPEPHIIAEAAYAIRSGKLVAFPTETVYGLGANGLDDGAVRKIFAAKGR
PGDNPLILHFASSEDVEQVAYVNERAKLLMDSFWPGPLTLVLPAKPVVPNSVTAGLGTVA
VRMPSHPVAMALIKVAGVPIAAPSANRSGRPSPTEAASVLADIGDDVDIILDGGATDVGL
ESTVIDVTGPSVVLLRAGGMPVERLEEVIEEVKLVPDEAKKKRSPGTRYRHYAPLIPLLL
WKNGVLRHSPLVMGKRIGYIGIKEPPFPVEEKILFKTPENYAQGLFLAFRTFEKKGIEVI
VAEWPNSKGIGLALRDRLSRAAEEEL
>aco:Amico_0619 DNA-directed RNA polymerase, beta subunit (EC:2.7.7.6); K03043 DNA-directed RNA polymerase subunit beta [EC:2.7.7.6] (A)
MAEFVPVGRKRQRLTFGRARDLVEIPDMIEVQRNSYDWFYQKDCDPDSRKLQGLEELLHE
VFPIESYDGAFALEFVHFFVDNPSGDEEEARQRDLTWSQPIRATIRLVNRKTKEIKEEEI
FLGDFPIMTDRGTFIINGTERVVVNQLARSAGVYFHKEEQIPGQEAYSAKIIPDRGAWLE
FSLSPGDVLSVNIDNRKKLPATILLKAFGVSSNEEILDMFGAKPIEIDLTEEEVRGRLVA
ESVVDDEGNEIVSRNGRLTKDNLEILWSKGRTKLHVWDVDPAIAATLERDNTKGSDDAVL
EMFRRLRPNEPARVENAREYVYSLFFDTRRYNLGRVGRYKMNRRLGIPVPENITEHNRLL
TLEDICKIIQGVIDLRNPESEGDDIDHLGNRRVRSVGELLQNQIRIGLLRMERIAKERMT
TIPDLEAAMARDLINVRPIAAAIREFFGSGQLSQFMDQTNPLAEVTHRRRLSALGPGGLS
RERAGFEARDVHHTHYGRICPIETPEGPNIGLVTSLATYSRVNEYGFLMTPRRKVEKGRV
LNEIVYLSADEEDDLYIARANTPIDENGYLEKECHTRYRGDIEYIPREEVDYLDVSPKQI
VSVSTALIPFLEHDDANRALMGSNMQRQAVPLIQPAAPVVGTGIEYRIAKDSGSCVVATD
DGEVVYVDADRIEIRSKRGVRAYPLVKFRRSNQGTIIHQRPSVEKGELIKKGDIIADGQS
VDNGELALGRNVLVAFLPWEGFNYEDAILLSERLVKEDFYTSIHIEEYEIEARDTKLGPE
EITRDIPNVGEDMLKNLDEDGIVRVGAEVNAGDILVGKVTPKGESDQSPEEKLLRAIFGE
KAREVRDTSLKVPHGARGKIVAVKRMTRENNPDALSPGVNEVVKIYVAQLRKITVGDKMA
GRHGNKGVVSKILPVEDMPYLPDGTPCDIVLNPLGVPSRMNLGQVLETIMGFVAVHNGWK
VATPVFEGAQEKEIFENLAELRKGNYPDLTADGMITLFDGRTGEPMEKKVTVGYMYMLKL
IHLVDDKIHARSIGPYSLITQQPLGGKAQFGGQRFGEMEVWALEGYGAAHILQEMLTVKS
DDIRGRLKTYEKIVKGQNLAKPGVPESFRVLVKELQGLVLDVEIKYSDGTVGELVMDEED
EEGASRRKTTEGLGVKEKEQEQKIEETKEVPEEMEIVVDEKELAAENMLFEDVFEERKDD
PEGAEE
>aco:Amico_0620 DNA-directed RNA polymerase, beta' subunit; K03046 DNA-directed RNA polymerase subunit beta' [EC:2.7.7.6] (A)
MSQREIVGVRIKLASPERIRELSSGEVKKPETINYRTLRPEKDGLFCERIFGPTKSYECA
CGKYKRSGPKFKGIICDRCGVEVTDNRVRRERMGHIELAAPVVHIWYLRGIPSRLSLLLG
TSTKDLEKVVYFAPTRKREAAFKVVMEGRRPDLARRGDVIAESEVRIHSHYDSKIKTEEA
YRIISVDEIPVSEGDILTAQQVSRYKTEYGDSLFKVEPAFEFVSDPENLDYKSGDVISVS
EVERLQKLDLQFDVKRAIVNNQEAFIVTAAAKLPFTKGDVVSKTEFQMFYEKYPGRFMAQ
PETITIEDPCYIVIEKGASPFNSSDIIMEREQYLCAAYDKKFSAGIGAEGVRTLLEKMDM
DLLCAGLREEVSESTGQKKRKLIKRLQVAEDFRRSFSSVESMVLEVLPVIPPDLRPMVQL
DGGRFATSDLNDLYRRVINRNNRLRKLQELRAPEIIIRNEKRMLQESVDALIDNGRMGKA
VLGAGNRPLKSLTDLLRGKKGRFRQNLLGKRVDYSGRSVIVIGPQLKIYQCGLPKQMALE
LFKPFVIRQLVERGLAPNVKSAKRLIERGREEIWGILEEIIKDHPVLLNRAPTLHRLGIQ
AFEPVLMEGKAIRLHPLVCTAFNADFDGDQMAVHVPLSLEAQAEARLLMLSANNLLSPAS
GRPIVTPTQDIILGVYYLTDVRDGLMGEGNYFSGIEDVLIALDHKVVHLNASIRLKKQPE
WNIESDDEKWFETSPGRVLFNSILPEKLRFINKQFGKKAIGKLIDDAYDVISRSEIVRIL
DDIKTLGYHWSTVSGISFGVQSIIIPPEKDEITAETIDEDEDLKSEYEMGILTQDEYLYR
KEMLWSEASRKISENILVHMERDNPIRMMVDSGARGSKSQMGQMAGIRGLMSDPSGRIID
YPITANFREGMNMLEYFISTHGARKGLADTALRTAKSGYLTRRLVDVAQDIIVTHHDCGT
DRGVEIRPLLQDGKVMISLAERIAGRTVLYDLYHPETGELLLESGELITTRLAETIDKLG
FSSVWVRSPLTCTLKQGVCQKCYGMDLATRTEVAIGESVGVVAAQSIGEPGTQLTMRTFH
TGGVRMTGEDITQGLPRIEQLFEVRRPKKVSYLAGIDGRVIEIREMEGKRKVIIASDEPG
KEEKVNYSIPSSQHLLVEEGQQVAKSDRLTEGNVDPQQLLEVEGIEAVQRSLVDEIQGVY
RSQGVSINNKHIEVILRKVAPVNRIRVVEEGDTSFVAGDLVWTDEIEDENEAIRRENEKN
IMEATRIFSGRVVKSIAASRLTDTILQYQNMPLTEEAIRTLLRPGYLISQMVLEGDEGSD
LILVIGEAAFRKRMEGLELIETFKSEDGKEIAAGTILTPGQLGIVTSGDPVSICVRDHET
IEKLVDSSYLAEDIVVDNEVMAEKDHIFTQAMAAICFEHNIQAVKIWHSVERISVLDALQ
ERLMNNIWGRHLTQAVDSEGNGLTDVSQMVDARIIRGLVDDEISAVDLEGEILTREKALI
ELLNTLIYGKVLLEPVVDEKGQILVDSGQEINRAMIDLLVRSQAGEFVVRPLSARHDEKT
LIWDVTFVRKLREGPKCRPFVHGITKAALATESFLSAASFQQTAQVLAGAAVKGEMDPLQ
GLKENVIIGHLIPAGTGVEWFKDVEVLRAGRSDKSETTSSEEANQPDTEETTEKQ
>aco:Amico_0621 RNA 2-O ribose methyltransferase substrate binding protein; K07590 large subunit ribosomal protein L7A (A)
MFFLDMTPGSLLLFLGAFCTGGFIMPLNELASPLRVVGEREVRRALRAKRLKKLFVARDG
ELERIKDVMSEAEKQGISVEWADDKVRLGRACAISRSALVAGITDATSFSEGVSSK
>aco:Amico_0622 ribosomal protein S12; K02950 small subunit ribosomal protein S12 (A)
MPTINQLVRLGRKDKRQNSDSPALQGNPARRGVCTRVYTVTPKKPNSALRKVARVRLTNG
IEVTSYIPGIGHNLQEHSVVLVRGGRVKDLPGVRYHIVRGTLDCGGVENRKRGRSKYGAR
KPK
>aco:Amico_0623 ribosomal protein S7; K02992 small subunit ribosomal protein S7 (A)
MPRKGHVKKRQGLPDSRFGSVAVSKFVSSLMKGGKRSVAENAFYQALEIAGERLNAEPFE
VFQKAMENVKPLVEVRPRRVGGATYQVPVEVPAERAQVLAIRWIISYARSKKGMPIAERL
ARELADAYKGEGSSIKKREDTHKMAEANRAFAHYRW
>aco:Amico_0624 translation elongation factor G; K02355 elongation factor G (A)
MHNIEMKKIRNIGIAAHIDAGKTTTTERILFYTGRNYKMGETHEGSATMDWMEQERERGI
TISSAATTCIWRDCFVNIIDTPGHVDFTVEVERSMRVLDGAVAVFCAVGGVEPQSETVWR
QADKYHVPRIAFVNKMDRVGADFYQVVNGIRTRLGARSVPLQLPIGSEDRFSGIVDLIQM
KAVFFQDDLGTAPVVGEIPGELMADVKKARDLLIENLADFDESVMESYLEGQDVPEETLR
RAIRENTIQQRIVPVLCGSAFKNKGIQLLLDAVVDYLPSPLDLPPIIGVDPKTEETVERH
SDMNEPLTALGFKIMVDPFVGRLVYTRIYSGKLVKGSTVYNPVTNTRERVGRILRMHANK
REELDEAGAGMIVALPGLKATRTGDTLCDESHPVVLESLQFPDPVISLAVEPATKNDKIK
LTKGLVALAEEDPTFKVRTDEETAQTIISGMGELHLEIIVDRLKREFGVDVKVGRPQVSY
RETIRKSSRAEGRFVRQSGGRGQYGHVVFEMAPLEDGKGFAFEDKIVGGVVPKEYIAAVQ
KGLDEAVNNGILGGFPVIGVKVALVDGSYHEVDSSEMAFKIAASMGFKEAMKKADPVLME
PIMSVEVVTPEDYVGDVIGDISSRRGRIEGMETKTNTRVIRSFVPLSEMFGYATDLRSKT
SGRATYSMQFDHYEQVPAEIAEKILKS
>aco:Amico_0625 translation elongation factor Tu; K02358 elongation factor Tu (A)
MAKEKFERAKPHLNVGTIGHIDHGKTTLTAAITKCLSTKGWSNFEAYDMIDKAPEERERG
ITINISHVEYQTENRHYAHIDCPGHADYIKNMITGAAQMDGAILVVSAADGPMPQTREHV
LLARQVNVPAVVVFMNKTDQVDDDELLDLVEMEIRELLSKYDFPGDDVPIIRGSALKVLE
EGTGEENDPVSKCIWELMAACDSYIPAPQRETDKPFLMPIEDVFTITGRGTVVTGRVERG
MIKSGEEVEIVGMKADTTKTVATSLEMFRKILDEAIAGDNVGILLRGIDKEDVERGQVLA
KPGSITPHTKFKAEVYVLKKEEGGRHTPFFAGYKPQFYFRTTDVTGGIKLPEGVEMVMPG
DNATFEVDLIVPIAMEAGLRFAVREGGHTVGAGVVTEILA
>aco:Amico_0626 ribosomal protein S10; K02946 small subunit ribosomal protein S10 (A)
MAKKIRIRLKAFDHRVLDSSASQIAETAERSGAKVSGPIPLPTEINKYTILKSPHKDKDA
REQFEMRTHKRLIDIVNPTQKTMDALMQLNLPSGVDIQIKL
>aco:Amico_0627 50S ribosomal protein L3; K02906 large subunit ribosomal protein L3 (A)
MSIGILGRKLGMTQIYNEAGQAVPVTVIQAGPCPVVSLKTPEKNGYSAVQLGFGEIKPHK
LTKPVKGQFDKASVEPQRYLREFRLDNVKGYEVGQAITVSLFEEGEKINVVGMSKGKGFA
GVMKRFNFGGTFATHGVSKTHRHGGSSGASSYPGKIFKGKAMPGRMGGERVTVKNLTVVA
VDTDNNLLLVKGAVPGAKNDIVTVFKQD
>aco:Amico_0628 ribosomal protein L4/L1e; K02926 large subunit ribosomal protein L4 (A)
MPTVKLVSFQGEQVSDLQLSDSVFAAPIHVPAMHQVVVAQLANLRQGTHSCKGRGEVRGG
GRKPWRQKHTGRARHGSTRSPIWVGGGVAHGPSPRDYSQKVNKKVRRLALRSALSLKVRD
NLLTVVDHIDLDTPSTKEMLGFIDKMGVKKPLIVLHEPNDAVSKSVRNIPDARAINVGNI
NVYDLLNYQNLILTQEAVARIEEVYSI
>aco:Amico_0629 Ribosomal protein L25/L23; K02892 large subunit ribosomal protein L23 (A)
MKLLAHDIIIRPIITEKSSRMMEHNKYTFEVHQGANKIQVREAIEEIFKVKVTNVHVMKV
NAKPKRMGVFLGKTRSWKKAIVSLAEGERIEFFEGASI
>aco:Amico_0630 ribosomal protein L2; K02886 large subunit ribosomal protein L2 (A)
MSIKEFKPYTPGRRAMSSQSFDEVTKSEPERALTTALKKAGGRNNLGRITMRHRGGGMKR
LYRIIDFKRDKIGVPGKVAAIEYDPNRSARIALIHYLDGEKRYILAPADLSVGDMVVAGP
ESDIKPGNALKLKDMPVGTVVHNIELEPGCGGKAVRSAGTSAQLMAKEGKYAYIRMPSGE
LRLVLNECMATVGQVGNVEHENISLGKAGKTRLLGRRPKVRGVVMNPVDHPLGGGEGRSK
SHKHPVSPWGTLAKGYRTRKNKPSDRLIVRRRYAK
>aco:Amico_0631 ribosomal protein S19; K02965 small subunit ribosomal protein S19 (A)
MARSTKKGPYVDLKLLRRIEEMNVSGNKKVLKTWSRRSTIVPAMIGHTIAVHNGRIHVPI
YVSENMVGHKLGEFAPTRKSARHAGQERSSRIR
>aco:Amico_0632 ribosomal protein L22; K02890 large subunit ribosomal protein L22 (A)
MEARALAKQVRISPYKVRRILPLIRGKKVDEAMMILKYSPQKAAGIVSKVLQSAVANAEH
NYGMDTDKLRVVKATADQGPRMKRFRPVSMGRAHPYQHRTSHVTIIVAER
>aco:Amico_0633 ribosomal protein S3; K02982 small subunit ribosomal protein S3 (A)
MGQKVHPVGYRLGVVTEWESKWYANGKDYAKKLHEDLKLRKWIMDRWAHAGISRVDIERV
GNVIRFSIWTSRPGVVIGRGGSEIQVVKDELQKQTGSKIMINVQEIKNPDLVAQLVSESV
SSALERRVSFRRAMKQAIFRAMKAGAKGIKVQCAGRLGGAEIARTEWYNEGQLPLSTIRA
DIDYGFYEAKTMYGIIGVKVWIFRDKENERPAQPRPSRKRG
>aco:Amico_0634 ribosomal protein L16; K02878 large subunit ribosomal protein L16 (A)
MLMPKRVKYRKPFRRPLRGMAKGGATVAFGDYGLQAQDCAWITARQIEATRVAISRKMKK
GGKIWIRIFPDHPFTKKPLETRMGKGKGTPEFWVAPVKRGRILFEVAGVSREVVEEAFRT
ASHKLPVKVKIVAREGLGGE
>aco:Amico_0635 ribosomal protein L29; K02904 large subunit ribosomal protein L29 (A)
MDAKSLRDLTLEELQEKHRQYKEELFNLRFQNAIGQLQNTSRILAVKKTIARVLTVVREK
QQAESAAGRR
>aco:Amico_0636 30S ribosomal protein S17; K02961 small subunit ribosomal protein S17 (A)
MEARTPHRKRRVGTVVSEKMDKTIVVRVIRHDIHPLYGKRIVKATKYMAHDPENTCRIGD
LVSIAETRPVSRRKCWILEKVIQRAPVFDRAADELAEEE
>aco:Amico_0637 ribosomal protein L14; K02874 large subunit ribosomal protein L14 (A)
MIQLRTVLNVADNSGAKSLMCIQVLGGSGRRYGTIGDVIVASVKEAIPNSNIAKGSVVKA
VIVRTKKELRRSDGSYVRFDDNAAVIIDNNGDPKGTRIFGPVGRELRAKKYMRILSLAPE
VV
>aco:Amico_0638 ribosomal protein L24; K02895 large subunit ribosomal protein L24 (A)
MSKIRVKKGDFVKVISGKDKGKEGKVLRNIPKEGKVVVEGVNMVTRHVKPSQKNPQAGIV
KQEAPLYAAKVMLVCPACGKATRVGRAYLESGQKVRVCKECGEIVDKV
>aco:Amico_0639 ribosomal protein L5; K02931 large subunit ribosomal protein L5 (A)
MNPRFIDKYKNEVVPHLKEEFSYSNVMEVPRIVKVVVNVGVGEAKTDTKYMDSAIAELRA
ITGQQPLMKRAKKSIAGFKLRQGMPVGCKVTLRGARMWEFLDRLISLALPTIKDFQGVSR
KGFDGRGNYNLGLREQLIFPEVDYDDVIRTRGMNVSIVTTAKTDEEAFALLKELGMPFSS
R
>aco:Amico_0640 ribosomal protein S14; K02954 small subunit ribosomal protein S14 (A)
MARKAMEYKAKQPPKFKVRKYNRCPLCGRVHSYMRAFDMCRCCFRKLAREGKIPGVVKSS
W
>aco:Amico_0641 ribosomal protein S8; K02994 small subunit ribosomal protein S8 (A)
MYVTDPIADMLTRIRNANVVYHESVDVPHSNVKLSIAKILKEEGYIRNYKVINDPKKPYA
VVRVFLNYGPNKERVIQGLRRISKPGRRIYVGKDNLPKVMGGLGIAVISTSQGLKTDTEA
SQLGLGGEVVCYVW
>aco:Amico_0642 ribosomal protein L6; K02933 large subunit ribosomal protein L6 (A)
MSRIGRKPIPLAKGATVTIKDDKVIVKGPKGELCSDLVPGITVSVEDSGIVVERENDEKQ
TRAFHGMVRALIANMVTGVTEGFVKNLEIVGVGYRAQMQGSKLILNVGYSNPIEYEPPKG
VEIATESPIKISVKGIDRQLVGQVAAIIREFRSPEPYKGKGIRYAGEYIIRKAGKASAK
>aco:Amico_0643 ribosomal protein L18; K02881 large subunit ribosomal protein L18 (A)
MKTKSRNDMRIIRHRRLRKNVSGTPERPRMAVYHSLSHIYVQIVDDMAGHTLVSASTLDK
SLRDTLSAGTCNIGAAVAVGKLVAERALEKGISTVVFDRGGHMYHGKVKALADAAREAGL
KF
>aco:Amico_0644 ribosomal protein S5; K02988 small subunit ribosomal protein S5 (A)
MTMKRVDAKGLELSERVVAINRVSKVVKGGKRFKFSVLVVVGDGEQYVGVGMGKAKEISE
AVRKGIDKATKNLQELKKVGTTIPHPIDGHFGAAHVLLKPAAPGTGVIAGGVVRAIMELG
GVKDVLTKVIGRTANPVNIAWATLEALREMRTPDEIMRLRGLETAQIEAE
>aco:Amico_0645 ribosomal protein L30; K02907 large subunit ribosomal protein L30 (A)
MAKLRITWVRSAIGQQARHKKTIKALGLRKLHQTVEYEDVPQIRGMINQVHHLVEWTVVE
D
>aco:Amico_0646 ribosomal protein L15; K02876 large subunit ribosomal protein L15 (A)
MNLHDLRPASGSRRKAKRLGQGHGSGTGKTAGKGNKGQKSRAGGGVRPGFEGGQMPITRR
VPKRGFNNARFAKNYQIINLEEIADRFENGSVVGVEEFYKAGLIQNLTTPVKILARGEIS
QGLTIKAQAFSAQAAEKIVAAGGKAEVI
>aco:Amico_0647 preprotein translocase, SecY subunit; K03076 preprotein translocase subunit SecY (A)
MLDSFRDAFKLPDLKRRILFTLGVLFIFRLGAHIPTPGIDTAAMARLFEQGAGVLGFLDI
FAGGALRRFGIFALGVTPYINSSIVFQLLVVVFPALEKMQKESEDGRKKIIQFTRWGTIL
FAGIQAVGMTFWLGRLGIFSGGLFAGLIVVLTVTAGAVTVMWLGEEITDHGIGNGISLLI
FAGIVARIPEAILRSWQMLRLGEMNILVLILAIGLMFVVIAGCILLQEGQRRLPVQYAKR
VVGNKVYGGQSTFIPLKVNQAGVMPIIFASSVLLFPYSIARFFTGNIATMVQKMFEPGSV
VYIVLYISLIIFFAYFYTAVVFNPADIANNMKKYGGFILGIRPGRPTSEFIEKVMSRITL
GGAVFLAIIALLPTLMTNLMGITSFYFGGTAVLIVVGVALDTVHQIEGQLLMRHYEGILK
RRDSKGGGFLRF
>aco:Amico_0648 adenylate kinase; K00939 adenylate kinase [EC:2.7.4.3] (A)
MRVILLGPPGAGKGTQAAEIKTKYKVAHISTGDILRQNVKEKTKLGCQAQEFMNGGKLVP
DEIIVGMMGERLKEKDCEKGFLLDGFPRTVPQAEALDQLLATMNLSLDAVILLDVDDEVV
VKRLCGRRMCRQCGEIYHVTFKPSSQGMRCEKCGGELFQRDDDKETVIRSRLKVYHDQTA
PLISYYDEKGLLRKVNAGTSSSSVMAEIEALVQEKVAE
>aco:Amico_0649 methionine aminopeptidase, type I; K01265 methionyl aminopeptidase [EC:3.4.11.18] (A)
MITLKKEKDLQYMRKAGQIVADVLDLIAEIVRPGITTAYIDKAAEDLISREGATPAFKGY
RVPGIPIAFPGAVCASINNEIVHGIPSQDRYLEEGDIISIDVGTCYGGYYGDAACTYPVG
RISRERQRLIDVTLESLNRAIAEAKDGNTIGDIGHAVESYVIGNGFGLVRDYTGHGLGMH
LHEPPQVPNFGHPGRGVTLKAGMTIAIEPMVMSGAEDTIVGSDRWVVLTADGSDAAHFER
SVLITKDGAEVLTPWKWA
>aco:Amico_0650 hypothetical protein (A)
MEMGLIGGSLFQIGQVVLSRKGKDAGKWYVVVKIQPEDNRIFVSDGDKFPVSKPKAKNPL
HLQGTRWVIEEVAQRIARGEELDKGRLQYLLSHVREK
>aco:Amico_0651 translation initiation factor IF-1; K02518 translation initiation factor IF-1 (A)
MANKDDVIEVRGTVIEPLPNAMFRVELENGHKILAHVSGKMRMHFIRILPGDKVLVEISP
YDLTRGRIVYRYK
>aco:Amico_0652 ribosomal protein L36; K02919 large subunit ribosomal protein L36 (A)
MKVKPSVKPICEHCRVIRRKGVVRIICSKNPRHKQRQGARR
>aco:Amico_0653 30S ribosomal protein S13; K02952 small subunit ribosomal protein S13 (A)
MARIAGVDLPREKRVEIALTYIYGIGLPTSHLILAATGINPDTRVKDLTEEEAQRIRKEI
QEHYKVEGDLRREVTMNIKRLMDIGCYRGLRHRLGLPVRGQKTKTNARTRKGPRRTVAGK
KQAGK
>aco:Amico_0654 30S ribosomal protein S11; K02948 small subunit ribosomal protein S11 (A)
MAKRTQRRGKKREKKNVNYGVAHIFSTFNNTIVSITDKGGNILSWASGGNVGFKGTRKST
PFAAQIAAQQAAKTAQDHGVKEIDVIVKGPGPGRESAIRSLQAAGLQVNMIKDATPIPHN
GCRPPKRRRV
>aco:Amico_0655 ribosomal protein S4; K02986 small subunit ribosomal protein S4 (A)
MSRYTGPVCRLCKAEGVKLFLKGDRCFTEKCAITRGETKNKQRRGRPRAKMSEYGLRLRE
KQKLRRFYGMNEGQFRRMFGEASRMSGVTGHNFLQLLERRLDNIVYRMGLATSRSQARQL
VLHGHFTVDGRKVDVPSYLIRAGAVVAVAENSKEVAIIRENAEVAASRMIPEWLEVNSER
MEAKVLSIPMREQIDVPVNEQLVVEFYAR
>aco:Amico_0656 DNA-directed RNA polymerase, alpha subunit; K03040 DNA-directed RNA polymerase subunit alpha [EC:2.7.7.6] (A)
MLDKVELMRPEIRIEECSSTFGKVIVEPLERGYGVTLGNALRRVLLSSVKGAAITSVRVD
GVLHEFSTIPGVREDVIELMLNLKHIPVHSYSKDVKVLHLEAEGPKQVVAADIQPDSEIE
FIDPDAPVCVLEDGAQLSMDLYIEQGVGYATIDRPRPAYLPADALLIDAIYSPVLKVHYD
VEAARVGQRTDYERLVLDVTTNGVIAPDVAVGEAAKIIRSYFGFIVEDVDKLHPLEGIDE
EEAALSADEAAAEAAEAAKEEDDLLSRPVRELELSIRSENCLLRGGIHTIGDLLTRTRDD
LLKIRNLGKISLREIEERLEKQGLRLSTEKSEEKAVKED
>aco:Amico_0657 ribosomal protein L17; K02879 large subunit ribosomal protein L17 (A)
MRHRMDHRRLGRYGSHRRAMLSNLAASLFIEGSLTTTVTRAKELRRVAEKFITRAKGGSV
HDRRIIRARLGHKEASIKLFEDLAKRYANRPGGYTRIIKTGPRLGDGSPMAIIELVE
>aco:Amico_0658 ABC transporter related protein; K16786 energy-coupling factor transport system ATP-binding protein [EC:3.6.3.-] (A)
MTPKIVCTLQGVGFSYPEADSSALDQVSFQVREGEWLALLGSNGSGKSTLAKHLNALLLP
SQGACFVYGMDTREEKNLWAIRSHVAMVFQNPDNQIVGTVVEDDTAFGPENIGLSPLEIR
QRVDWALSVTGLSHKMQNPTYSLSGGEKQRLAVAGALALDPPCLVLDEPTAMLDPQGRRD
LLDVLKTLHAQGRTIIYITHRLEETVHCDRALVLKSGKVQWDGTISELFRHTEKLNEWGL
ECPPFIELWQMLVAERLISEKTPATVDGVQKALCQLL
>aco:Amico_0659 ABC transporter related protein; K16787 energy-coupling factor transport system ATP-binding protein [EC:3.6.3.-] (A)
MSIIIKNLTHTYHPSTPLETVALEGINLTTEKGQWLSIVGHTGSGKSTLAQHLNALIVPE
KGEVIVEGFVSRPKSQDLRKIRRLVGLVFQYPEQQLFAETVFDEVAFAPRNWGVSEEDLE
KVVNETLLEVGIPLDFLDRNPFQLSGGEKRRIALASVLAAEPAYLVLDEPTAGLDATGRK
DLIKLLSKQKKKGRGIIFVTHDLETALMSSDSILVLEGGREVVQGAPGKIIEELSRGAIR
GLRMPEVLELAMCLEQKGWAVPLTWSHYDLFESLKKQVRLS
>aco:Amico_0660 cobalt transport protein; K16785 energy-coupling factor transport system permease protein (A)
MKFMNHLTFGQYVPAQSIIHAIDPRCKIIGTIFLLTGIFLVKHPLAFGVWGLLLLLINYL
SRLPLSLVLRSARPVVILVVFTAVIHLFFTKGTPIFQWGIITVTKEGFRMGVYMGLRLLF
LVLFASFLTLTTSPMELADGLEKLFSPLAPMGFPAHELAMMMTIALRFIPTLLDETDRIM
KAQLARGANLDKGNLWQRLRAMLPVLVPLFVIVFQRAEDLATAMEARCYRGGNGRTRLNP
LLWKRRDTVALLLLVFSLSLLIYVDRMVIL
>aco:Amico_0661 tRNA pseudouridine synthase A (EC:5.4.99.12); K06173 tRNA pseudouridine38-40 synthase [EC:5.4.99.12] (A)
MRYAAVVSYDGTAFCGWQRQLGVASVQQSLEEALSKLCATSIPIVAAGRTDGGVHSRGQV
ISFSLPSFWEPRRLVLAINFYLPETVRIMGVFPVEESFSARFCALWREYRYYIWHGPAFP
PYLAQRAWWNRWQWDKTAVKKACEYLEGTHNFKAFCPIKECPEDTVRTILRIKYLRSGHL
SVITVRGNSFLMNMVRSIVGSLDLVGKGKNDPEWIKELLDDEKKDRTYAGMTAPAHGLYF
WKVCYNAHCFLTIPEIREREITDVLIPSDFA
>aco:Amico_0662 cell shape determining protein, MreB/Mrl family; K03569 rod shape-determining protein MreB and related proteins (A)
MFGSDIGIDLGTATVIIYVKNKGIVLREPSVVAIDLENGKILAVGNEAKNMVGRTPGNVI
SVRPLRDGVIADYSMTEAMLQYFMKRINKGFRRFFRNRVMICVPSGATDVERRAVLEAAV
EVGARSAFLIEEPMAAAIGANLNVEEPRGKMIVDIGGGTSDIAVISLGGIVVSKSLRIGG
DKFDEAIMRYLRKHYSLAIGEQTAENLKIMIGTCGQQDEEMSMVLKGRDLVQGLPRQIEI
SSTAVSQAIGEMIQTLVDGVRNVLEITPPELSADIIDGGIVLTGGGSLLRGLPELITEQT
GINCFCADDPMESVALGTGKALAEIDKLKTTGRSGILMTSSRKGRKKAR
>aco:Amico_0663 protein of unknown function UPF0153; K06940 uncharacterized protein (A)
MDNPQIWWSDGLHFACLGCGRCCRGEPGAIWVSEEEEIIIAAWLNLSVEVFRNSYETRRW
GPLSLKEKCGGDCIFYNREGARCSIYPVRPSQCSLFPFWPSILATKESWDRAATLCPGMN
EGHLFTALEIESLLRQFPASIPSL
>aco:Amico_0664 hypothetical protein (A)
MWRSPFHVIKRLAPTSTVRGDVEILNQIIIIIEMEEEVCRPRYGLI
>aco:Amico_0665 Uncharacterized protein with the myosin-like protein domain (A)
MQAQIWSDMNWKLIITLLMVSAILAYFGDRVGMRIGKKRISLFGLRPRHTSQIITAFTGV
VISVGILLTMSVVSENVRTALFSMKFLQSQIINLTAELQESRDEAQLASIRLMESQSKLE
EQEKKLREIQGQLAKVQPELEKAQKELTGLKGEKDSLKKEKVKLDQEVSRLRQEADHLRE
GLVQVRSGRIAVFAGELLGQQVVPPGSSQKEVEAIFESLRRRAELMVSLRTGISADTIIL
DVDLKVERTKIQECVNALERKFIRILAGSNALLGEDVRVRYEVHDSKLVYQKGKVVASRL
WQPDAADAADAESFLHDLLAELNQRAVTEGIMPDPASGKIGAMDATHFFETVEILQETRQ
EVEVVVVVAEDIYTEGPVKIKFEVVPLGDRLQGE
>aco:Amico_0666 hypothetical protein (A)
MLIVACQICGETKVLAGTPDVDGIARAMWICPRCGTGQVVQLQVSADARKSDLRKIVHGM
SFPKVTESHENKA
>aco:Amico_0667 GCN5-related N-acetyltransferase (A)
MKTKLDYAFYDSKKAVTSSELRELYRFTLWGKSRSLEDIERMLEGTTMCFSVRHEEKLIA
FCRILTDFIFRGSLWDIMVHPDFQGKGIGSALINYALTHPAIRAIPLIITYTSELEPFLT
QYGFERKEGALMLLRRPIEYS
>aco:Amico_0668 amidophosphoribosyltransferase-like protein (A)
MGRNLKRWVEHFLWPVECPVCGRIASTGCLSCLENLIHNPIIRELGGDLTLMSGSTHHDT
CRDLVLRLKYRGYGQLGVVMGQALAKVLPPVDCDALVPIPLHKQSRRPWNQAKLIAKGIA
MEWRVPVVELLVWNPKAGFQTSYSSIERRLMAENALVFKGVRRGRQQVRAVVLIDDVSTT
GTTLRRAACTLSEHSISVKKAITWSTSLRYYR
>aco:Amico_0669 outer membrane chaperone Skp (OmpH); K06142 outer membrane protein (A)
MIVSKKLVFIVSLAVLAVVMVAGCSMAEEKIGVIDSQKIVFQHPKFESVTQQLKVISQTK
ENEMKAAVDKETDQNKKMEIYQTKRRELATEEQRLMEPLFKESQIAVRTVAKVKGITVVI
EKSAVYFGGIDITDDVIQELKKTAATK
>aco:Amico_0670 HAD-superfamily hydrolase, subfamily IIB; K07024 uncharacterized protein (A)
MKKRILVTDIDGTLSHGEEVHPDVAAACTRLRENGWEIMVATGRILATSKNHIKAIGAWL
PAIVYDGARLMDPLTGKSLWEAALSSRAVDMVLTEGWSAPLELQIFTDEAAICRKKDKET
RLFLTEADVPVYDNLQTPHVDERVFRIIFYGSEHEVLQLEERIGETLHDHVDVMRSGKNF
LDVVPLGVSKGAALSHYVDQLQPGPEILVAAGDHCNDLALFDIAHLRVAPRDAVPQILER
AHVVMPPAHAQGFVRLIDFLLSGHWTNSSRTKRVVL
>aco:Amico_0671 protein of unknown function DUF355; K09129 uncharacterized protein (A)
MAEIKKWVLEQMEFPEDCNIILGQSHFIKTIEDLYEALITASSSLQFGIAFCEASGDCLI
RHDGNAEDLKKIAVENIQRLSAGHTFIIVLRNGYPINVLDRIKNCQEVCHVFAATANPIQ
VVICESHQGRGVVGVIDGFLPKGVEGDDHIAARKGLLRDIIGYKR
>aco:Amico_0672 DRTGG domain protein (A)
MKLREVVEHINGDVLYGEELLDSIEIEYAYGADLMSDVLAFARPGSLLLTGLTNVQIIRT
AQMLDIPAVVFVRGKRPQEPAIKLASQLGMPVILSHCSMFETCGVLFREGVLPCNIPARE
V
>aco:Amico_0673 putative anti-sigma regulatory factor, serine/threonine protein kinase (A)
MNEPYIEEYVVAGRDFSTIGEASTQFKAAMKMLGIPSIVARRASIVAYESEMNLVLHGGG
GVIRLVVYTDKLEVWAIDRGPGIADIGLAMQEGYSTATDEIRELGFGAGMGLPNIKRHSD
EMSIDSAVGKGTVLSATIFFQKE
>aco:Amico_0674 Fe-S cluster domain protein (A)
MAGGVRVQEVRCRGCANCIKTCPTEAMRVLTGCVHIISDLCIDCGECIRKCKEKAIILNE
DEWELLRSQKKLVLIADPCFYVQIGSCGSPFLMKEALHATEMEDILDCEALAFDVAAYAI
ARLVESERQEHLPFISTYCPAVIRLIQINFPELIGRLVPVESPLESSVIIWRQVTGRKDE
LTLISPCPAKTTLVRNPVGRELSSIAYSVSIRRVVHDILAGSPKMSGEESHKINDRWIKW
SITGGESRHISSFARRPLRTVSVSGLRNTIDLLTELELGRLRGVDYVECRACDLGCIGGV
GTHESRFLSRLRIDAMKVDWKVTDEEKTHIEKWYKKGVWELEQAIQPKQRLPLSSDLGEA
MAKLKEMNAIYAELPHIDCGSCGRPSCRAMAEDIVRGKGEMTDCIFKLRDRIHDLSKEIS
ELSGKVPHAYGS
>aco:Amico_0675 iron-sulfur binding hydrogenase (A)
MNIQYIIDSLELEVVSLGRPEIEISGALAGDLLSFIMASAREKWVWITIQTHLNIAAVAV
LKDVPFIIIAGGRRPAEDLIERCKEEDLTLASSSLSVYEICGRLYEMGLRAL
>aco:Amico_0676 PHP domain protein; K07053 uncharacterized protein (A)
MKWAYVLCDTKLKLRPYYVDLHIHTVLSPCGELEMGAHDIVSKARQEGIQIIAITDHNSA
LNVPAITKAAGGSPVVIPGLEVQTAEDIHIVTLFRDCQVASDYQRWLWERMPGLRNRPEV
FGDQLVISEKDDILDEEEILLVQGVGYSVDEVALEAKGRGGLVILAHIDRPSFSYTAVLG
PIPSSFPADALEISWRCSSEEVEVFREEYPEWTFIRSSDSHWLRSLCVENCSVLLLAEPT
FDEIAKAIRKEDGRCVIGPWPNYF
>aco:Amico_0677 phosphoribosyl-ATP diphosphatase; K11755 phosphoribosyl-ATP pyrophosphohydrolase / phosphoribosyl-AMP cyclohydrolase [EC:3.6.1.31 3.5.4.19] (A)
MIDYTNINFDEKGLIPVVVQDGESGEVLMVAYANRQSLEETEKRKEMVFWSRSRQLLWHK
GETSGNTLRVMELRLDCDGDAILAVVEPAGPACHTGEVSCFFRTLTEEMPGKATFPGQLW
KYLKERQHHNPKESYTASLIQSGPKRAAQKIGEEGVETALAIAVGERDEVIYEAADLVYH
LMVGLLSSGVSLQEIWAELEKRHSSH
>aco:Amico_0678 imidazoleglycerol phosphate synthase, cyclase subunit; K02500 cyclase [EC:4.1.3.-] (A)
MLTKRIIPCLDVKNGRVVTGINFVNLKDTGNPAEMALRYMEEQADELVFLDISASVERRC
TMKSWVKEVADRIFIPFTVGGGISSAEQAREIIALGADKIALNTAAVKNPEIIEECAALL
GRQAIVLAIDVKEVKPGRWEVYIEGGQTPTGIDALQWIRQGVDLGCGEILLTSMDRDGTK
IGYDIPLLSQVATMVPVPIIASGGAGTKEHILEAFNVGCDGALAASIFHFGIVDIPDLKK
WLKEQHIAIRYLEA
>aco:Amico_0679 histidine biosynthesis protein; K01814 phosphoribosylformimino-5-aminoimidazole carboxamide ribotide isomerase [EC:5.3.1.16] (A)
MILYPAIDLYKGKIVRLKQGDFNQRTDYALAPITAAKAFLRAGSSWVHIIDLEGAQAGHP
AHLQVIEPLKNLGLMVQYGGGLRSLQNVEEGFRAGANRLYVGSLLAENREIAPELFSLWG
DRIIPAVDIKDGKVAVKGWTCTSSSSPLAYLSFLYSAGYRTVLVTSVNRDGTGLGPDLSL
YSKLSLEFPGFSIIAAGGISSIKELEDLRALNIAGAVLGKVLYEKDFNLCEALKRVMSC
>aco:Amico_0680 imidazole glycerol phosphate synthase, glutamine amidotransferase subunit; K02501 glutamine amidotransferase [EC:2.4.2.-] (A)
MIGIIDYGAGNVGNVQRALSFHNERSTILRCPDQINNSIDLLILPGVGAFAPAMSALEKE
GWPFFLSQWVEKGHPLLGICLGLHLLCEGGEEGGYRKGLGFLEGVIRHLGTQKYPHMGWN
SLEWIRSAQGLEKSCHSNDYFYFVHSYGLPQTNDTVAIARVEEREVSAICLRDSVAAFQF
HPERSGSAGLSILKGAIDLLRRHS
>aco:Amico_0681 Imidazoleglycerol-phosphate dehydratase (EC:4.2.1.19); K01693 imidazoleglycerol-phosphate dehydratase [EC:4.2.1.19] (A)
MSTELSRESTETSISLQLSIPGKERHLDIPCGFLCHMLDLFFFHSGISVKITASGDIEVD
AHHLTEDLGILIGRAFLKELESRPLARYGWCAMPMDGSLALVAVDISGRGQFVWDGCFLS
SSCGTFDLELIPEFWRAFCRESHITIHGRLLAVDNSHHGAEALFKGIGRAMKQALASEEE
LQSTKGVLT
>aco:Amico_0682 ATP phosphoribosyltransferase (EC:2.4.2.17); K00765 ATP phosphoribosyltransferase [EC:2.4.2.17] (A)
MLTLALPTGRVMKEAIDLCDNMGLPTAELRKAGRRLVVQENNYRYILAKPTDVPLYVSYG
VADLALVGNDVLQESAIDLVELADTERGKCRIVVAGPEELRSIFTGHPSELMWLKIATKY
PRIADIYFSSLGVQVEIIHLHGSIELAPALGMAHCILDIVQTGTTLQANKLVVLQEVAKV
SLRLVASRQSTSLRWPQMSELLQRIGRQKGVVKDVH
>aco:Amico_0683 histidyl-tRNA synthetase 2; K02502 ATP phosphoribosyltransferase regulatory subunit (A)
MNRLPRGCMNVGGALATSMDRSRTHFMKLFSSFGYHPFWPSALQLLESAWPHLPENYRRR
LIALTTPYGEPSCLRADITLAAVAFLASHYAPEQRPLRLCYADRVFKRAEKHENRIENFQ
VGAELLGWEGEGADTEILWLLLRWLDEIGLDKSILVIGDVTFLNYAMAHVGSAASKGLSS
CLLGGNLSGYRSILATADIPEYSRNILERLPDLKGGIKVLDEANMLLGSSEHLMPLHNIL
KALSGLGYEKRLCVDLSLARELNYYSGPVFRLYSSPQGQEIGGGGRYDGLLNSYDLEGQA
IGFAVNLEETAALSIPPAEPRRVMIWSASLSPDEALKRAWTILSVGFDGEMSWNKNRDQS
YESARMRGCQWWVDLEKETVTHLETEKIMALSQWIREEYTC
>aco:Amico_0684 histidinol dehydrogenase (EC:1.1.1.23); K00013 histidinol dehydrogenase [EC:1.1.1.23] (A)
MMQFLKKACSSQKSISDYVNTTVSLIVNRIREEGWKAVEEYALAIDSYKGAFRVSQNEMD
EALQQLSLTTVKALKRAICNVRTFHQRQKKMFEPFFCSIEEGVTAGLRFLPVERTAVYVP
AGRYPLPSTAIMGVVPAQEAGVSEIVLLSPPTKEGKIASVIAATASLLGVSEVWTLGGAH
GIAAMAMGAGPIRKVDMIVGPGNAYVTEAKRILFGEVGIDGLAGPSEVLIIADDSANPAW
LAADIAAQSEHDPMAASTLLCTDEKIAAQTSNELSILLETLETAETIRRAWEVNGTLAIC
SLEEAINESNVRAPEHLQLCVRAPEKVLDKCMAYGAAFIGSTTPVPFGDYIGGTNHTLPT
NRRARFAGGLWTGTFLRPLTSLCIDSKGAASLAEDGINLAQMEGLKAHSLAMALRRNLS
>aco:Amico_0685 DNA repair protein RadA; K04485 DNA repair protein RadA/Sms (A)
MAKKNMVRYVCSNCGNISLTWNGRCSACDMWGTYEKEEIDESGCEKPRSSDLMAVNIIDV
RPPQRFTSGIPELDRVLGGGWVSGGVVLLGGQPGIGKSTLLLQVCGAMAARGERVLYISG
EESASQVALRARRLLALHNNLDLFCDTDLDGALSHVEGHGFVVLDSVQAMRSSLEDGWPG
TPSQVRAVAQQCIDSAKKTGIPFVVVGHITKEGRIAGPMLLEHMVDAVLLFSGEDTSAYR
MIRGTKNRYGNTDELGIFEMTEKGLIAVEDPSGLYWNKADVSVPGVAVTVVMEGSIPLMA
EIQALASATTFPYPKRTSRGIDVNKVHLLTAVLEKRAKTTCNMFDIYLNVAGGLVVKDPG
ADLALAVALASSVHECSLPSDCCFLGEVGLAGEIRPVGRIGTRLREAARLGFRKAIVSHQ
QKGDFPKEIRICRAVNIRDALQEVMP
>aco:Amico_0686 protein of unknown function DUF107; K07403 membrane-bound serine protease (ClpP class) (A)
MKVKNLSVLIICLSVFALFSQAAFAATNVIVTPLQGSVGITMEEYMKRVVEEAYQNKAGL
VVFTMDTPGGLVTSMRAMTSFLLDAPLPVVMWVAPEGARAASAGAFLLQAAHVAVMAPGT
NVGAAHPVVASGKDVPDEEMKRKITNDLAAHMRSLAQVRGRNAEVVEKMVTESLSLTAYE
AHKEKVVDFLAADIDELLENLEGWKVDVRGDKRALSLKSYQVINVEMTPRERMLQLLSDP
NVAYLLLTAGIFAIVLEVLSPGGFILGTAGAVMVLMGAYGLRMLPFNWAGLILLLAGIVV
IIVDLLVGGIGILSLFGMAALVTGGLILFRAPGGELLSVSKSVIIGMTVAFSLFFIIAVV
FIWKSMKRQVYSGQEGLIGYKAEVLETLQPEGLVKCHGELWKARTESGETLPEGSPVRVV
RVEGLVLYVEKEDRENALKEGGSI
>aco:Amico_0687 band 7 protein (A)
MLDGLLYFLFNLGSSFGFVIILILILMSAIKIVPEYQRIVVFRLGRLIGAKGPGLVIVIP
VVDRVIRVDLRIVTLDVPVQEVITKDNVPIKVNAVVYFRVMDPANSVIEVENYMLATSQL
SQTTLRSVIGGAELDEVLSSREKINSELQKIIDERTDSWGIKVSAVEVKELELPEGMKRA
MAKQAEAERERRAKIINAEGELQAAKTLSDAAKQMEVSPVTLQLRYLQTLKEIASEKNST
TFFPLPMDIIKPFIKRFEKEEKE
>aco:Amico_0688 leucyl-tRNA synthetase; K01869 leucyl-tRNA synthetase [EC:6.1.1.4] (A)
MAYDFLSIEQKWQKVWEEENTFKVKADPSKKKFYCLEMFPYPSGALHMGHLRNYSIGDMM
ARFLWMNGYNVLHPMGFDAFGLPAENAALKYGVQAHEWTHKNIEQMTDQLKRMGCSYDWD
RRVETCNPDYYRWTQWIFLQFFKKGLAYRKKAPVNWCESCNTVLANEQVDSEGKCWRCNS
PVIKKKLEQWFFRITDYAQELLDDLDQLPGWPERVRIMQRNWIGRSEGARLTFTAKELGE
EIETFTTRFDTIFGVTFLALAPEHPLVDTILEKASNKEELETFVKTCISQSEIDRTAVGG
EKNGVFTGFYATNPATGEDVPIWIANYILMDYGTGAIMGVPAHDERDFDFARKYQIPVVA
VIQPAEGDHLDGDTMSEAFVDNGIAFNSGEFNGLPTQEAIGRMLDWGEEKGFCTREVNFR
IRDWLISRQRYWGAPIPIVYCDHCGMVPVPEKDLPVLLPTNLTVKEGGRSPLAEADDWVN
TTCPVCGGHARREVDTMDTFICSSWYQFRYVDPRNDKKVFETDLANYWMPVDQYIGGIEH
ACMHLIYSRFFTKVFADLGLCNAREPFSNLLTQGMVIKDGAKMSKSLGNVVDPDEIIQKF
GADTARLFILFAAPPGNDLEWSEQGVEGVHRFLNRVWRYIEENLEGLKNASMERVEMGSL
VNKDRRDFKRKIHKTIEDVTRDIQEERQFNTAVARLMELLNSIYSCSPKDEKDWGLLREG
VEVLLMCLNPFCPHITEELWQMLGNQNRLALSAWPIKDEAALVLDSVTVVIQVNGKVRHK
IDLPAGLSKDELQQKTLNEPTIQKRIEGKDLVKVIVVPDKLVNVVVKE
>aco:Amico_0689 DNA polymerase III delta; K02340 DNA polymerase III subunit delta [EC:2.7.7.7] (A)
MPKIVIISASEVSQRRLLSKTLQKYTIQGYSLSGRKEGGSWQDILSLGKNRVLFSEKQML
LVENAENLGVLPESMITFFNSVEESCLVLLVYDGSPSKYIPKEALQRAEILKAEEIPFWP
SARLRWLLNFCGDRRINLEKEAAALLIDWIEDGEELRSEIEKIAAFSDGQTVTSEMVRAL
SFDEGRSSMLRFLDGVCQGNRKEILILFPHLHQDVPFLMLVTALYNRLKPVIYQYIFPSL
SEKDILEMLKVRSYAGKMASEARKNYDKQTLFAFIVELTGLSYGEKTGAGAGWAGLETIV
LRLIGSIKKEKS
>aco:Amico_0690 ribosomal protein S20; K02968 small subunit ribosomal protein S20 (A)
MPNKKSAEKRMRTSEKNRLYNRYWTSRCKTAAKRVLEAVNNQDAELAGKRLQVAQSVIDK
AVVKGVMHRSTGARRKSLLTNKVKALAGAAPESSQE
>aco:Amico_0691 helicase c2; K03722 ATP-dependent DNA helicase DinG [EC:3.6.4.12] (A)
MNSNMHPMDKIFAPSGLFEKNFEDYEYREPQLLLAQKIWDSFMQQRNTVFVAEAPTGIGK
TFALLAPALKWALPQEKRILFLTAGITLQEQLIRKDLPRLKELLGYDVSFGLLKGRGNYV
CVRRALELEHEGFLSFGDSGAASIYLSEWLKKTQTGDLSELKLPSDFPIFPRVAAQVRGC
LGHRCPYRDRCFIQKALKKAQNWDVIVSNYHMYFAYVMNGKGTFPVDFDVLICDEAHRMV
DAARSISSVRVSWEDLVRLLRSKGAATAESFLSNREEEQGVLRDELSSVQEEGRKLFELL
EVSIADGVLIPVRNEELYRCGLLVSSHIETALKMLRSIEELCNEKPYDVDDGPLALALAW
IEEVRLFSHSLQWCLAVGHFPEWAYWREGDALVSEPTLCSDKVSEGILSQKAEKIIAISA
TMTVEGSFDFWKRETGIIPTDTYVLESPFDLEKQMKILVVDLGLKVIEKGYDERVCRVVE
RLCNDNGGSSLVLLSSMRLVKKVGNWLKGSQHPYTVYVQNELPRTELLERFRSDLSSVLI
GSVSFREGVDVPGEGLTQVIIDRIPFPHPKDPVVQSRNELEGRKAFVTVILPQAKMFLRQ
ALGRLIRSKSDQGRVVILDGRIIDRQDWRIRKDLPLVPIQRFTVKSNSVAHEKTV
>aco:Amico_0692 ribonuclease P protein component; K03536 ribonuclease P protein component [EC:3.1.26.5] (A)
MRLKKGWEYDYVFRTGSRFKGELVRLLFVEAPDDRTRIGLAVGKRQGSACVRNRGRRILK
ESIRRILPWVKGTWWCVFSLRTAGLEANAYDVYDDMVALLGRVGLLDESWPGNMWEKKNK
NDG
>aco:Amico_0693 protein of unknown function DUF37; K08998 uncharacterized protein (A)
MLTEIAVTAIRFYQKWISPMLGKNCRFYPTCSQYTLEAIEMHGILIGSWLGLIRIMKCGP
WHPGGYDPVPDFPLKRKISPKIYNSD
>aco:Amico_0694 membrane protein insertase, YidC/Oxa1 family; K03217 YidC/Oxa1 family membrane protein insertase (A)
MGTLWKAAGDFILLILETLHNLTGSWGIAIILLTLAVRILLHPLTHKQMVSMQRMQKLQP
RMKMLQEKYKDDKETLNREIMSLYKENKVNPAAGCLPLLVQLPILILLFRLLMNYNFGSV
PFLGFISLEGSVLSTLAQAVALPETTKIGVMAVLSGVLANPAGLAQVGLYLGNLMLLVVV
GILTWAQQQMSSTGNPQMAMMSWFMPLFLTFICLSLPGGVLLYWGVSSFLGVAQQWWITK
KTSQEMQEKPVLHKSKPAGKEEN
>aco:Amico_0695 single-stranded nucleic acid binding R3H domain protein; K06346 spoIIIJ-associated protein (A)
MTEQDKFIMEVSSIDEAKTLAAAKLGLNPEDFLVKIIEEEKSFFGLLGRKLRVEVWTELP
VSVLKGQELAGDLIKRMRLSLSVNEEDGFLNLSGDDAGIIIGKYGETLKAMEYLLNLMMR
DETRETRIKLDSDGYRARREASLKRLALAAARKVEKRGKPAYLEPMSSWERRIIHLALKD
TDSVMTRSVGEEPSRKVVVCPAHSTRSKRR
>aco:Amico_0696 prolipoprotein diacylglyceryl transferase; K13292 phosphatidylglycerol:prolipoprotein diacylglycerol transferase [EC:2.-.-.-] (A)
MTAFLWTYKRGIQYYGIPPSKMGHLLGMVALGIIAGICTGMGIHLGREAVFQDPLSILHF
WKGGMSSYYSFIGGCCFAFFYIFRTKLSLWRVAESASLPSAALIAIGRWGCFLNGCCGGI
PTSHLWGVRFAIDPEALIRHPTQLYYSFGALAILLALQWIEFRLGESERFVKAAFLWPLF
LILWGFLRIFVDPLRIDWYLSGIEASHRGSFSMVIVGGIWLSYSCWKLIRKIYD
>aco:Amico_0697 protease Do (EC:3.4.21.108); K04771 serine protease Do [EC:3.4.21.107] (A)
MKRMYNTIALLSIIAFALSAISTSSFAQDVFTGNPIAVIAKDASPAVVNIDVEATVTRSV
SPFPNDPIFKRFFGEEFQRFSRTIPMKGRGSGFIVTDNGQILTNSHVVEGADKITVTLSD
GRTFPAEVLGTDPTFDLAVIRIDARNLPVLKLGDSDRIDVGEWVVAIGNPFGLEHTVTVG
VISAKNRSIHAGDVNFDGFLQTDAAINPGNSGGPLINLSGEVVGINSAIVPYAQGIGFAI
PVNMAKQIMDDLVKYGKVKRGWLGVYVQPVTKEFITAYGLKEEKGAVISDVVSDSPADKA
GLQRGDVIIAVNGNKIDNHQDLVFRIRQFMAGDTVNLEIVRKAEKKNISVKLTEVAPAGE
ESQEKGSPKTSELFKKVGVEASNVTTQLRSQYGLRSKDGVVITFVEQGSFAARAGIREGD
LVLEVNGTKVSDVSDLNKAVGNKDNSLVLLLGRGGRTFFVSMSF
>aco:Amico_0698 integral membrane sensor signal transduction histidine kinase (A)
MNLQLRKLLRSFKIRLTRASANQRGNLKLLRLSLFSISFFIIMSLAVLASSFTLTSFFSY
MGGLFAGCALSFFISLWFLELRIYTPLRKTCQSLRKKKRKNDRVTIPFLGDHPQLVELRE
SLNKLLRQYEESLAQLKQLSADTSHELRTPIAVIKGKIEIMLMSTREPSYYVERLQQIMV
QIENMQQIVESILELSRFSKFSGPEWMESVDLLMAADEACENMFPLIEKTRRQHLVKKLS
FAPVFGSIELLTRVVTNLLDNASKYTPEGGTIGVETWSDIKKQKAYLRIWDTGQGMDEYA
IQKCRDLFWRADTARSGGGYGLGLPLVQRISELHKAEVDIQSTLGKGSSFTLTFSLDTNT
LSEYEIS
>aco:Amico_0699 two component transcriptional regulator, winged helix family; K07665 two-component system, OmpR family, copper resistance phosphate regulon response regulator CusR (A)
MSLLIIEDNKDLVQVLAEGFAENGFSVERAYTGEEGLEKAKNPECECIVLDLMLPGISGL
EVLERLRSNGATLPIIILTAKDSVDEKVEGLNKGADDFLVKPFDFRELLARVRTLLRRTS
ELQHNLLHCGSMTIDPVARECRVDNTILPLRRREFDILELLLRHENQVFTREKIISQVWQ
KEYDGTSNVVDVHIKYLRDKLREQGLDTVVVTVRGVGYKVTCPDCI
>aco:Amico_0700 ribosomal protein S15; K02956 small subunit ribosomal protein S15 (A)
MLEKDQKQRIIEEYRTHNVDTGSPEVQIAMLTVRIRELTEHMKNHTKDFHSRRGLLKMVG
RRRKLLRYLREKDFNRYQTLIERLGLRH
>aco:Amico_0701 polyribonucleotide nucleotidyltransferase (EC:2.7.7.8); K00962 polyribonucleotide nucleotidyltransferase [EC:2.7.7.8] (A)
MKKVFSIEIGGHEMTFETGCVAKQANGSIVARSGDTVVLTTTCISDTPRTGIDFFPLLVD
FEERYYSAGKIPGGFIKREGRPTENAILSARVIDRSIRSLFDENLRYDIHVVATVLSVDQ
LNPPSVLAINAASVALMISEIPWGGPIGAVRIGYINDQLVVNPLEEQMLESKLDLLVSGH
KDGITMVEAGANEVSEELLVDALDLAHTEIKKIVAMQEEIRKQIGKEKIDIPEPEFFEEI
DSWLGAEMQKHVLEAVSIHEKKPRAEKIRYVKTTSIEHFAENYPGTEAYISAAVDEMVKK
TMRSRILNERERADGRAMDEIRPITCEVGVLPRVHGSALFTRGETQALVVATLGMMGVDD
QILDGLKQDEPNKRFILHYNFPPYSVGEVRPMRGPGRREIGHGALAERALRPIIPDEVEF
PYVVRLVSDILESNGSSSQASICGGSLALMNSGVPINRHVAGIAMGLIKEGEKVEILSDI
QGLEDHYGDMDFKVAGTREGVTALQMDNKAGGITREVLKKALNQAKEGRLFILEKMESAI
EEPSGLSPYAPRIYVTHIDPEKIRDIIGPGGKVIRGITQETGVKINVEDNGEVYIAGTSS
EGVERALAIIKGLTKELEPGEIYLGKVTRIMNFGAFIECLPGKEGLLHISEISPHRVGKV
EDVFGVGDTVLVMVKEIDDMGRTNLTRKKLYDQEERVIKEGFGKALEEEKAKETAIEAKA
ASAPRPAPGQRRGGSQERPDRRQGGPRR
>aco:Amico_0702 deoxyuridine 5'-triphosphate nucleotidohydrolase Dut (EC:3.6.1.23); K01520 dUTP pyrophosphatase [EC:3.6.1.23] (A)
MKRVMVKVARRNIEIPLPEYGTPFSAGVDLRAAEPLLLKPGERGSVGTGLYVELPEGYEA
QVRPRSGLALRSGVTVLNTPGTIDSDYRGEVRVILINLGQEPFQVMPQDRIAQMIIAPVV
QLVWEENESLSDSVRGEGGFGSTGVK
>aco:Amico_0703 threonyl-tRNA synthetase (EC:6.1.1.3); K01868 threonyl-tRNA synthetase [EC:6.1.1.3] (A)
MFELKNANEDMIEIESGSVLNVLKRWEMHKGAVAAKINGRYVDLSAEIAESGLLEAIDGA
SEEGLDIIRHSAAHLMAQAFQSLYPEAHFGIGPSIKNGFYYDMELPESISEEALPKIEKE
MKRLAKRAFPIERQILKKEEAIAFFKERGEKYKVELIEEIEDGTVSLYRQGDYVDLCRGP
HVPNTSWIKHFKLLSVAGAYWRGDEKNIMLTRVYGTAFADEESLQTYITRLEEAKNRDHR
KIGKELDLFSIQPEGPGFPFFHPKGMAILNKLTEFWRQVHEKNGYCEIRTPLILDRSLWI
RSGHWDHYRDNMYFTEIDEMPFAIKPMNCPGGILIYKSQIRSYRDLPLRMAELGIVHRHE
RSGVLHGLMRVRCFTQDDAHLYCTPEQVKDEIKGIMYLCQYIYRDIFGFKYTMELSTRPE
NSMGSEEQWNIAETALKEALEETNMQYRVNPGDGAFYGPKIDFHLEDCIGRTWQCGTIQL
DFQMPEKFDLTFVGADGKEHRPVMLHRTILGSLERFFGILIEQFAGAFPYWLAPVQVRLL
PISEDFLDYARLVQAKLVANNIRVEIDSRDEKLGKKIRDAQIQKIPYMAVIGEKEVASDQ
VAPRERSRGDLGAMSINSFIDVLMEEKNPLLNK
>aco:Amico_0704 translation initiation factor IF-3; K02520 translation initiation factor IF-3 (A)
MSEVLLIDDNGVKIGVTKIEDALRMAEERNLDLVEVAPQAKVPVCRILDYGKYRYQLQKK
EKDARKKQKGQTLKEIKMRPKIDEHDYNFKVKAVMNFLKCGHRVKVSIFFRGREMAFLDK
GRNVLARVVHDTESLGKVEAEPRMEGRYMRMMLTPLGPTKTKETNKQDKNQEEVEQSE
>aco:Amico_0705 ribosomal protein L35; K02916 large subunit ribosomal protein L35 (A)
MPKLKSHSGAKKRFSSTGTGKFSYRKNGRGHLLTGKSRSRLRRLRKTGYVPETLAGDLKK
LLPYS
>aco:Amico_0706 ribosomal protein L20; K02887 large subunit ribosomal protein L20 (A)
MPRVKGGSVSNKKRKKLFSITKGYWGKKKNVYRRAREAFLKSLSRAYDDRKLKKRDFRRL
WITRINAAARAQGMSYSSLIAGLKKAGIGINRKMLSELAINDMPAFAKLVEQARNALGQ
>aco:Amico_0707 H(+)-transporting two-sector ATPase (EC:3.6.3.14); K03498 trk system potassium uptake protein (A)
MKTYSSLRVERTIVAGFLSLIVIGTLLIWAFNLEGEHSIAVVDALFTATSAVCVTGLTVV
DTGKDLTLLSQWVVLVLIQLGGLGVMTAATTLLLLFRQKIGIRQRLLFAGGLGLDTPAGA
IKLLILILKMTVAIEVAGAVPLFIAFVRDYNPARALYLALFHSISAFCNAGFSPFSTGLQ
GYAHTFLVPATIMLLIILGGAGFLVLLGIARYMRRGEPLTPHCHLVIKVTGILIIGGAFL
FLISDWNGAFRGLSPTLKVWNALFQSVTPRTAGFDTIRTANFTALGVFVTCLLMIIGASP
GSTGGGVKTTTLGLLVYSALCEMRGRNNIVYANRNISFNNVRRALSLSLLYVSTVLLSIV
LLSFTETAPFHTLIFEAFSAMGTVGLSLGITSSLSTMGKIILIMLMFWGRVGILTFMYVV
ITRETRDNVNYAATNIPVG
>aco:Amico_0708 TrkA-N domain protein; K03499 trk system potassium uptake protein (A)
MAEKRKMVLVVGLGRFGLSLCEKLAAMGQYVVGVDADPAKVEAVADIIALAAQLDATDED
ALIKVGAKEADIAVVTIGENIEASILATTIIKGFNIPLVVARAQTALHARVLSRVGAHRV
IFPERDMGQKVAEQFVHPWLSSFSQLPGGDYLVGEVMPLREMLGKSLAELDFRKKYNAMV
LLFDRKGSRFLPSADTVINKDDLLLIAGKKNDLDKLLLAIEEEREREGNGA
>aco:Amico_0709 phenylalanyl-tRNA synthetase, alpha subunit (EC:6.1.1.20); K01889 phenylalanyl-tRNA synthetase alpha chain [EC:6.1.1.20] (A)
MSEIHNNIEKCRVEFLDQLEQASSADEIQDLKVKYLGKKGKVTSLLKTLGSLPPEKRPAV
GQLVNKLRDEIEEQLSIRKTFLEEKEWEEAEQKEFIDVTLPSRGRTWGAFHPVAQVTIDV
INILSGLGFSVALGPEIEDDFHNFEALNIPSFHPARDMQDTFYFDEKHLLRTHTSPVQVR
SMLKYGAPLRIVCPGKVYRRDSDPTHSPMFHQLEGLLVDKDIAIADLKGCLEVLVNSIFG
RPLKARYRASYFPFTEPSLELDVECVECSGKNPQCRICKGTGWLEIGGLGMVHPNVLRAG
GIDPNVYNGFAWGMGLDRLALLKYKLTDLRVLFEGNVPYLLSGRCKSC
>aco:Amico_0710 phenylalanyl-tRNA synthetase, beta subunit (EC:6.1.1.20); K01890 phenylalanyl-tRNA synthetase beta chain [EC:6.1.1.20] (A)
MLVSWNWLNGLVSIPASLEEVAEKLTLTGCEVEAITRPCERLSGVRVAQVIALEPHSRKN
SLRVASLNYGEGAAVCVTAATNLKIGDLVPYGPSGAVLADGTVLGERDFDGVVSQGMMLS
ADEIGLPDIADESGILRLPSDAPVGKDVKKYLRLDDAVLDISITPNRGDLLSALGIAREV
YALFPDVVGRKNFKNRSNEGMEWPVNFRSISLEDEGCRCYLLGLATDVKIEPSPLPIRIL
LSLMGMRPISNIVDATNLTMLLMGQPLHAFDLDRLPENEITVRSATPEEKIITLDGKERV
LDPLDILITSGGSAIGIAGVMGGENTEICETTRNVVIESANFDAIRVSRTSRRLGLNSEA
AFRYSRGVDPELVYPAMAYVISLLKKWGAATTEWEVLEATTGSISGREVVLTREKLNKLL
LWDDLQESSQILGRLGIREVSKEKENMRIFKIPSYRPDISIEEDLIEEVARIRGYNDMPS
RLPQKMSHPGERGAWTELQAGLRQIALARGYIEVVTYSFLSPSYIKLLRLPEDDERAHPF
VLSNPLSADLSAMRTLMLPGLINALASSLRSGWREAVRLFELGRVFLRDSESDAGKKEVE
RLAGLIYPGRDIRNVYKECLVEDFMSVKSDVEAFLQSRGVNYILRLGAEPFGHGGQTAEI
CIGNEKVGYIARLKPSLEKELDMGSPIYAFEISLDPLIEDVHPLFCENPPYPAVHRDISL
LVPENKEGKTVEDEIRSAAGSLLWNLRLFDVYKGHGVPEGSRSLAFSLAYRDMKRTLSDE
EVDAVHNRVREEMASKGYTLR
>aco:Amico_0711 conserved hypothetical protein (A)
MITLNSIEQLANRLAELLTKLKDENEQLKKEAHSLRQKVSEKDLEHIREMKELQRTIERL
ERERMMLQKEKAQLDNQMKSVYDKLNALLPEQSEQGHNS
>aco:Amico_0712 hypothetical protein (A)
MSIPVRDVTLKLGKKEYHLKTTLNEESYGRVVSLLKESADKIGKETGQEHLLLLVSLHLA
YCLDHANETFEDIIQKYSPGENSRP
>aco:Amico_0713 Colicin V production protein; K03558 membrane protein required for colicin V production (A)
MTLALGIDISIVFVLIFLSLRGLFRGLTGELFSLGGVIGGAFLAWHLGPALSSWYLEKWA
GNPSIVLVISMALLFILVVVIATLACRMVQIFLRWSALSFIDRILGGMAGALKGVFLVLF
LYAVLMAFSSFISPQWFKESIAMKLASQAWPYVNTFLYSAEGDNLSHEST
>aco:Amico_0714 MutS2 family protein; K07456 DNA mismatch repair protein MutS2 (A)
MKVRKEVWNLLEIDKILSIFAKSLRSDLGLSVLTAITPCETIDTLRNRQNLLIAYRDYVD
RYGDFPWNQNVSSVAEEIHAARKTALLTGQELVAVRMLLLLATRIKDVLNQVKDEFAPFA
GVLKKIRDFKYEIESLAVLDEDGNLFDSATPTLLRIRKSEEAVRQSIRLRAQALFANSRI
NNMLQERLLTFRQNRFTVLVRQEFASRFPGTFIDRSGSGNSVYMEPRSLAELNSRLVLLI
QDEEEEKRRILSELTQMILGREKAIVDAEGVLGQIDILYALTDVMGKYGWTLPELSKKPF
FVFYDLLHPLLGEKGIPLTIECGRSFHVLVVTGPNTGGKTVALKTVGMGIILAWCGFPLP
AKEGTVVGNLDNVFADIGDEQSIEQNLSTFSAHLKNIIHILSEATRSSLVLLDELGAGTD
PQEGAALGIALIDTLREKKSITLATTHHNPIKSYALTTPHVETASMEFNVETLAPTYHLL
MGIPGRSNAIYIAERYGMPSEVLQKARATLKEQEISMEEVIADLHERKALLNHEWEKMEE
QRQKADLLSKEYSEKMKALEEQREKIIAKAEQQAATVLASAEEESRRMIRDLDEAARSVV
QRNLHGKRENIREKRKELEQKEEKRFIKKMKDEKRNLEIGDAVSIAGTSITGTILALKGN
KAEVQAGAARMDVPLISLTPTSKKVRDALPESPAMSATKPQGVPLSLMIRGMTVDEAMPL
VEQYLDRAMRAGYLSVEIIHGRGEGILRREVHQFCAHLSYVESYRLGGPGEGGHGVTIVT
FKK
>aco:Amico_0715 glutamate formiminotransferase (EC:4.3.1.4); K00603 glutamate formiminotransferase [EC:2.1.2.5] (A)
MTTQLIECVPNFSEGRRKDVIEAIVDSFRGKRGLYLLDYRADEDHNRLVISLVGEPAPIQ
ESLIEATKTALKHIDMNLHHGGHPRIGAVDVIPFTPLKGITMKECVDLAHSFGECYFKNT
GIPVYFYEDAAKMPARKKLEVVRKGQYEVLKDEAKNNPDRYPDIGGPGLHPTAGGTAVGT
RKLLVAFNVNLKTEDVEIAKKIANTVRASSGGFCHVKGIGLALEERGITQVSMNLVDYEA
NSLYRVLETIRMEAKRWGVSVLETEIYGMIPAKALIDSAAYYLQIADFDPSQVLELRLLE
LMGKNGE
>aco:Amico_0716 transcriptional regulator, IclR family (A)
MAREEYFNRSLLRALLIVEALGKEKTPLGIGEISRLTGLSKSTTHRLVLTLESRGWLKRL
PDNDKYCLGMKLVTLSWIAREEFASCREVHPFLCKLADITKETVLLNVWNNNEVICVDKI
EASQQISVTPKLNQSFPIHAGASGFAVLTTMPFQMVAQIFNTRKFETYTARTLIDPQKLL
RKYAEAKEKGYVISFGEKDDGVTGIATGLYFPHEQNYASISVVLPDSRATEDVNEKIISA
VLDIKEEINLHFNFATKSI
>aco:Amico_0718 Na+/solute symporter; K03307 solute:Na+ symporter, SSS family (A)
MIRVKLFTASALLVLFVFLGLGTIVARKIKEASDYTVAGRKAGLSGVAGVIMGALIGGAS
TVGTAQMAYEYGLSAWWFTLGGGIGCLILGWGFASPLRSSGVVTIPEFLKRHYGRSVSML
SMVASSVGTYISVVAQFLSGVALLQTVFPFPSFVASIGVACLILGFLCLGGLKSYSVIGK
AKIAMLFLILTVSVLLGMGKGVTPSWLYHNIGNKTLFSPFGFGVGKGLGAFLSMIVGIFC
TQIYIQGVFAASNPDTARKGTLLAGILIPPLGLMGIYIGLFMRTAGVSIVPSQALPMFIR
LYFPPILGGIFWAGILITVVGAAAGLSFGIATNLVQDFLKALPYMKMDEKRALFMSRAAV
IFIVLSAAYMGELFSGDMILQWSYLSMSLRGAGTFFPFIVALLFPLQLSPCWTLCSAGGG
LLAVLIAPFIFTNVPPLFLGLLVSASFSGLGICLRR
>aco:Amico_0720 TRAP transporter solute receptor, TAXI family; K07080 uncharacterized protein (A)
MMRKTTVAVAVLCLLFAVFAGAASAKTFISIATGGTGGTYYPLGGGIADILTRHLEDVQV
TSETGNASVANINLLGTHQIEMAFAQNDIAYWAAKGTGPFRKGAYDNIRVVASLYPEHVH
CITLKGSGVKDIMDIKGRRVSVGAPGSGVQGDVDAILKVAGIKYGDMQTDFLDFNNTTQR
FKDGQLDVGFVVAGYPTSSIMDLATMHDVDLVEFNEEFLSKLVKEYSYFVRSVIPAGTYQ
GVDHDVTTPAVMALLICDADLPADLVYRMTKALWDNIEELRPIHAKAQLITLETALDGVS
VPLHDGAAQFYKEKGMKIPEF
>aco:Amico_0721 HutP family protein (A)
MLWKKIFNNQEEVIMEEVMAEEEKVENNIGCSQRGIDLELHIHVHLNDENQVGRAALLLA
STTTPDSENELKRELLQNGWRSVATEVGGLAGDLPQKITRALVGASLNAGVVEKTRNEMH
ALMHAAVEALEGFLTVGMLEASVGAKIAIVRNDRWIAVAVMGDTAYHAVAHHERCGLGVM
HI
>aco:Amico_0722 ribosomal protein L31; K02909 large subunit ribosomal protein L31 (A)
MKKGIHPEYKECVVTCACGNTFNTHSTSSEIRVGVCSECHPFFTGKKGSRVVSEAGRLEK
FRKKYEGINYGQREVETEE
>aco:Amico_0723 thymidylate synthase, flavin-dependent (EC:2.1.1.148); K03465 thymidylate synthase (FAD) [EC:2.1.1.148] (A)
MTCQVTLLGHTPDPDRIVAAAARLCYSDIPAGLIMKEQDPSSVESLIFHLRRSGHHSPFE
HASFTFSLDGMSRVTSHQLVRHRIASYSQRSQRYVSMAEPEVVLPPTVAAHEEGKELFLN
EVKAAHSVYLKLVEQGIPKEDARYILPHGWTTSLVMTMNARELYHFFSLRLCRRAQWEIR
QVAREMLKVVRREAPVIFNIAGPSCLVKGACCEARPCGKPFHSIEELLEEE
>aco:Amico_0724 protein of unknown function DUF1385 (A)
MNSDNKTACTFSGKREKRMPVGGQAVIEGVLMRGPQRWGLAVRQQNGEIVREHWDAVLRT
SSFWWKCPMIRGLVIMFEMLKIGIRALNRSAEIALGDEETITPLEFAGSVAFALIAVIGV
FVALPVWLAHLGGEFWSLSETWKNVFEGLLRGTFFVLYVAGIGLWKEIRDVFRYHGAEHK
TINAFEAGVDMTPENVMNYSRIHPRCGTSFLLIVVIVSIIVFSIAGHGSLLWKIMMRVLL
LPVVVGISYEIIRAASSIQKLGRIILWPALSFQYLTTREPSIEQVEVALAALEEALDRPL
YDRSGGEEYNEFGE
>aco:Amico_0725 peptide chain release factor 1; K02835 peptide chain release factor 1 (A)
MNLESKLDDLEKTFVDLEKQMSDPVVAANLKEIQQLAKKHAQIESAVLKYREYKKVKSDL
EEAHSLLHSGDGDMQELAREEIKEKEPLLECIRDELHVLLLPVDPNDEKSVIMEIRGGAG
GEEAALFSANLYRMYSRFCEREGWRIEIIQSNETGIGGLKEVIFKIDGRGAYSKLKFESG
VHRVQRVPMTEAGGRIHTSTSTVAVLPEVEDVDVDIRTEDLKIDTYRSSGAGGQHVNMTD
SAVRITHLPTGIVVTCQDERSQIKNRAKAMMYLRAKLYGLEKEKQAEEQAEERRGQIGSG
DRSERIRTYNYPQNRITDHRIGLTLYKLDQYLDGDLYEMIDAMTMADQTERLQKLGNE
>aco:Amico_0726 protein-(glutamine-N5) methyltransferase, release factor-specific; K02493 release factor glutamine methyltransferase [EC:2.1.1.297] (A)
MGTNRETLYQAKKRTVQALARAGIERAESETEWFLCSLKEISRSRFLLIASEVYLTEEEV
ISLNQMVQRRISGEPLQYIIGYESFWGRDFLVGPGCLIPRPETELVVEEALRYFVKGSFL
DWGTGSGCIAATILAERPLSRGVAIEVSPQAIEWAWKNLRRYNLLHRCLLWHSREMSDIP
VPSQSLDLIISNPPYIPTAAIGRLMKEVAGYEPYVALDGGEDGLLYYKELLHVAPIWLKP
GGMLVVELGDSTQGEVLANYNALGLRLMKLAKDFQGIYRIAVWCRV
>aco:Amico_0727 thioredoxin reductase; K00384 thioredoxin reductase (NADPH) [EC:1.8.1.9] (A)
MEKRELVIIGAGPAGLTSAIYGRRAGLDVLLIEKGVPGGQINITAEIENWPGVAHASGQE
LGDMFRVHAEKFNTEFRDADVKKIELRDGSKVVVTDKGEIEAEAIILATGAYFRKLGCEG
EVEHIGGGVSYCAVCDGAFFEDQVIAVVGGGNTAVEEACYLTNFASKVYIIHRRDAFRAD
RAATERTLSNPKIEPIWNSVVEKIEGDGMVENLVLKNVKTGEVSDLPVAGVFVFVGQAPH
DECIRGLVEAKKGGWIVTNDDMETSVEGVFAAGDVRDKNLRQVVTAASDGAIAAMAASAY
INEQVHLRSTLLDPERVVAFFYSSIVESQVRLSNAVEEMSKETGEKVAIIDGYRNARMVE
KLELGEMPVVVELKKGVVASKKTVATASELSEFLK
>aco:Amico_0728 1-phosphofructokinase; K00882 1-phosphofructokinase [EC:2.7.1.56] (A)
MIVTVTLNPAVDEEFLVPEFQPGGWFRSKNAIRTPGGKGINVSMMLAQLGYESAAMGFLA
GFNGAYIRDVLRKDRITTNFIHVKGETRTNVYIVDESGHIETGLSEPGPYISEEAYNRFL
RNYQRMLQRTRLLILGGSLPPGIPQDIYGELIRMAKEYNIPTIVDAAGLPLQSALEAGPT
IAKIDHRFMSRISGISLTSLDNIIEVVSKLHDQGVEWATTSYHIYGDVFFTPKGIYLALA
ERRSVVSLFAAADALITGLIVGGEEGMDVEDRIRFAMACAWEDSMHVEKGFSSRKAIEAL
MPRVQLERFD
>aco:Amico_0729 CBS domain containing membrane protein (A)
MRIGDLMDRDLTSVTENTPLKEAIEMLSQHNLTGLPVVDEMGFLVGFISEKDIIKASLPS
YCEYLEKGAAFIPDFDQLSEKLRKKGMEPVGKYMTRKVIYFSEEDSDLHAALSLIQQGLK
MAPVVREDGVFVGIVSRAHLIEHIMCDEDE
>aco:Amico_0730 peptidase M48 Ste24p (A)
MKKRMSVVALVLLFILFSCFYARAEDEMQREIKFGKEVSEEIEQHWERVSDPVKIAHLSM
ICEKIKPHMTRTLPFEIRIIQEKSLNAFSLPGGIIYMTTGILDFLHSDAEIGAIIAHEMI
HADRKHVMLQMAQSQRISIFALALILASGGKAAPAFLTSMAQIAITNAYSKDLEKEADVE
GLYALQKAGYPPAAALTVMEGLAEEQLRHPYVDPGIFMDHPYVKERVAYLSKIIRENNWP
IERKKVLHMLVVDVATEERSTTLLVDGVKVWSGPDESDVRKLFLSIKEKLDRDYQMELAP
YEIEVIELFDNKKGIRVGPTLLVSEPLPGGVDPLIFLRTGLVERLHQAKASHPMADYLH
>aco:Amico_0731 DNA polymerase III, subunits gamma and tau (EC:2.7.7.7); K02343 DNA polymerase III subunit gamma/tau [EC:2.7.7.7] (A)
MTVSLYRRYRPAQFKQIVAQDAAVQVITKALEEKRVSHAYLFSGPRGCGKTTLARLLAKS
LNCTGQKQSVEPCNDCPNCLAINGGESLDVIEIDGASNNSVDEVRELKAHVSLSAFSSLY
KVYIIDEVHMLSLSAFNALLKTLEEPPSHVVFILATTEPHKVPVTIRSRCQHIPFRKIDV
QNIVKSLSMVAHNENRNAEEEALWEIARQADGAMRDALSLLEQVMALAEQELRLVDVSRL
LGGGSRPELERWVSRVRSGDISVFSELQEMFQRGASPQKVVEDLFVIFRDLWIVASWGGG
ALQFIEGSSKEKIFLEQESKDWNPDHLLKIMDFCAQILPQVRMGMRSDVLSGLFLNKLIE
HGSLVTKELEKTREPHSLPPEDHPAFKEKWGKVLASLLYGEIHIYCALLHASVFLEKNVL
SLKFPDYCNYSMELVSIERNSFVLQQKIKEIFEGELTLRIICGDKTTECDLSQSPLLAEI
EEAIVEIQDEPTSSLPFDDLPPTAEIRPEFGNEQEDDETVFSGLVDTVLRWGGGEVLLHK
KDNVEELDGGITEE
>aco:Amico_0732 DNA polymerase III, alpha subunit; K02337 DNA polymerase III subunit alpha [EC:2.7.7.7] (A)
MTTRPFVHLHVHSEYSLLDGAIRCGELAERVASWGMPAVALTDHGAMYGAIEFYDRCLAA
GIKPIVGCEVYVDPEGHTSREKKGRNFHLLLLAENQQGYNNLIKLVSIANTDGFYYRPRI
DYDLLTQYSQGIIASSACLAGEIPSLILQGKENDALAKAHMYRDIMGEDNFFLEIMYNAI
PEQAVVNRSLVQMARKNNFNLVATNDAHYLNKEDYDWHEILLCVQTGATINDPDRMSFST
NDFYLRSPEEMDSLFGAELPDALDNTLAIAERCSLKFDLGTRDYKLPSFDLPEGETLESN
LEKEAMAGLKQRLHKDNVPEEYKKRLDYELKVIKKMGFAGYFLIVASIIRAAKDRDIPIG
PGRGSAAGSLVAYSLRITELDPLKYNLLFERFLNPERVSMPDIDTDVSDKGREELLQYIA
EKYGVDRVAQIITFDRMKSKAAIRDVGRALGMPYSDVDVVAKLIPDGARSIPEALDQSED
LRNLTHKDLAVSRLLDSASKIEGLARHCSQHAAGVVITPMPITDLVPVRRIGENQIVTQF
PMEPLEKLGLVKMDFLGLKTLSVLEEAINNIKLNGKTPPDLNKIPLNDNLTYEMLQRGNT
LGVFQLESTGMRQLLRKIKPDCFEDLIAVLALYRPGPLGSGMVDQYIERKHGRAVVEYLH
PELSEVLKETYGVILYQEQVMQSAACLAGYSLGEADLLRRAMGKKKVEVMQQQRKMFADG
CAQHNVPARKAEEIFDIIQEFAGYGFNKSHSAAYALISYQTAYLKANFQPEFMAAYLTSQ
IGSKKDVMARYIREVRNSGIEVLPPDVNSSMESFAAVDEVVRFGLGAVAKAGHGAVEAII
AARECGGEFSSLWNFLCRVDLRVVNKSVIENLIKAGAFDGLNSNRRQLISALPDFVALAQ
RKGEEKNQCSLLSLLDEDSESGDLEPELPDIEDYAIYERLDMEKEVVGLYISGHPFTQHE
TLVSRYSTCSISNLKYWRSRNLFPQIGGMILSVHEKYTKRGDPMGILEVEDAESKLEVIC
FPKIWSSIKDQIEPGEICIIRGTLDERGSGNIIAKEIVSFQAIQGKMPPFVKIVLDGTLL
QPNSMKNFIRSLKDFPGRSQVLLEIRNGVGSVVILLSGIKVDGPTIKSKGLAPALPEEAY
EVFC
>aco:Amico_0733 pyruvate kinase; K00873 pyruvate kinase [EC:2.7.1.40] (A)
MSDHIAYVMEGVIKMKKVKIVCTIGPACSTYEMLCSMAEAGMNVARFNFSHGAYEEHKAR
LDLVRKAEKEIGKPIATLLDTKGPEIRTGTLKEGFIVLIKDQKIILTTRDVVGDSKEVYV
NYPSLPSEVNVGQDIYIDDGTLHLKVTSVEGLDVFCQVVVGGELGERKGVNIPGASISLP
ALSEKDHKDICWGLENEMDYIAVSFVKNQKDIMEVRKIIEDAGGAMKIIAKIETRQAVNA
ILEILEVVDGVMIARGDLGVEIPTEEVPLVQKEIIDLCRSKGKAVIVATQMLDSMIRNPR
PTRAEASDVANAVLDGTDAVMLSGETAKGAYPLRAVETMQRIVARVEKELELWQHPLHRK
QLSTGIPDAVSGASVAVAREMGAAAIVSLTRSGSTAQMVSKHRPPCLIIGATPVVRTWRE
LSLYWGVEPLLVENIKDQDEAVANAFTASFKKGLLKEGDLVVVTAGVPMGIPGTTNMLQV
HTVGKILVKGLSLLKKEAFGVIKTARTAEEALGKMEEGDILVVSETDRDFLPAMRKAVAI
ITEHGGLTSHAAIVALELGIPCVVSANNALSILHDGMSVTVDGFRGVIYAGSVHLRA
>aco:Amico_0734 NUDIX hydrolase (A)
MSMNNVTVRNCNIPSSFPSWETVAPSGKGRLSAVLIPLFKTGKKLEILFLERQLNLKHHG
GEMCFPGGERERYDKGPLETALRETEEEIGLKRENIRPLYLLDPHRAISSGFTVYPVVGI
IVDESLSSSLLIEPKEVASTAFMSLDDIPEVPRSYRLEHGGNVTETPCYDLPNGKVVWGV
TAYILRYFITMVRKGEINLCL
>aco:Amico_0735 apurinic endonuclease Apn1 (EC:3.1.21.2); K01151 deoxyribonuclease IV [EC:3.1.21.2] (A)
MPLIGAHISIAGGLEKAIERGEELECEAIQMFSKNQIQWHCAPISMARAERFLYAWRNSS
IRKVVVHASYLINLASPDDMRKKSIVALIEEIERCDMLGIDDLVVHPGSSRGRPREEGVE
KLIDSLQQVLDKTSNMRVRILLETMAGQGSVLGSSLVEMKSILHNFPKNERVGVCLDTCH
LFASGYELRSLEAYERFVASVLDKIGLERIGCWHLNDSVYGRNSHLDKHQHIGEGDLGLL
PFSFIVNDQRWNAVPALLETPQGGCGNKGNLAILRKLRGG
>aco:Amico_0736 alanine racemase domain protein (A)
MGIYPRLIVFCDKIAYNAAQIVSLCRQWNIGVYGVAKGACAQGDIVHVMVESGCEGIADS
RIKNLYRLKKEMRLSVPVMMLRPPMMSEIPEVVEYGDSSVVSMSETIRALDHESVFQKKD
HLVLLMIDLGDLREGIWPDELEQIGKILKGCQRVRCMGVGVNFGCFGGVRPSMEKLEELG
VLEKELESLLGYPLKVCSGGSTSSLALIEDGTMPSNVNALRIGEAILLGTDSSGGRPLPF
LKQQTVILETEIIEVKRKPSFPLGEIAADAFGNIPSFVDRGVRLRAISAIGKQDARIEGL
SPLEEGIEILGASSDHMVLDAEKYGRTLHVGDKVHFSVKYSALLALTTSPYVSIHVIK
>aco:Amico_0737 protein of unknown function DUF147 (A)
MLDFFRWHDILDIIIITVIIHRLLLLLVGTRAMQLVKGLLVLGVVASLARVLDLRTLSWF
LGKVLGVLIIAIPIVFQPELRRMLEELGRGNIWRRKRAQKKAEALSQEITRALGYLKGQK
IGALLVLQRETGLRDFWSTAVRLNAEVSQELIIAIFWPDNPLHDGAVIIDRDMILSAGTY
LPLTENTNLSRWIGTRHRAALGVTEVSDAIALVVSEERGEISLAINGHLSRNLKDNQVYK
LLMHYFGAEENERRSFLDRIQEEIRSLWQ
>aco:Amico_0738 YbbR family protein (A)
MSPVRRKIDTLLSSPNFLRIISIVIAVLLWFYVSGDRANEIVKTFKCQVDFLNVPPQTIL
KTEAKTVEISVSGSRRVLDSLQQGSIICEVDAKGLSLGKYRLAVRAIVPKDVKLVGINPS
QIAMEMVRYVERVVPVEVTVKDGLPSGLYLESVHVTPKDITVKGVEKDLARIESVRVSPT
FDQLKSGEEITVPVEIIKSQGFEDEVTIDPGQVKLMAVLAQGLPKKKVPVNVQVVGKPDS
DYSVKAIVVEPSEVEVEGPYPSLGSLSRLETETIDITGLSQEQSMVVPLKPLEDSSLKYT
GASSVRVNILLKPYTVSKLLNNVAVEVEGNSIYPGWSVEPTTVNITIEGIPSEVEKINET
NFPIEPYVNVTNIVSRKLMVPVQIRNTSKSIHVVKVDPSRVTVRAEVE
>aco:Amico_0739 phosphoglucosamine mutase (EC:5.4.2.10); K03431 phosphoglucosamine mutase [EC:5.4.2.10] (A)
MKGLEESEKKVRCLFGTDGVRDVANRGVMTPEMALRLGRSYVLYLTERGVPRPRIVVGRD
TRRSGKMLEDALVAGMLSAGAQVLTLGVIPTPGVSFAVKHIKAQGGVVISASHNPAEYNG
IKFLNNEGHKLNDDAEAAIEDYLGDDLIDDWRPTGASIGEVQERKDIALVYAQWLASLIS
SSSMSCETLAFDCAHGASAPILHIIDDIVGNHKWQISGDVPDGLNINEGVGVMNMAYIAT
QVKNSGAKVGVAYDGDADRVLLTDSQGRILDGDIILWVLARWLAGKGKLGNGVVATVMSN
LSLEEHLKKHNIGVFRCPVGDRYVLEMMKYRGAYLGGEQSGHIIIREFTSTGDGICTGFV
FMKACEEMGEDIDSLVDRFDRYPQLLRNVEVCRNSVIDPTFITDISQEANRKLMGQGRVL
IRASGTEPLMRVLVEAKDPKLMEDISKDLVDQIQMKCC
>aco:Amico_0740 UTP-glucose-1-phosphate uridylyltransferase; K00963 UTP--glucose-1-phosphate uridylyltransferase [EC:2.7.7.9] (A)
MQKQIVSKCLFPVAGLGTRFLPATKDVPKEMLPLVNRPILSYGVEEAIDAGCTEMVMISS
RSKRSIEDYFDRTWDLEKTLAERGKKELLNLIRQIPQMARFIFTRQAEPLGLGHAVLCGE
SLCGGDYFGVILPDDVMIAQPSVLAQLIEVHESLGGSVIALETVSDEDTSRYGIVEAERI
HARVFQVHNLVEKPVKGCAPSNLAIMGRYVLSPRIFSILKEVKPGAGGEIQLTDGLIQLA
KEEPLWGVVYKGRRLDCGTQKGWLQANVELALKDPSLRDIVLQVVEEYKKGEGK
>aco:Amico_0741 glucosamine/fructose-6-phosphate aminotransferase, isomerizing; K00820 glucosamine--fructose-6-phosphate aminotransferase (isomerizing) [EC:2.6.1.16] (A)
MCGIVGYVGFRNAADILLDGMKRLEYRGYDSAGIAVNNGSEVQILKEIGKVQQLEDIVSA
RHVEGHLGIGHTRWATHGGVSVINAHPHRDERGQVVLVHNGIIENYKELREELIGQGVEF
VTETDTEVVAKLISQIYSVKGDMIASLVSIYERLRGSFALAILLKKDSDTLYCVRKGSPL
VVGRGKGEAFCASDVPALLPYTQDIFYMNDGDIARLTPQGINFWSDKGVSLEKSSQRVDW
DLSMVDKGGYPHFMLKEINEQGAVLRNTMGDRIKGEAVDFSKELGWSQESFAKIKKIHIV
ACGTSYYASLVAERLMEGMLPIDIRVEIASEYRQRSIHLGEDVLAIFVSQSGETADTLAA
ERLAKSKGALCLAITNGLGSSLAREVDHVLLLKAGPEIGVAATKTFTGQLAVLYLLGIYM
AKLSGALSSEEEGRLVKGLLKLPYQIEEILERQEMLKPIAEKYASSRDFLYLGRGRSFPL
AHEGALKLKEISYIHAEAFAAGELKHGPIAMLESDIPVVIIAPQDSLYEKLFSNVVEVRA
RKSPVIAIATQGDSNMKDVANDVFYIPSTDHELYPFLAVVPLQIFAYYIARARGCDIDRP
RNLAKSVTVE
>aco:Amico_0742 hypothetical protein (A)
MYIHKRAAHLFLILSALLAFQSLPAVASPIFTIYIPCEIDSSAYVLLPDNSRKDVGIVVS
LPQASRWPSYTASQWGEEGTVCASAVNAIHLLCSVEEGKGRTISILPETTIAPAAGKQTF
FSIKSDGGKGIFGGWAPTVGTPVYILRPEGSQERLSSDKLPGHGDTLVIPVEEKDLTFLI
DIENRPGGRIIAWDTMGAHIIARVIRPVYGVGRFEGTFFQKGSRIRANHTGVIDVSTSPY
GEIGGFQILPLFHADSKEMSSAWKLTQWMIIASENGDTLVGEGPLFSGGMVPGSQLSDVL
WNMWSTYGRRPLIMCRINGGGWQFLPERTGRNDEALINITHIRLYYPFTKELNK
>aco:Amico_0743 adenine deaminase (EC:3.5.4.2); K01486 adenine deaminase [EC:3.5.4.2] (A)
MDIKKMLAIAKGEFPADLVIKNARVANVFTLEYEKKDVALYGGTIAGIGEGYSGKEEVDA
SGTVLAPGFIEGHCHIESTMLTPAGFAEMVLLRGTTTVMADPHEIANTCGMDGLEFMYRE
SLNVPLDIFFLAPSCVPASPFETPHEELDAWAIKSSYEQGWCTALGEVMNYPAVINGDEG
MWSKLLASWDVVKSGHAPGVTGKELCAYLLSGCSSDHESATRDEGLEKLRRGMWLMIRQG
ATEHNLAELLPLIIENEARSSRAMFVSDDLTAKHIHTKGHLDGIIRLAVQEGLSPLAALR
MVTLSPACYFKLFDRGAIAPGYSADLVLIDSLERCNVIHVWKKGKWTVRNGEVLNTPFER
DKCYPTAVKALYIPSREELSIRSSRDKKIRVVGLIKGQVVTEHCIETPTVRRAEVIADSE
RDLAKIVVVDKNSGSKRFFSGFVKGLGLNKGALASSVAHDAHNFIAAGMDDSSIVSALNE
LRRLGGGLVVAFEDQVMASLSLPVGGLMCDGNALDVIQAIEEVEKAARDLGTPMTHPFMA
MSFLSLSVIPELKITDQGYVDLNRGGLMSFFVDDEDN
>aco:Amico_0744 hypothetical protein (A)
MINPFDFSLIQAKTLLIIVLIMFSLTVPLGAVAFRSGNKRLITTTWVLFVGGLLVISLYL
LLYVGWWIAWSPLLPVLLIILIIYKK
>aco:Amico_0745 UDP-N-acetylglucosamine pyrophosphorylase; K04042 bifunctional UDP-N-acetylglucosamine pyrophosphorylase / Glucosamine-1-phosphate N-acetyltransferase [EC:2.7.7.23 2.3.1.157] (A)
MTKRRTVGVLILAAGKGTRMKSSLPKVLQPVLEEPLLFYSLQTALEAGSDGSAVVVGHEG
ALVESYMALHWPGVRSIWQHEQLGTGHAVQIAREWWRSFSDVLIIPGDAPLLRSDILADL
IKTHVNSLGACTFASFTTQNPDGYGRVVRSGKGLSIIEEKDASEEIKKINEVNSGIYLFR
STDLLSNIDLLANENAQGEYYLPDVVELLCKQEKKVDAVCFNNGVDFQGVNSPIHLSEVT
SILRTRILNYWMDKGVKCADPASIFVGPRVKLEGDIWIDPFVQMYGDTSVGEGTRVGSHS
LIRNSKIGRDVNIINFVSIASSEIEDHATIGPFTYIRENSHIGEGAFVGKFVEIKKSSIG
SGSKVPHLSYIGDGVIGSKVNIGAGTITCNYDGVAKNPTHIGDRCFVGSNTMLVAPVTLG
DDSYTAAGSVITKDVPEGALAVARAKQKNIEGWVLRREGSRKEGGKE
>aco:Amico_0746 ribose-phosphate pyrophosphokinase (EC:2.7.6.1); K00948 ribose-phosphate pyrophosphokinase [EC:2.7.6.1] (A)
MGSSSRELKIFSGTAHPEFARRICAELGVELSRAKHYRFSDGELGLSIEESVRGADVFVV
QPTCNPVNEHLMQLFIMLDALKRASAYRINVVTPYFGYARQDRKTKARDPISAKLVADLL
EHSGASRLITADLHAGQIQGFFDIPVDHLTGVPLLANYFKENFPSEIKREEVVVVAPDVG
GVVRARRFAVTLNADLAIVDKRRSHDVANLCEVMEIIGDVEGKVAILIDDIIDTAGTICN
AAAALKERGAQKVYACATHGVLSGPALERLEKAEIDSVILTDTIPLPESKNLDKITQLSI
APLFAEAIARVHSDRSVSSLFS
>aco:Amico_0747 ribosomal 5S rRNA E-loop binding protein Ctc/L25/TL5; K02897 large subunit ribosomal protein L25 (A)
MADMVKIVLEERNEKGKQAVKKLRPTGYVPAVFYGPEYRDAVTVKVKASDIAAVIRSGHW
ETVRFNASLPNGREEMCLMRNIQRNLLNNEIIHIDFIQLLKGHKIAVNIPVVLEGREDCV
GLKHGGIIEQLLYEVEIEVLPTEIPNSVSIDVSGLNVGEGFSVKDLALPKSADILVDLEE
LVVTVAQPKAEVEEEEEEVEAGEVEVVAKGKAKEEEE
>aco:Amico_0748 peptidyl-tRNA hydrolase (EC:3.1.1.29); K01056 peptidyl-tRNA hydrolase, PTH1 family [EC:3.1.1.29] (A)
MRLIVGLGNPGVEYALTRHNIGWMVLDRLCSRYSAGNASLRFEGMVWGPLFIKGEKCLLL
KPLTFMNLSGRSVAQVCHYYQILPEETLVISDDAALPFGQLRLRTKGSAGGHNGLASVLG
ALRTLGVPRLRVGVGAAPAERDMVSWVIGTFLPEERSLLPDVIEKAANAVELWLMEEIQT
AMSQINNRDKTGSGES
>aco:Amico_0749 DEAD/DEAH box helicase domain protein; K03723 transcription-repair coupling factor (superfamily II helicase) [EC:3.6.4.-] (A)
MWKSGEQVHLPVDGGARAWILGGASVPLLVVFSDQRQAEDFVSDFENLWEGEIVRLLYEL
PLSVEGVRNKSLLLQRGETLSKWKQEKGILATSPGGLLSPFLTGEGVFPLRREMGEERGR
LLRWLEVAGYERVDLVWTPGQYVVRGFIVDIYDPAYALPIRIEFFDEIVESIRSFHPQSQ
MSAATLDEIEIHSITAAREKKLEEMIPDSCHTVLFEPSQIENKAESYRWLWEDLRHKAEV
SSLSTWPDFSLSLLTNKPKIRISAAVARSRLALPIQECPHFRGDMDKFRWNCQYWRQEGY
SIHLISSGTSLQNDNDLKDKLVFHKGSLSKGFIDEYRKIVLISDFEIGGLSLSPHSKPWR
ALPMDWKERLTENQLVVHEDYGVAVYRGVEEVASGGERFDSLILEFANKQRLLVPFMQIY
KIDPLPEEATAETVLDSLRGTRWKKAVEKTRERVREEVKNLVRLYARRELLKGYAFPVAS
EIYRHFVEAFPYVETPDQLRAEQEILQDMESSHPMDRLLVGDVGFGKTEIAMRAAFKASE
AGKQVVVLVPTTILAQQHYHTFRSRMAGFPIRVEVLSRFVSTSRQKRILEDTKKGLVDIL
IGTQRLLQKDIEFKDLGLLIIDEEHRFGVMHKEKLKDTREGLDVLTLSATPIPRTLSLSL
RGLRSFSIISTPPYNRVPVLTMVGPRKKNLIHRAVLQELNRGGQVFFVSNRINRLKGKYE
ELKIMFPEARISMAHGQMAEKDLERTMLDFYNGNLDILVCTTIVESGLDIPRANTLIVDD
AQELGLAQMYQLRGRVGRREEGAYAYFLYPETMPLQKETMERFEAISAFSDIGSGYSLAL
QDLQIRGSGDIIGVSQHGQDERVGYRFYYKMLEEEIARIRGELFSETPVDSELSGTIPST
YIPQDTIRITLYRRLLKSNDSKELNQLRKEIRDRFGPLPDSLTYLIDTVIVRISGASAGL
ASVVSGSDKTIVIIKNDRIHQRLCSFKGWIRTTDRIIGPGGYKGMSDLSEAIWSLLYKNA
KKNGG
>aco:Amico_0750 MazG family protein; K02428 XTP/dITP diphosphohydrolase [EC:3.6.1.66] (A)
MDITENFLLGQLVEIMSRLRSPEGCPWDREQTFESLRSHIIEEAYELVEAITQQDKDEIR
EEAGDVLLQIVFVAQLAQEKGFFDIKDVISEICDKLIRRHPHVFGDVNVRGSADVLVNWE
KIKVREKSTQKRDDTSILAGIPESLPPLLKAYRIQSKVSHVGFDWEKGDIAPLLGKVSEE
LREVEVATLREQQQEMEEEIGDLFFAVVNLSRHLGVNPDVALQRANRKFEYRFRQVEIMI
HKEGKEWSDYGLQELEVLWDKAKNFTVSTKRPKKACDSSLQ
>aco:Amico_0751 Conserved carboxylase region; K01571 oxaloacetate decarboxylase, alpha subunit [EC:4.1.1.3] (A)
MNVPKVRVTETALRDAHQSLMATRMRIEDMLPVAEMMDEIGYHSLEVWGGATFDSCMRFL
DEDPWERLRGLRKMFKKTKLQMLLRGQNIVGYRHYADDTVREFVKRAVGNGLDIIRIFDA
LNDLRNMEVAADQVKKEGAHLQLSISYTLSPVHTLTAFADLSVKMKEMGADSICIKDMAG
LLSPVDASKLVKAIKKNTGLPVQVHSHYTSGMASMAYLASIEAGADVVDCAISPFSMGTS
QPPTESLVAALAGGPYDTGMKLEKLVPVANHFKQIREKYKDIFVSLTAVDVNVLIYQIPG
GMYSNLESQLKEQNAMNRLDEVLQEVPRVRKEMGYPPLVTPTSQLVGTQATLNVLVGERW
KIIPKEVRSYLMGYYGKPPAEVDPEIRKKAIGDEMPITCRPGEKIEPEMEEAKKAVEAWA
LQPEDALSYALFPAVAKDFLMKKYAQKTKRDIGLETLVDGTGYPV
>aco:Amico_0752 PhoH family protein; K06217 phosphate starvation-inducible protein PhoH and related proteins (A)
MNENHLKESEMGTYSQTMVVSDQDIMERLAGNNDENFRVIEERFPVRLVVRGEQITVQGP
DNDVVQTVFRYLEELFKVAKQGHQILVADVRYGMDMIAVEGKADLAPLYNDVICTTARGK
PVRPKTGGQKLYIEAMRAHDIVFAIGPAGTGKTYLAVCHGVAMLKAGAISRIVLVRPAVE
AGESLGYLPGDLREKVEPYVRPLYDAFYDLFSPERFLRYIDKNVIEIAPLAYMRGRTLND
SFIILDEAQNTTPEQMKMFLTRLGFGSKAVVTGDITQIDLPSGKKSGLIQVREILEGIKG
IAFLELTNRDVVRHEIVQRVVRAYEEYENRKQ
>aco:Amico_0753 metal dependent phosphohydrolase; K07037 uncharacterized protein (A)
MKNMKIGSSNLNIFKKMNRISSRISMKEDVFRLTSVFLLLFFAVLLILARWFFDGGRAGF
VQGHPAPRTYLAISPMKYIDEEKTNLLRSRVESTISGVLVKDTEAINTMTSQLKSLEAGD
FQGAMIPKDLIAILQEMPERRRQTTLKAVATIGFQFLIKENNGDEFATPAPEKLWGKIEE
LNFPAEMNNLIYQILEAVLRPAVKIDEELTQGLRNDLAASLKPIEQYLKVGDVIVEKGKI
ITPQLSRILLSQGYLQQQFPWKILLFSALLILCWPFWIQLPAFAAGGRQKYETNEIYIAC
IVGAYWFAEYISGLLGARGVAIITLSGWVYLVLPFTLGFQVVFGASIIASILLTSFSTSG
IVLVSFMGLVAAMTGPFFLKDVHSRSHLWRQLFIAGLLPVFAGMLARWTIALEMSWQVFL
FACLGEALWGTVVIAFLPIWENFFDIMSPLRLMELSYPTQPLLKKLQIEAPGTYHHSLMV
GTLAETAADRLGMNAYLVRAGAYYHDIGKLRRPHFFVENQMEGENVHDELTPSLSALVII
AHVREGLEIAEEYNLPGKLRQFIAEHHGTTCLSYFFRKSSSQGEKLPREQFCYPGPRPSS
RETALLMLADSVEAAVRADRRNISGIQDLEKVISGVVESKVVEGQLDDVDFTLKDLAEIK
EALIYALQSVYHGRKVKEIQSSDESSQSPTPSQGEGGENSQSKQEE
>aco:Amico_0754 protein of unknown function UPF0054; K07042 probable rRNA maturation factor (A)
MKVHLCLDSVDDGESESIRALRKLEGCEEVLERVVQRLFQGRYENQQAEVSISIVSTTEM
QEINREYRGIDQPTDVLSFPMWEEGEEFCPPSGWEMLPLGDILICEEVVRENARQNNVSY
IEELYLIVAHGFLHLLGIDHDTVEKQEMMWSLQSIIRDEWLLALNKIQSDSPIEGGLI
>aco:Amico_0755 protein of unknown function DUF21 (A)
MDIPASAIKALIFLLFLIICSAFFSSAETAITAAGRGKLLALQERHPYQRRFFQWLVGDV
QRALTITLVSNNLVNIAASAVATSLAILLFGHRGVLWAVIIMTVVIVIFGEVLPKSIAII
KSEAILIFTLPILRLLGVVFSPFIWIMNRLVRVLGLLFGVDLRMQHTFVTREEIEQMVNI
GEASGVLEAVERKMIHGIISFEETRVYEIMVPRTDINAIANDASIGDSVAIFQEYGHSRI
PVFDESLDDIVGILYAKDAIPYLFSGKIDEPVSKLKRDALFVPETMKIVDVFNIMKNRRV
HMAIVVDEYGGTAGLVTLEDLLEEIVGEIQDEYDFETAPVLKETGGNYLVQANVSLEDLS
ETLAYPFESEDAESVGGLVLSLTGGFPEKGALLQYGKWEIEVLDVEDHRIKLLRFHEVLL
KDEENEED
>aco:Amico_0756 cytidine deaminase; K01489 cytidine deaminase [EC:3.5.4.5] (A)
MKKTEDKSPKWAFSAISPLRLLKEAREAQYYSYSPYSHFPVGAALLLGNNEVIKGCNVEN
ASYGMALCAERNVIAQMVALGKKDPQAIAIVGKIGTPCYPCGACLQVMWEFNPDMILVFE
KENNKAETMLLRNLLPYPFSREGMKDE
>aco:Amico_0757 GTP-binding protein Era; K03595 GTPase (A)
MREAAMNFKFGVVPIVGRPNVGKSSLLNNILAYKVSIVSEKPQTTRNAIHGIYNEPEMQI
VFTDTPGIHRPRHKLGEALVKAAVRSLENADLILYVVEVDDISISPEDDRIIEILQEVST
PIFLVVNKIDQVQQSERRLMAVASLFKEKLPIVGALGVSAKKGYNIDKLVQILKDKLPAG
FPWYDEEILTDRPERFLAGEIIREKVLLLTHEEVPHSVAVEVEEYKSPDEYPERDVLYIR
ANLVVEREGQKTILIGKKGSKIKKIGSLARSDIETMTGHRVFLDLWIKVRPAWRKSEGEL
WRMGYIER
>aco:Amico_0758 DNA repair protein RecO; K03584 DNA repair protein RecO (recombination protein O) (A)
MDFLTQGLFRSSGVVLRRRISAEGDISLHLFLKGVGPVWVQAPGSARGRGRFGGATEPLT
WGSFNLYKGPKHLYLKTIDVKDDMWTLRLDPEKLHSALEWNRMVSRYTCSGVAEDDVLIL
LYWTMRSLCEGANPLFLSWRLLWRWLYIRGEAPDLSKCEQCGVALKDAVYWSDSGFLCQN
CSSNGGSSMIASKELRLLQAAAMLPRRNLISFSSQGAPSDGTEKAFWKTQIGRLKMILDR
SC
>aco:Amico_0759 glycyl-tRNA synthetase, alpha subunit (EC:6.1.1.14); K01878 glycyl-tRNA synthetase alpha chain [EC:6.1.1.14] (A)
MNFQEIIFRLERFWAEQGCVIQQPYDIEVGAGTMNPATALRVLGPEPWKVAYVEPSRRPT
DGRYGENPNRLQHYYQYQVIVQPAPENIQEIYLASLGALGIEPQEHDIRFVEDDWESPTV
GAWGLGWEVWLDGMEVTQFTYFQQVGGVDMALVPAELTYGIERIAMFVQKVENVYDLAWV
DNVTYGDIHHWDEVEFSHYNFEIADTDMLFKLFTMYEAEANHILAEGYVLPAYDYVLKCS
HTFNLLDARNAISVTERTGYISRIRALASLCCERYAGSRKEMNYPFMNKFSR
>aco:Amico_0760 glycyl-tRNA synthetase, beta subunit (EC:6.1.1.14); K01879 glycyl-tRNA synthetase beta chain [EC:6.1.1.14] (A)
MAYKNLLLEIGTEEIPSRFLPDALETIVSYAEKEFETARIKHGRIGAYGTPRRIALTIRD
VQENQEDKIMTYKGPTWESAFDANGNPTKAAIGFAKSKGVNYEELTHKEVDGVRYAFAVI
SEQGNPVQNLLPQILTNIMGQIVFPKNMYWLDPTIKFARPIRWIVALLDKEIVPFTYGGI
ESGRTTRGHRFMGSRSIDVADASEFMEKLYDNYVILDQEKRKQKMISGITALEKEIGGKV
ELDPELVDENLYLVEFPIPFYGSFDKKFLDIPEEVLTISMKKHQKYFPVRSENGKLMPFF
VGVSNNRATNMGVVREGNERVLRARLEDAAFFWAEDLKKPLAGCIEGLKSIVYQEKLGSL
YDKIKATQKLAKYLCEKLGFLDEAKLVDRAALLSKCDLLTNMVYEFPELQGIMGREYALR
NGEPERVAKAIYEQYLPKSAGDTVPSDIIGAILGIAERIFVIVNCHKVGLQPTGSQDPYA
LRRAARCINEIIWGVDLDVDIADLISQAGQNFEVPEKILEQSRSFFEQRLHVQLKEKGYE
HDLVTLAISVVGRKPFQALHFLNVVNKVKNEEWFVDLVTAAVRVRNILSKAEEYSKDIAQ
ELFQKNVENELFIEMNEMTPLVEDALERYDWDELMVLLSRLSPRITAFFDDVMIMDNDLD
IRQNRLALLSRCNSIFKEVGDLGVLKN
>aco:Amico_0761 protein of unknown function DUF299; K09773 uncharacterized protein (A)
MSSLSLFIVSDSTGETAEHVSHSAMSQFESSFSQVTRFRYVDSEEKVKDILQQAALARPV
VVCTLVNRNLRRSMALRAQKLGIPFVDLLGSLLELLELRLGEDPLESPGLNRRMDEEYFR
RVKAVEFAIQCDDGRNPPALPIADLVILGVSRTGKTPLSMYIANRGFKVANIPLIPEVDP
PQEVFSVPKERLIGLVIDPLKLIQIREERLKLLGLDPAASAYANRERVRRELEYASNIMS
QLGCRIYDVTGRAVEENAQEIMDLLRG
>aco:Amico_0762 protein of unknown function DUF299; K09773 uncharacterized protein (A)
MHDMKKQVEVFVVSDFTGETAESVARAASSQFDPQSVKLRRFRYINNIDKAREMLEIASS
KHAIVICTFVDKIVRHWVIENSDSLNVDVIDVFGPLLNTLSDILDKEPLEKPGLSHVMDE
EYFKRVKAVEFTISCDDGSNTHLLPEADLIIIGVSRTCKTPLSMYLAHKGIKTANIPLIP
DLAPPEELFEVDSSRIIGLTIDPKALIDIRLKRLVMLGLDSEGSDYAQIAKVYEELAYAD
SIMKALGVRVFDVTDRALEETAQEILAYIRH
>aco:Amico_0763 pyruvate, phosphate dikinase (EC:2.7.9.1); K01006 pyruvate, orthophosphate dikinase [EC:2.7.9.1] (A)
MRDKVLNKYVYDFEEGNATMKDLLGSKGANLSQMVQNGMPVPPGFIVTTKACVEFLEGES
FLVDKIWPDIQKAILRMEAKTGKKWGSGPTPLLVSVRSGAPVSMPGMMDSVLNLGLNRDT
LEYMAEASQNRRFALDSYRRLIQMFGEVVAGLSPDLFEKVLDEAKKKNNLLYDYQIPAQI
LEEIVAAYLHIYESHTHSSFPYDPWKQLKMALAAVFKSWNNPRAITYRNLHSIPHNLGTA
VSIVSMVFGNLNEQCGTGVCFTRNPSDGSADLYGEFLINAQGEDVVAGVRTPIPISELRY
MMADMFNQLVDITGSLERFYKDMQDVEFTIENRKLYILQTRSGKRSAEAAVRIAHDMVQE
NLIGKSEALTRVTPREAELLLHKQIGSQVDVPLVAEGLPASPGACSGMIVFSPEAAVQWN
DEGKNVILVRPETSPDDIHGLAVAEGVVTSRGGMTSHAAVVARGMGKPCVSGCEELFIDV
DEKVLYGESLILKEGDIITVDGSNGRVYAGEAPLVDAKITKELSVFLQWADEAASLEVWA
NADTPEDARRAREFGAKGIGLCRTEHMFMAQDRLPVMEHMIMAPDKESRLKDLELLKEMQ
KNDFADIFREMSGCPVIIRLLDPPLHEFLPKENVIRQQLFEMQREKESPAQKKKILEMEA
VLKKIEMLKEINPMMGFRGCRLGILHPEIYEAQIRAIFEAALLVLGERKAVFPEIMIPLV
GLSEEMEIFREMVDRIAEEYYKSTGIIVDYKVGSMIEVPHSVLVADKIAKVADFFSFGTN
DLTQAVFAYSRDDAESKFLRAYLQKGILQENPFHTLDREGVGEMMRLCVKKARETRQNMS
LGICGEHGGNPESIAFCHIIGLNYVSCSPFRIPVARLAAAQAALGFIN
>aco:Amico_0764 phosphoenolpyruvate synthase; K01007 pyruvate, water dikinase [EC:2.7.9.2] (A)
MGTYKYIRWFSEVNRNDIPLVGGKGANLGELTQNGVAVPPGFCVIAGAYRDFIRISGLNA
SIENIIRNIDFENTDDLSEKCGEIRKLIMEAPFPKEIEKEVKKAYAQLAQKTGLENVQVA
VRSSATAEDLPDASFAGQQDTYLHIRGAEEVLKHVQKCWASLWTARATYYREKQDFNHFE
VALSAVVQKMVRSEKSGVLFTANPVSNDLNQIMINASWGLGEAVVSGVVTPDEFILEKDH
LDVVEKTISEKNTMIVEKDGDIGTAKVAVKDFLGPDKVKMQCLTDMEIITLGKAGKTIES
LYNAPQDIEWALDQDTKELYILQARPITTLAKGESSVDQNTTPKETKLNVLARGLAASPG
TAVGKVIVIEDINEIARVKDGDILVTGMTNPDMVPAMRKAAAVVTDEGGRTCHAAIVSRE
LGIPCIVGSKNGTAVLAEGVLVTVDATRGVVFEGNVVPEKKEAEKATLVSPGAQALPIEE
LVHQLAPITGTKIYMNLGEPSIIDRYKNLPFDGIGLMRTEFIFTNMVGIHPMYLVKTGQG
KLLVDKMSEGITTVAQAIYPRPVVVRMSDFRTNEFRGLKGGEEVEPVENNPMIGWRGVSR
YISSEYEAGFRLECQAMRKVREEYGLINVWMMLPFVRTTWELESVMNILCSEGLERSSSF
KIWIMAEVPSVVFAAEEFAQMVDGFSIGSNDLTQLVMGVDRDSGILNNMGYFDERNIAVQ
RAIRTLIQAAHKHGKTCSICGQGPSLYPDFAEFLVREGIDSMSVNPDTVAYTRKLVAGVE
QRIILNSIRNR
>aco:Amico_0765 penicillin-binding protein, 1A family (A)
MTRKEPESNAAKRDGKQPPQSGGLYLIRKVLFLVLLVMAAGIAVVFVFGALYIKEISEEL
PTTSQILAHKENVASTVYDRDNEIIARLFTENRKPVQLKDISPWILKCTLAAEDSSFYQH
GGIRVTAIGRALMVDILHRGARQGGSTITQQLARNLFLSQEKTIKRKAKEIMLAIRMEQL
FSKDKILEMYLNTIYFGHGAWGIETAAKTYFGKESRNLTLSESAVIAGLIAAPERYSPLN
NINNAKKRQGYVLGRLIDLGWIDSETKEKAYIEEINLKHVPNKVTEFNKAPYFISHLLIN
HLLPTYGADLVYSGGMEIYTTIDLDLQEKADNAIKMLKSQGALVALDPLTGEVLALTGGK
DFSTSKFNRVTQAYRQPGSAFKPFVFAAALEKGIMPTDHFLDAPLSYDVPGEEKTWEPGN
YGQKFHGEVTVLDALIHSYNTVAVRMADITGVSNIIKMARSTGITSPHLPHDLSIALGTA
SVTPLEMATAFSTFANGGHVVSPLMIREIRSGNGDVLEFHKPEIREGISPVTATVIRSLM
EDAVRAGTGRNALIPGWETFGKTGTTNEYSDAWFAGGVPGLVTIVYAGNDDHKALGRNAT
GSAIAVPVWKSFMSEAVKVLHLPQAFDIPQGLAVEAVRVCRQTGFLAAPGCSAATLLLPA
GSTPTTTCPIHGGDIFACQNDSLAPRLYLLPQDEEHYYTYAKFPDGDIPFSLAGSDIEVK
VSSTVEEKSQLSHKPAQKSVIPVGEQDPYKDDPSPAQTIEERYQDLLKQYGITN
>aco:Amico_0766 type II secretion system protein E; K02652 type IV pilus assembly protein PilB (A)
MVVLNSENIWQKFYALLLQHKEFKFFIEKRSTFEINIKKPFPLARLLLQHFPDKEDEILS
CIKAATQIPQAYLPLFPIFIKGTQFFSLKEMSALGIIPIAFSEKEKLLAIALFDPFFSSD
LKKGFKKTGVRIVPFLSPLTSIRSCIDMLHLTNADAYDAAFPAKDIVDFVDRIINEAAKN
GASDIHIEGLSAWSRVRFRIDGYCRAVYSFSLDFHPAIISRIKIMASMDISDKRRPQDGQ
FNIKTGSQDFLDVRVSSLPTVDGEKIALRLLDSSKIPDNIYQLGFEQRDLELLEKLLSQK
EGLILVTGPTGSGKSTTLHALIKQVNALTLNVTTIEDPVERFHEGINQVEVDERAGRTFE
VVLRSLLRQDPDIILVGEIRDSETAHLVMRAALTGHLVLSTLHTDDAANAPLRLIEMGVP
PFLIVSSLKAVVSQRLIRLLCPLCKKPDSNSPVGCSYCGGRGFHGRVGVFEYLPITERVQ
ELLLHKAPVQKIRTQARKEGMRTLVENGMLKVERGLTTYEEILSISSGRTGI
>aco:Amico_0767 Type II secretion system F domain protein; K02653 type IV pilus assembly protein PilC (A)
MLYSYSARTARGEKIKGSLEAGSQYEALSMLFERGLIVVSLQGKKKNENMRFFPSGRKNL
SLEELCLFFTHLSAMISMGGTLSDSLYIMESELPQATLRSILQKIQDELRGGKSFSESLG
LSGDWPPGVLAMVSAGEESGELLKMLRYLSSYFMQRRVFRKKLIGALVYPAFVAIVSVVV
LNILFFKVFPQIEAVLADLGIALPASTRLFLSFSKFFLTVGIGIICGVLGMLSFTNCFLK
KSLWDKIISKNKLWKEVFLSRSFQTLAALLNSGVPLLEAIKLSGSVTGNKKVERSFFTVA
ENVEKGLSLGESLRFQEDFFSPLIVRILSLSEKSGTLRQTLPLVSDRLKEEAQDRMKRIE
VLAEPIMIFSLGGIVLIFVGMLFFPLLNAFQRISLF
>aco:Amico_0768 hypothetical protein; K02456 general secretion pathway protein G (A)
MKLSTRKEKGFSLIELLVVLMVIGLLSGGVVIAATRTIASAKAVRVLSDLNSIRFAYIMY
SVDEEDLDGVLSDITLLDPFLDSSLLNGKYSICEEEDSIYVGTGPLDKKVLLRLAKHSSE
SGLYSSLTAAPPITSYDSETGKWVWLKVQ
>aco:Amico_0769 hypothetical protein (A)
MIKKSKGVSLPEILTSVMIALFLLTGVWRFLYVLGVTLTTGNRYFMASLAAHYRAESNLP
IELCNGLKLKEESTLEENIKTVHVMALDPCLPNGDKPIYEITLWRE
>aco:Amico_0770 hypothetical protein (A)
MRLLFGVSNQKGKIVFSPGRTLIEVIIALCVSLILGGIFFQGVQRVVLLRSYISRGHNME
VKVSHVFSIMMPQILNAGQGIPASLDFEKLFEEVTSIAHWGRALNVVPNFDAEIMNKDWG
NELRCVYTLPSLLKVISIAPSLQEVTLSGVPKSSKVEPTYGGKARKTLNWVVFPGATRPF
RVAYISGTKVKLAESAQDVESIPIGSFLHFLRASRFYVKRGPREGMDALYFHDVTKQSAQ
PVVNGISRMEFTYHKQEGVLEVCIEIESRGKRSKVVTAFHARNI
>aco:Amico_0771 hypothetical protein (A)
MLIFVLIFMSVLLACLPCFYTLMTEKISVIQNLERTIRLHHAAVSGITAVSSWLEKNFPE
LEGVNEAVVNEQMPSYIKAFQINDVDVITNISFLISSQKDRIIYLISSKASLKNISYSVG
CVIDCFSNADKEWSFYLINE
>aco:Amico_0772 hypothetical protein (A)
MHKIFSQHSKKKIPLAGLSVEKSWVRCVVLGWEKGHLSVKKKIEYPVPEETSLFESFFDW
VKLLKNLVEEASFPKNVLINCTLPITHIFLETLHFPELPQRELEKALEWEVKRRFKVAWD
KICCDSFRYESNERSSAPKVSLLVSAALNLVIKRFLRILHHSRIGAACIEPPQVSLLRGV
GGPYGSDYRPVTLFYADGTILHRLMVSEEEYIFTDTVSSVLSMDDESIGIDSLLLKDNHW
FWAGGESGTALEIRKRMAPEMKELPPLNHMWNIKGHALSLKGWEIPFGLALRELQWTLN
>aco:Amico_0773 hypothetical protein (A)
MDIKLDLLRSYYKGGHASLLFRINKWGFTALLACFLLTGGGAIYCCHQKAIELDSQIAAK
RQNINKVLSVKKNLAMKQKDLIKTCSLRLEASSCHKNNHSEVLRFLINSIPDSVVLDQIQ
FKREEMLLSGEGEGREIFIWGEELYKNLYLQDINYPHFSKNGERSNFKLRLLFVKLEE
>aco:Amico_0774 hypothetical protein (A)
MKRQRIIFLSFYSAGILAVLCIVIGLCFLCNDLRFMKNKITRLLEKEQHIQNDASLLLKD
NNLFKEVLARHEKEITQSCLGERKSSLEWLSDITDKCSLILLDLRQDSSAGEVVILSAEG
PYRECVSFIEELEASSSPFLIHSGELSKGENGDRLKLYLECKKKDEKNV
>aco:Amico_0775 hypothetical protein (A)
MSKKHFFIKIAISAFFLAGICCFICCISVWLPSLSLAPYSETHTLSMDETTLAQHEYNIK
LARNLQAALEGTQVPKKDEDSSLLFAVPRRSTPFFHDAKETDAIEEDLETPLILKGVIVG
QTGRFSLLDEEGGEKGLLVKEGDVLYDGKVKVIHISLDVMNLEIEQKCTQKLKIGGTSNE
>aco:Amico_0776 type II and III secretion system protein; K02666 type IV pilus assembly protein PilQ (A)
MNRNRLLLRIWGTFILIVLLCVVKNSQLYGTEKGTMTGVSVEQAQHDKVTVYVGGQNLPK
PEIVEINKQKTILKWRNVVLPSTTWNRDYEGPLLLSINVMQKEGYIEMSVLHKTGLKLNL
HKADGEKRSSSWCFTLQREGAEEQGSYRGKRQYHELQSGEGAFLPISEKMASESVSLSLR
DVLLPDAFRLFAEYWDMNLILDDSVPERKTTIILKEISASQAFFYLLRSNDLRFVALGDK
TLWVGKKENLGEILGLTETKSFRLAYSDIASTAKMVKQATGVQKIVEDERLNTLYVTADR
EQLLKVERYVELIDRPGKQVMIEARIVEIADRASHEVASCLESIYKHWMLEYKGRGTPGR
IGYSDSYSEGMFGEDITSLSGTVKKLDALISTLEKEEKGHILAEPSVITIEGTKARIQLV
QKYPYVSTRDEAGNPTYVSEEVGPQLEITPFVGRDEIITIKLVIKTGEVVSWREGARGET
YPETSTRQVETQVRVRDGEPFVIGGLFKELKRGNQYKFPLLGDIPILGSLFSTQYTEKEK
NEVIIIVIPHILSIQT
>aco:Amico_0777 tRNA(Ile)-lysidine synthetase; K04075 tRNA(Ile)-lysidine synthase [EC:6.3.4.19] (A)
MVEMKGLEKQLPYELSLPYLRDQFWAVARKQGWAEKIGPAVVAVSGGSDSVALLWFFVQF
WPGKVIVAHLEHGIRERSSIEDAAFVKKLAEAWGCEFEIEHVVVPRLLRKGESLEEGARR
VRYDFFEQIAASEGATVVALGHTADDIAETLLFNLCRGSGPFGLVGIPEVRGQFIRPLSG
WWREDLRRLLQARGICWREDPTNLDTTYVRNRIRHEIIPLLERTINSSTRQHFVDFAQDM
QEFRRREEKQGELLVQWGKENVPFSMYGTTLSFVRSLSEQEQAWFIRAIGRNLSLKTLTR
NRLTSLIATLKTSGRWLFQWENKAFICCGSGFMVWINPKLLYNTHAISKEIVFKGDRGVF
LWGYWKVHWEKKQHFSGSLTSSTGRFQEAFPLELGSSLIVSPADSESSSLKNRKMKKIPW
WLQKIWPVFSKSEKWQWIPFEGTFSDKAYHGGAQIILRLEPVASALEGVQ
>aco:Amico_0778 hypoxanthine phosphoribosyltransferase (EC:2.4.2.8); K00760 hypoxanthine phosphoribosyltransferase [EC:2.4.2.8] (A)
MEYVVSDILLSDEVIHRRVKELAKQISKDYAGKELVTIGILKGAVIFLSDLIRYIDQDVD
VVMDFMAVSSYGDSTKTSGIVKITKDIDINIRGKNVLIVEDIVDSGLTLSYLIRMMGERE
PESIRVCVLLDKEERRKVPVNVDYKGFDIPDKFVVGYGLDYAGKWRNLPSIHMVDIYMNS
PEEGKSMRGGDI
>aco:Amico_0779 ATP-dependent metalloprotease FtsH (EC:3.6.4.3); K03798 cell division protease FtsH [EC:3.4.24.-] (A)
MGRLIKNLGLYLILVVLVVSLVNVFLSPAQSPQQAEVITYSEFLTAVDTGQIKSVTIKEN
TVSGRFIDGRSFQAEVVGTGDLAKEIAGKNVNVQVEPPQKTPWWATMISSFFPTLLLIGV
WIFFLYNMQGGGGKVMNFAKSKAKLFLDNRPKVTFDDVAGCDESKEELSEVIQFLRDPGK
FRALGAKVPKGVLLLGPPGTGKTLLARAAAGEADVPFFSVSGSDFVEMFVGVGAARVRDL
FEQARKYQPCIIFIDEMDAVGRHRGAGLGGGHDEREQTLNQLLVELDGFDESTGIILIAA
TNRPDILDPALLRPGRFDRHIVVDRPDVKGREEILAVHVRNKKIADDVDLGVVARRTPGF
VGADLANLVNEAALLAARAGKSLITMAEFEEGIDRVIAGPERKSRLVSDKERRIIAFHET
GHALVAKYLPNCDPVHKISIIPRGHMALGYTLQLPDEDRFLMSKTELTNQITVLLGGRVA
EELTFGDVTTGAGNDLDRATQIARRMVTEFGMSDALGLVKLGHKHQEVFLGRDIADDKNY
SDNVAYMIDQEVKAIIDGCYEKAKQILTEKKEQVEMVAETLLEKEVIEGKELDELLGFVT
EEETEEQEERLLHGDVKESKKEELRRKGSTKPEVASNLA
>aco:Amico_0780 excinuclease ABC, B subunit; K03702 excinuclease ABC subunit B (A)
MSGIFNLKADWGPSGDQPEAIEKLVESLKNGTRFQTLLGVTGSGKTFTVANVLAQFDRPV
LVLAHNKTLAAQLYTEFKTFFPHNAVHYFVSYYDYYQPEAYIPSSDTYIEKDASINDRIE
KLRLAATKALVERRDVIVVASVSCIYGLGKKEMYEEVIFPFAVGEKWDRRGFMERLIDNY
YARNDMLLEAGKFRARGDVLEIYPSYSETALRVAFFDDEIERIDEIDPVSGHTLKQLPKA
SIFPAQHYVTSRDAIDKAMGQIQQELDEQLHLLKKQGKLLEAQRLEMRTRYDMEMLAEVG
YCSGIENYSRYLDGRNPGEPPGTLLDFFPDDFIMVIDESHITLPQVRGMYNGDRARKTTL
VENGFRLPSCLDNRPLNWREFKKYLRQVIFISATPGDWEREVSTCVAEQIIRPTGVVDPE
VVVSPATGQVDDLVDRLRGITARGERALVTTLTKKSSEDLAEYLADLQFKVKYIHSELNA
FERAELIRDLRSGEVSILVGINLLREGMDLPEVSLVAILDADREGFLRSHRSLIQIMGRA
ARNTRGQVVLYADVETESIRTSVQETRRRREIQMLFNEKHGIIPQTISKTVQNLLPEEFT
SDAVKLESRRGKRTKEVQEYTHSDLERLMWEAVEKLDFEKAAQIRDILTDSKGKEWQRVA
SYQHKRSKRAQSQKYKRNTSKK
>aco:Amico_0781 excinuclease ABC, A subunit; K03701 excinuclease ABC subunit A (A)
MVITGPSGSGKSSLAFDTLYAEGQRRYVESLSAYARQFLGIQKKPDVDDISGLSPAISIE
QKGTSHNPRSTVGTVTEIYDYLRLLYGRLGVPYCPSCGKAVIRYSLDEIVDVIFRNYPDQ
RLEILSPQVRGKKGEFKNLFAQNREKGFMRVRVDGTIYWLEEEIALDKNKRHTIEVVIDR
LKVLDDRKGRISEAVEAALSLSGGYVLLVTEGGKEQLLTENYACPDCGISLPEIEPRLFS
FNNPYGACPDCSGLGSHEHFSEEHAIDPVRSVEEGALLPWKKKHYMLRKLYTFSQSKEWD
LTQPYGTLPKNVQNFILYGSDERLPMFFSDRGERHQYMGRYEGLLPWLEGRWNETESENV
LEELAGYRVEDICQTCHGYRLRPEALMVQLNHHTIDELVEMPVDRLLPVLKEMEFTENEQ
KIMGQVMIELEKRLSFLVDVGVGYLSLMRRADTLSGGESQRIRLATQIGSKLSGVLYVLD
EPTIGLHSRDTDRLLRTLRSIRDLGNTVVVVEHDRETMLAADAIVEMGPGAGEQGGEIVN
AGTAEEVLNTNALTGPYLRGEVSGCIRRRDVRNTSHWLTLRKVAHHNLKEIDVAIPSRVF
SCISGVSGSGKSSLLYDVLYKGMKRILDKDFRERAGKHLSIDGAEQFRNVVLVDQSPIGR
TPRSNPATYTGLFTLIRELFAELPESKIRGYAPGRFSFNVRGGRCEACSGAGSVKVSMLF
LPDVYVDCEVCGGTRYNRETLEVRYKGRNIADVLNMTVDDAFEFFKEIPRIASKLALIQE
AGLGYIRLGQSALTLSGGEAQRVKLAKELSKRFTGPTLYLLDEPTTGLFYTDVKKLLHIL
HRIVDQGNTVVTIEHNLDVLLSSDYIIDLGPEGGMEGGSIVTQGTPEEIIKSRQGYTSAY
LQEYARQLEREDHYERKTAS
>aco:Amico_0782 RNA methyltransferase, TrmH family, group 3; K03218 23S rRNA (guanosine2251-2'-O)-methyltransferase [EC:2.1.1.185] (A)
MSAKQRRDNSKPDSKKPYSRKMENKKRENQKPYGKKPYIKMPDVRKQIDEDLIWGRQPVL
DLLQYSPQKCLKVWISERAHPSFSGEVMTLARSTKVPFQKVASTLVDEMCPGENHQGAVA
KITMVEQLDMEDFLPTLKTKEGPILLVVLDHILDPHNLGAIIRTSEAAGATAVVYSKRRS
ALPGGTVVKVSAGAALRVPMISVTNIAQTITRLQEEGFWVVGLDHNAPQSLWGATYPDKS
SLVVGAEGEGLSRLVAQRCDMLLRIPITGKTGSLNAGVAAALGMFEWARAKGVDVHGE
>aco:Amico_0783 pyrroline-5-carboxylate reductase (EC:1.5.1.2); K00286 pyrroline-5-carboxylate reductase [EC:1.5.1.2] (A)
MVNKKRCTIAVIGAGMLGSSVARGWVKENCTVIAYDKDRQKVESLEELGICYEESNEAIA
RADVVVFALKPHIQLPVVASLAQNLTNKLCFSMAAGIRLEQLAEAAPHARWIRGMTNICA
AVNAAFTAYTPSENVTEEDMKKTKLLFGLLGESEETAEPNLDAITGISGSGPAYMFTVLE
ALTYGGLRVGIPKDLALKASAATMIGAAKLVLETGKHPAELKDGVVTPGGTTIEGLYELE
EGAVRASFIRAIAEATRRGKELGEQKTNKKK
>aco:Amico_0784 binding-protein-dependent transport systems inner membrane component; K02033 peptide/nickel transport system permease protein (A)
MIRYILKRFIFVIPVLLGATFLVFAIMNFTPGDPARIIAGNDATEIDLQNIREKMGLNDP
FLVRYGRFIVNAIRGDLGTSYRNNLEISSQIIIRLKNTMILAASAVFIAIIIGIPVGIIS
AIKQYSTFDNIVMVVTLFLAASPVFWMGLILVLVFSLMLGILPAAGMQTGFLGMLKSLIL
PAFTLSTNTLAVIARTTRASMLEVVRQDYIDTARAKGLKETAITIKHMLPNALIPILTII
GINFGSLLGGSVVTESIFAWPGVGRFIVESISFLDTPSILASVVMLSVFSTFINLFVDLL
YAYVDPRIKSQYKAKR
>aco:Amico_0785 binding-protein-dependent transport systems inner membrane component (A)
MNANITLTKPHQSERDRTLLQQAWRQFKYNKRAMVGLFIIATLLLIVAAVVAIDFFTDNS
IYNEYIIKQNLRNKLAKPSLHHIFGCDEFGRDVFLRILWGTKYSLMLGFSAVTLSFLMGG
PLGIVAGFYGGKIDNIIMRIMDIFMACPFILLAMAIVAALGANTVNLLIALGVSRMAAFS
RISRAAIMSVKEKEFIEAARAVGANDFTIILQYILPNAMAPILVQFTLQIGTSILLVAGL
SYIGLGIQPPTPEWGAILTSAKVYMRHAWHISVFPGLFLVITVVAFNLFGDGLRDALDPK
MKK
>aco:Amico_0786 oligopeptide/dipeptide ABC transporter, ATPase subunit; K02031 peptide/nickel transport system ATP-binding protein (A)
MGKILEIRNLRVSYETEDGTVEALNGIDLDLDEGVTLGIVGETGAGKTTLAKSIMRIIPT
PPGHIESGTILYKNKDILGMTSSEIRKVRGEQVSMIFQDPMTSLNPIMIVGDQIAEAIKT
HMHVSSAKATKKASEMMELVGIDPVRMSDYPHQFSGGMKQRVVIAMALACNPKVLIADEP
TTALDVTIQAQVLEMMNELKKKFNMATILITHDLGIVAQTCEKAAVIYAGEIVEYGTVHE
IFKNMRHPYTIGLMNSIPKIGIEENRLNPIDGLMPDPMNLPKGCNFWPRCKLATEKCKHE
SPAVTHIDGEHFVRCWYS
>aco:Amico_0787 oligopeptide/dipeptide ABC transporter, ATPase subunit; K02032 peptide/nickel transport system ATP-binding protein (A)
MSNDTLLKVDHLKKHFYTPYGTLFAVDDVSFSIKEGETLGVVGESGCGKSTLGRAVLRLC
EPTSGTVFFDGEDVLKFNKAKMKKMRSQMQIIFQDPYASLNPRMTVSQSIAAPLIIQGVY
KSSEKDKIQKKVDQTMDLVGLAKRFANSYPHELDGGRRQRIGIARALTLNPKFIVCDEPV
SALDVSIQAQILNLIQDLQVQFGLTYLFITHDLSVVKHLSTNIMVMYLGQVVELADSKKL
FKNPVHPYTKTLLSAIPIPDPDIKMNRIVCRGEITSPINVPDGCRFAKRCVFAKDDCEAK
KLSLREVEPGHFVSCHVFG
>aco:Amico_0788 extracellular solute-binding protein family 5; K02035 peptide/nickel transport system substrate-binding protein (A)
MKKFVFIILAVCILFAPAASVDASSRKIKEEIVFAQSADLTTMNPCYGTQERAFSLTNHM
YDTLLTYDSDMKVQFALAESYEWLDDLRLQFNLRKNVKFHNGDVLTAKDVVFTFEQRAIR
GGGFTTYIDVNKLEIVDDNTLIVHFSTPHPSFIYQLTDPGWGIMPKDYFEAHGAEYFASH
PIGCGPYKMKEYVTGDHYTLERFDDYWGGPAKTKYLTMKIVPEAGQRTILLETGGIDVAY
EIPYIDIDKIKDNPDLQFLSTPSMKIVMFYVNTQSSTPLKNKLVRQAMEYAIDKQLIVDS
LLYGYGKVAYAVVPDVAIEYKEVKVPHVYNLEKAKALMAEAGYPDGFETEIWTSAIQDYS
ELSQIVQDQLADINIKAKVLVQDANTIDSRLNAGDEYGMSLHFYSCNSGHVEFTLSNILP
TGMLRNSSRFSNADYDEAYYKWLVTTDEAERDVLLTRMFEIQNEETPVIPIYNEIKVLGA
TKNIEGIQLSRIGAHEYQNAVVYVE
>aco:Amico_0789 beta-lactamase (A)
MDDTQIKSMLHQVVSSVVTQKYIYGAVFYVSSDDNSIDAISAAGDIQEDSRYFIASINKL
FVSSIILRLVTRSKLSLHDKISKHLPDEIIQRLHIHKGKDYSYDLSIIHLMSQTSGLPCY
LLDRQANGKKAMTELEAGFDQPWPIDKVIQEIKRMKTHFPPGEKGKAKYIDTNHQILGLI
VEAVTGDPVNIVLNRLFQELRLTQTYVYENGKTEKFVPIRHRSTTMHIPNFLNSTQNDII
STAKDQMTFLKAFFSGYFFQKERLNELEKWNNIFSPFQYGIGIQKFSLSRLLSPFHPVPY
MVGHCGSTGSVAFYVPDKKLYITGTINQQAKPNVAFQTMIKIIQALR
>aco:Amico_0790 4'-phosphopantetheinyl transferase; K00997 holo-[acyl-carrier protein] synthase [EC:2.7.8.7] (A)
MIRGVGVDLCRISRIERLLQDEHFLKRVFHEEERDYAMKKANPARHLAASFAAREAFAKA
AGLDFFKVVLQGMWLHRTPEGPVPCFSANIEQWMDEQKLKVHISLSHDGDYAIAFIIVEV
SSHDRSL
>aco:Amico_0791 carbohydrate kinase, YjeF related protein; K17758 ADP-dependent NAD(P)H-hydrate dehydratase [EC:4.2.1.136] K17759 NAD(P)H-hydrate epimerase [EC:5.1.99.6] (A)
MIDLYDPTTIREADSMAIGKFKVPGIVLMENAGLEASLCVQRLFPQAERFLILAGPGNNG
GDGYVMARHFAIRGLLPIVLLAGAPEKIKGDALQNLEILKEMSTPIRITEEMTVEEITSL
MSESHVVIDCLLGTGSKGSPQGEIRRIIELLEGRNNIVSIDIPSGINAETGEVYSPCVAS
VATITMLAMKTGLAAMPAAAKAGKIEIVSIGVPPHEVLPSLPCATLWEEEDAIATLPERK
LDLHKGGRGTLLVVGGSEHYRGAPLLSALGALKSGCGVVIVASTDDVCREGISFLPEAVF
HPMKRENPQDLLCWSERGTAAVVGPGLGRDSHGASLFECIWNEWRHPLLVDGDGIFWLNE
LKSYLKKRNDVIITPHEGEAARLLGLTAKDVASSRLYAAKELARQWGCVVLKGHGTVIDT
ISRTVIIREGGPELSVPGSGDILSGVIGTFLAQQISLLDSASLGVWIHGKAGQFLAERKG
IDGILAREIAMGIPSVLCSLREKEKTKH
>aco:Amico_0792 protein of unknown function UPF0079; K06925 tRNA threonylcarbamoyladenosine biosynthesis protein TsaE (A)
MINKKEEKADSMEITSFSPEQTRLIGECMARHVYSGLTILLYGDLGAGKTVLVKGLGDGL
GARGVRSPSFTLINEYEGRLPLAHVDLYRLERGDEYELGLCEYADDGFVLVIEWPDRLAE
QPTKDLWKLYFCRDSETVRRISFKAEGEKAVKTMELLLKDIGEIGQ
>aco:Amico_0793 peptidase M22 glycoprotease (A)
MNYVVLGVDCCTRWTNIGVSINGKVAAEMNMNIGRNQGSKLPILVETLISSLGIEISDIS
AVAMTIGPGYFTGIRVGLAYGCGLAKGLGVPVIPISTLEAMGYPASKLGLTTIPLIWAGR
GGVYGGAYRMEDNVFEEVWSPAFFTAEEIIVKSRGLQNKKTLCSICDDLERVSALFSEGG
RTSPFPLVQGTVSGGTLALLGHKWKERAKKPDKIRPLYLREPDFGTFKLKNRAVFNIQTA
L
>aco:Amico_0794 4Fe-4S ferredoxin iron-sulfur binding domain protein; K00176 2-oxoglutarate ferredoxin oxidoreductase subunit delta [EC:1.2.7.3] (A)
MPKKHEVIINRAWCKGCGLCIEICPKKVLGFDDQRKAQVERIEDCIGCRQCENICPDFAV
TVKEGKEDA
>aco:Amico_0795 pyruvate flavodoxin/ferredoxin oxidoreductase domain protein; K00174 2-oxoglutarate/2-oxoacid ferredoxin oxidoreductase subunit alpha [EC:1.2.7.3 1.2.7.11] (A)
MPEVRFWQGNEALAYGALAAGCRFFAGYPITPSSEIAEIMASELPRLNGRFIQMEDEIAG
VAAVIGASIAGKKTLTATSGPGFSLKQENLGLAYMAEIPIVVVDVMRGGPSTGVPTKISQ
QDVMQARWGTHGDHATICYSPSSVQECFELAIRAFNAAERFRQPVLIMSDEVLGHMREKI
VLPEPGSYPVVNRKRPVDVPEKFVPYRPDPQDDLPCMASFGDGYTWHVTGLTHNDWGFPT
NNSEEIERKMLRLMRKVDRFRDDIVEYETENVDDADVIVLSFGSVARSSLRAVREARSRG
LRAGYFRPITLWPFPDKEIERLARKTRTIIVPELNCGQMVLEVERAVHGKAKVVPLNLVN
GELFHPEDILSAIEEVA
>aco:Amico_0796 thiamine pyrophosphate protein domain protein TPP-binding protein; K00175 2-oxoglutarate/2-oxoacid ferredoxin oxidoreductase subunit beta [EC:1.2.7.3 1.2.7.11] (A)
MPSQDVMSWLRTRFFPHIWCPGCGHGIIMHALLRALVELDKKKSQTVIASGIGCSSRMPG
YIDACTVHTTHGRSLAFATGIKLANPSLTVVDVMGDGDCSAIGGNHFIHACRRNIDITAI
VMNNNIYGMTGGQASPTTPQGALATTTPYGAIDPAFDICRLAEGAGASYVARATIANPKM
AEQYIANGIKKKGFAVIEIVSSCHTQFGRRNKRRTPIDNINYFKENTVTLARSKNMSSEE
LAGKIVVGEFVNKDIPEYTEQYLSLIERVRGKDHE
>aco:Amico_0797 Pyruvate/ketoisovalerate oxidoreductase; K00177 2-oxoglutarate ferredoxin oxidoreductase subunit gamma [EC:1.2.7.3] (A)
MSRYEIRFAGSGGQGIILAAVIAGEAAALYEENLYVVQTQSYGPEARGGKSKAEVVISTV
PIDYPKVTRPNLQVILTQQACEEFSADTLPGGRIIFDDSFVTDFPQVDAYIYQLPISRIA
REQLGRELVTNMVALGAVARVLELENIVRPESVKKAILEKVPAGTKELNAKAFDEGYQVF
KKSLHL
>aco:Amico_0798 hypothetical protein (A)
MQMLVIVLNKVDKVESLFKEFINIGVRGATIIDSKGMARVLHEDIDKIPLFGSIKMLIND
QYPYNKTIFVVLEDEQVQPAIDAVKRVVEDLSKPDVGILFTIPVNCVEGLASNHRN
>aco:Amico_0799 sodium/hydrogen exchanger (A)
MHVLYYFALVLLAGIFMAKVTRKLRLPNVTGYILAGIVIGPSLGKLIPKEVVSSFFIVSE
VALGFIAYSIGSEFNLKHIRKIGLSVVWITLMESLCAVFAVTLAMIFVFHQPLHFSLVLG
SIAAATAPAATILVIRQYKAKGVLVDTLLPVVAMDDAVAILAFGVAVAFAESLVSNNSAI
PMASVVLRVFNEVFFSLLLGLVLGLFLSFMSGRVKGEDALLSLTIGCIFLGIGLASKFGL
SSLFVAMMIGAVVSNLVYSCDRVLSVVDRFTPPIFLAFFTISGADLQLGMLPKVGLIGVG
YVVFRVIGKILGAYAGARMTNSPPTVQKYLGLTLVPQAGVAIGLSLLAEQTLPGMGVALR
NIILGSTVIYELFGPVIAKQALVMAGEIKES
>aco:Amico_0800 RNA methyltransferase, TrmA family (EC:2.1.1.35); K03215 23S rRNA (uracil1939-C5)-methyltransferase [EC:2.1.1.190] (A)
MLNQFHPCGHDEIINLKIETISSDGSGIARRPKDGLVYFVPGALPEEEIRVRVTKKKRDY
AIGEIQEIIAPHPQRVTPLCSWYGQCGGCQLQHCSYDKQLEIKRTIVEEAFSRVAHIPVR
NILAPCIASPKEWGYRNKASFPVRNNAGKTDIGFFRRRSHSIIPIDTCPVLEPALNHMLS
YFIDSLECINLPPYDEKKHSGLLRHVIFRCGSFSKELLACLVVRKSLSSSEMKRVEQQWQ
SFQFPEFSFVGILENKNISPGNTILGQNSRSVQGREWLREFLNSKEFHFDGTAFFQVNSY
QAARLFTYSANCFSDKGQGRALELYSGVGALSLFLASKFDNLVTVEDWPSAVEAMRKNLE
LNDFHNVSPHTGRAEDVIFHLDGPFNSVILDPPRSGCNRQVIQRILEWKPQQILYVACNP
ATLARDIALLYEGGYRLEKLQPFDMFPQTVHVECVALLEHVDKK
>aco:Amico_0801 hypothetical protein; K02107 V/A-type H+/Na+-transporting ATPase subunit G/H (A)
MATNLADEIKKAESDAKQIVKDAKNEAARLISEAKNEAEVRIKETRQQAFRKYRDNLQKV
EEEAEARAGEIVRKGKEGAKAFTNSHQGRVNKTAAWIAEEVMARYGRG
>aco:Amico_0802 V-type ATPase 116 kDa subunit; K02123 V/A-type H+/Na+-transporting ATPase subunit I (A)
MAVARINKLEFYIHNSVIEDVLAILQKAGSCEIISRQDMDDSEDHSPSRLQHIDSLLSEI
RFLLRFLEPYFNDSVSPMARALGERPNYSVQDLEDLSEQTEIKNFAEEMRTRERRLVEIH
SEITQIEGAKSILSHLTELPYDLDLLSNGTQTVKGVVGTMPVDNVASCKQAIADVLRENG
ECFTASFGEKDKEAWVAIFYRRDLEQKALDMCSKFSLSRVDIPGHLTLSVGEELVNFDAR
REALEQEEDKILGEVSKVAEEWVPTVRALSDYWNILKSRYEALGSSKFTEKTVILKAWAP
ADSVKKLKAELAPYESVLEMVVSDPAPEDEPPTLLVNKGWNLPFETLTKLYGVPQYGELD
PTAFLAPFFFVFFGMCLGDGGYGLVMLGFFVFFLKKFKRMPQGTKQFFNLFVLSGVATVI
VGALTGSWFGDLIDVFGVFKFLRPLKNIPVLINPMDDPMSILFVSLALGVVQLFFGLFIS
FFDCLRKKDYMGAFADQGGWIVFLVGLLLVGGGVSGNLSSSVGSMGKTLALFGAAVLVLT
QGRAKTGIAQKAISGVLSLYNVTSYLGDVLSYSRLLALGLASAAIASIINMLAGLAGGIP
FVGWIIALVLILGGHLFSVAVNVLGAFVHSLRLQYVEFFSKFYSGGGRSFMPLTYKTHFV
SISETKKS
>aco:Amico_0803 H+transporting two-sector ATPase C subunit; K02124 V/A-type H+/Na+-transporting ATPase subunit K (A)
MNLLGIMLSVFGAALAAGFAGAGSAIGVGIAGEAGAGVMTEDPGKFGLVLLLQALPGTQG
IYGLLIAFFAILKIGLLGGATVDLNVWQGLGIMFACLPVAIGGYFSAIAQGKTSAACIQM
IAKRPEETGKAVILPAMVETYAVLSLLMSIILLNGIQI
>aco:Amico_0804 H+transporting two-sector ATPase E subunit; K02121 V/A-type H+/Na+-transporting ATPase subunit E (A)
MSLADIKIKIEADAKKEAEKIFENARLEADKIQKDADAEIQKIDASYIERFNTEKPEILK
RREIVANLDVKKIMLGAQQDLIALAFNEALKTLASLPADKYLAFCEALLEKAVETGDEFL
LVSPKEKNLNEEWLKRYNEKHKTSLSLEKSASPFSGGFILRKGDIDTDCVFDMLITWSRE
DIEADVAKRLFSE
>aco:Amico_0805 H+transporting two-sector ATPase C (AC39) subunit; K02119 V/A-type H+/Na+-transporting ATPase subunit C (A)
MATAVRYGYTVARLRAMESRLLDDSVLQRLIDCEDLDSAMKVLGETVYASWLVELKTNAE
FDKAIESELNYVYKEVSKFAPDSALVEMCRLPYDFHNVKVLLKSQILQRESGERRFELLT
SLGNIPTDDLIMAVESEDFRLLPYSLHSVFPRALALWEQTRNILEVECYLDEILFQEMLK
MARKLEFDTPLLWVRGKIDAENLRNMLRLKRMDKDTATVEPYLHNGGFVSIERLLAILSE
PVEGWIRVLSYADIGKVLSNVQDGSDMNALLVEMEKVLDDYITRILETAKYGAFAPENVL
SYLWRKEIEAKNLRIALVSVANGMDMDLTRRLMRRG
>aco:Amico_0806 Vacuolar H+transporting two-sector ATPase F subunit; K02122 V/A-type H+/Na+-transporting ATPase subunit F (A)
MARDMNQPMAAIGEYETVLPFQAVGVRPFVISEEESNTFESLLLRLAKEKYAVVFIQEFL
FVKYMSMVEEINEEYPVSVLPIPGLKGSSGAGLESIRNSVERAVGMDIFAVK
>aco:Amico_0807 H(+)-transporting two-sector ATPase (EC:3.6.3.14); K02117 V/A-type H+/Na+-transporting ATPase subunit A [EC:3.6.3.14 3.6.3.15] (A)
MATEKVIRGTIEKISGPLVVAKGMYGASMYDVVRVGNIGLVGEIIELKGDLASIQAYEET
SGLMPGEPVVSTGEPLSVELGPGIIEQFYDGVQRPLNLIEDAAKSHFISRGIDVPAIDRN
KKWKFEPRVKAGDRVHAGDILGTVKETVLVEHHILVPYGVEGTVSEIKEGEFTVIETIAV
IKNESGEEKNVVMLQRWPVRKPRPVARRLPPIIPLTTGQRVVDAFFPIAKGGTACVPGPF
GSGKTVIQHQLAKWAESDIVVYVGCGERGNEMTDVLLEFPELEDPRSGEPLMKRTVLIAN
TSNMPVAAREASIYTAITMAEYYRDMGYSVALMADSTSRWAEALREMSGRLEEMPGEEGY
PAYLGTRLASFYERAGRAICLGSDGREGSVTAIGAVSPPGGDLSEPVSQNTLRVTKVFWG
LDASLAYQRHFPAINWLLSYSLYTDTLDKYWDSQFDDEWSALRVEGMSLLEEEDQLREIV
RLVGVDALSKEERMVLETSKSLREDFLHQNAFHEVDTYASMEKQFKMLKNILIFHHLGMD
ALKRGASMSEVFNLPVREKIARMRYIDEKEISQLDNLDGDMKAEINALIPVGGDSDAA
>aco:Amico_0808 H(+)-transporting two-sector ATPase (EC:3.6.3.14); K02118 V/A-type H+/Na+-transporting ATPase subunit B (A)
MLPKEYSTITELSGPLLVVEKTKDVRYDELVEIELASGEMRRGRVLEITSDRALVQVFEG
TDGIDIKNTKLRFLGKVLTLPVSRDMLGRIFNGRGEPIDGGAPILPDAKLDINGMPMNPF
SRDYPSEFIQTGISTIDGMNPMVRGQKLPIFSGSGLPHNRMAAQIARQATVISGHEDFAV
VFAAMGITFEEASFFMEDFRRTGAIQRTVMFVNLADDPAIERITTPRLALTAAEYLAFEQ
DMHVVVILTDLTNYCEALREISAARKEVPGRRGYPGYLYTDLATMYERAGRLKGKKGSIT
QIPILTMPEDDKTHPIPDLTGYITEGQIILSRGLHRKGIYPPVDVMPSLSRLKDKGIGRE
KTREDHADLMNQLFAAYARGKEAKELAVILGEGALTEEDKAFASFADKFEDTYVRQGEYE
NRTVKETLELGWDLLTMIPVKELKRVRDAYIEKYLNPRLHVEETNKEAVSATE
>aco:Amico_0809 V-type ATPase, D subunit; K02120 V/A-type H+/Na+-transporting ATPase subunit D (A)
MARLNVNPNRMELSRLKKRLVVAKRGHKLLKDKQDALIKAFLERAREAKALREELESELM
ACYRSFLLARAQTLPVMLEQALMISGTHCNISVARKNVMSVVVPEYTVEQEGESFSYGLA
TTQGSLDVALERFSILLPRLIALAAKEKAIRLMASEIEKTRRRVNALEHVMIPNFNETIR
YITMKLDEQERSTLSRLMKIKDIVRSH
>aco:Amico_0810 MraZ protein; K03925 MraZ protein (A)
MLMGTYEHKVDSKGRTVLPAKFRQELGQCVVATIGIDQCVSIYPMNHWSRVLEKLQELPF
SKSKSRGLMRVMLASAHELPIDNAGRILIPQLLRDHANLQSDALFVGVSDHIELWDKQLW
DEYSLQVMEALPAIAEEIEGF
>aco:Amico_0811 S-adenosyl-methyltransferase MraW; K03438 16S rRNA (cytosine1402-N4)-methyltransferase [EC:2.1.1.199] (A)
MVEHIPVMLKEVIESLKNVESPQMIVDATLGLGGYAEEILNVFPATLLVGIDRDEQAISL
AQKRLVSFAERVHIYNSPFSAIAMVLSKENAEPDGIVFDLGVSNLQLSSPERGFSFQNDG
PLDMRMEGTSGESGYSAAQIVNTFSEKELADIFWKYGEERYSRRIATGIVRFREKNGPIQ
RTFQLVEAIRSSLPAPVQRKMGGHPARKVFQALRIFVNDELQELEKGLQGALESLAPGGV
IVVVSYHSLEDRIVKYAMKDWKTSDHGDLLTRRPLKPSEEEVEKNYKARSAKLRAFRKKY
>aco:Amico_0812 hypothetical protein (A)
MYNTQAWDLRCDSKVKVSPYFVVFVFIMVVSFVGLGVLRLYANRLEARLNEINLQIESYE
MQEVDMRRALSTLTSPEAIYGYSQKKLGMIANVRSEKVHVAMSPPLHQSQKTMASSVRRE
HRLGFLFSLFSSQATAKE
>aco:Amico_0813 Peptidoglycan glycosyltransferase (EC:2.4.1.129); K03587 cell division protein FtsI (penicillin-binding protein 3) (A)
MKKTFFFNPWFAVFIAFTTVLVRLFFVHCLPDSRVVRQAQRQYWSEVPVSTTRGSIVDIY
GNPLSMSVPAYSFFIDPAFWDPSNAQALNKHLPSATIKKFSSPLSGRFHWVARKLNQEDA
NAIAALRLPGLYRLQEKKRIYPQNNLSSHVLGFCDIDDRGLSGIEFVWDQALYSPPGIRL
FIKDISGRAIDVSTRLSDLEKIEHKGKVRLTMDMRIQYIVERRLQEAVDQHNAHWGTAIC
MNPHTGEILALSSMPTFDPNNRTELLDTKKIFNNAVSRVYEPGSTFKPIVVAIALERKAT
YPSEIIKTPHKIKVADGSISESGNHSWGKLSLGDIVVKSSNVGMAQIGLRIRPFNMYNCL
KEWGFGQTPGIELNGAEAGLLPSPDQWRGVVPANIAIGQGIGVTPLHLLTAINAIVNGGE
LLRPYIVAEVTDTKGKTVYKGQRENVRTVVTPAIAAWLRKIMREAVINGTGRSANTAVTS
VAGKTGTAQVAEKGVYAKKKWVASFVGFWPYDSPQYVMLIVIGEPSKGRYYGGDVAGPVF
KAIVEDMALLNL
>aco:Amico_0814 UDP-N-acetylmuramyl-tripeptide synthetase; K01928 UDP-N-acetylmuramoyl-L-alanyl-D-glutamate--2,6-diaminopimelate ligase [EC:6.3.2.13] (A)
MSTLQLVLKALKEKNLLKEARNISNPSLVLWDVFNKSHQCEENSLFCCIPGEKHDGHSFA
SDAVQRGAAVLLCQHALPLQVPQIIVENSRWAMGFAAAAVYGFPSKQVSLYGITGTNGKT
TSSYMIRSILEEAGEKCGLMGTIVYADGEKEQEADRTTPESCDVQRLIARMKRNGCTSVI
MEASSHGANQGRLNGCLFQGMVFTNLTPEHLDYHKDMEHYFEAKKKLFEEYVSENWCGAV
NSDDEYGRRLLRIYGKKCLSFGLDSTRHHDVQLQNFYMTLSELSMKVQFFNSDPIDITLP
LTGRFNIYNALGAMAICYKMGVAPLVIKKGLESMPQVPGRLEKYFFENEVCGVVDYAHTP
DALENVLSALREVCHGKIISVFGHGGERYQANRPLLGQVAARLADIIIVTMDNSRSEDPA
KIAEAIEQGIASVVEAPPHYRILDRNEAVRTALSMAKPGDVVVVTGKGPERFIVMDNNKI
EYNDSHAIQQWALDVGLRWR
>aco:Amico_0815 UDP-N-acetylmuramoylalanyl-D-glutamyl-2,6-diamin opimelate/D-alanyl-D-alanylligase; K01929 UDP-N-acetylmuramoyl-tripeptide--D-alanyl-D-alanine ligase [EC:6.3.2.10] (A)
MKWQLWKVSDLAESIGASWWGEDIILPDFFTADSREVRPGAAFVAIRGNAEDGHDYIKDA
LHQGASLIIAEKGRIPQGLSIRDRAVIEVNDSVVDLARMASAYLSACLPDEVIAITGSVG
KTTTREVLKKCFEGMPLVFGAEKSFNTLIGCSLTILAMPAGTNVLILEMGTNKPGEIEEM
VQYFPPTRCIITEVSSAHLEGLVTLEGVIAAKMEITRSPHLKTLIFNADNENLANAAGQV
YGTCKKIGVGVRKGEVRICQSTFDLVENLPRLKTTIRWEDGVISDLYCGLWGTHNSLSLV
YALTLYRELGYPLEEALRNLETMTSLPGRGRVFSTRAGAVIIDDSYNANPSSMKASLNTF
STVEVKGRKLAILGSMKELGKEESVLHEEILRSTHFLDALFLVGEEWKVPLEKMPEHERS
KIVIVSKVQSFAVELAKMIRSGDGVLIKGSHSHHLEKVVLILMEGQES
>aco:Amico_0816 Phospho-N-acetylmuramoyl-pentapeptide-transferase (EC:2.7.8.13); K01000 phospho-N-acetylmuramoyl-pentapeptide-transferase [EC:2.7.8.13] (A)
MNSLFLFGVVFLCAFFLERDWIERSNCWNMTQVQKEYGPQNHIETKSKTPSMGGVMFILA
SLITLIVIVVMGWAAFWDVFIIWLLPWGAALIGFADDWIKFKSRSSEGFPSLVKLVIQII
IVVPWAILMSWKQGVSLCPGVLLPWWFAVPFLAILTIGMLNAVNVTDGLDGLAIGATIIS
LVMFLTWFPGNSAVRGCALGTLSMSLAFLWYNAYPAAVFMGDVGSHFLAGMLVSLCVFSD
FIIAVIPLGFLFGIEILSVSIQLVAIHKFKRKVFKMSPLHHHFELSGWSEIQIVTRFWLI
HGLGAWALIYIFLQW
>aco:Amico_0817 UDP-N-acetylmuramoylalanine/D-glutamate ligase; K01925 UDP-N-acetylmuramoylalanine--D-glutamate ligase [EC:6.3.2.9] (A)
MKESNQDIAGKKITILGAGVSGKGLAILAKTLGAHVFVTEKKDTLSPEVEEAFKLQDIQW
EVGGNSLRALDADCIVVSSGISPQASVVKKAQGRGIPVIGEIDFVAPHIKGKVIGVTGSN
GKSTTTMLIGHLLKKYGYKTAVAGNIGNPLSLHASQNLDFIVIELSSFQLYWAHLLKSHV
AIVTNLAPDHIDWHGSFTNYLKAKARLVRLQEPGHWAVVQNRDVDALQLSGKSAVASLYW
EGQEPVHKTDAYICMGEQEAWLSYNKKELLFDYRDVDLIGRHNLENLAMTASALILGGVP
CSNLTKQLSDFIPLPHRCTFVAEINGVRYIDDSKGTNVAASATALTSIHGPKVVILGGQG
KGEDYSPLAEAVKKEARVAIVLGAEKKPIVTALEGAGFARHIEVDSMEDAVKAAMALSLP
GETVLLSPACTSWDMYPSYKKRGEHFQHLVNKYGGLL
>aco:Amico_0818 cell cycle protein; K03588 cell division protein FtsW (A)
MSEKAQRVDPLLWIIPLVLNCLGIVMIVSLTSPQSMESWGSPFIIGFKQVQWSFLGLCAM
FIMYLLPISLWKKVSGPLWVFGFLLSFSTLIPGLGIEAGGAKRWIDVGALQFQPLELLLL
ATVIHLSKCLTRSELSSSRKFWTITMAMIFFSALPLLMQPDIGGMLLLAVICMGIQVENQ
GWCYPLIIGIGGISLLFPILIKESYRLRRYVAFLDPWKEPLDSGFQVIQGLVAFANGGLI
GVGIGKGLQKMNYLPAAHTDYIFAAIGEEFGFIGTGLVVFLFTIWVVRCYKIYRQAQDPF
MRTLLWGLVISVLVPFFINVGGVLKLMPLTGMPLPFISYGGSSLLMMWVRAGLIVRITKE
IAGAQS
>aco:Amico_0819 Undecaprenyldiphospho-muramoylpentapeptidebeta-N -acetylglucosaminyltransferase (EC:2.4.1.227); K02563 UDP-N-acetylglucosamine--N-acetylmuramyl-(pentapeptide) pyrophosphoryl-undecaprenol N-acetylglucosamine transferase [EC:2.4.1.227] (A)
MKKLFFVAGGTGGHIFPAISLGQWIEEREMKNVKIEYICGSRPLEWEIFSQNNIAPTVLP
IEGSPLGVLKAGKVIRRLGSLFSAFLQSVSLIREDRPDVCVLFGGYVSFPPMLACLLHRI
PLVIHEQNSVAGKVTRLAKKFGIPVLSGWQECRPLEKDQFNYVGIPIRKFKKVDRIEAWG
KLYTGVDFPKGAIVGVLSGSLTSSPLFKTICELASAPDLKNVTFLVVGGKGRCPDINTLI
AVERQWDMSIIYSVVDAVIARAGASTLSELMVLNIPSLIVPWRGASDGHQVRNAVLFEKE
TMGNFVWDEQASVFELKHHLIDCVSKVDNGTKLDERSQRGFEDRSCERIWDVLISLMRRE
SL
>aco:Amico_0820 UDP-N-acetylmuramate/alanine ligase; K01924 UDP-N-acetylmuramate--alanine ligase [EC:6.3.2.8] (A)
MDLIISNLKGINRIHLMGIGGAGMSGLALLLKDLGYDVSGCDVNWTSYVDKVIQDNIGFV
LHHGKEHLDDFSPDLIVYSSAIPEDNEELLHAKRRGIPTAKRGEVLSWIFDSQYGIGIAG
THGKTTTSSMIALILEQSGLSPTLAIGGELCDIGVNAKLGEGPYMVAELDESDGSFEGFH
PNIAVLTNADWDHVNHYPTFDSVIEAFGRFLVNPKDDGVVVLCGEDVGLTRILDENHLKN
EVITYGWGSAWDWGAYNVEHVPGGGVSFSVAKNGKFVDEVKLSVSGDHNIMNALAACVVA
DRLEVPFPLIKKTLKTFRGAKRRLQYIGSTNGMDIYDDYGHHPREIAATLNTLSQMFPER
RLNVVFQPHRFSRTAAMYKDFADVLLLADRLFLLPVYGADEEPIEGIDSNLIYSELQLRQ
YKNCILCSDMYDAVALLKESMEEGDVVVTVGAGDVSAVGEMLVEVKEKRVV
>aco:Amico_0821 UDP-N-acetylenolpyruvoylglucosamine reductase (EC:1.3.1.98); K00075 UDP-N-acetylmuramate dehydrogenase [EC:1.3.1.98] (A)
MTPCNVALLKRSIAGPVREHFPLSPLTTFGVGGSADVCIWPASTQDLVTLVKMKEDTSLN
IIGGGSNLIISDGDIKGFVLCTKYLSSFSLFRKNNEVDIEVGTGVSLGVLVSFGLRYGFS
GMEFGIGIPGTVGGAIIGNAGVQGETVSDVIQWVEVVDESGEVLRFKKEELPWGYRRSVL
QERNYIVTACGLRLQAKDPYWVKEKADNFLQKRKSQPRGFKSAGCIFKNPDGESAGKLLD
ECGCKGLRVGGAIVSEAHANFILNMGDAKAADIWALIEECRRRVFEKTGYVLELEVRGF
>aco:Amico_0822 hypothetical protein (A)
MKRLLLLLFLILGIVYCVESNFLLLSSQRMELHLPDPYSEQVFWSHFSSDYLRFCPAVFF
CRDKVKEKIEREIPVDLSIKFRSFRDIQVSAQPLDVWIVLVQKGTRWYMSRDGRIWDGDS
VASKYIYGNNVDIDVPVWNLKDSLPIPIDGAGEPGRVIFQSALPLSSLKNWVEEIRKNNW
GAPIKKVELGRKAGSYSFTIEVKWEKRFISIYLDEDTERWPVISQALPKVMKDLPSGNEI
VEIDATYGNKIVVKTL
>aco:Amico_0823 cell division protein FtsA; K03590 cell division protein FtsA (A)
MYTEPEIIVGLDLGTSKIAVVVAERDSRFQDAQIIGIGSAPSLGIRKGLIVNLEQAVQAV
RMAVQDAEKMVGFEIDEATVAFSGIDATSITSRGMVSLGRVPRQVGIQDIERVIEAAQSE
LSVPSNRVTLHTIPVKYSLDGNSGIDDPLGMTGIRLEIELQSVIVPTSVIQNIINCVESA
GLNVNGLVIKSLASALGSLTDEETRTGAVSLCVGGGTTGVALFSDGRPVRLTVIPIGGDH
ITNDLAYVLKIPISKAENIKHQISLILDENDDTVEVEARGRTKLLEVSEAVDVVSCRLEE
LFVDHVLKTFSDQNVHMFPAGIVLSGGVAKTGGIETFTTEVMNLPVRIADPLDSFQMPPG
RNDCEYTTSSGIIRYIMNKERNPYRYIEAPIEVLRSGGMSAYMAAKRGGQQRNTKSASGG
EGFRHFLEMVKKSIKELF
>aco:Amico_0824 cell division protein FtsZ; K03531 cell division protein FtsZ (A)
MEHVFQIDNATRPHRENIKVIGVGGGGGNALNHIIRNGIEGVECIAANTDMAALGLSETK
TRVILGRELTRGLGAGADPDVGSEAAKESIEEIRQLISGADMVFLTAGMGGGTGTGATPV
IAEIAKESGALVVAVVTNPFSFEGKRRRNYANDGTAILKEKVDALLVVENDRLLEIADKK
TGLTEAFKLADEVLRQAVQGVTDLILKPSLINVDFADVRTVMKNAGSAIMGIGEGHGDNR
AETAAKAAINSPLMATPMDGAKGILFNITGSSDIGIHEIQLAAEVIKGTADEDATVIWGH
TIDESMEDRMKITVIATGFSSEKDRRPPARTAKAVSTSKTTLRSPGVVLEEAEVVSAPEE
DLFTMSGVPKNTYDVPSIIRRSSRSSK
>aco:Amico_0825 Sporulation domain protein (A)
MSARENRRQRDKKPMLPFGDLMLPIIGLIAVGLLIVGIKFFFLSEPSREQHKPVIVHEKT
TTTAAPSSTVASTADEPPKAAPDKAENAVPVAGSTAPTAPQVAAPVTPQTASEGGTQKPA
AVTAESAKVVMAAPAHDGKLITGGVENSAWGVQIGSFKSNESANRLKEKVEKEGYKAFVS
KALVSNSTFYRVTVWAGNERGEADKQANQLKQAGHPVLVVRLR
>aco:Amico_0826 molybdenum cofactor synthesis domain protein; K03750 molybdopterin molybdotransferase [EC:2.10.1.1] (A)
MSGFVENLTDRLESILKVSEVLRFPWDLSFDLQNIEQCLGGFLAEDIISSIESPPFTRSL
RDGYAVLSEDISGATSSYPVYLNLIGEIPMGKVPDKVLNPGETMAIHTGGILPKGADSVV
MLEDTATSGPWIEVRKGAQRGENVIYKGEEISLGEKVLCRGDRVSFKTLGILATMGQILV
PCLNLKIGIFSTGDEIMEAKTDPLPPGCIRDVNSWVLWSFLKDQGYDVTSLGIIRDTKEA
LQNALYEALHAFDVILISGGSSVSVRDYCSEVLETLATPGLIVRGVRMSPGKPVLIAGSL
KEKKLVMGLPGHPLSCMVAAKVLLIPLLDLIAGRISKKSAFSLETTTDIIGCTGIEKFYP
AALRDNRVVPILAKSGYVGALNHSDGLIRLGEEVETVRQGERVEFIPW
>aco:Amico_0827 molybdenum cofactor synthesis domain protein; K03750 molybdopterin molybdotransferase [EC:2.10.1.1] K07219 putative molybdopterin biosynthesis protein (A)
MVKKWREHVSIEEAWLVFRQNFSSLHKKSNVPVDECTDLILAEDVFSKRNVPHFSASAVD
GYALSTKKTANASSATPVFLDREEYQWINTGMAVSLEYDGVLMVEDSSVKDGKLAVYKTL
SMGDNIRPVGEDVTCGQIIARAGDKISPALAALFLASGYSFVPVWSKPRTLYIPTGDEIV
SGKTWLSEGAVCGKVVESNSTMLKAYFHRWGFPLDVTGPLPDDPQIIRKSILNGVEDYDL
LLVGAGSAKGEKDYTSTILSEEGTMLFHWLLMKPGRPAMAAKVKGKPVVDLPGFPMSTAV
VLWTLVLPLLQLLAEGNFDEATVLKQAMGAETEETMKLLTPCSSVPGRNEWLRIKAIALQ
GEKRVFPLSSGSSTMWTMSEADGFALLPRPVAECPAGTNLKVWLTRKIDWTRRLLFQGSN
DPAFERLGSYVHKRGGELIYRSVGSLGGLSALARGECHIAACHLLDPEKGSYNNTYIEKL
SNGKQWKRRLLFYRKQGILVAPGNPLHVLTIEDLAEKGVRFINRQPGAGTRVLLDVLLQE
KGIAVSDVNGYSIQATTHFDAANRIASGVADAALGIKAAADALGLDFIPITEEPYELVYP
QEYEDHPCIQALMDALDDPEWRRDVDKLGGYRWNS
>aco:Amico_0828 molybdenum cofactor biosynthesis protein A; K03639 cyclic pyranopterin phosphate synthase [EC:4.1.99.18] (A)
MELLKDSFGRILHYIRISVTDRCNFRCQYCMPREGIKWIDHRNILRYEDLLFLCNVLANM
GAGKLRFTGGEPFVRKGFPLFLKKVREEFPQAALSVTTNGSMLASVADDILSLKLESINI
SLDTLDPQKFKLITGTGNVQDVIRGIRSVAIHSDTIVKLNTVLINGFNEDEIGDLLLFAE
REGVLLRLIEFMPLHGDVWNYNRFISADDILSSLPDANSWRDDTSESKDNAGPARYLVNT
LTGQRLGVIAAVTHHFCDTCNRLRITSTGQVLPCLFSQKGVNISNALRERDEEMVKKGII
EAIKMKPRRWLDMESGDEHMSRIGG
>aco:Amico_0829 molybdenum cofactor biosynthesis protein C; K03637 cyclic pyranopterin phosphate synthase [EC:4.1.99.18] (A)
MEPFSHLDDLGHPRMVDVGGKERTAREALAEGVVLLPQTIRDALFSGTTDKGDVMKVAEV
AGIMAAKKASELIPLCHNISLDKVEIHCELLPKENRIKITCNAASKGVTGVEMEALTGVM
AAALTVYDMCKGIDKGMVIQNVRLLHKIGGKSGDYRVSEEEHE
>aco:Amico_0830 molybdenum cofactor synthesis domain protein (A)
MPAYEGAACILRVSLLKDLEIGNLLAFAESDVLLRIERQHAPSQWELSVQQSGFISVSSE
IETWRSLRVGVLTVSDKASQGLRDDTAGPALSRAVILIGGIVEEQSIVPDEKETIEKKLR
HWVDQKDLHLILVTGGTGLSERDVTPEALEAVAHRKIPGIGEFMRSRTVYYTPRSILSRG
LAVTRGKSLIIAVPGSQKGALECFEAVVPVLRHGVEILRDWEKECGH
>aco:Amico_0831 conserved hypothetical protein; K06958 RNase adapter protein RapZ (A)
MDIKNNRVRRCLIITGMSGAGKSTVLNILEDQGLFAVDNIPPALLPQLLELLSQHRAAVQ
EGLAAVVDVRGGRLLNDLFSVVDSLKGTIPLVQVLFLDSSDESLVRRFETTRRRHPLGDH
IPVLEGIQKERALLAPVREYADVVLDTSGLSIRGLKDRLIAEFIRTEATASVVFSSFGFK
YGIPQDSDFMLDVRFLVNPHYVPLLSHLTGKDPDVQSYISTPEETRLFLARCYEFLDFLI
PVYLSSGKSPFHIAVGCTGGQHRSVAVVEWLSEYYSKKGVRCVVRHRDIERGQVGE
>aco:Amico_0832 protein of unknown function UPF0052 and CofD (A)
MDWRIAYLLGLITAFLTLFVLSFKNRKVSLFRPSPKKDVMAKVVEYRLSMGPHIVAVGGG
TGLSTLLLGLKSFTRNITAVVAVTDEGGSSGRLRQEWGVLPPGDVRNCIVALAENDNALR
NILDFRFDRGDLSGHSLGNLILLAVTELSGDFRVAVEEMNHLLAIRGKVLPVTTEAVSLI
AETVDGQLCRGELQISSCGKNLKDIWLEPQDARPLTDVIRAIEEADLIVMGPGSLFTSVL
PNLLLPKVAQKIQESPLPRVYVANLMSQPGETDGMNILHHLEWVERAVKAVPDYVVVNNG
SIPEALLQAYLNEGAVPLYLDESQRERILEKGCHIIEGNYVKVYEESVVRHDGQALSETL
MRICRDLKEV
>aco:Amico_0833 protein of unknown function DUF199; K09762 uncharacterized protein (A)
MKSISETMWDEWVFSPVSSTNADSEVAGVLWGLMPASPEFLTKERLVILSGRRLWVFRRL
RRIWSHSRWGQRVELPTILNVPASFKGNVTLSIPQTLIAEVVVWGENAKRKNDWAWLRGV
WGNCGSLYVPKSGYYLAFRFRFYRLMDMVLSLLKNNHFPMGKRMVDEQYELLLRDQEKIV
TLLSNFKLFDTSLKLEEKAIVRAMRDRANRLVNCDASNIRKTLEAAEWQLEIAKVFQNEK
VWATLPEPLKELIETRMQYPSATLTELGQLLSKPVSKSTVKYRWQKLKEMAEQLPHGI
>aco:Amico_0834 glyceraldehyde-3-phosphate dehydrogenase, type I (EC:1.2.1.12); K00134 glyceraldehyde 3-phosphate dehydrogenase [EC:1.2.1.12] (A)
MKKVRVAINGFGRIGRLALRAMYQYDQEGLFEIVATNSRTTPEQRAYMFKYDSIHRRFPG
EVQVDGDDLIVNGNRVKVLAHKDPSELNWGDLGVDIVIESSGIFKDLEGAQTHLKAGAKK
VVITAPGSGEGIPTFVMGVNEGLYDPEKDHVVSNASCTTNCLAPVAKILNEEFGIARGLM
TTTHAYTNDQKLMDSSHKKLHRGRAAALSMVPTSTGAAKAIGLVIPELKGKLNGIALRVP
TPDVSVVDLVAELNKEVSAQEVNEAVKKRAAGDMNHYVVYEEDDLVSSDFIGDQHSSIFA
ARHTMSIGNMVKILVWYDNEWGYTCRCIDLVNYMIKKGL
>aco:Amico_0835 Phosphoglycerate kinase (EC:2.7.2.3); K00927 phosphoglycerate kinase [EC:2.7.2.3] (A)
MKLREFSRQDVENKKVLMRVDFNVPLKDGIVTDVTRINAHVATIRQLLDWGAKVTLVSHL
GRPKGKRVDSLSLSHVVEKIESALGCPVTFVDDVIGEKVKNAVDSAPAGTVILLENSRFY
LEEEKNDSDFAKKLAHPFEVFVMDAFSASHRAHASTRGVMEYLPSFSGHLISREIEMLSA
VSEAPEKPFVLILGGAKVSDKIKVIDHLLTKVSAILIGGGMAYTFLAVQGKNIGHSLYEE
DKADFARQMLNKAKEIGVDIVLPVDTAVADSLESDAPRKEVSVNEISPSDMGLDIGKETA
ALFASYIEKAKTILWNGPMGVFENPVLAEGTRLVAEAVEKCTKNGGVTVVGGGDTASAVK
KLGFSEKVTHVSTGGGASLEFCEGKILPGIEPLLETQ
>aco:Amico_0836 triosephosphate isomerase; K01803 triosephosphate isomerase (TIM) [EC:5.3.1.1] (A)
MKKIFLFGNWKMNNGLEETKIFFKDLTAQICEDAVICDQLERSFLEVCIFPPFTSLYVGA
EILAQNVKKGIFLGGQNGFYEDKGAFTGEISLPMLKETGCSHVLIGHSERRHIMGETDDL
IHKKLQAALHHGLTPVLCFGETLSERESDLTFEVIERQILKAVNGLTKEEIKKTIWAYEP
VWAIGTGRTASPENAEEACSYARTLLCNYGNIDIEGEGHRDVHILYGGSVKAANVASLLE
EPDIDGALIGGASITADSMLEIIHESLHRG
>aco:Amico_0838 conserved hypothetical protein (A)
MRRKILAALIMALFASFVMSTGALAHTPMCYCYLNGDGTITCEGGFSDGSSATGVKMTVQ
DSDGEVLIEGKMDELSEFCFEKPDVPFVVVFDAGPGHIVEVKGEDITD
>aco:Amico_0839 Nickel transport complex, NikM subunit, transmembrane; K02009 cobalt/nickel transport protein (A)
MMMIKNATKALLTGIMVCVFALPAFAHFQMVYTSESALEKGGDIDLKLVFTHPFEAGHTM
KMEQPEAFYVVHKEKKTNLLKETKQITWTSLTNSEKAFERSYKLRGMGDFVFCLIPAPYF
EAQEDAYIQQMTKVVVNVAGIPTDWDGEMGLPAEIVPLDKPYALWTGNVFRGIVKSEGNP
VPFAEIEVEYLNHEPLMDKNSFAKEAHVEAPQDAFVTMTIKADANGCFTFGIPRKGWWGF
AALGVGPKNTHEGKELSQDAVIWVQARDMK
>aco:Amico_0840 iojap-like protein; K09710 ribosome-associated protein (A)
MSDKKELVNQYMFLLDALADKRGLDITLMDLGEKSTISDTFILVTANSDIHMGTLLNATE
EALDKKGVSSIIEGRNSTQWCLIDAGNIVIHIFSRKGREFYHLEKVWGDCPSYSYEYLD
>aco:Amico_0841 cell envelope-related transcriptional attenuator (A)
MKITKIALIATLAVLSIGAGVFFRLQNIVAPQPEHIKESISYDKETGNINVLVVGIDDVE
GGHRSDTIGLATIDIDDKIVRFMSLPRDTRVQIPGHGWQKLNHAYAYGGTDLLRQTIINY
LGLPINYHVLVNYESFPKIVDMIGGVEINVEKRLYYQDKAGKLFINIPKGLRQMNGKTAL
EYVRFRNDALGDIGRVQRQQQFIKAVMKKVQSPEMLPKLPDFAKEILNLVNTNMTMTQAV
QLTSYLRDINTQNMAFFTLPGKAAYISNVSYWLGDLAAASTLLSGPLPGEESAAEEAATQ
TAAIQTVEEQNLMELVKKLNMPIAILNGDGQAGLGKTASSYFQKAGIDVAYVGNAKHYDY
HYSSIQYPTKKGDEAQQNANILKEICGISNQLVQVNETIAHVTLVLGHDKDTILNRVKNI
TTKQ
>aco:Amico_0842 nicotinate (nicotinamide) nucleotide adenylyltransferase (EC:2.7.7.18); K00969 nicotinate-nucleotide adenylyltransferase [EC:2.7.7.18] (A)
MNLDGHVIRTRKIGIMGGTFDPIHYGHLLAAEETFFALGLDEVIFVPTGDPPHKRMKGVS
LAEDRYTMTLLATLANPHFKLSRIEIDRKESSHTVDTLREMRHWYAPDSVQFFFITGLDA
VLNITTWKEYKTLPTLCKIVAVNRPGYQTEKLGLLPDLLPEEFKGHVIPLETPLLSISST
EIRKRIESGKNIRYLVPELVERYIYKKGLYKRIGR
>aco:Amico_0843 GTP-binding protein Obg/CgtA; K03979 GTPase [EC:3.6.5.-] (A)
MKFVDLVRIMVRAGRGGNGCISFRREKFVPKGGPDGANGGNGGNIILKAVEGIHTLADFE
FEKKFRAEHGEPGQGQKKVGKTGKDLIILVPCGTIVYDENTGEPLADLVEPGDQVVAAKG
GRGGRGNMHFATSMRRVPRFAEKGDEGEERNLRLELKLIADVGLVGLPNAGKSSLLAAIS
NARPKIAGYPFTTLSPNLGILAVDDDRIVVADVPGLIEGAHENKGLGIYFLRHIERTRVL
IHVLDLSVGTPEDVLYQWEVICSEFKAYKESLLERPYMVVGNKIDIERGHENAPAIESFM
KARNIPYYNTSAITGEGIAEFMGNIVALCREHTRPHSEIRLFETLEHPEERAATSRRRFE
KARVVKLDDDAGFRVIHEGLEKILKRYDFEQDDALYHFARLLKKYRIEELLEKEGAKEGD
TVVIGEIEFEYQPEQVQE
>aco:Amico_0844 ribosomal protein L27; K02899 large subunit ribosomal protein L27 (A)
MRINFFDLQFFAHKKGQGSTTNGRDSIGKRLGIKKYAGEVVKGGNILVRQRGTKVHPGLN
VGRGKDDTLFALSAGVVKYHTKGDRKFVSIETM
>aco:Amico_0845 protein of unknown function DUF464; K07584 uncharacterized protein (A)
MTIITITRQSGEIVSVEAMGHSGYAKAGSDIVCAGISALVQALAVGIKEVACVEKASFLV
DEENATIKIWWPRTEKKEIQVLAETIVLSLKTISESYAGYVKFMEVRK
>aco:Amico_0846 ribosomal protein L21; K02888 large subunit ribosomal protein L21 (A)
MYAIVETGGKQYRVESGDVVRIESLHVDEGASLVFDKILMVSNDSEVQVGTPYLSDATVN
ATVVRHGRAPKILVFKYKSKKNYRRMRGHRQNFTEVKIDSINA
>aco:Amico_0847 SMC domain protein; K03631 DNA repair protein RecN (Recombination protein N) (A)
MLEELSLRNIGGLDSAHLHFKGRFIAITGESGAGKSSIVRALEFASGKRAQSELIRAGEE
EAEVIALFFCPRTLQLPEEISSEEGNLFLKRVFTRNGRGKTFIQGKLFPLSLFNEVAAPL
LRIQSQFAQLELLDSDRQRDILDSYGGEEIICLKNELRSVFSNALLKEKELRSVEKKQKE
VIDRYENANSILQSFKSISPESNSEAIWEGRLERISKSIDEHTKLEQILARLTGGKTGEG
IADSIENLCLELTQIISPDTEKGSKYQELGNNALVFLQKLSQSLTVLLSEQSLSDLYAEQ
EEIENKLGTLRKLKRLAGVRTLEELTNYCKEAEMNLTWLNESYRRSEQSGAEAKKLRREA
SRLALELRKKRERTARSLEEAVNHSLRDMAMEDITFSITLSDLGKIKSTGADEISFLMAS
GMMPPGPVMKIASGGELSRLLLALQLALPDSQLPGTLVFDEVEAGLGGKAAVLAGYKLKQ
LAEKCRVILITHEATIAALAEQHFVVARQENKSFIKEIEKDERVLEIARMLSGNTTLLEA
QEHAGKLLSQ
>aco:Amico_0848 ATP-NAD/AcoX kinase; K00858 NAD+ kinase [EC:2.7.1.23] (A)
MEKKIGMLVNTQKKGALDMANRLVQWGKKKGIVFLFPPHEASILGVQATPDDVWKSTIDF
AVVIGGDGTFLRASRYILNHSISLYGINLGHLGFLACGKPEEAEADLEQILREEYALQQH
RILEGIIWREGRRKHTLYALNDLVLTKGAFARVITIEIRIDNRYFNMLPADGVIVSTPTG
STAYALSAGGPIVPPHVPCMVLAPICAHTLYARPVIVGENDVISLIPRGTHRDLMLTQDG
QLGYEILPGDRIELSLSRDKVVNVVTLPQRTYFDLLQEKLKWGQGIERNENKE
>aco:Amico_0849 hemolysin A; K06442 23S rRNA (cytidine1920-2'-O)/16S rRNA (cytidine1409-2'-O)-methyltransferase [EC:2.1.1.226 2.1.1.227] (A)
MKKKLKERVDKLIVERKLAATRAKAQALILEGKVFSSQQKIDKAGTLLPEDAPLEIRTNE
SEWVSRGAYKLLRALEVFSVDPKGKVCMDLGASTGGFTDVLLARGARRVYAVDVGYGQLA
WKLRNDSRVVVMERTNARYLQREHFDEPLDMVTIDASFISLKLLLPVVDSLISKGGSIIC
LVKPQFEAGKDRLGKGGIVRKPEIHKDILTEVAFFIEEQTTLRLKGATWSPIKGPKGNIE
FLFYLQKNGHGNSHAIDFDTLVEESHRTLIN
>aco:Amico_0850 deoxyxylulose-5-phosphate synthase; K01662 1-deoxy-D-xylulose-5-phosphate synthase [EC:2.2.1.7] (A)
MRILNKLTDYRDLKDMSRGALDFLCQDIREEIIRVVTKNGGHLASSLGAVELIVALLRQF
NPLEDRIIFDVGHQAYAYKILTDRKDQFATLRQWGGISGFPKREESPCDHFNVGHSSTSL
SAALGYCKARDIQNQKHHVVAVIGDGALLNGLSFEALNYTKDAHTKVIYILNDNKMSIGH
RVGGFASHLAKLSSSQAYNSLKKYIKESCASIPQGQSIENVLAKFKDHIKSLVKPDNIFD
ELDINYWGPFDGHNIEEMETVLKMAKSYHKSVLIHVVTKKGKGLPCAEKHPDTYHGVPVN
GFVKKTTGTSWSASATEVLCSMAEKDSRIVCLTAAMKNGTRLDEFALRFPDRFFDVGIAE
EHMLTMAAGMAAGGLRPVVFIYSTFLQRAMDQLAHDIALQDLPVVIAVDRGGLVGEDGET
HQGLFDIAWCKTIPNVNMLIPRDRIDLEKAFQFGLAHHKPTIIRYSRGIAPEAIIRHETT
PALSPFQSEILMDGKEWTLIGMGATIDLCLKSRERAIEEGVPAPSVMDLRCAKPLDWTTL
DKTLQKDNLVIILEEGYKFGGVGEAIASRSAEFAFKARVLPLGIPDLFVPHGTPAIQREY
CGLTYQRVVNCYKEEAQRKSR
>aco:Amico_0851 Geranyltranstransferase (EC:2.5.1.10); K13789 geranylgeranyl diphosphate synthase, type II [EC:2.5.1.1 2.5.1.10 2.5.1.29] (A)
MMNDMVKRELEKNRVWFEDHLNSLCSSRPENIPPRLWESMTYSLQAGGKRLRPILCVKAA
ESVGGEKEKVLPMALALEMVHTASLIHDDLPAMDNDSLRRGKPTNHMIYGDALAILAGDA
LLAWAFEYSLKGLMDRGVPPSSIVQALSIFAQAVGPSGICGGQVLDTDPASFTSSLSFVA
NIALQKTAVLLQASLVTGAILGGASQEIAGAFGKYGRHLGLAFQIVDDILDVTSSPEELG
KTPGKDAAQQKITFVTQFGLEEARKMALKESKEAAESLFMLGSSAVFFQKLALSLSKRSR
>aco:Amico_0852 Exonuclease VII small subunit; K03602 exodeoxyribonuclease VII small subunit [EC:3.1.11.6] (A)
MNFSQKLDEIQKIVHTLEKDELPLEAALELFEQGVSLVKECQVYLTQAEQKIFLLTNSGK
EEPLNMELKENNDE
>aco:Amico_0853 ribosomal protein L28; K02902 large subunit ribosomal protein L28 (A)
MARVCECCGRGPVTGNAVSHSNRHTRRRWLVNLQNVKVDLGAGETRRMKICTKCLKSGKV
KRAV
>aco:Amico_0854 thiamine pyrophosphokinase; K00949 thiamine pyrophosphokinase [EC:2.7.6.2] (A)
MNTSKTGIFHLNGWKLRSSRFNKVPTILLIAGGRAPSVEWLVQTASLFDEIWCADAGIDI
CKKTGIVPHYLVGDSDSSSLEGRTWAEKMGVHIETYPVDKEYTDLQLTLRRIGETYSSPE
VVLTGCWGGRLDHTWSNIFSALWAEDWGVHIRSLCDDKEALFILQGAEQVSFCFNRPEPE
IISLFALEEKVEGVSIRGTRWELENVSLEMARPYAISNRLEKSREDYVEISVDKGRLAVY
LYWTE
>aco:Amico_0855 cell division protein FtsK/SpoIIIE; K03466 DNA segregation ATPase FtsK/SpoIIIE, S-DNA-T family (A)
MKLFNFKKGKKRGRPKQKNEERQRIREDRIRRLAKGMRLFFFFLLIGDIYVIASLFSFWT
GEFGLFIRQILTQRGGGAVLIILIFGAYVCLSILLHRKIQQLAVQTLATLFLFTAGALVL
GLLERLNGPSVWGVLKPGFFGQNLTQFFLVNGGFFGTLLFCFAALFTSTVLYGFIKTRTI
LAFGRTVLSGITNLRPSESKKTVQIENESNTNASADERTAAMEAEETTETDKENIAEYED
LPVITTFERTSSFERTYGKEDGHLDSETKKDVDLSPNVRMILKEEDSTDVEGEALPEIDI
KKEDMKEEITAGKFPPPLELFGAPEPPEQDLGEQKAKEQAEAIISTLADFDVQAELAEIV
IGPTVIQFQVQLAPGIKVSKIAGLANDLAVALAVPALRVEAPIPGKPYVGIEIPNPKRRG
VLLRRILESQAFEQADYNLPLPMGVRVDSRPLIIGLEDLPHLLVAGTTGSGKSVFVNSCI
AGLCYCRKPEELRLLMIDPKRVELSIYEHLPHMLAKPVTSPKKAIQALAWAVREMEQRYD
IFAKARVRNLAGYNEKAIPKDRLPHIVIIVDELADLMFTAQKDVEDYICRLAQMARATGI
HLLLATQRPSVNVVTGLIKANIPARVAFTLPSQADSRTIIDVSGAEKLLGKGDMLFVSPR
FPKPVRLQSPYIEDGKSLEFINYMKALFGKPEYIDIEEQGGSSGDGSGADSPFTDDPLLE
EAMQIILDSGIASASRLQRQLRIGFTRAARLIDTMEQLGIVGPPEGSKPREILVDDQRAL
EILDEHI
>aco:Amico_0856 peptidase U62 modulator of DNA gyrase; K03568 TldD protein (A)
MSHLALKEALESLHRHDIDFADLFFESSSFHSSSFEDKTMEEISTSLREGVGARILFNDL
TSFAHMPGVTLKDGLTALQEAALNMGIIIPSTTLDNNLLERVVREVIPPQPADQKFFHYI
DQALRQKSSLVTQVSINYTLSSRQIAIINDKGELRKDERAYTSFSVEVVVEKEEQIQTGY
ESAARAESPDLFWQHHDPDALAQRALDEALLMLDAPDCPAGTMPVLLSGEAGGTLIHEAC
GHGLEADIIQKDYSVYRNKLGEKVASPLVTMIDDGTISGLYGSYSIDDEGMPAKRTVLIE
NGILKAYLTDMVSSKKDNLPLSGNGRRSSYRNPPIPRMSNTFILPGNNEPEEMIKGIDYG
LYVKRMGGGEVNPTTGDFVFQVTEGYLIQRGSIIHPVKGALLTGNGPEALMDIVGVGKDL
HFLPGTCGKAGQSVPVTDGQPSLLIKKMTVGGSSTDHETL
>aco:Amico_0858 aminodeoxychorismate lyase; K07082 UPF0755 protein (A)
MDKFIDGLLFLIVSIYIVFISMQSPQWWDEQFPLGRGEPVSVLVLPSQTAREIASKFQDA
GVVENSKELAFWMSRLGIDRKIKTGMYSIRKGSPWEVARQLGKATPFQDKMTLIPGSDIF
SIAEQFQLTEAKELASLLLKDEFFDNSLLSLLPADAETRAAFLLPDTYNVAQTSPEALIQ
AGTALWWKKFGDRVKGNSPQEVTDLAILASLIEREAKRDEERALIAGVIQNRLKIKMPLQ
IDATVVYAWKREGEVLQRVLYKHLEVESPYNTYKKLGLPPTAICVPSKASWEAALVPEKT
EYLYYVARKNGEHIFAKTYKDHLANIRKIRGEKQ
>aco:Amico_0859 Radical SAM domain protein; K04069 pyruvate formate lyase activating enzyme [EC:1.97.1.4] (A)
MAYEASWWHKEGGTVVCDLCFHHCSLRYGQKGFCGVRMNQKDKGLVSLNYGFVSSVGIDP
VEKKPLFHWNPGTSILSLGSIGCNMRCQFCQNWQISTCSDTVSLSFLLPSELVDIAKKEN
IKSVAFTYNEPFIWYEYVLESAIKLKKEGFSVVVVSNGMINPEPLQELLPYIDGANIDIK
AFDPQTYSFLGGDLRSAKRTVEAMVEAHVHVELTSLIVPGIHNDVLWLEPLAQWAASVSP
NIVLHISRYFPSYKWHRPATPLNMLNEAKERAAQYLPFVYLGNIDTPAVTLCPNCGAAVI
ERHGYKTHIINLDEKGNCSLCGNHIVTLT
>aco:Amico_0860 AMMECR1 domain protein (A)
MWKWACLVPHPPIIIPEVGRGNEKEAVRTIQGMSDLTQRLEKEKPDILFLLSPHAPYTRG
LLFLEAQLYKGDLSLFGVPEISMQINGNEEKTELISNYLKQSVPVEVIKEKKGHLDHASL
VPLYFFYKKWGSLPNLILANPIGLTLEESAKVGEMLHQFRDALQWGLVASGDLSHRVKPG
APAGYSPLGAFFDEQVVRAIQHSDPDLLLSLPMRTIEEAGECGLRSVLIFLGLSGHTTKL
LSYEAPFGVGYAVALAIPQKTYPGLARKTIEMYVKEKRKPTKDEQKSWSPEEALDQKGAC
FVSLKTKEGHLRGCIGTILSSYSSLSEEVIENAIAAASEDPRFAPVEQEELKNIVVSVDI
LSEPEKIDSENDLDPKRYGVIVSKGMRKGVLLPDLEGVDSVEKQLTIASQKAGIFSLDNV
TIYRFTVQRFPERRD
>aco:Amico_0861 S-adenosylmethionine/tRNA-ribosyltransferase-iso merase; K07568 S-adenosylmethionine:tRNA ribosyltransferase-isomerase [EC:2.4.99.17] (A)
MVPNLYDIESYAYDLPEGRIAQTPASPRNHSRLLVLDKNSGTMIHSRFYELHRFLKEGDV
IVLNDTRVIPARLFGVKEKGSARAEILLLKPLDGLWKRWEALVRPGRRLRPGSIVIVRED
IPVQVQEALADGVRVVRFPEECNVLSLLEEVGEIPFPPYIKSTTATALDYQTVFAKRNGS
SAAPTASLHFTENQLRDLEDKHGITFAWVTLHVGLGTFRPVQEEDIRQHVIHEEYCEVPE
ETAALIRKAKEEGRRIIASGTTVARTLESMATHDENVVQYGRKNTSLFIYPAYQFSVIDG
LITNFHLPRSTLLMLVAALAGYDNIMEVYETAVKMGYRFFSFGDAMLIQ
>aco:Amico_0862 SpoIID/LytB domain protein; K06381 stage II sporulation protein D (A)
MKRMIWIIFLLILAGGSFSDAPLISSSRAEAEPNPIRVGVGIGLSQTTISAKSPIILKDG
NGKKFRANNNITIGYASKNTVKIGKHSLKLPLELSSKGFLKFNKVEYRGIIRILSNGNSF
NVVNVLDVEDYLRGVLKMETNPAWHLEALKAQAVISRTYALKNRGKYGSKGFDLTATPNC
QVYRGVNAETSRTDQAIKETKGVVVVYGSDLALTPFHSDSGGATANVAEVWSSSIPYLRG
VKEAASYDSPYSSWNLTLSSQQIQEALNKTGANVGDVIDLQVNQRDAFGRPVTLIAKGSH
GTKEIKTHQFRMAVGPTQLRSTFFTINGETGSSTIQGPQRNTSTGSQPTSLKKEDLGDIN
GPMTWEEEQSLITLTQQGAFSANEMIDMLMHPEKKKTYLLQVLKKGTQQKAAGAPSKVSA
QSSSRRPSKGTFVFSGKGWGHGVGLSQWGAKSLAEQGWKYAKILQHYYPGTNLKQR
>aco:Amico_0863 conserved hypothetical protein (A)
MQGVGKLLISMGIILCIAGVVVLFLGRFNIPLGKLPGDITYTRKNVTVFAPITTMLVVSV
VLTIVLNIIGRWMK
>aco:Amico_0864 Holliday junction DNA helicase RuvB; K03551 holliday junction DNA helicase RuvB [EC:3.6.4.12] (A)
MTEERTNFFDLQKKDFEEELTLRPSSLQDFVGQQKLKDKLSIYVQAARQRKEALDHILFY
GPPGLGKTTLAGIIAHEMGGQLRVTTGPALEKAGDIAAILSNLEPFDVLFIDEIHRLPAN
VEEILYPSMEDFSLHIIVGKGPLANNICLTLPPFTLVGATTRLGLLTSPLRARFGIVEQL
ALYNVDETSEIVQRGAKVLGIEIEEEAAYEIARRSRGTPRVAIRLLKRVRDVAEVRQSPS
INTAVASVALNMLGLDTLGLDDGDRRILQVIVELFDGGPVGLSTIAAALNEEGQTIEDIY
EPYLIQKGLIERTPRGRKATRNGYLYLGKNPPETLNDQLELYQEEESGICKE
>aco:Amico_0865 Holliday junction DNA helicase RuvA; K03550 holliday junction DNA helicase RuvA [EC:3.6.4.12] (A)
MLRSLEGKVLHIGEENVILDVNGLGFDILCSGSALRLCEDNETIRLTTYLQVSENGATLF
GFSSEQEREVFIKLLTVKGVGGRVGLAVLRTLSPTQVIRSVATSDTDTFLQVPGVGKKTA
ERLCFELKRHLSEEMLAEFAEEEVPSILVKNTVAAALRSLGFTQNEVYSVMNRLKREMGS
EFDTTKEDILLKRALRELKRN
>aco:Amico_0866 crossover junction endodeoxyribonuclease RuvC (EC:3.1.22.4); K01159 crossover junction endodeoxyribonuclease RuvC [EC:3.1.22.4] (A)
MSNKASISCIGIDPGLGRLGFALVRKEGHSFFAEEFGCIETPAKTDISLRLEMIYNKLGE
RIQCCSPDFMSVEKLFFGRNTTTAEYVWQARGIVLLLASQYKLPVYEPKPSQIKVAVCGF
GSADKKQVQRMVQRMLNLKEIPKPDDAADAIAIALTGIALHSYSKKAKAGGFLC
>aco:Amico_0867 protein of unknown function DUF28 (A)
MSGHSKWANIKHRKAAQDAKRGNLFQKLVRAIIVAAKEGGGDPSMNVRLKTAIDRAKAAS
VPNDNITRAIKRGTGEIDGASYEEITYEGYGSNGVALMIEALTDNRNRTAADVRALLARG
GGSLGESGCVAWMFERKGVIEVKGENIDEETIMLACLEAGAEDFEEIEGGYTVYTSPAAL
SDVQAALEAAGYEVASAESEMVPNNTVAVDTVEHAQKILRLLENLEDHDDVQNVYANFDI
PDEIMEQIE
>aco:Amico_0868 NAD+ synthetase; K01916 NAD+ synthase [EC:6.3.1.5] (A)
MKTYVRSPETIVAAIEKWLEEKASAAKAKGCVVGLSGGIDSALVAVLLRRAFGTNMLGVI
MPCHSLSEDQQDAEKLIELFSIPSTVVDITATYDTLVQRLKETNVYINPLALANIKPRLR
MTTLYALAQSMGYLVCGTSNKAEIVAGYFTKHGDSGADIWPLGDLLKEEVRETSTFLGIP
EEIVYKPPSAGLWKGQTDEAEMGLTYDEIDSYIATGNVKEEVRKRIEERYRGSAHKRELP
PVCIIPKK
>aco:Amico_0869 transcriptional regulator NikR, CopG family; K07722 CopG family transcriptional regulator, nickel-responsive regulator (A)
MEKLVRFGVAVPESLLEEFDHWIKRSGMPNRSNALRQLIRQSISRNRWEEGAGTVFGTLT
ILYDHHSHDVSAELTNVQHDFGDVIVCTSHVHLDHAHCLEAIVLRGSAKEIREFVKAISS
IKGINTADPVITTTV
>aco:Amico_0870 ornithine carbamoyltransferase; K00611 ornithine carbamoyltransferase [EC:2.1.3.3] (A)
MPLSLKGRHFLTLKDFTEQEIYYLLDLAIQLKAKKRAGIRGNLLQGKNIALLFEKSSTRT
RCAFTVACIDEGGHAEYLGKNDIHLGGKEDVKDTARVLGRMFDGIEYRGFKQSFVEELAA
YAGVPVWNGLTDTYHPTQILADFLTLQENFGTNLQGLRLVYAGDGRNNMANSLMIGSAKL
GLHFVICSPSTLFPERELYAECQAMAAKTGGSISLIEDPNEAVVGAHAIYTDVWASMGEE
AQQAEREALLRPYQVNAQLMKATKRNDTIFLHCLPAYKEKEVTEEVFESRASKVFDEAEN
RLHSIKAVIVATIGNL
>aco:Amico_0871 1-hydroxy-2-methyl-2-(E)-butenyl 4-diphosphate synthase (EC:1.17.7.1); K03526 (E)-4-hydroxy-3-methylbut-2-enyl-diphosphate synthase [EC:1.17.7.1 1.17.7.3] (A)
MSMEYRHVKIKDLKIGQNAPVRVESMLKEPLSAYNEALGQCKALQDAGCELLRVAFPHAD
LKGELSQLNIDLDIPVMADIHFDPDLAIAAIDAGCPAIRINPGNMPPFKLQKLIEVALER
DIVIRVGANSGSINYRQLLEAQGDRALALVIAVEEQLNLLLKENFGRIILSAKSTDVKET
VRANLMLSEKYPHFPLHIGITEAGPGMTGLVRSAAGIGLMLAQGVGNTIRVSLTDDPVAE
VEAGYEILRSLGLREHGVHLISCPTCGRRRINVASIVERIKPFLKDFPDGLTVAVMGCEV
NGPQEAKSADIGIAGSPSGMILFTKGHVVGECSLDEMPHKLVLLVESLKKNREIDK
>aco:Amico_0872 membrane-associated zinc metalloprotease; K11749 regulator of sigma E protease [EC:3.4.24.-] (A)
MIVSVLSFLLVIGICVVTHEYGHYRTAKACGVQVHEFAFGMGPVLWQKKGRETLWSIRAF
PVGGFVRLAGMDEEQPGEEVKEGKGFNDKKAWQRFFILLNGPLVNILLAMALTAIFLSAH
GVIDMSSPVVGDIMENLPAQHIELQPGDIIRTVNGVHVSDWPSMAKAIRDEAKEGPVTLE
IERGGQLLLKEVAIPYSAKYGAQLLGIRPPMMRYGLLSAWTNAFSYTVNMSVEMIQGIVR
WVLQAQDVDVSGPIGIATMAGEAAKQGIWPFISFLSLINLNLGLINLFPFPALDGGRLVF
IVGEIVTKKRLPERIENFIHLAGFILLITLILFITWKDISKIFNL
>aco:Amico_0873 1-deoxy-D-xylulose 5-phosphate reductoisomerase (EC:1.1.1.267); K00099 1-deoxy-D-xylulose-5-phosphate reductoisomerase [EC:1.1.1.267] (A)
MSKNPCHIALIGATGSVGSSVLDICRAFPEKFKIIFLVAHRNALKMNDLIHEFHPIGAAL
TDREAASILRTLQSEVSVYETDDDLEYIVTHPEIDHVVFASSGTAAIKALQKALLADKNV
SLANKESIVVAAPWVMPLVRRTDQLRPLDSEHNAIWQCLQGEDKETVEEIYLTASGGPFR
TYDQKALRHVTPEMALAHPVWDMGYKVSIDSATLMNKGIEIIEAMYLFDLEHTQVKAVIC
PGSIVHGIVRFTDGTLKMAASTPDMRLAAATALSYPGRLRLSALPQIMPLSVHSLTVQFY
PPDEKLFPCLALAKEAARKKGPYPSLLVGADEVAVDAFLRREISFTQISLVIEQVLSSYN
DNAPQTLEESLIILERGRERARALIRSAGRCGKERKSYDR
>aco:Amico_0874 phosphatidate cytidylyltransferase; K00981 phosphatidate cytidylyltransferase [EC:2.7.7.41] (A)
MAAFNDKTKELAIRASSGLILASIILASIFLGGNYWFAVASLIGLLSLWEFYQLLSKKFR
VSKGIGLLAGGLILLASAEHFRPISILMVLTLTTFILLLIEILRRQFSHSSYAIWNLGGT
LSGLIYIIFPWSFMVLLRALPLGKLLLFTLFFCTWSCDVAAYLVGSQWGKNKFCEAVSPK
KTWEGFGGGVGGSILASVFIAYYSAMPPFPFLYIGIICGFAGQLGDLGESLIKREAEVKD
SGQLIPGHGGVLDRFDSILINGTLTFFLFGVILG
>aco:Amico_0875 undecaprenyl diphosphate synthase; K00806 undecaprenyl diphosphate synthase [EC:2.5.1.31] (A)
MSLKHIAIIMDGNGRWAKKRHLPRLLGHRAGVKAVERTVRAAADFGIPYLSLYAFSTENW
KRPKTEVKGLMSLFRYYINKKVQELVKEDVRLRFAGRTKELPKDIQEIIHEAENETEKGQ
RLQLIVCLNYGGRQEIVDAVQKLLKDGYKGKVTEETIRSYLYLPDLPDPDLIIRTSGEYR
LSNFWLWEGSYSEFYFSSLLWPDFNKEALQEAILSYEKRDRRYGGIQR
>aco:Amico_0876 phage SPO1 DNA polymerase-related protein; K02334 DNA polymerase bacteriophage-type [EC:2.7.7.7] (A)
MTEKRCYIPTGEDIKEAQKLAWKELIQQISSCGKCGLHKTRVSTVPGEGNTKTHLMLVGE
GPGEEEDEQGKPFVGKAGQLLTKILKAAGISRKDVYITNVVKCRPPHNRVPAIEEMMTCN
MYLEAQIALIRPSIILCLGNTPTKWFLKTSEGISNLRGRWFKWRGIDLMPIFHPSYLLRN
ESRKKGSPKDLTWQDIRAVKEKLDQLSPREGQ
>aco:Amico_0877 hypothetical protein (A)
MIHVIAFVGPAGTGKSQRAQYVATDNNVDYIIDDGLVIARGRIMTGKSAKSEKNLVRAIR
RALFEFPEHREEVVSFLEKQAPCTVMIIATSTAMALKIVRILNLPQPERFIHIGDVASAE
DIKSARKERLTKGQHVIPVSRAQIRRNFAGKLVGHLRDLFKTVDKEEGERTIVRPPFNFY
GELSIEPQAIIDIVRYLTERTGQVRAIQDIKVRPIDDAIEITVTVTLSLGAVTFRTIGER
IRWKSAKAVRYFTGMDIREVNVLINGVFIE
>aco:Amico_0878 hypothetical protein (A)
MLVFKLLKVYFDLGYNTSLRDEKESSSRFTYVIKEKLEWYLFFKTVSWQRDKKIGFIQLL
NTSSKEAMAWN
>aco:Amico_0879 UDP-N-acetylglucosamine1-carboxyvinyltransferase; K00790 UDP-N-acetylglucosamine 1-carboxyvinyltransferase [EC:2.5.1.7] (A)
MDYKMKITGGVPLRGKIEAQGAKNAALPIMAASLLLKSGTLNIHKVPRLHDVLTMADLLR
GLGAEIQYEKGEMSISIPEDLSWETPSNLVRKMRASSLVLGPLLARCGRAVLPLPGGCSI
GSRPIDLHLKGLSRMGASIDLVHGAVHATANGLKGCRIYLDFPSVGATENLLMAAVFAEG
ETVLENTAREPEITNLVQTLKSMGASIEEEGTGVIRIKGVDELHDAETIVIPDRIETCTY
ILASIMSGGEIEIENVIPQHIDSLIAKLEEGGASFTVKNDSVIVHPINRLKAVSLKTMPY
PGFPTDLQPQIMATLALADGASVIQEGVFQARFLHVSELNRMGARIELQGNTAVVTGVEH
LVGADVSATDLRAGAALILAGLAAKDETCVYHIGHVWRGYEDMDKKLQQLGGQVEIMPTE
SVGTKVNGAVMKEDS
>aco:Amico_0880 UDP-N-acetylglucosamine 2-epimerase (EC:5.1.3.14); K01791 UDP-N-acetylglucosamine 2-epimerase (non-hydrolysing) [EC:5.1.3.14] (A)
MTRTIICVIGTRPEAIKMAPVILTLKKNTAYRTLVLATGQHSDMLDQALSFFDIHADENL
HIMKARQTLDHITSRVLVGTGEIYDKEKPDLVLVHGDTTTTLGASMSAFYRKIPVGHVEA
GLRSGNLEQPFPEEANRVITDRLATLFFAPTDRAKHNLLSENVAEERIFVTGNTVIDALA
WTLRQNRGHAPQKEYSLPEDAPLILMTAHRRESWGEPLKEICKAIKHLLTELPHVYFLIP
LHKNPAVRDVIRSCLGKSERVIFTDPLNYPDFVQAMNRSYLILSDSGGVQEEASFLKKPV
LIMRNLSERPEAIDEGTGILVGTDKEKIIFETLRLFSNKREYDNLVAGSKSPFGDGTAAE
KIEKHIFNFFNPWNIV
>aco:Amico_0881 Glycosyl transferase, family 4, conserved region; K02851 UDP-GlcNAc:undecaprenyl-phosphate GlcNAc-1-phosphate transferase [EC:2.7.8.33] (A)
MLRLIFICILMMGWGAGMTPLSMKLSNRYRILDVPGGRKIHLGNIPRGAGIVLWMGYLLW
ILLCAPENFFLKLLSIGATIVFLCGYWDDIKPLNPKIRLILHLFAAAFVLLPFNIPFSHR
VLLIVWIAGVTSAYNIIDGLNGLCLFMFVIAALTASRFGTPEIWWPIAAVAVGVLHWNFP
QARTFLGDGGSTLLGYLFASQLIFSFYQSGNYSRISSSELALLLLLWGGVPVVDTLASIL
RRIIERRSPFMPDRGHLHHRLLDRGLSSIATLSIMALLQWVLLELGMFFYGRFTL
>aco:Amico_0882 uracil phosphoribosyltransferase (EC:2.4.2.9 5.3.1.6); K00761 uracil phosphoribosyltransferase [EC:2.4.2.9] (A)
MKIAIGSDHAGFPVKSALKAHLCEKGHEVIDFGTDSDSVSCDYPDVAFAVAQSVAAREAE
RGILVCGSGIGMSIAANKVPGAYAALCNTPELAVLSRQHNNANILSLGGRIISELQAYEI
ADLWLDTNFKGNRHERRVSKIKQFEEKLAPTYSSSGEGRIVILDHPLVRHKVSIIRDKNT
SVKEFRELVQEIAGLMVYEITRNLPLVKIEIETPIEKTIGYTLEGKKLAIVPVLRAGLGM
VDGILQVIPNAKVGHIGLYRDPETLEPVEYYCKLPSDINERDIFILDPMLATGGSAAAAI
SLVKSRGARKVTLVCLIAAPEGVERVHQAHPDVDIYAAALDNYLNDHGYIVPGLGDAGDR
LFGTK
>aco:Amico_0883 sodium ion-translocating decarboxylase, beta subunit (EC:4.1.1.70); K01572 oxaloacetate decarboxylase, beta subunit [EC:4.1.1.3] (A)
MEIYANSLGMILRSSGFAGLTWGNMVMLLVAFIMLYLAIVKGFEPLLLVPIGFGCLLVNL
PLSGIMDEGGFLRYVFFGTEHEIYPVIIFMGIGALTDFAPLLANPITFLLGAAAQLGVFI
ALFGALLLGFNVKEAASIAIIGGADGPTSIYLTVKLAPQILGAVAVAAYSYMSLVPLIQP
PVIRLLTTKADRGIRMDQLRPVSKLERVLFPIVCTVSAGLLLPSSVPLIGTLMFGNLLRE
CGVTERLNQAAQNEILNATTIFLGLSVGATMSAEYFLTMGTIKIIVLGLVAFVFSTAGGV
VLGQAMKVISGGKINPMIGAAGVSAVPMAARVVQRMCQKEHPGNFLLMHAMGPNVAGVIG
TAVAAAVMLTLLS
>aco:Amico_0884 hypothetical protein (A)
MSKRYRVTVDGTSYDVTVEDLGGASAPVSVAAPAPSAAPAAPRPSGPGSGTSPRGSGAGS
VGRGRHRHRGPHAGQDPSGQRKRWNGGERRRRSPHPRSHEDGE
>aco:Amico_0885 sodium pump decarboxylase gamma subunit (A)
MTNLHTYFETGFSGPLTLCFIAFSAVFMVLGGLTAIIYAIKYFGGVKKASPPSQPPAPRE
KAPAAPAVTGAETGDKGKIVAAIAAALLEATGQPCRITEIRPASGPHRRPVLSLWRSSAI
MEGLESLNNTNWSSR
>aco:Amico_0886 carboxyl transferase (A)
MTNRSIDELCADLERKRAQAREGGGPKSIEKQRGKGKGTARDRIAGLLDEGTFVELDEQV
VHRCGRFGLGETSFPGDGVVTGFGEIDGRRVYVFSQDFTVLGGSLGEMHAGKICKVMDLA
MKNGSPVVGINDSGGARIQEAVDALNGYGDIFFRNTIASGVVPQLSVIMGPTAGGAVYSP
ALTDYIFMVEKTGIMHITGPAVIKAVTGEEVTSEALGGSQAHNTKSGNAHFTARSEEECF
VQVRKLLSYLPSNNVDDAPWKEPSDDPLRLVPELRNVVPTNPNKGYRVHDVIGKVVDDGD
FFEVQALWAMNMVTGYGRVGGQVVGIIANQASTLAGCLDINASDKASRFIRHCDAFNIPL
LTFVDVPGYLPGTEQEWGGIIRHGAKLLYAYSEATVPMVTVVLRKAYGGAYLGMCSKALG
ADMVLAWPQAEIAVMGAEGAANIVFRKEIEKAEDQMSERNKKIEEYREAFANPYVAAERG
FVDRVILPEETRREIYLALQGTANKRELRPRRKHGVMPH
>aco:Amico_0887 LAO/AO transport system ATPase; K07588 LAO/AO transport system kinase [EC:2.7.-.-] (A)
MTLLAEKALHGDIRALARIISLVENEAPESEEIMKYLYPHTGKALVIGITGSPGAGKSTL
VDKLILEFRKKKKTVGIIAVDPSSPFSGGAILADRIRMQRHANDPDVYIRSMGTRGSLGG
VSRSTREAVKILDACGKDVVIIETVGVGQSEIDIVKLADTVCLVLVPGMGDDIQIMKAGI
MEIADIFVVNKADRPGAEKIETEVKLMLDLIGKTDWFPPIHMTVAEKGDGVAELVEGIEK
HGAFLKQSIHGIKKQKRKLAEEIKDILSRDIAKNVEKAWERQGTDDKIEAILGKELDPYT
VAQNILNNIVTNEG
>aco:Amico_0888 cobalamin B12-binding domain protein; K01849 methylmalonyl-CoA mutase, C-terminal domain [EC:5.4.99.2] (A)
MAVKKIRVVIAKPGLDGHDRGAKVVARALRDAGMEVIYTGLRQTPEQIVDTAIQEDADAI
GISILSGAHSFYFSKIINLLKENNASDIIVFGGGVIPESDIPALIEMGAGAIFGPGTPTS
VCAEWLEKAVAEKKQKETV
>aco:Amico_0889 methylmalonyl-CoA mutase, large subunit (EC:5.4.99.2); K01848 methylmalonyl-CoA mutase, N-terminal domain [EC:5.4.99.2] (A)
MTEEKKKIPELFELRKKYEGKVEKVLEKRPERRKEFRTGGNLPLNRVYDPTDLEEFDYAR
DLNYPGQYPFTRGVQPTLYRGRLWTMRQYAGFATAEESNERYRYLLSQGTTGLSVAFDLP
TQIGYDSDHPMAQGECGKVGVAIDSLADMEILFDKIPLDRVSTSMTINAPASVLLAMYIC
VGEKQGVSMSDLSGTIQNDILKEYIARGTYIFPPKPSMRLITDIFEFCSHNVPKWNTISI
SGYHIREAGSTAAQEVAFTLADGIAYVEAASKKGLDPNVFGKRLSFFFNAHNDFLEEVAK
FRAARRMWAQIMKGRFGVTDPKAQMLRFHTQTAGCTLTAQQPENNIVRVTIQALAAVLGG
TQSLHTNSMDEALALPSEKSVGIALKTQQIIGYESGVANTVDPLAGSYVVENLTNEIQKR
AEEYIGQIDEMGGMLAAIEKGYVQKHIQDSAYTYQRAIESQDSIVVGVNKFQLEDEKIDM
KLLKVDESVGERQIEKLRKMKESRDNIKVQSTLDEIRKAARDESINTMPLIIDAVRNYAT
EGEICGVLREEFGEYTENIIL
>aco:Amico_0890 hypothetical protein (A)
MPTENINALIALAMFVGALFVARLVVKIGKGELPGGAIWVVYLRMLLGFLLAGAIILGFY
SFAGIK
>aco:Amico_0891 oxidoreductase domain protein (A)
MDLQRVGVIGVGHLGQHHARLYTELLGTQLVGVVDENEARAAAIGDNLGVPYYTNFEEFI
KKARPDAVSVVVPTSLHYEIAKKALENGIHVLIEKPVTTTVREAEDLLNVAAKRDLVLQV
GHVERFNSAVQYTSKIVHEPLFLQSRRLGPFSSRISDVGVVLDLMIHDIDIILSLVHSEI
DSISATGRCIRTNHEDVASAQISFKNGAMAHILVSRVSERRLRQLEIMEPERYLTINYET
QDVSINRCVRHENGTLVEVIEHPVFPKSEPLKLELQHFVTCVREGKQPLVGIMDGKRALE
VAISVLKQIHLSEGKEESIISQ
>aco:Amico_0892 protein of unknown function DUF152; K05810 laccase domain-containing protein (A)
MTARNFSLDEKEGHYILEYLCPEEKAFFKARLFMKGSLIGKAMGDPALSRKAVASLSKEE
TSQKKLLAPKQNHGTRILTEREEYCLPERPFADGVFLKSTLYEGSLRFADCVPVILASPV
PHPWLMLLHSGFKGTVQNIVKNSLVNLDQKMNLDFNRIYAWIGPGISKTFYFRKDDEWSL
LGQKELSSAHWQKEGERVYFDLPGALESQLLENELLEGHITTIPLCSYKDRQYCYSYRRK
DIKERMFLLASLIIDK
>aco:Amico_0893 FolC bifunctional protein; K11754 dihydrofolate synthase / folylpolyglutamate synthase [EC:6.3.2.12 6.3.2.17] (A)
MSIRTLYEKVENELISASSPGIHPGLERISKLLELLGHPESAFPAIHVVGTNGKGSTSAY
VESILRSSGMHVALYTSPHLVHMGERLLLDGKMLSPETWKKAARKVIKTIGQDKRLSEDP
PTFFEVFTAAAFVIIADSQVDAAVIEAGMGGRLDASNTLTKVLITIITSISKDHMDFLGD
TLEAIAMEKFAVIRPGVPAVFAGGAPSLCTLFAKECQKKGAPGVVLPHAYSFTTKGLSIK
GATFTLHGKDGIVEYTDLHTPLLGVHQVSNSSLAVASMDILKRELSQITEQTIRQGLTQT
HWRGRMELLPTHPPIMLDGAHNDDGIARLVESLNALEINGSKVRLTIVYGSMKDKEHNVA
LHRLSQLQPQLICTEVPGMERSAKASALQEEAALYKWANEPEGIADPVEALQKAQKNSDI
IVCCGSLYLIGYVQTHMAEGARFL
>aco:Amico_0894 valyl-tRNA synthetase; K01873 valyl-tRNA synthetase [EC:6.1.1.9] (A)
MAIRTKEIAKTYDPTPIEDKWYSWWLESGLFHAEVDTTKEAFSIVIPPPNVTGSLHMGHA
FNNTFQDIVCRYKRMNGFNVLWLPGTDHAGIATQNVVERELAKDGISRHDLGREEFVNKV
WEWKEEYGSRIIEQMKKLGNSCDWERERFTLDEGLSQAVRTVFVRLYKKGLIYKGRYIIN
WCPRCHTALSDIEVEHEDLKGCLYYVKYPFVEGEGYLLVATTRPETILGDVAIAVHPRAE
KYRHMIGRKVCVPLTDREVPIIEDIMVDPEFGTGCVKITPAHDPNDFLVGQRHNLEQIQV
IDADGFMNENAPAYKGLSILEARERAVEDLKAQGLIEKIEEIDHSVGHCYRCHTVVEPYL
SEQWFVKAKPLADAGIEAVEKGDITWIPEQWQKIYYQWMENIRDWCISRQLWWGHRIPAW
TCAECGHITVSEEDPTHCEKCGSARIQQDEDVLDTWFSSALWPFSTLGWPEKTEELNYFY
PTSLLVTAFDIIFFWVARMIMMGLEFMENEPFKEVYIHALIRDEEGQKMSKSKGNVIDPL
TMIDKYGADALRLTLAALTVQGRDILLSTNKIETYRLFMNKLWNASRFALINLEENCSEK
PLPDKGELRLHDQWILTRTQQVTEQITRLLDGYFIGEAARMLYDFIWGDLCDWYLEMSKP
ALKGDEGESRVKNTQAIVEYVFKTVLKLIHPFIPFATEELWHTFGFSDDSIERSEWPKAS
SALIFNNALSEMGTLQEIIRIIRNLRAEARVAPQQKVERVILQTDDDALKALVSANMDMI
SLLAKVERVDIISDSDKKPHGCLASVMTNGEISLEVGSLLDIKAEIERLEQELKSVEKDI
DKMEKKLANENFTSKAPQEVVDKERGRLEENKNHHQRIADNISSLKRS
>aco:Amico_0895 ribosome biogenesis GTP-binding protein YsxC; K03978 GTP-binding protein (A)
MAQRWKAQLAMTAFKEDQFPPQTLPEVAFVGRSNVGKSMLLNALMERKLAHVGSTPGKTR
SVNFYKIEAEVDFFLVDLPGYGYAARGFKEKEKWAKLIEQYITQRETLQLLVHLVDFRHG
LLKNDQELQEWISQIGIPSLVVFTKADKISKGRHKGMLHSYIRKGLKSIEVPFIVSAQDK
SGVGEFRQFLTQYLNRG
>aco:Amico_0896 ATP-dependent protease La (EC:3.4.21.53); K01338 ATP-dependent Lon protease [EC:3.4.21.53] (A)
MTITESVQAERCYILPVRDLVLFPGVIVPLYIGRPRSLKTIEKASIEDKPLFVVAQKDLT
TEEPMSEDIYTIGTLCKVLQMIRIPDGTVKILVEGKQRGRIREFFEDEETFQGNIAIVQW
VSALPENMEALKRSVLELFEKYVSINAKIPKEVIVSLANIEHPCDIADVVASHLKIKTEK
KQKLLSITNPEKYIKLLIKILMEEIELMELEQSIQEQVRQKMEKGHREYYLREQLKIIQT
ELGEEDFSSETENLLKKIAESEMPEEVCKKARIEVDRLSKMPPISSEASVLRTYLDWLLA
LPWNTYTEENLDITKAQRILDEDHYGLVKVKERILEFLAVRQLAGKEAKGQVLCFVGPPG
VGKTSLAQSIARALGRRFVNFSLGGVRDEAEIRGHRRTYVGAQPGRIIQKMRQAGTKNPI
MLMDEIDKIGQDFRGDPASALLEVLDPAQNSNFTDHYIESAFDLSNVIFITTANVTHTIP
APLLDRMEVIRLPGYVAEEKIHIAKKHLLPKLFKEHGLTDKMISITSKTVEKTIRDYTRE
AGVRNLQRSLATLCRKVTLKIVREGKDSTLKKITIGVKDLKDYLGAPRLYDVQLPQNKQK
GTVVGLAWTESGGDVLVIEAVAMSGKGDIILTGNLGNIMQESAQTALGFLRARSAELGLD
HINWKNQDIHIHVPEGAIPKDGPSAGITMAVVMLSALSSRQVLPGIAMTGEISLQGKVLP
VGGIREKILAAKRQKISNIIIPGANRIDVEEMEQWVTKGLSFYFVDNVSEVFDIALERR
>aco:Amico_0897 ATP-dependent Clp protease, ATP-binding subunit ClpX; K03544 ATP-dependent Clp protease ATP-binding subunit ClpX (A)
MFKFEDKGKGENKGTLRCSFCGKEQNEVRKLIAGPGVYICDECIHLCNLILNDEVGGDSV
KGSDVFNVSLKDTPKPAEVKKFLDQYVIGQEDAKKILSVAVYNHFKRISTMSEENDDIEL
QKSNVLLIGPTGSGKTLLAQSLAKKLNVPFAMADATTLTEAGYVGEDVENILVRLLQAAD
YDIQAAERGIIYIDELDKITRKSESASITRDVSGEGVQQALLKILEGTLSNVPPKGGRKH
PYQDFIQMDTSNILFICGGAFAGIEEVIGRRVNKKMIGFGGDILSVKEHRNYELMRQVQP
EDLMAFGFIPELIGRLPVVVPLEELDDDALARILVEPKNALIRQYQKTFEIEGVKLFFEQ
DAIKAIAKEARKKNTGARGLRSIMEYLMLDLMYEIPSRSNEVEKIIITKEVVEKGASPII
KIKGQEEVA
>aco:Amico_0898 ATP-dependent Clp protease, proteolytic subunit ClpP (EC:3.4.21.92); K01358 ATP-dependent Clp protease, protease subunit [EC:3.4.21.92] (A)
MLIPMVIEQSGRGERAYDIYSRLLKDRIIFLGQEIDDPIANTVVAQLLFLESEDPDKDIH
LYINSPGGVISSGLAIYDTMQYIKSPVSTICIGQAASMAAVLLAGGAPGKRIALPNARVM
IHQPLGGAHGQATDIEIHAKEILKIREKINDILVKHTGQTRKRIKADTDRDFYMSAAEAL
EYSIIDKVIESRV
>aco:Amico_0899 trigger factor; K03545 trigger factor (A)
MRSELVSQEKNFVTIKVELEVTEFQKSINMTVRELTQKINVPGFRKGKVPRNILEMRVGK
EGILIEALESIMPDTIDQIVKDYELDLIDQPEMEIEKLEEGKDVLLTLTFEVAPEVKLPE
LETIEIEKLKVNVTDEMVDEAIKNMQKQNAEHEKVDRAVEDDDVVEIEYVTNVLDEEGEI
IKSHEPATVNVDLGLQDLRPGIKEALKGHVANEKVEATVQVEEDYADPEVAGREIRYDMS
IKEIKVKKLPPLEAAFFEKTLGHSVDSEEAFREEVKNRLVDRMTQESDTMAENAAVAKVA
DKTEVELPETLINRQIEHIKKEDTENAQKRFNKTMEEILAESGMELEDYESRVKDQAERA
VRQYLVLDALSESFDISIEKEDFESEVEPLATAYNISTDTLLRSVFKDQNRVMEMGSRIR
YKKTTKELLSKVSIKEVEKFSSLEKNTEEDIAEQAE
>aco:Amico_0900 cold-shock DNA-binding domain protein; K03704 cold shock protein (beta-ribbon, CspA family) (A)
MTTQGTVKWFNASKGYGFITTDEGKDIFVHFSAIQTEGFKTLEEGQRVSFEIVEGPKGEQ
AANVEKI
>aco:Amico_0901 hypothetical protein (A)
MKNINPRKSSAFKKEIAQKLLERFLNNVNIP
>aco:Amico_0902 S-adenosylhomocysteine deaminase (EC:3.5.4.28) (A)
MMKKQIIANGPLTDGDIFYPSGALLIVNGKIAEVATCESMRRKWPDTPVIDVEGRLIVPG
MTNFHHHLYSSLAVGLRPRGETTSFLGILENLWWPLDYLLDEESIYFSALYGILRSIQCG
ITTIFDHHASLGHIRGSLSLIGRAFREAGIRGVLSFEISDRAGKNTIDQQLEENISFWES
HQRDPFLHGMLGLHANFTLSEDTLRKVKEAKPRNLHIHIHCGEGEEDLAYCQQLGYRGPI
HRLASFNLLSRDSLLIHCIHLTEDDYAILKNISPWVVTNPDSNENNRVGEMNRQRITKFV
IGTDGMSPDILASLRNYAITAKDAPEPFERLERTFWGWSRLVKRNTWGFQGVFAHDEPAD
ITVLNYKPVTPIHESNIMGHLIHGAQRSHAYLTMCNGNILWKDGSFSSLNEGLIFNNVRL
VAEKLHKRFSSAKREGFPWWK
>aco:Amico_0904 metal dependent phosphohydrolase (A)
MSNTTPEFAAVILAAGASTRMKQCKPLLTIEKQNMLSRLVTTYRVARVFRVFVVTGAYRE
HVERECSRLACSVVYNEDYEKGMYSSVLKGIRSLPSDITAFFLHPSDIPLVRPSTIRFLC
EHWKDSLSVLSPVLKGEKGHPPLISAKLVPSILAWSGYRGLAGLLQQYADSFMQINIPDH
FIHLDIDTPDDYRKAQRAWSARNIPTLEECEELFRLAQTPQKIIEHCRVVEQMARHIALS
ISSFQPCRFLLAERAALLHDICRESPKHDIVGSAFLANFGFDEVAEIVKHHMDLPEEASL
EAKIVYLADKIVKDFNVVSLQDRIEETTQKFKGGKAERQGLARLRKALDIQREFENLTEG
GLELGEGSSNERDLRHKWEKERT
>aco:Amico_0905 LemA family protein; K03744 LemA protein (A)
MVVILSILLLVALIVFWVVSIYNRLVRMSNLKNEAWSGIDVQLKRRFDLIPNLVETVKGY
ATHEKEVFERVTEARAAITRAHTVSERAESENMLTGALKTLFAVAENYPALQASSNFHQL
QEQLTSLENDIQMARRYYNGAARDYNIAIETFPAVLVAKRFGYEKADYFETAEEERTTPK
VSF
>aco:Amico_0906 Protein of unknown function DUF2207, membrane (A)
MKSFHRLFLLIFLFLIFLTNSAGAEEVILSFSSYATVKVDASLEVREDITVWAEGKQIQR
GIYRDFPTIYRDTSGKIVRVGFFVKGALLNGKKVPYRTESRSNGVRIYLGDPNRRVPFGE
QTYSLIYVTTGQVGFYEKHDELYWNVTGNDWGFPIRKVRFSISLPQKVSFSSVDIYTGYQ
GATGKDAQLLSDGSVQTTRSLAPREGLTVAYTWPKGIVTPPNPLLRYTFFDRYGIWFFIG
APLLLLAYYAAAWHRWGNDPPRKPVIPLFTPTKGIGPGFMRYVKRLGMDNACFTAEILNL
AVRGFIVIEELTFEESVKRLGLLGNSDLMKKVVSFSSSLAGKRYSLKLNQEQLSRKKRSI
EEDILISALFDEGRIELLLRQNNHKILSRARTKLLKYYRQAAKPLFSKNTLPWAAGFIIP
AIIYLLLGWGGQAEMAVFSVAGTFIFSIVGSVILSVWNIWRERGQIMKKIFATLFPILFF
AGIAQFFFLGLNKKSWYILIPILATVVMILLFRKLMTIRSEKGNDVLGEVDGLAMYMGTA
ERYRLEMFHPPQETPEIFERLLPYAFALDTADTWANRFDSILQESDYHPEWYTGTDISDL
YTGRAMANMASSIASSIASASVAPGSKSGSGGRGLSGGGGGGGGGGGW
>aco:Amico_0907 hypothetical protein (A)
MGFRFFRRFRIAPGIAINLSKTGISASLGPKGAKVTLGRRGTRTTIGLPGTGLYYTTLHS
GKKRASPKSKKPATPQYESLTREEIIKKKLTLNFLSRLFLPKSEENFVDGLKAFLEKDEK
RALACFQKSLNLPDSAFMAGLILLNNDNPQQAIIAFHHVQNKIDLLGSLFKKIGIYMSLY
LPLTEEMQVEIWPDNRGLYLALIEAKQRLAKHDEAIMLLRKIVDESPNDIAFRLSLAELL
ADASEREEKSHGIYKEIVALSNNVENETALHSALLFYRGKALYYLGYHTLARNTLTTALG
RKKGRPRE
>aco:Amico_0908 ABC transporter related protein; K02010 iron(III) transport system ATP-binding protein [EC:3.6.3.30] (A)
MSLSISLTHLTKIFTKGKESFKAVDDVHLDIDAGELITFLGPSGCGKTTILRMIAGFEKP
TEGQVLIGGRDITHLAVNKRDIGFVFQNYALFPHMSIFDNVAYGLKVRGLSRKEAELKVK
EVLNLVGLIGVDERFPHQLSGGEQQRVALARVLVIDPRVLLMDEPLSNLDAKLRIYMRAE
IRKIQKKLGITCIHVTHDQKEALTIADRIVVLNKGKIEQVAAPFELYANPATLFVADFIG
QANIFKGQVEALSEEKIDVFIYNRIVTVNYKSNCSFKIGDEVALIVRPEAVSLGQSEKSM
LSGQVLSSVFVGDRIEYNIEIKSGQLVHAFVPYSHDSTIFPEGSRVGLLIDPEDVLALPL
>aco:Amico_0909 binding-protein-dependent transport systems inner membrane component; K02011 iron(III) transport system permease protein (A)
MKFSNNNKLTKRLDLPLTPFMMVLWALLGLFVLYPLARLMYMVFTIDGAASFTNFTQVFT
NWYNRKAFFNSLILATSVAAGGTLVGFIFAFAETRLSLPVFIKWFIGAVVVLPFVSPPFT
SSIALTLVLGPNGLLLNFLGIPDFNIYGFLGTWIAETLTYFPVAFLTLAAVLRAIDPNLE
DAAMSMGSSRWRTFRTVTLPLSAPGLANAFLLLFGSSLADFATPLVMAGHTFPVLTTQAY
LQITGMYDLRGGAAISFVLLIPAVLVYLLQHYWVERRSYVTVTGKVGIRTTPKGASGFIE
ILILAFIFLVTIFIIFLYSIIFLGSLVNVWGVDNSFTLENYVYVFTVGLKAVKDTVIIAI
ASTLVGSVIGVAIGYLVSLKDLPWRKTLEFTSLLNYVLPGTVIGIAYVIAFNSGPIVLTG
TMSIIVALCVFRYDATGIRATIASLQQIDKSMEEASLSLGASRLTTFFRVTLPLIIPAVT
TGMRYLFVVSMTAVSATIFLVSVRWSLLTIRILECITELLFAQAAAFSVVLVLIVFIAIG
IISVMFRIAYPDYVCQTRRP
>aco:Amico_0910 extracellular solute-binding protein family 1; K02012 iron(III) transport system substrate-binding protein (A)
MIFSGFAMAAEQALNAYTIWSERYANAVFSAFTEDTGIKVNWMRFSSGEVQARLEAEKGN
PQVDVVFGNMAEAFVSGTPKGLFEPYIPQGAEPIPAKFKDPDGYWTGVAIDPICFMFNTK
FLKDHGLEAPASWEDLTNPAYKNQLQMADARTSGTAMYRILSLIQAMGEDKAYEYQKKLN
ENVQVYTKSGAGGALPIGRGQAAGGIFFLVDALEMQQKGYDVTISYPKDGVVAGIEAMAL
VKGAKQPELAKKFLDWASTERMQRIYEKSQINLIPSNPEVQISNPGLDMSKVNVLPLDIK
WAGENRDRLVERWVDEVLK
>aco:Amico_0911 hypothetical protein (A)
MNINKFRETANNIMEGLPEELFKQLNGGIIVLDEKKEDGECLVMGEYVEDPFLGKTILLY
YGSFVEDLEDASFKEWAEEIEDTIIHELRHHIESLAGVDYLSDEEKLEP
>aco:Amico_0912 pyridoxamine 5'-phosphate oxidase-related FMN-binding protein; K07005 uncharacterized protein (A)
MFKEMRRKDRELSNIEALALLEEGNYMVLSTLSRDGYCYGVPLHYVFINDSIYFHCAIEG
HKLENIAYNDKVSICVVGKAEVVPEKFTTNYESVIAFGRAKEVKGDEKEIALIALIGKYS
PEHISEGREYIKRASDKTKVIGITVERITGKARKEKA
>aco:Amico_0913 L-serine dehydratase, iron-sulfur-dependent, alpha subunit; K01752 L-serine dehydratase [EC:4.3.1.17] (A)
MKHSILNDVLGPVMRGPSSSHTAASYRIAAIARSLLKSSLKEVIFTFDREGSYGEVFRQQ
GSDLAFAAGALGWDITDSRFEDVLGIAQRKGKLILFQIDDISDSNHPNEVLVSMAGTGGD
SVELLARSVGGGAIVITKIDGWPVWITGDSHDLFIVTNSEGKDSLLLKIEEHNRNERSVT
IHERDGQFLIHIAYLRRPVKEILKNLESMTGVLSLKISCPVVYACPGEPLFTSAKELLKI
VGEKGKSLADASLSYESQMLKLPEEEIWAEMSSRLEIMEEAARAGIEDHPFEMKLIRPSA
GKIYKAEIEGKLPIGGLHSQAMARALGVMHVNASKGIICAAPTAGSSGVIPGVILTLAER
FRLSREEKIRALFTASAIGLIVAIRATFSAEVAGCQAEIGVAGAMASAAVVEVAGGSPEQ
ALDAASIFLQNSLGSICDPVQGFVEIPCHTRNGVAASSAFVCADIVMGGYFNPLPFDEVV
DAMYSVGKLLPRELRCTAKGGLSICPSGCALPLLSK
>aco:Amico_0914 protein of unknown function DUF126; K09128 uncharacterized protein (A)
MEKIIMRGRSAIGGVAEGIAMVSRETIQGWSGVDDKTGIVIEKGHPFEGMSIKGAVLVLS
GGKGSNGWSCHFHAARVGGIGPAALIFPKMDSRTGVAAVVTGVPTVTDLEQDPFEIIRTG
DLVRVNGDNGTVEITRN
>aco:Amico_0915 protein of unknown function DUF521; K09123 uncharacterized protein (A)
MNLTDKEKRMLDGSEGILKQKAMENVVKYAHVLGAEKLCIVTKAHLFCGSHSYMRAVNSD
DIDEIISEMHFCSSKKVLLDRVECYAQADVGPMCPYNWKKMGVSDEEHENNMKYLKRYLD
AGVQLVGSCVPYMLGFIPLMGEHYVTSESHAVLMMNSLWGACGQADGLEAGFWSAVCGRT
PLWGLHIMENRKGTHVFDIECATETVYDWDILGYTIGRKTPTHSIPVLRKGFQRPDMTKL
KSSFASMATTGGPEICHIVGVTPEARTLEDALGGNAPLDIITITERDIEESLSMLCETGR
AKLDYISLGCPHYTIEQMMIAANFLKGKKVHSNTVLHIWTAAPIKETADRCGYTEIIERA
GGIVLTSSCPLTSEKKPDGAVTMAFDSGKQAHYIKPGSGAKVYFGSMEDCLKSAISGYWE
GR
>aco:Amico_0917 protein of unknown function DUF1063 (A)
MTSKLLLEILKEHTFLTVGCTDPVAVGLSAAFAYKAIGGEIFSVDVIMDKNIYKDAISVG
IPGTMKTGLDLAVSLSVLFGNPENGLRLLKDVDKQCVVKAEKFLSNHKISFSLNEEVEGI
YIKSIVKTSKGIATALIRNSHDNIVEITVNQKITYSKRYSSAPKDSFNKLGCIANLTVED
IFKFIKEIDSKEIAFLNQGIQTNLKAAQIGEKKRVGLGVGKLYQEMIEKRYLPDDVSSRV
KQKVGAAADARMSGMNVPIYGCFGSGNHGITLFITMGMMAEHLKISKEETSRALSIALLI
IGVIKTRTGILTPHCGCSVAAGAGAASGIAYMLGGKEKEVENTVHLMLANLTGMLCDGAK
YGCALKMATSAGAAIECAYMAMLNAKVPGNNGIVGWNMKQTMDNLKIITEYGMKNIDKSV
LAILLKLPYFEN
>aco:Amico_0918 TRAP dicarboxylate transporter, DctM subunit (A)
MLLTAILLLVITLIIGLPVPFAFFTSALWIIAAGFYNPDFLFTHGYNSIGSIVLLAIPLF
IMAGGLMERGNIAESLINLIDLFVGRIKGGLGAVAVVACAVFGSITGSSSATLTCIGSIM
FPRLKETGYPLGYTAALLASASVLGILIPPSTLMILFSWVGGQSVLACFLATLIPGIILT
TMMALYNIWVLRNNDNLVVSEKLNAEQFKKAFAQRTYHAFPALLMPIFILGGIYGGFVTP
TEAAAVSAVYAIPIGFWVYKGLTMKNFKEVIVESATTTGVIMIMLFSVMMLSRLYIMEDL
PTKILNLLQSVTSSKFGILLMLNIFMIIMGMLMDDCSATMLCTPILLPIAIKVGVHPIHF
AAILGVNIGMGNITPPTAPLLYLAGRLNGARVDQSLKPTLQLLLFCWLPALLLTTYVPFL
SLALPRLLLGIK
>aco:Amico_0919 hypothetical protein (A)
MEKKRGGIIWNGLLALQRNIMFYFSLIIAVSITIGAMLRYVFKTNLYGMEEIISIFAFWL
YFVGGAYGAFEDSHIKADVVSSFVTNQKLQSTLIAFSTGVTAFFCFVGIYLAWGMLSFSF
LRGTQTPVWRIPLWVPQGSVFLGFVLMAFYFSIHFKDHFKKAKEIYMGRI
>aco:Amico_0920 Extracellular solute-binding protein, family 7 (A)
MTKKRNWPKLLVLCILCVFVLCCTSAPSEAAKKMRIRMAGQSSVDHQATIHQKEFAETIG
QATDGRIEIRVYPANQLGDYTQVYEEVVKGSIEMALISVPSQFDQRLELTYFPYLLENYE
QVKEAYAPGGFLYDILEGLHDNLGVKLLGFNIEGFGGFGTTKPAEDPANPDVKKTVLIRV
PPMDVFKLSTEAMGFPTVSIPYAETYTALQTGVCEGWTGGPPVLTWLNYRDVIKYYYQYN
CYLETESWLINKDFWNKLSAEDQKLFLDTAQVLQLKSVAVSEKEDKEYLTKLKDFGMEVT
TFSSEELATVAAKVREVAWPKLEKRVSPEIMSKLREQYQ
>aco:Amico_0921 Ornithine cyclodeaminase (EC:4.3.1.12); K01750 ornithine cyclodeaminase [EC:4.3.1.12] (A)
MLHMKIPEVLWLSQEEVASLGLSMRSIIDAVDEGLKLKGEGKVELPAKIGVHARKDCYIH
AMPCWVGGDIDVMGIKWAAGYPSNQAKGLPYINGIWCMNDCETGLLKAVMDANWITAWRT
GAASGVCARYMANPESEVISIIGLGVQGRTNLLAMKEVLPKLKEVKIYDIFPEQVKRYEE
ILSPQLPGVTFVPCKDVEATVKNADVVITCAPIVENPERFVRSSWLKDDVLAIAVDYDSS
LDADIMTGGVFVCDDRNQYLETQSWSSYFHGGYPTSEQIYADMGEICAGIKAPVTSGRRG
AVLMGIASHDIMTGRLLYQMAVDKGVGTWLKI
>aco:Amico_0922 transcriptional regulator, RpiR family (A)
MINSESVSVLDQLKKISSSLSPKLRKLAEYVAGNYVKSAFMNAATLAYNSGVSESTVTRF
VAILGYSGYSDFQSACQAMVQNHISTLEKYPLDASGKSSLDIYRQVMSMEAQMLSRASEI
ISKDVMDTIVDLIYEASDVVIVGTVANVCLAEYANYFLSILGPNVHKITRLDIESLMKIR
KMPPKTVAMVFSFPRYSKPTQDILEYLKAKEIPIIGFTDSVASPIIPFIKYPLIIPQQYI
TFIDPFGAVMALIHALFTGVYLKDKDASQNKVKQFDSYCKSQNFLIRKEINVVDLI
>aco:Amico_0923 hypothetical protein (A)
MVFSAMETLNKFEIGEIQDKKTKKRITKERARLFLQSIVEAEETKHPSVSCGHDYRYEGT
QVIASALVGGKELIHLTAFSIDQSSSLSKKTKRRLTRYRNRMELRRFNNE
>aco:Amico_0924 transcriptional regulator protein-like protein (A)
MPRDLSSVRLSRLNNLVLAFYSTPRMSKREIITRLEYSSDRTFERDLAYLRDEYAVDISY
NRNTSQYVFYGRGKFLVSTALTEREVTSMAAGLKMAAHFLPHLEDACTELWGKLKGVLPE
DIPEKGEQLALSTVVALPVSFMDSAVFETLFNAIQEKKTVRLRYCSPYGDGAPREHEICP
WGMYFRAHAWYLWAWSCSKNSPMTLRIGRISSIVAYGTPPYVEPPENFDVGDYASSAWYG
CTGEGIHDVSLKIEPPLAAVVAETTWHPTQKIEENEDGSIILSATVPNLGDVARWVMASA
PYAKALEPTELKTQLYELGTSIVNSHS
>aco:Amico_0925 TRAP transporter solute receptor, TAXI family (A)
MKKFVILLLALTCVFSASMVAADTPDQLRFMAGPPGGNWFALGGALADLWSQKTVPTTSI
TGGAVANIINADKGKGDFGFSNTSMVAVAQKGAGAPFEEQVKNATILANLYTQYTYFLAR
KDFVEKHNIKSLDDLVARKIPTRFATLKTGTGSEFIINGIFKSGFGLDYRKALKEWGGSV
EYASYSDGADLIADKHIDIFAFSVGKVASIVMQVESQTDIVILGMEQETLDKVGADYGTV
TFTVDPGIYKSVKDTPVKVVGDYTCIVVRNDLDEKMVYDLCKTMHENQESLSKAVVDIKE
LNPATAIPGDPIKSHAGAIKYWTEAAKK
>aco:Amico_0926 TRAP transporter, 4TM/12TM fusion protein (A)
MRKLDGFVAKALYVYVLAMGFFHLYTAVFGTFEAFLQRAIHLTWVLPMAFVLYPLVPFKK
DQLPDTTVPWYDWILAAASAAPGLYIMINYDQLMMRMQGVDELTTAQLILGTMLIVLLLE
ATRRIVGLPLVIVALVFTVYTYVCDASFLPSVLRGVPTEFDRIIEGMFLTDEGIFSSSLG
VSATFVMIFLIFGGFLEKSGVGEYFMEFAQAFTGTAAGGPAKIAVVSSALFGSISGSAVA
NVYATGSFTIPLMKRIGYQPHFAGAVEAVASAGGQIMPPIMGAGAFVMAALLGVPFNKIM
VAAILPSLFYYGAVLLMVHLTAVKDGLKGLPADELPSKKAVFKRLYMMSPVVLLVYMLLL
GYTPMYGAIAGITLAWALSLINPTLRMGPKKVLEAIHDGSENIPIICTACASAGLVVGSV
ALSGIGFKFVSAVISIARGNSLLALILIALVSLILGMGLPTTSAYILGAALGVPALVKMG
FLPIAAHLFVFYYAIVSNITPPVALAAYAAASIADSSPNKTGFAACKLGILAFIVPFAFC
YDPGLILQGVLTENLTSLISGIGALTGIAFALTGYARGPLPLWHRTAFAISALAALYHHP
LLSMASVVFTVFLFMLSKPKVVEVTC
>aco:Amico_0927 PDZ/DHR/GLGF domain protein (A)
MKRILGMLLIILTLLIVMASSSFAAKLYTTTIHETTVEEVQDMILEVMTGKNFTVDEVDK
YKIIVAKNFGDGFWVTSQLCKVKFNMLERDGNIKLMVSETELVQGQLARQRSIDHLIPLI
KEIRNKIDGTPMDQIASEAVNQLPGSGNERQKALGIILGDKNGEGYILIPKVEPGSLAAD
EGLLPKDIIIEVNGRSTKEMESSALKSYLANKFAANASIMLFYNRNDTTEMVILKQQM
>aco:Amico_0928 ferredoxin-dependent glutamate synthase (A)
MSFSPSLSSGFTAARNRSKYISPQSGMCSLCADKCLGTCEIGQAAVLGKMSVYPTTTGPN
QIASEKDYPVDFSHFNINGRAFGAIGTEADYEHAEIFNVNLASEYGNDNKIKLDLPIVLP
ALIKMNWVDYFGGAAMAGVTCMIGEDARNKDDELKIENGKISSFPMLQKIHDSFYKYYRG
VGQMVLQCNVDDHLMGVPEIALNKYGFEALEFKFGQGAKGTQPANRIKDYDEAVKKVECG
ALVFPNPFDPKIIELKEKGCCPNFYTYGRLPMWTEESMSKRISELRAMGMKNVYFKMAGF
DPSDVERVINMAVENRVDMVTFDGAGGGSGYSPSKMMNEWSLPTILLEKVVVDICAKLQK
QGKVLPAMVMTGGFASEDQIFKSLAYGDGFINAIGVCRASMAAAMTGKTIGDEIKAGRTP
EFFKKFGSTVDEVFHDLADLRGIYGKEADNFSTGAIGVFSYLNKLAFGLRHFAALNRKFD
LKYFDRSDLIPLTYYASDLMG
>aco:Amico_0929 conserved hypothetical protein (A)
MDRQNVNSSIIRSIGYDANNSTLEIEFNSGPVWQYFDFPESLWLEFEASESKGHFFRLKI
KNQYSESRVG
>aco:Amico_0930 protein of unknown function DUF87; K06915 uncharacterized protein (A)
MDSEITYLGKIIRVDSSTVEVEVSDDIPSAAPIINGRLYKIGQIGTFVKMPMGNITTYGI
VSSVSNTPGKSDENIIGQIVGSRFLSVQLVGEKIGDDDFEKGIGTYPTINDEVHLVIEKD
LFDIYGGKDAGSIEIGKHSSSDNLSVYVDIHKLILRHCAILGSTGSGKSNTTVSILRAIL
NDYDGSRVILIDPHGEYASAFPSAKVFRINAPSNPLYIPFWLMNFDELAFFLVGAKPTDD
QRVEYRLLRELITTFKKENCKLKSGDVTQEFITADSPIPFSARKLWYEMNWWLNASFEST
KKDEQKRETKYEINKGDYENLIGAEFTSHLTTANNQPPHVSQHKDFYSYEKKLLARLKDS
RFNFMFHPGDYKDASSSKDLHNLLNEWIGSENKLAILDLSGVPFEVLDIAIGLITRFVYD
SMYWGKYESYTGKNRPLLLAYEEAHTYLNKNDNNSYSKNAVERIFKEGRKFGVGALVISQ
RPSEISETILAQVGTLIALRLTNSGDQSIVKSSSPDNLNSLIDLLPSLRIGEAVIVGESI
KIPSRIRVKLNNPRPTSEDPKLVECWSKKYEPSEENYKSVVTKIREQKI
>aco:Amico_0931 conserved hypothetical protein (A)
MVKFNLVREIRELKNQLSYSKKYGFFFGAGTSCALGVPNIATLTTGVESALQDDQQANFK
KIKDELDSIYPDKTINIEDILNQLRQIRSITGERGDKSYLDISGELATDLDNEICKQIYE
IISKSEETVDLSNTKKFFAWLNMQNRDFSKEIFTSNYDLIIEKSLEAIRTPYFDGFVGSY
EPFFWPESIDRFVEKSDLTQNWIRLWKIHGSFSWFWKKNSDCNPHNIVRVGKISDIKNLD
NELVIYPSKEKYDSSQKQPFVAYFDRFKNFLLGGERLFIFTGYSFSDQHINEIAFNSLRQ
NNRLFILVFFYQDSEVEELYKVSSPFLNLTVFGPTKAIINGTLGEWEYKEDDLNQNDKSE
SYWDETNNCLKLGDFNHFINFLITNSGKKENIEVIASGQ
>aco:Amico_0932 conserved hypothetical protein (A)
MQKGTILSVDKTVFFRKIIAENANRMIFADSFDNENEKILPRSVDSIQYKKEQAELKKWH
DLNKQSELEYYK
>aco:Amico_0933 hypothetical protein (A)
MVSGEESDEFERWLDSEYETPANRALEKVVSNQRLTVNDWQVLIKFLAAQDVRTPARLYE
HLKRSRESLQEALENTLQVLKEKLECDEKIDGANLKVTNQTASLLPLRVTTESSSGEKEV
TIKAETYIGRGTWLFSIRHLLENTFKVLLNHKWTIVKPAKGFKWFTSDNPVVKLNFTNSQ
NYDLKGGWGNPKGNIFSQSVPNMQCLSR
>aco:Amico_0935 hypothetical protein (A)
MFLVLLCSIPAHANVSDAQDYLYQAASAAQEACSYARKAYYYASDLEEIQYYSRKAMRAA
EESESYCGLAIDELYGANMDDAIMHTEDAASYAYSAYRYSRQAYQSSEYDDAQYYARKAM
NEASYAESSACDAASECE
>aco:Amico_0937 conserved hypothetical protein (A)
MVKEKEFEEKNVSYYSVLLHAWIDSNMEYDKTLISLSSLGIALLVTILSTIKPSSWWILA
SCVISFFGFGACIWICLTIYLKNTDHIENLLHDNQDPRLSLKLVQYDKRSKMSFVLGVIG
FCLAGIISALK
>aco:Amico_0938 hypothetical protein (A)
MQEDFHFYTTYVLCRCNGLPHDKAKIIAYSSQQVDDAKYGHELEFKEGGRFQQQMTAHKY
VHPNILNLKTQYEIYGTFHFIPGNRQDRRNPDGSVPFRHRMLCTANSEVSQEVFEHVYQQ
KKEPDFLHSLGIALHAYADTWAHQDFSALFKFEKGNKMNDANHVKVWNKTDQCFVPYEPG
ETTFDQVCGRMQRLKNYLLNKFELMKMGHCQVYTLPDEPHRKWKYYHRYSYQHLERDNVG
IYLEASNAIYGQLQDLFSRQGLRHHITKPIIDWKDIKEPLHECFSYEGTLEKRNNNWIKA
IETGEFGFTILNRPLDSLEYDRKEWFDAAVEIEPKKSRLFDKKRFNCFLLYGRPYHPSLK
ETYSRKDGFLSSDWKLFHDAARKYKDFFIHKLLQKYGMICG
>aco:Amico_0940 hypothetical protein (A)
MTTSIITVNTNIISFNIATYIDVFGLKIVIYRCANRTTSNETTSTSTSTSTSKNTRPKWR
PCDSKEIAYEFAKDFVRYNLIAPRTAKFARISSLKAERVDVKTWKLYSYVDSQNSFGAMI
RTHYYIKIMWLGGDSWKVLDSKFK
>aco:Amico_0941 phospholipase D/Transphosphatidylase; K06131 cardiolipin synthase A/B [EC:2.7.8.-] (A)
MRFSLKALLFTIFVLALVFSIPWIWINIEYLAIKTVEGEIAVLPTLLRLARMGWKIFLDY
VPYIFTLYIITAAGVIFMEEKNPDRTIAWLLALILVPVIGFLFYFLLGPDPKRRAIFKRY
KKKRFYRSIHRETFLPPLDVENEEIPSRLVSLLELTSHGRLTYHNIVDMLLNGDEVFPAI
REALEEAKRYIHLEYFSISNDETGSALFEILRKKAREGVKIRVIYDSVGSWRLGRRFVKE
LRQQGIDAEPFLPVSFPMIRRDLNFRNHRKIVVVDGKVAFTGGLNIGDTYRGLDPRMGFW
RDTHIRIQGEAVACVHEIFLNDWFFCTGHSLPETETFWDSNALPDVVLPLQIAASGPDSD
WRSILQGYFFLITAARKRVWITTPYLVPDDSLKMALVTAALSGVDVRIILPSRPDHKVVF
WATRSNIDDMLRAGVRIYTYANGFIHSKIVMVDGKWVSVGTTNLDNRSLDINFEIQAFIY
SRSKTKDFEIQFLEDLKECVELDLRTHSQRPVYDKVRESLGRLWSALL
>aco:Amico_0942 metallophosphoesterase; K07098 uncharacterized protein (A)
MTRIKRSEGGVIAAYIALYAALSYFLYFYFQLKNMPPFSWESVVLAWGCGTVLILVSVIP
ARWSSPLLCEIHTLLAWMGVTGIAFGFYFIFASIVFDAILYFLPTMHFPFSPFGELWIAA
GVALILCFYGYRESMKVRIIRVQLETDKLPDDISNFRILQISDLHLGILINKKMLRQIMK
QIQEENPDVIVSTGDLLDGEIEDVETISQMMLHYNPPYGKYAVTGNHEFYAGIEHALDFT
GRAGFQVLRGSVVNIGPISIAGVDDPGGHFILGQPEVDESQLLRDSHQTPTFTLLLKHRP
LIHRDAVGKFDLQLSGHVHRGQLFPFMVFTWLFYKHTAGLMDLGKGSWLYVSRGTGTWGP
PVRIFAFPELTVIDLVSRHEMVDRI
>aco:Amico_0944 protein of unknown function DUF891 (A)
MILEIIVKGNFTVCGIVMPNNDDLDCTFFFSEEWMPPNSRWERSRIKLMRQIDLAAKDPK
LVTICCHSIAPEIWQFKSGPYRIPWFYDEGKLIICSHVFVKKQKKTPKAERDRAIKARED
YLKAKESGAIVFK
>aco:Amico_0945 transcriptional regulator, XRE family (A)
MEYGRRFKKAFEKARKSVDYWMEDLRLDFLNSLIATIEAKGISQKELGKRLGKSEAYISK
VINSNSSNFTLKTMIQLCLALDSKISLKIEDIEPVSDFNWQGLTNAHEVVPVLWGSSDET
VLVPLMKNHGEKFYEHNECPGAA
>aco:Amico_0946 hypothetical protein (A)
MNIMNVPVPLEIDHYFFPEIVFKAFPPGKKKKKVVPDCNVNYSHTPLDNSGTFQVFLRVI
SNEDEKSEHYYYKFSIAAVGIFKWSNGFPPGEKERKAFEERLVITGLSILYSGVRNMLQT
ITGIGPYSPPYILKPISFVPGTEEGSLTPESPNE
>aco:Amico_0947 integrase family protein (A)
MSGNVARLFKTEETWQQVVERYVLTRKADGLAPRTVKDYRYHLTRFFTAYPEGLNPDKAK
RCVLEYMSLERSPGYHNMVLKYLRCFFRWTVNEGILYSNPCSGIRSRKAQPKIAQHSPDV
VKALLALPDQSTYTGLRSYALLLLSLDTGIRPREALSLRVEDVSIPARVVVVRAETAKTR
VQRTLPISDQTAQAIMKLVSIRPKEWRNAPLFCSRDGQPLRVNSWYHTVKGYGEKIGADI
TPYSLRHLFALYFLRNNGNTFALQRIMGHDNLDTTKIYVALAQSDLEEQHELASPVNALF
PKRQRLGKIRD
>aco:Amico_0948 hypothetical protein (A)
MECLKRSFLLCRLWKREKLIANRFKLQKSYKTYKGRRDTIKAYEPVKMKGIERKYDDGST
LLIYENSEVWVHIEPHVWFDNLHSMKPYKAGEELDRLMRDNIVLYDEKLFRNIINPDHYH
LFF
>aco:Amico_0949 DnaB domain protein helicase domain protein (A)
MFEDKNVLNMLAQYNEVFKDDPATKQEMVITLLCDMGESLFQKGADPLDILPMVQEQAEH
YKRLKYIDPVNPELLANRLGERLTELYSKVKPLPEGDPLRIFSRVENDVKSWNDDYTFRL
GIRRLDTAFDGVYPGEMLNLAGAQGSLKTSLALHGAVNFLQGNPERRVLFFSLDMSKEET
TQRLFMRELEVSTNALHGLIKVNSPRIREAREGMKKHLNRLEVVGEESGQRWTIDRLEKH
VALRIPSLVVIDYLTLLKRPGQSDLEAVEEVMPRLKTLTQRLKIRTLILSQLGRASKLDQ
RKGATGGHAKGGGIVEELVHSEIEIQKDGLDKNGQPRLIATITKARHGTKGSFELEYIGH
CMKFTGKSRRVEYATEQKQIFVANGEFGYGL
>aco:Amico_0950 hypothetical protein (A)
MKWIKHNVTATRNSKELSIFLSETGLEGYGFYWRVLEIIAEQIDADNISDTVTFPLKTWC
KLIGNRPQTIRKLAVISGVLGVFEVGFEKEYDIEMLKIGCPHILKIADEYTARVLKQGVS
KGGKNRDSIGRVSGESPSRIDKNITEKKNDPFSSENDERLSKTISLKEEKKEQEHRIKQY
FDQFWKAYPRKVGKQQARKKFTSLLKNAFKKGTVERDLANLEVHLQKYLSSVQETDLKYV
KHPATWLNSEDFTEPPENDGAVKEQKKLVAVEGWG
>aco:Amico_0951 hypothetical protein (A)
MSGNGYSLIETMAMSAFITKNTLTLRSPNGTAIVYGEDFQRLKQALIEGEQYEMD
>aco:Amico_0952 hypothetical protein (A)
MMKGKSCGCSSTHSFKKGRPIFVTYKGKIRIIGQIYDNTFFRKCKSHQLLWKYGGSLGVD
EPVIRQLKAQKVKFLCVEVTDQKKKYRISLEAFLLQAQTQPFYGVTRYHVPFSRWEDLGG
PQRDKEAKREPRYEQGLLFQDSFWNRQGYELGRLT
>aco:Amico_0953 hypothetical protein (A)
MVTGLLVLMRKKGIKNIELARHIGAGEAQVSHWKAGRTYIPPKHHKTLAEFLRVPIEEVV
DLKTNLPKFVEEG
>aco:Amico_0954 hypothetical protein (A)
MEGFVLQYRKMLSEWCLIKAGWVLVSGYYDFINEEAKIPENALLEEIPPLFQRIANLAPN
PTQLRKDYEMFQAYNSFRSSSSSKADQVQRESLSDLFKKYIEESPTLTIKETLGDFIKKS
EGYTSLYPEKVTWYDVAIERVITFMMTCQEFCNDVVQPMNPKIEKHDNAPLLICGSLAEW
VNLACGMSETIALHEQYLSYSKKNKEIFKEAIGKINELWRQFPSIRQLWDRGNNEVAILT
VGLVPLAIDQLASLFSSKSKYHRCFKCGKYGSESVMTKIKVLSDEDKIRFGFPLNQDIWL
HRVDGKKEQKSGYDDCYRSVYEKNTRDKKAIKAGREPGQRGRPPEKA
>aco:Amico_0955 hypothetical protein (A)
MLSCALLVEYYGLSEVMLTRVEHLKPGFNKKDRVGLLIIFEAAGVAPLLLICLMNMLHRF
KPIDFSNAKPRSF
>aco:Amico_0956 Mandelate racemase/muconate lactonizing protein; K19802 L-Ala-D/L-Glu epimerase [EC:5.1.1.20] (A)
MRIQDIYLRQLSIPLKKTFKTALRSVSEVTTNVVVIETDNGVCGYGEAPPTAVITGDTNG
AIHGAIQERIRPLLIGKDIDDLGAILDVVDRAILHNTSAKAAIDIALHDLWGKMLNQPLY
ALLGGIKRKVVTDYTISVNAPDEMVKDSLEAVGEGYTALKIKVGTDFHQDMVRLKEIRSA
VGDKILLRVDANQGWTPKEAIRIIHFMEDNGLNIELVEQPVIAYDFEGLKMVTDTVNTLI
LADEAVFSPRDALTLLTMRAADLLNIKLMKTGGIRNALAICAMARSSGVECMIGAMMESK
ISVTAACHLATAMSVITRADLDPPILCSADPVEGGAQYDGPAITLSKGPGLGITKINGLK
PV
>aco:Amico_0957 protein of unknown function DUF819 (A)
MITQGFAYFAFLFCFAGIVSTLEMKYKNSTFFKYVPTPVILYVSCMIFATFGLWENNDSI
KATYRVIRGNLIPAMIFIMLLRCDIRKILKLGPRMLIGFFSATFTIMIGFVVMFFLMKNG
FPGESWKTWGALAGSWIGGTANMVAIQGALGISDSSMGYTLLVDNVNYSIWVILLLASVP
YARFFNKWTKTDTSTIDSVGMMLSEMQDNARTKMETGDLVLLVGSGLFVSALSSYGASVL
SPMLINIFGKSDFLSVSTVTIIIATFLGIICAMTPMNSIPGSSPVSVTMLYIIICLIASR
ASFKELTDAPYYLAAGFVVLGIHALLMAIIAKIIKLDLFTCAVASLANIGAVAAAPIIAA
AYKETLVPIGVLMALMGYVVGTWGGLFVAKVLSIIAGV
>aco:Amico_0958 hypothetical protein (A)
MSNYVKYPENSILIVGNSQTTSFNPINQQFGAFFISFILLKDSEEIIDCGVSMTLKVTER
FVQEVFLGRRLVQDEEVIVSNVLTRYFGSSQKAIIAAYRDAIKKYKEVTALKKV
>aco:Amico_0959 Fibronectin-binding A domain protein (A)
MIYGAEFVHQWAEELDEILSGQRLFRVEGAENWLAMRFSSIPLSLFISWHPQSSGCCLLS
ENELDQVKRFSDGKHRFVDALKSHVVKGEVTAVKQVDYDRIIALNFSRKVGAGFDVERTL
ILEFMDRNSNIILLDENKVIIDCVKHIHPEINRYRTIVPSHPYVTPPPLQGPSPLELSPE
ASLEDMMQVKGIGRGLRSYMKDYWHHLSPFEWAVNIRKIYEETKPSKGLIQKHNSYITIF
PLSLEDMASVGENKALIASKMFVVDPFIRDRSERIKKETMKIVKREIKSLERHLKGVEKQ
KNESLKATWYRTCGELLLANLYSISSRADNVSLSGWNDEGEITVEIPLDPNRSASDNASL
YFKKYKKAKGDLEEIEQNITALEGRISELEDQLEIIEELEIPSLIDTLCRDIREWLAPAK
KKKGKKAKKEATRPPHLRLFYEDAILLVGLNARGNRYVTFQEASQEDIWLHVHELPGSHV
VIKRPEGTKEDLEGTDLLTLAASLAAFFSKGRHSTRVQVDYTERKHVRHISGSGIAHVTY
THPETIIIDPDLWKEYFSEKEIIPEGDRL
>aco:Amico_0960 pseudouridine synthase, RluA family; K06180 23S rRNA pseudouridine1911/1915/1917 synthase [EC:5.4.99.23] (A)
MVDKERGEFFEEQEENIEHKVTLTPQGDEEGKRIDAFLAEELGLTRSYVQKLIRLGNVEI
SGIRRALKPALKVTAEMAIHIVVPPAETLEIEPEPVKFGIIYEDPYIIVVNKPAGLVVHP
APGNWHGTLVHGLLYKYRDMRKFDEEVRPGIVHRLDSGTSGLLVVARTPKILQNLQNQFR
SRSVEKKYLALSCGKLRKAAGFIEEPIGRSQRNRLMMTVTDTGRPALTEYRILWTHQKYS
FIECTLHTGRTHQIRVHLKHRGCPIVGDGLYGTKQSLQRTPGRMFLHAWKLAFDHPINGS
RMSFRACLPQELSLFLKNILSTGQGQ
>aco:Amico_0961 isoleucyl-tRNA synthetase; K01870 isoleucyl-tRNA synthetase [EC:6.1.1.5] (A)
MATDYKDTLKLPQTSFPMRANLAKREPEYLDFWKDIDIYHKMLKKQEGKESFILHDGPPY
ANGNIHIGTAFNKILKDFIPKYKIMKGYYSPYVPGWDTHGLPIELHVLKSHGITKDAIDP
VELREKCTKYAYEYLDIQRNEFIRLGVVGDWENPYVTLHSEYEAAQLGAFADMVELGLVY
KGHKPVYWCTDCQTALAAAEIEYWDETSPSIFVAYSMPEIGDSIEVLKGRDVNVVVWTTT
PWTLPASMAVALGPGYDYVFVESGDKVYLLAEALLEAVTKEIGLEFGEILFRCKGRELEH
AKAIHPFYPDRTTPLLLADYVMLDTGTGCVHTAPGHGVEDYETGVRYGIEIYNPVDGSGY
FLPKTPIVGGLSLDDGANKVLALLAETGRLLGKVKIKHSYPHCWRCKRPIIFRSTEQWFI
AVSKFRQETLDIIEKGVRWIPDWGKDRIYNMVRDRSDWCISRQRVWGVPIPAFYCKECGE
LILKPELIRAVQAKVKEEGSSVWWKLSPEELLGNLAQCPTCGSRHLVKDTNIMDVWFDSG
VSHFSVLETRPELKWPADMYLEGSDQHRGWFQTSLLTSVAIRKKAPYRNVLTHGFIVDGE
GKKMSKSLGNVVRPQEVVDKYGADILRLWVASTDYRNDIRISEGIIKSLTESYRRIRNTA
RYLLGNLVDFDPAKDTVPYNELLEIDKWILSKLNQVVDRATHGFDEYEFHVPTFVIHQFC
VTELSSFFLDVSKDRLYADETDSISRRGCQTAMWQVLLTLTRMLAPILSFTAEEIWQEMI
KIDARLPESVFLSDWPEIEKKHIAPELEDKWDRVLTVRGAVSRALESARTSDIIGHSLEA
RVEVKISKDYDHSLFTPEEWGMFAIVSDFKWVEETGNLAITWQDEETGLTVAVDKAKGEK
CPRCWKYSEDVDARGLCPRCAEVIKD
>aco:Amico_0962 TRAP transporter, 4TM/12TM fusion protein (A)
MGDVNNMPNEKTGAAQNSEINLDELRRQFDTEARYRDLLGWQGILITAIAVAMSLFHFYT
SGFGLLLAMKQGSLHLAFVLVLVFLLYPARETSRRDGIPLYDFILAALAAFATLYIFFEF
EDLVNRAGLPTTMDIIVGFMGIILLLEATRRVSSPVLPCIAIFFLFYCYFGRHFPQMFQH
RGFNIQRIINHMYLGTEGVFGIPLGVSATFVFMFILFGSVLEQTGMGRFIIDLAMAMAGG
ATGGPAKVAVLSSGFMGSISGSSVANVCTTGMFTIPLMKSVGYKPHFAGAVEAVASTGGQ
IMPPVMGAAAFIMAQFMGVPYVQVALAAVVPALLYYFAVMVQVHFEATRLGLLGLPKEKL
PSLLKLLKAKGHLLLPLFGIVYFLLAGFTPLKAAYNGIIISIAVSFLNKETRLTPKKLKL
ALENGAKGALGVACACGTVGIIVGTATLTGLGLRIASAIVAIAGGKLLATLLLTMVACIL
LGAGLPTTANFIVTSTMAAPALFKLGVPPMAAYMFVLYFGIAADLSPPVALAAYAGAGIA
GAEPMRTGITAVKLALAGFIVPFIYVYNPMLVLVDFKPFPFILAVVTAVLGVFLLGMATI
GFYKTSMAWWKRIISLGGALGLLIPGWQTDVIGLIILIGIHILQVRKAKKEAGTTE
>aco:Amico_0963 hypothetical protein (A)
MWVMSLKRLKIREGVRTSKRWTSNILISLILFSAFYLLFIPVHFLSFRTQDWELCSALAP
SGVEIKTGYIHSVEKTPVEDVYVLSGPRLWLWEERFRSHNAGLPTEPPPRGRFLLQKDWM
VIRGSPYTWEVLRIRIGDDELGKNWVYSSTTGKLDLYQLIPNNVFYIEVTQVPLLFRKR
>aco:Amico_0964 transcriptional regulator, XRE family (A)
MFSGKRLSELRVKRGLTQLELAEKLGVSFHTILRWEKERRFPDVFHLSILADVLETSVAY
LMGEKKNGSGKYYARDIDKEAVIAVPLLDSSFVACAGWGFGDMEGIEPDFCATLIVGKDD
IGRIGGKCPYAIKVEGDSMQEAGIPDGARISVNPEEPIYNGDAVLVKWGRRGDLAVKWYY
EYNDRVELRSSNPAKYPPIIITKEEIEQEAEAGNIDFFRICGKVMVVSVIPKRGI
>aco:Amico_0965 hypothetical protein (A)
MGIQFTRSDGKIRSIHDELLGILIPTPPAAFLFKENGAICIVDRSVSPSNGDSVIIYNES
QGFQRITFSERVDNEQVWGVVTWICHEACGSKANSSVRL
>aco:Amico_0966 DNA-directed DNA polymerase (EC:2.7.7.7); K03502 DNA polymerase V (A)
MKHVAVKPIVLCDCNNFFVSCERIYRPDLQKKPVIVLSSNDGCVVSRSNEAKALGIPMGV
PFFQVEKACRHYGIAVFSSNFELYQDISSRVIAVMKDNAPTVEVYSIDEAFLTFDLSSYA
HIEEKMAQIHKQVYQWVGIPVSIGAASSKTLTKLAAEYGKKHEETGGCYSLLSLASEEMT
NFLERVPVGNIWGIGKQLAMRLGKHRIRTARELRDVRDERIMKIIGMPGVKTAWELRGIP
CIKIKEAETLQKTLQVSRSFGREIKDVDGIAAAITHFVSSAGIRLRQEKALAGAISVYIT
TNPFLTPYYSNSVSIPAPYPTNYTPQLIKLALLGLDRIYKPGYYYTKAGVTLEDLSSRSY
MQRYLFAKDEGDDADKKQTLMDVVDAINENVGEKIISPAILHFNEGKEWAPRSNLKSPAY
TTRWEDVPYVETAD
>aco:Amico_0967 riboflavin biosynthesis protein RibF; K11753 riboflavin kinase / FMN adenylyltransferase [EC:2.7.1.26 2.7.7.2] (A)
MIQVIGAFDGFHKGHQLLLKEAERLSVEQNDTWGVVTFTPHPQYVFNPDRLFLLFTEAEK
RQIASALHIQNILWMPFDQYIAALNPLDFLRRLESQTSVTGIVVGENFRFGAGRKGDIAF
LRQYCKKKNILFSPVPTLEIDGLAVSSTVIRSEVLSGRMQMAKYLLGYPFFLYETVVHGH
HRGRELGFPTANLTVPDHKIIPPSGTYAATVIIDGSFHPGALNIGSNPTFTDVKGLRIEV
HIPGFSDDLYNKKIMVFIEEYLRSEKRFSNRQALAKQLSRDSEIAVTLFEENTERENPFY
RRFSQQFLHKEHLPIE
>aco:Amico_0968 tRNA pseudouridine synthase B; K03177 tRNA pseudouridine55 synthase [EC:5.4.99.25] (A)
MIEGLLLLNKPRGLRSAQCVSAFRHKLPQKIKVGHGGTLDSTADGLLVLLAGAATRLSNY
VMMLPKEYMVTIQLGTTTDTLDYDGTVTATYPFRHIQDKDIDRILPAFLGMRMQKPPVIS
AIKLNGKRASDLKRKGIEPQISPRPVTITSILRTSTISEEGQVSFFIKCHKGTYIRSIVR
DLGYMLGCGAIVGELTRLKTGLLSLDQAISFEELETAAEQDIDKHIMSIGEFIRHFTVFS
GDDQTENDLKNGMFISIRKLHCESRGQVPTEVVVCFTGRDLISLGVFVKKENNIFFKPQT
NLFL
>aco:Amico_0969 phosphoesterase DHHA1; K06881 bifunctional oligoribonuclease and PAP phosphatase NrnA [EC:3.1.3.7 3.1.13.3] (A)
MNLESSITLQEIFSLLSSFRTWIILTHQKPDGDAVGAASSLAVYGMEHGKNIRWGGVDPL
PTTYSFLPLADQYEIFPHINELLPFPEKTAVISLDTSNLERSVPGLEIVQGKHPIFNIDH
HGDNTRYGDYNYIDESASSLGEILWHMFHLANAQYDYNTAMGLYTAIITDSGKFSFSSTS
PRTHQAAAELLQKGVSPSDLNHKIFYSQPVESVHLWGKAFARVQLIVDDRASLSWLSLQD
FSQLGSSPADTEGLVNELLRVKGAEFAVLLVEEQDQVRVSLRSRGDISAREIAQQFGGGG
HIQAAGCHIEAALTEAIAIITESVKEAMQ
>aco:Amico_0970 ribosome-binding factor A; K02834 ribosome-binding factor A (A)
MATYRMQRINKQLQREICLLLEYKIKNDVAKDAIITEVSCSKDLEVATVFFVTLDQKQRK
AVLKALESVAGPIRSLLGKRLRLRQIPEIRFEIDSSVDYGRRIDALLDSIKESSNNELSA
EDDQIDEFGE
>aco:Amico_0971 protein of unknown function DUF503; K09764 uncharacterized protein (A)
MKNNESILPYVGFFQVQIDIPACRSVKERRQVVRSLIDKIRRRWNVSAIDLGPENRWDQA
YLAFSLVGTSYGMCKDRIEALKNFLEREEEMATFNIIHFWQEVDAYGDLSDAED
>aco:Amico_0972 translation initiation factor IF-2; K02519 translation initiation factor IF-2 (A)
MSKIRVYELAKMLEISNKDLLTMLEDLGIDAKTHMSSIDNDAAQLVEETIRKKEAKQPPK
TQKEETKVKEKQTIRVREAATVKEVAQVIDVPVAEAVKALLDLGIMAPAGAQVDETILIA
LGEAYGIDFEYEEPEEEKVATGRPVFHGKHMEPRPPIVTVMGHVDHGKTTLLDYIRQTNI
TAREAGGITQHIGASTVTYEGKNIVFLDTPGHEAFTAMRARGAQATDIAILVVAADDGLM
PQTKEAINHARAAGVPIVVAVNKIDKPAARPDRVRQQLSDVGLVPEEWGGDSIMVDVSAK
TGEGIPHLLEMVLLVAEMEELRADPTVTPEGIVIEANLDKGKGPVATVIVQQGTLRKGDI
ILLDTTWGKIRAMLDSRGRQFLKAGPSTPVEILGLTSVPQPGEHFVRVDNEKSARDEISK
REQEKRESENVTAKRLTLEELYSQLKEGEIPQLNLLVKTDVQGTNEALCAALEKMGTNEV
GINIIHRGVGRIAESDIMLATASNAVVIGFNVRPDKNAERIAEVEGVQIRLYNVIYDVVD
DVKAALEGMLTPTIKEEELGQAEIRQVFKVPKAGKIAGCYVTEGMIKRNCRVRIIRDGVV
IWTGSLANLRRFKDEAKEVKAGYECGMSFTNYQDFREGDVVEAYELVEEKRYLE
>aco:Amico_0973 hypothetical protein (A)
MIEQELFSVLGLARRAGLLIIGVDEINKKLKKNKEGLLVLLASDASSSVKRSVTAKMAEG
QSILINIPLTCGEVSRAIGTTSTQIVALSRRSGLGEKIQALLAEGGNMLE
>aco:Amico_0974 protein of unknown function DUF448; K07742 uncharacterized protein (A)
MADEKRRRPRTCIGCLSESPKKTLIRIVRSPDGIVTIDRTGKKPGRGAYLCLDMECIEKA
RKKNSLARALRCTVDNSIYDELIAIVEGEQGR
>aco:Amico_0975 NusA antitermination factor; K02600 N utilization substance protein A (A)
MQLGRDFVRALKQLTAERGLTSEVIASSLEAALISAYKKYQGGDRNVEVHIDLESGNVSI
YEVRLVVDEVDNPDAQISLIDVQKLGFTDVEVNEYVRIEKNPENFGRIAAQTARQVIIQK
LKDAERQIIFEEFSGRVGDLVNGIIFKSENDQVLVRLNDRTEAILPKEERVINEKYTPGE
RLKFYLLDVRQTTRGPRIVVSRTHPGLLRKLLELEVPEIQEGIIEIKSIVREAGTRAKVA
VQTLDINVDPVGACVGNNGARIKSISQELSGEKIDVIIWSSDPLIFVRNSLSPAKIVKIE
PILEQDKAVTVYARPDQLSLAIGKAGQNVRLAARLTSWKIDIKALEPERMPTLQDIFQDI
IE
>aco:Amico_0976 protein of unknown function DUF150; K09748 ribosome maturation factor RimP (A)
MSKPLFDKEKLSASLRQIVESLGYECVGVVFAQESKNLYVKVYIDVLGGITVKDCETVSR
SLSRYLDENDSALPDRYFLEVGSAGLDRPLFSLDDYARFAGKKVKIRCQTLVEGRKRFTG
TILSVDNATKTVCVQLEESDQKVEIPFASIQKGNLVYDQ
>aco:Amico_0977 inosine-5'-monophosphate dehydrogenase (EC:1.1.1.205); K00088 IMP dehydrogenase [EC:1.1.1.205] (A)
MSIENKFVPYEGFTFDDVLLEPGYSEVLPSLVDVSTYLTPDIQMNAPICSAAMDTVTDGR
LAIAIAREGGLGVVHRNMPIERQAKEVDMVKRSEAGIIVDPFFLHPQDKVKQAVELMEHY
HISGVPIVDHSQKLVGIITNRDLRFVTNFEQDISALMTHERLITGPEGTTLEEAKDILMR
HKIEKLPLVDKNNKLKGLITIKDIQKVKDFPSACKDGHGRLRVGAAVGTGADVFERAEAL
IKCGVDLIVVDTAHGHSSKVLQTIREIRRKNKDIPLIGGNIATAEAAIALIDSGVDAVKV
GVGPGSICTTRVIAGIGVPQLSAVFNVAKVAHERGRKVIADGGIRYSGDIVKALAGGADS
VMIGSLFAGTEESPGEVVIYRGRSFKSYRGMGSLGAMKEGCSKDRYFQESATAEKLVPEG
IEGLAPHKGPLGAVVYQLVGGLRAGMGYVGAKTIEDLHKIARFVKITPSSVKESHPHDVV
VTKEAPNYWIE
>aco:Amico_0978 glutamyl-tRNA synthetase; K09698 nondiscriminating glutamyl-tRNA synthetase [EC:6.1.1.24] (A)
MIRTRFAPSPTGLLHIGGARTALFNWLFAKKNRGQFILRIEDTDQERSRHEYAEMLNEDL
TWLGLCSDENPWSGGSYGPYTQSQRFEYYEHYLKILKEKGAIYPCFCTPEQLAEDRRQQL
EKSKPPRYEGRCRFLSTEEIGEKIAKGERPCWRFAVPESGFFVLSDLIHGDISFDYAEIG
DFVVQRSDNWPTYLFTAALDDALMHITHVIRGDEHIKNAVLQILIQKALGLPSPFFGHVP
MIVSMDRQKLSKRTGADAIREFREKGYLPEALIAYLSTLSWAPDSSVNLLDKEEIIMAFS
LERIASSSPVHDETHLDHWQSQALRARGPQWLLEEFIKLDSSITAKILAMNLRFLHLLLE
DISGACLTVLEVLESSKWLFDSPDLSEVKENLSPEWKPEIIEILRQTQEWEPAILDKTLR
SWQKGKKLKGKEFFHPLRLLLSGEEKGPAIPLEMAALGRSETLRRLERA
>aco:Amico_0979 2C-methyl-D-erythritol 2,4-cyclodiphosphate synthase; K12506 2-C-methyl-D-erythritol 4-phosphate cytidylyltransferase / 2-C-methyl-D-erythritol 2,4-cyclodiphosphate synthase [EC:2.7.7.60 4.6.1.12] (A)
MKRFSFIIVAAGLGERMGGSPKQFRRLGGKPLWQWSFFTAWELFKKKAIHEIVLVVPLFA
VEQIRKEVAVLSGSSQNCTVTAGGLSRTESVRNGLKGAGCEYVLVHDAARPFLSVNLCHR
IIEAMDSECGVIPVLPITDALKKVETIQNQEAILSLSRENLYITQTPQAFPRCGLLTVLK
GEDDSYRDEAEAWLKFKGSLKKVEGDSFNMKITYPQDFQMAEMLMGNKKEYRTGQGFDIH
PLTPSRILVLGGVTIDSPLGLEGHSDGDVITHAVMDALLGAAGLPDIGILFPASEPSYKD
AYSFDLLKEVATLLQRDRWNIEWVDVTLQAQVPPLASYIDVIVEKLQSGLCHCGDKKLIV
HLKVKSGELIGPVGNAQCMICTATATLSRNGRFNE
>aco:Amico_0980 PilT protein domain protein (A)
MTDGFNNMIKRLCRMLMMVFFGIAGYQIAMLAMPFIPAPVSEVFRLWMPGWLAKEIFFVV
ACVAIFALIGWAITPLLLKGLGFIGALFEFHLKGLSWQDISSAILGLIVGLLIANLIAVP
FFDLPVGSYIAVVLNIVLGYLGARIFWKRQEDIRGVFNLGALKERLTTRKIRGKKGVAGE
EILEEEWCPPRKILDTSVIIDGRILDIARTGFMEGVLVLPRFILLELQAVADSTDPARRT
RGRRGLDVVNELQKLSTLEVEIMEVTLKQLKVETVDSGLVALAQQIGGEILTTDYNLNKI
AQIQGVTVLNVNDLANALKPMLLPGESIIVDVIREGKEPHQGVGYLDDGTMLVVEDGEEY
VGKRVEVVVTSMLQTSAGRMVFGRIRREVRV
>aco:Amico_0981 recombination protein RecR; K06187 recombination protein RecR (A)
MALPEPLLQLVTLLKRLPGVGEKSARRMAFFIIQQPGSYPEELAIALHGLKERLCECSKC
GNITDVDPCSICTDPLRERQTLCVVETAEDLLSMEQAGIYNGLYHVLKGKISPLDGEDLP
PSEYERLKERIINTRVKEVIIATNPRVEGDLTFYSLFSELEDLDVKISRLAYGLPVGGSI
EFADRITLHAAFESRVDVRKNKRR
>aco:Amico_0982 conserved hypothetical protein; K09747 uncharacterized protein (A)
MKMDKLMKQAQKMQAQMMKMQEELAHERVEGNAGGGMVKVIANGQGDIVSVKIEKEVVDP
EDIEMLEDLVLAAVSDALKNSRELANSKMGQFSGALGSLGIM
>aco:Amico_0983 protein of unknown function DUF163; K00783 23S rRNA (pseudouridine1915-N3)-methyltransferase [EC:2.1.1.177] (A)
MKIVIITVGQPRNQNIAELINEYSKRCRPFMPLEFEHVPEARGASAPEKAIEQESDGLLK
RIKNRDYLVLLDEKGEQFTSVAFSQWVYRSIGEVRGRLVFVIGGSHGVAERVKKRSQVKI
ALSMLTFPHELCLLFLTEQLYRAIAIHEGMSYHH
>aco:Amico_0984 H+transporting two-sector ATPase D subunit (A)
MRPPTREQLLDIRRQMGTVQYGKQLLEKKRDALLRAIEEDRRKFKELDKLFREQIKHLSF
VYALVRMYEGQTVMQLLKPDAGTLKVISKRHTLMGCRFTQFQPGKGRGSPLTGLSYDPAM
TSLYLDELLSEMKKIEERIWTYINLKAKLASLEKELSKTMMKINTLQYILLPELKQEESR
IRDILSERERQERYAIKKLSKKKKGKGYSPIAK
>aco:Amico_0985 H(+)-transporting two-sector ATPase (EC:3.6.3.14); K02118 V/A-type H+/Na+-transporting ATPase subunit B (A)
MRLALEGYRSVFGIAGPLIFVSGIREAGYSELVRIETPYGLRSGQILQIQDDICVIQVFD
GTMGLNTGETTVWLERDVVKMPVGLSLVGQVLNGRGRSIDGTPLSFIDKDLPITGMPINP
VRRTSPNAYVETGISSIDMMNTLVRGQKLPIFSGSGLPANEIAAQIVQQAAVPGRETDFL
VIFAAMGITRREARYFIDTFESTGAINNGIFFMNLASDSAVERLLTPRMALTAAEYFAFE
KGYDVLVIMTDMLYYCESLREISAAREEVPGRRGYPGYMYSDLAEIYERAGCVENCQGSI
TQIPIITMPDDDMTHPVVDLSGYITEGQIVLDRGIHDRGAYPPINVLPSLSRLMNKGIGK
GKTFDYHRALADQLYASYARALELSRLRLIVGDDGLTETEHLYIKFGENFERNFVNQRHI
HRTIAESVNVAWQCLSELPVRELYRLPEHYITEKLGRHE
>aco:Amico_0986 H(+)-transporting two-sector ATPase (EC:3.6.3.14); K02117 V/A-type H+/Na+-transporting ATPase subunit A [EC:3.6.3.14 3.6.3.15] (A)
MGVASSGNITGISGPVIGAVTYTPIKMFEVAYIGHSKLLGEVIRIKGDRVDIQVYEDTSG
LTKGEPVIFTGELLAVDLGPGILGSVFDGIGRPLEILGKDSIYLKKGIHLPAIDSRKKWY
FTPSIKEGEIVTPGTFIGYVFEGSFLQHRIMAPPYIEPAKVVWVASEENYTIEDSICRLE
NGVELTMKQRWEVRRPRPVLSRLSFDAPLLTGQRILDTLFPIAIGGAAVLPGGFGTGKTV
TQQSLAKWCNAEIIIYIGCGERGNEMTEVLEEFPELSDPFHNAPLMERMVLIANTSNMPV
AAREASVYLGMTLAEYFRDMGYNTAIMADSTSRWAEALREIGGRLEEMPGEEGYPAYLGT
RLAQYYERAGRAKLLGLPEREGSVTVINAVSPAGGDFSEPVTQASLRLSGAFWALDKRLA
QQRHFPAINWQQSYTLYEGSLASVFERELGSQWKVLKSYLKEMLDREKVLTDLVQLVGRD
GLSEEDKWLLAHVETIKVVFLQQNAYSDADASCSMKKQFILLKLLYDLDNLMRQRIESGL
LYDQVADYPLRVELLRLREKPEIELEQQGNQWLKNFDDKLESLVVIPE
>aco:Amico_0987 hypothetical protein (A)
MTFQEKRALVLGRQLFIDLWGLEGFEGVLCEKPSDIQHIFRELLDESIAFVLVEESWFRN
LPDTYRKRLAKTQKPVWIPFPSLEIETD
>aco:Amico_0988 H+-ATPase subunit C-like protein; K02119 V/A-type H+/Na+-transporting ATPase subunit C (A)
MQSLEQFLLESHYGESLRLKLVTSRGGPLRRIEAAIAHEVNLQLRFVQEKAEGEAKELLG
VVLARSDLMNGRILLRALHTGSKNGEEPQWHNYGNLTEGFYSDLWKNTKTATDIIEGCRA
LGHPYALAIAASFAELDQSGNLVRAERMLLLSMLDLFWKKVGQFDSGNSRLLQEYLERSI
DMWNLGIWLRQRYGQVSTVEATKMYLQNGRWIFIEKLSKTTILSEVVQGTPWQGIIKPIE
NNKPQEFQRALFVQFMKWQSDLFRADPLGVAVGLGFIAKYLIEWQNLSLLAVGLSLGLSE
KELESRLIPIHS
>aco:Amico_0989 hypothetical protein (A)
MGNFLQNQDLTLFIEALKKEHDEKIDSLRKKTENDIADAISSRRSDVEIRIAQMRNLHKE
RAQRLLEKNKKRVHNRLRKEFLDEYNNIVAEVVRRVTTRLSELRQDPELYGVIMKNLLDE
ALEFCPIPCVIFVHAGDEIFFTHDRGVVIKADKTMERWGGCMVMSEKGDFIVDNTFRTRW
EKFEPVITRKIAAQANQILREAEFLSRKLRLS
>aco:Amico_0990 H+transporting two-sector ATPase C subunit; K02124 V/A-type H+/Na+-transporting ATPase subunit K (A)
MEKGIIALAAALAVGIPAFATAMAQAKIGSAGAGTIAEKPETAGVMIILEAIPETMVILG
FVVAIMLILQFA
>aco:Amico_0991 V-type ATPase 116 kDa subunit; K02123 V/A-type H+/Na+-transporting ATPase subunit I (A)
MIRDMLRFAIWGVSSRKTEIIESLHDFGVLHLDFPRSTDMSTPHLDKLRLLRGKLLGMLE
SLEWKEWASLKDSDIEHARKSMRLPLDEIISEVNESLDQFSDRLISTLNERNSLQELHHK
LKRSQDILFHFHSFIKEETSQGVFVSLWWVERENIPEILSTLRNEIVQATPAKDREYLRH
HSYRHSGDETLLAISVLGQDADVVSRVLVSYDAIRWKAPAGFEREVLLDSVDAIKEEISV
IPRRLEELQVNLRETALTWGPKFAALYILADEKLEALLVENAAHSLDDAFLIEGWIPGDE
LELTVVRLKEQFGGNVFIQWRYPSAEEWNYVPTSLSNRALFKPFEIFLKLLQPPRYKTAD
PTAVIALFFPFFAGCMVGDMGYGALILLLGLWLYGKKKKKILSNVGYIFIFLAFWSIFWG
AAYGEFFGDLAHRLFHLNPLWLERSHAVMPVMIFTVVLGAAHIILGLLIGFYEGVKTKNR
HVWMEKAGNLLVIFALICALVGLKGWLPESFFTMAISLLILGLVFLIAGGGIGGLVESFG
SLGNILSYVRIAAIGLSSAILALVASKFVDVFGLSILGLFLALCIHLLNFVLAIGGSSIH
AARLHYVEFMGKFYVGGGKNYRPFSRRRELRWKKE
>aco:Amico_0992 hypothetical protein (A)
MNNFEVQSVEKQIDEFRLKLEEEYEHEEQNLLEQKKRALARLEEMEKATIQQVEDEWKDR
EVKVAFQTEEYEKELRSVLSQLIEKVNSSIGLGNLIDEGINAVAVVERKKANNGN
>aco:Amico_0993 putative signal transduction protein with CBS domains (A)
MNTCAGELMHRDLTAVMEEDLIQDAVHILYSHNLSGIPVVKEDWELVGYLSETDILQAAI
PTYLEILAQSSFLNNGEIHLVDRFKNLGKKVVREFMTKNPYSVPPSASLMTVADLMLRKK
IKRLPVVEGNKLIGIINREAFCEYVMEERDSE
>aco:Amico_0994 glycosyl transferase, WecB/TagA/CpsF family (EC:2.4.1.187); K05946 N-acetylglucosaminyldiphosphoundecaprenol N-acetyl-beta-D-mannosaminyltransferase [EC:2.4.1.187] (A)
MVSGIWSGDPEITLITGTAVIAAVVGMYQHVYPQKKIRWIYFLLGVLFAVSGPKITFLGL
PQGEYLYLNDFISVALTGAWLAVFPILIQELDNIPGMAGHLLAVTFSILLAATVMSGQYL
PDAFYTSLTGLLLLGVFWSRHGHMYRRLGESLSAFWGVLVAGTSLLGVSKGITFSTMMAL
PLGLFAIPLMETSLHFASMALSANPKGAMVIYRSLIGKGIDHPSAVKFITSICALVGAVI
AMFQLTAGQQTVFFVSVLVFFAGLTMIPVFSRLMSLKTPSGERPELWGVALDNVSMNYAV
AKVHSLLIQNTGCSLITTVNSLAVQTAVKDQEYKEIVSHSALTLADGTGLIWALRFLGKP
IQERITGIDFLLQLCRTASAEEWPVYLLGGKPDIADQAAKKLQALYPGLKVAGVQHGYFS
AAEEKRIIEEIRQNGTRLLFVGMGIPRQEKWIHAHRQELGDLIAIGVGGSFDVISGNLSR
APLFIQKAGLEWLYRLIQEPWRWKRDLDLFAFAVRVLLTKLGIVRR
>aco:Amico_0995 amidohydrolase (EC:3.5.1.32); K01451 hippurate hydrolase [EC:3.5.1.32] (A)
MKLLDHKIAAIKDELVTIRKDLHSYPELGFQEFRTAAKVANYMEKLGFEVKTGIGETGVI
GLLRGKNDGFTIGLRACLDALAIEEQSGVEYSSKNRGIMHACGHDGNMAIVLGAAKILSQ
YKDKLNGNVKFIFQPAEEDTGGAAEIIKAGGLKSPDVDAIVTLHNWPGLKQGVMAVKSGP
VMASSDIFQLKIIGTPGHGAWPHLAVDPIVVASDVISQLQHIISREIDPLETAAITIGKI
SGGTAVNIIPEAVTLDGTVRAFDPKVRDFIQIRIEEIVKGITQAARAAFEITYDRIMPPV
NNDACLTAQVYEILKKALEPDMVTDNFTPVMGCEEFALFQEQIPGLFLYIGNDMEGYDMI
PIHAPNYVFNDEILVIGVKALCEIVFGFNKISE
>aco:Amico_0996 seryl-tRNA synthetase (EC:6.1.1.11); K01875 seryl-tRNA synthetase [EC:6.1.1.11] (A)
MLEIKWIRNNIEEVKAFLVNRNNDFDVDRIVILDEEKRSLLTETENLKAQRNEGSRKVAE
AKASGQDADVLMEEMKNLGQMVKEKDSKIAEIDQELQSLLLQMPNRPHDSVPVGKDENDN
MEVRKWGTPKEFVFEPQAHWDIGEKLGILDFEKGVSLAESRFTVLKGAGARLERALINFM
LDLHTEHHGYKEIQPPFMVSSQTMQGTGQLPKFAEDLYKCEGEDLWLIPTAEVPLTNLHS
GEILPEEVLPLYYTAYTPCFRKEAGSYGRDVRGMMRQHQFDKVELVKISKPENSYDELEK
[truncated: 370,448 more chars]
