# Supplementary material for: Assessing in silico the recruitment and functional spectrum of bacterial enzymes from secondary metabolism
Source: BMC Evol Biol. 2017 Jan 26;17:36. doi: 10.1186/s12862-017-0886-2 (PMC5270213; doi:10.1186/s12862-017-0886-2)
Supplement: Additional file 4: — 15 multiple Fasta files (1 per genome, compare Table 1) containing the sequences of the data set enzymes PM*. The genomes are named according to KEGG nomenclature. (ZIP 7193 kb) [file 12862_2017_886_MOESM4_ESM.zip › T01414.fa]

>tsc:TSC_c00010 dnaA; chromosomal replication initiator protein DnaA; K02313 chromosomal replication initiator protein (A)
MFLRKRGGVALTHEAVWQHILEHIRRNITEVEFHTWFERIRPLGIQDGVLQLAVPTSFAL
DWIKRHYAELIQEALGLLGAQPPRFELKVVPSVAVQEDIFHTPAPSEAAKPNLNPKYTFE
NFVVGPNNSMAHAAAVAVAESPGRAYNPLFIYGGVGLGKTHLMHAVGHSVAKRFPHLKIE
YVSTETFTNELINAIREDRMTEFRERYRSVDLLLVDDIQFIAGKERTQEEFFHTFNALYE
AHKQIILSSDRPPKDILTLEARLRSRFEWGLITDIQPPDLETRIAILKMNAEQRGLRISE
EVLEYIARQVTSNIRELEGALMRTIAYASLNGVELTRAVAAKALSDIFASKEVEVDPHEI
VRKVAEYFALRPEDLVGGGRRKEVVLPRQIAMFLVRELTRSSLPEIGQLFGGRDHTTVLY
AIQKVQELSESDREVQKLLRSLKEALT
>tsc:TSC_c00020 dnaN; DNA polymerase III, subunit beta; K02338 DNA polymerase III subunit beta [EC:2.7.7.7] (A)
MKVKVPKTLLTEHVALLERVIPTRSSNPLFTYLGLALTPDALVLFGTNGEVDLEVRLELP
TEGEGRFLVPAQPFFQLVKSLPGDQVELDFGAELSLSSGSFSTRLSLAPDEGYPELFFPS
LEGPAEPYPLQTLLPVEELLKALSHVRYAASNEEYRAIFRGVQLEFSEGGLRSVASDGYR
LALYRLAKPQPFAKKVVVPARSVDEMVRVLKGMGEGEVALALGPGVLGLATGKGQLRMAV
RLMEGEFPDYERVIPKEFPLKAAFDVEAFREALRRVSVLSDRQNHRVDLLFEERRVLLSA
EGDYGKGQEEIPVRLEGLPLAVAYNARYLLEALSPLSGQAVLLLSGPTSPSLVRPGEAAE
GYQAVVVPLRV
>tsc:TSC_c00030 eno; phosphopyruvate hydratase; K01689 enolase [EC:4.2.1.11] (A)
MTTIVNVKAREVLDSRGFPTVEAEVELEGGARGRAMVPSGASTGTHEALELRDGGRRYLG
KGVRRAVAHILERIAPELIGLDALDQEGVDRAMLELDGTPNKANLGANAILAVSLATARA
AAEALGLPLYRYLGGVQAVTLPVPLMNVINGGKHADNRVDFQEFMLVPAGVESFSEALRV
GAEVFHTLKGVLKEKGYSTNVGDEGGFAPDLRSNEEAIELLLLAIERAGYTPGQEVSLAL
DPAASELYQEGKYHLEGEGRVLSSEEMVEFWATWVDKYPIRSIEDGLAEDDWEGWRLLTE
RLGGRVQLVGDDLFVTNPDRLRQGIQQGVANAILVKVNQIGTLSETLEAIRLAQRSGYRA
VISHRSGETEDSFIADLAVAVNAGQIKTGSLSRSDRLSKYNQLLRIEEELGRAARFLGYE
AF
>tsc:TSC_c00040 pyk; pyruvate kinase; K00873 pyruvate kinase [EC:2.7.1.40] (A)
MRPFKRTKIVATLGPASDSKEAIRALAEAGADVFRLNFSHGTHEEHRRRAAWVREVEKEL
GKTLAILQDLQGPKIRIGRFKEGRVELKAGQPFILTRAPVEGDETRVSITYKGLPEDVAP
GQVLLLDDGRLRLRVERIQGDEIHTVVELGGILSDSKGINVPGSDLSIPALSEKDIQDLA
LGAELGVDWVAVSFVRTRDDLLLARHYLARHGSRARLMAKIEKPSAVYRFEEILEEADGI
MVARGDLGVEMPLEEVPIMQKRLILKAIAAGKPVITATQMLESMVQNPSPTRAEASDVAN
AIFDGTDAVMLSAETAAGAYPVEAVATMARIARVVESSPEFLQKLNVLRPAPTPTTQDAI
AQAADDIVEAVDARAIVVFTATGSSARRIARTRPKVPILALTPNPEVERQLALVWGVLPH
LAPDPQDTDDMVRIALEKAKACGLAQVGERVVIAAGVPFGVRGTTNLIRVERVS
>tsc:TSC_c00050 hypothetical protein (A)
MPPPTGSGKLTPHPDCFGESTPAKRLFQDSHPGTARVG
>tsc:TSC_c00060 conserved hypothetical protein (A)
MRLLALLLFLSCSLAQTLLPASTFGLSFREEASAWIYEGEGVRFVYVPGVGWAEPLDPRL
PPPDGEKLPLEALKALGYFRTPEAGVRHGTQGRALRLVLDLPGPEPAAKPSSEGQAPGSL
SLLLPYLAPGMTQVPWPKGMEARVRLLPGGTELSLNFPGKLLRYRLFPLKDPARLVLDLY
ALEAEVEEPVAAGVRYREIWAFTPEPLRLYLVEAEKGRLVPVGKPGVRALPKDLAPNALA
VLNGGYFDPKTATPIGLWVQDGVTVSYPSGRMALLWDGFSFFLGVPRFEAMVQGPSGERV
RVGINTSRARYTAHTVPGPVGMEGEEVALVMGNRVQAIFPAPQELPPGAWALAFPKEAPP
FPLRPGDSLSLYGRLDPPFRYALEAGPLLVQKGQYAFDPNRENFRDPRPLEAIAPQAAVA
WTREGKLWLLVSEPTTPGVLARALLTLGAWNALRMDGGGSAQLWVKGRLRNPYQGSPRPV
VSALALYAP
>tsc:TSC_c00070 conserved hypothetical protein; K14415 tRNA-splicing ligase RtcB [EC:6.5.1.3] (A)
MRFEKIAPYTYRIPRQGKMRVDAIFFASEEILKDLEGENYASLQQLMNVATLPGIVEPAL
AMPDIHWGYGFPIGGVAAFDPEEGGVVSPGGVGFDVNCGVRLLASHLTLEDLLPRQRELA
DTLYRLIPSGVGSERKDVRFSKKELKEILREGAGWLIRRGFGYPEDLHFIESEGRLPWAN
PDKVSERAFERGAPQIGTLGSGNHFLEVQYVDQIYDEEAAEAFGLFPNQITVLIHTGSRG
LGHQVCQDYVERFLKVAPRYGIELVDKQLAAAPIKSPEGQDYLQAMAAAANFTFANRQLI
AHFVREAFEAVGFPPREHGLRVLYDLAHNNAKFEEHGGRRVLVHRKGATRAFGPGNPEIP
LEYRHVGQPVLVPGDMGRYSYVLAGTEKAMAVSFGSSCHGAGRKMSRHQAKRVAKERNLV
KELAERGILVRAATKATVDEEMPEAYKDVSVVVEAVQGAGIGKKVARLRPLIVVKG
>tsc:TSC_c00080 putative lipoprotein (A)
MLKKKEVGMTRGWLLFVGALLGLLGACAPRLVLEPQVPLPQVEVGKGQITPQWVLPGNPL
PHVDDFESYPLGAVLTTIASKRYGLLGKEARFTITEALNPQNAITRAVRLARFDGAFLTT
GAGDWTNYRVRMDVKSLGNPYWGSAGLLLRVFLDPAGTRALEFYFGLEGIELTKVLGEQR
QVVAKRPELKETGRGFIMDKMWHRLEVTARNTGEVRFSMDGGELLFWQDPDFRQGGLGLG
VHDPDLVFYLDNLEVTPLSEPSKAP
>tsc:TSC_c00090 protein serine/threonine phosphatase; K01090 protein phosphatase [EC:3.1.3.16] (A)
MSSLAFALETHPGLKRPKNEDAVGHALTPWGGVFVVADGMGGHRTGEVAARLAVEMILEN
LRNVDPSPRALLQAFEKANERIYQEAQRPENRGMGTTATCLLLDLPYALIAHVGDSRAYL
LRKGELTLLTEDHSWVAERVRQGLLSPEEAKTHRWRNVITNALGSFPQARVDLMGLKLEP
GDVFLLCSDGLSGVLEDRTLGEVLKSFPPEEAARRLVALANEWGGPDNISAIVVRVPEEL
PQGGRPYALPLEAAKGAPVRLKLGEEPEELPTQVLEPKRPRVRLNWRDALLVLLWVVVVA
YILLGYFKRP
>tsc:TSC_c00100 ndk; nucleoside diphosphate kinase; K00940 nucleoside-diphosphate kinase [EC:2.7.4.6] (A)
MERTFVMVKPDGVRRGLVGEILARFERKGFRIVGLKLLQITQELAERHYAEHREKPFFPG
LVSFITSGPVVAMVLEGPNVVAEVRKMMGATHPKDALPGTIRGDFATTIDENVIHGSASL
EDASREIALFFRPEELL
>tsc:TSC_c00110 hypothetical protein (A)
MERVAIFIDGSNLYKGLVQHLGPDYRLNFVEFISLLTAGRRLLRAYYYNAPLPPEDPAAK
AHQSFLNYLKRVPYVAVRLGRLERRADGFVEKGVDIQIAIDILRLAYADAYDVAVLVSGD
GDFAEVVKVVQDMGKQVENTTFHALSSHRLAQQADRFYPLDDFPWERLRAQSLPQAPESG
E
>tsc:TSC_c00120 folB; dihydroneopterin aldolase; K01633 dihydroneopterin aldolase / 7,8-dihydroneopterin epimerase [EC:4.1.2.25 5.1.99.8] (A)
MGEIALLGLEFYGRHGVRPEEGRLGARFVVDLWLKVPFEGKGDRLEETVDYAAVYALVEE
VVRHRRFYLIEALADHLAEALLQAFPRLEGVRVRVHKPHAPIPGVFRDVYAETEKTRS
>tsc:TSC_c00130 folP; dihydropteroate synthase; K00796 dihydropteroate synthase [EC:2.5.1.15] (A)
MLWLRDRTLDLSRPRIMGILNLTPDSFSDGGLYLDPERALERAKTLVAEGADLLDLGAES
TRPGAEPVSVEEEKKRLLPALEAILELGVPVSVDTRKPEVAAEALKLGAHLINDVTGLRD
ERMVALCARYGVAAVVMHMPVPDPQAMMAHARYGNVVAEVKAFLKAQAESALRAGVPQVV
LDPGFGFGKLLEHNLALLKRLEEIVALGHPVLVGLSRKRSIGELTGVEEPAKRVLGSVAA
HLFAAMKGARILRVHDVAAHREALAVWNALWE
>tsc:TSC_c00140 universal stress protein family (A)
MRLLAAVDLGEGLESVVESARFLQEGLGIPAELLHVVPTPYFEALGRRFPHLRPGLEETL
RRVEKEVQKTLADTGLRARVLRGFPAQVVAGEALRSRLVLLGQRGTDALEVLARGGLARY
LLHRGEVPILLLPRALRGVRRIAVGLDDSPASLSAFRVAEAWGRALGAEVFGLHLVSGQG
GCCFPTYLDPETLGLADVLARAKAHLESLLKATGVVEVSKGEEELDLLRLAKAREADLLV
LGSKAKSTWRHRLGRMVEVLSHRSSLPLLVVPEATVW
>tsc:TSC_c00150 transporter, major facilitator family (A)
MRHGPGWYLSLSAYWFATSFKWFLVLLVILPAKVAELSPPEEKASRLGFLFGLGAVMAIL
GPPIMGYFSDRLGRRKPFLLAGSLLTAIALLLLAHAPSYLWLLVAYLLLQVADDLATGPY
SALIPDLVPRKERGTASGYMGVLQVSGQILGGAVGFLLPLAFQAYLAAFLNLLGAGLSLR
VAPDRPSGAHPRPFLAAMAGPWRDRDFLLVYLTRFLVMLGFYLAQTYLQYYLADVVRVFQ
ALGRTLAKEPFQAVALLGLLISLGAALASVPAGKASDRLGRKPLIYLSGAGLGLLMPFIL
LFPRYDAMLFLALFFGLFYGIYLAVDWALVADVLRDPKAHATDMGLWQTAIVVPQVLAGA
FGRPLDLLNARGEGLGYLVLFLLAGTFFLLGAFLVAPIRRAR
>tsc:TSC_c00160 tripartite transporter, small subunit (A)
MRFLLGLSQAIDALTEAIGRITVWLVLLVALLSAGNAVMRYGFSYSSNAYLEAQWYLFSL
IFLLGGAYALKHNAHVRIDLVSGRFSKRTQAWIDVVGTVLFLLPMAVGVIYLSWPWAMNS
FLGKEMSPDVGGLPRWPIKLALPLGFALLTLQGISELIKRIAYLTGHLQLVEEEREVVE
>tsc:TSC_c00170 tripartite transporter, large subunit (A)
MNLESLMPPLMFLALVVFLLSGYPVAFSLGAVGIVFGFLGIALDIFPAPLLKAMPDRIFG
IMSNQLLLAIPFFTFMGIILEKSGLAEDLLDTMGKLFGPLRGGLALSVVFVGAILAATTG
VVAASVMAMGLISLPIMLKYGYNPRFASGVILGSATLAQIIPPSVVLIVLSDQLGVSVGD
MYKAALIPSALTVGFYFLYVIYVALFRPKWVPALPPEARPEAGKEAQAAFALLSYLLVGV
GAYAVGRFLPAWAEWLEVLLALGVWTLVLLPWIRRNPLLRRALLSMVPPLVLIFLVLGTV
LIGLATPTEAGAMGVVGALILAALNRRLSFQVLYGAMEGTAKLTAFVIFILIGSTLFSLV
FRGVNGDLWVEGFLTGLPGGEVGFILFVMVLVFLLGFFIDFFEIAFIALPLLAIGAEALN
IDKLWFGLLVGVNLQTSFLTPPFGFALFYLRNVAPKEVKTTDIYLGGIPFIGLQLLVLLF
VYFLRDPILRFVSGMGFGG
>tsc:TSC_c00180 moaC; molybdenum cofactor biosynthesis protein C; K03637 cyclic pyranopterin phosphate synthase [EC:4.1.99.18] (A)
MDLTHFKDGRPHMVDVTEKSATFRTATAEAYVELTEEALAALEKGGVGKGDPLAVAQLAG
IMGAKKTSELIPLCHPLPLTGVEVRVELEREAKRVRIEATVRTKAETGVEMEALTACAVA
ALTVYDMLKAVSKGLVISRVQLLHKAGGKSGEWRRTPDP
>tsc:TSC_c00190 putative dinitrogenase iron-molybdenum cofactor (A)
MRIAIALSKNDDQKVYPGPFGHAPRFAIYEVEGGGKVSLLEVRENPYAAMEGGRKHELMR
ELLKDVDLRVGARFGHGGSMGAFPMAERLEVGPVSVAEALEKVRAR
>tsc:TSC_c00200 conserved hypothetical protein (A)
MAGDNGLAVEPGFHLLYARRLAWRHRLLLALPLVLLGFLHPFFALASLLPFLLPARLWEG
RALREIARASLAYPTALAYGEERLWQEARKVEIPPPPFPLGLLALYLVLLALALGSWTGL
PPREASPFWSLPNAGRPAIPQTPLEREKPAEAPGASPGKTTPPPDSPEALRSPQGKEPGQ
GQPAPTPQEGREPEPSPQGSSPGGSPQAPGQGTQAPSRGEGKPEATQEVPGQEPGQPKET
GTPTPGASGPSPTLEAPASLPLPQPTGPGQELLGPGREGKGRDLPSPWREGSPPEEVRRG
VEVYLERTPLSPEAKELLRRYFSGP
>tsc:TSC_c00210 cycA1; cytochrome c-552 (A)
MKRLLPALLFLGLLALGQSPGAKLYSANCQSCHQATGQGVPGAFPPLTHLDKVVQAKGGR
EYLIRVVLYGLQGSLTVEGKTYNGVMPPFRQLKDQEVADLLNHILTTFAKSKAKPISAEE
VKAQRAKALSPQEVLKSRPPVK
>tsc:TSC_c00220 radical SAM domain protein (A)
MKPDLHRFPLLVAWEMTRACLLACQHCRASAVPDPLPGELTTEEGLRLLEELATYTPKPI
LLPTGGDPLARPDLFLLLEEAKRLGLKVGITPAVTPRLTREVVERFKELSVHQMAISLDG
ASPESHDGFRGVPGTFALALQALEWAREVGLMTQVNTTVTRKTKGELPGIAEILAAKGVA
TWEVFFLVPVGRGALLEQLSPEEYEEVMHLLYDLSRRYPFKVRTTEGPMFRRVALERRKK
EGGEDGALVGEGRGVHLSDGFGFVFVSSTGEVYPSGFLPLSAGNVREKPLLEIYRNSPLF
LELRNKALLKGKCGVCEYRELCGGSRARAWAETGDHLAADPRCAYIPKGLGQMPLA
>tsc:TSC_c00230 conserved hypothetical protein (A)
MRKVQVGLLALLWSLGALAWAQEVVVYPSFAEVKEPVLLPPSAWVYLAGEKLSRMAPGSL
RLLGVEEKERIYQGTTVLFRYQGEGPATLRYLYTGLSGEVFYTLEEGRLTLWARLRLEGS
PLEARKLTLLAGEAPLLGVAEAKGIPMRAFAEAPSGESPFGLFRYPLPPGRLEPGTTEIP
VLKAQVSPTRLLRYQGPFRTDRLLALERGYRFKAPFPLAPGSLEVVEEGFFLGQALLPAT
PEGEVAEVWLGRDLEGRLERTVSLLQQSEKEATYRVETRLKNPYPYPIALLLSETFPQPF
RLDFPEATHLPQGYRLEVPLKPGEALTLVYRLTLPR
>tsc:TSC_c00240 metal dependent hydrolase (A)
MRGLEALPFAANLYKVPVAEGYFLVDAGLPWEAGRLLRLLREPPRLLFLTHHHTDHSGGA
RALWERFGLPILAHPKEWPYLTKEKPRPPLPIPLLGPWLANLAPPLPREALRPVEEGEEV
LGWRVVELPGHTLGQVGLFREGLLIAGDALRGKGLPPRFINEDPELTKKTVRKILDLGAE
TVYLGHGGPLSRQEVEALALKLGV
>tsc:TSC_c00250 dxs; 1-deoxy-D-xylulose-5-phosphate synthase; K01662 1-deoxy-D-xylulose-5-phosphate synthase [EC:2.2.1.7] (A)
MVLDKVNSPDDLKGLTLEELLALAEEIRSEIIRVTAQNGGHLASSLGAVELVLALHRVFQ
SPKDRILFDVGHQAYAHKLITGRKDRFHTLRQEGGLSGFTKVSESEHDAITAGHASTSLA
HALGMAIARDLAKEDYHVVAVIGDGALTGGMALAALNKIGELGKRMLIILNDNEMSISEN
VGALNKYFKELQIRKWVQDAEKLGRSILEHISPKLFGLVDRAKEAAKLILHQENPFYAWG
IRYIGPVDGHDLKGLIHILEHLKELDGPTLLHVVTKKGKGYKVAEADPIYWHGPSGFDPL
RPEKVSKGYTWSQAFGDAVTELAYLEPRLFVLTPAMREGSGLVRYSVEHPDRYLDVGICE
DVAVTTAAGMALRGLKPIVAIYSTFLQRAYDQVIHDVAIEALPVIFAIDRAGVVGADGAT
HHGVFDIAYLRTIPNLQIAAPKDALELRAMLKKALEIGGPIAIRYPRDNVERAPEGAWPE
IPWGRWEVLKEGTEAYILAFGKTLKYALEAASDDPRIGVVNARFLKPLDREMLKALAHYR
LLTVEDHQRMGGFGSAVLEALNEMGLKPQVKVLGLPDRFLEHGSIPSLHRQAGIDAEGIR
RALAEMGVPPTYERA
>tsc:TSC_c00260 conserved hypothetical protein (A)
MALALLLAACAPQATQAPEARPLLKETAFYPATTGLEWVYVPEGEALSSPPYRVRVEGPA
LYEGQEAVRFRSFGRGEDRVYYRQVGAFGVRLLGFQDPSARVVFTPPILEYPPEALLAVG
YRWGGRVTVRVELLTPGGREPLAQGGLSYAMEVLEEREVRLPAGVFQVYRIRQVYQDERG
QDAREVWFSPRVGEVRTREGRVLVEKNF
>tsc:TSC_c00270 phage shock protein A; K03969 phage shock protein A (A)
MTLLDRLSRLIRANLSDLLRRAEDPEKIINQALEDMKEALREAREQVAAAMAEGKRLERE
VESHLQEATLWEEKAKEALKAGREDLAKEALRRRKRALDLAEGFKQQAEEQKALVNRLMT
QLKALEAKIDEAEARKKLLLARKKGVEAAEAVRRMESKLDAHPALEAFEEMEARILSMED
RHEALKELDGQDLEKELAALSAEKELEEELSRLKKELGQS
>tsc:TSC_c00280 transcriptional regulator, TetR family (A)
MLLAALELLAERGYRGATTKEIARRAGVNEVTLFRRFGSKEALLRAALSRFIPAGFLERL
PAEEAPLEEGLRQLLEAYLDLLKAHQALLPKLLAELLRHPGLRGAGPPEGILGVLERVVG
FFRAQQRKGLLRSDEPPEEMALAFVGPLMARFLLGEALGVHLPLDPEAYLRGYLEGRYGA
GRGGQSELR
>tsc:TSC_c00290 ABC transporter, ATP-binding protein; K01990 ABC-2 type transport system ATP-binding protein (A)
MVQAEEVSRSFGSVRALDRVSLEVRPGEVFGLLGPNGAGKTTLVRILTGVLQPDGGRAWV
AGLEVGREPHRVKARIGYATQEQSIYRDLTVEENLLFRARLYRPKEARPLAREVLERFGL
LPYAHALAGHLSGGWRQRLALAQAVVHRPEVLFLDEPTTGLDPLSRRSVWELIHQEAERG
AAVLVTTHYMDEAERCHRLALLFGGRVLATGTPQELKALAKARARFLYAPGLSLREARGM
PGVLEAWPSGAGVRLIARREASLGGLEEVEPSLEDVFILLTKEVL
>tsc:TSC_c00300 ABC-type multidrug transport system permease component; K01992 ABC-2 type transport system permease protein (A)
MNRILALAEKEFLQIRRDHVLPRLIVLLPTLMLLLFGYAINFTLSHIPLAVYDASQDRIS
QVLLAELTKEDRFRLVHRAASPEAVVQAVDRGQARVGLVVPPGALDKVRRGESVSLEVYV
DGSDPNFAFQAQAALRKAIQEVNARILVGRAMAGEAVLPPLSPNLHTLYNPENKTAWFMI
PGIIGLVLTMFTVLLTALSIVREVESRMMESLLASPLRPHEMVLGKVLPYLFIAFGVALL
VLGLGHFVFGVPVRGSLALLLLAMFLFVLGSLAAGVLISTLARTQVQAVFGTYAYAFPTI
FLSGFVFPIDGMPRFFQLLSYLVPARYLIEVLRGVMLKGVGFAVLWPHLAALLLFSALVL
FLASVRFQRQVVA
>tsc:TSC_c00310 conserved hypothetical protein (A)
MKRIWWVGWVVLGLALAQGRLEAGVYGVSGSLASTLEGGFTLEPGEVYGKLQVGQESRGA
LGLSSSLALGPLGYLAYGLQAEVGVGGLGGMAFAEGGAGPLALAARLGYRSKRVFPLFPE
EGVFGRLSLRYRLVPKEVVGLLLERGEVLRAEVSYALREEATYTLGAGFSGLPYLVLGWK
GEVGEGMEVLDLALRLGGLNRLEAGLYLGEASLFLTLSYPFAGSLGVWLGDLGLEGGYRE
APYAWVRYAWRWP
>tsc:TSC_c00320 conserved hypothetical protein (A)
MEKPWGILLLALGLALAQSVSEILDRVERNLQDPWQAVVQGQIQGPGGQEELKARVLAIP
KENLFRIEFQKPGSLEGNFTLITEKEVWNYLYLTNQLIVSPKEKAQVQGLGFSPQGLGDL
KGLSERVSLRLVGEERLPEGVVWKLVGRAQEGQGFATLELYILKNDPRPVRFVFRDEAGK
VMADLRVVEFKKASLRPQDLKRYPKDAQVVRR
>tsc:TSC_c00330 cysK; cysteine synthase A; K01738 cysteine synthase A [EC:2.5.1.47] (A)
MRVETIIGKTPVVRLFKVVEPDMAEVWVKLEGLNPGGSIKDRPAWYMIKDAEERGLLRPG
SGQVIVEPTSGNTGIGLAMIAASRGYRLILTMPAQMSEERKRVLKAFGAELVLTDPARRM
LAAREEALRLKEELGAFMPDQFANPANVRAHYETTGPELFEALEGRIDAFVYGSGTGGTI
TGVGRYLKERIPGVKVIAVEPARSNVLSGGKMGQHQFQGMGPGFIPENLDLSLLDGVIQV
WEEDAFPLARRLAKEEGLFLGMSSGGILWAALQVARELGPGKRVACISPDGGWKYLTTPL
YAEP
>tsc:TSC_c00340 peptidyl-prolyl cis-trans isomerase, fkbp-type; K03775 FKBP-type peptidyl-prolyl cis-trans isomerase SlyD [EC:5.2.1.8] (A)
MKVEQDKVVTIRYTLQVEGEVLDQGELSYLHGHGNLIRGLEEELEGREEGEIFQARVPAD
KAYGPRDPEGVQVVPLSAFPEDAEVVPGAQFYAQDMEGNPMPLTVVEVQGEEVTIDFNHP
LAGRDLDFEVEVVKVREATPEEILHGHVHEGGHHH
>tsc:TSC_c00350 hypothetical protein (A)
MVTLSQARLAPLSLADPPLGGKVEGAFPVSKLLPLPLQAL
>tsc:TSC_c00360 cold shock protein, CSD family; K03704 cold shock protein (beta-ribbon, CspA family) (A)
MKKGTVKWFNAEKGYGFIQQEEGPDVFVHFTAIEAEGFRTLNEGDRVEFEVEAGRGGKGP
QAKKVRRL
>tsc:TSC_c00370 surE1; 5'/3'-nucleotidase SurE; K03787 5'-nucleotidase [EC:3.1.3.5] (A)
MRILVSNDDGIFSPGIKALGLAMRALGEVYVVAPDVEQSAVGHGITVRRPLRFKHTASAG
FGEIPAYRVDGTPADCVVLGVHLLGRPDLVVSGINIGVNLGLDLTHSGTVAAALEGTSLG
IPSIAFSLDTSGEELNFTLAAEWAVRIARLVMRRGLPKGVLLNVNFPAGVPKGVRVTRLS
THHWEDTVVERLDPEGRPYYWIAGTPVGEEEEGTDLHAVRHGYISITPVSLDFTAADLLG
EVARWVEEV
>tsc:TSC_c00380 tetratricopeptide repeat domain protein (A)
MLVLLGLHFLSPALAQGAEEYFARCQRLYQRGALDSAQATCELALTSDPEHRPSLLLLAR
IHLERGDLAQVEGYLERLGDEPEAQLLRARLLLQKGQAAEVLRLSLPPGPEANLLRAMAL
EALRQYEEALRLAQGLPSTPEARLLLSRLHLALGRPQEGLTFLGSTLVERLERGRLLFLS
GKPQEAIPILEGLLPELSTQPGLQGQALSLLALAYLGQGQLAQGQAALKQLSALENLPAR
FLAQAWPWLLVFLAFLLLVLLGESRIEPLRTLEVVEDPLPGPGSLYLTLLGTLLLALLLA
AFLGKTLFANALALITPYQKELILPSFYLFYGLLLFASLLLQRPFRKRLPALLGPWSSWI
EGFWVGPALVLLLFLYGWIREPLGLGTLPLNLLAFLGLALMEPFFRGLVPMVLKERYRDL
SPYLTALLFAVAVPGPTFLLLLLGAGLLWAKERAEGTLGLALGWVVAGVILALFPAAWLR
SF
>tsc:TSC_c00390 putative tetratricopeptide repeat family protein (A)
MVWVAGLAQAPQVSALVDAGRFQEAYELGLKLGTPEALALAAKGASFYALYQAKPEEKRT
WFEKAEKAASQAIAKAPDYPEGYFERARALGRLSQFKGILEALAEGLAPRIRGDLEKTLK
LKPDHAGAMVALALWHFELVQKGWLVAATQGADGSRVEPLMQKAIELEPDGIIHRVEYAR
VLAAWGKKEEARKQLETALSLPAKTAADRYDQERARQELARLK
>tsc:TSC_c00400 transporter (A)
MVEVLVWLGTLVFAATGALKGVEKGFDLLGVLVLATVTAVGGGSIRDVLVGTLPPTALHN
EPLLWSVVLTGLLVFRFHPRVQAMERLIYYLDTLGLGLFAALGAERGLVSGLGPFGVALA
GTLSGVGGGVLRDVLSGEVPGILYRAGDLYASAALVGALVVYALYGTHPEGALFAGTLAT
VLLRIFGRRLGLRLPTPR
>tsc:TSC_c00410 ispF; 2C-methyl-D-erythritol 2,4-cyclodiphosphate synthase; K01770 2-C-methyl-D-erythritol 2,4-cyclodiphosphate synthase [EC:4.6.1.12] (A)
MRLGYGEDSHRLIEGKPLYLCGLLIPSPHGALAHSDGDAPLHALTDALLAAFGLGDIGLL
FPDTDPKWRGARSEVFLREALRLVEERGGRLIQVSLAIILDQPKLSPHRQGLLENLSRLL
GLPLDRIGLTFKTSEGLAVAHVQARAMVLLDG
>tsc:TSC_c00420 hydrolase (A)
MPSFAEALALMEAWTESESLRRHMRAVEVAMRAYARRFGEDEELWAMAGVLHDMDYEKYP
EEHPYRGVEELRRLGYPEEVLEAILGHASYTGVPRRTLMAKALFAVDELTGLITAAVYVR
PDRSILGLELSSLKKKFKDKAFAKGVNREEIRMGAEDLGLSLDEHMAFVLEAMRKEAELL
GLK
>tsc:TSC_c00430 FUN14 family (A)
MELPDLSPYLGQVTFGGLAGYAVGYALKKVGRFLAIALGLLFIAVQLLAQAGYIQVDWTR
IQRDVEPLLQQPGLQSLWERLLTTLTYNLPFGASFVGGLILGLRAG
>tsc:TSC_c00440 L-asparaginase II (A)
MNAWVYAYRGQEVENRHRISLAIHGPEGLLAYAGNPGLWAYMRSSAKPFQALALFLTGAV
ERFGITEEEVALATASHDGTPRHVAVASGFLAKLGLGPEALVCGVHPPSSREARKALEEA
GQSPTPLHHNCSGKHAGMLAVSLALGASPEGYETPDHPVQVLNRKTLRELSGVEPLLAID
GCSVPTFSLPLSRAARAFYLLAAPERALEAYREPLRKVQQIMRRHPELVAGPGSIDTLLM
ERLPVVAKRGADGYYGLALLESPHGPLGIALKVEDGSAQAREVAVVALLRLLGLDPGPTP
WDQPERRNYRGLQVGYLKAHLELTWV
>tsc:TSC_c00450 conserved hypothetical protein; K09763 uncharacterized protein (A)
MCEAWHLFQEGRFFEAHEVLEEVWREAQGEKRRFLQGLILLAAALHQAKSGRGGLRNLKK
AEGKLLGFPSPYLSLDWRPLFEEARRRLGA
>tsc:TSC_c00460 extracellular tungstate binding protein; K05772 tungstate transport system substrate-binding protein (A)
MRFIQAVWLLVALASSPGLGLRLATTTSVYDSGLLDRLLPVFERATGVRVEVLAVGTGQA
LRLAERKDVDAVLVHAPDLEGEALERGIIAQPFCLAQNSFLLVGPKGDPARIREAGDVLE
ALRRIARAQAPFVSRGDRSGTHLKELELWRKAGLTPEGGWYLESGAGMGQTLVLAAEKGA
YTLSDLATYLTVGRKRGLEALYRREDPLLLNQYTYYLVPQGAKAEEAEALRRFLATEEAA
RLVEGLQVEGTPLFKPLRGRCIISRGGGR
>tsc:TSC_c00470 ABC transporter permease protein; K05773 tungstate transport system permease protein (A)
MEAAELLEISLRSLWVAGLATLLAAFPAVPLGLWLALKGGGGIFGRILLYAGLALPSVVV
GLFFYLLLSRSGPLGSLGLLYTPYAMVLAEAVLAFPLIAAFVLSGARGRVEEVRLLVRSL
GGKEGQVLPTLFWESRRTLAAALAAGFGGAISEVGAATLVGGDIRHHTRVLTTAIVVETR
KGELESALALGFVLLGVALLVTALLVILERE
>tsc:TSC_c00480 hisP; histidine transport ATP-binding protein HisP; K06857 tungstate transport system ATP-binding protein [EC:3.6.3.55] (A)
MSPVLQAQGLVHRYGDFRLEVPHLEVYAGEILAVLGPSGSGKTTLLRLLAGLLSPEEGQV
EGGFRAYLPQTPPLLQRSVLENAAFGLWLRGVPRHQARARAFRLLEEVGLEGKARQPAHL
LSSGEAVRLALARTLLVEPAVLLLDEPTASLDPANTLKVEALLQEAARGGRGVVLATHDL
FQVRRLAHRVVFLFQGQVVEEAPADRFFQSPRDSRSQAFLEGRLLP
>tsc:TSC_c00490 molybdopterin converting factor, subunit 1; K03636 molybdopterin synthase sulfur carrier subunit (A)
MPKVNLYATFRDLTGQSQVRVEGKTVGEVLEALVRAYPTLKEELFEGEELAERVSVFLEG
RDVRYLNGLATPLTEEATLDLFPPVAGGTFAQRFGALPAWLLERYLSEWGGRKLEEGVYA
LPGARVRFAEAEPLRVGSLSLPQLQVEVEGEEAEAWFQRIQLAAARGGG
>tsc:TSC_c00500 aor; tungsten-containing aldehyde ferredoxin oxidoreductase; K03738 aldehyde:ferredoxin oxidoreductase [EC:1.2.7.5] (A)
MLGGYAHKLARINLSTGQVEYFAPDPKDLEMYVGGRGLGVKYVFENGPKVDPLGPDNLLC
FMNGPLSGTRAKMSGRLAVVTKSPLTGTVTDSHMGGWTAAKLKWAGFDGLLIKGASDKPV
YLLVKDGEVTLHDASDIWGKTTHETHRILRERHGEDADVMAIGPAGENLVRFANWINNDE
RAAGRGGTGAVAGSKKLKAIVVVGKQENMPQPKDPELWREADRQASATINDPKNVTAPKK
GGLSLYGTNVLMNITNVMGALPTFNAQHTCIEGVETISGEYIREHRLIKDNTCHACPVAC
KKMVEVHINGKAIRFESYEYESAWALGAHSGHTDTDWTGYAIYLCNAYGMDTIETGNAIA
VLMEATEKGYYQGPDGIRFGDKEGEARIIEAIAYRRGVGDSLAEGPARFAKAIGHPEIAL
EVKGQSIPAYDPRGLKGMGIAYATSNRGACHLRAYTPASEILGVPYKTDPLAWEGKGKLT
KLFQDLSAFTDSLDLCKFSQFAEGPEEYAKQLAAYWGRPVTPEEILLIGERIYNLERYYN
NLAGWAEGSDYLPERFLKEPSDCAGSKGQLTELDLMLQEYYQERGWEKGVVPPAKLQALG
ILSAAAD
>tsc:TSC_c00510 putative fructokinase; K00847 fructokinase [EC:2.7.1.4] (A)
MLALLGEVLVDLIQESQDPLRFRGVLGGSALNTATTLARLGFPVRFLSEVGEDWVSAWSE
KEMRRRGLELRLFRHPAPMPLALVRLDAEGNGEYSFHRPFRLPYHPGPESLRGARVFHFG
SLLALEDRVEEGLGLLLQEAEEEGALVSYDPNLRRSPTPRERKRIRAYLDRIDLLKLSLE
DARLDLYAAPGVKRGHDPARSPVPDPRPPGPQPAVPPLGPPGPHPGGFSFPRGLPEGRGT
LRPHQPPPLAPPRPAQGPRPHRHHPSPSPPGS
>tsc:TSC_c00520 conserved hypothetical protein (A)
MVDGKHLRGSGKGKSPQVRLVEVLALHLHTTLAQARAEGREDQALLELLDRLGAEGLKGK
VVVGDAGYLYPELAGKVVQKGGRTSLS
>tsc:TSC_c00530 conserved hypothetical protein (A)
MEWALEVFKGMEERRLPGETEAVWNLVRDGEVWTYRVWASPYLPEEVRAFPGARQVVRME
REVRHKGTGEVRRTVSYALTSLGPEVAEARRLGELLLYRWEVENRSFWVRDVLLHEDACQ
VRGVGAQVLAALRAFLVSLLHRQGVREKKAALEAFSFNPLSALRFLGLYAV
>tsc:TSC_c00540 zinc uptake transporter/GufA protein; K07238 zinc transporter, ZIP family (A)
METPVFLYALLGGLFTWGLTAVGAASVFLAQEPSRKLLDGMLGFAAGVMLAASVFSLLLP
GMEMAASQGMVPWVPAVVGFLLGGGLLRLMDRFLPHVHLVPGAQEEGIRTLWRRTTLLIL
AITLHNFPEGLAVGVAFGAAGLDPTGTATLGGAIALAVGIGLQNMPEGLAVAWPLRRAGI
GAGKAWFYGQLSAIVEPLGALLGALLVTQMLYLLPYLMALAAGAMVFVIVEEVIPESQAE
GNGDISTFGVMTGFALMMALDVALG
>tsc:TSC_c00550 hypothetical protein (A)
MDFLKDLLQQISEKTRSATAEVEKRLQELKEKLDQDKDGKPDLVEKALQEAKKALEEAKA
RLAELDQDKDGVPDKLKELSEKAAQAAEAAKAKAEEAARLLKERLGKRDSQA
>tsc:TSC_c00560 electron transport protein SCO1/SenC; K07152 protein SCO1/2 (A)
MKGKLLLPVLLVLALVGVAYLLLPKGSHAFYGTRLLNPKPVDFTLEGPQGPVQLSQLRGK
LVLIFFGYVHCPDVCPTTMLALKRAYEKLSPKEQERVQVIFISVDPERDTPQISDQYAKG
FHPSFLGLTGSPETIQEVARTFGVYYQKTQYRGPGEYLVDHTATTFVVKEGNLVLLFSPD
KVEETEKVVGDLRALL
>tsc:TSC_c00570 transporter; K09796 periplasmic copper chaperone A (A)
MRWLFLLLGSVALAQAVATPGWVRLVPPVVKDTAAYLTLENRGKTPLRLVGAETEVAGRV
SFHHDHREHRGGQVVLGMRPLPYLDIPPGGRLEFRPGKYHLMLEGLKRPLKAGEKVALVL
RFQDGSRLKVILPVEMR
>tsc:TSC_c00580 putative copper-binding periplasmic protein; K07218 nitrous oxidase accessory protein (A)
MYSPGVRSTDVPPFPSTLGAMRPVLILGFLALPGLAAPVLRLEGEVRGPLVLSTPNLVLE
GKGAVLRGNKGHTLSLLAPGIKVRGLRVVGAGPEGDFFEPDAAIYLSGCEGCLLEDVRVE
EAPAAVRVEDSPGATIRGLKARGLEGSPGVLVYSSPRARVEGSHLQGFMDGIYVEYSPGM
GIRGNLLERNGRYGFHVMFSWQVGIEGNLSRDNGVGNAVMHGAQNLVRGNRLYGHKSPVG
YGLLVQDERETEVRENLFAENTLGLVLMDAQGVRVGGNGFRENGTALRITRERGGNSAWV
EKNAFQGNLYDLAVDDPEAKARVVGNLYDRASGLPVPHLPTGSFALLLARQPELSLFALS
PGIVLWEAAEAQVPGLRLVALADARAASLPKAVAFRGHWIILGLLGGVLWWWRRT
>tsc:TSC_c00590 ABC transporter, ATP-binding protein; K01990 ABC-2 type transport system ATP-binding protein (A)
MVAENLSKKGRLKGVTLQVAGGVVGLLGPNGAGKSTLLALLAGRIKPDGGKAALFSHAPR
DPRALPLRAYLPQTPRLFPHLRALEVLEGARRVKGLGREALEEALVRMGLEGFLGKRVGE
LSGGQRQRLALAASLMGDPPIWLLDEPTAALDPRGRERFWAWVEGKKEGVVLVALHHVEE
AQRADRLLLLKGGSILEDGSPRGVLGLRGERLSWLMEVLYEEPA
>tsc:TSC_c00600 Tat (twin-arginine translocation) pathway signal sequence domain protein (A)
MRNRREVLKALGGLVVAGPALAQPMGHGMEAPAPALGMRVSPRPIPWDEGACAFCGMPIK
TPEGQWRGRTFPKGFFEQTYSQIAFGKPTPAPHDPKQAVEALHFESIACMVNYAWVHGLK
DGEGATFYVTDRGAYDPGRPQESVRLIPARQATYYWGERMMVVMNARLLAFASARAAQEF
AERNRAQHGRQRFYSFQTLWDLAPLPEMNLVALLAQHAGLLGGEGEESHGH
>tsc:TSC_c00610 conserved hypothetical protein; K19342 copper chaperone NosL (A)
MHRRTLILSLPFLLQALAAPRALRVGVEACPYCFMTILDARHAAQAVNPQGKAFSYDDPA
CLLDQLNGWGGPSLTAKEVYLADFAASTRTAPRWIPAEGAVLYHHPRIRTPMGSGLLAFA
SREALEGHLKERPERAGGRILTWVQALKEGEKRPWVPADILSPPKAP
>tsc:TSC_c00620 putative membrane protein; K01992 ABC-2 type transport system permease protein (A)
MSPLFFREITRNPWTFGLFLLPFLLALGFLGRGEGVGLVGLYSGLLLLLPPLVLALAVPL
LASREEWAFLLGLPVGAFRGFGQGVLGIFLGLGLPLMPGLLLGAGFLGLSGKAALWLLLS
GLGLLAFWVGLAALLSALTLEEKRALGLGFGLFGLLNILYGPLVVALAVRLKDYPLEGLL
TLALLLNPQEIHRVGLLASLKAPVLTGPMGYLVAERLGEVGPWLGFLYLAFSGLALALLG
ALVFARRDR
>tsc:TSC_c00630 conserved hypothetical protein (A)
MRLRLAAFLLILPFFLQLLGFGKTPLGGGLCGELFLVQNPALAFQTPGFWYALLFMVLLA
LELGYGLSLLLLPLLEVPVGPGWRRLGRYLVGVMGGLFLLTRTTGLPAPGPGGWVLERAP
VDPLSLLLVGLSLAGGFLLRENGGHGAAS
>tsc:TSC_c00640 nucleoside triphosphate pyrophosphohydrolase; K02428 XTP/dITP diphosphohydrolase [EC:3.6.1.66] (A)
MGGMERLLEVMRRLRGPGGCPWDRAQTHESLIPYLLEEASEAADALLKGDSQEMAEELGD
VLLQVAFHSVIAEEEGRFSYEDVERSIVEKLIRRHPHVFGEGTAKTPEEVKARWEELKAE
EGKKEEPCGLPKHLPTLLRAYELQRKGVDPGSEEGLRAALEKGNLEEALWNLVGLFAKRG
LDPETALRRRFQRACQED
>tsc:TSC_c00650 MutT/nudix family protein (A)
MAVPLLGESLLFTLRSPHLPTHAGQISFPGGAVEPGETPVEAALREAAEEVGLLGVEPLG
YLAPVLSPQGFLVQPVVVFREDLPPLRPNPLEVAQVFLAPLKELLQVNPWSEVRHGRTVW
HFPWRGVDIWGVTGNILKEFLEVWREASGDSSGGPF
>tsc:TSC_c00660 intracellular protease 1; K05520 protease I [EC:3.2.-.-] (A)
MKRVGILLADLFDEREFLYPYYRVQEAGYTPVVIGPEAREYRAKSGFSWRAEVSAREAPE
LAGLLIPGGFAPDYLRRSPEVLALVRRVAEEGRPLGAICHAGWVLISAGLVRGRRVTGFS
SIRDDLENAGGLYQETGVVVDGNLVTAQGPKDLPGFVLAFLELLAKG
>tsc:TSC_c00670 argB1; acetylglutamate kinase; K00930 acetylglutamate kinase [EC:2.7.2.8] (A)
MSEPLLVKVGGSLRGAETLLDELASYPGPLVLVHGGGPEIGAWLTRLGLESRFEGGLRVT
PPEHMEVVEMSLCLTGKRLAEGLSRRGRRTLSLSGRDALCLRGKVLPHLGRVGEVVGVEV
GLLLDLLEKGYTPLLAPIALDEEGPLNVNADTAAGAVAGALGWPALFLTDVPGVLRNPKD
PTTRFPHLTPKEVDDLKAQGILQGGMIPKVEAALNALRAGAPWAAIAQGERGVVAGVLQG
ERGTRFTL
>tsc:TSC_c00680 conserved hypothetical protein (A)
MRSFLSLHVEAPLERVLAWAQGKTLGAGIYLVPDPPWVSLYHETLEAQEDPEAIRAFLEE
LSQLGKALAFLVLAEEELLFLLAEGGKVQAELAQGTELGERLMAPSELKPLLEKASRMPP
VNAVQALAAHFGLHPDHAALGFLDLLEAEEEGDLPEEVIYLE
>tsc:TSC_c00690 DNA polymerase III holoenzyme, subunit tau; K02343 DNA polymerase III subunit gamma/tau [EC:2.7.7.7] (A)
MSALYRRVRPLTFEELVGQEHVKEPLVRAIREGRLAQAYLFSGPRGVGKTTTARLLAMAV
GCQGAERPCGVCAHCQAVQKGAHPDVVEIDAASNNSVEDVRELRERILLAPLSAPRKVFI
LDEAHMLSKSAFNALLKTLEEPPPHVLFIFATTEPERMPPTILSRTQHYRFRRLTEEEIA
FKLQRILKEMGREAEEDALLLVARISDGALRDAESLLDRLLLLEGPLTRKQVEEALGLPP
REALSRLARGLARGDLKEVLSEARGLYAKGFAPRSLAGGLMEVLREALYAAHGLPGEGLE
APPEALLGALTALDEAMERLAKRSDLLALEAALLQAARVFPAASLFQPGKGEVQPTAGPS
SGEGVRAEAALPEEPAHVRRQGASREDLPEFHPTKPLVPPGAREAGLSGEVPRDLAGRWR
AFLEALKPTLRAFLREARPDLEEGRLVLRFPESKAFHHKRAEEQRAILLPLVRAHFGVEE
VAFLLEKKKPRP
>tsc:TSC_c00700 DNA polymerase III holoenzyme, subunit tau (A)
MDPFGQDAPTEDPIRPPEDPSRRLAEITRLLGARLLWVRRPRLPEAEEPLSEDDIGGTGI
>tsc:TSC_c00710 hypothetical protein (A)
MGRLGQRGPPPLAKEPLRKVAFRLARARNPTAPPPLQENP
>tsc:TSC_c00720 conserved hypothetical protein (A)
MTKTTELGQETVENILKRLRRIEGQVRGLQKMVAEGRPCDEVLTQMTATKKAMEAAATLI
LEEFLNICAAEVSEGKVDPKKPEEIATMLKKFI
>tsc:TSC_c00730 conserved hypothetical protein (A)
MPKRLRRLFQAFFPRGEEPDDAFALAFLQGEERTLYLSMDPRDRAHAVRVARRLLRHYPE
APAFAIRAALLHDAGKALRPYRPLERILTGLYALPVPPYPLRRGILGAFQVRRHHPLYAA
ERIQDPEVRALVLEHHRPQSLWGKRLHQADQEE
>tsc:TSC_c00740 2-oxoacid:ferredoxin oxidoreductase, subunit alpha; K00174 2-oxoglutarate/2-oxoacid ferredoxin oxidoreductase subunit alpha [EC:1.2.7.3 1.2.7.11] (A)
MEDFTWRVGGPQGGGIETAATLFARAVAKGGWWVATKREYHSNIMGRHSYLDVRLSRKPV
AAFRGKVDMLVALDGETLARHLDEIRSGGVILYDPRVLELTVHKLPMLDHRVAEALSERF
GKLDPTLKDLLAAYVESGVQPLPYPFEEVADRIGAELGVPSLQARRTLNTIAVAASLHFL
GFPLEPLLEALALQFRGKVLELNQKVAEAVYREEVPRLSFQLHLNGYEPGRVYLTGAQAA
ALGKLAGGLRFQTYYPISPATDESTYLEAHTAFTGADVAVVQTEDEIAAVTMAVGAALTG
ARAATATSGPGFSLMAEGMGFAGMIEAPLVVTLYQRGGPSTGLPTRTEQGDLMFAIRGGH
GEYPRIVLASGDIEDAFLDAQKALAWAWRYQTVVVHLLDKFLASMAQSLPKEALRVLSLD
GEKRLTPRKEGFGPYERYAPSEDGISPFIPLGTPGGFYWMTSDEHDLEGHITEDIVLREY
QMEKRMRKLEDARREIPLEDQYTLYRDGEVLVLGWGTVKGTLLEALDRLPGVGYLHLRLL
WPFPEIGALLEGKKLVTVEHNYSGQLADLVQQETLRRVDHRIVKYNGRPITLDEAVQALE
QVLAGRAPERLVLRKGV
>tsc:TSC_c00750 2-oxoacid:ferredoxin oxidoreductase, subunit beta; K00175 2-oxoglutarate/2-oxoacid ferredoxin oxidoreductase subunit beta [EC:1.2.7.3 1.2.7.11] (A)
MLELKLADYKAEKQPDWCPGCGDYGILSALQMALFELKRDPSQTAVFSGIGCSAKTPHYL
NVYGIHTLHGRVLPVAQGAKLANPHLTVVAVGGDGDGLGIGAGHFVAAGRRNVDMLYILY
DNEVYGLTKGQAGPTLGLGEKTKSLPKPNPQGRINPLLLAFASGYTWIARGYAYDVKGLK
ELIKEGLSHKGLAFLHVLQPCPTYNDLHTKEWFAPRLYKLQDEGYDPHVPEGLPPEELDR
RMAQFQEKAAEWGERIPIGVFWKAEVPTFEERLKAYLPRYPEVYPALGQQEPLDLEGLLK
EFAL
>tsc:TSC_c00760 5-formyltetrahydrofolate cyclo-ligase; K01934 5-formyltetrahydrofolate cyclo-ligase [EC:6.3.3.2] (A)
MTLGQLREEVWNTLARYDLALHPTPPHGHHPNFLGAKKAAGLLLRTPEFQRARLILAGMD
AVLKPLREEALKAGKALILPHPDRPGEFVLLKDLDPRKLKRVREAYRYGVKVDLKGQPID
LVLIGAVAVDEEGGWVGKGYGFPQAWLAVEAPFATLAHALMVYPKLPVEPERRVDLIATP
ARLIRP
>tsc:TSC_c00770 conserved hypothetical protein (A)
MNWAVLDASFLMRVLLAGILGDRRAHEAFLGLGSKEVVAPTLLPYEVANALHRYVLGGVL
SGPQAEAFLRGALGLNIRLMGDKGLHLRALALSQALGLKAVYDAHYLALAEKLQAEFWTA
DGKLSRKVTEAQVQGLLEGITVRYLEPHDPGPT
>tsc:TSC_c00780 addiction module antitoxin, Axe family (A)
MIEDTSTPISATEARVHFGEVLQRVAQGETLVVERGGRAVAVILSVEEYERLRKAPKQQE
ILDALWRLGQEIRSHLQGPISSPEEVIRAMREERTLELGGS
>tsc:TSC_c00790 dnaE; DNA polymerase III, subunit alpha; K02337 DNA polymerase III subunit alpha [EC:2.7.7.7] (A)
MGRLKFAHLHQHTQFSLLDGAAKLSDLLEWVKTVSPEDPALAMTDHGNLFGAVEFYKKAT
AMGIKPIIGYEAYVAAESRFDRKRGKGLDGGYFHLTLLARDFKGYQNLVRLASRAYLEGF
YEKPRIDREILREHAEGLIALSGCLGAEIPQFILQDRLDLAEARLNEYLSIFGDRFFIEI
QNHGLPEQRKVNQVLREFARKYGLGMVATNDGHYVRKEDARAHEVLLAIQSKSTLDDPER
WRFPCDEFYVKTPEEMRAMLPEEEWGDEPFDNTVEIARMCEVDLPIGDKMVYRIPRFPLP
EGRTEAQYLRELTFKGLLSRYPDRITEGFYREVFRLLGKIPPHGDGEALAEALAQVEGKA
WEALLPKLPPLEGVREWTAEAILHRALYELSVIERMGFPGYFLIVQDYINWARRNGISVG
PGRGSAAGSLVAYAVGITNIDPLRFGLLFERFLNPERVSMPDIDTDFSDRERDRVIQYVR
GRYGEEKVAQIGTFGSLASKAALKDVARVYGIPHKKAEELAKLIPVQFGKPKPLAEAIEL
VPELRAEMEKDPRVREVIEVAMRLEGLNRHASVHAAGVVIAAEPLTDLVPLMRDQEGRPV
TQYDMGAVEALGLLKMDFLGLRTLTFLDEAKKIVKESKGVELDYDRLPLDDPKTFALLAR
GETKGVFQLESGGMTATVRGLKPRRLEDIIALVSLYRPGPMEHIPTYIRRHHGQEPVSYV
EFPHAERYLRPILEETYGIPVYQEQIMQIASQVAGYSLGEADLLRRAMGKKKVEEMQKHR
ERFVRGARERGVPEEEANRLFDMLEAFANYGFNKCLPGRARVLDYRTGKLVPIEAIVRGE
AKGVWVVSLDESTLRLVPRPVVAAFQSGRAMVYRLRTATGRVLEATANHPLYTPEGWREL
GTLRPGDFVALPRHLPYQPSEDLKPHELDLLGFALSEGNLRHPSGFYLYTSSEEELAAME
EALAGFANTRTRVVWRRGVAHIYVGRRDRKLPSEAETFLREMGLLGLAAKDKHLPERVFG
LSQEGVARLLGRLWVGDGGVDAKGRLIHYATASEALARGVQHLLLRLGLQSRLVEKRFLY
KGGRKGYVVYLLGGLEAARRFGELVGPYLLGKRKRDLEALLSSWEEVGRSTKDILPLAFL
PLVRDALAQASGGGVGDFLEAHGLAQGLLRPSKGRLGLSRATLARLSALTGSLALLRLAT
AEIYWDRVEAIEPLWEEEVYDLTVEGTHTFLAEDVIVHNSHAAAYSLLSYQTAYVKAHYP
VEFMAALLTVERHDSDKVAEYIRDARAMGIEVLPPDINRSGFDFKVVGEEILFGLSAVKN
VGEGAAQAILAERERRGPFKSLGDFLKRLDEKVVNKRTLESLIKAGAFDAFGDRARLLAS
LDPLLRWAAESRERERSGMMGLFAEVEEPPLAEALPLDEITRLRYEKEALGIYVSGHPVL
RYPGLREVASCTLEELPDFIRGLPPRPRVLLAGMVEEVARKPTRSGGMMARFTLSDETGA
LEVVVFGRAYEGVSPKLKEDTPLLVLAEVEREEGGLRVMAQAAWTHEEVAEAPKALEVEV
DHALLDEAGVALLKSLLDEYPGTLPLYLRVQGPFGEAILSLRETRVGEGALEALETEGFR
AYLIPDREAFLQGNGGGGPKEEVVPF
>tsc:TSC_c00800 topoisomerase DNA binding C4 zinc finger domain protein (A)
MEVLFFILVLLGLAILALSLLGRKGVPGAGETFPYRLKGSVLTPAERSFLGVLERVVPEG
VRVWPKVRLVDFLLLEAVGKDRQAALNRVVAKHVDFLLVRAQDARPLLAIELDDQSHLRK
DRQERDRFLEALFRQVGLPLVRVRVKEGYSPEELRRLVEAHLRKEEGAK
>tsc:TSC_c00810 groL; chaperonin GroL; K04077 chaperonin GroEL (A)
MAKILVFDEAARRALERGVNAVADAVKVTLGPRGRNVVLEKKFGSPTITKDGVTVAKEIE
LENHLENIGAQLLKEVASKTNDVAGDGTTTATVLAQAIVREGLKNVAAGANPLALKRGIE
KAVEAAVEKIRSLAIPVEDRKAIEEVATISANDPDVGKLIADAMEKVGKEGIITVEESKS
LETELKFVEGYQFDKGYISPYFITNPDAMEAVLEDAFILIVEKKVSNVRELLPILEQVAQ
TGKPLLLIAEDVEGEALATLVVNKLRGTLNVAAVKAPGFGDRRKEMLKDIAAVTGGTVIS
EELGFKLENATLSMLGRAERVKITKDETTIVGGKGKKEDIEARINGIKKELETTDSEYAK
EKLQERLAKLAGGVAVIRVGAATETELKEKKHRFEDALNATRAAVEEGIVPGGGVALLRA
ISAVDELLKKLEGDEATGAKIVRRALEEPARQIAENAGYEGSVVVQRILSETKNLRLGFN
AATGEYVDMVEAGIVDPAKVTRSALQNAASIGSLILTTEAVVAEKPEKKESTPAPTGGDM
DF
>tsc:TSC_c00820 groS; chaperonin GroS; K04078 chaperonin GroES (A)
MAAEVKTVIKPLGDRVVVKRIEEEPKTKGGIVLPDTAKEKPQKGKVIAVGSGRILDNGQK
VPLEVKEGDIVVFAKYGGTEIEIDGEEYVILSERDLLAVLQ
>tsc:TSC_c00830 hypothetical protein (A)
MEGVLGLLSLLLLLALWRAPRLARIRVQTPDLAPGFPGQVRLGQVAVEVWAPLPLFFRLE
NLPSAPLGLEPRGLSGMAWGKIRLALPLSCRYRRRGEHTLRLTLRFTSPLGLGERLLSLE
AGRVLVYPALRPLPPFEPAPSFFLEGKTEPFGLPDPLEAKGLRPYQPGDSLRLLAKPASL
RQGRPIVREVEKSLLGSLFLHLDTQSLHPAYLDHGASLAAWLLLLAEKSGVSYGLSAGEV
LPLGRGRGHLVRALSLLARLEPTQTPALPPKAPPGSTFFLITQAAEQAFLKAALKGSAQA
RQGVLLLLPEGYFLYPGEKGRLALGKTPGLERALAMRGLLLAHGLELKVVRGHQPLSL
>tsc:TSC_c00840 ATPase associated with various cellular activities, AAA_3; K03924 MoxR-like ATPase [EC:3.6.3.-] (A)
MFLARIQRALSGRVLLREETLRLSLATLLSGGHLLLEDVPGTGKTTFAKALARVLGLSFS
RIQMTPDLLPQDLTGVYLYREGSLLWQKGPVFAQVLLVDELNRATPRTQSALLEAMGEGQ
VTLEGKTHPLPEPFFVLATQNPVEEEGTYPLPVAQRDRFTARLSLGYPDEKALLQALKER
EPLEGLEAVTQGEEILALRQEVRRVRVAEEVLDYLLALAGWLRSREEVRLGPSPRALLQV
ERLAQALALLQGRTFTVPEDIKEAFRAAIPHRLLLRLEAELSGASPEGLVAEALKAVPAP
VERA
>tsc:TSC_c00850 hypothetical protein (A)
MRRAYLQTLKALKALGLPRLASEGPLEYLERVSLPLPGLREPLEGLTRLYLPARYGGRTG
EEEAERAEALLGDILRLCSSPASKGPFRAGSS
>tsc:TSC_c00860 putative membrane protein (A)
MRFPLTPLLALGLFLSLPVWALPSALGILLLHLGKRFYPGAFLWGAFLPGLLHAFTLPFP
TWLQGWALTSGLLLLYGFFLAAKARPLSSLFLLPLALGLGPWGLFLLGLLHGISLLEEAH
GRAQERGEWFWTPPSTLWIPGILGLLLAGLAFLPLHLPALPLPALAPPSLQASPEAKSQP
GEEAAYQAPEEGFSPWVAFLNRALAHAQPLALLLLLLALLPLLDRGERLPYRGLHLLPLL
LALLAGGPFPPLPGYPGGWGKRMGNQPLSLHAHPFPGERPQRGCTGTQAVRRGGHGPGGA
FRPFHPGASLPPGLPGLAPPGPGRAGGRPGHTGQEFQALSRNPPPRPGAAGLSPDP
>tsc:TSC_c00870 23S rRNA methyltransferase; K03437 RNA methyltransferase, TrmH family (A)
MRIQSPANPKVKALAALKERRERERTGLFLVEGRREVERTLRAGLQLETLLLGPKATPED
QALAGSAPTLELSQEAMERVSVRENPPPVIGVFRLPHKTLKEVQLPQDPLVLVLLGLEKP
GNLGAILRSADGAGVDLVLVAEGVDLYSPQVIRNSTGVVFSLPVYPVAEEEAARFLEEKG
LFLVAATPRGEKVYWEENYQRGVAFLLGTEDEGLSEAWLARAGVRVRIPMRGVADSLNVS
VSAALLLYEALRQRGGG
>tsc:TSC_c00880 6-carboxyhexanoate-CoA ligase (A)
MGYVPPPTPQHGLEEGPVLLKDGRTAFLRRAGPKDLPLFVEFLRRLSPESLRMRFFSPIS
PEKAAELLLSAKPEEEKVILMVLAGDPPRMVATGEYVRLKGEGTAEVAFLVDDAFQGKGL
GTLLLERLALIAAKRGVRRFQAFVLAENQKMLNVFMESGFQVRARRDSGEVEVEFEILLE
EKAAERFEWREKVSTLASLHPFFFPRGVAVVGASRDPESIGYRALENLIFGRFQGPVYPV
NEAIGKEGGTVGPLLAYPRVESIPGPVDLAVIAVPKERVWEALEASGRRGVRASVVLTTG
FQDQEARELADKARRLGMRLLGPGSLGLVHTHPEVRLAAGLAPLPKPGPLAISSQSGTLG
RAVMAYAEGMGLGISSFVSLGAKADISSNDLLQFWEEDERTRVILLYLESFGNPRRFSRL
ARRIGKKKPILAVHPSRDPLVRTLFAQAGVIRANSLEEAFDVAALLALGRLPENNRVRLI
SNASGPSNLALEALREGGLFVEHVDLGSTAKAEEFARALEEALEGEAGSVFLLFVPMGFT
SEEEFLALLEKAEGNKVLLACVMGSPGVRARVMGQVALYRFPESAAIALSRAWAYKAWRE
EPLHFPDFPDLRLEEARKLLEGKRTLSQAEGAALLECFGLPLGKGEGLSLKLTAKPHPLF
GPVLTLVLPTPLGDQVLGQRLSPLTQKDAQELVRPLSHGQSPDLSGPLDPAPYQEIVLRL
SRLLEELPQVEEVSLELSGPRIARFEVRLGGNPEPRNRHAHSKPR
>tsc:TSC_c00890 pgi; glucose-6-phosphate isomerase; K01810 glucose-6-phosphate isomerase [EC:5.3.1.9] (A)
MLRLDTRFLPDFPQAFKEHGPLLLQAREALLAKRKDLQSMLGWMDLPEDTETLRRIRRYR
EANPWVEDFVLLGIGGSALGPKALESAFNESGVRFHYVDHVEPEPVLRLLRGLDPRKTLV
NAVSKSGATAETLAALLVFLNWLRENLGEEWRRHLVLTTDPRRGALRALAEKEGLEAFSI
PENVGGRFSVLSPVGLLPLAFAGMDLEALLMGARKANELALAPLEENLPLKTAFLQHLHR
HLPITVFMVYSERLKYLPAWFVQLHDESLGKRDGEGNRVGTTAVPALGPQDQHAQVQLFR
EGPLDKLIVLVVPERATEDLLLPQVEGLEGEAGYLFGKGLFQLLKAEAEATYQALAEAGQ
RVYTLYLSEVSPYAVGWLLQHLMWQTAFLGELWRVNAFDQPGVELGKRLTFALLGRPGYG
S
>tsc:TSC_c00900 pckA; phosphoenolpyruvate carboxykinase; K01610 phosphoenolpyruvate carboxykinase (ATP) [EC:4.1.1.49] (A)
MDRLEPLGIKPRKQVFWNTVSPILVEHTLARGEGILAHKGSLVVDTTPYTGRSPRDKFVV
REPGVEEEVWWGEVNQPVAPEAFQALLERVAAYLSERDLYVQDLYAGADKRYRLAVRVVT
ESPWHALFARNMFILPRRFPEDDEVEPFAPGFTVVHAPYFLADPERDGTRSEVFVGISFQ
RKLVLIVGTKYAGEIKKSIFTVMNYLMPKRGVFPMHASANVGKEGDVAIFFGLSGTGKTT
LSTDPERPLIGDDEHGWSEEGVFNFEGGCYAKVIRLSPEHEPLIYKASNQFEAILENVVV
NPESRRVEWDDDTKTENTRASYPLAHLENVVDSGMAGHPRAIFFLSADAYGVLPPIARLS
PEQAMYYFLSGYTARVAGTERGVTEPKATFSACFGAPFLPLHPGVYARMLGEKIRKHGPR
VYLVNTGWTGGPYGVGRRFPLPVTRALLQAALNGALEGVPYRQDPVFGFEVPLEVPGVPK
ELLDPRETWEDKEAYDRQARKLAALFQENFQKYADGVEEAIRRAGPKVG
>tsc:TSC_c00910 protoheme IX farnesyltransferase; K02301 protoheme IX farnesyltransferase [EC:2.5.1.-] (A)
MSQAWFSRYAWGVLVWNILVALWGAYVRATGSGAGCGSHWPTCNGEIIPRSPQVETLIEF
THRATSGLAFLSVLFLALLAFRLFPKGHPARLGSGLAFLFMITESLVGASLVLFGWTAHN
VSAARAVVQMVHLANTYFLLASLVLTAWWASGGAPLRLRGQGAVGAALLLGLIALLFLGM
SGAVTALGDLLFPVRNTLEALERSLTPGEHFLVRLRVLHPLIAVSVGLYVVFAGYLVAHL
RPSSHTRRFAHALAYLYGVQLLVGLVNVWLKAPVWMQILHLLLAYAVWLLFILLSAAALA
QGARRVELGEGAEAGQVHRGTGGATWKDYLALTKPRVISLLLFTTLLAMLIAAKGWPGTG
LFLVVALGGYMMAGAANAINMVVDRDIDARMRRTAKRPTVTQRISSRDALLFAFGLALFA
FLLLWWGANLLSATLALMGLIWYVLVYTLYLKRRTWQNIVIGGAAGAFPPLVGWAAVTGE
LSLFAWYLFALIFFWTPVHFWALALMIQDDYRAVGVPMLPVVLGERVTVMQIALYAVLTA
LISLMPLLLGELGLVYFFFSLTLNALLILKSLALYRQPERRTAVSLYKYSMLYLALLFVA
MAVDRVL
>tsc:TSC_c00920 ctaC1; cytochrome c oxidase, subunit 2; K02275 cytochrome c oxidase subunit II [EC:1.9.3.1] (A)
MKRVVAAFSLLGLTLAQEGHRVAITHPVSPFNRETNFLLIWVLVFSVLIFGVVAGALAYI
TWKFRAKPGQEGEPPQFHGNDRLEVVWTVIPILIIFVLFGLTARSLIQVNQLPAGALKVE
VTGYQFWWDFNYPELGFRTSNEIILPAGVPVVLEVTSKDVIHSFWVPGLAGKRDAIPGQK
TLLSFTPEKPGNYYGFCAELCGPSHSRMLFRAIVVPKEEFDRFVAAAKNYTPPVADAQGQ
QVFQQNCMACHSVQAKMPPAVIGPELGFVGNRVSLAAGIVDYTPEHLKAWIKDPASMKPG
SKMPGFPQLSEEDLNALVRYLDGLKVEGFDFKALPKF
>tsc:TSC_c00930 caaA; cytochrome c oxidase polypeptide I+III; K15408 cytochrome c oxidase subunit I+III [EC:1.9.3.1] (A)
MAIATKPKAGFWAILWDLLTTVDHKKIGLLYTATAFFAFALAGVFSLLIRAQLAVPNNHL
LTGEQYNQILTLHGATMLFFFIIQAGLTGFGNFVVPLMLGARDVALPRVNAFSYWAFLGA
IILALMSYLFPGGAPSVGWTFYYPFSVQSGSGVNFYMVAILLLGFSSLLGNANFIATIYN
LRAQGMSMWKMPMYVWSVFAASVLNLFSLAGLTSATLLVLLERKIGLSWFNPDVGGDPVL
FQQFFWFYSHPTVYVMLLPYLGILAEVASTFSRKPLFGYKQMVWAQMGIVVLGTMVWAHH
MFTVGESTIFQIAFAFFTALIAVPTGVKLFNLIGTLWAGHLQMKTPLLWVLGFIFNFLLG
GITGVMLSMTPLDYHFQDSYFVVAHFHNVLMAGSGFGAFAGLYYWWPKMTGRMYDERLGR
LHFWLFLVGYLTVFLPQYALGFLGMPRRYYTYNADIAGWPELNLISTIGAFILGLGGLVW
IYAMWKSLRSGEKAPDNPWGGYTLEWLTSSPPKAHNFDVALPKEFPSERPLYDWAKKGVE
LKPEDPSHIHLPNSSFWPFYSAATLFAFFVSVAALPVPNVWMWVFLALFVYGLIRWALED
EYDHPVEHHTLSGKSNAWMGMAWFMVSEVGLFAILIAGYLYLRLTGAAVPPEERPALWLA
LLNTFFLVSSSFTVHFAHHDLRRGRFSPFRFGLLVTIILGVLFFLVQSYEFYEFHRHSSW
QENLWTATFFTIVGLHGLHVVIGGFGLILAYLQALRGKVSQHHHGTLEAASMYWHLVDAV
WLVIVTIFYVW
>tsc:TSC_c00940 conserved hypothetical protein (A)
MRLLAVDFDYFFPVPQDPEDPLAPLYAWAHFETPYYLGEVWEERALAFLLRGLPLPQARG
WEGFWERFAFAPEARLYYADSNALAFHSDVHQGVREVMLFDAHHDAGYRPLGEEPACDDW
MVYYARQGARLRVFYPSWRDPSLEPAPVVPVERVKDPGGPVEGIFQRVFLCRSGAWVPPW
ADEAFFAFLEAAPLPKVALEAVARRPFDLEGLRRRVREEAFGLAFLERLRGLR
>tsc:TSC_c00950 conserved hypothetical protein (A)
MALSLALAHHTETRPSDLGPSWWGILVMAPVPFLLVGGVAWYLWRRRSRPRKP
>tsc:TSC_c00960 ctaH; cytochrome c oxidase, subunit 4 (A)
MNHGTEIHRGEQHQPIGTYLVVWGLLFLLSTLSYLLDYFKVEPLGLRRFLITAFALLKAG
LIVAYFMHLRFERVGLVYAILLPPLLLLALVSILLPEGQYVATVRHFFFGGP
>tsc:TSC_c00970 ctaE1; cytochrome c oxidase, subunit 3; K02276 cytochrome c oxidase subunit III [EC:1.9.3.1] (A)
MEEKTLRLPHFLRALAGDWGSDLSAFKVVWAKAMMWIFLLSDTFIFGCFLTGYAAARLSA
TLPWPDPGKVFALHIGEREIPLLLIAIMTVILISSSGTMAIAVYHAYNRNKPRTALFLAL
TALLGLSFVSMQAYEWTHLIRDLGFRPWGNPMGAPQFGSSFFMLTGFHGLHVTAGVIYLT
AVAIRVLKGVYDRAGSYVGVEVAGLYWHFVDLVWVFIFAFFYLF
>tsc:TSC_c00980 ctaE2; cytochrome c oxidase, subunit 3; K02276 cytochrome c oxidase subunit III [EC:1.9.3.1] (A)
MPKVEERPKLPPKGPPGRELGGGEGPEDAFSLPPGQVGLLVPLAAITSLFAALVSAYLVR
MGLPDWQALPKPPLLWLNTLVLLLASLALERAARLEAWPQARPWALGGGLLGTGFILGQL
LAWRLLLSLGYAPAGNPASAFFYLITALHGLHLLGGGLALAWVFVREGKGLRPCAWYWHY
LLGVWLVLYALFLWT
>tsc:TSC_c00990 ctaD1; cytochrome c oxidase, subunit 1; K02274 cytochrome c oxidase subunit I [EC:1.9.3.1] (A)
MEFPGYHDHRIGPEPRSFWSRYVFSQDHKVIAIQYTLTALLVGAIGMALSWAMRLELAFP
GVLDAGRYYQAMTLHGMIMVIYLLTALLLGGFGNFLIPLMLGARDMAYPFVNMLSYWVYL
LSVLVLLASFFVPGGPTGAGWTLYPPQAITRGTPGYDWGIVLMLVSLLLFIVAATMGGLN
YVTTVLQLRTKGMTLMRMPLAVWGIFIASIMALLAFPALFVGGVMLLLDRTLHTSFFMPA
VLQFGQRLPYEGGSPLLWQHLFWYFGHPEVYIVILPAMGLISELVSVHARKPIFGYGMMV
FSLVAIAAISFVVWAHHMYTSGMNPYFGFFFATTTLIVAIPSAIKTYNWLLTLWRGKIQL
TVPMLFAIAFLNTFVVGGLTGLFLGNVIVDFPLQDTYFVVAHFHMVMGVAAIVAIFGGIY
HWYPKATGRMLNETLGRIHFWATFVGTYLIFFPMHFLGLLGVPRRYNTFEGLSFLPPSVR
PLNEFITVVALLVGLAQLLFGFNLVYSYFRGKKAPDNPWRATTLEWQAPTPPPHGNWGHE
PPPVVYRWAYEYSPPGAKEDFIPQNAPPVVAGGSGGEDHAQGGGKA
>tsc:TSC_c01000 coxM; alternative cytochrome c oxidase, subunit 2; K02275 cytochrome c oxidase subunit II [EC:1.9.3.1] (A)
MQRAFLVVALVAMVAGAVGLALLRPWWFTPLASNWGSIDQIILLSLLLTGLAYAGVNLFL
AYSIHRYHKEPAKYLPEEPRLERKLIWLTTLGIVVLLAPGLYFYNHLVHPPKETFTVEVL
AQQWLWSYRYPGPDGKLGRTSIQKASPANPFGLDLEDPPARDDILVIGGPLRLPLGEPVL
LLLRANDVIHSFYVPEFRIKMDVVPGMVTRIWFTPTALGQFQVVCAEYCGIGHARMLGQV
LVMKPEEFQAWIKAQPSVAQSLGR
>tsc:TSC_c01040 conserved hypothetical protein (A)
MPWRLKEVIPEALKKAGGKEKLKRGLVLAAWREVVGRELAQLSEPLALEGGALTVRVADP
VTAHQLTYSRLALLRRYEEQFPGVVKEIRFVVGPLEKEPETPKTPENPERLLWASRRALE
LSEKAPLELREKVARAALALLQKDRGEPCPICGSPSPKHPCPTCRRLLESPWVRKEAERL
KRGRPTGLEGEALLVARHLARQSLLSEMEALYPQALRDETLRPLLRDLAQRFRTLFPGET
LPEAVRSLLAKEA
>tsc:TSC_c01050 recF; RecF protein; K03629 DNA replication and repair protein RecF (A)
MRLLVFRQRNFRNLALSAFQPPQGLFALVGGNAQGKTSLLLGIHLALGGEVRASLADLIR
FGEEEAWLQAEVETELGLYRIEQRLRPEGREIVLNEKAVSLRALHELPGSVLVLPEDVEV
VLGSREERRTFLDRLIGRFSRRYTALLSAYEKALRQRNALLKAGGNGLEVWDQELARYGA
EIMAFRRRFLRRFLPIFQSVHRSLAPGEAGLLVEETAQGEFLEALRARREEELLKGQTLV
GPHRDDLVFLLSGRPVHRFGSRGEAKGVALALRLAEHRLLSEHHGEAPLLLVDEWSEELD
EGKRQAVLAYTRTLPQAILAGLWAPEGVPVCWVEGGVVLC
>tsc:TSC_c01060 multidrug resistance protein 2 (A)
MSPVGLLFLTLFNSILGLSILFPILGPLGRELGLTEVQVGLFSTGYALMQFLLSPLWGRL
SEKGRKPILLLGILGFAVSFLLFGLFALLGQRGLVSAGLLFPLLLLARLLGGAFSSATLP
TAQAYVADITGREHRTAGMALLGAAFGLAVILGPALGAGLAAWFGLLAPVFFSSGIAFLN
ALFVALVLPESRPQGSQEAGHLSPWDGRVFPLLLLGFSLNLSGVALEQTIAFYFQDRLGL
SGVETARSVGLALVLYGFVAVFIQGFLVRRFSWPPRTLLLLGLPVGILGFLLLVVAHGFP
LLALGLALQGAGTALAGPGVTAALSLAVGEGEQGLVAGLNASAQALGRMLGPVLGTGLYR
LSPEAPYLLGAILLLVALLALPFLFRRARI
>tsc:TSC_c01070 pstB; phosphate ABC transporter, ATP-binding protein; K02036 phosphate transport system ATP-binding protein [EC:3.6.3.27] (A)
MLPETKETVGTHMESKGLVVRYGNRVGVGVGGGVNLPIYRHRITALIGPSGCGKTTFLRA
LNRMHDLTPIARVEGEVLLDGENIYAPGVDPVLVRRRVGMVFQKPTAFPTMSIYDNVAAG
LKLVGIRDKRRLDEAVERALRGAALWDEVKDRLRTPASGLSGGQQQRLTIARALAVEPEV
LLMDEPTASLDPISTQAIEDLLLSLKEQVTIVIVTHNMQQAARVSDYTAFFLNGEMVEFG
ATESLFTKPKDPRTEAYITGRFG
>tsc:TSC_c01080 pstA; phosphate ABC transporter, permease protein PstA; K02038 phosphate transport system permease protein (A)
MLPAGNLRSLEKNLALRARYRKERFMMALVGLGTGLAFLILLLVLAYALSQGAGALNLDF
FLKDMRPPGETGGGLRQAIVGTLIVDGLGLLIALPFGLAAGILLAEYPDHPVNPYLRLLS
DTLNGMPAILFGLLAFILIVKPMGGFSGLSGAFALGFLMIPILARSTEGVLALVPKEIRE
AGLALGLPRWRVILSLVLPTARAGLITGVLLAFARAAGEAAPLLFTAFGSPLLELNPLKP
MDTLPLRLFAFAISPYEDWHRQAWAAGLVLFGLITLTSLLARWASRRRF
>tsc:TSC_c01090 pstC; phosphate ABC transporter, permease protein PstC; K02037 phosphate transport system permease protein (A)
MAFSRATPYLEKGLSMKRLYTHSGDRIFAWALLLLALGVVALALLMAYELYQGGSLALKR
FGLLGFALGREWDPVIQKSFGAWPYILGTVIVSLSALLLSFFPALAAAIFAAEYAPRWLA
QVINFLLDLMAAVPSVVYGLWGIFVLAPWIRDQVQLPLYMWAAEHAPWLVPILGVPTGYG
LMTAVLILASMIVPYTAALARDAIALVPKEHREAAYALGATRWEVMRMAILPLARGGIIA
GAFLALARAVGETMAVTMVIGNSHKLPYTLFGGAATMPSVIANEFTEAVEDLHLSALIAV
GFLLFWVSMAVNFAAAYVLRRQERLVKGVL
>tsc:TSC_c01100 pstS; phosphate ABC transporter, phosphate-binding protein PstS; K02040 phosphate transport system substrate-binding protein (A)
MRRLTATVLGALALAASAWAQEVITLVGAGATFPYPLMAKYGDEYTRLTGGKVRINYQSI
GSGGGIRQFLEQTVHFGASDAPLSDQVMKDVKTRFKTNALNIAYALGAVVPVYNLPGVRE
PLRFTGPVLADIYLGKIKAWNDPALQALNPSVKLPPLPITVVHRSDGSGTTYVWVDYLSK
VSPEWASKVGRGTSVQWPVGVGGKGNEGVAGVVKQTPGAIGYVEVTYAKQNNLSYGAVQN
KSGRFILADLPSIKAAANVPLPGDMRVSITDTSEPGGYPIASFTYLLLYEDLSVNKAVKS
EAEARALVEFVKWILTDGQKYNEPLTYGALASVPQQRALALLSRVTYQGKPIGKEITGR
>tsc:TSC_c01110 trmU; tRNA (5-methylaminomethyl-2-thiouridylate)-methyltransferase; K00566 tRNA-specific 2-thiouridylase [EC:2.8.1.-] (A)
MPKVLVAMSGGVDSSVSAYLLKEAGYEVVGAMMRFWPEEPPRPTLDIPHKGRAWESCCTP
EAAYEARRVAEILDIPFYLLDYRETFEEEIIQPFLKDYAQGRTPNPCARCNTFVKFGALL
KQAQRLGLDYVATGHYVRREGESLLRGIDPLKDQSYFLWGTPKEALPHLLFPVGGMTKAE
VRALAERAGLPTARKPESQNLCFVAGDLKEFLRERLEVRPGPLVDALTGEVVGEHQGASL
YTIGQRKGLGLFKPHLERYVVGVDPLANVVYVGPREATLWLGLEGEEANLLAELPEEVEV
QVRYRTPPVRAKVESLNPLRLRFATPVFAVTPGQSAVFYQGERLLGGAVIRQGLYNLAGL
EGKPQANALTFS
>tsc:TSC_c01120 conserved domain protein (A)
MSKRQLRLYLTDMLQAIGRIERYLSGLDWDAFLESDLHLDAVTRNLEILGEAARHLPEEI
KSRYPEIPWRRVVGLRNVVAHQYFAVDPEVVWTIAKEQVPTLKETLQRMLREVDERNA
>tsc:TSC_c01130 DNA polymerase beta domain protein region; K07075 uncharacterized protein (A)
MSLTEILTLLEAHREELHRRFGVKGIAVFGSYARGEERPGSDLDLLVELERPLGWELVDL
KAYLEGILGIPVDLLTTGALRQNPLLREAVEGDLVYV
>tsc:TSC_c01140 Duf1395 protein (A)
MRFLLLAKQVALGGSAALEGVMMKAPWAWALAVRLPDGQIHVERHEEPALSQRYPWAKLP
LIRGVVALWDALSVSYRALARSAELVGGEEEVPKGALWGTVAVSLLLGIALFIVLPGFLA
GLLLDAARFPLLYNLLAGLLKVGILVGYLRFIGRLPEIKRFFMYHGAEHKAIHAFEKGLP
LTVENVMAQPRFHPRCGTTFLAFVIVVSILVYSFIPAPEVLWWRLLARVLFLPVVAALAF
ELLYFSARHNDPVSLVLRELGFRFQALTVAEPTPEMAEVAIRSTEAALGERVVA
>tsc:TSC_c01150 pepA; cytosol aminopeptidase; K01255 leucyl aminopeptidase [EC:3.4.11.1] (A)
MITLHALEATLAEGKAPLKVVWVKKGELTPQGEALDVRLGGLLRQAMAGAGFKGEAGENL
LLSTPEGHFLLFGLDEDPRATGGKLAQALAKLSFPEVLVEALEAYPLAEGILLGAYRFDR
YKGSREEKPVAIQLSGANPEEVERAKKVAEGVYWARDLVNEPPNVLTPEALAEAALSLKA
FGVEVEVLDEEAIQALGMGAFLAVAQGSENPPRFIALRYAPEGARERLDLVGKGLTFDSG
GYSLKPTEGMATMKGDMAGGAAVLGAMKSAALLGLPVEIRGYIAACENMVSGRAYRLGDV
LKTLSGKTVEVMNTDAEGRLTLADALAYAERQEAKRILELSTLTGSAVVALGEEVAALFA
TEETWGKQVEEAAKKAGEKVWPLPLEKAYREKLKSPVADLKNVGDRNGGAITAALFLTEF
VSVPLVHLDIAGPAFAKKAHALGPEGGTGFGVRTVLKVAQGLSEG
>tsc:TSC_c01160 ferric uptake regulation protein; K09825 Fur family transcriptional regulator, peroxide stress response regulator (A)
MPRMREKENYRARLKAVGLRHTLPRERILSYLDRKNVHPTPEELYNGLKKRGYDIGLSTV
YLNLHVLREHGLIYEFRDPKGLTRYDGYNEPHVHLVCTSCGKVEDLLLKNLPELDLSQAQ
KAAAEKSGWALENFRLEFRGLCPNCQE
>tsc:TSC_c01170 septum formation initiator subfamily protein (A)
MPYPSKATGCPRYNGPILERPVYRILHLVFALGLAHALFLLGQEGVRAYELARERARLEE
ALRQAEARVARLEAEVKAVKDPAYLEALVRRLGFVRQEEILRRR
>tsc:TSC_c01180 conserved hypothetical protein (A)
MREDPAALFLEDEALTDGLTDEEAETLLSWLLDLAREASPSQLAHLRRLGHEITRLSRDY
GLPVEELIGLVELAWGEADAPGLQA
>tsc:TSC_c01190 LysR family transcriptional regulatory protein (A)
MDLRRLRLFLLLAEEKNFHRAAEKAYLSQPALSQQIQALEQELGVRLLERRPFRLTPAGE
VLVREGRQLLQEVEALKARVRRANREELRFGVPENLLPDLMPLLDHLRRGLGQPVEILEM
HTPEQVKALKEGQLDYGLAGLRVEDPIIGQEPLLQVPIVVALPEGHPLASRERVPLKALK
EEPFLLLPKETLPPLYEAFMEVFRRAGFTPRVAREVARFSQAVSLVAAGVGVYLTLAPYR
VFPHPGVVLKPLEEEAALQVSLIYRLTPPPPRLLEVRELLKALVF
>tsc:TSC_c01200 aceE; pyruvate dehydrogenase (acetyl-transferring), homodimeric type; K00163 pyruvate dehydrogenase E1 component [EC:1.2.4.1] (A)
MNADALKQALEALSPEEMARFREEENREWRESLEYVLRVEGFARVEELLRLLDEYLYLQG
FSPPNRLSTPYLNTIPKEQEPPYPGDLELERRIVNILRWNAAMMVTRANKKAEGIGGHIS
TYASIAELYEVGFNHFFRGPEAGLDRDLVFFQGHSSPGIYARAFLEGRLSEADLENFRRE
VHPPVPGGRGLSSYPHPWLMPDFWEFPTVSMGLGPIQAIYQARFMRYLEDRGLKPRSSAK
VWAFLGDGEHDEPETVGALHLAARENLDNLIFVVNANLQRLDGPVRGNSKIIQELERLYR
GAGWRVIKIVWGSAWDRLLAKDKEGHLLRRFEALVDGESQRYAAFGAKELKERFFNTPEL
KQLIEGMSDEELDELTRSRGGHDLVKIHAAYKAAVEHRGSPVVILARTIKGYGMGPTAMA
KNVAHQVKKLTEEDLKEARAFLGIPVPEEKLSELPYYHPGPDSPEVRYLLERRKALGGFV
PERRVRFTGGLEVPGEEFFQEFYEGTGGREISTTMAFVRILAKLLRHPKIGKLIVPIVPD
EARTFGMEALIAQVGIYSPQGQLYIPVDAGTLTAYKESKEGQILEEGITEAGAMADFIAA
GTAYAHWGIPTIPFLITYSMFGLQRIGDLVWAAADQRTRGFLLGATAGRTTLEGEGLQHQ
DGQSHIYALAAPNLLAYDPAFAYEFAVILEDGLRRMYAQGEDVFYYITIENENYPHPPMP
EPREKVKEGILKGLYLFRPGEGEGPRVQLLGSGPILPQAVKAQELLQGYGVVADVWSATS
YKALYVDAIEAERERRLLGKARKPYVAEVLEGHEGPVVAASDYLKALPNLIRGYLDRPFC
ALGTDGFGRSDTREALRDFFEVDARHIAYAALALLAEEGKVPAKTLAKARKELGLELWET
PPHRR
>tsc:TSC_c01210 dihydrolipoyllysine-residue acetyltransferase component of pyruvatedehydrogenase complex; K00627 pyruvate dehydrogenase E2 component (dihydrolipoamide acetyltransferase) [EC:2.3.1.12] (A)
MELKLPELGDNVSAATVVGVLVKEGDRVAPGDPLLELETDKAVMEVPAEAGGVVKRVLVK
VGDEVRPGQPFLELEAGEAEVPSPQEVPPPPREEKVQAAPPSKAPSPSPAPAGQEEGRLI
PAAPSVRRLARELGVDIRQVRGTGLAGRITAEDVRRAAGQVPPSLPAEAISPLPTSRLPD
FSRWGPVRTEPMSGVRKATSRAMAQAWAQVPMVTHFDEADITELEGLRKRYAKRAEERGF
RLTLTAFLLKALALTLKAFPKFNASIDAEKGEIIYKDYVHIGVAVDTPHGLLVPVIRNVD
QKGVLRLAKELQEVSERARERKLTPEEMQGGTFSLSNLGGIGGTGFTPIVNWPEVAILGV
SRSQMKPVWDPEKEAFQPRLVMPYSLTYDHRLIDGAEAARFCRHLAQLLEDPLGLALE
>tsc:TSC_c01220 hemC; porphobilinogen deaminase; K01749 hydroxymethylbilane synthase [EC:2.5.1.61] (A)
MRVIVVGTRGSALALAQTRFVVERLKESWPEAEFKVKTIKTRGDQGANPMEQAIFVKELQ
EALLSREIDIAVHSLKDLPTEEPPGLKIAAIPRRQDPRDAFLGKVYKRLEDLPEGAVVGT
SSIRRKAQILAHRPDLVVKDLRGNVDTRLAALGNGEYDGIILAAAGLIRLDLRNRIDQFL
EPEVLLPAPGQGALALEVRQGDDLAEELCYALHHHPSHDRVRAERAFLKGLGAGCLAPVG
ALAQVAEDGTLLLEGMVLTPDGKSFIRAEIEGDASEAEELGLELAQDVLEQGGREILAQS
R
>tsc:TSC_c01230 ferric uptake regulatory protein (A)
MALKRLTRQRKAVLEVVKRAHNHPDAAWIYQEVRKVVPKVSLGTIYRTLEALVEEGYLIP
ITKAGEATRYDANLHPHLHLVCQGCGAIVDLEVDLPDLLTPVQEAYPQLEVREVEVTYKG
LCPTCKAALKG
>tsc:TSC_c01240 folyl-polyglutamate synthetase; K11754 dihydrofolate synthase / folylpolyglutamate synthase [EC:6.3.2.12 6.3.2.17] (A)
MEPLAWLYARQGWVKPGLERIRVLLARLGNPQEAYPVALVGGTNGKGTVARALAAILEEA
GLRVGLYTSPHLVDFRERVAIQGQPISQEAVLSLLEEIRPQAESLEATFFEVATALALLH
FAREGVEFAVLEVGLGGRFDATNAAEPQLSVVTNIGHDHLEILGPTLRDVAREKAGIFRK
GVPALTAARGEGLEELRERARAMGTPLWVLGEEFSLLGVEALGEGLAFRLRIRGEERTFR
TRLLGPHQAENLALAAVSGRLLGAGWEAVEKGLLRAENPGRLERLPWPGGKKLLLDGAHN
PEGAWALRQALRFHGLLPAALVLGFSREKDHRAMAEALKGLGPVVLTRYASPRSQDPRAL
LPLFPGALVEEEPLKAVERAFTLENRVVVAGSLYLVGEVKRALLGLPPEERWQ
>tsc:TSC_c01250 aminotransferase, classes I and II superfamily (A)
MSRVPEASVFLVVDEAKRKAREKGIRLIDLSIGSTDLLPPSEPLQALREALSDPSTYGYC
LKSCTLPFLEEASRWYQGRYGVRLDPRREALALIGSQEGLAHLLLALTEPQDLLLLPEVA
YPSYFGAARVASLRTHLIPLREDGLADLSRVPESIWKEAKVLLLNYPNNPTGALADWGYF
EEALALAERHGLWLVHDNPYVDQVYQGEAPSPLALPGAKERVVELFSLSKSYNLAGFRLG
FALGNEEAIARLERVKGVMDFNQYAGILRMGIAALKTPREVTRGFAQVYQKRALGMAEAL
KGALDLLPPKATMYLWGKLPQGVDDLEFTLSVVERGVAVAPGRGFGPGGRGHVRIALVQP
MEMLQEAARILREALD
>tsc:TSC_c01260 molybdopterin biosynthesis mog protein (A)
MFRVGILTVSDKGSRGEREDTTHLAIREALKEGPFEVAAYEIVPDEPPLIKKVIRLWADR
EGLDLILTNGGTGLAPRDKTPEATRELLDKEVPGLAELMRLKGLEKTPMAALSRGLAGVR
GKSLILNLPGSPKGARESLEAVLPVLPHALSLITGKAWREGHHE
>tsc:TSC_c01270 peptidase, M28 family (A)
MLGFVETLKELLSLLHLPHRGSATPLEAEAFRRLRTFLEERGHRVQTLPFRGVRSYGWEL
LGISLLLALAPLSPWPPLLGALAFFLYFNGFRPWSFLLDRHPSQNLLAWKGQGEKALLLM
AHVDTAKTFFLYHPQRVRRFRESFLLNALLAFLSPLLALTPLRWPIGLYFLIQAALLLHR
ELGAPYVEGGNDNGSGVAVATALFLETKPPEGWRLGLALTGCEEVGALGAKALIPHLPPG
TLVLNLDNVGRGELFYAEGEGMLLYVPYRGALLDAARKTPGARPLRYRLAYFDTLPLAQR
GFPCLSLIRLEQGVPPEWHWPTDTFARLDQGALEGTLRYTRTLLQRVFHGVSS
>tsc:TSC_c01280 acetyltransferase, gnat family (A)
MWSFPQSLEGRYVRLEPLTLSHLPGFQAQFDSEVYRHMSHRVRGPEDLRAHLEALLSEPG
RVNWAVFLGGELAGRISVIAPDPQNRKLEIGTLIFKPFWGSPANKEAKYLLLRHAFEVLL
AERVQFKVDPLNLRSQRALESLGAVREGVLRRNRLLSDGRFRDDVVYSILREEWPRVKAR
LEEKLYGAFPGDTGGA
>tsc:TSC_c01290 transporter (A)
MELSQEIREGLSLLVLLLTYLGLALGGLPGYRMNRAGVALVGASFLVLLGVLDLREAWQA
LDAQTLTFLFGIMVLNAHLGYAGFFGLAAERLLGLARTPLALLLLLTFGSGFLSALFLND
TMALLLTPLVLSLTRSLGLNPVPYLLALMAAVNTGSLMTPTGNPQNIVVASLSGISYLGF
VSDLWPVALLGLGLQVVLLALLYPEVRSLKPLPPIPPLRYRLHRPLLAKGLWVAFGLFLA
FLLGYPMAQGALVAAGILLFTRRLRSERYFLRVDWELLVMFAALFMVTEGVRRLGLAEFL
VPLATTPLGLLLAATLLSLLISNVPAVLLLAPLVQEPRDWLLLAGGSTLAGNLTLLASVA
NLIVAEGAGREGVGIGFMEHLRLGLPLTLLTLGLLYALL
>tsc:TSC_c01300 amidase/amidotransferase; K02433 aspartyl-tRNA(Asn)/glutamyl-tRNA(Gln) amidotransferase subunit A [EC:6.3.5.6 6.3.5.7] (A)
MTAKALLERGETTPLALLEEALERARAFQDRNALAYLDEEGAKEEAKRLTEELRQGYIRG
PLHGIPLTVKDLFPVKGMPTRAGTRAPLPPLPEEAQAVRRLREAGALIFAKTNMHEVALG
ITGENPWTGPVRNALDASRQAGGSSSGSAVAVALGIGLASLGSDTGGSIRIPAAFNGVVG
FKPSYGRVSLEGALPLSRSTDHAGPIAKTVRDAHFLTEILAGESIPLEGPQNPTFGVPLD
FLEGRLGVEVRRAFQRLLEELPSLRAEVREVSLPLPGVYEVYTRLVRYEAARIHEKALRE
HPEGFSPQVREALMAGLSLTEKDYRDAVAERETLRLQLVKALRGVDALLLPAQPLPAPPL
GTEEVELESGRRSHREAFITLTLPFSLLGVPTLTLPFARVEEMPVGLQVVGPYAEDGRVL
AIGGWLEARLK
>tsc:TSC_c01310 thiI; thiamine biosynthesis/tRNA modification protein ThiI; K03151 thiamine biosynthesis protein ThiI (A)
MTMETLVLVNLFHELALKGENRPFFLRKAKAHVKEALKGTAARLEAEWPMALLFRLPQEA
WPEAKERLKDTLGVEGFARVLRTPPDLKALEAALEETLARERFESFRITAKRSDKTFPLT
SPEIERLLGAFVKEKTGARVQLKGAERELVVRILPNAALLEVERHPGPGGLPPGVSGKVV
ALLSGGIDSPVAAYRLMRRGAEVVLVHFHPFPLLSGQSREKAKAIAERLARFQHRITLHL
VPFSEVQRQIILEAPKAYRVVLYRRYMLRIAEAIAKEEGALALATGDSLGQVASQTLENL
HVVNQAATLPVFRPLIGFDKVEIKAEAERIGTYAISILPDEECCTLFAPKHPVTRAQLSV
ALETESRLDTERLIALALEGREVVRYTWPGQKPLPEAQEKAPIMEHGPLDG
>tsc:TSC_c01320 MutT/nudix family protein (A)
MQTAKPLKRAVALAAWSEEGLLLVKRPEEDPEFGGAWGLPAVSLGNGEGPEEGALRVGRE
KLGAGVELLRPVAFGVEERTAYTLELWVVEARLLAMPELPEPKPGKTYYRAYRFGRPEEL
REAARQGSLCSRLYLAVKGLCP
>tsc:TSC_c01330 molybdopterin oxidoreductase (A)
MKARATCPLDCPDACSLLLTLEEGRLSRVEGDPRHPVTQGFACAKTYRYPERARERLLYP
MRRVGKKGEGRFERISWEEALEEIAERLRAILDTHGGEAILPYHYAGTMGLVENQHPLAF
FRAIGASELEETICSTAGSAAWEMTYGPRLGPDPEEVPEARYILLWGINSLSTNSHLTPF
LKEARRRGAKVVHIDPYENPTSRFADEHIKLRPGTDAALAYALAHVLFRENLVDWEYLKE
SATGLEAFQEEARKWPPERAEALTGVPKEAMERLARELGEAKRVFLRVGYGMTRHPGGGN
ALRAAILLPALVGAWRYPGCGALLSTSGAFPLNKRFLGGRHLLEGSHPHEGYFRPNPRVR
RINMNQLASALTRLAPPIRALFVFNSNPLVVAPDTGRVKEGLLREDLLTVVLEQVPTETA
LYADYLLPATFFYEHPDLYTSYGHYYLSWNEPLTEPQGEARPNTWVFRELGRRLGLREPT
LYWTAEEVAESLLDVDHPYLAGINLKRLKEEGFVKLNLPKPFLPFRKGPVRFSPPPEVIP
TQTLPGYPLILLTPPAHRFLNTTYGNVQALVEAEGGEPRLLIHPKDAEERGITEGMLVYI
HSPQGRVVRKAKVTEAPMPGTVVLEGTWWEKWAPDGKGINHLTAETLTDLGGGSTFHSTP
VEVEPLRLA
>tsc:TSC_c01340 carboxylesterase; K03929 para-nitrobenzyl esterase [EC:3.1.1.-] (A)
MRPSTFLRPGAVALTLTLGLALAQGIAVQTPLGPALGQIEKGAIAFYGLPYAQANRFEAP
RPVAAWPSGVGKERVACPQTLGTPARLGGYLPPQREECLVVNLFLPLELPPPEGFPVMVY
LHGGGFTSGSAAEPIYEGHRLAQEGVVVVSVDYRLGPLGFLALPALAKEDRKAVGNYGLL
DLVEALRFVQRYIRYFGGNPQNVTLFGESAGGMLVCTLLATPEAQGLFHRAILQSGGCHQ
VHPLEKDFPFGERWARNLGCSPEDLACLRHLPLSRLFPSQEPKAPPDITSSALGFPNSPF
KPHLGALLPDSPLQALGQGKARGIPLLVGANLEELTFPGLAWLLGPGTWEEFSGRLAAQG
IPPKEREALTKAYQKRFSDPRKAWGEVQTDLQLLCPSLKAARLQAPFAPTYAYLFTFRVP
GWEGLGAFHGLELAPLFGNFEEMPFLPLFLSAEAREKAEALGKRMRRYWVSFAREGEPRG
WPRWPTYEEGYLLRLDEPPGLLPDSYEERCGALEALGLL
>tsc:TSC_c01350 rnhB; ribonuclease HII; K03470 ribonuclease HII [EC:3.1.26.4] (A)
MEEVQGCLEASFWSLGLRVAGVDEAGRGAWAGPIVVGAVILPPGRYPFRDSKLLRPKERE
RLAEEVRRVALAYALGVAEVGEVDRLGVLKATLLAAQRALDLLDPPPEALVTDYLQVATS
LPLLAPPKADQNSPSVAAASILAKVHRDRLMVELDRLYPGYGFARHKGYGTPEHQEALLV
LGPSPVHRRCFAPVAQAPLRFSEEE
>tsc:TSC_c01360 putative lipoprotein (A)
MRLLWLLMAGLLSACTLTLEGITVSYRWDFSPAILRFEPDRGAGATYYVGEEVRFLLTLA
DSGWISLVAIDPDGRTYEFDRFYLGRGTHLLPPGAYRYTLTPPRGLHRVRAVYTDSQPGS
LRLEGVYTDWDARLRVYLDASGARRYQVVETYFYVR
>tsc:TSC_c01370 transporter, periplasmic component (A)
MKRRDFLKKAGIGVAASAAFGPVFAQAQPSVRWRLASSFPKSLDTIYGAAEVLAERVSAL
TGGRFQIRPYQAGEIVPGLQVMDAVQQGTVEMGHTASYYFVGKAAVFAFDTAVPFGLTAR
QQNAWMYYGGGIELFRPIFADFGIIQFPGGNTGVQMGGWFRKEVKSVADLKGLKMRIPGP
GGQVMSRLGVVPQVLAGGDIYPALERGVVDAAEWVGPYDDEKLGFYKVAKYYYYPGWHEP
GPQLSFYINLKEWQKLPKEYQQALEVAAAEANLAMMAKYDQVNPPALQRLIKAGVRLRKW
PADVMKAAQKAAFDWYEEEAAKDATYRKVYTAWKKFREEQYRWFAVAELGYESFAFPAV
>tsc:TSC_c01380 ABC transporter, periplasmic substrate-binding protein; K10236 trehalose/maltose transport system substrate-binding protein (A)
MRRREFLKKTGVGLAASVLWGSALVRAQAGPVIRVAGDSTAVGEGGRWMKEMVEAWGKKT
GTRVEYIDSPADTNDRLALYQQYWAAKSPDVDVYMIDVIWPGIVAPHAADLKQYFSDNEL
KEFFPRIVQNNTIRGKLTSIPFFTDAGILYYRKDLLDKYGFKNPPRTWAELEQMAQKVME
GERKAGNRDFWGFVFQGKAYEGLTCDALEWIYSHRGGRIIEPDGTISINNGRAALALNTV
RRFVGTIAPSGVTSYAEEEARNVWQQGNSLFMRNWPYAYALGQAEGSPIRGKFGVTVLPK
GGADAPNAATLGGWQLMVSAYSRYPKESADLVRYLASYEVQKDNAVRLSRLPTRPALYTD
RDVLARNPWFRDLLPVFQNAVSRPSDVAGARYNQVSEAIWTEVHSVLTGKKTGEMAVRDL
EGRLRRILR
>tsc:TSC_c01390 ABC transporter, permease protein, MalFG family; K10237 trehalose/maltose transport system permease protein (A)
MLTQRQVRLAWALVLPTLLVVVLVAGYPLAQVFYWSFFRADIAFVEPPEFVGFKNYLYLL
QDPDFRQALWNTVKFTVISVSLETLLGLAIALVIHSNFKGRGLVRTAILIPWAIPTVVSA
KMWQWMLHDVYGVINILGVKLGILSQKVAFLARPELVLPAIIAVDVWKTTPFMALLLLAG
LQLIPEELYEAASIDGATRWQQFWTITLPLLTPALVVALIFRTLDALRVFDVIFVMSGVN
PATRTLAVYNRQTLIDFQDLGYGSAISVAILLLIFLFVVVYMRTLGREALR
>tsc:TSC_c01400 ABC transporter, permease protein, MalFG family; K10238 trehalose/maltose transport system permease protein (A)
MRTWLRLGNRLLFYLLVAFVVVYSVFPFYWAVISSFKPSDALFASNPSFLPLPFTLDHYR
NVFLQANFGRNLLNSVVVAGGATLLSLVLGVLAAYALGRLPFPPRNAVLYLVLAMTMFPQ
ISVLGGLFMLLRQAGLFNTHLGLILSYLLFTLPFTVWVLVGYFKGLPRELEEAAYVDGAT
PLQTLVRIMLPLTGPGLVTTGLLAFIAAWNEYLFALTFTVGDKVKTVPPAIASFGGATPF
EIPWGSIMAASVVVTVPLVVLVLIFQQRIVAGLTAGAVKG
>tsc:TSC_c01410 pgm; phosphoglucomutase, alpha-D-glucose phosphate-specific; K01835 phosphoglucomutase [EC:5.4.2.2] (A)
MDLLRLLTLYYEERPDPQNPLQRVAFGTSGHRGTSLKGTFTEAHVLAITQAIAELRASFG
ATGPLFLAKDTHALSEPAWATALSVLVANGIEVRLEEGYTPTPLVSLAILEHNVHHPAKA
DGILLTPSHNPPEDGGLKYNPPTGGPADTRITKAIEERANTLLAEGLKGVKRLPFREALR
QAKPFDYVGLYVAKVKEAVDLEAIRVSSLRLGVDPLGGASLRVWERLAEAYRLNLEVVNP
TVDPTFRFMPKDHDGKIRMDCSSPYAMAGLLALKDRFDLAIGNDPDADRHGIVTRKGLMN
PNHYLAAAVFHLYTTRTWPGAKVGKTAVTSALLDRVAKALGREVYETPVGFKYFVDGLLE
GWLGFGGEESAGASFLRFDGRPFSTDKDGILLGLLAAEILAKREKGPDELYEELAERLGR
PHYARKDLPISPEAKARLARLSPEDVKEKELAGEPILGILTRAPGNGEPLGGLKVVTENA
WFAARPSGTEDVAKVYAESFKGEGHLKEVLEAALALVAKTLG
>tsc:TSC_c01420 peptidyl-prolyl cis-trans isomerase, PpiC family (A)
MFGISKKAITILFGLLALAFAVGAILLFTPQAGQQARGKPVLWVNGKAVYELDLLRLQGN
DPLYAANPQGLLKTLVDTHFLEQVILTEALKQDAARIRVGSAEVRKEVDRIREQFGLKEK
KAYEQFLNQVGYTDAQLRSEIKTQLQIQKRLEQIRSAAKPTPEEVRFYFEVHQEDYKGEP
RLKARQIVVDEAKLAAELLAKAKAGEDFAALAKQYSKVGAEQGGALGAGPGESEPKPVTK
VVFPDKVAEAVFAQKGPGLVGPVEAGGRYYLVKVEEYLPAKVPTFEEIKEQVEKDAQAAK
GNGALEAYLENLRQKAQVRFAEDSPFSYKNLPVAKVNEQEILLAQVLQPVFSNQQTAALI
QQGLGDLAVQFFLPQTLESLIERELLVEAAKKSGKPFIGSKDQIAQAYLLYETRGLTATE
EEARRFYAENPALFTIPASAEVTGVVFKAEAKAKAFREAALRGGDLQALAKAQEGTVTEY
GTVSPNQLPAVLDRLVFKVKETFPKGPMGEVSEVVKLEDGTFAVLLVKNRKPEVLKPFNE
VVEEAKERVILSKRQQKGQALVQELRKAAKIENRLSQVLAELTPKTQEPAKPPTQEAPKE
APAKP
>tsc:TSC_c01440 fosmidomycin resistance protein; K08223 MFS transporter, FSR family, fosmidomycin resistance protein (A)
MLPLLLAWLHTVNDLFSNFLTPLLPKLMAHFGVGLGTVGLLVSVYSLTGSLLQPFAGLIA
DRLDRRLLAALGPVLVALGMGSLGLWPRFEVLLLVLGLAGLGSALFHASGASLVGEFAPR
ERRGFWLSFFGSAGYLGLSLGPVVALFAVGAWGLRGLVWLTPLALVPALLLLRLPPVRRQ
GKPAGFRDFLRVFRGDVARLWGMATLRSLVFMSFSTTLPYWFTQRGLSDAYIALSLSTYS
FSATLGAFLGGTLSDRLGRKAVLVGTLAFGLPLYLGLLFLPPGGAPYLVLLGLTGALMNA
GIPVAVALAQELEPGQTATVSGLLMGFTWGFAGLFYAPIGHWIEVFGVMPVLLALGALIL
PAWALAQGVREPGAGPEGRKMDP
>tsc:TSC_c01450 universal stress protein family (A)
MRILLATDGSPQARGAEVLAEWLCYKLSAKLVALYVRDSRLIRVLELMDFGALTVPVPAY
REELEKALSAHGEALLERIRKSAEEAGLQVEVFMETGLPHEVILRHARTADLLVMGRSGE
AHGGSFVGLGSTVDRVLRTSPTPVLVAPTDYVEIQGAILGYNASESAVRALHTLASLAKP
LGLLVRVVSVHEDPVQAGTWALEAQTYLQDQGIRVESLAFSGDPAEHLLSLQTPSDLLAL
GAPVRRLVLGSTAEYVVRHAVGPVLTVR
>tsc:TSC_c01460 CBS domain containing protein (A)
MTVRQVLLRKGGGVYSVHPQATVLEALRKLAEHDIGALLVMEGERLLGIFSERDYARKLV
LLGRFSKGTRVEEVMTREVITVTPETTLQEAMRLMTEHRVRHLPVLEEGRVVGVVSIGDA
VKAIITEQEVLIEELSRYVMENR
>tsc:TSC_c01470 membrane protein of unknown function; K08972 putative membrane protein (A)
MRGLLVRLLLNTLALWVVSLVYPGVSFAREAGLLDYLVAGAVWGLANALLRPLLLFLTLP
LNLMTLGLFTLVVNGIVLYLVAEATALQVPGFAEALIGALILSLVSLLLSWLFRD
>tsc:TSC_c01510 phosphoglycerate mutase; K15634 probable phosphoglycerate mutase [EC:5.4.2.12] (A)
MKELWLIRHGETEWNVKKRFQGHLDVPLSPAGIGQAFRLAQRLSRSQLPFHGLYASDLRR
ARETAEPLAAVLGLPLETTPLLREIDVGALAGLSREEAEARYPEFIRAAQRDPWHTPRPG
GESMADLARRLEAFLETLPAGRHLLVTHGGVIRAALKMALDLEGDAWRRFHIPNTSITRI
LLPEREVLAVSDSAHLETWADWLSDESVK
>tsc:TSC_c01520 purM; phosphoribosylformylglycinamidine cyclo-ligase; K01933 phosphoribosylformylglycinamidine cyclo-ligase [EC:6.3.3.1] (A)
MRYEEAGVHIEAKAEALKRAKEAIAATYTPRVLRGLGAFGGLFDAGGLKEMKEPVLVATT
DGVGTKTLLALQVGNVSGLGFDLVNHSVNDLLAQGALPLFFMDYLAASRLEEEVLSALLT
SLAEACKALGIPLLGGETAEMPGVYREGAWDVVGTLVGVVEKEEILGPERVREGDLLLAL
PSSGPHTNGYSLIRKVVEGLDLEALVPELGESLKEALLRPHRAYLKEFLTLREAGVRIHA
IAHITGGGLPENLPRALPEGLGAEIRKGSWPIPPIFPYLQRLGNIPEEEMYRVFNMGLGL
ILVLPEKEAQRAQDLVESFPVGRVVAGSGVQLV
>tsc:TSC_c01530 gatB; glutamyl-tRNA(Gln) amidotransferase, subunit B; K02434 aspartyl-tRNA(Asn)/glutamyl-tRNA(Gln) amidotransferase subunit B [EC:6.3.5.6 6.3.5.7] (A)
MYEAAIGLEVHLHLKTRTKAFCGCQADYFGAPPNTHTCPVCLGLPGALPVPNKKAVEFGL
RLALALGSRIPERLVFHRKNYFYPDLPKNYQISQYDLPLGQGGSLPLGERTVRIKRLHLE
EDAGKSLHLEDRTLLDLNRAGSPLIELVTEPDLKSPEEARLFLQRIQALVQTLGISEASP
EEGKMRADVNVSVRRAGEPLGTKVEIKNLNSFKSVQRALEYEIRRQTEILRRGERVKQAT
MGFEEGSGKTYPMRTKEEEADYRYFPEPDIPPVPISREWLEAIRQDLPELPWEKEGRYQA
LGIKTQDAEVLAYTPSLARFLDQALSLGQASPQALANWLLADVAGLLNERGLTLEQTRLT
PEGLARLVALFERGEITSRVVKELLPEVLEGKDPEALVRERGLRVVADEGALRAVVTEVI
AAMPEAAESVRQGKLKALDALLGQVMRRTKGQAKPDLVRRLLLEALGVG
>tsc:TSC_c01540 twitching mobility protein; K02669 twitching motility protein PilT (A)
MAKAPDIVDLLTLAADRGASDLVITVGLPPMIKVDGEFHPTEYETLSPQDTRRLMYALMD
EKQQRIFEEEKELDFSFSLPGKGRYRVNVFLQRGSVGGVLRVVPATIKSFEELGLPKNIA
EIAMAPRGLVLVTGPTGSGKSTTLASMIDYINERKPVHIVTIEDPIEFFHKHKKAIVNQR
EIGSDTHGFHKALRSVLRQAPDVILVGEMRDYETIAAAITAAETGHLVMGTLHTNSAPET
IDRIIDVFPENQQEQVRVQLSNNLVAVLTQQLLPKAFGGGRVLAYELMIATPAVRALIRE
GKSHQLRSVIQTGGQYGMITMDACLADLYRRKLITYEMGLSRAVDPKEFMRLAGVQEGSK
RP
>tsc:TSC_c01550 pilF; type IV pilus assembly protein PilF; K02652 type IV pilus assembly protein PilB (A)
MSVLTIGDKRLGAILLDAGLLTDEELQMALEKHREVGGSLAEVIVDSGLLSERRIAQAIE
DHFGIPLVELHTLEIPPKVKALLPAEKAKELQAIPFALDEEAGVVRVAFVNPLDTLALEE
VEDLTGMVVEPYQATKSAFLYALAKNYPELNLPLPPPPSGPSREELKVGELLVEKGLLDR
NTLEEALVEQEKTGDLLGRILVRKGLPEEVLYRVLAEQKGMEFLPSTRGLSPDPAATNLL
LRSDALRYSAVPVGFNNGEVEVVLADPRHKEAVAELLGRPARFLLTLPKEWEALFHQAYP
EKSRLGEVLVQEGRLSQEELREALEVQRRLPKAKPLGEILVELGLARPEDVEEALKKQRQ
GGGRLEDTLVASGKLKPEALAQAVAAQLGYTYINPEENPPDPGAALLLPEDLARRYGVFP
HHLEGKTLVLLMKDPRNILALDDVRLALKRKGLAYEVQPAVATEAAITKLIERFYGKEEL
GEIAKELSKGYQEEEAVAPELDESAAQKFVKQVIREAYLQDASDIHIEPRQSDVLVRLRI
DGTLRQYTTLPKGALNSIISVVKIMGGLNIAERRLPQDGRVRYREGAIDVDLRLSTLPTV
YGEKAVMRLLKKAADIPEIEGLGFAPGVFERFQEVISKPYGIFLITGPTGSGKSFTTFSI
LKRIATPDKNTQTIEDPVEYEIPGINQTQVNPQAGLTFARALRAFLRQDPDIIMVGEIRD
SETAKIATEAALTGHLVIATLHTNDAAQAITRLDEMGVELFNISAALIGVLSQRLVRRIC
DHCKVEVKPDPEVLRRLGLSQEEIQGAKLYKGMGCERCGGTGYKGRYAIHELLVVDDEIR
HAIVAGKSATEIKEIARKKGMKTLREDGIYKAFQGITTLEEVLARTIE
>tsc:TSC_c01560 yqeG; had superfamily (subfamily iiia) phosphatase; K07015 uncharacterized protein (A)
MLFPRAVLPSLLHLTPRWLEERGLKGVILDLDNTLLPYGEEEPLPEHQAWLEALKAEVPV
YLLSNALPDRFARIQGRLGLPGHAPALKPWLGFQRALKALGLPPQEVAVVGDQIFTDVLG
GNLVGAYTVLVPPLREREFFYTRFIRMLETPFRRPRGGLG
>tsc:TSC_c01570 conserved hypothetical protein (A)
MPLLCPGVPQSVPLPLFFTGSGVYYNPMKTDRNQLRFNQVLLTLLLPLAALLDLPLLVYL
LFLLMVSQHTPWDLMVALKRALGIPARLVEEDPRPHRFARTLGAVFLGLSSLSLLLGLKG
VGYALALLVALLAFVNLAFGFCLGCFLYLHLRYARALITGK
>tsc:TSC_c01580 conserved hypothetical protein; K05810 laccase domain-containing protein (A)
MVPLLTTPLPVPHGFTTRLGGVSQGPFQSLNLSAATGDDPERVAENQRRVLSRFGHPPVA
GLKQVHGTEIHRVEGPGVWEGDGLLTRTPGLLLRVGVADCYPLLLYHPEGAVAALHAGWR
GVVGGILPRALEQLESLGLDPKEVHLAIGPGIGGRCYQVGEEVAERFAQADLHTFTPDPK
APGKYLLDLERALLLQAERAGLSRERIYRVGLCTHCEPTLFSHRRDQGKTGRMWGLVMLP
R
>tsc:TSC_c01590 ribH; 6,7-dimethyl-8-ribityllumazine synthase; K00794 6,7-dimethyl-8-ribityllumazine synthase [EC:2.5.1.78] (A)
MKPKTLSPILTAKGVRLAIAVGRFNERVTKLLLEGALEAYARLGGDPAEVLVAWVPGSFE
LPLVAKRLALRPDVDAVVALGAVVRGETPHFEYVAAQAASGLMQAMLQTEKPIVFGVLTT
NTPEEAQERAGGKAGNKGAEAVFTAIEMVRLLEAISR
>tsc:TSC_c01600 crcB; CrcB protein; K06199 CrcB protein (A)
MGVERYLLVALGGALGSALRYGLGAWVQALTGPSFPYSTLLINALGSFLIGVVIRLSLEG
ALSGEGRLFLAVGVLGGFTTFSTFSYETLALIQDGEAWRAFLYVVFSVFLGLFLVLLGYR
LGGALVA
>tsc:TSC_c01610 CBS domain containing protein; K09137 uncharacterized protein (A)
MKLEGEAKLLRIFVGESDRHGGRPLYEAIVLEAKRQGLAGATVFKGFMGFGAHSRIHTAK
VLQLSEDLPVMIEIVDTEEKIRAFLPVLEGMVKEGLVTLEKVEVIRYRSR
>tsc:TSC_c01620 sulfite dehydrogenase (A)
MERIPPGQVVTERFPILTYGEEPRVSPEEWRFSLFGLVEEPFTLTYPELLRLPQVEVVRD
FHCVTRWSRLDVAWRGVRMRDLLLRAKPKPQAVAALVHSYGGYTTNLFLEDLLREDVLLA
HTLFDKPLPLERGGPVRLVVPHLYAWKSAKWVRGIELLDHLELGFWEKLGYHFRGDPWRE
ERFQEGPIPAASLRFQSRKGGREG
>tsc:TSC_c01630 conserved hypothetical protein (A)
MTALEQARLDVEEALRRYWECVKAEEEEYAEDYERVTFMEYEAPAPDPCAEAFSRLVAAV
RAYEKASGRRDDLDLGALRNQVYEALDRG
>tsc:TSC_c01640 histidinol-phosphatase; K04486 histidinol-phosphatase (PHP family) [EC:3.1.3.15] (A)
MDSHVHTPLCGHAQGAPGEYLFYTRKAGLKGLVFTDHSPMPSWYDPMSRMRLEALPFYLL
ALEKIREDHPDLYVGIGLEADFHEGTEEFVRTLLKGYPFDYVIGSVHYLGAWPLDHPDHQ
EEYTWRDLKEIFQAYFQEVEKAARSGLFHAIGHLDLPKKFGHRLPEEALVELAEPALRAI
AEEGLFLDVNTAGLRNPAQEIYPAPALLRRARELGIGVVLGSDAHRPPQVGYAFKEAVDL
LLNLGYQEAHYFQGGRAQAYPLSRAS
>tsc:TSC_c01650 conserved hypothetical protein (A)
MANPGLIPLAQAEGQGEVLLLRQAQELGFPVGGTWVVGLWEEFARLNNLAERIAWLFQGV
FGVRIDEERLLLAAEEAKRAVRESYLLPERAEAFLETLEGKGPFLVRRAGEGTYHLARNP
QEALFAVKRLWAEAFRVEAILERYPALFPSALTVLVQEVTTFPPLEGGLLEDPFLSLDLS
QALGQRVVAYTWEGTLLRIESVHGG
>tsc:TSC_c01660 DNA-3-methyladenine glycosidase; K01247 DNA-3-methyladenine glycosylase II [EC:3.2.2.21] (A)
MFEHPVLAEFYRRFGPAPFLPHAAPREEPFKVLAESIVAQQLSGKAAAAISARLWSRVEP
HPEALLQVSPAILRQAGLSHAKAQALRDLAARSLEGLLDGLDSLEDEAVKERLLQVRGIG
PWTVDMFLMFGLRRPDVWPVGDLGLRRAAKALFDVEALGLPAFGEPFRPYRSHLAWYLWR
TLD
>tsc:TSC_c01670 isochorismatase hydrolase (A)
MVELPEIPKVEGLELPARETALIVVDMQNDFAHPQGALFVPDAPKSVPAIRLLLERARQA
GARVVYTQDWHREDDPEFQIWPRHAVAGTWGAEILEDLRPEPRDLIIQKVRYDAFYGTPL
DHYLHLWGVKHVVVTGTVANICVLHTAGSAALRWYRVVLPEDATSALTPFDLQAALRQVT
FLYQGQVTRAEGVRFV
>tsc:TSC_c01680 metF; 5,10-methylenetetrahydrofolate reductase; K00297 methylenetetrahydrofolate reductase (NADPH) [EC:1.5.1.20] (A)
MKIRDLLKARKGPLFSFEFFPPKTPEGEEALFRTMEELKAFRPAFVSITYGAMGSTRERS
VLWAKRILGLKLNALAHLTVAGQSRKEVAEVLDRFVEAGVENILALRGDPPQGERVFRPH
PQGFRYAMELVAFIRSRYGEGVSVGGAAYPEGHPESESLEADLRHFKAKVEAGLDFAITQ
LFFNNAHYFGFLERARRVGITIPILPGIMPITSYPQLRRFTEVCGASIPGPLLSKLERYQ
EDPKAILEIGVEHATRQVAELLEAGVEGVHFYTLNRSPATRRVLERLGFKPA
>tsc:TSC_c01690 metallo-beta-lactamase family protein; K07576 metallo-beta-lactamase family protein (A)
MRIVPFGAAREVTGSCHLLLAEGRKILLDCGMFQGREEEKNHTPFGFDPQAVDAVVLTHA
HLDHVGRLPKLFREGYRGPVYATQATFLLMQIILQDALKVMETPFFEEEDVEEALRHVRL
LEFGEWLRLGDLTLTFGQAGHLPGSAFVVVQGEGKTLVYSGDLGNRQKTVLPDPSLPPKA
DLILCEGTYGDRPHRSFAATVQEFLEILERTLGQGGKVFIPSFAVERAQEILFLLYENGH
RLPQAPIYLDSPMAERVLDLYPRLVRYFSEEVQAYFLAGKNPFRPRGLRVVESVEESKAL
NREPGPMVIIAGSGMLTGGRILHHLKHGLSDPKNTLVFVGYQPRGGLGAEIIQRPERIRL
LGQEIPLRASVHTLGGFSGHAGQDELLDWLHGQPRVILVHGEEEALLALGKLLALRGQEV
GLARLGEGVEV
>tsc:TSC_c01740 tuf1; translation elongation factor Tu; K02358 elongation factor Tu (A)
MAKGEFIRTKPHVNVGTIGHVDHGKTTLTAALTFVAAAENPNVEVKDYGEIDKAPEERAR
GITINTAHVEYETAKRHYSHVDCPGHADYIKNMITGAAQMDGAILVVSAADGPMPQTREH
ILLARQVGVPYIVVFMNKVDMVDDPELLDLVEMEVRDLLNQYEFPGDEVPVIRGSALLAL
EQMHKNPQTKRGENEWVDKIWELLDAIDEYIPTPVRDVDKPFLMPVEDVFTITGRGTVAT
GRIERGKVKVGDEVEIVGLAPETRKTVVTGVEMHRKTLQEGIAGDNVGLLLRGVSREEVE
RGQVLAKPGSITPHTKFEASVYILKKEEGGRHTGFFSGYRPQFYFRTTDVTGVVELPSGV
EMVMPGDNVTFTVELIKPVALEEGLRFAIREGGRTVGAGVVTKILE
>tsc:TSC_c01750 rpmG; 50S ribosomal protein L33; K02913 large subunit ribosomal protein L33 (A)
MASEVRIKILLECTECKRRNYATEKNKRNTTTKLELKKYCPWCDKHTVHKEVKV
>tsc:TSC_c01760 secE; preprotein translocase, subunit SecE; K03073 preprotein translocase subunit SecE (A)
MFTRIVRYFQEARAELARVTWPTREQIVEGTQAILVFTVVAMVILGFYDLVFRFLIGLVR
>tsc:TSC_c01770 nusG; transcription termination/antitermination factor NusG; K02601 transcriptional antiterminator NusG (A)
MSIEWYAVHTYVGQEEKAKANLEKRVKAFGMEDKIFQVLIPTEEVVELREGGKKEVVKKK
LFPGYLFVQMDLGDEEEPNEAWEVVRGTPGITGFVGAGHRPVPLSPDEVRHILEVSGLLG
KKEAPKAQVAFREGDQVRVVSGPFADFTGTVTEINPEKGKVKVMVTIFGRETPVELDFSQ
VVKA
>tsc:TSC_c01780 rplK; 50S ribosomal protein L11; K02867 large subunit ribosomal protein L11 (A)
MKKVVAVVKLQLPAGKATPAPPVGPALGQHGANIMEFVKAFNAATANMGDAIVPVEITIY
ADRSFTFITKTPPASYLIRKAAGLEKGAHKPGREKVGRITWQQVLEIAKQKMPDMNTTDL
EAAARMIAGSARSMGVEVVGAPEVKDA
>tsc:TSC_c01790 rplA; 50S ribosomal protein L1; K02863 large subunit ribosomal protein L1 (A)
MPKHGKRYRALLEKVDPTRIYTIDEAARLVKELATAKFDETVEVHAKLGIDPRKSDQNVR
GTVSLPHGLGKQVRVLAIAKGEKIKEAEEAGADYVGGEEIIQKILDGWMDFDAVVATPDV
MGAVGSKLGRILGPRGLLPNPKAGTVGFNIGEIIKEIKAGRIEFRNDKTGAIHAPVGKVS
FPPEKIADNIRAFIRALEASKPEAAKGTFLRSVYVTSTMGPSIRINPHS
>tsc:TSC_c01800 rplJ; 50S ribosomal protein L10; K02864 large subunit ribosomal protein L10 (A)
MPNKRNVELLAALKENLERAHGSFFLVNYQGLSAKETHALRQALKEKGARLFVAKNTLIR
IALKELGLPELDGLQGPSAVVFYQDPVAAAKALSEFAKKNPKGIPEAKGGLLQGQVLSAK
DVVALAELPTMDELRAELLGVLQAPMAELVGVLGGVARELVGILEAYAEKKAA
>tsc:TSC_c01810 rplL; 50S ribosomal protein L7/L12; K02935 large subunit ribosomal protein L7/L12 (A)
MALDIERIKEELSQATVLELKQLIDVLKETWGVTAAAPVAVAAAPAAAQAAAPVEEKTEF
DVILKDAGAKKLEVIKELRAITGLGLKEAKDLAEKGGPIKEGIPKAEAEEIKKKLEAVGA
VVELK
>tsc:TSC_c01820 phenylacrylic acid decarboxylase; K03186 flavin prenyltransferase [EC:2.5.1.129] (A)
MEAMAELPRVVVGLTGASGMPYALDLLESLQGLAEVHLVLSQGAKRVLWEEMGLSPKDLY
PLASRVYKDGDLGAPIASGSFRTQGMVVVPCSATTLSKIALGLADTLLTRAAYVHLKERR
PLILVPREAPLPLPTLRAMVQATEAGALILPASPGFYHRPKEIRDLLGFITQRILDHLGL
SAERAPRWGEPPS
>tsc:TSC_c01830 bcd1; acyl-coa dehydrogenase, short-chain specific (A)
MTLTSEQKLVLDTVRQVAKEVLYPLAPEYDRTGEYPWPQLKALAELGFLGMTTPEEWGGV
GLDSVTWALALEEIAAADPSVAVVLSVTSGLPQYMLLRFGTEAQKRKYLVPLARGEWIGA
FCLTEPQAGSDAASIRTEARRVPGGFVLNGLKSWITSAGQAHLYVVMARGEKGISAFLVE
KDTPGLSFGPPEAKMGLHAAHTAEVRLEGVFVPEENLLGEEGRGLAYALAGLDSGRVGVA
AQAVGIARGAFEIAKAYADEREQFGRKLREHQAIAFKIADMHVKIAAARALVLEAARKKD
SGERFTLEASTAKLFASSVAVEVTREAVQVLGGYGYHRDYRVERYYRDAKVTEIYEGTSE
IQRHIIARELYR
>tsc:TSC_c01840 uppS; di-trans,poly-cis-decaprenylcistransferase; K12503 short-chain Z-isoprenyl diphosphate synthase [EC:2.5.1.68] (A)
MVRRLLSLTRPLYWLYEKRLLKEVKGGPVPKHLGLILDGNRRYARALGLSPVKGHEFGVQ
KAYEVLEWCLEMGIKTVTVWVFSTDNFKRPPEEVEELMRLFVREAERMAEDHRILEHQVR
VRFIGRREGFSEEVLRALERLEAKTQHHQGMVLNIALGYGGREEIVDAVKRLLLEAWKRG
LSPKEVAEGLTPEDIARHLYTAGLPDPDFIIRTSGEIRLSGFLLWQSAYSEFYFADVLWP
EFRKIDFLRALRSYQARERRFGR
>tsc:TSC_c01850 lysS1; homocitrate synthase; K01655 homocitrate synthase [EC:2.3.3.14] (A)
MREWKIIDSTLREGEQFERANFSTQDKIEIAKALDEFGVEYIEVTTPMASPQSRKDAEVL
ASLGLKAKVVTHIQTRLDAAKVAVETGVQGIDLLFGTSKYLRAAHGRDIPRIIEEAKEVI
GYIREKAPHVEVRFSAEDTFRSDEHDLLEIYQAIAPYVDRVGLADTVGIATPRQVFALVR
EVRRVVGPHVDIEFHGHNDTGCAIANAFEAIEAGATHVDTTILGIGERNGITPLGGFLAR
MYTLQPEYVRRKYKLEILPELDRMVARMVGIEIPFNNYITGETAFSHKAGMHLKAIYINP
ESYEPYPPEVFGVRRKLIIASKLTGRHAIKARAEELGLHYGEEELARITQHIKALADKGQ
LTLEELDRILREWITA
>tsc:TSC_c01860 conserved hypothetical protein (A)
MPPRPEEVARKLQRLGFVERMAKGGHRLYAHPDGRIAVIPFHSGELPKGTFKKILKQAGL
TEEEFRNL
>tsc:TSC_c01870 conserved hypothetical protein (A)
MTYTALVYEDPETPGTWIAEFPAIPEAHSFGRTPEEALAHAKEALELVLAYLKETGRPLP
PDVRTVQVGIDAA
>tsc:TSC_c01880 hacA; homoaconitase, large subunit; K16792 methanogen homoaconitase large subunit [EC:4.2.1.114] (A)
MGMTLAERILSRKAGREVRAGELVVVEVDQVMVVDSIAGSFFKRLAYLEATPRYPERVSI
VIDHVAPAANLEVAKAQKEIREWGRKHGIRVFDVGRGVCHQVLIEEGLAQPGWIVVGSDS
HSTTYGAVGAFGTGMGATDIALAAASGRTWFRVPESVKVTFRGRLPKGVTAKDAALEMVR
LLTAEGATYMAVEIHLLDGAESLSRGERMTLANLTVEAGAKAGLVVPSGEILDLYRVPDW
LYPDPDARYAREVEIDLSTLSPRVSVPFYVDNVQEVAAVRGKRVDQVFIGTCTNGRLEDL
RAAAEVLKGKKVAPGVRLLVIPASSQVLEEATRDGTLLTLLEAGATIGTPGCGPCMGRHM
GVLAPGEVCVSTSNRNFRGRMGAPDAEIYLASPRVAAASAVAGYIATPEDLASLPQEEAH
A
>tsc:TSC_c01890 hacB; homoaconitase, small subunit; K16793 methanogen homoaconitase small subunit [EC:4.2.1.114] (A)
MPRVWKFGDHINTDDILPGKYAPFMVGEDRFHTFAFAHLRPEFAKEVKPGDILVFGRNAG
LGSSREYAPEALRKLGIQVVIAKSYARIFFRNLVNLGIIPFESEEVVDALEDGDTVDLDL
ETGVLVRGGERFALRPPPPFLLEALREGSLLDYYKKYGRFPGE
>tsc:TSC_c01900 conserved hypothetical protein (A)
MEDLEITCPVCGEASVVLAEDMETLEVGDVLECEACGAFLEVVSLDPLEVEVTEEGLEAF
FVDCPRCGYTFEVSEEDRGQEVECPECGFRFVPDWSEVDEEDEEW
>tsc:TSC_c01910 lysW; lysine biosynthesis protein LysW; K05826 alpha-aminoadipate/glutamate carrier protein LysW (A)
MVATCPECGAELTLANPELGELVVCEDCGAELEVVGLDPLRLEPAPEEAEDWGE
>tsc:TSC_c01920 lysX; lysine biosynthesis enzyme LysX; K05827 [lysine-biosynthesis-protein LysW]---L-2-aminoadipate ligase [EC:6.3.2.43] (A)
MGPVRGFLEGGRAIAMLAILYDRIRPDEKMLFERAEALGIPYKKVYVPALRMVLGERPKE
LEEVTVALERCVSQTRGLAVARYLTALGIPVVNRPEVMETCGDKWATSVALERHGLPQPR
TALLTDAEEALKLMEEWGYPVVLKPVIGSWGRLLAKITDREAAEAILEHKEVLGGFQHQL
LYLQEYVRKPGRDIRVFVVGDRAIAAIYRRSQHWITNTARGGQAENCPVTPEIAELSVRA
AQAVGGGVVAIDLFESERGLLVNEVNHTMEFKNSVHTTGVDIPGEILRYTWEQGGTAS
>tsc:TSC_c01930 argC1; N-acetyl-gamma-glutamyl-phosphate reductase; K05829 LysW-gamma-L-alpha-aminoadipyl-6-phosphate/LysW-L-glutamyl-5-phosphate reductase [EC:1.2.1.-] (A)
MSAGKKTLSIVGASGYAGGEFLRLALSHPHLEVKQVTSRRFAGEPVAFVHPNLRGRTNLK
FIPPEKLEPADILVLSLPHGVFAQEFERYADLAPILIDLSADFRLKDLDLYRKYYGEHPR
PELLGRFVYALPELYRERLKEADWMAGAGCNATATLLGLYPLLKGGVLKPGPIFVTLLIS
TSAAGAEPSPASHHPERAGSIRVYKPTGHRHTAEVVENLPGKPEVHLTAIATDRVRGILM
TAQAFLQDGWSERDVWQAYREAYGGEPFIRIVKQKKGIHRYPDPRFVQGTNYADIGFELE
EDTGRLVVMTAIDNLVKGTAGHALQALNLRMGWPETLGLDFPGLHP
>tsc:TSC_c01940 argB2; acetylglutamate kinase; K05828 LysW-gamma-L-alpha-aminoadipate/LysW-L-glutamate kinase [EC:2.7.2.-] (A)
MIVVKVGGAEGINYEAVARDAASLWKEGVRLLLIHGGSAETNKVAEALGHPPRFLTHPGG
QVSRLTDRRTLEIFEMVYCGLVNKRLVELLQREGANALGLSGLDGRLLEGRRKTAVKYVE
DGKIKIHRGDYTGTVERVNRDLLDLLLGAGYLPVITPPAISYEGEAINTDGDQVAALLAS
VYQAEALVYLSNVPGLLARYPDEASLVREIPVDRVEDPEYLSLAQGRMKRKVMGAVEAVK
GGVKRVIFADARVEDPIRRALGGEGTVVR
>tsc:TSC_c01950 glycosyl hydrolase, family 57; K16149 1,4-alpha-glucan branching enzyme [EC:2.4.1.18] (A)
MARFVLVLHAHLPYVRSHGMWPFGEETLYEAMAETYLPLLRLLERLYAEGVEARFTLGIT
PILAEQLTDAKVREGFWAYARDRLERAQGDYLRYQGTDLEASALHQVAFWELTLDHFHHL
RGDLLAAFRRAQDRGQVELLTSSATHGYSPLLGYDEALWAQIKTGVITYRRHFAKDPTGY
WLPEMAYRPRGPWKPPVEGAPEGVRPGVDEFLMRAGIRYTFVDAHLVQGGRPLSPYGEAS
LGPVESAEATYYVHELESGLRVLARNLETSLQVWSADYGYPGEGLYREFHRKDPISGLHH
WRVTHRQADLSAKAPYDPEAAFLKVKEHAVHFVDLVERLSREHPDGVILAPYDAELFGHW
WYEGVAWLEEVLRLLAQRRGAQAVTAKEAVQGKAVRSALPEGSWGRGGDHRVWLNEATWD
YWRTVYRAEGAMREAVRHGNLPSRVLQQAMRELLLIEASDWPFLIDTAQAAGYAKERYQG
HAEAFFHLLRGVSPEELRALEERDNPFPEADPRLYLEPSATVHGGVG
>tsc:TSC_c01960 carbon-nitrogen hydrolase family protein (A)
MIRHAVLQFRPEKARVKENLARLAERLEALRPHAPEVVVLPEAALTGYFLQGGVRELALT
RHELLELLSGVHRAVGWEGLLDVVVGFYERDEGAYYNSAAYLELPHRVVHVHRKVFLPTY
GVFDEERYLARGRRVEAFNTRFGRVAILICEDFWHSITAAIAALDGAEAIYVPAASPARG
FQGERPENVERWRTLARAVAAEHGVYVVLSSLVGFEGGKGMSGGSLAVGPEGRILAEAPL
FEEAALLFDLDPGRIPPVRYDSPLLSDLEAALPLLLPDLERVLGKGGG
>tsc:TSC_c01970 nadE; NAD+ synthetase; K01916 NAD+ synthase [EC:6.3.1.5] (A)
MRIVQAPKAQESLELNWPLVADFLTRFIREELAWRGYEKAIVAVSGGVDSATTLALAVRA
LGRKQVHALFLPHRDSSPLSREHAYLVAETFGVDLEEVDITPMVEGYAAMTPDLTPHRKG
NLMARARMMVLFDKSQAYQALPLGTGNKTERLFGYFTWHGDDTPPVNPLGDLYKTQVWGL
ARHLGVPQAVVEKVPTADLIPGQTDEGDLGVRYLRADVILEHYLKGYPDAYIESLGYTQE
EIGRVKERVNRTHWKRALPTVALLSSTAIGEFYLRPLDYRP
>tsc:TSC_c01980 CoA-binding protein; K06929 uncharacterized protein (A)
MTDLELKAYLEKARNIAVLGAHKDPSRPAHYVPRYLWEKGYRILPVNPRFAGEELFGMRV
VASLEEIAEPVDILDVFRSPEALLAHLPEVLALRPGLVWLQTGIRHPGFEEALKEAGIPV
VADRCLMVEHRRLFGVH
>tsc:TSC_c01990 A/G-specific adenine glycosylase; K03575 A/G-specific adenine glycosylase [EC:3.2.2.-] (A)
MEKFQEALLAWYRENPRSLPWRGEKDPYRILVAEVLLQQTHTAQAIPYYHRFLARFPTLK
ALREASLEEVLKAWQGAGYYRRALHLHRLAQEVEALPRSYAELLKLPGLGPYTAAAVASL
AFGERVAAVDGNVRRVLSRVFALENPAPRLLRNLAQGLLPQGEAPGEWNQALMDLGATVC
LPRRPLCSECPVAPFCQGRADPGRYPGARRRNVREEALAALVLWGREGVYLERLEGRFAG
LYGVPLFPQEELSRRVRSFGVDPRFAGEVRHTLTHRRLRVGVYVAPWDGEGAASRREQLV
DPGEKPLPKLMEKVLRQAQAFLAHEGILPFPHAKAHGVKPFEPG
>tsc:TSC_c02000 glucose-inhibited division protein A (A)
MQDYQVLIVGAGFAGSEAAYRLAQRGVRVGLLTQSLDSVMMPFLPPMPPFPEGSLLAQVY
HPADPRLWAFHARAKYLLENQPNLHLFQATATELLLEGKRVVGVGTWEGPPARAFHVVLA
VGSFLGARLRMGEVEEEAGRLSEASYPDLFLHLQALGFRFLKREREVPQTPGTPGYTVSY
HAFHPEEWEEATFRLTRLEGLYAVGLCVREGEYALMSQEGLRLAEHLLHKLG
>tsc:TSC_c02020 NLP/P60 protein (A)
MPRRLALAVLCLLFPWTLAQVSSPQGGSLEGPALSHTVAPGDTLFSIARRYGTTVEELMR
LNGLDTFLIQPGQVLRLPQGGERIHVVAPGDTLFSLARRYGTTVEELMRLNGLSTPGLKV
GQTLRIPAPRGEDGSRGKASPESPPSSQGGGHARDPGESPPAVGEDYDPESPLLKIVLRY
LGVPYKYGANSPTSVDCSAFVAQVYAELGIALPRTTREQFQAFPAAESLRPGDLVFFSFG
GKDIDHVGLYLGRGVFAHASSYGSRVVIESLEAPFYQKAYRGARRVVREALR
>tsc:TSC_c02030 oxygen-insesitive NAD (A)
MDLLPILAQRRSVRRFKPVPMPEDDLEKLLFALQRAPTDASAQLYSVIRVQDHGLRDQVA
RLSGDQEHIRQAAEFFVFLADVHRLERLLAHRGERMAFWPRTALHFALLDAGLAASYLAL
TAEALGYGVCFIGGVLNGVEELINLLELPRGVIPAVGLAVGVPDEEGPPRPRLPRSLVVH
ENRYRPYSPEDLEAAFQAMAPYSRVGDWGRVLRRYFAQGGTMEERETPYGRALARQGLDP
DLPPGTPFYSLGALLAEALGEGRAVLFRKGEAWLERETEAFRGEGSPGEALLTALRKARG
EMKDWP
>tsc:TSC_c02040 leader peptidase PilD; K02654 leader peptidase (prepilin peptidase) / N-methyltransferase [EC:3.4.23.43 2.1.1.-] (A)
MWPFFALLLGLVVGSFLNVVIHRLPKGESIVFPPSRCPACGHRLALWDLVPVFSYLALRG
RCRYCHSPISPRYPLVEALTGLLFAVAALFYPPSPQAFLTFALLALLVALSFIDLDTFEL
PDSLTYGLLFLGLLSAYLLSFPRPFAEALDGALIAAGVLGLVAGYGGLFLRRFREARAEV
PVGPHQVHMAALFGALLGPGVGMALAFLTWALSGRTGKPVVLPDRITLPLLLLAWILAPY
LGADLLSTLKGSFLAAGGLALAGGLYWAFKPVNEVNKEGEETDPVAMGYGDVKLLGALGA
WLGLYSLLALFLGVFAGALVGLAFRQRKIPFGPYLALGGGVAFFFGETLWRAYLAWLGL
>tsc:TSC_c02050 hypothetical protein (A)
MGLLAVGLFGLGGAWSLLGVLLFFLFALLFDDTDRPGEPENLSPQA
>tsc:TSC_c02060 thermostable carboxypeptidase 1; K01299 carboxypeptidase Taq [EC:3.4.17.19] (A)
MKPEAAYQQLLEFQRETAYLASLGALAAWDQRTMIPKKGHEHRARQMAALARLLHQRATD
PRVGEWLSAVEGSHLVQDPLSDAAVNVREWRQAYERTRAIPERLAVELAQAQSEAESYWE
EARPRDDWQGFLPYLRRVFALTKEKAEILYGLPVAPGDPPYGEVYDALLDGFEPGMRSGE
LLPLFAQLREGLQGLLDRILGSGRKPDTTILHRSYPKEAQKAFALELLAACGYDLEAGRL
DPTAHPFEISIGPGDVRITTRYFEDFFNAGIFGTLHEMGHALYEQGLPKEHWGTPRGEAV
SLGVHESQSRTWENLVGRSLGFWERFFPRAKEHFPSLRDVALEDFHRAINAVELSLIRVE
ADEVTYNLHILVRLELELSLFRGELALEDLPGAWAERYRAYLGVAPRDYKDGVMQDVHWS
GGLFGYFPTYTLGNLYAAQFFQKAQEELGDLEGQFRRGEFHAFLDWTRRNIHAEGSRFRP
KALVERVTGTPPSARPFLAYLEEKYRALYGF
>tsc:TSC_c02070 transporter (A)
MAIRLVLLALGPALALGLGRFAYALVLPLMQSAWGLSYVQAGILGSANTLGYLVGAFFSH
RLLGRVGYRKGFFLALLLQGPILALTGMENLPLVFSLRFLQGFLGALVFVGGAALLMALG
SSGRTLGIYYGGVGLGLLLAPWLLWGAAEPTGAWARLGLYSLLLGLPALLAWPLLKEPPP
PVQGEGSLWPILPLLLAYGLYGAGYIGYMTFVAAVVGDSLILFGLLGLGALLTGPVWGPW
VERVGGRKGLFHVLLVLFLGSLPPLALHLPALSALLFGLSFLGVITALTQAFRTLLPPSA
WPRAMGLSTAAFALGQAVGPAVAGFFAEMTGRGEGALWAASVLLFLALLPTWSRPQKP
>tsc:TSC_c02080 putative ABC-2 type transporter, permease protein; K01992 ABC-2 type transport system permease protein (A)
MLDLFLAEFWRSLLTLRRYPLELLGAVVTLSLLFYLLFLGARFLAGPGAEFGGRLEAVLV
GYLLWSFTVFAYSNLSFGLTEEAQTGTLEQVFLTSYGPIPLFLVRNLSGLLIQGLLVFLI
ALVLMALTGARLSFNPWVVLPFLAVLLGGYGLGFAMGSLALLYKRIGQLLGLSQFLLLFL
LQAPGQGLFLLLPMAPGAALARSMLAEGAPLDPLFLLLAFLNGFLYLGLGLFLFKLAVHR
AKKLGLLHGY
>tsc:TSC_c02090 nodI; Nod factor export ATP-binding protein I; K01990 ABC-2 type transport system ATP-binding protein (A)
MERPFLEAQGLHKRFGALEAVKNVHLTLRPGEILAFLGRNGAGKSTTVKMLSGLLLPDEG
EVRLLGKNPFREPLALKHLGAVLEGNRNTYWRLTPLENLVYFGVARGLRLAAARKRALEL
LEEYALLEKAHTEVRHLSRGMQQKLALLQALVHDPEVLLLDEPTLGLDVETALLMQQKIR
ALAQAGKAILLTTHQMEVAQALADRVAIIHRGEVILEETKERILARFSGEYYVLELEKPP
PLEVLQHLRALGIEGENPFFFRGDGEAIWQVLEAVKPLPLKRVAKAEADLLEIFLKVVGH
A
>tsc:TSC_c02100 MazG nucleotide pyrophosphohydrolase (A)
MDAWISQFQEGYFPPLLMLARLTEELGEVARVLAHRHGKTPKPGEEEGDLAMELADLLFV
LISLANREGIDLEEAFLKAMAKYRDRDGERWTRKGG
>tsc:TSC_c02110 conserved hypothetical protein (A)
MTLREALSQIPDPRARNRQYPLWGLLALILVAFLSRVDSLRGVERFARANPHLLPHLGLR
KAPGHTAITLLLHRLDPEKLQAALLQVFPEADLGEVLVVDGKHLRGSGKGKSAQVKLVEV
LALHLHTTLAQARAEGREDQALLELLDRLGAEGLKGKVVVGDAGYLYPELAGKVVQKGGR
TSLS
>tsc:TSC_c02120 conserved hypothetical protein (A)
MEWALEVFKGMEERRLPGETEAVWNLVRDGEVWTYRVWASPYLPEEVRAFPGARQVVRME
REVRHKGTGEVRRTVSYALTSLGPEVAEARRLGELLLYRWEVENRSFWVRDVLLHEDACQ
VRGVGAQVLAALRAFLVSLLHRQGVREKKAALEAFSFNPLSALRFLGLYAV
>tsc:TSC_c02130 mgsA; methylglyoxal synthase; K01734 methylglyoxal synthase [EC:4.2.3.3] (A)
MERAYNGPMKALALIAHDAKKDDMVAFCQRHRELLSRFPLLATGTTGKRIQEATGLEVER
VLSGPLGGDMQIGSRVAEGKVLCVLFFQDPLTPKPHEPDVQALMRVCNVHGVPLATNLAA
AEALVPWLAAQVG
>tsc:TSC_c02140 putative Mg chelatase-like protein; K07391 magnesium chelatase family protein (A)
MLAQVRSYTLFGLDAVPVTVEVDVSPGLPSYALVGLPDKAVEESRERVRAALKNTGFPYP
QARVVVNLAPAELRKEGSHFDLPIALGLLAAQGVVPLEGLAGLAVAGELGLDGTLRPVPG
AVNLALGALGEGKKLLLPLESAKEAALVEGVEVYGVENLLQAVAYLRGEEEPRRVEPDDP
VAALEALDLRDVKGQAKAKRALEIAAAGYHHLLMVGSPGSGKTMLARRLPFLLPPLSQEA
ALEVSRIHSAAGQILKGLVRTPPFRAPHHTVSYAGLIGGGAIPKPGEVSLAHRGVLFLDE
FPEFSRDALEALRQPLEDGVVTVSRARASLTFPARFLLVAAMNPCPCGWYGDPERACTCT
PASRQRYVGKISGPLLDRFDLVVEVPRLTPAELARAPEGEGTEAVRERVLRARERMLARQ
GRPNGELAGKALREHVRLTSGAEHLLQAAAKRMLLSARSYDRLLRVARTIADLQGAESVE
ENHVAEALAYRKTL
>tsc:TSC_c02150 transporter (A)
MAARVFLLFTLGYFLSYFYRSANAVLAKDLSQDLGLGPAELGFMTSLFYLSFAAVQLPLG
SLLDRYGSRIITPALLLVASLGSVVFGLAQGFPTLALGRALIGVGMAAALMGSLKAFSLW
FPRTYATVSTLLVGLGATGGLLAATPLALLKEAMGWRGVFLLGAGVVVLVALLIYLGVRN
TPPGVPWPKGGGGGGLREVLGNSRLLRVAFLALAFAGSFLALQTLWAGAYAYALGLEAVK
VGNLLLLYSGGAVLGFLVSGYLADRLGTARVLVGAALLFALGLLLALFKLLALAYPLMGF
FGAFNILTLTQARELVPPHLVGRGTTLVNLFGIGGTFLLQWGVGVAVGTLGYAFAFGSLL
GLLLLALFLYRPLLGLRTSG
>tsc:TSC_c02160 permease (A)
MIYVALAALLWGLGGALAGRFMGEIPPSVLIPLRFLLSFFLLLPLVLRFPPAAKEWPRLL
RVGLALSGAQAFYYLAIHATTVATGIFLQYLAPALLTLYALLRGERLPGKALLGVAVALL
GAYVLVVGSKGFTASPLGVAYGLLSALSFALYAAFSHGLKTPPLVSLGVATGVGSLLSLP
ILMGNLPRVWTLDPGDWGAVAYLVILGTVVPFSLFLLGVRTVPARNATLTAMLEPVAGAI
FAWPLAGEPLSLEGLLGGTLILLGVALNRR
>tsc:TSC_c02170 permease (A)
MRPSGLKIASVLLLGIFAISFGSILVRLALAASGDRSLAFSLVMSAGRMGLAALLLLPSW
RRPLASRRGLPYAVAAGASLALHFALWITSLSYTSVAASTALVTTNPVWVTLFGWLFFRE
APSGLTLLGIGIALLGGLLIGLGDAQGGNGGTNPLLGDLLALLGAVAASLYFLLGREAQR
RGLSILEYVRIAYTTAAFLLLPLPYLFGGGYGGYPLAVYGYILLMALLPQLLGHTSFNWA
TRHIPPVLVTLAILFEPVGASLLAFLLFGELPGVQVLLGALVLLLGVGTAVVGARR
>tsc:TSC_c02180 pntA; NAD(P) transhydrogenase, subunit alpha part 1; K00324 NAD(P) transhydrogenase subunit alpha [EC:1.6.1.2] (A)
MVTIAVPKERAPGERRVALVPEVVARLVKQGARVRVEKGAGEGAYYPDTAYQEVGAEVVE
RGELLKDANLLFTVQPPPEDLIGALEPGAIVVGFVQAHKNLDLVKALAAKKATVIAMELI
PRITRAQSMDALSSQATVAGYLAAIHAARLSPRFFPMLTTAAGTIRPAKVMVMGVGVAGL
MAIATAKRLGAQVFAYDVRKAAVEQALSLGAKPIELPISAEGEGGYARELTEEEKRIQHE
ALREHVAGMDAIITTAQVPGRRAPILLTEDMVERLKPGTVVVDLAAESGGNCVLTQPGEV
VEVKGVRIFGPLNLPSELSVHASEMYAKNLFNLSSLLMEKGEFAPKWEDEIIQGALLMKE
GEILHGPTKALVGGA
>tsc:TSC_c02190 pntAB; NAD(P) transhydrogenase, subunit alpha part 2; K00324 NAD(P) transhydrogenase subunit alpha [EC:1.6.1.2] (A)
MEFGFWSALYIFVLTAFLGYELITRVPVILHTPLMSGSNFIHGVVVVGAMVVLGHAETGL
EKLIGFLGVILGAANAAGGYAVTVRMLEMFEKKPGKGGGQ
>tsc:TSC_c02200 pntB; NAD(P) transhydrogenase, subunit beta; K00325 NAD(P) transhydrogenase subunit beta [EC:1.6.1.2] (A)
MDLIQAAYFVVAILFIVGLKRMAHPTTAKSGIVWAGWGMALAVLATFFWPGMQNFGLMLI
ALLVGSVVAWWAAVKVAMTDMPQMVAIYNGMGGGAAATIAAVELLKGAFENPGLMALAIL
GGLIGSVAFTGSLIAFAKLQGIMKSRPILFPGQKVVNALALLITVLLGFSLLWNDPTLSI
VLFFLLALLFGILMTLPIGGGDMPVAISFYNAFTGMAVGFEGFAVGNPALMVAGTLVGAA
GTLLTVLMARAMNRSVWSVLVGGFGVEQEAGEVKGSLKPIDVEDAAVMLAYASKVVFVPG
YGMALSQAQHKVKELADLLESKGVEVKFAIHPVAGRMPGHMNVLLAEAGVEYDKLKDLEE
INPEFPTVDVAVVIGANDVVNPAARRPGSPLYGMPILDVDKAKNVIVIKRGQGKGFAGVE
NELFYADNTRMLYGDAQNVLTQLTQALKKL
>tsc:TSC_c02220 rpsF; 30S ribosomal protein S6; K02990 small subunit ribosomal protein S6 (A)
MRKYEVNVILNPNLDQSQLALEKEIIGKALEAFGARVEKVEEWGMRRLAYPIAKDTQGYF
LWYQVEMPEDRVNNLARELRLRDNVRRVMVVKTQEPLLTKA
>tsc:TSC_c02230 single-stranded DNA-binding protein; K03111 single-strand DNA-binding protein (A)
MARGLNRVFLIGTLTARPDMRYTPGGMAILDLNLAGQDTLLDASGQEREVPWYHRVRLLG
RQAEMWGDILERGQLIFVEGRLEYRQWEREGEKRSEVQIRADFIDPLEGRGRETLEDARG
QPRLRHALNQVILMGNLTRDPDLRYTPQGTAVARLGLAINERRPGQGPDGERTHFIEVQA
WRDLAEWAGELKRGEGLLVIGRLVNDSWTSSTGERRFQTRVEALRLERPTRGPERTGGSR
PQEPERSVQTGGVDIDEGLEDFPPEEDLPF
>tsc:TSC_c02240 rpsR; 30S ribosomal protein S18; K02963 small subunit ribosomal protein S18 (A)
MSTKNAKPKKEAQKRPSRKAKVKASLGEFDLKDYRNVEVLKRFLSETGKILPRRRTGLTA
KEQRILARTIKRARILGLLPFTEKLVRK
>tsc:TSC_c02250 rplI; 50S ribosomal protein L9; K02939 large subunit ribosomal protein L9 (A)
MKVILLEPLENLGDVGQVVNVKPGYARNYLLPRGLAVLATESNLKALEAKIRAQAKRLAE
RKAEAERLKEILENLTLTIPVRAGETKIYGSVTAKDVAEALSRQHGITIDPKGLVLEKPI
KELGEYVLTYKPHPEVPIALKVSVVAQ
>tsc:TSC_c02260 short-chain dehydrogenase/reductase SDR (A)
MGAVLITGAGSGIGLATARLLAERGFRVYGGVRKSEDAKALRALGVVPLFLDVTQEESLV
QARRLLEGEGLEGLVANAGIAVAGPLELIPPSVFRQVLEVNVLGAFATVRTFLPLLRKTR
GRVVLMGSVSGLVALPLAGPYAASKFALEALADALRVELLPFGVRVVLVEPGPVATPIWE
RSERWAETYLEPPPSGTERVYGRYLEVARRAARASARRGLPPERVAEVVLKALQDPRPRA
RYLVAPRGWQTLLLRRLPEALRDRLLARFLA
>tsc:TSC_c02270 hypothetical protein (A)
MDLETRLEMLLELDPEALDPGLAERLMDEVLAVFRQHLPVRSLEGILKRQEGHLILLVNL
ELA
>tsc:TSC_c02280 lipB; lipoyl(octanoyl) transferase; K03801 lipoyl(octanoyl) transferase [EC:2.3.1.181] (A)
MLKDVEFLVEDLGLLPYPQAWEYQKKVHKEVVRGERPPTLLLLEHPRVITLGRKATGENL
LFPESWYRENGFEVYWVERGGDVTYHGPGQLVGYPIFPVGREVRRFLRQIEEAIVKVAAS
YGLKAYPTPGYAGVWVGEDKLCAIGVAVKEEVSFHGFALNVNTDLNDFSVIIPCGLKGKG
VTSLERLLGRKVPMPEVKDRVVRAFAEVFGMEPRVKEDHREAQV
>tsc:TSC_c02290 lipA; lipoyl synthase; K03644 lipoic acid synthetase [EC:2.8.1.8] (A)
MKPKFETVELLAPTGEVVELKVVKHGLAQARPEPVDRNKPAWLRATLPTGAKYQALKATV
NELKLHTVCQEALCPNVGECWSHGTLTVMILGSICTRACKFCAVDTGNPRGIVDPEEPRR
VAEAIARLHIRYVVLTSVDRDDLPDGGAAHFAATIRAIKEKAPGVLVEALTPDFQGDLKA
VETVLDAGPEVYAQNLETVRRLTSRVRDPRAGYDQTLRVLSHAKRYRPDVLTKSSLMLGL
GETEEEILEAMRDLRAAGVDILTLGQYLRPTPAHLPVERYVPPEDFKRYEAWGYQLGFRE
VFAGPLVRSSYRADRVFLEASKK
>tsc:TSC_c02300 conserved hypothetical protein (A)
MTGGRTAGMPLFLLDLLALLLFAGAGLLSHGLPITLGGLARNVLPVLFVWLLLSPFLGTY
RQPTWKNLLLTWAIAFPAGLWLRQMVLGGSFGVGFFVFLGVAMAFGLLFLLLFRGLAKLL
KFW
>tsc:TSC_c02310 3-hydroxyisobutyrate dehydrogenase; K00020 3-hydroxyisobutyrate dehydrogenase [EC:1.1.1.31] (A)
MEKLAFLGLGAMGYPMAGHLAKRFPTLVWNRTFAKALKHQEEFGSKAVPLEKVAEAQVIF
TCLPTTKEVGEVAEALWPHLRPGTYWVDATSGEPEGSRKLAERLLEKGVVYLDAPVSGGT
IGAEKGTLTVMMGGPEEAVERVKPYLAYAAKVVHVGPVGAGHAVKAINNALLAVNLWAAG
EGLIALVRQGVSAEKALEVINASSGRSNATENLIPQRVVTRAFPKTFALGLLVKDLGIAM
GVLDGGKAPSPLLRLTREVYEMAKRELGPEADHVEALRLLERWGGVEIR
>tsc:TSC_c02320 methyltransferase (A)
MKNELSYEVGQNLRRLRQARGLTLSGLAAKAGIAKSLLHALEAGRANPTLATLWALARAL
EVPFGELVQARPVGDEGVMVHLIEQTWGRVGERLEVYRMDLLPRSVRWAEAHEPGLRERV
IGLKGKARVGPPPGREVGSGEEVEFSGDEPHVYASEEGASLLVFLHYPPLPRPKGEAGSP
EKATLVLREVSLGVGGLALEGRWLAPGFLEGVFVRWSGNRTYLFGLPLAPLPRLGGQGLL
GEALALLHAPLEGLRRYQQNPSLLLRTLAWEGLLLKGEVADPAPLLLKATRFPASPEEGE
WASRISVDLYAQVELLHPGYARQPLFLAHGLQAAGLEEGRFLDVGTGPGHHLLLLLELLP
HLEPVAVEPSPASRQALAQLLPGVEVWPEDFTLLSTGEAFPLIVCVGASHHMSTWRLLEK
AYRLLRPGGLLAVADEFLSPFSTREERARNLVLHHTAYLVPFPLEEPEALWALRLLALQG
ESRGLRRLAEEALQGLEARSDPLAAFARIELEALLAGLDYEVETKTYPRRFLELAFAVGF
ELEDHRRLFATHGSHPWGGGTHLFLLRRPR
>tsc:TSC_c02330 azlC; AzlC protein (A)
MKEGLRAAWPIALGYFPVAMAFGALGAQAGLGYLWIQLTSLLVFAGASQFALVGLLAQGV
PPLLAASLGLLLNLRHAFYGPALRPYLKGGPLEAFFLTDEVFALALRTLPGLSPEKRRGY
FLGLGLGAYLSWNLGTALGALGAKGLLAWPRLGEALAFALPALFLLLALPHLRNPVALLA
GGVALGFHLLGQTAWGLFLAGVVGLLWKEPWKGRKA
>tsc:TSC_c02340 conserved hypothetical protein (A)
MTLALLLLALGTFLLRFLPWRGEKSLKTGQAGPALVVALFLVSAFSPPPSSEWVRAALAL
LGTYLGLRLTGNLGVAVFLGAGLYGLLGALGF
>tsc:TSC_c02350 lpdA1; dihydrolipoyl dehydrogenase; K00382 dihydrolipoamide dehydrogenase [EC:1.8.1.4] (A)
MKTYDLIVIGTGPGGYPAAIRGAQLGLKVLAVEAAEVGGVCLNVGCIPTKALLHAAETVH
HLKGAEGFGLKAKPELDLKKLGAWRDGVVKKLTGGVAGLLKGNKVELLRGFARFKGPREI
EVNGETYGAQSFIIATGSEPMPLKGFPFGEDVWDSTRALRVEEGIPKRLLVIGGGAVGLE
LGQIYHRLGSEVTLIEYMPEILPAGDRETAALLRKALEKEGLKVRTGTKAVGYEKKQDGL
HVLLEAAQGGSQEEIVVDKILVAVGRRPRTEGLGLEKAGVKVDERGFIQVNARMETSAPG
VYAIGDVARPPLLAHKAMKEGLVAAENAAGKNALFDFQVPSVVYTGPEWAGVGLTEEEAR
KAGYNVKVGKFPFSASGRALTLGGAEGLIKVVGDAETDLLLGVFVVGPQAGELIAEATLA
LEMGATVSDLGLTIHPHPTLSEGLMEAAEALHKQAIHILNR
>tsc:TSC_c02360 dihydrolipoyllysine-residue acetyltransferase component of pyruvatedehydrogenase complex; K00627 pyruvate dehydrogenase E2 component (dihydrolipoamide acetyltransferase) [EC:2.3.1.12] (A)
MPKEILMPELAESVVEGEILKWLVEEGDYLKKDQPFVEVMTDKVTVELPSPYEGVLLKKL
AKEGEVVKVHAPIALLAEPGEAVAGVKEVKEEAPPVQAVEERSIVEPGLPPKEEKEDLSL
FKPDTTQVAVKNPFLRGQAEQAPREGQAPGRILAVPAARKLARELGIPLEAIPGSGPMGR
IRVEDVRAYAEQLKAQAAPPPPSPKEAPAPLPSGFPPPPRYTPPKGYEHLEERIPLRGIR
RTIAQGLWQSHLYTVRTLNVDEADLTELVALRERLKPEAERQGVKLTYLPFIFKAVVRAL
KKYPMLNSSLDEERQEIVYKRYYHLGLAVATERGLIVPVVRDVDRKNILELAQEIAELSA
KAREGRLFPEEVTGSTFTITNIGSVGALMSFPIINVPEAAILGVHSIRKRPWVIPDGSIQ
ARDIMYLSLSFDHRLVDGAEAAQFTREVIRLLENPDLLLLEM
>tsc:TSC_c02370 conserved hypothetical protein (A)
MKLPRDLHGEELAKRLSRLGYQVVRQTGSHIRLTWNEGGQEHHLTIPRHHPLKLGTLAGI
LREIAEARNLTREELLKLLDL
>tsc:TSC_c02380 conserved domain protein (A)
MPKELIFLVEEAEEGGYVARALEEPIFTQGETWEELKEMVRDAVRCHFPEGEAPRVIRLH
FVREEVLAP
>tsc:TSC_c02390 acoB; 2-oxoisovalerate dehydrogenase, subunit beta; K00167 2-oxoisovalerate dehydrogenase E1 component beta subunit [EC:1.2.4.4] (A)
MALMTMVQALNRALDEEMALDPRVVVLGEDVGKRGGVFLVTEGLLQKYGPDRVMDTPLSE
AAIVGAALGMAAHGLRPVAEIQFADYIFPGFDQLVSQVAKLRYRSGGQFTAPLVVRMPSG
GGVKGGHHHSQSPEAHFVHTAGLKVVAVSTPYDAKGLLKAAIRDEDPVVFLEPKRLYRSV
KEEVPEEDYVLPLGKAAIRREGKDLTLIGYGTVMPEVLQAAEELEKAGVSAEVLDLRTLM
PWDYEAVMNSVAKTGRAVLVSDAPRHASFVSEVAATIAEDILDMLLAPPIRVTGFDTPYP
YAQDKLYLPTVTRILNAAKRALDY
>tsc:TSC_c02400 acoA; 2-oxoisovalerate dehydrogenase, subunit alpha; K00166 2-oxoisovalerate dehydrogenase E1 component alpha subunit [EC:1.2.4.4] (A)
MVKDTHRFQPFTPEPIRLIGEKGEWLGDFPLDLDEDKLRRLYRDMLAARMLDERYTILIR
TGKTSFIAPAAGHEAAQVGIAHAIRRGFDWVFPYYRDHGLALALGLPPKELFGQMLATQA
DPNKGRQMPEHPGSKALNYFTVASPIASHVPPAAGAAISMKLLRTGQVAVCTFGDGATSE
GDWYAGINFAAVQGAPAVFIAENNFYAISVDYSRQTHSPTLADKAHAFGIPGYLVDGMDV
LASYYVVKEAVERARMGEGPSLVELRVYRYGPHSSADDDSRYRPKEEVEAWRKRDPILRF
QRFLEGRGLWNLEWEEDLRAEIRAELERGLKEAEEAGAVPPEWMFDDVLAEKPWHLKRQE
ALLKEEL
>tsc:TSC_c02410 rlmH; ribosomal RNA large subunit methyltransferase H; K00783 23S rRNA (pseudouridine1915-N3)-methyltransferase [EC:2.1.1.177] (A)
MRLRVVAVGKPRLDYARLGVEEYALRIRKYAPLEVHFVKEAQDLLPKAEGHRKVVLDERG
KLFTTEGLWEELRRWEGERVAFLVGGAEGYPEGVREGADLLLSLSPLTLQHELALLVLME
QLYRILTLRAGHPYHRR
>tsc:TSC_c02420 conserved hypothetical protein (A)
MFARIFTKEEADALLPEIQRVLSQMRQARKELSEVQARLPEARGLERRALEEEARFLLGS
LEADARYLASLGVFLKDLDRGLVDFPSRVGGEVVFLCWQEGEPEVAHYHPLAGGFAERRP
LKGEPNGLLPQASRPGETRPGA
>tsc:TSC_c02430 birA; biotin--[acetyl-CoA-carboxylase] synthetase; K03524 BirA family transcriptional regulator, biotin operon repressor / biotin-[acetyl-CoA-carboxylase] ligase [EC:6.3.4.15] (A)
MARLLDLLTEDHQSGEALAQRLKVSRQAVSKEAKKLLAEGFPVEMSRKGYRIRPGTPLPH
LFHPSGRLGRPYRYLGRVGSTQDVLRAWAEEGAEEGALVLAEVQERGRGRRGRPWASRPG
ESLTFSLLLRPTLPLSSMGLLPLLAGLALWRAVGVGGIKWPNDLLAPDGRKLAGVLLEAK
AEGEEVAYVLLGVGVNVDWAPEGAAALREFSPLSRREVLSGFLLHLESLLPLLESPETLL
SLYREASYTLGRRVRVQTPKGVVEGVAEAILPDGSLQVEGVRIGAGEVALVSPLRTEGSD
P
>tsc:TSC_c02440 rmlA; glucose-1-phosphate thymidylyltransferase; K00973 glucose-1-phosphate thymidylyltransferase [EC:2.7.7.24] (A)
MKGLILAAGRGTRLRPLTHTRPKPVIRVAGRPILHYGLENLLQAGIEEIGVVVSPETEKD
IREALSGYHVRYILQEEPQGLAHAVAVARDFLGQSPFVLYLGDNLFQKGIAHFLQAFTPG
VSAVIALVRVENPSQFGVAVLEGERIVRLLEKPKEPPSDLAVAGVYVFTPEVLEVIEGLK
PSARGEYEITDAIQGLIDRGKRVVGVEVEGWWKDTGRPQDLLDANRLILEELEPQVEGEV
VESQLTGRVVVEKGARVRKSTVIGPAFIGEGAVVEGAYIGPFTSLGPGAKVVRSEVEYSI
LEDHAILEDVALRLQESILGVGAQVKNRDGLPRAHRLILGDLSQVELA
>tsc:TSC_c02450 methyltransferase (A)
MKRRMPRASVRMAYAYDRLRAYPPEVAGRIATAIGNALGVRGEEAVLLELGVGTGRIALP
LIARGYRYLALDKDPGMLEVFRQKAAGVMRKVRLIEADARAIPLPDESVHGVIVVHLWHL
LPDWPKALAEALRVLKPGGVLLEGWDEMEAEEERLIQDRWRFLVEAEGVGVVRGLHRKRL
EEVEEALKRLGLRPKTKQVVQWREERTLRQALEALEERLYSFTQLVPEEVHERIMPGLWA
WAQGEFGDLDRSFTLERSFTLRATRMA
>tsc:TSC_c02460 conserved hypothetical protein (A)
MKAIRISTPKEGLVNITRQVEEVLAGHTGLVYLFVPHTTCGLTVQEGADPDVAHDLLARL
EELAPRVHPKDRHAEGNSHAHLKSLLTGVHLLLPAEGGRLRLGRWQQVFLAEFDGPRMRE
VWVRLL
>tsc:TSC_c02470 guanosine-3',5'-bis (A)
MQVVAEAGKSALGSETRILGPLARIRLRLTVQDGERESLVQAIKGVKSVQEVRWV
>tsc:TSC_c02480 relA; GTP pyrophosphokinase; K00951 GTP pyrophosphokinase [EC:2.7.6.5] (A)
MITASALWDKLESLLDYLPPQDREKVREAYRFAEEAHRGQLRKSGEPYITHPVAVAEILA
SLRMDADTVMAGLLHDTLEDCGVAPEELERRFGPAVRRLVEGETKVSKLYKLANLEGEEK
RAEDLRQMFIAMAEDVRIIIVKLADRLHNLRTLEHMPPEKQRRIAQETLEIYAPLAHRLG
MGQLKWELEDLSFRYLHPEAYHALLSRIQETQEAREQIIRKAMVALEEALRRDELLQAQL
QGLEVTGRPKHLYSIWKKMEREGKALEQIYDLLAVRVILDPKPAPTEEGRALREKQVCYH
VLGLVHALWQPIPGRVKDYIAVPKPNGYQSLHTTVIALEGLPLEVQIRTREMHRIAEYGI
AAHWLYKEGLTDPEELKRRVSWLKSIQEWQQEFSSSREFVEAVTRDLLGGRVFVFTPKGR
IINLPKGATPVDFAYHIHTEVGHHMVGAKVNGRIVPLSYELQNGEIVEILTAKNAHPSKD
WLEFAKTRSAKSKIRQYFRTQERQETLERGQNLLERYLKRRGLPKPSDSQLEEAARKLGL
TPSPEELYLALALNRLTPKQVAEKLYPKALLKPEKPKAPPRNEWGIRLEQDLQAPIRLAS
CCEPMKGDAILGFVTRGRGVTIHRADCPNLRRILQGPEADRVIGAYWEGVGARWPPSRSW
PRTAPAS
>tsc:TSC_c02490 conserved hypothetical protein (A)
MPDVYKTILEAIHPHLGARAEAVLEEGLKRLGKRPSELTPADGAHLLKGLVYRELQARMR
PEEARRMVEGVLAQMEGQGARLAKLEQGLKRFGLYVDWPEVARLRALVNRLRQAPDPGLL
AEGEELVEALEEKLEEALLRQAKDLAHLEEALERVRHLGGPKVRRLESLVETIRQAQREG
ILAQAEVERARSLALELRKFLESSAVKAPTLPEIVFETQETPPETPPRAETPSSHPTDVF
LTVEEASELEGELLVDLEALSQEASQRILALEVEEEKRKLEELLSRFAPLVERATVSPLL
AEVQALLDAGTPVGEKLKALEEAFQEAERNLRAEKRARLIQLEEALRLLSLPEEAKLPLE
RALQLAEETLEEGGYPDLLPLEEELRRLEEAARRKAEEEKRLLQEKEALVEELEEKGEAF
RPLLEELKALPLEALPQRLPEVRARYAELLKAQGEEAALRAKLAEAAKALEALKPEALAL
GLREKVAEAEALLAQGNLPDLGSLRKSLEDAKAQARQEALLELSRLQALAERFRGFGGEG
VLRAIAEEKGKPLPDPTPIARALEALKRRMEVKREELTTRLTAFFQAYARLEGFQSETGR
RLKSLLPVLRSAQERLPRLGPQGLLQVEKTLTQAEGLLRELEKEAEAAKAVLREIQGADL
EALLGVFDQGGAPARAAPPGSEAASLGEQPADLSPLRLPGVEVLGYLEAALPLPREPLKT
LVQALEQLDRSLGQARGPVAVLFGEKALVLAPFRGRTLVALMDRTSLSAFLLELAS
>tsc:TSC_c02500 mechanosensitive ion channel; K03442 small conductance mechanosensitive channel (A)
MVALHVALALLLAWLLGLYGARALNALGRLTPTERDDRFFRALGFLWWGVVVLLALSYLA
HALAWPLEPLATWGKALAQWLGSRGLAILAVVGLTLVAYRLVPLLLARLPEPEGELTREA
VRRKTLRAVADSVLKGAILTLGGLFLLSNLGFNVTALLAGAGVVGLAISFAAQNLIRDFI
NGFFILLEDQYGVGDIVLINGVGGRVERFNLRLTVLRDLEGRVHFIPNSEVRQVTVLTQE
WSRAVVDVGVAYKEDLDRVLAVFQDEVARFHQDPEWQDRFTEPPEVLGVQNLDQSAVVIR
VLFSTKPAEQWAVAREFRRRIKNRLDREGIEIPYPHQKLYFGEPLRLEKGA
>tsc:TSC_c02510 chlorite dismutase; K09162 chlorite dismutase [EC:1.13.11.49] (A)
MGGYIPEPTFTLEGWHILHDFRRLDHAAWFSAPKEERQAAWGELSEILREWEKVEAEGKG
SFGVYQVITSKADLLFLNLRENLDALLEVEARLNKSLFAQFLSPAYGFYSVVELGSQTGP
LDPEAPYIKPRLTPRVPREGYVCFYPMNKRRQGQDNWYMLPAKERAELMKAHGETGRKYQ
GRVLQVISGAQGLDDWEWGVDLFSSDPIQFKKIVYEMRFDEVSARFGEFGPFYVGKRLSQ
EALARFLEVG
>tsc:TSC_c02520 hypothetical protein (A)
MGRGSQGRGFLALFPFGLEGGLPEGARVFQGEGLLALEGPWEVLFPLVLREGGYLAARRT
PRELLDEL
>tsc:TSC_c02530 PepSY-associated TM helix domain protein; K09939 uncharacterized protein (A)
MITAGKPRSGASPLRARLYAWARVLHLYLSMLALMAVLFFALTGLTLNHPEWFGEGRVRK
LTGTLSGAPYLQGEAVDWLRLSEDLRALGLRGRVSEYGQSGAQAWLSFRAPGYGADAQVD
LKTGAYTLSLTEAGLVAALNDLHKGRDTPGAWKWAIDLSALFLALVSLTGLLLSLLLRKT
RRPALLTLLLGLLLFGGLALWASL
>tsc:TSC_c02540 conserved hypothetical protein (A)
MLKRYYSRRSFFRRVLGGALALGLARGQGKAWPQGMELRVSFTYEGGGFRYRAPYVAVYV
EDEKGNLVRTLGLFLMPGKGERWWNALRRYFTLGSLEAMRTLSGPTRPPGQYTLAWDGLD
DRRRTVPQGGYYVCVEYAREHGPYELFRERVEIGDKPFQKTYPLRGELREVSLDYRRKT
>tsc:TSC_c02550 ApbE family; K03734 thiamine biosynthesis lipoprotein (A)
MGRYGARWEGILGSFLEVQVLAPPWRVRRVFPAVVQEVARLEGLLSRHRDSELTRLVRQG
GGRPSPEVQEVLAWALRLQEATGGAFHPAPRHGGEALRLHGEEVEVLAPLDLDGLAKGYI
ADRAAQAAIQAGARAVLVNLGGDLARRGPGEAEVGVEDPQGPDNAKPAWILSLREGGVAT
SGLRHKGLHLLDPRRKAPASPPTALQATVIAPSALLADGLTKALFLLGKEGFSVLRGFGA
EGILFTPDGPVPSPGLRGGKDA
>tsc:TSC_c02560 DNA-binding response regulator; K07666 two-component system, OmpR family, response regulator QseB (A)
MQVLLLEDEPRLGRAVEGALKAQGYGVRWARGLEEARDAFLELEPDLMVLDVRLPEDPDG
GFRFAQEVRQAGYKGPILFLTARDTLEDRVFGLDLGGDDYLVKPFHLEELLARVRALFRR
QAEAKGARLRLGDLEADLAGRAVYHRGQRVDLSLKEFALLEVFLLHPGRVFSPEELAEKV
FGDAEKVGAVKVYIHYLRQKLHPQVIRTVPGGYRLGHEP
>tsc:TSC_c02570 sensor histidine kinase (A)
MSLRARLALFLALSVGLALLFQGALSYLAFKRLLEADLDRSLLFYVEALSEGRRPPRGEF
AFRLVQGDKAHQSANFPDWPELPPGARWREGWRVLVLEVPGGTLTVARYDPGAAGALARF
RLALWGSGALLTLLAVLLASRVAQAALTPLSRLTEVARRVADSGDLSHRVAPGGGGELKA
LAEAFNHMLERLQAFLDRERRFTRDAAHELRTPVAAALAQLEAAEAGYLPREEAQEAVKE
ELLRMKRLVEALLVLAREGRVERIPLDLAQLARQEAEAFGVPYRGPGHLAFQGDPLLLSQ
ALRNLLQNALLHGEGLGVEVALRVEGEEAFLEVQDQGPGMPEEALKEAARPFFRASGKPG
EGLGLSVAAKVAEAHGGRLELKPNRPRGLIATLRLPLTPG
>tsc:TSC_c02580 outer membrane efflux protein (A)
MRKTWLFFLLLPALAQGVDLRALVRQSPGFRDLEAARAQAELALEAARAGLAPTLAPQGS
YSRTPLGQESLSLGVGGSLPLLPWGPAWDNLRAAERAYRQSLQDLKAQENALFQKALSQY
LDAYLAGLDLGVARKTLELREAQLKAVEAQQARGQATFQALLEAQANLAQAQADALRSEL
ALSLARARLEATLGTRVEPLPLSPPRVLPTLEEVLKAKERRPDVQKARLALEEAEDLLAQ
ARRDRFLPRVSVNVSGTEAGTGFGLGLDLKSGELSYALQHALLGVSQSGLTLQAQASFPL
YSPSQDLGLRQKEEAVEQAKRALESALSAAELDLRSKHQTLLQAQAQMGVASKLLEAAKN
SLDTAQKRLEVGTGTRLEVAQAEVNLLQAQRTWEGAVSALLQAYYALLDAMGEALLGGEE
>tsc:TSC_c02590 outer membrane efflux protein (A)
MLAVWFLGTLALAQSTLDWQGAWKLAWERNPGYQNALLSREAAVGELRALEADPSTLVLP
LTQARQALALAEVQVQASRLTLLQSLLTAYTSLLEAQENEKVLEANRALAERNLAVARAR
RQAGNATDLDVAKAEANLRSAELALKNAQGQRLALVKALEAVLGLPLSQEPRLALLPEPK
PLGSSLDALKEGLENRLPSLLQARQAVELAELQVSLADNDYTPRLTLEKARAGLETARKN
LQNTLAQALANLESTYAQAQAAWGQVLTAREALANQEKTLGVARRSYQAGTISLLQLEQE
EVNRLQAQQSLLQAQNAYWRALAALGVAAGRDLTGLGVEP
>tsc:TSC_c02600 hlyD1; secretion protein HlyD; K02005 HlyD family secretion protein (A)
MRRWSLLVLALLLGVGGYLLLRPKGTPRAQEVPEVYTVARGEVRVVVAGSGQLQPWRTLE
VRPEVQGILLSVVEEGKAVKVGEVLAELDPDPFRRAWESARADLQRAEASLANARAQGES
SLASLQAGVKNAEVAYANAQASLETARRNLEATRLLYQAGGTSRQALWDAETAYANAQRA
LENARASLEAQREALRLRQAQLQEDLRAQEAALSQARLALAEAQANLEKTRVRAPFAGVV
LSVSANPGAQVGPGTPLLTLGNLSAYALVLEVDETEIAKVRVGQRVDVTLEGLPGETFQG
RVEAISPQGQVVNNIPVFKVTVRLPYDPRLRPGMSADGEIVVEEARSVLVIPKRAVERVR
GRAYVNVLLPDGSTDTVRVVLGPEDARMVAVLEGLKEGDQVVLPKAGGASQTPRTPSSPS
PVPLPGFGR
>tsc:TSC_c02610 macB1; macrolide export ATP-binding/permease protein MacB; K02003 putative ABC transport system ATP-binding protein (A)
MLLELRGVKKVYQNGGVAFPALKGVDLRVEEGEMLAIMGPSGSGKSTLLHLLGLLDRPTE
GEYLLMGKPTSSLSEEERAYLRNRFIGFVFQAFFLLPRLSAVENVEVPLAYAGVPPQERR
RRALALLERVGLLDKAKSLPNQLSGGQRQRVAIARALALNPPLLLADEPTGALDTRTGEE
IMALFQELNREGTTVIIVTHEPMVAEKTRRIVRVRDGEIVADERRG
>tsc:TSC_c02620 macB2; macrolide export ATP-binding/permease protein MacB; K02004 putative ABC transport system permease protein (A)
MGRSWPTRGGDRVVAGLGKEANLRVKVGLSLVEVVRIALRAMAANPLRSALTALGVVIGV
AAVVALTMVGQGTTQRITSLLEGLGTNLLTVGPAQGGRGPGGGLVRFGGPATLPLSDAYA
IQEAFPGEVVGIAPVAQGNFQLKYGASNLRATVVGTWPDFAQVRNAEPERGIFFTQEDVD
LRRRVAVIGYGIAQDLFGGEDPLGQRLRIGGIPFTVVGVLPDKGDQGFASVNYQVFVPLS
TYLQRLARLEAGEPKVNAIYVQGADRNRLKELQERLTQFLAERRGLVDPSTYDFSITNQQ
DALQSVNQTTLVLTLFLGGVAAISLLVGGIGIMNIMLVSVTERTREIGVRKALGARPKDI
LAQFLAESVVLSVGGGVLGVGLGLLMARFVGQAIGVSPVFSPLSAGIAFLFAVFVGVFFG
LYPAWRAARLDPVEALRYE
>tsc:TSC_c02630 hypothetical protein (A)
MGKKIAAVTGFLLFLGLVLAQGQTQGSLDPAVRERLRAYQPVFELSSTVRLLLEMDGQRG
LSFTKAQAQRLLSLLKRLRTLPDLKPKEAEKILVEIEDKILTPAQLKWLDTRRLELQRER
QNRQGPPPGQGPRQGGQGPGGRAFQALLQGEPFNPFRQGRGAEDLEALIARLERR
>tsc:TSC_c02640 ruvA; holliday junction DNA helicase RuvA; K03550 holliday junction DNA helicase RuvA [EC:3.6.4.12] (A)
MIRYLRGTVLKREEGGFLLLVNGVGFLVQAPQTFLQSLKEGQEVAVHTHLQLREEGLFLY
GFPDEESLLLFELLLSVSGVGPKVALSLLSALTPRLLAQALAQGDLRLLTAASGVGRRLA
ERIALELKGKVPPSLLTGQKVESQAAEEAILALTALGFKEGQARGVVLDLLAKRPSASAQ
ELIKEALKRLR
>tsc:TSC_c02650 paaG1; enoyl-CoA hydratase PaaG; K15866 2-(1,2-epoxy-1,2-dihydrophenyl)acetyl-CoA isomerase [EC:5.3.3.18] (A)
MVLKERQEGVLILSLNRPEKLNAITGALLDELYQVLKEAQEDPGVRALLLTGAGRAFCAG
QDLLEFGEGKPDYEAHLRRYNRVVEALAGLEKPLVVAVNGVAAGAGMSLALWGDLRLAAL
EASFTPAFVRIGLVPDSGMSFILPRLVGFAKAQELLLLSPRLSAEEAQALGLVHRVVPGE
RLLEEALALARELAQGPTRAYALTKKLLLETYRLSLTEALALEAILQGEAGRTQDHEEGV
RAFREKRPPRFVGR
>tsc:TSC_c02660 transposon, resolvase (A)
MKLSHWARKHGIPYRTAWKWFKQGILPARAIQLPTGTILVLEEEEEVRLPQDAAAIYTRV
SVHEARDDLERQVQRLQDYAAARGYRVVRVVKEVASGLNDRRPRLEKLLLEKDYGVLLVE
HRDRLTRFGFRYLELLLHEQGKRVEVVNEADTPRADLIEDFVAVIYSFAARLYGLRGKRK
ARKIVSELVDEAREANG
>tsc:TSC_c02670 transposon, transposase; K07496 putative transposase (A)
MKRGKRTDEIYGSYLLPHAMNRGKEEKVLQVLRQYRRAAEGIQRLHLRRFFEEGSLSRFL
DPTSVGQPQGGYLESPLSDRYLWVCSQQVVDMLKGHLEHLKNRVREILLGSSLPREKREV
LLLLNSREAWLKPEVRQALAEGQPLVFKVVRKDESGRERTKTLQATPEDLRLLLHLFRRA
RKELTWPGMHRIQMHLDGKVVRYEPRGRGRGKQATHFPAWLHLATLEKGKRVAIPLGENP
YAEGRKGEWRDFFQVGEENGRVQIRRVKALSPKPYTPRTERLAVDIGLSPLIATDRGDLL
GRGFLRLLAAYDTEIQTIAKRAQREGRKLSQVPEYREAMGRLRGFLKNEVNRLLNRLVAL
HAPAVLVVERLDLRSPELSRRMNRLLSNFGRRYLKEKLARLGELYGIKVVEVNPAYSSQA
CSRCGYVDPRNRRDTQTFVCQACGHRGNAQVNAARNLLRRSSPEESVITFTPKRETLRLL
LRRYAERSRPGSRLRPGIPGGRSAALEQVWGKNPYLKGFPDLLRTLGG
>tsc:TSC_c02680 sucA; oxoglutarate dehydrogenase, E1 component; K00164 2-oxoglutarate dehydrogenase E1 component [EC:1.2.4.2] (A)
MKGVYAPFLGGRMELTLESQGYLEALYRAYLEDPFSLPEEWRRYFSALALEGSRREPLED
GRRATPPLAEPVDLAFLLKVERLVQAYRELGHLAARIDPLGRERPRPKELSLEAHGLLRE
DLFRSLPPFFGAPTLGDLLGRLEEVYLGPVGFEVVHTEPEERAWLLSRIEAPWPKPPREV
RRRMLERLMQASLFEAFLQRKYLGAKTFSLEGLEGLVPLLLEAVEEAARHGVREVVLGMA
HRGRLNVLAHVVGKPFERIFREFEEIFPEGYSGDVKYHLGFSNDLTTPYGKVHVSLNFNP
SHLEFVNPVTLGRLRAKQDRFQDRERKRGLAILVHGDSAFIGEGIVQETLNLSRLPGYRV
GGTLHVVANNQLGFTTLPEEYTSCRYPTDIAKMVGAPVFHVNAEALDELWFVLGLALEYR
QRFGKDVVIDLVGYRRRGHNETDEPTFTQPPMYALISKKPEPWKVYGERLLAEGVVAEGE
LKAKEEAYLANLESEFARVKAEPGPVVPHGLSGIWQGYVGGPDHLVPEVDTGVPLEALKE
LLLRLSTVPEGFQVHPKLKRFLEARKEMAEAKRPLDWAAAEALAFASLAAEGHRVRLTGQ
DVLRGTFSQRHAALYDYATGAPYIPLQHLAEGQAEVEIYNSPLSEAGVLGFEYGYSLDYP
EALVLWEAQFGDFVNVAQVYIDQFLASAEAKWNRLSGLVLLLPHGLEGQGPEHSSARLER
FLQLAARDNLQVAYPTTPAQFFHLLRRQVKRRIRKPLVVLTPKSLLRHPEVVSSLEELAQ
GRFQKVIPERVKGARKVLLTSGKVYYDLLQKRREVGAEDVALIRLELLYPFPEAELKEAL
GFYPRKTPVVYVQEEPVNQGAWWYLSARFCGEIYGHPFSVVARPESPSPAVGSSKVHREE
QEALLEEAFK
>tsc:TSC_c02690 sucB; dihydrolipoyllysine-residue succinyltransferase, E2 component of oxoglutarate dehydrogenase complex; K00658 2-oxoglutarate dehydrogenase E2 component (dihydrolipoamide succinyltransferase) [EC:2.3.1.61] (A)
MQELKVPSVGESIVEVEIGAWLKKEGESFAQDEPLVELITDKATLELPAPFAGTLERILK
RTGETARVGEAIALLKALGEGLPRPEPEAVVPQAPEPQEPLAMPAAERVLREAGVSPGEV
VGTGLGGRILKEDVERHLEERARQAPPQAVPSRMPEPAPLPAQPPADRPWRVSEAVPMSP
LRRRIAERLLLARQTTAMLTTFNEADMSAIIALRRELGEAFQKKHGVKLGFMSFFVKAVV
QALKEIPELNAEIRDNTILYHRYYDIGVAVGGGEGLVVPVIRDADRLSFAEIERQIADFA
ERARTKKLKPEELMGGTFTITNGGVYGSLNSTPLLNPPQVGILGMHAIQERPVAREGQVV
VRPMMYLALSYDHRIVDGREAVTFLRRVKELVENPVRLLLEV
>tsc:TSC_c02700 lpdA2; dihydrolipoyl dehydrogenase; K00382 dihydrolipoamide dehydrogenase [EC:1.8.1.4] (A)
MYSYDLLVIGAGPGGYVAAIRAAQLGMKVGVVEKEKALGGTCLRVGCIPSKALLETTERI
YEVKKGLIGARVQGLEVDLPALLAHKDKVVQANTQGIEFLFKKNGIARHLGRARFLSDRK
VLVEETGEELSARYFLIATGSAPLIPPWAEVDGKRVVTSTEALSFPEVPGRLIVVGGGVI
GLELGVVWHRLGAEVLILEYLDRILPTMDAELSRAAEKVFRKEGLEIRTGVKVKAVRPEG
REARVELEGGEVLTADRVLLAVGRRPYTEGLDLERAGLATDEKGRIPVDEHLRTRVLHIY
AIGDVVPGPMLAHKASEEGIAAVEHMAKGYGHVDYLAIPSVVYTHPEVAGVGYTEEELKA
KGIPYKVGRFPYSASGRARAMGETEGFVKVLAHAKTDRILGVHGIGARVGDVLAEAALAI
FFKASAEDLGRAPHAHPSLSEILKEAALAAWEKAIHI
>tsc:TSC_c02710 hypothetical protein (A)
MKPMGRTSLLPWILALVFAATLAQKPEAPIPRPRPPEEPLSPPVLEVRVFFGETPTPGIL
VVLQPMAPNRMPSGKGIPRLTDKDGTARFPLTGEATGFLISVHDRERGLRLQMPLAFALG
TWSLGPYRFTLSLSPP
>tsc:TSC_c02720 peptidase S8 and S53, subtilisin, kexin, sedolisin (A)
MRTRKRLLILSLLLAACSQAPQGQVPGKPGLIQTGEGPAVAGEILVKYRPGLSPQSLTPL
GESQWLEALSDPAWGELARIKVPVGQEEAYVAAYASRLGVEYAEPNYWVANPAQEVLGTL
SLPGKPQGLRTQAYSDNVTDPYFVQVPPGDPLAATGADGTQYQNVPYLWGLYRIRAPEVW
NEGYRGQGVVVAVVDEGVDLNHPDLAANLWQNPNPNSQTCPGEHGYDFVDDDPDPSDSGG
HGTHVAGTIAAPVNGIGVVGVAPEAKLMVLRGLGYFGGTNYMLVRALKYAADCGAKVVNN
SWGSGARSKAFLDVLEYGTRKGVVYVFSSGNSYRTGNRPSYPVSYSTLLPGVIGVGATSN
DNRRAGFSNAGPYVTVAAPGAAILSTVPVAQNPTTPYAFLQGTSMASPHVTGVVALLLSA
KPTATPEEIRLALEQGANARLTGQAAKPDYAAGGQYGYGLVDAKASLDTLLGR
>tsc:TSC_c02730 putative lipoprotein (A)
MKKTWPIAIGTALLSLWACTPPPQGLQGNVFTSPSAGGQPVHGARVIAQVGTQKVETTTS
LDGHFSLQIPGNAQTFSLTVIPPADQGMAALTFAEVPLNAYRSPYGAASEMNIYLPAPPS
RILPGYPARTGYLTGTVTLGGQPVASSTPRSLTQLFNPPKPCEDGLVVFGGFRTVTTNGL
GQYLIPVSSTNNLYAASGSVWAGNYTGTDTGDCNTATEYYWSHFQYVPDAWVYLNSSFTQ
QDLVLEAFDPQANPSRVTTLQVTHDLSGLSEYNPDPNSPGWNAFSVSIPTFNHAIHSGEV
ELGQYYYFGQASKTLRVYKLPPGASAQQIAVTSIAIRFRIVDNTLEVLDLSQAQNWRDGT
NLANPLTVQFLDTPKLGIEDGATLGATPTLTWNPVAGAKVYVVSVYDEGGNLVWAGFTPN
TSLVVPFPLATGASYFWDVYTDDQTEMLDYIGMDPAALQARLYLDGEHLVRLKPLRTSPV
NRQRGELAKAFLNNLGYIPQGAYQKLLQNGYRESVSETRAFTVQ
>tsc:TSC_c02740 argG; argininosuccinate synthase; K01940 argininosuccinate synthase [EC:6.3.4.5] (A)
MKIVLAYSGGLDTSIILKWLKETYKAEVIAFTADIGQGEEVEEAREKALRTGASKAIALD
LREEFVRDFVFPMFRAGAVYEGYYLLGTSIARPLIAKYLVKIAEEEGAEAVAHGATGKGN
DQVRFELTAYALKPDIRVIAPWREWHFKGRQEMMAYAEAHGIPVPVTQEKPYSMDANLLH
ISYEGGVLEDPWAEPPKGMFRMTVDPEEAPDTPEYVEVAFERGDPVAVNGERLSPAALLQ
RLNEIGGRHGVGRVDLVENRFVGMKSRGVYETPGGTILYHARRAVESLTLDREVLHQRDQ
LAPKYAELVYYGFWYAPEREALQAYFDHVAQAVTGVARLKLYKGNVYVVGRKAPKSLYQK
DLVSFDQLGGYDQKDAEGFIKIQALRLRVRALVEGKGHGA
>tsc:TSC_c02750 argH1; argininosuccinate lyase; K01755 argininosuccinate lyase [EC:4.3.2.1] (A)
MGHRTWGGRFAEGLSELAARFNASLPFDRALWREDLWQNRVHARMLHQVGLLSQEELEAI
LEGLERIEKEIEAGTFPWREELEDVHMNLEARLIELIGPPGGKLHTARSRNDQVATDLRL
FLRGAIDELLALLLELRQVLVREAERHLDPLYVLPGYTHLQRAQPVLLSHWFLAYYEMLG
RDARRLRDARERLNESPLGAAALAGTGFPIDRHYTARELGFSAPMRNSLDAVASRDFALE
VLSALNIGMLNLSRMAEELILYSTEEFAFVEVPDAFATGSSIMPQKKNPDILELIRAKAG
RVLGALVALSTVVKGLPLAYNKDLQEDKEPLLDAFATYRDSLKLLTALLPGLRWRRERMW
RAAEEGYALATELADYLAEKGLPFREAHHVVGRLVRRLVEEGRALKGLTLEELKAHHPLF
AEDALLLLQLESAIHRRGSFGGTAPEAVRERLEEAKKEVGLA
>tsc:TSC_c02760 acetyltransferase; K00619 amino-acid N-acetyltransferase [EC:2.3.1.1] (A)
MLETGIELSTVTLPEVRRQAGVELRKARLSDVDAIYWLIRYWAEKGLMLVRSHSHLYENI
RDFQVLEDEDGNIVGTVALHVLWRDLAEIRGLAVHPNRQGEGLGRWLVLGAEREARDLGL
PRVFAWTLQVGFFRSLGYQVTTREALPPKVWSECNACPFYENCREIAVIKHLSPGAFGG
>tsc:TSC_c02770 conserved hypothetical protein (A)
MDGMGTLTRYLEEAMARARYELIEDEEPYYGEVPDLPGVWATGKSLRECEANLQAALEDW
LLFLISRGEAPPPLGEVRIDLPHGEAA
>tsc:TSC_c02780 conserved domain protein (A)
MAKRLRLVSRRELVARLKTLGFAGPYAGGRYQFMVRGSVRLILPNPHRGGISVDLLKRIL
KQAGIEEEEWLE
>tsc:TSC_c02790 carA; carbamoyl-phosphate synthase, small, subunit; K01956 carbamoyl-phosphate synthase small subunit [EC:6.3.5.5] (A)
MAGVKERAVLVLEDGTVYHGYAFGARGKTVGEVVFNTAQTGYQEIMTDPSYHGQIVVMTY
PHQGNYGVNVYDMQSNRPWVKGFVAKEFSRIASNPRAQQTLKEFMEFYGVVGIEGIDTRA
LVRKIREGGVLKGTIAHASLFGDPQHAFTPEELEALRQEAKSWTDIDGRDMTPEVSTPLP
YAWPTLKSGRRIVVMDFGIKHAIVENLAALGFEILVVPGKTPASQIMALEPHGLFISNGP
GDPSMPRYAHETIWKLMGLLPTFGICLGHQLLALAAGGRTYKMKFGHRGANHPVKNLLTG
KIEITSQNHGYAVDIDSLKEFKPTHINLNDGTLEGMAHARYPVFSVQYHPEAAPGPHDAL
YLFRRFLEEVEAFHGATGLPVEKQRVDGHGI
>tsc:TSC_c02800 fhs; formate--tetrahydrofolate ligase; K01938 formate--tetrahydrofolate ligase [EC:6.3.4.3] (A)
MIVKEALLPIEEVAGKLGLSRDRLYLYGPHMAKVLGEPPKAKGKLILVTAITPTPAGEGK
TTTAIGLVDALWRLGKRAALALREPSLGPVFGVKGGATGGGRARVEPRHEINLHFTGDFH
AVTSAVNLLNALLDNHLHQGNELGIDPRRIELKRAIDMNDRALRHIVLGLGGKAHGVPRE
GGFELTVASEVMALMSLARDFKDLQKRLGRMRVGFTYGGKPVYAQDLGAVGAMAALLRQA
FLPNLVQTAEGNPAFIHMGPFGNIAHGTNSLRASLFALGLADYVVQEAGFATDLGMEKFM
NVVARSAGLVPEAVVLVATLRALRYHGGQDAYEMPDPQAVVRGLANLEKHVENVELFGFK
PVIALNRFPTDAEEEIALVREFARERGLPFALSEVYAKGGEGGLELAEKVLEALSLPHAY
RPLYPLEMPLEDKVETIATRIYGAEGVEWSEEAKKALKAAKKEGCEALPVVMAKAATSLS
DNPKLRGRPQGFRVRVTDLKCRFGAGFVVVYMGGIETLPGLPKVPQALGIDVDEEGNIRG
MDY
>tsc:TSC_c02810 AAA ATPase; K07133 uncharacterized protein (A)
MIPRRLQPVLEERLGQVPVVVLTGARQVGKTTLALAVGDRLGALYLDLESERDRGKLAAP
GLYLEDHLDRLVILDEVHRMPELFPVLRSLVDRARRRGKRSGLYLLLGSVSPEVSRQAGE
SLAGRASYLELAPLDPLEVGPGELERLWLRGGFPESFLAPSDAQSLRWRQDFLRTYMERE
IPALGGRLPAETLRRLLTMLAHLQGETLHLSRLAGNLGLDGRTVSRYLDHLADLYLLRRL
PPYEANVGKRLVKSPKLYLRDSGLVHALLGIHDRESLLGHPVVGASWEGFVVENLLRVAP
EGALGFFYRTHAGAEIDLLLLFPTGTLWAVEVKRSLVPKPSRGFHQALADLRPQAAFVVY
PGEEAYPLAPGIRATPLPELMRNLWHLATQGGTSFPGREE
>tsc:TSC_c02820 threo-3-hydroxyaspartate ammonia-lyase; K01754 threonine dehydratase [EC:4.3.1.19] (A)
MELAEIHAAYRRIRPYIHRTPLLTSRLLDELLGKRLLLKAEHLQKTGSFKARGALSKALT
LENPKGLLAVSSGNHAQGVAFAARILGVKALIVMPEEASPYKKEAARAYGAQVVDQRVTV
ENREEVARALLEETGYAFIHPFDDPLVMAGQGTAGLELMAQAGAMGLFPEAVLVPVGGGG
LIAGVATAVKAFSPSTLVLGVEPEGADDARRSLEKGEIVRLSQAPQTRADGVRTLALGQR
TFPILKRKVDAILTVSEEAILEAEGLLFTRTKQVVEPTGALPLAAVLEHGERLPQVLALL
LSGGNRGFPALP
>tsc:TSC_c02830 secG; preprotein translocase, subunit SecG; K03075 preprotein translocase subunit SecG (A)
MDFLYTLVILLYLGVAGLLVYLVLVQEPKQGAGDLMGASADLFSARGVTGGLYRLTILLG
VIFVALALVIGLWTR
>tsc:TSC_c02850 putative permease, YjgP/YjgQ family; K11720 lipopolysaccharide export system permease protein (A)
MTLYRHLLKESLPVLLLALLFLTAVYLFGFFYAGARWLEGVPLWKVARWLSYHVPGVLVQ
VFPIALVTTTVLVFGRLSAEGAQFALLSGGVPLWRAALPLVGIGALLSGVALYLQERLVP
HYNEKVRVAWWDEIHTQGAGLFRLKGLQIPIGKGRNLYFEDFDMEKKEMVGVRIASFQGE
EGTFLFAERGSWEDKRITLRDYRFFRIDFQEIPRLETASDLLAQTRKVFRVVSQGKIMEV
ESDLSRARAIADYADTFSFGQDSLSEAWAKMRDPFLAPLEKWQARLEFHSKLALPLANLV
LVLLAVAMALKYGRSTGLALGLSVVLALGYYGVFFLGRSLAGIGALPPEVGAWGANLLFL
LLGIRALR
>tsc:TSC_c02860 conserved hypothetical protein (A)
MNGLSRSTLALVFLLASALAARFATFSVEPFGTQRVNLDTGVTTLPQGGVLTDHENGLRL
KAGYLEYKEGSFVRARGAELLSEKETFLAQSLEHDIPKQEARFIGLSFSNPDFKGLKADK
ALALFAEDIVVLKGRVQAESPRLQAETLVVNLKSREALALGSFTYQEGKATLRGQGPSAR
LYLRFVSGKVQATTKVPPGATLLAQYATRLP
>tsc:TSC_c02870 O-antigen polymerase family (A)
MRLLPFALALAPLFPPLALLAPLFLGHLRRLSPWALGLLGAYALSILLPALWAPEALALP
LALGRVLYVLGLVGVGVALYHRTPTPSQELTPLGYGLLFLYGSALLASYLAFGDKVVDQR
LMHPFHSPVGLGLMGALGVLLALYLRYPPPIRLLLGLLGGAVLLLSGSRGGMLALLLGGA
GGLLFRGRGVWALGVAGLLLFLASLWENPVTGRFLDAHLSGRETLWLQAYEVFRAHPWTG
VGPYLLGDYLKGSLLGNCFLFPLLEARGLSCPSWLVPFGGFWTFAHNHLLQALGEGGLFG
ALGLLLLAGGFLAAAFGEGLLFPLLLAYLAMGMVDNPFSVPSPFRGEVFFLVGGMALARG
VRLPRALALAGAVGVLWSLPFLYLATRPPTPPPALVYLAFPKEGVGFLRLVGAQGYRVQV
WLCQKDCQRVGWEWRGDEPMYFPLPQDLPKGEYRLRVLLLSQHRLALRPRYVLEKEVRW
>tsc:TSC_c02880 conserved hypothetical protein (A)
MRGWAWLLGLLALASGFLLALGSLDRAFRLSPLQQGACVPGAIPQRAELWAGGVVEIPLC
RKARVGLLLEGTLAQGKGPYALVVEGSRVLWQGEVRGVREVWVTTSGRGTLALAFTNDFY
QPPEDRNLFLRALRVER
>tsc:TSC_c02890 repeat motif-containing protein (A)
MPEVEGERLGERLEKLEGVVEATIRVLPPLVQDLSRRIDTLREEVKAELRETRGHMETRL
GALEERLAQTENKLEARIQQVESKLEAQIQQVETRLQNQISQLDAKIWETEDKLEAQIQH
VENKLETRIQQVESKLEAQIQQVEVRLQNRIQQTEEKLEARIHQVEAHLENQIRETEEKL
EAQIHQVEARLGNRIQQTEEKLEAKIHQVEARLGNRIQQTEEKLEAQIQQVRSELESRVQ
RVEEKLEALRQEVKVEINTAFNKAMLVFAAIGVVLALLSLLR
>tsc:TSC_c02900 conserved hypothetical protein (A)
MQCMRRLLVLGLVLGLALASPCKERPYTLETEEGLLGGQEMSYDGEVLVFEGRACLERDG
LYLEAPVIRYLEKEGSFQAEGLKGEAEGWRVEARVLLGKELKEVHLAQGQLKAEVASLAL
GTPLKGRGILLESPAYRVRAEEATFTREEAQLKGFLATPCPCGEDVRLAMEEATFLVRTG
ELKGDATLGLWGLEVPLEEARANVNRRPDLKNPLILSSSDTGGWTLGLQDFPLPRPGDEI
GQWPRRFTLLASGLGTSQEALRLGLREGTRGAEVQLGYAPGVKAYWDDLLFAASPNPPDT
DTPRLEARYTPTFRLGNLTLRPFLRYAETARSQGTTVGLEGGYRETLKEGPFSLTFSPSL
LFAFYPFTPYAPYLALGGSLEGLFREGDLSLRASYAGRLEPLSPMPPFTFEHRDEFQRLT
LEGRYGSFGLRYALENPLGQRLDRLEGEFQDPGLGTLRLGYVRGSLEEVRLGYAMPLPER
TCCQALWLAPEVGLNREGLTRLGLTFRYYDGCFAYEVRWQNILKGQYGEATGQSLSFGLS
LR
>tsc:TSC_c02910 O-antigen transporter (A)
MKGFLRSLFPSPERLTKALVGKSASGGLATNILALYGVHIANYLFPLLTVPYLARVLGPK
EWGLLAFAQAFGGYLQLLVEFGFSLSATRQVARARDSLRGRAELLASVLGAKAFLGLLAI
GVALLVGGFIPAFRDHPQVLWAGVFWALATAFSPVLYFQGLERMRLVAGLEVLAKGLVLL
LLFLWVKGPSDTWKVLALQGGASLLATLLALYLAYREVPLFLPTLKGVLEALRLGWSMFF
FRSAVSLYTLGNTFILGLFAPPQVVGYYAGAEKISKAVLGLLSPVSQALYPRLSHLVRRA
PAEAARLARLGLWTMGLSGLFLGLLVFALAPFLVRLFLGEGYDPAVLALRLLAFLVPLIA
LSNVLGIQWMLPLGLDRPFNAIIVGAGLFNLGLALLLAPRLFHVGMALAVVVSELFVTLG
MWLYLKRSRQDPFAFQGGGQ
>tsc:TSC_c02920 glf; UDP-galactopyranose mutase; K01854 UDP-galactopyranose mutase [EC:5.4.99.9] (A)
MKVDYLIVGAGFTGATLAERIARELDKKVLVVDRRLHMGGNAYDEYDEHGVLVHRYGPHI
FHTQSKKVWDYLSRFTEWRPYYHRVRAVVEGKEIPLPFSLASLRRLFSERLADLLEEKLI
AHFGYGARISILKLKEVQDPDLRFLADYVYKNVFEGYTLKQWGLKPEELSPSVTARVPVL
VSYDQRYFQDPYQAMPQEGYTALFRRMLAHPNIRVLLGADWKEVEGEVRFDRLIFTGPMD
EFFGYLHGPLPYRSLRFAFEHHQRPWFQEVGTVNYPNDHGFTRITEFKHLTHQAYLPHTT
VVYEYPEAYRPGENEPYYPVPREENEERLRLYQKEAEGLKTVLFAGRLGDYRYYNMDQAV
ARALKLFEEVARG
>tsc:TSC_c02930 rhamnosyl transferase (A)
MDRVCAVIVTYNRKELLRECLQAVLSQTRPPDHVLVVDNASTDGTREMLKEEFPQVEVLA
LPENQGGAGGFHEGMKRAYEAGYDWIWVMDDDAFPRADALALLLERAGEAKVLVPLLQSS
EGHRYGAGYWKGGYKADNLEALTHTPLRVEIFAFVGPLFHREVVKRVGFPRKEFFIWFDD
VEYALRIREQGIKVLLVPGSVVVHDNLGRRKKVSFLGRSKLRVDAPAWKLYYGVRNWGWT
ILWTPYAKPRMRSLVAYIARNFREGLGDLVYEQDRWTRVTLRLLGMWHALTGKLGRIDLK
NR
>tsc:TSC_c02940 glycosyl transferase group 1 (A)
MKVALFLPSLEGGGAERVNLLLAQGLKERGAEVDLVLAQAQGPYLSAVPKGVRVVDLKAP
RVLFSLVPLVAYLRRERPKALFSSLSHANILALWARGLAQVPTQVFVVEHTPLKESRLGT
ISFRERAAHALLPWVYPKAQGVVAVSKGLAEELVEVFRIPRDKVRVIYNPVVSEGLFRKA
DVEEEVLSHPWFAPNQPPVLLAVGRLSREKNFSLLLRAFARVRRRVPSRLLILGEGQERG
FLEALVGELGLSEDVSLPGFVPNPYPFMRKAAALVLSSRYEALPTVLIEAMALGTPVVAT
DCPFGPREILEGGRWGQLVAVDDEVGLANAMQEVLENPPPSEERELMRKVALERFGVDRA
IQEYWQLLGG
>tsc:TSC_c02950 putative membrane protein (A)
MSPSHGEILGMIIQSQELPLEEIAFLGGVSLVAFAFGLGSWYALPFIKPRVKLFAKGEYV
REASSFYWVGVGALLLGLALMLYDMTRVGGLQGLLTPRVERLYGLATTRGSLPAAPLVFA
GMALAIVGWSSGRHRFIRGLLLGLLLFGWVAYLLIQGDRRFILYTLLVALGSFFIVRGAT
LRLSWSAFLAFFGLYILSSFFGGIRWLFTPLLQGSLSLGEAFAWVSENVSWSWFTPSSTE
FMGPYTTLVFTLTDPAWWSTTQAPLGGYSYLFSLPNLLPRSLYPGDKWQTLGFQFSDYIY
TNYLAPYFGAPVGFGLSPLAEAVLNFGRGFWAPLPLFFILGWVSGCLGSCASRRPLPWGI
VYALLLPQAFNLNRIDLAWSFQEAVYYAITGLVLLAGVRLLLKPRSLKEGERGL
>tsc:TSC_c02960 glycosyltransferase (A)
MSLGSRRVLFLITGLGRGGAESQVVLLAKGLKARGWQVEVVSMIPPDSEGPKGELASSDI
PVHSLSMLRGKPSLRGVWRLARLVREFRPQVLHAHMIHANLLARVVRFLVPIPVVVCTAH
STVEIGRSFGTERSTHLVYRLTDFLCDLTTQVSREGYDRFLKGKAVRPDRLRFVPNAVDI
QRFAPNPHAGLRLREELGIERDTFLWLAVGRLEESKDYPTLFKAFSRVLTEYPRAQLLVA
GHGALEKELRQMVGSLGLQTSVRFLGLRKDVPDLMKAADAFVMSSAWEGMPMVLLEAHAT
GLPIVATDVGGNREVVQDGLTGYLVPSKDAGALASAMLKIMTLPKDERIAMGLRGREWVE
ERFSLKAVLDQWESIYTELMAKKVKP
>tsc:TSC_c02970 rfpB; putative galactosyltransferase (A)
MRHANVHIVVPYAAAVPLFRKPLLKLLSEKGFYFRVLAPDWTPELKQGLKSIGEIGEYPM
NRTGISPIQDLGTILTLLRTFVFHRPDVVLTFQPKPNVYGIIAAAMAGVPRRFAVVEGLG
FAFTPGEESLKKRVVRAVLKVLYRLSFSLAHKVFFLNPDDLNEFVSQGLVRKEKAVLLGG
IGVPLEEWPPAPPHLQPLTFTLIARLLREKGVWEFAEAARRIKANYPEARFLLIGPLDTN
PGAISESEVRSWVEEGLLEWVPWTEDVRPYLRQTSVYVLPSYREGVPRSTQEAMAMARPV
ITTDAPGCRETVVPGVNGFLVPPRDAQALAEAMERFIHEPDLIVRMGQESRRLAEERFDA
WKVNERFLKELGIE
>tsc:TSC_c02980 sugar transferase involved in lipopolysaccharide synthesis (A)
MGLLRSPLLKRILDVVGASFALLAFGPLMLYVALRIWREMGSPVLFRQVRPGLQGRPFVM
YKFRTMTEERDADGRLLPDERRLTPLGKFLRQYSLDEFPEFINVLKGEMSLVGPRPLLME
YLERYTPEQARRHEVKPGITGWAQVNGRNALSWEEKFKLDVWYVDNWNLLLDLKILLMTI
VKVLRREGISAQGHATMPEFKGSKGV
>tsc:TSC_c02990 acetyltransferase with multiple hexapeptide repeat domains (A)
MRLVVVGAGGHGKVAVATALEAGMEVVAVLDDAPTKWGSSLLGAPVLGPVSAFERFLQKD
VRFVLAIGENRVRQKLASLMAGVDWATLVHPRAYVHATASLGEGTVVFAGAIVQPMVQVG
RHVIVNTSAVVEHDCRIGDWVHLASGTRLAGSVEVGEGAFVGAGAVVIPGKRLGRWSIVG
AGAVVVRDIPDFSLAYGVPAEVRRKIQGEP
>tsc:TSC_c03000 spsC; spore coat polysaccharide biosynthesis protein SpsC (A)
MKRIYLSPPHLSGLERAFLQDALDSGWIAPLGPQVEAFEREFAEVVGARHALALSSGTAA
IHLALILAGVGPGDEVVVSTLTFAASAFPVLYLGARPVFIDSERTSWNMDPALLADFLKK
RAKRGRLPKAVVLVHLYGQSADIEPIQALCKEYGIALIEDAAEALGSTYKGKSPGTFGNA
GIFSFNGNKIITTSGGGMLVSDDGQLIAHARKLATQAREPVPWYEHIEVGYNYRMSNLLA
AVGRAQLRTLEERVGARRRIFQRYVEGLSDLPGVRFQPEAPWGRHTRWLTVMLVDKEAYG
RSPEAIRQALEKEGIETRPVWKPLHLQPVFQGAERVGGEVAEDLFRKGLCLPSGSSLTPE
DQDRIIEAIRNLAAG
>tsc:TSC_c03010 putative epimerase/dehydratase WbiI (A)
MRGAIKFLLDLALWTLAAPLAMALRLEGLPSPYWEATWVYTLLGIPVKALLIALFGLHRQ
AWSRVGVRDLVRLGTAVGLGGAVLLAFAVVLRAYLPMPRSVPLIAMVLAFLLLGGVRLGV
RLYWEGKRGKGVQGTRVLVVGAGEAGSMVVREMLRHPEAGLYPVGFLDDDPNKRGQTIAG
VRVMGTLEALPQVARALEVEEVLVAIPSAPGSVVRKVVELSRAAGVRYRILPGVYEILSG
RVGISQIREVRLEDLLRREPVRLNLEEIAGYLEGRVVLVTGAGGSIGSELVRQVARFHPE
QVVLLGRGENSLFLLEKELEASWPDLKYKVVVADVRDLERLRRVFQLYRPQVVFHAAAHK
HVPLMETNPDEAIFNNVRGTQNVVELCLEFGVERLVNISTDKAVNPTSVMGASKRVAEQV
VAWGASRAASGQVFVSVRFGNVLGSRGSVVPVFLEQIKRGGPVTVTHPEMRRYFMTIPEA
AQLVLQAGGMGENGDVYILDMGEPVRILDLAKDLIRLVGLEPYRDIDIVFTGVRPGEKLF
EELLTAEEGTEASRHEKIWVARKSQVPPEFPHLLEELYRAARQGESLLVRQTLRRLVPSY
QPEGQT
>tsc:TSC_c03020 conserved hypothetical protein (A)
MEWALEVFKGMEERRLPGETEAVWNLVRDGEVWTYRVWASPYLPEEVRAFPGARQVVRME
REVRHKGTGEVRRTVSYALTSLGPEVAEARRLGELLLYRWEVENRSFWVRDVLLHEDACQ
VRGVGAQVLAVLRAFLVSLLYRRGVRKKKAALETFSFHPLSALRFLGLYAV
>tsc:TSC_c03030 conserved hypothetical protein (A)
MTLREALSQIPDPRARNRRYPLWGLLALILVAFLSRVDSLRGVERFARANPHLLPHLGLR
NPPGHTILTLLLHRLDPKKLQEALLQVFPEADLGEVLVVDGKHLRGSGKGKSAQVKLVEV
LALHLHTTLAQARAEGREDQALLELLDRLGAEGLKGKVVVGDAGYLYPELAGKVVQKGGR
TSLS
>tsc:TSC_c03040 chain length determinant protein (A)
MVEAPGEELSLRDILETLKRQRVWLLAPPVLFGVLALIYGFFIAEPRYASTATVNVAPVQ
VQAQLEGRIQVQGQSLLSFQALRAIAYSEEVTREVWETLRREGKLPTAWQDQGGTPGLER
MVKDFKIKDETPRQQVVPQGQVPPVVASLTVQAPTPEVAARAANLWAEAVVKRVNAIPTA
RLRASLGALEEQIAPAEKVYREAQARWEAFQRTTTLAQDKAELDAKTGERVSLDQELSGL
ERDLAAVQGRIRALEAEARRQAALVPIGTSPEQLAIIGKRLKEAQENLKRETERARQAFQ
AAALTLENFRKTDRLSEWQQERDRLTQRLIEVGVRLAQVDTEKAGLEARIQDLEAALIKE
PRVLELVREVVEDPVVAAALAKGDLSALAGLRLKTQEINPVYQPLVTQLVTLRANLAALL
AEAKALAQEQQRLQVKLQDLRNQIAVQERAKEALLLEYNTKKAAYEAFRSRYDQIASLTS
GDLSFDNPNPEYQRLRGTLIDAQAEEARLLARKAALEARIAQVEARINLLKERVARAQVE
EEGVRQALELAKNAYLALSQKRTDLQIELASSQNSLAQLIAPAYPIYEKVAPKRGLILAL
AFSLGLGLGVMAAFVAEALRPPRAEAAG
>tsc:TSC_c03050 transcriptional regulator, AbrB family (A)
MRSRVGSKGRITLPQRVREVLGVEPGDEVEFVIRGGQVFLRPRQEVPLENLFGRLKVKVA
YPGEAAEREARAQAWVQGLRGHPSS
>tsc:TSC_c03060 rplU; 50S ribosomal protein L21; K02888 large subunit ribosomal protein L21 (A)
MFAIVKTGGKQYRVEPGLKLRVEKLEAEPGSEVTLPVLLLGGEKTVVGAPFVEGAKVVAE
VLAHGKGKKITISRFKAKVQYRRKKGHRQPYTEILIKEIQG
>tsc:TSC_c03070 rpmA; 50S ribosomal protein L27; K02899 large subunit ribosomal protein L27 (A)
MAHKKGLGSTKNGRDSQAKRLGVKRYGGQVVRAGNILVRQRGTQFKPGKNVGMGRDFTLF
ALVDGVVEFQDKGRLGRYVHVRPLA
>tsc:TSC_c03080 cgtA; Obg family GTPase CgtA; K03979 GTPase [EC:3.6.5.-] (A)
MFRDVLTITVVAGRGGDGAISFRREKFVPKGGPDGGDGGRGGSVYLRARGSVDSLSELSK
RTYKAEDGEHGKGSGQHGRAGQDLYIEVPRGTRVFDADTGELLGDLTEEGQVLLVAKGGE
GGRGNMHFVTPTRQAPRFAEAGEEGEKRRLRLELMLIADVGLVGYPNAGKSSLLSATTRA
HPKIAPYPFTTLSPHLGVVEVGEEEGERFTLADIPGIIEGASQGKGLGLEFLRHIARTRV
LLYVLDVAEEPLKTFRTLRKEIEAYDPALLRRPGLIALNKVDLLTPKEVEERVAELSQEG
LPVLPVSALTGEGLATLKEALLSLVKATPAPELPRPAPRVLVEAGVEVVPLEEGVYEVRS
PALERYLSRLKGDLSEAAGYLQEVFRRQGVEAALKAKGVRAGDIVRIAGREFEYIPG
>tsc:TSC_c03090 nadD; nicotinate (nicotinamide) nucleotide adenylyltransferase; K00969 nicotinate-nucleotide adenylyltransferase [EC:2.7.7.18] (A)
MRIGLFGGSFDPIHLGHLLAAAEARAALGLDLVLFVVAARPPHKTPVAPAEARYEMVLLA
TAEEKGFLASRLELDRPGPSYTVDTLREARRLFPEGELFFITGADAYRDILTWKEGHRLH
ELATLVAVARPGYPLEGMPVPVVPLLVPEVGISSTEIRRRIREGESIRFWVPRPVEVYLE
KHGLYR
>tsc:TSC_c03100 conserved hypothetical protein (A)
MKSTVSTAELEERVKALVRPERWAHIQRVAALAQEIALKNGLDGERAYLAGLLHDAARDL
GEEELLRLAPPENEVERAHPLSLHGRAARVLAEAWGVKDEEVLEAVEGHVYGVDPQNGLG
MALYIADISEPGRGVNGEIRELALSGRLLEAYRLAVGNKVAYLTAKGIPLHPKTLAVYRR
LQDAP
>tsc:TSC_c03110 lytR1; membrane-bound protein LytR (A)
MRPRLSLLLLSLALFALGGVLSWPRPGEEEGMRPRRAGALPEMGVVVAARDIEYCGYHTP
CGPGSRTDTIFYVRLRGGEARALAIPRDLYSPVVGGKINAAYARGGAELFKRAVAEATGL
VVERHLILTLESVARVVDAVGGVEVYLERPMRYTDRAARLFIDFPAGRLHLNGEEAVKYM
RFRHDALGDYARLDRIKGVVSQVLKKAQDPRTWPALALALREAWRELDTDLSLDEVLAYL
PGVQGLRLSVATLPTREGRGTFLLVDEEARAQVLAPWMGMALPSSPPQVPVRLKGERSLI
LWGQALLAREGIEAQVEEAEVAQSAVYTKDLEAGSYFAELFHLPLLAPHGPVPGVVVELG
RDLVQ
>tsc:TSC_c03120 iojap protein family; K09710 ribosome-associated protein (A)
MVKTLGQHEGLDLRKQEAVELVARIKDLLWEKKAEKVVALDLRAVSESLDYFVLASATST
PHLQALERHVQEKLEEEGLRPRPTEGQSPRWVVLDYGEVVVHLMTPEAREYYDLEGFWAD
AERI
>tsc:TSC_c03130 conserved hypothetical protein (A)
MAEPAEVQRPLTLEAYLEEEARSPVRHELVRGFPRAMAGASRRHNLLVVALVAALFPRAR
EKGCRVHAETFKLKVAPDTVYYPDLMVVCGPPGENPFLEERPCLVLEVLSPSTEAQDRWE
KMRAYLNLESLQAYLLLDPERKGLEGYFREGKGFSLKRYAGGQVPLPCLDMSLDLEAIYS
ALD
>tsc:TSC_c03140 panC; pantoate--beta-alanine ligase; K01918 pantoate--beta-alanine ligase [EC:6.3.2.1] (A)
MKVAHTVAELRQALPREGVGFVPTMGYLHRGHLALVERARKENPFVVVSIFVNPLQFGPG
EDYHRYPRDLKRDQALLEEAGVDLLFAPGVEEMYPQGFATRVSVEGPLTALWEGEVRPGH
FQGVATVVARLFLLVGPSRAYFGEKDYQQLLVVRKMVRDLGFPLEVVGVPTVREEDGLAL
SSRNVYLSPQRRKEATVLYRALLAMREAALRGEGVAEALERGEEVLREAPEFRPDYLAIV
HPQTLLPLSRFVPGARGIVAGRFPEVRLIDNLEVHP
>tsc:TSC_c03150 conserved hypothetical protein (A)
MRHLHGAQYTFPVGKKKREEKLKKKALKEWEERRPKTFREALKYFPGVFLRTTLVMVAAT
FLLIAVAALGLAWAQSFWFQLLVYLGFYLLFQRFIMGPLAPPRIK
>tsc:TSC_c03160 twitching mobility protein; K02669 twitching motility protein PilT (A)
MSEEKGSEGARSAREASSQEGRHSLLEMFKAMVQARASDIHLQAGAPPVIRVDGKLKPFG
NRPLTPKDLEAIAKALLTPEQWEEVEYRKELDFAYTIPGVARFRCNLLRQRGSFGLVMRV
VSEVIPSFEALGLPREVMEGLAAKERGLILVTGPTGSGKSTTLAALIDHINLHYAKNIIT
IEDPIEFLHKHKKSLVVQREVGLDTDSFYSGIKYAMRQDPDVILIGEMRDKETVEAALMA
AQTGHLVLSTLHTLDAGRTINRIIEFFPLHEHQQVRILLAESLLGILSQRLLPRADGKGR
VLALEVLIATPYVRELIKDEDKTPQIKEAMMEGSIHGMHTFDQHLVELYTQGLISLEDAL
SAATSPHEFRLLLTKATGQAY
>tsc:TSC_c03170 hypothetical protein (A)
MRITLDLPDPLYRHLKLQAAKEGKTLRELVIRYLEEGMRHQAQRQSRPLPKIPPAGRQIS
AWTGTELWRLIEDSP
>tsc:TSC_c03180 conserved hypothetical protein (A)
MAQRYRFGIEEFERLFQGVTGVELLDGEVYQMSPIGPKHAEVVARLVTRFAQALGDKARV
WPQNPVRLPPGSEPQPDIALLKPKDYWETLPSAENILLLVEVSESSLDYDRNAKLPLHAR
SGIPEVWILDLSENRLHVFRHPKEGLYTEHRILLPGEEAEPLHFPGVRIPWS
>tsc:TSC_c03190 pdp; pyrimidine-nucleoside phosphorylase; K00756 pyrimidine-nucleoside phosphorylase [EC:2.4.2.2] (A)
MNPVQFIREKREGLKHRREDLKAFLEGYLREEVADYQVSAWLMAAFLRGLDPEETLWLTE
TMAYSGRVLDLSHLPHPVDKHSSGGVGDKVSLVVGPILAAAGCTFAKMSGRGLAHTGGTI
DKLESVPGWRGEMTEGEFLERAERIGLVIAAQSPDLAPLDGKLYALRDVTATVESIPLIA
SSIMSKKLAAGARSIVLDVKVGKGAFMKTLEEARLLARTMVGIGQGAGRRVKALLTSMEA
PLGRAVGNAIEVREAIETLKGKGPEDLVEVALRLAEEALRLEGLDPSLARRAWESGRALE
RFQAFLEAQGGNPRVVEDFSLLPLGEELPLASEKEGVVQEVDAYRVGLAVLALGGGRRKK
GEAIDHGVGVYLLKKPGDRVERGEVLALVYHRGKGLEEALAHLREAFQLGLSASPLPLVL
DAVP
>tsc:TSC_c03200 cell wall endopeptidase, family M23/M37 (A)
MAEGWGVQGILFRMKRQARRPLRYTLLLARSGGGSRAVSLPGWAVAFFLALLTLWTGANL
YLWHKSREARTLEVRLQALSQEARRLSLALEAERAKNGALSEEARRTKKELEEIKKAIEE
LRRRAGLSPLNALPVRYQEGGQGGGAVASSEESLAGWAEVRAEVLDLRHQLKEVVPALER
TLEVERSLPRGLPLRGYEGVTSFFGMRKNPFGRGYEFHDGLDLSAPYGAPVYATGSGVVA
RAGWMGAYGLAVLLDHAEGYQSLYGHLSRILVRPGQRVEKGQVLGYVGSTGRSTGPHLHY
GVYRYGSPRDPRLYLDPLWASR
>tsc:TSC_c03210 hypothetical protein (A)
MLGRRQAGTLTYLGPDTEVLGDLRAKGQVRIDGLVKGSVYVEGELEVGRTGRVEGERVEA
GSVQIHGEVKADLVAQKVSLSKTARFTGTVRAQALDVEAGAVFIGQSLAGETKALEAPKE
A
>tsc:TSC_c03220 accD; acetyl-CoA carboxylase, carboxyl transferase, subunit beta; K01963 acetyl-CoA carboxylase carboxyl transferase subunit beta [EC:6.4.1.2] (A)
MALERLFRRKRPSGGNRDVPELWTKCEACGAQLYKKEFRENLYVCPKCGHHHRVPASERV
EMLADPGTFQEITGLRPLDPLGFVDTKPYAERLRAYQEETGRKDAILGGTCTIGGVPAVL
LVMDYAFAGGSMGSVVGEEIARGAERAATEGRALVIVAASGGARMQEAALSLMQMAKTVM
SLDRLWEKRLPYVSILTDPTTGGVTASFAALADVIFAEPGALIGFAGPRVIRQTIRQELP
EGFQRSEFLLKHGMVDRVTDRRKLKGELVRALRHLHPGVPYAVGV
>tsc:TSC_c03230 accA; acetyl-CoA carboxylase, carboxyl transferase, subunit alpha; K01962 acetyl-CoA carboxylase carboxyl transferase subunit alpha [EC:6.4.1.2] (A)
MPLEFEKPILELERRIAELRETARTTGVDLEAEIRLLEERLARLKEEVYGSLTAWQRVQL
ARAPGRPTTLDVLEKAFQDFLELHGDRAFADDPAIVGGLAYLEGQKVVVVGHQKGRDTKE
NLHRNFGMPHPEGYRKAMRLMDLADRFGYPFLSFIDTPGAYPGVSAEERGQAWVIAQSIQ
RMSRLKVPAIALILGEGGSGGALAIGVANRVLIMENAWYSVISPESCAAILWRDAKEAPK
AAEALKLTARDLLAQKVVDAIVPEPEGGAHKDPDQAIRNIKEALLKTLEELKGLSPEELY
RDRYRRFRTLGAYAES
>tsc:TSC_c03240 S-layer protein (A)
MRKLLLAILGLGAALAQQISPQGIIVNPAPTDLQVKVWVDKDPGKRGGAVYQIGEPIFIY
VNVNQDAYVYLFNINADGKIDPILPNAFERNNFLRAGETRRFPPEGARYRYTVTGPEGED
RILAVASKRPLSLGEILDVERNQVRVQGAEGLARALSIVIEPIPDKDWVTDVARYFVGRV
TAPPPTPATATLVVDSRPAGAEVYLDGRMSGRTPVSLQVNPGRHEVELRLAGYQPYRVTV
NPRPGERVQVFAQLVPEARQGTLAVTSSPSGAEVYVEGTLRGRTPLSLSLPEGRYAVELR
APGYEPYQATVQVRRGETTRLDVRLNPVSRTGILLLESSPKGAEAYVNGTLRGRTPLRLV
LEEGTYQVELKAPGYEPYRATVRVERGRETRVSATLRPIRTGELYLEARPEGAEVYIDGR
LMGRAPLRMTLEAGLHEVRVLAPGYGEYRAQVEVRPGESVRLYVELVPVRAVLELYLNVE
ARVFLDGKEVGVAKGGYLRLEAPFGEHELTLVAPGYRTLVETVRITGNQVLRFTLRPL
>tsc:TSC_c03250 conserved hypothetical protein (A)
MEAIVLGGGEEAWARKYGVRSKALVPYRGRPMAEWVLSALKEAGLSVVYVGENPGLNPSP
RLTLPDRGSLLGNLEAALEHVEGRVLVATADIPHLTPEAVRYVLEKAPEAALVYPIVLKE
AVEARFPHTRRTYARLREGVFTGGNLVLLDKELFYQALPLAKKVVALRKSPLALARLIGL
DILLKLLLGRLSLPELEKRARRILGVEAKALITPYPEVGVDVDREEELVS
>tsc:TSC_c03260 conserved hypothetical protein (A)
MRTVKELRLAGLFAYLAALVLGLLFSYLLHSLLGGGGRLGWESFNFTGLLEGLGFLLFFT
FALYVAKKAVRVPCTTLLTAGLLWPTPARRLARPLPRVEALEAYEGRGLALLVHEGRPVG
LLGLSDHILPLEEVPSVEAEVAVSELSPLFLRQPLVLVVRGEEVVGAISREAFFRHLGA
>tsc:TSC_c03270 ferredoxin-1 (A)
MPHVICEPCIGVKDQSCVEVCPVECIYDGGDQFYIHPEECIDCGACVPACPVNAIFPEED
VPEQWKSYIEKNRKLAGLG
>tsc:TSC_c03280 putative acetyltransferase (A)
MGRTHGGFLLGNLSPLSQTPAGSMGGMRTLNLSLRPVLPEDASLLHQLFLRSPGYFALIG
MEPPALEDVARDLATLEKDERRRAFLLYLEEEAVGYLDYKLRYPEPEDATLSLLLIREDR
QGQGLGRRALEHLLNHLTGAERLYAVVYGNNARAKAFFQAQGFRHVKDGGPTLSWYVREL
>tsc:TSC_c03290 cold shock protein, CSD family; K03704 cold shock protein (beta-ribbon, CspA family) (A)
MQKGRVKWFNAEKGYGFIEREGDTDVFVHFSAINAKGFRTLNEGDIVTFDVEPGKNGKGP
QAVNVTVVEPARR
>tsc:TSC_c03300 dnaJ1; chaperone protein DnaJ; K03686 molecular chaperone DnaJ (A)
MKDYYAILGVSREATQEEIKKAYRRLALQYHPDRNPGDKEAEERFKEINEAYAVLSDPEK
RAQYDRGLLGAPELRTEDLFDLFAQVFGFRPGRAAPRGEDLEAEVEVDLEDLLKGKEVEV
AYARLVPCEACGGQGGRRVVCPTCGGKGVLESYRQGLFGAFVTRSTCPHCKGQGHLLAET
CPVCRGRGRVAREERARVRIPPGMDENHLLRVPGYGNLGPGGPGDLYVRLKIRPHPHLER
EGADLVYRLKLGLAQAALGARVEIPGLSGPIPLEIPPGTGHGEVFELPGEGLPYPGEARR
GALRVVVELSVPKHLSPKAKELLRAYAKEVGEEVAPEGFFERLRGFFRK
>tsc:TSC_c03310 hypothetical protein (A)
MPPLLPPEAGIRKAPAAIPGGPFPKEGAPYRIARGSLIEAHFSPRPLSL
>tsc:TSC_c03320 serine-pyruvate aminotransferase; K00830 alanine-glyoxylate transaminase / serine-glyoxylate transaminase / serine-pyruvate transaminase [EC:2.6.1.44 2.6.1.45 2.6.1.51] (A)
MLLLTPGPTPIPERVQKVLLRPMRGHLDPEVLAVNRAIQERLARLFDPREGALLAALAGS
GSLGMEAGLANLDRGPVLVLVNGAFSQRVAEMAQVHGLEPTVLEFPPGEPVDPEAVAKAL
KARRYRMVALVHGETSTGVLNPAREIGALAKEAGALFFLDAVTTLGMLPFSMREMGVDYA
FTGSQKCLSAPPGLAPIAVSLEARRAFTGRRGWYLDLARVAEHWERGGYHHTTPVLLHYA
LLEALNLVLEEGVEARERRAKEVYAWLLGELRERGFRPYPKASPLPTVLVVRPPEGMEAD
RLVRALYAQGVAVAGGIGPTRGQVLRLGLMGEGARREAYQEFLETLDRVLALA
>tsc:TSC_c03330 uppP; undecaprenyl-diphosphatase UppP; K06153 undecaprenyl-diphosphatase [EC:3.6.1.27] (A)
MSLWEALLLGVVEGLTEFLPVSSTGHLTLLFHLLGLPIQEDPFLKTFLIAIQLGAILAIL
LLYGRRFAVDRALWLRIGAAFLPTAAMGFLLYPLIKGKILGNDGIVVFFLFSVGLVLLLA
DRLAERARYGDVLELPLARVALIGLFQGLAALFPGTSRSGATILGGLLLGLRRKAAAEFS
FLLALPTMLAAVGYDLLKSAPAVPEGGWNLLGMGFLAALVTALLTVRWMLSFVERHGFRP
FAYYRMALALVYAYFFLR
>tsc:TSC_c03340 ispD; 2-C-methyl-D-erythritol 4-phosphate cytidylyltransferase; K00991 2-C-methyl-D-erythritol 4-phosphate cytidylyltransferase [EC:2.7.7.60] (A)
MVSVLIPGAGNGERLGLGPKAFLRVGGKTLLEWAVEAFKEAAEVLVALPPGAPVPKGLRA
TFLEGGRTRQESVSRLLEAASLPMVLVHDVARPFVSRRLVGRVLEATRATGAAVPVLPLP
DTLIRPEGEGYGEVVPREALRLVQTPQGFFTALLREAHAYARKRGLSATDDAQLVRALGY
PVALVEGERAAFKITYPEDLPLAEALARVWSA
>tsc:TSC_c03350 ispE; 4-(cytidine 5'-diphospho)-2-C-methyl-D-erythritol kinase; K00919 4-diphosphocytidyl-2-C-methyl-D-erythritol kinase [EC:2.7.1.148] (A)
MERLAVAKVNLGLSLLGRRPDGYHELHTLFASLSFGDRLFLEPIPEGIEFRGRYGKRNLA
YRAAAAYLEAAGWPGGVRIVLEKALPEGAGLGGGSSDAAQVLLGLKELYPAEVDLSSLAL
SLGADVPFFLQGGVAEARGVGERLRPLSLSPLPVVVFSLGLRLPTPRVYGEVKPHDFGPE
LPVSEILEALEKGEEPPYWNSLEGPAFRLHPELKEVKARLKALGLRGVLMSGSGSAFFGL
AEDEAQAKKAVGALRHSGYARHGILGGGYGVI
>tsc:TSC_c03360 conserved hypothetical protein (A)
MPGTEFWGEGMELFREFFGCCPDALEEIKSLPLRWDEERFCFWLKQDFPFVEALYRFQVG
LLREAPHPHRAPLVQALMATVEELDWLLSQGADPREPVHPVRQEYIALLQEMEGFPYPYR
LVFFYFLNRLFLEAWNAHVEGDGPWQELAEHWSAPEFQAVLFDLEVMAQGQVEGLDPGVL
EHYLARILEMEKKTWSLLL
>tsc:TSC_c03370 transcriptional regulator; K07736 CarD family transcriptional regulator (A)
MKEFRPGDKVVLPPYGVGVVAGIAQRSVSGISRAYYQVDFPGSRSKAYVPVEAPQSVGMR
KALAPEEVPVILDLLKNGRMPLPKQWAARHRKTSEILADGNPYRIAQMAGQLRAWELERG
LPDLDRQALRRAIYLLAEEVSQTLEITVQEAKRLFEEAWGEELN
>tsc:TSC_c03380 transcriptional regulator (A)
MVSPPGALSKDKKRAILEATLEILREMGLSGLKMEEVARRAEVGKGTIYLYFRDKKDLLK
NLVEERTWAFYREVEEVVRQKAPFFVRLEGLLKKRLAWIAEWRGLWAAVAREAMEDPTPW
LKGLHQHYLDLLEELVRSGQEEGAVRPELSPRATAHVIAALGCTPQLEVEAYLEHLMEVL
RKGVAP
>tsc:TSC_c03390 conserved hypothetical protein; K13282 cyanophycinase [EC:3.4.15.6] (A)
MRQGFFALLTADPLRGALRPVEARLLEEARGEALFLVPYPLRDLAEAWRLAYRSLGLRRG
RVLYLRRREEAFDPEIAQAVAASPLVLLAAEGLPEFLDLIRGSLLLQALLEVHRQGGGVV
ALGEAAGLLGEAAFYSLEGEVKAALGLALLRGLVFLPRVEERGRFLALSRLVADNPDLVG
LGLLENTALRLLKGLGEVWMGGVTLVDAGGAEYTGRGVKGLKVDVLSAGERFPLPAL
>tsc:TSC_c03400 hypothetical conserved membrane spanning protein (A)
MPSGRVHEAINLTVLGGGAVVFLAYGGSPEDPRGLAFTLAYLAGTFLLSPDLDLAEKGTR
SQRRWGLLGLFWRPYGWLFRHRGLSHTWVLGPLTRLGYLAGLLLALGYLAQGLAKYLGMG
FSFKLPSWPWEVWGLALLGYYLSQWLHLVADGIWPDHDLKRLRRPR
>tsc:TSC_c03410 thio-disulfide isomerase/thioredoxin (A)
MGFLLLLGVVLAVQPGQRLPDFALLDPKGNLVTPATMKKPAVIVFWASWCPVCKAEFPGL
HRVAEETRVPFYVISREPKDTKEVVLEYMKAFPRFIPLLASDRDKPHEVANRFKVLGQPW
TFVVDAEGKVVALFAGRAGREALLDALLLAGVELP
>tsc:TSC_c03430 htpG; chaperone protein HtpG (A)
MRRRNRWVKTFFWGTVLGVFALLVVVFSGVAVGAFEYRTLPVEQPVPFSHAFHAGGLGLS
CRYCHSSVERAAYAGLPPTEACMTCHTFIKPDSPNLALVRRSWETGEPLRWNRVINLPDF
VYFNHGAHVAKGVGCAECHGRVDQMAVVRQPQAFTMKFCLDCHRQPEARLRPREQVFNMA
YTPDPELGKKLKEIYQVRSAEALTSCNTCHR
>tsc:TSC_c03440 molybdopterin oxidoreductase, iron-sulfur binding subunit; K00184 prokaryotic molybdopterin-containing oxidoreductase family, iron-sulfur binding subunit (A)
MKERRGYEEALERELFREEFPFGSVTRRGFLALGLLSLAACTPVVRRKGVPYVRQPEWVV
EGGEAEFVTAIAHAGFAEPVRVKVYQERPLFMAPLERAMSPYPLAGLYALYDPARQGKAP
DWEGFYAAWRRALAEGETLLALPRTTSPRLEGLLEKAQARFPNLRVARFEAWSLENIYLG
AEVAFGQRAWPVYAPEKVETVLLLDVEAHEHPAGYLWWEALSRRRIPPMNRIYAVESGAS
LLGSMADHRLALKPSQVEAFILALAQTLGVVPGSPASDYGGFLPILAEDLQRGGVVLAGP
QLSPGAQALVMAINQVLKAPVRYVEPPEKEAATPKAFQQAEEAERLVWAAEGPLPSLSGK
AFSAALSLYPNKAASWSLPLAHPLEASGQHRDAEGRLWSSQALIQPLWGGKTLEEVLAGL
LGEELPALSPEEKQALVEGRPLAEAKEVPVEVRPGLEGRLPPLRKEAPWELTLRPDASLY
DGRYRDNPYLQELPRPLSRLVWDGALLLSEEDAEALGLLADIRARERRADPKRPLLRVKA
GEKEALLPLWPLPGPPKGSGVAPLSHFFHPEGVVWPVEVSPTGRDYPLVSTQYHGYLGEV
EAVKVMEEAEALEAEPEKEKRISFYPPWPQGEHAWAMTVDLSRCLGCGLCTLACQVENNI
PVVGKEEVAKGREMHWIRIDRYFAEEGVVHQPVMCQHCEKAPCEAVCPVAATEHSSEGLN
LMVYNRCVGTKYCSANCPYKARRFNFFPYGEAFVGKGDPRRAQESPLALLMNPEVTVRSR
GVMEKCTYCVQRIESTRAKAAMEGRKIRTGEIRTACQEVCPGKAIHFGDLLDPEDPIQAH
RKEGRHYALLEEANTWPRTTYLAHLKNPNPKLKEGKHGA
>tsc:TSC_c03450 molybdopterin oxidoreductase, membrane subunit; K00185 prokaryotic molybdopterin-containing oxidoreductase family, membrane subunit (A)
MAHKEPHPDHDLIQGEWTEKTLVEKLLEPVEKPAPKPWRVVLAVGGALTLAWLYGLFVTF
VKGLGTWGINQPVAWGFDIVHFVWWIGIGHAGTLISAILVLMRQNWRDSLNRVTEAMTLF
AVLAAATYPLIHMGRPQLFYWVMPYPTHMALWPQYKSPLSWDVLAIMTYLTISTLFLYLG
LIPDLALLRERSQGWRRKLYGWLSLGWTGNAVHWQRYRAVYVLLAGLATPVVISVHSVVS
MDFAYGLVPGWHLTVFPPFFAAGAIYSGFAMALTLIIPLRKWYRLEGVITDRHLDWMAKV
TLASGLGVAYIYLLEIFIAWYAGEPAEWAQQLWRMTGPYAPYYWAMMLINVVLLQTLWFP
RFRKNLTWLFIFSILANVGMWLERFVIVIISLSHDFLPGNFHLYYPTWVDWTLFLGTIGF
FLFGLSLFIRIFPPIAVAEMVHLFHRLRKH
>tsc:TSC_c03460 conserved hypothetical protein (A)
MLYGLMAYFDSAERLLEALRVLKEKGYRHLEALTPNPVEGIEEVLGGDGRIPWIAFGLGV
LGVGLGLFLQIYTTLDYPHNAGGKPLLGWPAFIPVTFELTILTITVGIFLFLLYMNGLPL
AAHPAVKAKEYVRVLLDEYGVFVYATDPRFDLESTKALLRELGAEVEEVRRD
>tsc:TSC_c03470 high-affinity iron permease (A)
MTRWLLLLLPLLSACGWMWDQPKVRPFREAPLQVQVAPERVRFGENLNLEVRTGLKPEGG
FADNPYAFTDGELVRGKVLYRSFCAICHGLNGEGDGRVIPLGMPKPRSFLDPAVKAMPEG
YFYFAATNGFGRMLSYKSRIPERERWLIARYIKRCLQEEACPLEVINAEVY
>tsc:TSC_c03480 putative membrane protein (A)
MQRSIEASRSGFLFLGLVLYALAFLFGAPAAYFPFAFFLLLTLGALLVLLLHNALRSRWG
VPLEPYLYPLARLLPLMGLLGLPFFLFLPELFPWARPGAALDPILAHRSGYLNAPFMLLR
YVLFFTLFSWILLKLKPGEHRAEVGAWGLPLAFAAATFLTYDLFMALEAHFYSASFGAIL
LLSAAVLALAVAVALAARKGTPALMGQAQNHTNLLLALSIIWIYVEATTLIIIWGGDLPH
EVEFYLKRLEGPWGTVAALWAVGGFFLPFLYLLTNLPKREARYLLPVALWISLFRLLHLA
WYVLPALGRGVGIGEVLGFLGLGLFFLQRLRNPS
>tsc:TSC_c03490 sulfide dehydrogenase; K17218 sulfide:quinone oxidoreductase [EC:1.8.5.-] (A)
MATKVLVLGGGSGGLVAANKVKRLLGREVEVTLVDKNAYHEFMPAYPWVAFGMREPEQVR
RPLANLEKRGITYLQATVEALDPANNRVKTSAGELSYDYLIVSLGAEALPSPAQDGHAPW
SLEGALKLREALKNFKGGRVVVGVSSPYYPCPPAPYEVAGQVEFALKVKGIRDKSTVEVF
HLNPLPLAGMGPVISGKVMEILRSKGIAFHGEFEPASFEGGKVRAKDGRELAYDLLILTP
PFAPNRVVRESPLAGPQGFPEVNKMTFRSTRFANVFVIGDTVNPSLMLPPAGVVAHFQGE
YVAGVIASDLKGAYIGEPFNPVAMCIMDFGDNALLPQCSFERILAGTGMPSCGVMAVGKW
VRVTKMLFEGFWFATLIE
>tsc:TSC_c03500 conserved hypothetical protein (A)
MEKTLTVEERLARIEEVLEKSGLGLLAQVGAGETLAENLGLLMEPKNLQMVSLLARFLDQ
AEALEKLADTLEKLEKSGALAFLGHLSENFGEGLGMLMEPQVLRLFSHGANVLDILSRIE
PAAIGMMASALQRGLGETFTPEVMRDPPRVGLAGILKQLSDPEVQKALGVLFLLLKALGK
AFGHLNEDMKALEGLMAKMMPKK
>tsc:TSC_c03510 putative response regulator protein (A)
MAVVAYGLGLLALLLFLGLFPPTAPWSERFLTPLVALGGGVFLLRQRQEPWGLGLLFLGL
GDLAWTLEDLKSLPRGLYLEFPYLVGYAALTWALLKIPGEKPRLSLLLVPLALLGLASAL
KPELGIDRIYTVWDALLLLLLLPRLEPLFRERLLGGRGLWGVGLLLFLVADMAYAFLEAE
GTYPTGHPVHLLWTLGYFLLALGVMEEASGKASFPGQALALGGLFLMPVLLLNDPTPWGV
RIIALYGGLVGGLGLLYANHLEWRRTEEKRLRWTRFLEELARLSPRVTQTLSPEAVLVGA
LEATRHLLPQAVGLEVRGRRGLVGERTPHSLAIPLNGDTAYLYLQSPLEESVPPGFLSLL
GERIKQVLRQVEWGTLALTDPLTGLLNRRGLEAELPKLLALARRYQAPISVVMLDIDRFK
RVNDTYGHPVGDEVLKLLGRILQASVRREDLAVRYGGEEFLLFLYGADRLAAKEVVERIR
YRFRHQRVDPIPYPLTLSAGIAGGEVPESEAQLEDWVLKADYALLRAKETGRDRVTMA
>tsc:TSC_c03520 acetyl-lysine deacetylase; K05831 LysW-gamma-L-lysine/LysW-L-ornithine carboxypeptidase (A)
MSASALDPVEFLKGALEIPSPSGQERLVAEYLAEGMERLGLKAFVDEADNARGQVGHGPI
QVVLLGHIDTVPGVVPVRLEGNKLFGRGAVDAKGPFVTMIFAAAGLSEEARKHLTVHLVG
ATEEEAPSSKGARFVAPRLKPHYVIIGEPSGWEGITLGYKGRLLVKARREKDNFHSAHHE
PNAAEELISYFVAIKAWAEAMNVGQKAFDQVQYILRDFRIQPAELKQVAEMFFDLRLPPR
LPPEEAIRHLTAYAPPTIELEFFGREVPYLGPKDTPLTRALRQGIRKAGGKPVFKLKTGT
SDMNVLAPHWKVPMVAYGPGDSTLDHTPHEHIEVEEFLKGIEALREALEALAKAHPPEPA
LG
>tsc:TSC_c03530 YcfA family protein (A)
MSPCLTPIAGKELVRLLQEEGFQVVRVRGSHVRLKHPDGRATTVPVHAGELLRPGTLLGI
LRDVGWSKEEYERKRLGPR
>tsc:TSC_c03540 conserved domain protein (A)
MRQRYHIEVERDEEGYLVAHVPELRAHTQARSFAELLERLQEAIAVSLDTEEEVSVLGFS
GDLEIEAA
>tsc:TSC_c03550 rocD; ornithine aminotransferase; K05830 LysW-gamma-L-lysine/LysW-L-ornithine aminotransferase [EC:2.6.1.-] (A)
MVGVNGVNVDWRTLLEAEKSLDTGVYTKHDLLLVRGQGARVWDAEGHEYIDCVGGYGVAN
LGHANPEVVEAIKKQAETLLSMPQTLPTPTRGEFYRTLVSLLPPELNRVFPTNSGTEANE
AAIKFAWAHTKRRKLVAAMRGFSGRTLGSLSVTWEPKYREPFMPLLGPVEFIPFNDVEAL
RKAVDEETAAVILEPVQGEGGVRPATREFLEAAREVTREKGALLILDEIQTGMGRTGRRF
AFEHYGVVPDILTLAKALGGGVPIGVAVMREEIAKSMPKGGHGTTFGGNPLAMAAGVAAL
RYLERTRLWERAAELGPWFMEKLREIPSPKIREVRGLGLMVGLELKEKAAPYIERLEKEH
RVLTLQAGPTVIRFLPPLVIEKADLERVVEAVRAVLT
>tsc:TSC_c03560 folK; 2-amino-4-hydroxy-6-hydroxymethyldihydropteridine pyrophosphokinase; K00950 2-amino-4-hydroxy-6-hydroxymethyldihydropteridine diphosphokinase [EC:2.7.6.3] (A)
MLAYVGLGSNLGDRAGYLLQALSLLSRLPETRFLRLSPVYETEPVGPPQPPYLNLVAEVD
TGLSPRAFLEGLLGIEQSLGRERKERWGPRTIDLDLLLYGDLVLKEEGLEVPHPRLHQRA
FVLVPLADLVPEGRHPVLGRTFAELLAPLDRKGVRPFVL
>tsc:TSC_c03570 S1 domain protein; K07571 S1 RNA binding domain protein (A)
MELEAGSVVEGRVVRVTDFGAFVELPGGEQGLVHISQIAHEFVRNVRDFLNEGDIVQVMV
KGRDAKGRLDLSIKDLTPAPEGAPPPRPRRLPKQSPEFENKLKSFLRGTGGFGGKGGKKG
GKKKR
>tsc:TSC_c03580 trxA; thioredoxin; K03671 thioredoxin 1 (A)
MAKPIEVTDANFDQTLSGHPLVLVDFWAEWCAPCRMIAPILEELAREYEGKLIVAKLDVD
ENPKTAMRFRVMSIPTVILFKNGQPVEVLVGAQPKRNFEAKIQKHLPASA
>tsc:TSC_c03590 plsX; fatty acid/phospholipid synthesis protein PlsX; K03621 glycerol-3-phosphate acyltransferase PlsX [EC:2.3.1.15] (A)
MSIRIALDAMGGDRAPGVTVQGAFLAAKEGVEVLLVGEEARLRAELARLGASLPIHHAPD
WIPMEEHATEVRKRRESSIMVAMDLLKRGEVQAVVSMGHTGATMAAALFTLGRVKGVERP
ALLVEFPSQRGRTFLLDGGANADCRPSFLVQFAAMGLAYAEASGLKDPKVGLLSIGEEEG
KGNALVLETYPLLKDALGERFFGNVEGRDVFLGTAEVVVTDGFTGNVVLKLAEGEAKVLL
GWIKEALTSSPLARLGALLARGALRKVKEKVDPSQYGAMPLLGVEGAVFIGHGSADALAV
KNALLRARSLVAAGLLDRVRAGLSALHV
>tsc:TSC_c03600 hypothetical protein (A)
MVVKPLDHTADVGFLLEAESLEGLFQAALKGLLQVMFLFPPEGGSRRRRLSLEAEDLETL
LVRFLNELIYLIQTKGFVPGKARVRVQKEAGGYRLTATLWGEPFQESFGFQGEVKSATFH
GLQVSRENGAWKAQVILDV
>tsc:TSC_c03610 N-acetylglucosaminylphosphatidylinositol deacetylase family (A)
MLDLLVVVPHPDDETFGAGGALLLAKRAGLRTGILTLTRGEAGRTLGLCPPEELPRVRTQ
ELERAAEILEVDFLEVLSFPNALPQAVHLEYRGPKEAAEGPRGLASGKGLLDHPEAEAAI
RERLLAQRPRYVLTFPPDGINGHPDHVATSRYAARAAEGLAQVVYFVRPEGPWPVTHRLH
LPEWALARKLKALAQHRTQALSLLDFMERYPERLWMETFHLPGTEGTQEGPWW
>tsc:TSC_c03630 apr1; subtilisin BPN' (A)
MKKLILALSLLVLAACQQQATVQPQALREAGQTYIAILEPTASPTLPARFSERLAALERA
HGLSIPAEDRLEALGAVILRNLTPTQAQRLAQDPRVYALTPDQEVKAYAQTIPWGVDRIG
APTTTAKGANVSVYVVDTGIKVGHEDLTNLMGGYAVVKCRGKCRTAYDDDNGHGTHVAGT
VAAVNNSVGVLGVAPAAELWAVKVLSGSGSGSTSGIVQGINWVIGHNNGGKPKVINMSLG
GSGTDDQDGQYCPSTRSTNAFHNVIQKAVCDYRITVVVAAGNEGDNAANHTPAAYDEVIT
VSATNSQDDWPSWSNYGPDVDLAAPGVSILSTWNSSTTSYNTISGTSMASPHVAGAAALV
LSRYPSYTPAQVKQALLQNAESTATWQNTSGNPHPEPFLNVRGF
>tsc:TSC_c03640 pyrF; orotidine 5'-phosphate decarboxylase; K01591 orotidine-5'-phosphate decarboxylase [EC:4.1.1.23] (A)
MEGMDFLLALSRPPLVLGVDPRPELHGREPVAHLKRYTVELLEALAPRLAAVKFQLAFFE
ALGPEGLGLLFELASAARVMGLPVIFDGKRGDIGSTAEAYARAYLLRFPGSALTVNPYLG
LDTLTPFFQAARESQGAVFVLVKTSNPGSGFLQDLLVEGRPLYLHLAEALAREGEGYREG
EWSRVGMVVGATYPEVVLTVREKAPRAPFLLPGIGAQGGRPLKGPGLLNTASRALFYPGG
RPDLEGALQAAEDFHRALVE
>tsc:TSC_c03650 pyrE; orotate phosphoribosyltransferase; K00762 orotate phosphoribosyltransferase [EC:2.4.2.10] (A)
MDVLELYRRTGALLEGHFLLRSGLHSPIFLQSAALLQHPLYAEAVGEALGKLFEDEKVDF
VIGPALGGVVLSFVVAKALGARALFAEKDGQGGMTLRRGLTVNPGDRFLAVEDVVTTGES
VRKAIRAAEARGGVLVGVGAIVDRSRGEADFGVPFRALLKLEVPQYLPEACPLCRDGVPL
EEV
>tsc:TSC_c03660 putative membrane protein (A)
MRPLAFLLVLFPWAMASSAVELARQAAEAWLAGKLSPSLEEVLRASPEEAPKLLERYALF
PPPPRGLSLNLDSPRVEGNRVLFPAAVGEEVGEVVVVLEGREVKRVYFRPEGLSLPGYLL
TPAAGWGFLLLSVFWIFLLFQPSPFRAWLLEALVLLRGYRGLYLFTNLFLYGLFGLGALL
AYGMPEMAKAVQALFGGALEAIGLEEAMGRGILVLAGVIFHWNFSQGLFLTGLIPALLLG
IPAFLLNALRYLVFGFALSPALLGSLFLVHLPTLVLELQAYILVTFGGLVLLAKTAGGEG
YRKGLRALLLTFYLGALFLLLAAWYEAWEVSVLL
>tsc:TSC_c03670 gpsA; glycerol-3-phosphate dehydrogenase (NAD(P)+); K00057 glycerol-3-phosphate dehydrogenase (NAD(P)+) [EC:1.1.1.94] (A)
MKVAILGAGAWGTALAVLLASKGIPTALWARRKEQAEALRASRENKDYLPGVALPAYLYP
TADPEEALEGAELAVVALPSKALEDTLRALPLAPWYLSATKGLFFQEGRLRTPSEVVEGL
TGRPVAVLSGPNHAEEVARFLPTASVAAGPLELAKRVQELFSGPTFRVYTSQDRRGVELG
GALKNILALAAGMVDGLRLGDNAKAALLTRGLREMVRFGTAQGGEEATFYGLSGLGDLLA
TAYSLHSRNRGAGERLVRGEALERLEDRGVVEGLYAVKALMAWRERTGLELPIAEAVYQV
VYEGLDPLKALSALMAREPKAE
>tsc:TSC_c03680 conserved hypothetical protein (A)
MLAPKLPKALEAYLEEEAQSPVKREYLRGRLYAMAGASALHNRVALNIAARFLEAARPRG
CRVYMSDMKLRIRDEAVYYPDVMVVCQPGPPHPYYEEAPCAVVEVLSPATEVQDRREKRA
LYETLDSLEVYLLVDPEARRFTLYRRTPEGFAEEEGEEALIPCLDLVLRAEEAFRL
>tsc:TSC_c03690 3-oxoadipate enol-lactonase (A)
MRGVVFLHAFPYNPRMWEEEMGYFRGRLPVLAPHYLGLSLSQAADRVLGEMDEAGLEEAV
FVGLSMGGYLIFELWRRAPERFLGLVLADTRAGADTEEGRKNRYALRERVLAEGVGFLPE
ALLPNHLGKTTQEEKPEVVARAKALILEASPEAVAGSLLALAERPDSTPLLPGMRRPALV
LVGEEDTLTPPEEAKRMAKALPDARLLILPEAGHLANLENPKAFRTALLGFLAEVL
>tsc:TSC_c03700 conserved hypothetical protein (A)
MRRYPAHKVTPLLVQYPDLMEAWKEAAKAGLLRAESQDGRNYVVVEDPSLIARLKALGLE
GEPVKEA
>tsc:TSC_c03710 SUF system FeS assembly protein, NifU family; K04488 nitrogen fixation protein NifU and related proteins (A)
MSVLDELYREIILKHYQSPKNFGVLPQATKTAGGMNPSCGDQVEVMVRLEGDTIADIRFQ
GQGCAISTASASMMTELVKGKKVAEALELSRKFQAMVVEGAPPDPALGDLLALQGVAKLP
ARVKCATLAWHALEEALR
>tsc:TSC_c03720 csd; cysteine desulfurase; K11717 cysteine desulfurase / selenocysteine lyase [EC:2.8.1.7 4.4.1.16] (A)
MDFTSLREAFPLIAGRPDLVYLDSAATSQKPKRVLEALDRYYKELNANVHRGAYRLSVAA
TEAYEEARRRMARFLGAEEREIIFVRNTTEAMNLVAYAWGLRNLKEGDEILVTEMEHHAG
LVPWHLVAGLTGARIRAIPLTEEGRLDLSALDTLLTERVKVVSVVHMSNVLGTINPVAEI
ARRAKEVGALVVVDGAQSAPHLPVDVKALGADFFALSGHKMLGPTGAGVLWGRYEVLEGM
GPFLGGGEMIREVHVDRSTYAPPPQRFEAGTPPIAEAIALGEAASYLMEIGMERVYAHDR
ALLEYALKRLAEVPDLKVYGPKGEDRGGVIPFTLGRLHPHDLATFLDQEGIAVRAGHHCA
QPLHRKLGLAATARASFYLYNTFEEVDRFVEALLRIHTRYRAWL
>tsc:TSC_c03730 copB; putative copper-transporting P-type ATPase B; K01533 Cu2+-exporting ATPase [EC:3.6.3.4] (A)
MPPHHHHHHHHHPSHTASTKALDRHAGHTPEMFRNRFLVSLLLTLPILYASDEVRGFLRL
PPWDGVPWMPLLLGTIIYFYGGGVFLQGASRELRGRRPGMMTLVALGITVAFAYSLAVEL
GLKGKPFWWELATLVDVMLLGHFLEMKAILGAGEALKALAKLMPQTAHRLRDGRIEDVPT
EALKEGDLILIRPGEQVPADGVVVEGATSMNEAFLTGESRPVAKGVGDEVLAGALNGEGA
IQVRVTRTGTSTTLGQIMRLVEEAQVSRSRFQDLGERVAGWLFYVAVLGGSLTFIFWIAS
GESLSFALERAVTVVIIACPHALGLAIPLVVVNATAMAAQRGILIRNREAFERATGLRYV
ALDKTGTLTEGQFEVRAVYADGLGEQEALTLAAALEALSEHPLAQAILEAAKERGLPLPS
VQDFRAIPGKGVEGRVERRLYRVGRPEWAGELGLEVPPSLRQGLEEAEARGESVVALMDE
SRVLAYLALRDRLRPTAKQAIDALKRMGITPVMLTGDAEAVARTVARELGIERYRARVLP
QDKARIVRELKSQGPTAFVGDGINDAPALLEADLGVAIGAGTNVAIESADVVLVKSDPLD
VVRLLHLARATRRKMLQNLFWATGYNIVALPLAAGAAYPFGLLLPPALGALFMSLSTVVV
ALNALLLRRARLDT
>tsc:TSC_c03740 multicopper oxidase family protein (A)
MNTDRRTLLKLTAGLLLSPLARGQAPFPEPPVLKSRDGLLQVRLKVAPTPLSLVGREARL
WTYGGSFPGPTLRVRPGDAVRLELENLLPESTNLHWHGLPISPKVDDALLEIPSKETWRY
EFTVPQDLAGTFWYHPHLHGRVAPQLFAGLAGGLVVEGPLDGIPELREAEEHLLVLKDLE
LASGRPAAHTPMDWINGKEGNLLLVNGASRPTLRATKATLRLRLLNASNARFYRLQLEGN
PLYLIASDGGFLEEPYEVPELLLAPGERAEVLVRFQKEGAFRLLALPYDRGVHMMGGMEH
MGHGGMSMGTSPSGPQTLLTLVAPPRPKPLPLPKALAKLPALNPNQARVTRRITFTEDMM
AGKFFINGQAFDHLRVDFQGRAGDLEVWEVDNQGDMDHPFHLHTHPFQVLSVNGKPLPYR
ALKDVVNLKAKEVVRLLVPLRNLPGKTVFHCHIVEHEDRGMMGILEVS
>tsc:TSC_c03750 domain of unknown function superfamily (A)
MTDLRKTLKTSLAEARARLEAALKEEGFGILTEIDVAATLKARLGLERPPYLILGACNPN
LAARALEAEPDIGLLLPCNAVLREGGEGVEILLQDPKGMFQVLPPEKQEALKPVVEEARS
RLEKALAKL
>tsc:TSC_c03760 conserved hypothetical protein (A)
MKRYGMVLGVLGLLLLGLALTQGMMGNFGPGMMGYGPQYGPGMMGYGMMGGHGMMGMMAV
YPPEARPIPQAEAKARMEAYAKRLYPGARLKDFMAFSQNYYAQVVDEKGQGLFELIADRY
TGVVSPEPGPNMMWNTRYSMMGGPVQTPVRFPLEEAKKLAETFLKGYLPGAQVMEAGAFP
GYYTFDFGRKEVEGMLSVNAYTGEVWVHTWHGFFLGE
>tsc:TSC_c03770 conserved hypothetical protein; K08982 putative membrane protein (A)
MGMMGWGGMGFGWFFGLLNMLLVLALLGLLLYLGLRAWGGGGGPKKDEALEALRLRYARG
ELDEESYRRLRKELERGGEA
>tsc:TSC_c03780 cytochrome c biogenesis protein (A)
MGLGFAFLVLIGLALGSGLLKEVSWELYRVANSLYALLAPWVDGLRREVGVPWLSAFLLG
VLAAFAPCQITTGASALAYLAPSALEGRVWPRFLAFLLGKAFTYLALAGVVLFFLGGVLD
NPGAVFRPVRLALGPFMVLVGLGLLGVVRWPLAWAAPEGWVARVGAWGGLLGPLALGGVY
GLAFCPTLFWLFFGLLLPLALASSFGFLFPLLFALGTGFPLGFLLLLFTRMGRGQALKGM
RLVGSHLLRGAGAVFVALGMLDTVLYWNL
>tsc:TSC_c03790 phospholipid methyltransferase (A)
MKKGLRARFFATLLPVLSRGHVGLSEPWRKKLLGSLAGKVLEIGPGTGVNLAYLPDGVHW
IGLELNPYFHPHLKQALSLRGLSGEVLLGQAEAIPLPEESVEAVVATLVLCSVEDPRGAL
AEILRVLKPGGRLVFLEHVAAPRGSSLRRFQDLLCPLWSFLGDGCHPNRETLALIREAGF
ARVEAEAFELPLPLVAPHVAGVAWKG
>tsc:TSC_c03800 S-layer repressor (A)
MRPFTFFTLFLGLALAQTPLGPVPTRDVHALLWHPSGVLLLGHHDGIVAWSNSTSQDLVR
RRDWDAMNLAWGGERLIAAGHWILAESRDLKRFRDLRPKGLPALDLHAYAIDPRKPEVHY
TLEATYGYFRSQDGGQTWAKLPARGLPKAGMAFFLVDQKGRLWASLMERGLFLSEDGGES
FRPIPSPDPAPGPLALSPSGTLYLGGKLGLWRRTEAGWRRIWQGAVLALTAHPQEEGWLA
WVDERGTLWQGR
>tsc:TSC_c03810 conserved hypothetical protein (A)
MKKLLALALGVALGLAQTPSPEALKGLKPEEALALAKRWREEGQRVVSYVTPEAFFFEFP
DGRKAQVALKDRFLLAIAPYVSRTHPCQVHYFSSCTGELQEEVFEVRVLEGEKEVLKTQV
RSGKDGFFELWLPRNRRYTLEIRWGNLAATSSVTTFSQSPTCLTGFRLASR
>tsc:TSC_c03820 baeS; signal transduction histidine-protein kinase BaeS (A)
MRLFAKLFLSHLLVALLALFLFFLLAETLAPSFYRGHVERMYHALSMMGGLMMGEALRRD
LEEGLRSTLTTALLAALPLSVAGAALSASFASLRFSRTARLLAEGSRRMAQGEYRVRLPP
LERDEFGEVALHFNRLAEALERVEQSRVELIGTVAHELRTPLSALQAYAEALADGVMEPE
KAAERIQQEVRAMSRLVRDLSLVSQVESGAVELHPGPLDPKELLEQAAERFRPAFQAKGV
ALEVAAPSFLPRVWADAERTLQVLANLLSNALRHTPEGGRVRLGAERTGQAVVFSVEDTG
PGIPEEHLPRIFERFYRIDPSRSRQDGGTGVGLTIAKSLVEAMGGRIWVESQLGRGSVFR
FTLPLYTGLTGKA
>tsc:TSC_c03830 phoP1; alkaline phosphatase synthesis transcriptional regulatory protein PhoP; K07658 two-component system, OmpR family, alkaline phosphatase synthesis response regulator PhoP (A)
MRVLLVDDDPALLEVLGAYLRGAGFEVLEAKDGEKALELFPRADLIILDLMLPKLDGFKV
LEEVRRERPELPILMLTARGEEEERVKGLELGADDYVVKPFSPKEVVARVKALLRRAGLK
EELCYGPLRLLPKERQAYLEGKPLPLSQLEFDLLLTLAQHPGMVFTRERLLEKVWGPDFP
GIDRVVDVHIAALRKKLMDDPENPRFIETVRGVGYRFREGDAPLR
>tsc:TSC_c03840 conserved hypothetical protein; K08982 putative membrane protein (A)
MWWCGNWGYMGWWGPLFGLLWFVLLGLFVYWLVRSLVPERRDRALEILKERYARGEIDKE
TFERMKRELA
>tsc:TSC_c03850 pacS; cation-transporting ATPase; K17686 Cu+-exporting ATPase [EC:3.6.3.54] (A)
MGPLLLPLPHFPPLLQALTALPVLYAGRRFFRQALAEIRHRSLGMSTLVALGAGSAYLYS
FLVLLFPTLFPEEARHLYLEAGAVILALILLGKHLEEKAKGKASEAIRKLLALRPKTARV
VQEGEEREIPAEALIPGDLVRVLPGERIPADGVVVEGFSHVDEAMLTGEPIPKAKKPGDE
VVGGTVNGEGPLLIRVSRVGEATVLAQMARLVEEAQAYKPRVQEVADRIASVFVPIVLLI
GLITFALWLLLGPGLSYAFVALLSVLLIACPCAMGLATPAAIAVATGRAAGMGLLFRKGQ
AIEGLARADTVVLDKTGTLTQGKPTLTERLGFALSPEEALCLAAALERGSEHPIAKAVLE
AAKDLSLPEAEGVRALPGEGIEGVVEGRRLYLGGPALMERLKVALPQEAQELSQKGYTPL
YLADGERLLAAFGVFDPPKPEARRVVAALKALGLKPVLLTGDHPIPARRVAEALGIEEVL
AGVRPEGKVEAIRHLQAQGRKVIFVGDGINDAAALAQADAGIALATGTDIAVEAGDVILL
SPSLEGLVHAILLSRRTLRTIYLNFFWAYAYNILLIPVAAGALYPFTGLLLNPMLAAGAM
SLSSLFVLTNSLRLRGFQPKSLTGA
>tsc:TSC_c03860 cation-transporting ATPase; K17686 Cu+-exporting ATPase [EC:3.6.3.54] (A)
MALEVKVGVKGMTCASCVVRVERALKRAPGVEEARVNLTTEEAFLRLQEGIDLKEVLKQV
EEAGYEPVVARVEIPIRGMTCAACVARVERALKKLPGVLSAHVNLATEKAFVEYLPDTVT
LPRLRQAIRDAGYEPLEVAQEEKRAPLTPWISSSPCPLPSSPFS
>tsc:TSC_c03870 copper homeostasis operon regulatory protein (A)
MPRHPLHLDPKVREEAKRRLLSAKGHLEGILRMLEDPHVYCVDVLKQLKAVEGALDRVGE
MVLRAHLRDHVATAHERGDVEEIVEELMEALKYR
>tsc:TSC_c03880 putative heavy metal-binding protein (A)
MLKLKVEGMTCNHCVMAVKKALMKVPGVEKAEVSLERAEALVEGKADPEALIRAVEEEGY
RAALAG
>tsc:TSC_c03890 ferredoxin subunit of phenylpropionate dioxygenase (A)
MWTPVAKLSELENGRLVVKRPEHRKPILLLYTGEEVFALEDICTHDDGPLHEGDVEDGQI
VCPRHGARFDLKTGRQTLPAPRPVKVFPAKLEGDTILLDL
>tsc:TSC_c03900 sufD; FeS assembly protein SufD; K09015 Fe-S cluster assembly protein SufD (A)
MQVLDKTQVEAISRALKEPGWVLEKRLKALEAFARLPYPSKKDEAWRYTDLSEAPLEQEV
ETPKGLSLSRDELPELVKRRLEKTDVSGFLVFVGPDLVYAEVPEELSAKGLVFTSLAEAL
KTHPGKVEATLFRGVYVEDKFAAENSAFFTHGAFLYVPAGLEVEKPLGVFKVLEGGKASA
GRSLIFLEDNAKAAYIEEYLSLDLPPTLHLSATEMVLRPGARLRHAHVQTLGDGVWHFHR
QRALLERDAALNDLVVNLGGRYARSEVASELLGPGAESEMLGLYFGHGLQHFDHYTLQHH
VEHHTRSDLLYKGAVKDEARAVFSGLIKLERGAQKTDAYQANRNLILSPTARVDSIPQLE
IGANDVRCTHGSTTAPVDEMQLFYLQSRGLSRSLAQELLVKAHLADVLNRIPLKALRAHL
EAVIEEKVRI
>tsc:TSC_c03910 sufB; FeS assembly protein SufB; K09014 Fe-S cluster assembly protein SufB (A)
MSEADLRALGEEYKYHFVDEVKPVFVAERGLTRRVIEAISYHKGEPEWMLKFRLRALEIF
QKKPMPTWGPDLSGLDLDNLVYYVKPAEVRDAKSWEQIPEEIRRTYERLGIPEAERKVLA
GVGAQYDSEMVYHRVREELERQGVIFVAIEEGMKKYEDLFKEYFAKVVPPEDNKFAALNS
AAWSGGSFVYIPPGVKVELPLQAYFRVNTPEFGQFERTLIIVDEGAEVHYIEGCTAPMYS
TESLHTGVIEIVVKRGARSRYTTIQNWSTNMYNLVTQRALVYGDAFHEWLDGNLGSKVTM
KYPSSYLLEPGARTEILSIAFAKTGQHQDTGAKIILGAPHTSGTIVSKSISKGEGRASYR
GLVKVLEGARGAKANVECDALLIDPESRTDTYPYIEIEEDTAHVGHEATVSKINDEQIFY
LQSRGLKEDEAAALIVRGFIEPIAKELPLEYAVELNRLIELEMEGSVG
>tsc:TSC_c03920 sufC; FeS assembly ATPase SufC; K09013 Fe-S cluster assembly ATP-binding protein (A)
MNQLEIRDLWASIDGETILKGVNLVVPKGQVHALMGPNGAGKSTLGKILAGDPEYTVERG
DILLDGESILDLSPDERARKGLFLAFQYPVEVPGVTIANFLRLALQAKLGREVGVAEFWA
KVKRALELLDWDEGYLSRYLNEGFSGGEKKRNEILQLLVLEPAYAVLDETDSGLDIDALK
VVARGVNAMRGPNFGALVITHYQRLLNYIVPDRVHVMMDGRIVAEGGPELALELEAKGYE
WLRERVKEEA
>tsc:TSC_c03930 tetratricopeptide repeat domain protein (A)
MPEANTPWLRYLENLRPHLKGRDHRGKRGSLRWLEALMAERGGKAGTVRNILYKDLGSPE
EKERLYRVIADLYQEAGLPPPPPPAELFLESARKTLGRDKRRIFRRFLKELEAGGRPQMV
VVGGPATGKGVLLSALSRALSALPEKEPHLLNLGGELAQALVPLAEGLGIGEEVRSLLAQ
LSPTQPYILQGALEHEVLALLARGLNREGRPLLLRAEAEGTLEGLPLRGPDGGQKGLAAW
LEPFLKALTIPYVAALSEPPPTLPHQPLSPPSREEARRFVRERLPHLPPERLEALVNQAG
RNFGELSRLVLLEAAKHDPKTPLQDDPALKPLLLALSAFSPEADPTFPAELLEGALGKPL
ERLSQAERALLDWVGEGLVRPALRSLLPQEAPRELHRLALAYFPKENLFRKLHHAYKAGE
TRILLDLLQEDPARLALLPGLWQEAQAWPREDLEALAAVVVRYRAVLGQYAHPEAEEALR
VLSEAQNPSLRTWARIKAAEAKADAALYKEAEELLPPKEDLKLLDDTAQAEGLLVMAAVE
RWKGDYEKAAHFVEEAQGLPVAPFLQDRVYLWRGLVAKDLGRYPEALEALSRVGHDPLLL
GRARYQMGDLLMRLGSLEAKPRMEEGLKALEEAGAPKDEVARVRARYATLLRRLGLYEEA
GRAIEKALAEAEDPFTRARVESEAGILEAARGRPFAALNLLVPAEAYFRSTEERPKEARY
RHLRTLFRLGATYLLLEAGQPYRAPFLGGLHAPTAQRLLEDLLEQIPWEATDRYTALRLD
TASLLALLLPPTEGKALLKPLLDVENPYLRAQARLSYAETLVREGNLGEALAQVVALPPL
EDPGLLAQARAVEVLALLGLGEKEAAWQKLSEVRKSLLPEPFRFQLGRALGRFCPELQRR
LPPTPLALPEALGFHLANPD
>tsc:TSC_c03940 aceA; isocitrate lyase; K01637 isocitrate lyase [EC:4.1.3.1] (A)
MDPLSVLTPEMRQEAEELRRDWATNPRWKGVKRDYRPEDVVRLRPSVKVEYTLAKRGAEK
LWQLLHERPYVHTFGAYTGAMAVEMVRAGLEAIYLSGWQVAADANLAWQTYPDQSLYPYN
SVPQIVKRINNALMRADMIERSEGKVTRDWYVPIVADAEAGFGGALNVFELTKAMIEAGA
AGIHYEDQLASEKKCGHLGGKVLVPTFQHIRTLQAARLAADIMGVPTVIIARTDAEAATL
ITSDIDERDRPFILPGERTPEGFYRVKNGLEAGIARALAYAPYADVIWMETSKPDLEEAR
KFAEAVKKEFPDKLLAYNLSPSFNWKKFLDDETIAKFNRELGEMGYKFQFITLAGWHTVN
YYTWELAKGYKTRGMPAFVELQQKEFLAQAQGFTAVKHQREVGAGYFDEVVLALTQGEAS
TLALKGSTEEAQFNEPVH
>tsc:TSC_c03950 cdr; coenzyme A disulfide reductase (A)
MGKRLVVIGGVAGGASAAAKAKRENPDLEVVVYEKSGWVSYGACGLPYVLSGEIPRLEKL
VARTPEEFRKQGIHIHIHHEVVDVDPELKTLTIFDHQERRTFQDRYDYLVLATGARPSLP
PIPGTEQEGVYTLRSMEDGESLLKALEGAQRAAILGAGYIGLEVAEAFRKRGLEVTLLEL
KDRPLPHWDQEVGDLLKEELERHGVEVWTGVEVKALRGQGRVEAVETSEGVVPADLVLVA
TGIKPNTLLAQAMGVALGPTGAIATDERMHTNLEGVYAAGDVAESFHQVLKRPYWLPLGD
VANKHGRTAGAVIAGKEARFSGVVGTAIFKAFGLAVATTGLSQEAALREGFQARKVFIQS
RDGAHYYPGSQPLWVELIYEEGTGKLLGGAVVAHGHGALRIDALAALLHQGGTVEDLLSL
DLAYAPPYSPVWDPLLIAAQQVK
>tsc:TSC_c03960 lolD1; lipoprotein-releasing system ATP-binding protein LolD; K02003 putative ABC transport system ATP-binding protein (A)
MTSVLRAENLGKRYRQGEKEVVALEGFTFAFPQGSTAVVGPSGSGKTTLLNLLAGFDLPT
EGGVYLGELALHRLSEDQRAEVRLQHMGFVFQQWNLIPTLAAWENVAFPLLLAGLPPKAR
KERALELLERVGLLERAHHLPSRLSGGEQQRVALARALALDPPILFADEPTGNLDATSRE
QVASLLFEAGKKRTLILVTHDLELAAQAERILYLKGGRLVRQEVPGPPR
>tsc:TSC_c03970 ABC transporter, permease protein; K02004 putative ABC transport system permease protein (A)
MEILSMVLRNLLARPVRSLLTLLGVLIATTSMVLFLSFGEGLRRSLAQELARVGPAIQLV
PEGMEGLGFSGYPEITPEEYRRAVAAGKELGVRSIIPTLFLARGGFDPQTSFFFQGLPQG
VAPDLLYPGVKVREGRLLPSAKGAIVGAKVAKRSQLSLGSPLRLSPRVELRVEGILEESG
GLADNLIFVPLKPLQEVLGTQNYTALLVALNPGQKAEEVARALEASLPGLKAQTTGDVMR
FAERALRISDLVRFGISLVALVVGGLLVANTVMMSVYERTREFGVMRALGAKRGFIFRLV
VLEALLLSSLGGLLGLLLGSAVSQAINLYTLEQVGLALSAVTPRLSLFALLVALGLGLSA
GILPAYHASRIPVVEALGRV
>tsc:TSC_c03980 conserved hypothetical protein (A)
MTVQMRRYRLKEGTREAFQKVFLEVIVPLRQATGFQVLGAYWIGEREFLWFVGHENFQEA
EKAYYQHPERKKVDPSQFLEEIETRFVERLI
>tsc:TSC_c03990 conserved hypothetical protein (A)
MIRAVLDPGVLVAALLSSQGAPAQLLRLLVKGRFQLVLSPKLLEEAERVLKRPKFRDYVS
LEEVQDYLAFLVRWGEVVPDPPETPGLSPDPGDDYLVALARASRARVLVSGDRHLLGLAH
PEPPVLSPRAFLELLESLDP
>tsc:TSC_c04000 conserved domain protein (A)
MARRKTTLYLEEEVLRAAKVRAASLGLRESELVERALRHYLGLERLEALLAKGPLSEEEA
LRLAYQELHASRG
>tsc:TSC_c04010 alaS; alanyl-tRNA synthetase; K01872 alanyl-tRNA synthetase [EC:6.1.1.7] (A)
MRTAEIREKYLSFFEGKGHLRLPSFSLIPENDPSLLFTSAGMAPLKPYFLGAKPIFGGKE
WRRITTCQKCLRVGDIENVGRTARHNTFFEMLGNFSFGDYFKKEAILWAWEFLTDPKWLG
LDPDRLWVTVYEDDDEAYAIWRDLVGVPEEKIGRFGEDENYWPGGAITHGPNGPSGPCSE
IFYDRGPAFGTPDETGPNTGSGDRFVEIWNLVFTQYDRQGPIPGPGILKPLPQKNIDTGM
GLYRVAAILQDVEDFYRTDTFYPIIERVALFSGKPYEGTASVSHRVIADHIRAVVAALAD
GVTFSNTGRGYVIRRLLRRALRHGYLLGLQEPFLHRLAPVVAELLGDFYPEMRENLPAVE
KQIRLEEERFLETLEGGLKRLDTLLSGLRPGEVLPGAEAFRLYDTYGFPLDLTVEIAAER
GFGVDTEGFKRAMEEQQERSRAAMAFEREIFKKSAQVLEELYAERGATEFLGYGTLEAEG
TVLALLAGDQSLEEAGPGTEVQVVLDRTPFYAEGGGQIGDFGHLEWPSGRARVETTLKTE
RGIFLHRAKVEEGTLRVGERVRAVVDPARRDTERHHTATHLLHAALRAVLGPHVRQAGSL
VAPDRLRFDFTHPEPLTQEELERIELLVNRWILADFPVTWRYLPLEEAKREGAMALFGEK
YGEVVRVVRVEGSPLPGVESKELCGGTHVRRTGEIGAFLIQKEEAVSAGVRRLEAVAGEW
AVRFARGALNRMRALAERLSVGEANLEERLERLLQELKAKEKEVESLKARLVQAELKKEV
ALSEKGGLRYGVLELSGVDMAALRQAADDLVAKGADVALVLSGGQAVLKLSPKAQERGLE
AGALFRALAERAGGRGGGKGALAQGAGLSPEKARAALPDLLP
>tsc:TSC_c04020 putative membrane protein (A)
MFLSLVAVALSWALFGLTFGRYRGRPSLHNALYSLGLLLFALAVSAEFLSKLLGAWNPIL
YRLWYLAGAMHGVTFLGLGSLALLNPKVARGLLWVLLPFILYGFYLVVSAPLDFSQLPAP
YAPSGKAFPEPSLTSPRLWTIPFNLLGTVLLAGVALYTTLLFWRKNPLRARGTALIFLAA
LVLASTSTLNRFGVVGLEEAGRAMGVALLYLGVVLADRSVQYASGRA
>tsc:TSC_c04030 conserved hypothetical protein; K07447 putative holliday junction resolvase [EC:3.1.-.-] (A)
MGEARIGLAVGEEGSPFAFGRGYLVRRSLEEDVAALLDFVRREGLGKLLVGLPLRTDLKE
SAQAQRVLPLVEALRAKGVEVELVDERYTTQAAARRLKHAPKRIRREKGRLDEMSAVILL
EGYLAGRL
>tsc:TSC_c04040 aminodeoxychorismate lyase; K07082 UPF0755 protein (A)
MREGSRRWLWRGVVALFVTFALLLFYALWLLGPTGKEATVRIPRGATGQEVARILEEAGL
LRSGYLFSAYLRFSGRARKLVPGVYRLKGDGAFRLARALTGGEKPLTVTLTFLEGERAVD
YAKRLSQAGLDGDGFLRIVQEPGALRPPYVEGRSLEGYLFPATYTFDLLVTPEEVVRALL
RRFEAELTPPVRRLLEERGLSVHAWVTLASIVQAEAGSQKEMPYIAGVFLNRLERGMPLQ
ADPTVAYALGKRLPELSRKAGDFAHDSPYNTYRYAGLPPGPIGNPGREALLAVLNPVRTD
PKGRPYLYFFHAKGELFLNTSFEAHLEDLRLHRYSSP
>tsc:TSC_c04050 transporter; K02025 multiple sugar transport system permease protein (A)
MRRLPLFLFSLPALLTLGVFILYPFLDVIRFSTWDWSGLSEPKPVGLKNYRDLFQDPAFW
GSLWVTLKFMLLALPLFVGLSIALAVALEGTPYERFAKSLLFLPGLVTLGGATLSWYTLF
TPEYGALAQFLPIPPWDREGFWALVMVVLFTLWRHLGYGVLVASARLKAIPKSLLEAAYV
DGAGPLEALRYIVLPLMRPAVAFLVVVGTILSLQSYSAVFLLTRGGPYGATRVLGYYLYE
SGFENFRLGYAAAVTVVILLLTLLFAYAQLRLLRHGEE
>tsc:TSC_c04060 bioflim formation-related protein 1 (A)
MKRLVAPFLLALSLALAQMPAYPENTLGIGYAPDKGVYLQGSTLLPFSPLGIDTGLDLQA
LLSQNPEVFALFKANLFPGLVLADLYTSVGLGLDLRYPFGVHLGPVVSLEVPGGALSAYG
GLGYQSGFHLAWGAGFRLYLEPLALEVSASDRYPFLLSFLYLW
>tsc:TSC_c04070 putative lipoprotein (A)
MRKLLGLVGLGILGLVLVACPQQPAPQANATPQETSQNLQALSTEIQQVIQELEDALQGL
RPQQLSIQNLNLNTLQALPDLRLESLFSIRPQDVVPLATQFLPRGKIECIGGDCNQVGLS
DDLEIRFKQQTTDPWNKALADWDALNGGTPSPTVETHQPHDTQNILEAPTKAFFAVDFGE
NGSNEGEATFTASWRPSTCLNGKYLLEPVSLSLQGFLNHPTSSQRLVDLATLSLTTSSTR
LGLEWNLSLLVQGNDSALHTQGQVVVNGSTTPGICGSLLENFNPSSGEVSLDLSTPTKSL
HLEFRVTQVEENPMRIHIQNGLLRVDSKVVTFEGILDDQNNNCVPGENLTLHFAGGQAMS
LEDFLTQYMGAQPCNQP
>tsc:TSC_c04080 hypothetical cytosolic protein (A)
MAFTFPATFSLEPRSNLVSVKDHPLLILVGLTGVGKSTLVEALGFPRLPDRRELVDLYVL
PRYGVNPPIPREERFRLTRRFREEFPGGVAEVLARGFVEPRFPLLFDGLRGEAEVAYALE
HLPKALFVVLHAREATRLKRLLSRQDAFDRVELRPEEKAELRALAEGVLSPEELEETLAL
APWEEVLAKLKIVAEEKRNYDPLGPLRLLEDHPRALILDTERLSLEEEVEAVRGFLRRLG
L
>tsc:TSC_c04090 chloromuconate cycloisomerase (A)
MATIRDLRLVPFRIPLRAPLRWGKASEMAALEHALLQVELSDGSLGQAEVAIRPTIYGET
LGSVRAGLEYLKPRLLGLEADDQEAIRAVLESFPCNLGLKGALDLALWEAWARSEGEELY
QVLKPAKHRVRVSYILGMASEEEMLLDARMAYEAGVRVFKVKVGRDLEEDGRKIGRLKEA
FPDAELYADANETLSPKEAERYLLAWKEMGLLYVEEPLPIEEVEARRKLREKKILPLIAD
DSAMTRKDLRRELLLDTFDILNLKPARTGVTWTLEMLALAREKGKRAMVGSQAQSSFGAY
QSALLAFQQGVTEPNELAFHLKAEGGFLDFPTFRQGWLYWEDLVEARFDEEAFRRYTLE
>tsc:TSC_c04100 putative hydrolase (A)
MLKALLFDLDGTLADTDPLHLLAWREVLAPYGLEVNEDFYRKRISGRLNPEIVKDLLGLE
GEEARRLIEAKEARFRELALNLKPMPGLEELLEKARARGLTWGVVTNAPRENARHVLKAL
GLNPPLLVLAEEVGRGKPDPLPYRVALRHLGLTPREALAFEDSPSGVRSAVGAGIPTYAL
LTGHKEEALLEAGAWGVLQDFRKAMELL
>tsc:TSC_c04110 putative transporter (A)
MRFFWGSFLALFLVGVIVALPGAALPVWRGRYGVGEEVSWFFTALLLGLLLGVRLAQGER
RHPLFPAAMGLAGLALWGVALAPSFPLVVALAFLLGLGEGLMNVHGNSLVGELYPRKRVE
LLNRVNVAFGLGAVFTPFALTLLPYGAVLFLAGFLACIGALLLWEAPQVTQVPKEQGRGL
WPFLLAVAIYTGLEGALATWNRVWLEHLGHPTPMGGVLLSLYWLFLALGRLFLAKLVAQK
PLAALRSLLLGVLALLFLNLLPPTALLFPLAGFLLGPLFSTLFALVQARFGHRALGGLLY
AGATGSTLIPALFALLPTPGIPYGLLGLALGLFLMVSSLERRAVHA
>tsc:TSC_c04120 aminomethyltransfersae; K06980 tRNA-modifying protein YgfZ (A)
MEEALEKALAGEGYFAFPGLLLVRGPDALSFLQGQATRDLRRLSGPVGALFLNHRGQIEE
AATVFVHEEGFLLAPWGTLEGLRARLKRYIVFDQVELLELPLYRRLHADGREEVAESGEG
AHPAGVYPLYTLLKGLPLLSDIRGELPQSVGLLHLVDYGKGCYVGQEIMARLEGKEVHHH
LVGLRGLSPAQEAPFDLLLEGRKVGEAKRVMETPFGVFGLAVMRKEVPLGAVVEGGGGRF
RVEPLPFEEAAWSGRRSSG
>tsc:TSC_c04130 competence/damage-inducible protein; K03742 nicotinamide-nucleotide amidase [EC:3.5.1.42] (A)
MERAEIIGVGTELIYGETLDTNTAEIARSLEAYALKVERTLRVVDEPLPLAREVGQAWER
ARLLVLSGGLGPTPDDVTREAVAEALGEPLVLDEEMLSEIEAIFRARGRSMPEANRKQAL
RIPSATWLKNPRGTAPGWWVRKEGKDLILLPGPPPEWRPMWEEVLPKLNLPRRPYAKRVL
KTWGIGESEIVERLGELFQREAEVEVGTYPKLQGVEVVIRGREDRVADLTERIRKRLFKE
IWGEGDLTLAEAVKRRLELEGATLATMESLTGGLLGAEITRVPGASRFYLGGVVSYSVGA
KARFGVPEELLAKTVSAETAKAMAEAARVLFGSTYALSTTGVAGPDPLEGEPVGTVFVAL
AGPKGTEVRRYRFPGDREVVRLRSVYAALALLLT
>tsc:TSC_c04140 2'-5' RNA ligase; K01975 2'-5' RNA ligase [EC:6.5.1.-] (A)
MRLFYAIFLPEEVKRALVEAQERVARYKGWKEVVPHQLHLTLLFLGERPEEDLEDLLALG
HRLGRLHPPFTARIRGTGYFPNEGTPRVWFAKAEGEGFAPLAEGLREGVRELLGEEALLA
GGDKPFKPHITLARRKAPAPRVPPVVFGVEWPVTEFALVRSELKPKGPVYTILEKFPLRG
DHGREQEESAGKRSQDH
>tsc:TSC_c04150 recA; protein RecA; K03553 recombination protein RecA (A)
MDENKRKALENALKTIEKEFGKGAVMRLGEMPKLQVDVIPTGSLGLDLALGIGGIPRGRV
IEIYGPESGGKTTLALTIIAQAQKQGGVAAFVDAEHALDPLYAQKLGVKVEDLLVSQPDT
GEQALEIVELLARSGAVDVIVVDSVAALVPKAEIEGEMGDQHVGLQARLMSQALRKLTAV
LSKSNTAAIFINQVREKVGVMYGNPETTPGGRALKFYSSVRLDVRKSGQPIKVGNEAVGI
KVKVKVVKNKLAPPFREAELEIYFGRGLDPVMDLVNVAVAANVIEKAGSWFSYGEIRLGQ
GKEKAADYLRERPELLEEIRAKVLERAHEVVLAGSEEGEE
>tsc:TSC_c04160 conserved hypothetical protein; K18682 ribonucrease Y [EC:3.1.-.-] (A)
MTLTLLDLGLLLLVLVLLGALFLRRKGEDRTGEEAKRLLEAARGEAREALEAARKEAREI
LEAARAEARTLRQEAEERAKVLRQELEAELKRRSEALEAEAKKRLQEAEERLRSEREELK
AERERLRALQEELKAERERLKGEREELRREAERLSKRGEALDARALKLDALEEALSKREE
ALKAQEALLQEKEREVERRLHEVAGLSPEEARRLILERLDRELEEEKAQRVRAALERARL
EARKEAQKILAQAMQRQASETAAQLAVSVVPIPSDAMKGRIIGREGRNIRTFEALTGVDL
IIDDTPEAVLLSSFNPIRREIARMALEELLKDGRIHPSRIEEVVEKAKQEMKTFIYERGE
EAALEAGVVGLKPGLIQLLGRLHFRSSYGQNVLKHSVQVAHLSGIMAAELGLDAALARRA
GLLHDIGKSVDREVEGSHVEIGIALARRFGEPAEVIDGIAHHHDPENAETVYAVLVAAAD
ALSAARPGARRESLEEYLQRLEALERIALSFPGVETAFAVQAGREVRVIVKPDKITDARA
TLLAREIANRIEREMNYPGQVQVTVVRETRAVEYAK
>tsc:TSC_c04170 conserved hypothetical protein (A)
MDWRERITVDPEVMGGRPCIRGMRFPVATLLQLLKHQTPEEILQEFPYLEREDLEAALDF
AAYLAEGREMVL
>tsc:TSC_c04180 conserved hypothetical protein (A)
MKVVVDVCLSPKWVPYLRKKGLEAFHWSELGDLRAKDQEILAYCKRNGYVLLTQDLDFAA
LLFSGGEVPARVVLLRVSDLRVEVAGPRVAAVLAGVEEYLKEGGVAVVEDHRVRYRVLPE
>tsc:TSC_c04190 mreB; rod shape-determining protein MreB; K03569 rod shape-determining protein MreB and related proteins (A)
MLRGEDIGIDLGTASVLIYVRGKGIVLREPSVIAVVQGKREVKAVGAEAYRMLGRTPGNI
VAVRPLKDGVIADYALTERMLLLFLQKVLSPMSRFFRPRVMVGVPSGVTDVERRAVVQAV
SAMAHKVYLIEEPLAAAIGAGINVAEPTGSMVVDIGGGSTDIAVISLGGIVRSESLRIAG
NEMDQAIIRYVRQKYNLLIGERTAEELKIQLGRAKVLPGEEKEVAEVRGRDLITGLPRTA
EIPAEDVAEALKEPLDKIFQGVKAVLETTPPELASDIYERGILLTGGGALLKNLDVALQE
ATGVPVVVAENPIEAVALGTGKALEMLHVLEDTILSSDDVLKR
>tsc:TSC_c04200 fabZ; beta-hydroxyacyl-(acyl-carrier-protein) dehydratase FabZ; K02372 3-hydroxyacyl-[acyl-carrier-protein] dehydratase [EC:4.2.1.59] (A)
MEIGEILALLPHRYPFLLIDRVLHADEKTFRALKNVTFNEPHFQGHFPGYPIMPGVLIIE
AMAQAAVGSIAKQPGFKPGGLVFLVGVEEARFKKPVVPGDTLILEGELLLFRRGLGKVEV
RALVEGEERASARLSFVVREGAE
>tsc:TSC_c04210 RNA-binding protein (A)
MADLMAYLKRARGGRVVETGFLDPEEQALLEEKARGEGLKVAFFGGFPLAERRLAVLYPP
EVPSVHDPVEVVFLEKEPPDLGEAMGDLEAFGEGYLVAVSAKGRRALEEAGYTLFPPPEG
ALRATSERVRTLVVPSLRVDTVGAKGFGVSRSYFVQGVRAGKVRLRGKVASPKEEMAPGD
TLLAEGLGSLRLLEVLGETRRGNYKIKVEVER
>tsc:TSC_c04220 transposase, IS4 family protein (A)
MVNLPLRAQPVSGTGGDPWTCSRWPRPGSRSSRAVLRAFSPDKRLHRRFEEVVRGALAAG
SARVSEMVASLPSPLQNRFHQAKALYRFLSNPRVEAEALLDRVYQESATALEGEEVLVLL
DLSPVAKPYARALEGIARVGKDRRPGYELLTALGLDPAGRLALGYAHLVAYGERGFASLP
KEVEGAIEAARERLGGVGRRLVYVADRGFDDRKVFGQVLALGEEFVVRVYRDRKLGEGGS
LAKVASSLALPCGEEVELRVGGRYQRVRLHFGWREVEVEGRRLHLVVCRVPALGRRGEWW
LLTSLPVRGREEAAQVVEAYRRRWEVERFFRLLKTGLGLETFQVRGLARIRKVVAVLLGL
AVFLWEVERLGDPFKGFLLQLGGKLGLPSERDGPYLLLRGLVRLLNYEVTQELLKQAKGG
RGRSFG
>tsc:TSC_c04230 rpoB; DNA-directed RNA polymerase, subunit beta; K03043 DNA-directed RNA polymerase subunit beta [EC:2.7.7.6] (A)
MEIKRFGRIREVIPLPPLTEIQVDSYKRALQADVPPDKREDVGIQAAFKETFPVEEGDKG
KGGMVLDFLEYRIGEPPFSQDECREKDLTYQAPLYARLQLIHKDTGLIKEDEVFLGHIPL
MTEDGSFIINGADRVIVSQIHRSPGVYFTPDPARPGRFVASIIPLPKRGPWIDLEVEQNG
TVSMKVNKRKFPLILLLRVLGYDAETLNRELGAYGELLGGLLDEAVLVMRPEEALVRLFT
LLRPGDPPKKDKALAYLFGLLADPRRYDLGEAGRYKAEEKLGVRLSGRTLARFEDGEFKD
EIFLPTLRYLFALMAGVPGHEVDDIDHLGNRRIRTVGELMADQFRVGLSRLARGVRERMV
MGSADTLTPAKLVNNRPLEAAIREFFSRSQLSQFKDETNPLSSLRHKRRISALGPGGLTR
ERAGFDVRDVHRTHYGRICPVETPEGANIGLITSLAAYARVDGLGFIRTPYRRVRNGVVT
DEVVYMTATEEDRYTIAQANTPLEGNRIATDRVVARRRGEPVIVGPEEVEFMDVSPKQVF
SVNTNLIPFLEHDDANRALMGSNMQTQAVPLIRAQAPVVMTGLEERVVRDSLAAVYAEED
GEVVAVDGRRIAVRYEDGRLVEYTLRRFVRSNQGTALDQRPRVTVGQRVRKGDLLADGPA
SEEGFLALGQNVLVAIMPFDGYNFEDAIVISEELLKRDFYTSIHIERYEIEARDTKLGPE
RITRDIPHLSEAALRDLDEEGVVRIGAEVKPGDILVGRTSFKGEQEPSPEERLLRSIFGD
KARDVKDTSLRVPPGEGGIVVGTLRLRRGDPGVELKPGVREVVRVYVAQKRKLQVGDKLA
NRHGNKGVVAKILPVEDMPHLPDGTPVDIILNPLGVPSRMNLGQILETHLGLAGFFLGQR
YISPVFDGATEPEIKALLAEAFDLYFGKRKEEGFGVDKRELEVLARAEKLGLVSPGKSPE
EQLRELFTQGKVVLYDGRSGEPIEGPIVVGQMFIMKLYHMVEDKMHARSTGPYSLITQQP
LGGKAQFGGQRFGEMEVWALEAYGAAHTLQEMLTLKSDDIEGRNAAYEAIIKGEDVPEPS
VPESFRVLVKELQALALDVQTLDERDNPVDIFEGLASKR
>tsc:TSC_c04240 rpoC; DNA-directed RNA polymerase, subunit beta'; K03046 DNA-directed RNA polymerase subunit beta' [EC:2.7.7.6] (A)
MPLSGGGMKKEVRKVRIALASPEKIRSWSYGEVEKPETINYRTLKPERDGLFDERIFGPT
KDYECACGKYKRQRFEGKVCERCGVEVTKSIVRRYRMGHIELATPAAHIWFVKDVPSKIG
TLLDLSATELEQVLYFSKYIVLDPKGAVLDGVPVQKRQLLTDEEYRELRYGKQETYPLPQ
GVDALVKDGEEVVKGQELAPGVVSRMDGVALYRFPRRVRIDYLRKERAGLRLPLSAWVER
EGYRPGEILAELPEPYLFRSEEEGVVELKELEEGHLLTLLKDEEAVARYFLPVGLTPLVV
HGEVVEKGQPLAEGRGLLRMPRHMTAKEVEAEEEGDTVYLTFFLEWTEPKDYGVAPHMNV
VVPEGAHVQAGEKVVAAIDPEEEVIAEAEGIVHLHEPASIVVMKARLYPFEDDVEVTTGD
RVAPGDVLADGGKVKSEIYGRVEVDLVRNVVRVVESYDIDARMGAEAIQALLKELDLEKL
EAELLEEMKHPSRARRAKARKRLEVVRAFLDSGNRPEWMILEAVPVLPPDLRPMVQVDGG
RFATSDLNDLYRRLINRNNRLKKLLAQGAPEIIIRNEKRMLQEAVDAVIDNGRRGSPVTN
PGSERPLRSLTDILSGKQGRFRQNLLGKRVDYSGRSVIVVGPQLKLHQCGLPKRMALELF
KPFLLKKMEEKGIAPNVKAARRMLERQRDIKDEVWDALEEVIHGKVVLLNRAPTLHRLGI
QAFQPVLVEGQSIQLHPLVCEAFNADFDGDQMAVHVPLSSFAQAEARIQMLSAHNLLSPA
SGEPLAKPSRDIILGLYYITQVRREKKGAGREFATPEEALAAYDRGEVALNAPIKVAGKE
TSVGRLKFVFTSPDEALLAVAHGLLDLQDVVTVRYLGKRLETSPGRVLFARIVGEAVGDE
KVAQELLQMDVPQEKNSLKDLVYQSFLRLGIEKTARLLDALKYYGFTLSTTSGITIGIDD
AVIPPEKQKYLEEADKKLRQIEQAYEMGFLTDRERYDQVIQLWTETTEKVTRAVFKNFEE
NYPFNPLYVMAQSGARGNPQQIRQLCGMRGLMQKPSGETFEVPVRSSFREGLTVLEYFIS
SHGARKGGADTALRTADSGYLTRKLVDVAHEIVVREADCGTTNFISVPLFQPDEVTRTLR
LRKRSDIESGLYGRVLAREVEVLGQRLEEGRYLTLEDVGLIIKAAEAEEIKEVPVRSPLT
CQTRYGVCQKCYGYDLSMARPVSIGEAVGVVAAESIGEPGTQLTMRTFHTGGVAVGTDIT
QGLPRVIELFEARRPKAKAVISEIDGVVRIEETEEKLSVFVESEGFSKEYKLPKDARLVV
KDGDYVEAGQPLTRGAVDPHQLLEAKGPEAVERYLVDEIQKVYRAQGVKLHDKHIEIVVR
QMLKYVEVTDPGDSRLLEGQVLEKWDVEALNERLIAEGKTPVAWKPLLMGVTKSALSTKS
WLSAASFQNTTHVLTEAAIAGKKDELIGLKENVILGRLIPAGTGNDFVRFTQVVDKKTLK
AIEEARKEAVEAKEPAVRRPVRREQPGKQA
>tsc:TSC_c04250 fuculose-1-phosphate aldolase; K01628 L-fuculose-phosphate aldolase [EC:4.1.2.17] (A)
MLAKLYSAFRQVGEDLFHQRLISATAGNFSVRTKEGFLITKSGVQKARLTPEDLVEVPLE
GPFPEGASVESVIHREVYRATPARAIVHAHPRVAVALSLHLDRIVPLDLEGQYYLKEVPV
LAPKTTSATLEAALAVAEGLKEHRACLLRGHGAFAIGLKEKPEEALLEAYSLLTALEESA
EILFYHRLWGKG
>tsc:TSC_c04260 conserved hypothetical protein (A)
MEGKEKEALLGLARELPHPYWLLAGEGIWLLEVFGAGEEAMAKARALPGVKVWAFALEDG
VVYRGCGKKSATSP
>tsc:TSC_c04270 proline iminopeptidase; K01259 proline iminopeptidase [EC:3.4.11.5] (A)
MREEIGYIPVGEAELYVEDVGDEHAPALLVLHGGPGGNAYALREGLQDYLEGFRVIYFDQ
RGSGRSLELPQDPRLFTIGALVEDTVALAEALGLEQFHLLAHGFGALVALELLRRYPEVL
GAVLLSPWVSFPWLSARLVEAAGLEPLADPEANLRAALEKAEPKLLFDRLMFPTPHGRLE
YEWVAEGSGILGPDTPALAFWKNGLWRLDYTPYLSPSRKPVALVVGEKDGTSYPYAEEVA
ERLRAPIRVIPGAGHYPWIDQPEAFGETFREVLEGLLAPWRV
>tsc:TSC_c04280 ABC transporter; K02064 thiamine transport system substrate-binding protein (A)
MLRIFALLVLLAFGFAQEITVLTHSSFSLDKGLIARFERETGLKLRFLKGGDAGETLNRA
ILTKGAPIADVIYGFDNTFLSRALEADILLPYRSPEIQNLKATLLLDPTFRALPVDYGWV
SLNYDRAYFKDRPLPKSPADLARPEYGRLLVVQNPATSSPGLAFLMATVARFGEDGYLDF
WAKLRDGGVRVAKGWSEAYYTHFTLYKGDRPLVVSYTTSPAAEVYYSEGKYQEPPTGNLF
PELAFFQVEFVGILKGTKNLEGARKVVDWLLSKPVQENLPTEMWMYPARRDARLPEVFRF
APEPLGSVRMDPRAMAQNRERWIEEWTKVVLQGQSPESVRQGRR
>tsc:TSC_c04290 ABC transporter, permease protein; K02063 thiamine transport system permease protein (A)
MGVRLRGMAYGGFFVLLFLGLALFYPLFRILALGVGEGFARALANPYYWERYLWSLEYGL
LSALFTLSLALALAFLFRRRFPLRGVFLALSTLPFVLPTPVVALGFLALLGPRGLLGVDL
YGTKTLLFLAAVFYNLGLALRVLLPVALNLEGPLQAARVLGASSPRAFLRVGLPLLLPAL
GSAGLLVFIYAFSAFGVPLLLGGPRYATLEVEVYTLLAYRLAFPEASALMLLEILTLGLA
VALYLRLRPYPLSPGGLLPPPPWAYTLGLGVLFLLLFAPLWGLFLRLDLGALAAAWASED
FTPLSVALGNSLRFTLLALALALPLGVAYAAAARRSPLMDLLGLFPLMLSPVAVGLGYLL
AYPNLRGSLLLLLVAYALLAYPLLARALLPALRSLSPSLLEAARVLGATPLRAFLRVEIP
LVFPALQSGLALALAAILGEFGATLVLWRPEWTTLTLAIYERLGRPGEAPFREALAIAAL
LALLSGLAFYLLDRGRGRLG
>tsc:TSC_c04300 mutM; formamidopyrimidine-DNA glycosylase; K10563 formamidopyrimidine-DNA glycosylase [EC:3.2.2.23 4.2.99.18] (A)
MPELPEVETTRRKLLPLFVGKRLLQLEHRDPRRYRHTERAEGQRVEGIRRRGKFLLFALT
EGWEMVVHLGMTGGFRLERSPHTRVAFQLEDREIFFHDPRRFGRIWVVRKGDYQKIPLLL
QLGPEPLSEDFRFHEFWLGLKGSQKPLKALLLEQRLAAGVGNIYADEALFRARLSPFRRG
RELTEAEAQRLFAALKKVLAEALLLGGSTLSDRTYQQPDGLPGSFQMRHAVYGRTGLPCP
VCGTPIAKRVVAGRGTHFCPRCQGF
>tsc:TSC_c04310 acyl-CoA thioesterase (A)
MEARTLELVFPEHTNPLGAAFGGFVLGLMDKVGSYAAARRARKPVVTVAVSSVEFKVPIR
TGDLLEVVARVVRVGRTSLTVEVEVYKERFGQEDGRVLATKGVLTYVAVNEKGQPVPVD
>tsc:TSC_c04320 phhB; pterin-4-alpha-carbinolamine dehydratase; K01724 4a-hydroxytetrahydrobiopterin dehydratase [EC:4.2.1.96] (A)
MDWETRQNPERLVKTFRFANFQEAMVFANRVAELAEAKGHHPRLTVEWGRVTVEWWTHSA
GGITEKDREMARLTDLLLG
>tsc:TSC_c04340 D-lactate dehydrogenase; K00102 D-lactate dehydrogenase (cytochrome) [EC:1.1.2.4] (A)
MDKLEALKRLFPGKVDLSESERLRHGKDEGYPEARPVLAVVYPEGVEDVQKALQWAREWG
VAVIPYGAGTSLEGHLYPVQEAISLDFSRMNRLLEVRPEDFLCVVEPGLTRKALNEALKG
TGLFFPVDPGADATLGGMAATNASGTTTVRYGGMRANVLALQVVLANGEVLELGRGVRKT
SAGYDLKDLFIGSEGTLGIITRLTLRLHPLPEHIHTLRVFFPRVEEAAEASYKVMASGLP
VARLELLDELALRALNRYLQAGFPERPALFLEFHSSTREALEAESALALEIMREAGALKV
EAAKTEEERRRQWEARHQAYWALVHLFPGHRFVITDVAVPLSRLPEMVRYAQGLLEEMGL
TGNILGHVGDGNFHTLVPILPQDYPKAEAYAEALVRKALELGGTCTAEHGVGLRKKKYLP
LEHGAALELMRKLKDLLDPEGLLNPGKVLDTPPSSRYS
>tsc:TSC_c04350 ABC transporter, permease/ATP-binding protein, HlyB family; K06147 ATP-binding cassette, subfamily B, bacterial (A)
MGLGKRSLWRLLLPALRHIFRASPRESALLLGLLVLGGLVPVAVLGLTRALVDQLATTLG
GSPFTPTLLWPLVGLALAFGLDFLLTPWVVYLQGSVNEKLTARVHLLLMEKVAGTPDLTP
FEDPRFHDELQVLRDQAPYQPLNLLVFLGNAFREVLAALGVLLLLFGLAPFFPLLLLLAT
LPQAWLTFRLQKGVWEALLFGAPEARRMRYFAEVLLSPETAKEVRLFGLLPFFRRRYLEV
FHSLYQSLRRARGRQALGTSLLVLLSALFTALALFLGLRQTLLGGSLGSLVLLLQSVGSL
QQNLYALVQDGGMLYESLLYFEKLESFLARPASMAETGPGRKVQGFEEIRFEGVGFCYPN
GKRALAGVSFALRRGERLALVGENGAGKTTLVKLLLRFYDPTEGRILVDGIDLREIDLKA
WRALITAVFQDFGHYALTLEENVALSDPDVKPDPNRVAEALRLGGAWELLQRLGPQALLS
KAFGGTELSLGEWQRVALSRAFFRKAKLLVLDEPTASLDPKEEAHLYRRFAEMAGGKTVI
LITHRLGSVRMADRILVLQEGRLVEEGTHEELLRRKGAYAELWRLQAQLYET
>tsc:TSC_c04360 transposase (A)
MWPRVGKLFVDWGYRGLREVARGLGLELEVVARPYAGVRGVWVREGEEVPEIPREGGFKP
LPKRWVVERTFAWMGRNRRLGKDYEYHPEVTEAWLYLGMIRLLVKRLARAA
>tsc:TSC_c04370 hypothetical membrane protein (A)
MFLLATILFLASCAGGAVGTAASLHLARLDNPFYLGLQHAIGWGASVLALFTGYLLDRTD
RKKALSFGLLSGSLLRFLLGTSLGLIGPWTFLGLYLVDNILELLLEVRVLVPRLVPQERE
KAHGRLYTASLLADLLGAPLGAFLFVQNPSWPFFLGGALGFVAIHFAARLPPIPPLGKAP
PGVLAGLRWLYQEAFFRRLAGAVLGASFLRVMPFALLPLWSLQAGYGPIGYGLLSTAFSL
GGALGGLLAGKLKGKRPQRVLSLLFLMDAGAVLGLLFKPPLPLGLLLVALLGISAILLGV
QEVVLRQALAPDALLGRVGGGMRFLSGSAGLLGALLAGAVGGKVGLEEVYLGAGLGFLLL
ALVAWGFLGQMEKRTR
>tsc:TSC_c04380 conserved hypothetical protein (A)
MKEALKEVQEVKVGGRTRRVYVRPFAWGLKNPSHMEWTPDGRLLVSEHTAGTVRDITKGG
DTSEAKPLVYNLQGPAAIRPTEDGKVLVVETWGGAIADIAGGGDATKLPKLAENLKGPYT
LAVLNLGKKGETFFVSESSSSFMTQITRLSLGDHEREPKAFILDIPARHGEPGLTPPESW
PDKWEKYAAAGCVKNWIDDAAGRGFFYLAVGSLGQIFRINPDELPEKITYSELVAHPNAL
VAWGLHRLGGMRFHPSSGLLFAVQPEMGEVIAVDPAQPGNYHFQPPVVRGLRMPTCVRFS
QDSEKMYVCSSADGVVWEVEGFLT
>tsc:TSC_c04390 acetyltransferase, gnat family (A)
MYKEEVIARAFFGDPLPKSLEEMEAWLQQLRANPNARVLAVIHRETEEIVGEVALQPIDW
RNRSAFFAIILGEESRRGEGLGTEASRLVLRYAFEGLNLNRVEANVLSSNEASTRLLKRV
GFTWEGRRRDAVWRFGRWEDMEIYGITARDWQEGKGMGEA
>tsc:TSC_c04400 conserved hypothetical protein; K01992 ABC-2 type transport system permease protein (A)
MEAWSRWFRAWPLLLRGRFLEAWQDSTGFWASILARGINNSLWLLVFYLFFLRFPEVRGF
RFEDLVLTWAMAFGALGLLQVLWGGVLGLARLAETGELEVHLALPVPPLPYLLSLRLQPT
GLGDLLWSMGTLVFLGVNWLYALCALIGASLVALGFFLALASLSLWGLRVQSLLPVAYAG
LVQFATWPPNVYKPTIKALLLSLIPAFWLGPLPARAVLEGSGLLTLWASGLGFLALGSVG
FWVGLRRYVAPGG
>tsc:TSC_c04410 putative ABC transporter permease protein; K01992 ABC-2 type transport system permease protein (A)
MASHLAVLGFHLKEAWRGWPGMALYLGYTLIVYVVLFSLWGSLEAPPWVLGYLWAAEALY
MGVPRFWGQLHQEAQRGELGLRLALPYPFVFLRFQRYLATALLQIPLVAAVGGAVIGALG
LSASLSLWSLPALALGLILNFLLELTFALLTFRSTSPMALGVLLEMLRLLGGAVVLPLEF
WPEGGALLLQPLAATFYLPARVAAGGEPVWLLVSLCWILVFLGLLARLFPRALAALSERG
EV
>tsc:TSC_c04420 putative ABC transporter ATP-binding protein; K01990 ABC-2 type transport system ATP-binding protein (A)
MIHDEIKPTVEARSLGVTFRRAKEEVQALQGVTFRLGPGEGLALLGGNGAGKSTLIRVLA
GLLLPKEGEARLWGLDPWRFRTRLARRYGLVLGGRSRLSPLLSVEENLKLWGALYGLSRA
HTRRRIQEVAEALGLTSLLGVAASRLSLGQRNRAELALALLPEPELLLLDEPFIGLDALG
RKSVLGLLQTLKANRGTTLILASHELSGVEGVLERALVLRRGKVAFLGDLATLRRGLNFR
RVRVLFQDPFQGNPPPGANVSEGGYVLEAKVAPEEIPSFLSQMLALGSMREVSVQEPSLE
EVMEEWLRT
>tsc:TSC_c04430 queC; archaeosine biosynthesis protein QueC; K06920 7-cyano-7-deazaguanine synthase [EC:6.3.4.20] (A)
MKRLVMLSGGLDSSVLLYKLKKQDGLEGLAAVYLDLGTPPTQKEWRAAEKVASRLGVAIY
RNRVPHFELGDRLFSPPELAFPGRESIQAGWTDPCTMTPITGSLAAKMGVEEVYLGVIKD
DFASHPRLEAYLALVKKFLEFNQVRLKMPLSGLTKQEVVALGHELGVPLEETWSCVASGE
APCGACNPCIAREEAFALADAKALAR
>tsc:TSC_c04440 conserved hypothetical protein (A)
MGKPLLAPALRLLEEGKDGEALALLQGAQEDLPEAERLALLGFVEARKGNSSAYRALAWE
AAQRAQTPLTLYHLGLALPPRAGALALEEALSRFQGDAKGEARLHLALAMALERLGRPEA
LAHAALARLKDPSPWTTLHHLRLELFFGTTPLPSVLEEAEPFLPHPFPGVRLLAGHTLAL
AHLLRGNRGRAGNLLRGLIPLLAPPSLASFLVLGALALDPPEVRLLLEGAQVFLPREGWP
WGFYLLARGLGEGDEACLLAAHGLLREDGALYALLAESRLKALGVEVEAPLAPGLAPGLR
PEARAFLLGQAEAPLLRLLGEGPLPSLGPRGTEALALLLAHKEGLSGEALAEALYGEPNL
GALKALLHRLRGKGLRVSCAPYRLETPPPSDLSAFLKALSQGDLEGALALYRGPLLPWSQ
APGVEELRLELEEALRQAVLASGRLDLLLTLAERLGEDLELWEALLERLPPEDPRLPIAQ
ARVARLRREYGV
>tsc:TSC_c04450 oxidoreductase (A)
MGEMRYRKLGKWGLKVSEISLGAWVTFGDVVKDKETIREIVRIAYEGGVNFFDNADVYAR
GLAEEIMGEVLREFPRHTLVLSTKAYWPMSEDPNDRGLSRKHLLESITKSLKRLKTDYVD
LFFAHRHDPEVPMEEIVHAMHTIVEKGYALYWGTSEWPAARIAEAVTFARENGLHPPIVE
QPQYSMLYRERVENEILPEAERFGMGLVVWSPLAQGMLTGKYDEGIPEGSRFARYDQFRE
RYFTEENRQKVLKLKAVADELGLTRTQLALAWVLRLPGISSAITGATRPEQIKESLGVAG
VDLPKEALERIEAILKGEA
>tsc:TSC_c04460 conserved domain protein (A)
MFVENGPIRLEGQRIVVRIGEREEVREGRVSLCRCGGSGNKPFCDGTHKRIGFQAPGGEL
EMGD
>tsc:TSC_c04470 penicillin acylase; K01434 penicillin amidase [EC:3.5.1.11] (A)
MKRLLRVFAWLLGLAILAVLGVVLAAYVTLRASLPQVEGRMVLKGLSAPVEVGRDARGVV
RIRAQTLKDLLFAQGFVHAQERLWQMEFQRRVGQGRLSEVLGEATRAQDRFLRTWGFYQA
AKSAYERLYPEEKEAVDAYVAGVNAFLQSGAPLPPEFRLLGFRPEPWTGPDVLVWAKMMS
FDLSGNWEEELLRHRLLARGISQERLLELIPPYPEDASTILQGEDLELPLKREEAPAALL
RMAPPRFLEASNNWVVAGSRTVTGKPFLANDPHLRLGAPSLWFLMALEAPGYRVIGASLP
GVPGIVIGRNDRIAWGVTNVGADVQDLYLLEDVGGKGYRYRGQVLPYRVREERIPVKGGK
EEVLRVRETVYGPVITDALENPPQVPMALRWVSLDEEDHILMAYLGINRAQNWQEFVAAL
SHYSAPSQNFVYADADGNIGYIAPGKFPIRKEGHTGMVPVPGNGEWDWQGYRKPEDWPKV
LNPKEGFLVTANNKVTPQGFPYALTYDWAEPYRAERIRELLLAKERLALEDMKAIQQDQK
TLLFRDFRPVLELLNPLSERAKAVRERLLAWDGTMDKSSEEALVFALWYTELTRLPKREV
GEEFWDEPRYLLRAMREGDPNCDQPNTEYRESCLDFAALALERALDRKEALRVRSWGQVH
RATFPHAVLTHTPLKRFTDRRVPFGGDRYTVNVGPFDPETLLMSHGPSYRQIVDLAHPEA
SLFIHPMGQTGHFLAPGYGDLLPLWAGGEYLPMAFSPLGWEKVLLLEPGR
>tsc:TSC_c04480 CBS domain containing protein (A)
MAKVKEVMTASLVTVSPWASVREAANLMARHRIGSLPVLEDGILLGVVTSRDLRGVHPNR
VVLDVLQGPPLTIPPETNLLEAQALMQEKAVERLLVAKEGKLVGILTKRALAFALGQGFD
PLTGLARADFLRDDMERLLKKGTDPTLVFVDLDDFGQMNKQLGHTVGDQALKLVAQQLRN
FARKHKGEAYRYGGDEFALVFPRPRTQVLPHLPELVKLPILVEGRGVGFSLGVAGGRRRK
RRPANPRATADDLIRLASLASTVAKGRPEKIALEEEVSQISAQALAATPSPSPTD
>tsc:TSC_c04490 conserved hypothetical protein (A)
MAKKRESPSKKQLELRLSGQALEIPPLWDALLIGRQAPVGPEAAKRMADSLAPGQFELIR
TRQAPVEAVLVRKNLLKALAPEVLTDLLLEELAPLISEEQVVRVQVEVVLHAGRSIRLE
>tsc:TSC_c04500 lon1; ATP-dependent protease La (A)
MRVSALAWFTPPTEPEPAPPFFGQERALKALEAAFRQGGHGYLVGPSGLGKRKRLLAYLQ
DRPFSKEELVYLPLREEAFPLLLPEGQGQALVEGVEALLAEFTPALFREKGFLYAKSLVE
ARHEREAEALLKALAEEAEGLGFTLLEGEEGLQLSGKGPLPPELSAKLEETVLAYLDVRQ
RAQAEVAALRRGFAERFLLPKAQELKRRFPQAGRYLDWITETLLRAAALEEALKLEKLLP
RLLVEGGDRVVYEPNPSPERLFGHLEYEMQEGLLSTHLGLLRPGALHRATGGVLVLEAHR
VWELGSYTLLKRALATEEVEPLSPRPEVKGPRLKPAPLKAQVFLVGPPEVIAFLEEDEEF
LELFPFRVEFSPEIPYTKENVAYLGGFLQAEGVALTPEGLSALADEARRWTGHKERLDAR
LYRLLDLAREASALKQPLDREAVEKALLAREERFGLEEELYLKDLEEGVVALEVQGMRVG
EINGLVVVEGPLPRGRPVRITAQAGPGREGILSIDREVGLGGQVFHKAVLTLAGYLRGSY
ASLGALSATVSLVFEQSYGGIEGDSAGLAELLAVLSAISGLPLRQDLAVTGAIDQTGRVL
AVGRVAEKVEGFFRVCQTLGLTGSQGVVLPRANLAHLTLRKEVVEAVAQGRFHLYAVEEV
DQAIELLFGRKAYWVHDKVREVLETFQKLENGEEK
>tsc:TSC_c04510 glgC; glucose-1-phosphate adenylyltransferase; K00975 glucose-1-phosphate adenylyltransferase [EC:2.7.7.27] (A)
MVKVEVLGMILAGGQGSRLYPLTAKRAKPAVPFGAKYRIIDFVLNNFVNSGIYSIYVLTQ
FKAQSLTEHIQRYWRFGAFLEDHFILLVPAQMYRYEELGPVWYRGTADAIYQNLHLVHNH
APMAVAVFGGDHIFKMNIRHLVEYHYEKRADITIAAYPVPVEEARRFGVLQVDEDWRITE
FQEKPQNPKPIPRKPHLALASMGNYIFRTEALFELLEADAKESASSHDFGKDVIPRALKE
GYRVFAYDFHRNPIPGQESSNLYWRDVGTLDAYFEASMDLVKVVPEFDLFNPEWPLRTAN
LFSPPAKFVHETGERIGRALNSLLAGGVIVSGGTVRESVLFRRVRVNSYSLVERSVLFDD
VEVGRYCRIRNAIIDKDVKIPPHTEIGYDLEADRARGFTVTPEGVVVVPKGYRF
>tsc:TSC_c04520 putative NADPH oxidoreductase (A)
MEKHPGKLFYRLSRLAQGEELPLKRKPKSKVYANPLETQALPPFREEGGPPLFRVLSQLR
PLLPEVGSALTLKDLSQVLYPLAERSGRRGFPSAGEAYPVEAYLVVRRVEGVFPGVYHYF
PKEHQLFQIAARVEEASWSEALLGLGLEQAAALLVFTLVPERSEALFGLRGYRYALLEAG
YAAGLVLLSAIGQGLAAYPAETFYDEMVAHLLRLPEGEYPGVVVILGR
>tsc:TSC_c04530 two-component response regulator (A)
MARILLVEDDPQVGELVKRFLEKEGLLVVWARTGREALKQAWEGTKPDLVVLDRGLPDLE
GLEVLKSLRDLDPLLPVLLLTGKADEDSRVEGLLEGADDYLGKPFSLKELLARIKALLRR
SGKEGRRYFGPLELDLEARKAYLDGQPLKLSATEANLLFVLAQTPGRVYTREELLERVWG
PEFEGSERVVDAYIRLLRKKLKDDPQAPRFIETVVGMGYRFVGE
>tsc:TSC_c04540 conserved hypothetical protein (A)
MERVFVYGTLKRGERNYPLVERRVVKVLPGYVEGYRLFHLAEGPGRPYPYPGMVPGEGRV
YGEVLFLPEEALSLLDELEEEGVEYRRVRVPVETEEGPLLAWTYLYLGDLEGAVWLPQGV
WPA
>tsc:TSC_c04550 glgA; glycogen synthase; K00703 starch synthase [EC:2.4.1.21] (A)
MKVLMVAPEAYPLVKVGGLADVVGALPKALRPLGVEATVLLPWHRFVEAQRVGEVAFAFA
GQEERAPLGERWEGGMRFLLLGVPGFERDRVYGYPDDVERYLRFAVAAGRVALGFDLVHA
HDWTAALLPLTARVPAVYTIHNLAHQGLVDPALFFHWTGLPWSLFHMEALEFYGRVNLMK
GGIVFARAVTTVSPSYAEEIQTPEFGMGLDGVLRHHAGKLFGILNGLDLEVFDPAKDPHL
PAPYSREDVRGKALAQKALWERTGLKGPLLAYVGRLDGQKGLDLILKAVPRLKELGFYLL
VQGVGDEGLAQALRQVEEENPGFVRFVEAYDEALARLAYAGADALLVPSRFEPCGLVQMI
AQRYGTPPVARAVGGLKDTIEDGRTGVLFQTYHPEGLLYGVLRLFRLGPEALGLRGMEKD
FSWERSARAYLEVYRKALG
>tsc:TSC_c04560 conserved hypothetical protein (A)
MAALYRRLLFSHPLRTGDALQLAAAWVASRGQPQDLPFVTLDARLAGAALRKGFPGLPDP
GEA
>tsc:TSC_c04570 dusA; tRNA-dihydrouridine synthase A; K05539 tRNA-dihydrouridine synthase A [EC:1.-.-.-] (A)
MSDHRLSVAPMVDRTDRHFRYLVRQISRKVRLYTEMTVDQAVLRGKAERLLAFHPEEHPI
ALQLAGSDPKSLAEAARIGQAWGYDEVNLNLGCPSEKAQEGGFGACLLLDPIRVREILKA
MVEAVEIPVTVKLRLGVEGESYPLLARWVEAYGETGVRVFIVHARSALLNLSTRKNREVP
PLRHDWVHRLKADFPHLTFILNGGVRTLEEALPHLKKVDGVMMGRAVYEDPFVLEEADRR
VFGLAHRPSRLDVARRMRLYLEAEAQKGTPPWAVLRHMLNLFRGQPGGRLWRRLLSEGRS
LGALDQALGLLQEEVGQEGEEEHPDPKGNAAVKRAALGFSRQGI
>tsc:TSC_c04580 ispH; 4-hydroxy-3-methylbut-2-enyl diphosphate reductase; K03527 4-hydroxy-3-methylbut-2-enyl diphosphate reductase [EC:1.17.1.2] (A)
MEGMERGLKRLYLARPRGFCAGVVMAIQTVERWAEALKPQGELVVYHEIVHNRAVVERLR
ANGVHFVEDLSEIDSLRRERPLAGTLVFSAHGHPPAVRRQAAEMGFHILDATCPLVTKVH
IEARRYAQEGYWILLVGDSADHQEVKGTYGEAPERTILVAVHTHVGKDPRLADPHTVEVP
DPERVVVLTQTTLSVEDTLKTIEILKARFPKLVVPRRKDLCYATQNRQEAVRRIAPHVDL
FLVLTSPHSSNGMRLLELAQSLTGRAYRLESARDLQEEWLQGAESAGITSAASTPEDLVQ
ELVELLRAKYPGLEVIEEGEEEDIAFREPRVLSPAEVLQGV
>tsc:TSC_c04590 conserved hypothetical protein (A)
MEGVEAFLFFLALRGEARREEVRARFPKLVPLLKALDQEVEAQGETFRLRKPLRLSWFAP
LFQREYSPLLPEEERTLALERLLEAAHFSAQEGEPLAEAEGLLRVARAFQEGSQALLRAA
HREALHRYGEGLGLLEKEGLPFPATALALLALAQEGFRPGGKGRETARKALERAKTPFAR
EVAERLLARDTKAQEADA
>tsc:TSC_c04600 conserved hypothetical protein (A)
MQGVRFKVITANDPDIFQERLNRFVEELPEDVVLVEVKFSVAEGSSPLFAALVHYKEVEA
WKE
>tsc:TSC_c04610 geranylgeranyl diphosphate synthetase; K13789 geranylgeranyl diphosphate synthase, type II [EC:2.5.1.1 2.5.1.10 2.5.1.29] (A)
MAPSPQEVKDALHERLLGHLTHPDPAYQALLQEYPSRGGKMLRGLLVVYAGLAHGATLEA
SLWAGTALELFQNWVLIHDDIEDGSEERRGRPALHRLYPMPLALNAGDALHGEMWGLLIR
GLNEGLFGPEVLAEFHQVVHRTAYGQHLDLLWTLSGRLDLAPEDYLHMVAHKAAYYTAVA
PLRLGALLSGKTPPALYEEAGLKLGIAFQIMDDVLNLEGDQAYGKELAGDLYEGKRTLIL
IRYLQEAPKEDRTRAEALLSLPREAKPEAEVRWLWQNLLVSGAVAWAKEEARRLAQEGMG
ALISYLDTLPGREAASHLQNLLTALVERRA
>tsc:TSC_c04620 transporter (A)
MRGYALGLLALNLLTLLWGTTFVVVKGAVGEMTPSLLVFLRFFLASLFFLPWAFRLPKGV
WGPGMELAFWLLLGYASQAIGLMHTSASRSAFITALNVVLVPLILGLVGRRLGSVWLAAL
LAFLGVGFLSYDPRQPPLNVGDLWTLLTAFTYALYIVRLEVHAKAFPSLPLTAVQIFGTA
FLALPWALWEGVRWEGIPWGVVFYLGVVATALTTWLQTWGQRYVPAPQAAILYTMEPVWA
TLFAFAVLGERLGFLGGLGAFLVVLATFQAIRRSPA
>tsc:TSC_c04630 moaA; molybdenum cofactor biosynthesis protein A; K03639 cyclic pyranopterin phosphate synthase [EC:4.1.99.18] (A)
MKLLDNYGRVIKDLRISVTPRCNLHCLYCHPLGLEMAEPPGTLTVEEVDYFLEAASLLGL
SAVRFTGGEPLVRKELPQMIERARSKEGIEDVAITTNGLLFAKRAKELVQAGLNRVNISL
DAITPEVFTRITRGGKVERVLQAIETALELGLHPVKLNAVVIRGMNEEEVVPLASLSLDR
PLHMRYIEYMHLDNSDPEEYRRRFVSGKEIRARIEAVFGPLEPVPHDPTSPARVFRIPGA
QGTLGFINPVTEPFCSNCSRLRLTSDKKLRPCLLTDLEMDISWAFAAEEPVEALVDAILI
ATNRKPAFGNTLPTLRKRVMLGIGG
>tsc:TSC_c04670 transposase, IS4 family protein (A)
MVNLPLRAQPVSGTGGDPWTCSRWPRPGSRSSRAVLRAFSPDKRLHRRFEEVVRGALAAG
SARVSEMVASLPSPLQNRFHQAKALYRFLSNPRVEAEALLDRVYQESATALEGEEVLVLL
DLSPVAKPYARALEGIARVGKDRRPGYELLTALGLDPAGRLALGYAHLVAYGERGFASLP
KEVEGAIEAARERLGGVGRRLVYVADRGFDDRKVFGQVLALGEEFVVRVYRDRKLGEGGS
LAKVASSLALPCGEEVELRVGGRYQRVRLHFGWREVEVEGRRLHLVVCRVPALGRRGEWW
LLTSLPVRGREEAAQVVEAYRRRWEVERFFRLLKTGLGLETFQVRGLARIRKVVAVLLGL
AVFLWEVERLGDPFKGFLLQLGGKLGLPSERDGPYLLLRGLVRLLNYEVTQELLKQAKGG
RGRSFG
>tsc:TSC_c04690 hypothetical protein (A)
MDPPPLPLRRIFYLLPALVSGHALEYTVTLVHKPPWGLEKGSPRRKGGG
>tsc:TSC_c04700 DNA integration/recombination/inversion protein (A)
MRRRGKGGGSTYYDPHGDRWVAELKWVDELTGKVVKVRRYAPTRKEAEALLGELASQKAR
GLLLSPTRLTLREFALEYLRRKEREGVRPNTLRLLRLELGLALPSLRDPGLPDPLGRMPL
QRVGPAQIRGVVDGLVGRYAPRTVRKVLGHLKALFREAVHLELVPRNPAEGVRLRLREEE
KVARALEPEEVIRLLEEAERGRSREMALLLWLLLSTGLRRGEALALQWRDLDLDRGEVRV
WRAWTKVDGRGAFTTPKTSTARRVVPLPRDLLLRLRAYKEEFLAKLAPEEVEELFLFGGD
RPFDPDAFNHYLRRLAERAGLGRVRVHDLRHTWATLALSRGVPLEVVSERLGHASPTITL
NVYRHLLEEERRGYVLELGELLGGPRPRPQA
>tsc:TSC_c04710 hypothetical protein (A)
MVTRFGDPRLQVSPLGVEAFPGILWFSVSTVSTEEQSSTPLWIL
>tsc:TSC_c04720 conserved hypothetical protein (A)
MTFYVLHLDLLPTYHRPMTPDDFPIPRSQTGALGLILRAVARGGYAWHSVQTAPEERILV
ALGKLHEKHRILINRMGRHARREAGLPVAYLVLGPEPREGRWPLVLLSTQRLEGENMHRV
TDPHRPLTWPAWRAGEWRPTYVLRRDPDRRKWTWYLGDDFYRELLEEALHWTQKGDWPRV
VAHLRMIGTLPLFHGVWEQAHEIRRRVQRLWGDRHLRDPGGQWKAPPWRKVLEEWPGRPF
SINVRIWRDEPPRTVGEWLEINKGGSR
>tsc:TSC_c04730 conserved hypothetical protein (A)
MILDVLADALATYILSGKASKVLIRLLPDEVLMAVEHGGTDAVVKLREWIADTLAERIAD
GWDRYGAPSVVKDTQNERFVAYYETPWREANLEATSKREAYRQARTAWLKEILLAEG
>tsc:TSC_c04740 hypothetical protein (A)
MMKPDELAKRLGIGRTLAYRIARVYGIRIGRKLFVPDWVAEALENGLSPEEVRQEVLASF
KRTK
>tsc:TSC_c04750 putative ATP-dependent endonuclease of the OLD family (A)
MLKRLQVKNFRCLEDIDLPLGPLTAIVGPNGAGKTTILRAIDLVLGDVWPSLRSFRIPQD
FINFDTTRAIEITVHFDPPYTQGSFNITAFRLTCKGEDADFHVDLEPLDEGGNVPRYPSG
NPLRVGTDMRNHARVLFLDHRRNLAQHLPSIRGSILGRLLQPVRREFKLQDNFKQVYEQA
MDLLRTEQVKQIEKTIAETAKQMLGFLGKDAMKSMEIGFGFADPANPFNSLRLQYRESDL
TLPGDELGLGIQSAIVVGIFEAFRQLGEKIGTVIIEEPEMYLHPQAQRYFYRLLCEMADK
DQCQIIYSTHSPIFADVNRFEALRLVRKDRDDRVVVSYVREEDKSALDNVRNRFKLGGRF
DTARNEVLFAKRALLVEGYGDRVAALQLFNQLEVDPDAECIAVVDCGGKAGIELIVGVCK
ALDIPFVVVHDEDVWPIDERADEETRRKQEQENKAEQEKNQRIQACAGAERVFVVQPSLE
AALGIGRNASDKPYRIAEILKTVDVGQPPDALRPFVEAIRQVTRPMEE
>tsc:TSC_c04760 ATPase (A)
MAVTNYERVTRALEHLRAGLAGFVEQEFRSQYGDKSQTEALRFLGDDRLASRKPISEWDA
AALLKVMWEGWNEVFRQTLGQAERTLVSELREWRNKWAHQEPFSSDDAYRVLDSAERLLS
AVAAPQAEELARMKQELLRVRYDEQVRAERRKLGGSLVEAAAAGALRPWREVIAPHPDVA
SGRYQQAEFAADLWQVYLGEAASEYQDPKEFFRRTYLTENLKHLLVQAVKRLSGTGGDPV
IQLQTNFGGGKTHAMIALYHLFGGYSPAELPGVDVVMAEAGVHTLPHARRVVLVGNRISP
GNPMVKRDGTVVRTLWGELAWQLGFAAGGLEEARKAYARIAKDDEHATSPGDALRELFNI
YGPCLILIDEWVAYARQLHDQADLPGGTFDTQFTFAQALTESARAVKNCLVAVSLPASDT
SSSPHTRVEDIEVGGVRGREALDRLRNVIGRIESPWRPASAEESFEIVRRRLFEPMTDPE
QFKARDVTARAFADLYRTQRSEFPTECAEAAYERRIQAAYPIHPEVFTRLYEDWSTLAKF
QRTRGVLRLMAAVIHTLWERGDRNPLILPSTIPMDDPRVQFELTRYLSENWVPVIERDVD
GPSSLPVRLDAEVPNLGKYHACRRVARTIYLGSAPIQGAAHQGIEDRRIRLGCVMPGESP
AVFGDALRRLAAEATYLYQDGNRFWYSTQPTVTRLAEDRSAQLAREPEKVAREIERRVRE
EVRQRPGEFSRVHEFPRGSQDVPDDLDVRLVILGIDRPHIRGQESPALAFAKEILEWRGS
SPRHYRNTLVFLAPDQSRLQDLEESVRRYLAWESILQDTDLLNLSPQQVRQAEEQKRTAN
ATVNAQLPETYLWLLVPIQTDPHGDISWQEIRLQGNDGLAVRASSRLLKDELLITRLAGT
RLRMELDKVPLWRGDHVPVTQLIEDFARYIYLSRLKNPAVLVEAIRDGVALTTWEKDTFA
YAESFDEDTGRYRGLKAGQLVSLSPEAPQGLVIKPDVAQMQLATETPQPPTGTGSNVGKP
PGPVPVPTPVPPPPPPVKLPTRFHGTVTLDPIRAGAEAGKIVQEILTHLINLPGAQVQVT
LEIDTRVPGGIPETVVRIVTENAKTLRFTNHGFEPD
>tsc:TSC_c04770 hypothetical protein (A)
MLRKLIEVSLPLAEINDASAYDKMPGIGAHPKGIHHWWARLPLPTARAILFASVVDDPSS
HPEKFPTEEAQAAERERLFGIIRRMMQKQLHKHPEVYAEARAEMLKYCDGKLPPVLDPFA
GGGSIPLEAARLGFEAYAGDQNPVAVLLNKANLEIVPRWTDHPPVNPEDRRKIGGTGGWR
GASGLAADVRYYGRVILERARKKIGHLYPPVKVTEEMAAEHPHLKPYVGKELPVIAWIWA
RTVPSPNPAARGAHVPLMSTFWLSSKKGSEAWLEPVVDRARHAWRFHVRTGAPKDREAVK
GGTKQAGSGFKCLLTGEPISFEYIRGQASQGRMGVALVAVISETQRGRIYLPATPEQVST
ASIPKPSGFPETDLPENALGFRIQNYGVKKHWQMFTPRQLTAMVTLSDLIREVRADVRRD
ALAAGLSEANADAYTADVVTFLAMALDRCADLNNSLCTWNHADEVVRNLFKRQAIPMVWD
FAEASVLNDVVGGWPTCVVRTVKCIETVYPVRSGHARVIDAASPWNGLRNVLISTDPPYY
DNIGYAALSDFFYVWLRRTIGDLYPDLFATILVPKEPELVAAPERFNGDRLKAKAHFEQG
FRRAFTILREKMDPRFPLTVYYAFKQDDVESGVDEEEGNDEPGNSRIDRTTGWETMLEAL
IGTGFQITATWPVRASQAWRMRAMGSNALASYIVLACRPRPENAPQADRRTFVAELKQEL
PGALRKLQQGNIAPVDFAQAAIGPGMAIYSKYSRVLEASGRPMSVRTALALINQVLTEVL
SEQEDEFDNDTRWAIAWFEQHGFEEGEFGEAELLSKAKVTSLTGLEQAGIVASRGGKVRL
LRPDELPKNWDPDKDKRFTLWEATHHLIRVYWYEKAGDQATASLLRKLGSRGDLARELAY
RLYNVCEKKNWSQEGQSYNALVLGWPELVRLAREQGPAAAPLFESGEA
>tsc:TSC_c04780 type III restriction enzyme, subunit res (A)
MKLEDLQPQALVRGILPDRAVTVVNVQWFGTDALELTYKDPSGRVGNVLLYRDDEPRLEL
LEYGRPWSFDGDGALFRLVSEAHRIRLAYLFDPLLAVHTSLLEPLPHQITAVYEAMLPRQ
PLRFLLADDPGAGKTIMAGLLIKELLVRGDVQRCLVVCPGSLVEQWQDELYRRFQLPFEI
ATNDKLEAARTGNWFLENDLVIARLDKLARDESVQAKLSAPECRWDLVVVDEAHKMSATF
FGGEVKYTKRYKLGQLLSGLTRHFLLLTATPHNGKEEDFQLFLALLDGDRFEGRFRNGVH
QVDVSDLMRRVVKEKLVKFDGTPLFPERFAHTIPYRLSDLEAHLYREVTNYVREEFNRAA
TLEDEKRAGTVGFALTILQRRLASSPEAIYQSLRRRRQRLESRLREVELLHRGGMVSVPV
SLGPTMDPEDIEDLEDAPDAEVAVKEEEVLDQATAARTIEELRTEISTLKRLEALAQRVR
QSGEDRKWRELANLLAELFSPTPLVGRSTGEALHLGGTDKLAASPRQKLVIFTEHRDTLH
YLVERISTLLGRPRAVVWIHGGMGREERSKAQEAFLHDPEVQVLVATDAAGEGINLQRAH
LMVNYDLPWNPNRLEQRFGRIHRIGQTEPCHMWNLVAIETREGDVYHTLLRKLEEARKAL
GGKVFDVLGKLQFEGRPLRDLLIEAIRYGEQPEVRAKLTRAIDEALDVARLQGLVEERAL
VQEVLDSDRLRRIREDMERAEARRLQPHYIESFFLEAFQRLGGSVRQREPRRYEITHVPG
AIRHRDRLIGVREPILRRYERITFEKDLVAPQGQPLAAFICPGHPLLDAVIDLTLERHRD
LLRRGTILVDDRDPGDKPRLVFYLEHAIQDASSTRTGEPRVISRRLLYIELDANGNARHA
GFAPHLDYRPLREGEPSPEEILARPECGWITHDLERRAQAFAVTQVVPEHLEEVRRRRLE
WIEKTRAAVKDRLTKEIAYWDHRAEELRLQEQAGKPAARLNWQEARRRADELAARLKKRM
EQLDLEAQISPLPPVVMGGFVVVPAGLLAKMKGQTALSMQVVADTQASAARARAIVMEVE
RSLGYEPVDREHERLGYDIESRDPRTGRLRFIEVKGRVSGADTITVTRNEILTALNKPED
YILAIVEFLDASSYRIHYIRRPFGREPDFGVTSLRYNIIELLVKAEEPS
>tsc:TSC_c04790 nickel resistance protein; K07785 MFS transporter, NRE family, putaive nickel resistance protein (A)
MRTLPRLLQSLRNPLFARLYAAQTTSLLGDAFTWVALALLAFEVGGAKSASILAGALTLR
VTAFVLLSPWAGILADRVDRRKLMAGADLGRMGVVGLMPWVSEVWQIYALMFLLNALTAF
FTPAYQAALPQVMKQKDYAQAIALSGATYEVLGVLGPGIAGALAGLLGARNLFLLNGITF
LFSALLILTLPASLRVERENTPTSPLGDIREGTLWLWRDGPLRYALLLGLSAAVSGALVL
VGTVGLVRGRLGLGELEYGWTMAAFGIGATLAALAMGAWENRIPRTTFVLLGALVSSLAV
LPADWASLHLVLFLWVLAGAGQNWVNLPTQALIADRTPEVLQGRVYGAHFAWSHLWWVLA
YPVAGWLGTHFPGGAFLYGGLVALGLLLGVELLFKSWKGQGKG
>tsc:TSC_c04800 regulatory protein ArsR (A)
MERHEVPRESRLPAEDLEHVLRIFSALAEATRLRIALGLLEGEESVGRLAQRLQLPQSTT
SRHLAVLRGAGVVAARRQGIQVFYRLKSHVADLLIQAFAHAEHQRLGLPDHGA
>tsc:TSC_c04810 guaB; inosine-5'-monophosphate dehydrogenase; K00088 IMP dehydrogenase [EC:1.1.1.205] (A)
MYEGKILYEGLTFDDVLLLPGYSEVLPREVSVRTRLTKKLHLNIPILSAAMDTVTEAEMA
IAMAREGGLGVIHKNLSIEAQASMVRKVKRSEAGMIQDPVTLPPTATLEDAERLMREYRI
GGLPVVDLYGKLLGLVTNRDLRFERNLKRPVTEVMTPLERLITAPPGTTLEEAEEILRKH
KVEKLPLVDEAGRLKGLLTLKDIVKRKQYPNAAKDRLGRLLVGAAVGASRDLPERAAALV
EAGVDVLVLDSAHGHSKGILEALTYLKETFGDKVEVIAGNVATREGARALAERGADAVKV
GIGPGSICTTRVVTGVGVPQISAILEAVAGVMDLDVPIIADGGIKYTGDVAKALAAGAHS
VMLGSMLAGTDEAPGEEVLKDGRRYKVYRGMGSLGAMRQGSADRYFQEPGRGGETEAKKL
VPEGIEGMVPYKGPVADVLYQIVGGLRSAMGYVGAPDIETFRQKARFVRMTMAGLIESHP
HDVVVIKEAPNYSR
>tsc:TSC_c04820 conserved hypothetical protein (A)
MRAVEALRFATFKEIQRYLDEEGEAFSKKELEDTLTSLVAEGRLEEKEGTYRLARKKGGE
EAFEKLFGD
>tsc:TSC_c04830 conserved hypothetical protein (A)
MDPYREYQDYVVASRLLVALGLSQEVLSLAQYARLRLKRMELVQKGWFGRLESLDERLRY
GFFSNPLKLKEFLKRTAHAPFWASPLAFEALLFPEEQARLTYPGQAGEYYLGWLRLPHLL
MDPLAFEEALREQEARAQALPLFLNAFHRVPGP
>tsc:TSC_c04840 sensor histidine kinase (A)
MSFRLRLSLSFSLLWLLFLVGALYLAGQGVERALRGHLEATLLEDAKRAAEAYRKGQTGT
LLTTGGVYLHLYAEDGEALILTQEAHRLPPEALKEVGEVPRVIWQGGFAAALVRTPLGLL
ALTQDTAPIDLAQKALRQALLEAFFLLFPLGTALVYLTARLTARPLEEAAEEIARRNPER
LDPVPLNLPKDEFGRMVEAVNSLLFALKEAKEKERAFLAEASHELRTPLTVLLGHLDRLR
RNPQDLEALRTMEATAERMRRLVEDLLSLARGEAERTLNPHIVDLKALAEEAAREYGVAF
QGEALEVLGDPDRLLQMLRNLIANGVRAAGREGVWVRLKREGGNALLEVEDHGPGIPEDL
LPRLFERFARGPGGGTGLGLAIAQAIAKAHGGEITVESQPGLTLFRVRLPLLEEEA
>tsc:TSC_c04850 two-component response regulator (A)
MKRILLIEDDAEVARLVELELKEAGFTVEWAKSGMEGLVRHREKKPDLVVLDLGLPDLDG
AEVARRIRATDDTPILVLTAQDAVERKVGLLSDGADDYLVKPFHPAELLARIQVQLRHKE
GSEVLSVGKLELYPKRRQVFFGETEVRLSPKEFDLLHLLMSRPGRVFPREEIEEKIWGKP
LGRDSNVLDVHVANLRAKLREAGAYGYLRTVRGLGYAVRPGRGEEET
>tsc:TSC_c04860 conserved hypothetical protein (A)
MRPLALLLLSLGTVLAALPPLLGPGLPSGTELRLFSQDLRILHGAWRVEGKRLIPLSAPI
PPKLGQEVQLLLVLPGEKPRTFPGVADRGDVVLLQDKERVSLLRLLKEVYGLAPPERLWP
>tsc:TSC_c04870 transporter (A)
MRLRQRFLTGLVTLLPLLVTLYFLAWVYTYSGGYIQSFLRLLNLEVPRTYQPLLPFVGLF
LAGVLIYLVGTVAENYLGRRLIVSLERSLLLFPIVRDIYKAVQQITHTLFGHQEVKFSRA
AVIEYPRRGLYTLCFVVQPVNGRLPPLPEGYTAVLVPTSPVPASGMVILVPTEEVIPLEI
SVEDALKYVVSAGFLLPEKPSGSLTSLPQKAGPSA
>tsc:TSC_c04880 transcriptional regulator, FNR/CRP family (A)
MTQARETVTFKPGEVILYPGVPGPRDRVYRVLEGLVRLEAVDEEGNALTLRLVRPGGYFG
EEALAGMERTYFAEAVTEVVAEPLPKEPHPEEIRQVLLSLAQALSESYRRIERLATQRLK
NRMAAAILELAETPLAHEEPEGLVLRATHDELAAAVGSVRETVTKVIGELTREGYIRSGY
GKIILKDIKGLKELAQSRGDGR
>tsc:TSC_c04890 conserved hypothetical protein (A)
MRKIRPIARRFPLTTPIDDRSEWQSLPLEERLEAVWEMALFWAELEREKARREGREAEIA
TDRLLPVARKRPLPKP
>tsc:TSC_c04900 conserved hypothetical protein (A)
MTPDMLDFLRALHGAGARFLVIGGYALAFLGRPRFTKDLDLWVDAKEAEKVLAAIRAFFG
GDDLGLTPSDLATPGVVQLGYAPNRIDLVILESPSFDEAFARASKHTVQNVTVYVVHPED
FKTLKGAFGRPLDLRDLEEL
>tsc:TSC_c04910 divalent cation tolerance protein; K03926 periplasmic divalent cation tolerance protein (A)
MEEVVLITAPSEEVGRTLARTLVEEGLAACVNLVPGLTSVYRWQGEVVEDREVLLIVKTT
TFAFPRLRERVLSLHPYTVPEIIALPIAEGHGPYLDWLKENVR
>tsc:TSC_c04920 gyrA; DNA gyrase, subunit A; K02469 DNA gyrase subunit A [EC:5.99.1.3] (A)
MSQVLPVEITEELKQSFINYAMSVIVDRALPDVRDGLKPVQRRILFGAYQEGVLPGRKHV
KSAKIVGEVMGKYHPHGDAAIYDALARLAQPWNLRYPLVDGQGNFGSLDGDPPAAQRYTE
ARLSPLGAEMLLDIDKETVDFRPNYDGSLKEPEVLPSAIPNLLVNGASGIAVGMATSLPP
HNLSEVVDALVAMIDNPGITLEEVMRYLPGPDFPTGGKLSRKGIQEAYATGRGSLKVRAK
VRIEEKGQRPMLVVTEIPYQVNKAGLIAQIAALVKAKKIEDIVALRDESDRQGLRIAIEL
KRGASPQVVLNQLYKHTALQTSFTVNLLAIVNGEPKVLPLLSLMRHYLDHRKEVVRRRSL
FDLKKAEERAHVLEGLLIALDHIDEVIALIRASQDASEARKGLMERFGLSEIQAQAILDM
RLQRLVALEREKLLEEYRELMEEIARLKAILEEEGRLWAEVKKDLLRVKEKYGDARRTVI
TEFEDSFNPEDLIEDEPMVITLTAQGFLKRLPLESYRAQGRGGKGLIAGKTKEEDEAIQV
FVAQAHEDLLLFTNRGRVYRLKVYELPEMGRQARGVHVKTLLPLAEEEEVAALLSVRGLD
GEGYLVFATERGLVKRTALREYQNLGAAGLIAIRLLEGDRLIGVALSDPEDEAILATEEG
QAIRFALEEVRATGRDSQGVTGIRFKKPGDRVVSLVTVKPGEMVDLLAVSTRGYGKRTPL
AEYPLQGRGGMGVITYKVSTKVGRLAALLKVRGTEDLLVLSKKGLAIRTPVADIRQYSRD
TAGVKVMNLPEDDEVVSAFAVEEEQ
>tsc:TSC_c04930 aroQ; 3-dehydroquinate dehydratase, type II; K03786 3-dehydroquinate dehydratase II [EC:4.2.1.10] (A)
MVLILNGPNLNLLGTREPEVYGRTTLEELEALCEAWGAELGLGVAFRQSNYEGQLIEWVQ
QAHREGFLAIVLNPGALTHYSYALLDAIRAQPLPVVEVHLSNLHAREPFRQHSVTAGACR
GIVSGFGVLSYKLALVYLAEVLEVGAP
>tsc:TSC_c04940 tRNA (uracil-5-)-methyltransferase superfamily (A)
MKVLTVEKLVPGGYGLARTEEGAVLIKGALPGEVVRGKPVRRKGTLFLEEVEVLTPRPDR
YPHPLPPSADLPLAYESQLPLKEGLVQDALMRIARLSFSLASIHPSPRPLGYRTAAQYAR
HPLGGLAYRFPETQELFRLEEDPLLAEPLAWAFSLLKTWPLPVEEVALRGSLLEGRVLLG
LIGGNPENLKRPARALVREGFAGVVWAEPSPKGRFRGRVQPLYGERTLLERFGPLTATVS
VESFSQVNPLAMGELLEEALNLVSGGKRALELYAGSGLFSLLLAPRFQEVVAVEISKEAE
RRGEADRRRLGIEHVRFHRGDAKEARNLGRFDLVVLDPPRTGLSPEVRAYLLKSRPKEVL
YVACDPATWARDVGELVGGGYQLAFARPYDFFPFTHHVEVLSLLRLGEE
>tsc:TSC_c04950 degU; transcriptional regulatory protein DegU (A)
MIRVLLADDHALFRQGLKSLLEAEGDFRVVGEAKDGWEALRHALEARPDVILMDIQMPNL
DGVQATQAILKEWPEAKVIILTMYRQDAYVFEAVKAGARGYLLKDTDASELIGAIRRVHA
GEVLLDAELAGRIIQDFRAKKESSLPLHAELSEREIQILKLVAQGYTNLEIAAELQLSEK
TVRNRLSEIFQKLHLNNRTQAALYAIREGLAGPEPQE
>tsc:TSC_c04960 peptidase, M20/M25/M40 family (A)
MRLLLELSPLAGEGARGEFVAAHLPRARRDGLGNVWAGEGPVLLLAHLDTVLPPKPPRRV
GERLYGPGVGDNSSGVAVLLSLPEMPGVVRGFTVGEEGLGNLKGARALVETLAPEVVVAV
DGYLPGVVDRALGSVRFRVTLLGRGGHAWGDRGTPNPVFALAEGLSRLHTLFKEVGGEAS
LNASGLRGGEAVNAIPKEASALLEIRALEEEALRTLYHKAQEVVEEAARFHGVEVSLEVL
GRRPAGSTATPKLLQAAEVALAKIGERPQFQPGSTDASAAIERGIPALALGVYRGGGAHT
PEEWVLPQSLWEGREVLLAFLKALGVG
>tsc:TSC_c04970 conserved hypothetical protein (A)
MGVLRGFLSRRYLGFWEAYLKALGVEVVRVEVPPARHQPYCLPVQELLAQVEALKVQGVD
YLLLPDLQGGVESEKGGGQCPWLLDLEATLLRYFPGLPPVLKVPAELSERVLGRVAEVGH
LLTQNPMLVGRALDRVRGLLKPPPPLKTPLGSVGVVAQPYLLEEESFRRTVEEALAREGL
IPYFPDLPPEKLREEGDRLLPMDLPTDRELVGMVHYLHRLGRVRGLLLVVSYACPPIPGI
LRKAVRRLAKPHRLVTLGEDWQEALRSLKEEMQGG
>tsc:TSC_c04980 ABC transporter, ATP-binding protein; K06147 ATP-binding cassette, subfamily B, bacterial (A)
MAMTGWSVAPLRRLGAYLYPYRGRYALGVLLGLLSIFFFVLSPYFLRLAVDALGHGGPYG
RYASLLLLSAGISALLSFFMRRLAVVASRLVEYDLRKDLFHHLLCLDRSFYHATRVGDLM
NRLNTDLSAVREMVGPGIMMGSRLSFLVLLAFFSMYAVNVRLAFYLSLILPFIALAMFYL
LRLIDRRYREAQEAFDQISTLAQEAFSGIRVVKGYALEGRMLSRFQELNRIYMGKSLALA
KVEGPMQALLGFLMGFAFLTVLWVGGGMVVRGEMSVGQLVQFNAYLAQLTWPILGLGWVM
AMYQRGFTSLKRLLELLDREPAVRDEDPLPLSVADLSGEVRLEGVGLWRDGRWLLKDLTL
TVPEGMTLGITGRTGSGKSLLAALVPRLLDPTEGRVYVGGYEARRIPLATLRQAVGVVPQ
EPFLFSETILENIAFGLETLDRERVEWAARLAGIHEEILAFPRGYETVLGERGVTLSGGQ
RQRVALARALAKGPKILILDDALSAVDTETEARILQGLKGVLGRQTTFLISHRTATLRHA
DWIIVLDEGRIVEEGTHESLLEAGGLYAELDRIQRMEVEGEVEG
>tsc:TSC_c04990 msbA; lipid A export ATP-binding/permease protein MsbA; K06147 ATP-binding cassette, subfamily B, bacterial (A)
MSQDASHREQEDAYTKAFDRVLFARILQYVRPYRAQVALALLFLLLTTLTAALTPLFFKW
AIDGALVPKEAKPLAERFALLLWVSLGFLLVRGVNFAATYGQTYLIQWVGQRVLFDLRSA
LFGKLMRLHPGFYDKNPVGRLMTRITSDVDAINQFITGGLVGVIADFFTILGLLAFMMVL
SPKLTLVVLLVVPVLLWVTAWVRNGMRTAYREMRLRLARLNAALQENLSGVETIQLFVKE
REREEKFDRLSRDLLRAWVEIVRWFALFFPVVGFLGDLAVAGLLFYGGGEVVRGVATLGL
LVAFVDYTRQLFQPLQDLSDKFNLFQGAMASAERIFGVLDTEEELKDPENPKPIARFRGE
VEFREVWLAYTPKGVEPTDKDWVLKGVSFRIARGEKVALVGATGAGKTSVVSLIARFYDP
QRGRVLIDGEDVRNYRQEDLRRHVGIVLQDPFLFSGTILDNLRLFDETIPEEKVVEVARF
LGVHEAILRLPQGYHTRVGERGAGLSTGEKQLLALVRALLANPDILLILDEATANVDSET
ERRLQEALYRAMEGRTSIIIAHRLSTIRRVDRILVFKKGRLVEEGTHEELLQKGGYYATL
YRLQYAEG
>tsc:TSC_c05000 folylpolyglutamate synthase/dihydrofolate synthase; K11754 dihydrofolate synthase / folylpolyglutamate synthase [EC:6.3.2.12 6.3.2.17] (A)
MTYREATGWLFAQRRQGERGLSRIRTLLERLGHPEEAFQAVHVLGTNGKGSVVAYLEAAF
RAAGLPYGAYTSPHLMDFRERIRTHRGWILEEEVVEFVVWARGEAWPEPPGFFDLATALA
FQHFQKRGVAFAAVEAGVGGERDATNILPRVALTVLTNVGEDHLEALGGSLEAVAREKAG
AFRKGVPVVTGARGIGLEVVREVARTRGSPLYLLDPLDPLFALPAPPVLKGAFQEENARL
AAAALRLLGFPEEAIAQGLREARHPGRLERFLLEGVEVYLDGAHNPPAAEALSREFSNYH
LVFGAFPRKDVKGVLAHLLPKARSVRYTRAGEGALGRELGEPFFEDPWEALGEAVKAAQG
DGVPVLATGSLYLVGALRGRLLPRFGQDPP
>tsc:TSC_c05010 putative lipoprotein (A)
MRKGFLFLLLFLPLLSACELLEGTGYRVAEAQLLFPEATERWTYFYGEPREVRLGTQVLR
LEKASGESLWAVPGALWVGGNPVLREVGPALRPLAEAVRGIQGSLLEVRAQANLRATWFY
DGVGWVRLTGSLREGESRSLVQPAQYQTPDLYAFTGTETQVLLREILARRGGRQVVVFEL
SDPVLRPLAFDPIPDGYRVGALQVQYGLRVEVVTPPPPAYRILERGANAAYQETEPKAFL
ANNPTRFAEVWNLVVANRIPRPPAPSVDFRTRSVAAFFWGLKPTGGYGLEVVGITYAGGT
ARVILNLQSPRPGAIVTQALTSPYVILELERVSRVVFTDPSGRVLAEARE
>tsc:TSC_c05020 gsiD1; glutathione transport system permease protein GsiD; K02034 peptide/nickel transport system permease protein (A)
METPTRQALRRFLKSPSGKVGLVLTLFLVLLALSIPLLKPYDPTTDRDYLNRLKPPTLEH
PFGTDHLGRDVFTRVLHGSRISLQVGVISVSIGLFLGTLLGLLAGFYRGRTELLIGWLAD
LLLAFPGTLLAIAIVAVSGPSLQNAMLAIGIVQVPVYIRLARSMVLSLRELDFVQAAIAL
GAGNGRILFRHILPGTLAPLVVQATLSIGTATLEAAALGFLGLGAQPPAPEWGAMIADSF
KGGYAMNAPWTMIFPGLFIMLTVLAFNLLGDGLRDALDPRSR
>tsc:TSC_c05030 ABC transporter, permease protein; K02033 peptide/nickel transport system permease protein (A)
MWSYVLRRLLGLVPVLFGITLLVFLFLQLIPGDPAQAILGERGTPEQLAALREKLGLNKP
LYVQYLTFVKNILTGDLGTSAVSTIPVAEELKRRWPATFELALAATLVAVIFGIPVGILA
AVRKNSLLDTLSMSLSLVGVSMPVFWLGLLLVYLFAVNLHWLPTGGRLSTDLAIDFRPIT
GFLVLDGMLALKPEVLMDALRHLILPALTLGTIPLAILTRITRSAMLEVLSQDYVRTARA
KGLAERQVILKHALKNALLPVVTIVGLQFGTLLGGAILTETIFSWPGIGSYIYEGILNRD
YPVVQAGVLVVATVFVLVNLLVDLSYALLDPRIQYR
>tsc:TSC_c05040 dipeptide-binding protein; K02035 peptide/nickel transport system substrate-binding protein (A)
MKRKILLGLVVALGLGLAQKTLVFGSNGEPVSLEPGNITDGISIYVQRQIYDTLVDFKPG
STEVTAGLATSWFSSPDGKVWTFRLRQGVKFQDGTELDAEAVKFNIERWWDPKNPTRIDA
AARYEIWPELFGGFKGDPGSILKDIQVVDKYTIRFILNQPFPAFPAAIGSGYFGIASPAA
IKKDGAKYGSPTGSAVGTGPFRLVEWRPGEQVVLEKNPTYWKQGFPKVDRVVFRVIKDPA
ARLAALKAGTIDFTTDIPPANLKDLEADRNLDAVFRPSFNVGYLALNPSHKPLSDPRVRQ
AIAMAVNKKAIVQAFWGKLGLTDGHFTPPSMKAFQSPKVTDFEFNPQKAKALLAEAGYPN
GFDLELWYMPVSRPYFPTPKEIAEAMAADLSAIGIRVKLQTKDWASYLADRKKAPGFQAY
MLGWTGDYGDPQNFYDPHFACPIADLFDSAGKPLCVKELGDILTKAATTPNLEERKRLYQ
QADEITFNLALRIPIVHSQPLLAKRKNISGWVPSPLGSESFESIEKR
>tsc:TSC_c05050 branched-chain amino acid ABC transporter, ATP-binding protein; K01996 branched-chain amino acid transport system ATP-binding protein (A)
MSLLELRDVHTYYGHIHALKGISLRVEEGEIVTLIGSNGAGKSTTLRTISGLVKPRQGEV
LFQGRPIHRLPAHQIVALGVGHVPEGRKIFPRLTVEENLEIGAYLENDRKVVQKRKEEVF
ALFPRLYERRAQKGGTLSGGEQQMLAIGRALMQNPRILLMDEPSMGLAPVLVDFIFETIQ
KLNQEGKTILLVEQNARLALQIAHRGYVLATGEITLEGPARDLAQNPEVQKAYLGEG
>tsc:TSC_c05060 hmgG; HmgG; K01995 branched-chain amino acid transport system ATP-binding protein (A)
MKALEVTQATKRFGGLVAVNDVSLSVNQGEIFSVIGPNGAGKTTFFNLLTGIYPPDEGRI
LLFGKDVTGLPPDRIAKEGVGRTFQNIRLFGAMTVLENLLVGMHIHIHVPYFHAVFRTPL
ARKEEKRAEEEAKRLLEYVGLLHRKDELAKNLPYGEQRKLEIARALALKPRLLLLDEPAA
GMNPRETEELQAFIQRLREELGITIVLIEHDMRLVMRISDRIAVLEYGSKIAEGTPEEVR
TNPRVIEAYLGKGAAGGAA
>tsc:TSC_c05070 branched-chain amino acid ABC transporter, permease protein; K01998 branched-chain amino acid transport system permease protein (A)
MNALSFLLSLAYLGLAFLAPSPVSHLFGLAALGVTAFLRLSPTWRTLNLALLTLAFTVGL
MRSGNTLGLIGLVGILVALTTLPRIPTGIRVLLALAILLLSVPLAGFANTFVFELGIQIG
IYAAMALGLNVVVGMAGLLDLGYAAFFAVGAYTWAIFGSEQAKNFMQGNFPLPGEYMYLF
MGIAIVTTALTGLVIGLPALRLRGDYLAIVTLGLGEVVRILANNLDHPINFTNGPQGITP
VQRPPIDWFRQLMATLGVHLDRTTDYQLFFYFLVLLMIGLVVLVNVNLANSRFGRAWVAI
REDEVAARSMGIPLLPTKLLAFMTGAAFSGVMGVIFAAQRTFVSPESFTLLASITILGMV
ILGGMGSIPGAILGAAALTILNLDVLKTFSEFVRTSLPQIPNQVDPAKYERLVFGLILVL
MMIFRPEGLIPEKRHKAEMEEA
>tsc:TSC_c05080 hmgE; HmgE; K01997 branched-chain amino acid transport system permease protein (A)
MLEQILALLPQVIFDGFILGFVYAMVALGYTLVYGVLELINFAHSEIFMIGAVVGVEVFR
YLAPQVESGFLLLLLALILGGAVAGITAILVERFAYRPLRKRGTTNRLVPLITAIGVSFI
LQDLVRLIEGLWHNEFFLRMRTVEDLEGSVELFGGAIFAQTKSFILMGVSILMLVGLTYL
VNRTKLGVAIRAVAQDLHTASLMGIDPDRIISRTFLIGGSLGGVAGVLFALQYTTITPYV
GFLPGIKAFTAAVLGGIGNIPGAMLGGLVLGQLENFFGTYLPILTNGNFGTEYKDVVAFL
ILILILLLRPQGLLGQVVKEKV
>tsc:TSC_c05090 leucine-, isoleucine-, valine-, threonine-, and alanine-binding protein; K01999 branched-chain amino acid transport system substrate-binding protein (A)
MRKIGLLVAGVAALGMALGQANVIKIATQSPLSGPQAALGEQIKLGAELAVEEAKARFKA
LGFDLALVPYDDQANPDVGVANANRIINDPDILGVVGHLNSGVAIPSSEVYARVNLVMVS
PANTNPRVTDRKLPNVNRICGRDDVQGPVGAQYAFNNLKVKNVFIIHDKTAYGQGLAEEF
RKRLEALGGKAVAFVGTEETSNFVPIINQIRAARPVPELIYFGGIYSQIGPFVKQLRERG
VKTRLMGGDGLDSSEFVRLAGKENAAGTFYTTVAGPVSAFPKAKAVAQRFKQKYGKDMEG
FGIYAYDSANVILAGLEAAIKAAGGKKPTREQVAQAVRQVKMEGLTGTIEFDDKGDNKKA
KYFVMQVASTGNWADNKLIRVIEMAAPGAK
>tsc:TSC_c05100 glnA; glutamine synthetase, type I; K01915 glutamine synthetase [EC:6.3.1.2] (A)
MAYTKAEILKALKAEKVKFLRLQITDILGVVKNVEVPESQFEKALDGEIMFDGSSIEGFT
RIEESDMLLKPDYNTFVILPDALEDPARGRVARLICDVTYPDDRPFEGDPRYVLKRQVER
LQKLGFDNMYAGPEPEFFLFLRTPDGLPTVETHDKAGYFDLAPIDKGEEARRDMVNVLVA
MGFEIEASHHEVAPGQHEIDFKYADALTTADNIATFKWVVKKVALNHGLHATFLPKPIRG
INGSGMHTHLSLFKNGENAFFDPKAEYQLSKTALHFIAGLLEHAEGMVAITNPLVNSYKR
LTPGYEAPTNIAWSAANRSAMIRIPARRGVGTRAELRMPDPSSNPYLALAVMAAAAIDGI
ERKLLPPPPIQRNIYHMSVRERRKHKIRELPGTLREALEALRKDPVIREALGEHVYTHFL
QAKQMEWDDYRVTVHQWELDQYLATY
>tsc:TSC_c05110 surE2; 5'-nucleotidase; K01081 5'-nucleotidase [EC:3.1.3.5] (A)
MYKRREILKAGAAFGLAGLGLGRAQGGFTLTLVHTNDTHAHLEPMELTLSGKKVKVGGVA
QRIAFFDRLRASRKNLLFLDAGDVFQGTLYFNQYRALADRYFMHRALYRVMALGNHEFDL
GPGPLAEFLKGARFKVVSANVGVEREPRLKGLFAPYTVVLVGGEKVGVIGLTTPDTREIA
NPGPTVDFLDPYETAQKAVYELLKKGVNKIVVLSHLGYGEDLKLARRLVGVQVIVGGHSH
TLLGSFPHKELAPAGPYPTVVKNPEGKDVLVVQAWEWGKVVGLLEVTFDAKGELLAYKGE
PILMTPEVSPEDFFAKEALLAYAQPVMALMGQVIAQAKVDLIGERAIVRKRESNLGNLIA
DGMVWKTRNAGVQIALQNGGGIRTSIPKGPITVGKVYEVLPFGNTLVVMDLKGKEIKAAL
ENGVSQWEQGAGRFLQVSGLRYAFDLSRAPGDRVVRVEVKTEKGYVPLDLEATYRVVVNS
FIAAGGDGFTVLKEAQGYRVDTGFSDAESFMDYLKELKEVEAGLEGRIEVLNEPKGERPA
YWAFGLPVGVGV
>tsc:TSC_c05120 putative mosc domain protein (A)
MTGKVISLHLGLGSGLPKPQMEVLELIAGFGAKGDRHAGKDPDRAVLVAGLPAYEKAREA
GIDLPFGALGENLLLDLDPHHLPPGTRLRVGEALLELAQVCTVCSSLSQFDLRLPKLLYE
GRGLYARVLEGGTVRVGDPVQVLVAV
>tsc:TSC_c05130 cytochrome c-552 like protein (A)
MHKLRKSLLPVSILILGFAGYLALGQYTLPEGPGKDLVLAKCQTCHDIGFVARERLSRER
WNAIIDEMVTRGLQITPEERSAILDYLATYLGTEPPPTPPQVQPAPTPKTGAQVYANCAG
CHGPQGEGNPPAFPPLKGHVEKLLKAEGGRTYLLLVVLYGLQGPIKVEGKEYAGIMPGFA
WLSDEEIALVLNHLAGWGAPQGFKPYTPDEVKAARAKALTPEEVLKLRQGLKLP
>tsc:TSC_c05140 putative sulfite oxidase (A)
MPLGRSPMEKIDRRTTLKLMGMGAALLAAGGRGLAQQAPTADQLVKGKNPKLIVLSQRPI
VLETPYDLLASNPEKTPKDLLFIRNNVDLPGYNTVEGASPQGWKVEVGGLVDKPFTFEAS
ELFAMPQTEVIMVLQCSGNGRSLFQPRPSGNPWKRGGVGNVTFRGVRLKDLLAAKGVKLG
EKAFFITAHASRQGNAPEFVRSVPIQALEHALLALSMNGEPLPAVHGGPVRLVFPGYFGV
NNVKWVQKIEFTEAENTTPEQMPRYRVPAIPNTHLPFLPQEPGKTYPYNFQNSRPNWLVT
INSFIFAPLEGQRVQGPYVRVEGVAFNDGIVPIVSVEVSTNGGRTWHQAQLATQGKSFGW
VRWQTTLYLRPGEHEVMARAWDATGRSQPLDGNIAWNERGYEYNGVMRVKFTVA
>tsc:TSC_c05150 mutS1; DNA mismatch repair protein MutS; K03555 DNA mismatch repair protein MutS (A)
MLKGEGPGPLPPLLQQYVELRDRYPDYLLLFQVGDFYECFGEDAERLARALGLVLTHKSG
KDFTTPMAGIPIRAFDAYAERLLKMGFRLAVADQVEPAEEAEGLVRREVTQLLTPGTLVQ
ETLLSKEANYLAAIATGDGFGVAFLDVSTGEFKGTLLKSKSALYDELFRHRPAEVLLAPE
LRENQEFVEEFQKRFPVMLSEAPFEPVGEGSLALRRVQGALLWYARWTQGEGFSPRPFRP
YDPGAFMHLPEATLRALEVFEPIRGQDTLFGVLDETRTAFGRRLLQSWLRHPLLEAGPLE
ARLDRVERFVREGALREGVRRLLFRLADLERLATRLEMGRASPRDLGSLRRSLEILPELR
ALLGEEVVLPDLGSLLEELRAALEEELPLKLSEGGLIRQGYDPHLDALRQAHREGVAYFL
ELEEREKARTGIPTLKVGYNAVFGYYLEVTRPYYERVPPEYKAIQTLKDRQRYTLPEIKE
RERELYRLEAQIRRREEEVFLELREKARKEAEALREAARVLAELDVYAALAEVAVRYGYV
RPRFGDRLQIRGGRHPVVERRTSFVPNDLEMAHELVLVTGPNMAGKSTYLRQTALIALLA
QIGSFVPAEEAVLPLFDRILTRIGASDDLAGGRSTFMVEMEEVALILKEATERSLVLLDE
VGRGTSSLDGVAIATAVAEALHERRCYTLFATHYFELTALPLPRLKNLHVAAKEEEGGLT
FYHQVLPGPASKSYGVEVARMAGLPKEVVERAKALLQVLTARREGAAEAVLEKLISLDPN
TLTPLEALRLLHELKALALGAPLDTIKG
>tsc:TSC_c05160 mutL; DNA mismatch repair protein MutL; K03572 DNA mismatch repair protein MutL (A)
MIRPLPEELRGLLARGEVVFSLRDVVRELLENALDAGAKRVRVELYGGGRERAFPEGNTW
RAFPEGNTWRAFPEGNTWRIVVEDDGQGIPLAELPLAVEPFATSKLLDPGRITTLGFRGQ
ALYALRQAALLRIRSRPRFQVGGGLLLARGERVEVREVPAPPGTRVEVVGWEGEGSEREV
AELLRRYLLHYPWLSLAFFAEGEARLLFPGAGLKEAARLAFGRVLTERLLPVEREAGGMR
LQGLLSGPQASRTRPDLLFLAINGRPVAWPEGLLKTVRRAYRELLPEGHFPVGVLNLTLP
LEAFRLRLDARKEEVAVLEEVEAFVEEGLREAFQRHNLARSLPEPRPLMPLSPPTPSGLP
PLRYLGQFRGSYLLAEAGDTLYLVDQHAAHERVLYEEFQRRLKEEGLRELPYPVLVELSP
AEEVLLPERQEALASLFALEAFGPGRVRLLAAPSFLHPYPLLLPEIFREALRGEGKSLTE
LLARLACLPAVKAGHPLSRAEGQALLDALLQCQTPWVCPHGRPTLLALKEEDLIRRFGRR
SGARAGEESRPRRPEEGLPEEPWPRGG
>tsc:TSC_c05170 purU; formyltetrahydrofolate deformylase; K01433 formyltetrahydrofolate deformylase [EC:3.5.1.10] (A)
MEEARLLITCPDRPGIVAAVSGFLYAHGANITDLQQYSTDPEGGTFFMRLAFTTPHLDLS
RPALERAFQDVVASRFHMEWRLAYASERKRVAILVSKPAHALLELLWRYRVGELSMDLRM
VISNHPHHQEEVERFGIPYHHVPVEKGRKEEAEERILALLEEERVELVVLARYMQILSPG
FVARYPMRIINIHHSFLPAFAGADPYRQAHERGVKLIGATAHYVTEELDQGPIIEQDVVR
VSHRHPVAEMRRLGQELERTVLARAVRWHLEDRILVHGNKTVVFV
>tsc:TSC_c05180 protease Do (A)
MNLARSFVGFLVLSLMAGAVLWWGLSNGQTQRSQPAPAPAEAGLLEYERNTVEIVEKYGD
GVVYVGVVTRPQNVQLPPGFEFFAPFLQMPPQEGTGSGFVIDKEGYILTNYHVVEGASRI
TVKFHNDPKEYQARLVGAAPPLDLALLKVEAPKEKLVPLVLGDSDRIRVGQKAIAMGNPF
GLEFTVTQGIVSAIRENPGAIGDESGLVPQVIQTDAAINPGNSGGPLLNSRGEVIGINTA
IFTPTGQFGAAQFAGVGFALPINLVKQYLPELKAGKTLTAEEIVRSRPRLGVSLIPLSIY
PERLRQQYGLPASGLMVQEVERNSPAARVGLRAPSRFAYIQLPTADLTAIPHRAPGSAGR
RGG
>tsc:TSC_c05190 conserved hypothetical protein (A)
MEWALEVFKGMEERRLPGETEAVWNLVRDGEVWTYRVWASPYLPEEVRAFPGARQVVRME
REVRHKGTGEVRRTVSYALTSLGPEVAEARRLGELLLYRWEVENRSFWVRDVLLHEDACQ
VRGVGAQVLAALRAFLVSMLHRQGVREKKAALEAFSFNPLSALRFLGLYAV
>tsc:TSC_c05200 conserved hypothetical protein (A)
MTLREALSQIPDPRARNRQYPLWGLLALILVAFLSRVDSLRGVERFARTNPHLLPHLGLR
KAPGHTAITLLLHRLDPEKLQAALLQVFPEADLGEVLVVDGKHLRGSGKGKSPQVRLVEV
LALHLHTTLAQARAEGREDQALLELLDRLGAEGLKGKVVVGDAGYLYPELAGKVVQKGGR
TSLS
>tsc:TSC_c05210 periplasmic serine protease (A)
MGVDGDVLLKADGVPLSSIAQLRQVLYGKKPGEAVSLEVWRQGRTLTLKVVPQILR
>tsc:TSC_c05220 conserved hypothetical protein (A)
MKPAIFRNKLAQLPRSWAFWLTLVLLGLVRVVVVVDGQQKRYLFLSAWEQGRVEFVNSVT
GKPVLLEFHLPWAFQGFRAFTDPETEAYYTAGEYPWNQALARERRKTLAYCSEVGLALKL
GSTWFRVEKGCLRLRLLWPP
>tsc:TSC_c05230 immunogenic protein; K07080 uncharacterized protein (A)
MKRALLILLALAGLGLAQKPKVVIATGGVGGVYFYYGTTLAEIWSKAGVAEAQAIQTAAS
IDNLLLLENRTSGGTYYCGTVLPDSAYLAYTGQHDRFKEKPAKSVRILFAMYPNFLHIVT
REGTGIRVVQDLKGKRVSTGAPGSGTEVEALLVLQAAGISPKDFAKQERLGAQESANALA
EGNIDAFFWSGGLPTGAITELSAALARKGQRIHLVPLDPKSTVVQTFQKRFPGLAGPGVI
PKAVYGTRSDTPTLIFWNLFVCPQSLPEEAAYALTKATFENLATLRQAVAAARDTTLENA
VRLVGGTIPYHEGALRYFREARALK
>tsc:TSC_c05240 transporter (A)
MELEHPKTPSTPLARLTHWILILGALYSLYLVLHPFTPLAKAEIPILDIVQLQRSTHVLF
LLLGGYLVSFYLPRKRTLGAWVYFAFTLIPLYNFLFPSVPGVNLPWEAKAVGLLYWGVAA
LPAILPRLKPPADLLAVLLALFPTLYQLRFFEELVYRAVLPEPWDMAMSFGLIMLVLGLV
YRLLGPVMPVLVLFFFSYNLYADLFPGAFRGSRQGIDLLLGKTFNETEAGIYGLITGVSA
KYLVYFTLLSGMIVALGLGKVVANLALALVGKHPATPGRVTGLASVFMGMFSGSGAADTQ
FVAALTKPLYERAGYDRLVAAGLVATAGTIALITPPVLGSIAFIMVEILQISYLKVMIMA
LGPALLYLTAVLAFNEFYSRKAGLPPVGAELGMSRRAYILRYSTLFLPILLIIAMLYMGY
EVRTAASLALLFFILLTYLDPTLRPKNLAPIFQGLSEGFRTLLPIGTAVTAANLIFAMMV
ISGLPSKFSQLLQQVSGESLLLATLITAIFSLILGMGVPPTATYVLTSALTAPAIIALAK
QNGIPDSAAILATHMFLFYYAVLADVTPPVALSAYAAASVFGTNPLVTGVYAARVALAKY
LVGFFFLLSYSGTALLIVPVLENSPPGEAWSMILERFFSVAIGIVYLSASAAGYTRRPLA
RWEAWALGILAVFLFAPYGPLNLAAFLLGLPFFRKGLTGARGKP
>tsc:TSC_c05250 immunogenic protein; K07080 uncharacterized protein (A)
MKRVLILIGLVALGLGLAQKPKVVIGTGSTGGVFFYYGTAMADILNKAGAVEAQPVQTGG
SYDNLQLLRDRTSGNTYYCALTTTDSAYLAYTGEEPRFKDKPAKNQRVLFYMYPSFIHLV
TTEKTGIKVVQDLKGKRVSTGQPGSSTENLALLVLQGAGIKPETFAKRERLPVAEGAKAL
AEGTLDAFFWVGGVPTSSIVELSQTLTRKGDRIYLVPIDPKSTTAQVVMKRFPGLVDPYK
VPKNVYNTRTDVPGLATGNIVVCPDTLPAEAGYAIMKAVFENLDTLRTAVAAAKDTSLEA
TARLYGKLPIPFHPGAERYLKEKGLVR
>tsc:TSC_c05260 CBS domain containing protein (A)
MLQRGFPLFRILGIPLYLDFSFLLMLPLLAFLIGSNLPVYLELFGLPQDPSLLQGTLPFL
LGLSAALGLFASVLLHELGHALVARRFSIETKRITLWLLGGVAQMERIPREPKKELWIAL
AGPTVSFALALFFRLVQAESGALGFLTHYLALVNLMLGLFNLLPALPLDGGRVYRALLAM
RKPYLQATRQALALSQVVAWALGLFGLVVFNPFLVLIAFFVYMASRAEVEASLLAQALSG
LKVKDLMTPNPLVIPPELTVQEVLELALAHKVSGFPVVEEGRVLGVVGLEGLEGANPLAP
VVHYLKEPLILSPEEDALTALERMAEHGYARALVMEGGRLVGILSKTDLLRAFQVRMLGH
SSP
>tsc:TSC_c05270 major facilitator superfamily MFS_1 (A)
MLALALLKDPLYRSYWLALFTSQMGTWMQSAAQGWLVLLLTGSAERLGLVVALQFLPSLL
FSLPAGVLADRYPKRNLLIFTQGGMMVLALFMAFLILTGQVRYGHVLLFAFLYGALNAMD
LPVRQSFTVELAGRDRYPGAIALNSFGFNTSRLLGPALAGVLIALFGVGVAYLANALSFL
PLLFVLRRVPLGPRGEEGDGRWWREAQEGVRFVLEHPVVRRVVGLVLFASLLGMNFQTLV
PSYARLVLGLSATGYGGLLSSVGLGALGAALVMAFTGRPKPGRLLLGVFSLSLAHLGLFL
PYAFLVPFFLALGGFGMISVLINANTLVQLSVPDRIRGRVMAVYSLVMLGTGPLGAYLTG
FLFERFGGRLAALLLGGCLLLVGLYQLRPWPREPNPPA
>tsc:TSC_c05280 wecB; UDP-N-acetylglucosamine 2-epimerase; K01791 UDP-N-acetylglucosamine 2-epimerase (non-hydrolysing) [EC:5.1.3.14] (A)
MKRVVLAFGTRPEATKMAPVYLALKEHPHIKPLILLTGQHREQLRQALGLFGIQEDRNLD
VMQERQALPDLAARILPQAARALEEMRADYVLVHGDTLTTFAVAWAAFLVGLPVGHVEAG
LRSGNLKEPFPEEANRRLTDALTDLDFAPTPLAKENLLREGKKEETILVTGQTGVDAVLL
AARLGRLPEGLPPGPYVTVTMHRRENWPILGELARALKRVAEAFPHLTFVYPVHLNPVVR
EAVFPVLKGVKNFLLLDPLDYGPMAALMRESLLLVTDSGGLQEEGAALGVPVVVLRNVTE
RPEGLEAGILKLAGTDPERVYRTVKELLENPQELARMRQAKNPYGDGRAGIRVAQGVAWR
LGLGPRPEDWVP
>tsc:TSC_c05290 glycosyl transferase, family 4; K02851 UDP-GlcNAc:undecaprenyl-phosphate GlcNAc-1-phosphate transferase [EC:2.7.8.33] (A)
MTELLKKIGIAEPTGTGWLTVAFAFLVALFFTWRFLPHVRRFALKVGWADMPNERRLNRE
PLPNAGGLAVYAGVVLALVVAAFLRPILVEHVLIQILAILLGGAWLVLVGFIDDQFGLPP
LFRLFVQTLAALLLMAVGVRFEAAFGTPLDPVLGFFLTWLWVVGITNALNLMDGLDGLAG
GVAYISAMSLLFVSAQFPYWAAGTLVLAALAGAALGFLRHNLHPSRIILGDAGAYFLGFT
LAATSLLGNLKLTTFLGLLPPALFLLLPILDTTQVVVRRLLRGQNPLSTPGKDHIHHRLL
ARGLSQRRVAFLLWGLALLFNLLAMAYLGMPKEAILASLFATVSGLGWVTYRRLRALWRG
AE
>tsc:TSC_c05300 upp; uracil phosphoribosyltransferase; K00761 uracil phosphoribosyltransferase [EC:2.4.2.9] (A)
MRITLVDHPLVQHKLAHLRDKRTGAKDFRELAEEVSLLMAYEAMRDLELTETTVETPVAP
ARVKVLSGKKLALVAILRAGLVMVEGILKLVPHARVGHIGLYRDPESLKPVQYYAKLPPD
IHERRVFLLDPMLATGGSASHALTLLKEKGATGIKLMCLIAAPEGLERIAQDHPDTEVVV
AAIDERLNDHGYIVPGLGDAGDRIYGTK
>tsc:TSC_c05310 putative phosphotransferase enzyme family (A)
MGLRKTYAKPYSRGISSPLEALRISPVVLSALKGLLSPDTLSRLTPLGGFEARVYTDGER
VYKVYQPGEAHLAALEAERMARAGLGSFVLGVAQVEGQGILVIRHFPGKPFSPESFTPKA
LAALSHLFLSLHRLPEPGYVEREELSERLERFAESLGSVPEALSLIKALMREVTWVAGVE
KRFCHRDAWAGNLLLKTQENPSHDDPEVLLVDWVRSGGDDPARDLALLKTGSLDLLGEKR
AREALFRLVQFYPKEVRERLAFYVPLTYLHDLHWFRTKKPEGFLEALADKLPRALSFFQD
CFPLRNRAC
>tsc:TSC_c05320 radical SAM domain protein (A)
MELLRPEATVLSLGDRVLSFDREGRPYHYFRQGLTYKRALDGSLHLRYREGERRRRRLEE
AGALEVYREILGIAEAHLKDPGRREEVLRWTPEALSDPTPYRRAYAWPVSILPPDAYLSV
VLQATTGCTWNRCAFCSFYQDRPFQKRSPDAFREHVERVLELLGRGRLLRRGVFLGDGNA
LALGEPLLPLLEEVRRAFPGEPILGFLDLFTGLKKEAAWWERLRALGLRRVYIGLETGHP
PLLALLNKPGHPREALPLVNALKEAGLSLGVILMVGAGGLAYAGAHRRESLALLAELPLG
KEDVVYLSPFQEEPGTPYALLGLKPLPDVEAELAAWARELRRLGLRVARYDIREFLY
>tsc:TSC_c05330 nqo1; NADH-quinone oxidoreductase, subunit 15 (A)
MELLSWMREYAREKGVRFEKEADFPDFIYRMERPYDLPTTIMTASLSDALGEPFLLADVS
PRHAKLKRIGIRLPRAHIHLHAHYEPGKGLVTGKIPLTKERFFALADRAREALAFA
>tsc:TSC_c05340 thioesterase superfamily protein (A)
MDLNQLGKEVLKAQPFSQYLGMELLSAGEEGVELALKVRPEFYQHLGVVHGGVIAALMDN
ALTFAGGLVLGPGVLTVEFKLNFLRPAKGERLLAHGKVVQAGKRLAVVQGKIYSEEPEPR
LVALGQGTIAKV
>tsc:TSC_c05350 hemN; oxygen-independent coproporphyrinogen III oxidase; K02495 oxygen-independent coproporphyrinogen III oxidase [EC:1.3.99.22] (A)
MASLYLHVPFCPTLCPYCDFHVVRRGPGWVEAYLKRLKEEAQRLYEIHPEPLKTLYLGGG
TPSFLRDRELIALFQALPWRLEADAEVTLEANPGTLNRERMALLKDLGVNRLSLGVQSFQ
EAVLRFLGRAHGRRGALKAVEMALEGGFRVSLDLILGLPMQEVEKDLKEAASLGVGHVSA
YTLQLEKGTPFALSGLKEDPEREAWAMGKAEEILEGAGLVRYEISNFARPGEEARHNLAY
WRNGFWLALGPSAAGQYPGTGPVYAFRRTNPPLPRWLLGEPPQEEAISPLEHAKESLMLG
LRLKEGVDVEAVERRTGLSLWPSLQPAAISLAEAGFLEIEGLRLKPTRRAFPLLHPVVLK
LWEALEASPNRRM
>tsc:TSC_c05360 putative hepn domain protein (A)
MPRETSDPWTWLTRAKSNLARARLGRTSPEVAWEDPCFDAQQAAEKALKALLIALGIPFP
KTHDLARLLELIRPHLPVPPGLEDLVRLNPFAVAGRYPGDLPEATEEDWKEALLLAEQAV
AWAERVLTQD
>tsc:TSC_c05370 putative nucleotidyltransferase protein (A)
MEYPELAPVLEAILKTVPAQKIILFGSRARGEAHPESDYDLLIVVPPEYKTMRVWKDLYL
AASKAQKGFSLDLVLATEEDLARYRDAWMTIYPEALKEGRVLYAA
>tsc:TSC_c05380 ttuD; glycerate dehydrogenase/hydroxypyruvate reductase; K00050 hydroxypyruvate reductase [EC:1.1.1.81] (A)
MKSLLLATFRQALVEAHPYRLTLRALPKARPHLILAVGKGASWMLKAALDRYGEVPYHLT
LPKGQDALGLRAVFAGHPLPDGESLRAAQEVLELLKGLSPKARVLALVSGGGSALWCLPL
GISLEAKRALTEALLKSGACIREINAVRKHLSQVKGGRLLKATQARLHVLLLSDVPGDDP
GVIASGPFHPDSSTYLEALAVLDRYGLAFPEARRVLEEGLRGRFPETLKPQDPALKRLSY
RIVGRNLDLLKAAQGFLRRQGYRAVILSDRFGGEARALARFHAELVETLRAHGLPFKKPL
FLLSGGEAQVQVRGKGRGGRNLEFLLALYAHLQAPLYALAADSDGLDGPSEAAGALLTPE
VWNLGLDPRPFLEANDSYGFFEQAGTLLKTGPTGTNLNDFRLLFVD
>tsc:TSC_c05390 PilT protein domain protein; K19686 ribonuclease VapC [EC:3.1.-.-] (A)
MVLDTSAVLAILLREPGYETLLQRIVRGEPPKIGAPTLAEAGIVVVARLGFSYLHLLYEL
LEALGAEVIPFTEKHAREAIRAYKEFGRAQHPAGLNFGDCLSYATARVEGMPLLYKGDDF
AQTDLGQK
>tsc:TSC_c05400 conserved hypothetical protein; K19687 antitoxin VapB (A)
MAFTIRDKDVERLVEEVTRLTGESRAEAVRKALEMRLAELKPRQGLQNLLRTLEDKIWSK
IPPEYLDKPLSQEETERLLGYGPKGF
>tsc:TSC_c05410 glcF; glycolate oxidase, iron-sulfur, subunit GlcF; K11473 glycolate oxidase iron-sulfur subunit (A)
MQHRIPVETLGKEGEVMAHAIEACVHCGFCLPTCPTYLVLQEEMDSPRGRIFLMKEVLEG
NLSLEEALPYLDRCLACQACVTACPSGVPYGELIATFRLHTESKRHRYPLEQVYRQSLLR
ILPYPERFRPLAELGSRLKPLLKPLPLPKALKAPIALLPDRLPDRESYQEVYPAKGQRRA
RVGILLGCAQQVLRPSINRATIRVLQENGVEVIAAKEQVCCGALNLHAGDKEGARALART
NLRVFQEVDYVVTNAAGCGSGMREYPLLFLGEPEEEEARALAAKVKDLTVILDELGFIPP
PPPPRPLRVAYHDACHLAHAQGVREAPRRILKASGVEVLEPKEWEICCGSAGTYNLFQPE
IAEVLGRRKAENLQATQPELVVTGNIGCLTQIQAYLDKSIPILHTAELLEMLYIGRHPGE
TDGGGDAL
>tsc:TSC_c05420 glcE; glycolate oxidase, subunit GlcE; K11472 glycolate oxidase FAD binding subunit (A)
MPEVRANSLEEVQEAVRTCPRLRPKGGGSKPALSTPKDGETLLDLSGLRGILEYAPEEFV
FTAYAGTPLKEIEETLRAHGQYLPFHPPLVEQGATLGGTVAAGLSGPMRERFGGLRDFIL
GVRFVDGEGRVVRGGGKVVKNAAGFPFHRLMVGSLGAFGVMVELSFKVFPSPRATQTLRL
TYGNLAEALAAMERLRVLPLDLLALDLIPPATLEIRLGGFPESLGKRLKRLQEILQKEGE
VLAEDETHWEGVRNLRFLEEAPTWVKVPSAPAWVPKLEDLPLGPRRYLAGGELLYAGMEA
KGLASLRQAGIPHLVLKGAEDALFPHPPEAFFRKLKLALDPRSRFPLG
>tsc:TSC_c05430 glcD; glycolate oxidase, subunit GlcD; K00104 glycolate oxidase [EC:1.1.3.15] (A)
MGFLEELRALFPPGRLLTREAELAPYESDALTAYRKRPLAVVLPERKEEVVEAVRLCYRH
GVPFVARGSGTSLSGGSLPVEGGLVIALNRMNRILRLDPKARIAVVEPGVVNLEVSRQAA
PFGLYYAPDPSSQPISTIGGNVAFNSGGAHCLKYGMTAGHVLALEVVTPQGEVVRLGGEG
LESVGPDLHGFFVGTEGLLGVALEITLRLLPKPEAYHTLLAAYGSLEAAGNAVSQVIRSG
LLPGAMEIMDRLAIEAAEAAVKAGYPRVEALLIVELEGPKEEVEEEAKLLAQVIKESGAL
EVRIAQSEAERQAIWKGRKAAFSAVGRLSPDYIVQDGVVPRSRLGEALKEIGRLSQEYGL
RVANVFHAGDGNLHPLVLYDGKKPGELERAEELAGEILKLCVRLGGSLTGEHGIGVEKKE
YMPTMFAPEDLLAMERVKEALDPKGLANRGKVLPGHGQGPHLGEVYA
>tsc:TSC_c05440 aceB; malate synthase A; K01638 malate synthase [EC:2.3.3.9] (A)
MKGVEILKDHPLLGEVLTEEALRFVVALHREFNPVRKALLERRKTLWERYKAGEKPDFPE
ETAFVRGGSWQVAEAPPDLLDRRVEITGPVDRKMIINALNSGAKVFMADFEDALSPTWDN
VIQGQKNLYDAVRRQIDFVSPEGKEYKLKEKVATLVVRPRGWHLVEKHVRVDGEPISASL
FDFGLYFFHNAHELLRRGSGPYFYLPKMESHLEARLWNQVFNFAQDYLGIPRGTIRATVL
IETILAAFEMEEILYELKEHAAGLNAGRWDYIFSCIKKFATTAPIFPDRAQVTMTVPFMK
AYTELLVKSCHIHGAHAIGGMAAFIPSRKDPEVNERAFHQVRADKEREASQGFDGTWVAH
PDLVPVAQEVFDRYLGDKPHQKHVKREDVQVRAEDLLNFEVPGGKVTEAGLRNNISVALQ
YLNQWLLGNGAAAIFNLMEDAATAEISRAQLWQWVHRQATLEDGRTVTPELYQKIKEEEL
AKLGGREVGRYKEAEEILDKLVLSEEFIEFLTLVAYDYLD
>tsc:TSC_c05450 acetate operon repressor; K13641 IclR family transcriptional regulator, acetate operon repressor (A)
MPRPRRKGAEEVKTLERGLSVLQALAELKEAGLSPLAERTGLTKSTLYRLLQTLVRHGFV
EEERGVYRVGPKAFAVGQVYPRQNLLLAAHPEMEALAAETGESVNLAVLAGREALYLDQA
EGARLVRLFTAPGSRAPLHATGVGKVLLAFRGIPEGLSLTPYTPYTLTRLEDLKRELETV
RRKGYALDNEERELGVRCVAAPVFGPGGRWWRPFPCPLLPAAFPWRRLAFWLPG
>tsc:TSC_c05460 transcriptional regulator, MerR family; K13640 MerR family transcriptional regulator, heat shock protein HspR (A)
MDKDRPVYVISVAAELLEMHPQTLRLYERKGLIKPKRSGGKTRLYSERDIEKLREIRRLT
QELGVNLAGVEEIMRLRAELEALQARFEAEVARLKEEIGARFEELERPALPPPGATAKPS
PKDRPVYVISVAAELLEMHPQTLRLYERKGLIKPKRSGGKTRLYSERDIEKLREIRRLTQ
ELGVNLAGVEEIMRLRAELEALQARFEAEVARLKLLLLEEGKTLPEGSSMGA
>tsc:TSC_c05470 N-acyl-L-amino acid amidohydrolase (A)
MSALEPLLEFLAIPSVSTDPAHKEDVRKAALWLAERLRERGFRTELHETPLHPILYAERL
LDPKAPTVLVYGHYDVQPPDPLELWENPPFVPTVREGRVYARGASDDKGQLWAHVAALED
LPARVNVKFLVEGEEEIGSPSLLPFVREHREKLQADVVLISDGAMFAPLTPTLTYGLRGL
AYLEVRLKGARRDLHSGSFGGVAPNPIQAMGWILSKLKDEKTGRILVPGLYDRVRPVSEE
EKRLWPPLDEEALRRELGVEVLPGEEGYSPLERLWTRPTLDPNGIWGGYQGEGSKTVIPA
EAGFKVSLRLVPDQDPEEVASQVEAYLREICPPGYTMEILRLHGGRPVLTDPFSPPMRLM
AKALEEVWGRPPVYTREGGTIPVVAELQDALRAPVVLLGLGLPDDNLHAPNEKFDLINLE
KGIATLRRFYELLAQGG
>tsc:TSC_c05480 comB; putative 2-phosphosulfolactate phosphatase; K05979 2-phosphosulfolactate phosphatase [EC:3.1.3.71] (A)
MRLKVDVLPAEELVYPDVVLVVDVIRSTTTAVAFLEAGAEALYWVPDLEAARAFKDADVL
LAGEVGGLKPPGFDLGNSPREALEAPVGGKTVVMSTTNGTKAAHVAARTAKHVLLASLFN
AHAAARLARELATEEVAILAAGKEGRVGLDDLYTAGVLAEYLGLLGEVEPEDGARIALAV
KRNYQDPLEALSLSAAATALKGVGLEADVPFCAQVAKSAVVPILTGRVGEALIFKTAPPG
LTKRAIPGTGAG
>tsc:TSC_c05490 transcription regulator, Crp family (A)
MPASPLFQDMGPEETRLARSYFQPLTYPKGKAIFHQGDLGQALYLVEEGRVRLYRTHLGG
QEKILGFLGPGEVFGEMSLLDGGERSASALAEEETLLLALYREAYLGLIRRLPLFAHNLA
RILAHRLRELNLELDLLAFEEARSRVAYALLKLLRQGHGPHFQLRHQDLAALAGVSRETT
TRVLHELKDQGVLRLFSGVVEVVDPGLLEEVAFGLV
>tsc:TSC_c05500 lolD2; lipoprotein-releasing system ATP-binding protein LolD; K09810 lipoprotein-releasing system ATP-binding protein [EC:3.6.3.-] (A)
MNPVLEAIDLGFSYGNGYLFRGVSLRLCPGEALAILGPSGSGKTTLLHLLAGLLSLQEGE
VYWEGTPIRGLPEGVLARRRLRFMGLVFQHHFLFPELTALENVLAPGYLAGRVDRALALG
LLARLGLGERADFLPQRLSGGERQRVAVARALYLRPRLLLADEPTASLDRTQAREVLRLM
RELAREVGAALLFSTHDETLVEGLPILRL
>tsc:TSC_c05510 deoD; purine nucleoside phosphorylase DeoD-type; K03784 purine-nucleoside phosphorylase [EC:2.4.2.1] (A)
MSPIHVRGKKGEVAERVLLPGDPGRAEWIATTFLEEPRLYTTYRGLLGFTGRYRGVPVSV
QTTGMGAPSASIVAEELVSLGARVLLRVGTCGAVDEGLSPGDLVIAQGAVPLDGATRQYL
EGRPYAPVPDAELFRALWKQAEQRGYPHHVGLVATEDAFYATTPEGAKAWAQFGLLAFEM
EASALFLLGKMRKVRAGAILTVSNRIGDPELAPPEVLQEGVRRMVEVALEALLEV
>tsc:TSC_c05520 crt; 3-hydroxybutyryl-CoA dehydratase; K01715 enoyl-CoA hydratase [EC:4.2.1.17] (A)
MAHEHEHEHEFILEIPEFEHLSYEVEEGIALVTLRRPEALNALSQDLLRELAEVAEVIHQ
DPEVRVAIFTGEGKAFAAGADLKEIVALKDPFMAREYALLGQQVFAEIAALPLPTIAAIN
GYALGGGLELALACDLRVASREAKLGLPEVGLGLIPGFGGTQRLPRLIGRGRALDLIFTG
RHVSAEEALSLGLVNRVGEDALEEAKKLAQKIMKNAPIALALAKESVVRGEGLDLAEALE
IEADLFGYASATEDMKEGVRAFLEKRAPNFKGE
>tsc:TSC_c05530 metal dependent phosphohydrolase; K09163 uncharacterized protein (A)
MTGERIVHVASPKAKLYAEADQSIRERLKAFPKALKAYELLIQDPEARAGWNMANYITMR
KLGYNDHGRVHALLTGAASVAILALLAEAGVRLDTVESGAGELEDAYVVVLLATMLHDLG
NQVHRDHHEAFGVTLSLPILNRILEKIYPDPEQRTALRALILHGIYSHDLSPEPLTIEAG
VTAVADGTDITKGRGRKAFALGSIDIHSISALAVDEVRILKGEKVPVEIQVTMNNSAGIF
QVEETLTKKVLRSPLRPYVSVVAMTEGNGGQDQRIVHRVRLHESEDRFVLD
>tsc:TSC_c05540 conserved hypothetical protein (A)
MSATGLEVFDTTIHKTHSWLKEIMETLGIEDRHRAYMALRAVLHALRDRLTVEETAQLAA
ELPMLIRGLFYEGWDPTGKPLKERHKEAFLAHVARELKTPSGPALDPEAATRAVFKVLSQ
KVSQGEIRDVLNLLPKEIRELWLQG
>tsc:TSC_c05550 fadD; long-chain-fatty-acid--CoA ligase; K01897 long-chain acyl-CoA synthetase [EC:6.2.1.3] (A)
MHPWYTHYDPGVPKEAPRPWLLTDLLRENARRYAHKVALEFLGRSLSYQSLWQQVEAFAK
GLQEAGLKPGDRVAIMLPNSPQFVIAFYGTLLAGGVAVNTNPMYTPRELGHQLRDSGARV
LVILDLLLPRYQEVKAETPVEVLVRTGIQDYLPFPKNLLYPLMLKRKGQAPRSLEGTPWR
AFLKPGNPQPVPLDLDDLALLQYTGGTTGVAKGAMLTHRNLSSNALQVRSWIPDFQEGEE
VVLGAIPFFHVYGMTVAMNLALLGAAKLVLLPRPEIKPIVEAIEKHRVTLFPGVPTLYVA
FNNFPGIEKRNLRSIRACISGSAPLPLEVADRFERLTGAKLVEGYGLTEASPVTHCNPLH
GVRKLGSVGLPFPGVEAKVVDEEGKEVPMGEVGELVVKGPNIMKGYWNRPEETQKALKDG
WLFTGDMARMDQDGYFYIVDRKKDMIIAGGYNIYPREVEEVLYQHEAVQEAAVVGVPDPY
RGETVAAFIVLKEGYKGKVTEKDIEAFCRQNLAAYKVPRIIEFRDSLPKTSVGKILKREL
TKEIAAKR
>tsc:TSC_c05560 metallo-beta-lactamase family protein (A)
MKELLPGLYLLPVPIPYPLKTVNLYLFRGNGEVALLDTALGTKTARGTLELSLAELGLCF
TDIKTILLTHHHPDHYGLAGFFEGLGARVWLHEEEVGRGHLFWLQPEAFEEASWRLFLDH
GTPEEALMGIRETMAKTRERVHPPQNPTPLKDGEVLEVAGKKLRVIWTPGHADGHVAFFL
EEEGILLVGDALLERVSPNVGLWAYTRENPLKDFLASLERLMELPAKVAYAGHFGPILEV
KKRAQELIAHHQERLEALLGFLQAPLTAWELSLRLFPQELDAPGRRFAFAETLAHLEYLR
LEGHVKREGPPYRYFRA
>tsc:TSC_c05570 phosphoglucomutase/phosphomannomutase (A)
MELYSTQDGFLGEIAKGFTFAHLARVAAGFGARLEAEGIRRVVVAHDTRFLAQEMAEEAA
GILGGMGLETFLLKGPSPLPLFGFALKELEAAGFYLTASRKPARFQGVKLRLGPGKPLSP
EGMALPQEAPQKRGSFQVLDRKKAYLEHLAQSTGQGAQGKKGVVYLDTLGGAGGGVLPGV
FKLLGLEAELRELHPLPHPLFYGVDPDPKPENLPTLLVLMKAVEPPAVGFALDGDADRLA
VVLPGGELVSQEEVLEKLGQALEGREVRADGEGGYLFPWHLPEKDPFLAALLLLQVLL
>tsc:TSC_c05580 pcrA1; ATP-dependent DNA helicase PcrA; K03657 DNA helicase II / ATP-dependent DNA helicase PcrA [EC:3.6.4.12] (A)
MQGPQSSHPGDELLRSLNEAQRQAVLHFEGPALVVAGAGSGKTRTVVHRVAYLIAKRGVF
PSEILAVTFTNKAAEEMRERLKRMVKGGGELWVSTFHSAALRILRVYGERVGLKPGFVVY
DEDDQTALIKEVLKELGLAARPGPLKALLDRAKNRGEAPESLLSELPDYYAGLSRGRLLD
VLKRYEEALKAQGALDFGDILLYALRLLEEDPEVLKRVRRRARFIHVDEYQDTNPVQYRF
TKLLAGEEANLMAVGDPDQGIYSFRAADIKNILEFTRDFPGAKVYRLEENYRSTEAILRF
ANALIVNNALRLEKTLRPVKPGGEPVRLYRARDARDEARFVAEEILRLGPPFDRVAVLYR
TNAQSRLLEQTLASRGVPARVVGGVGFFERAEVKDLLAYARLSLNPLDGVSLKRVLNTPP
RGIGPATVEKVEALAREKGLPLFEALRVAAEVLPRPAPLRHFLALMEELQELAFGPAEGF
FRHLLEATDYPAYLREAYPEDYEDRLENVEELLRAAKEAEGLMEFLDKVALTARAEEPGE
PAGKVALMTLHNAKGLEFPVVFVVGVEEGLLPHRSSLSTLEGLEEERRLFYVGVTRAQER
LYLSYAEEREVYGRTEATRPSRFLEEVEGGLYEEYDPYRASAKVSPSPAPGEARASKPGA
YRGGEKVIHPRFGQGTVVAAMGDEVTVHFEGVGLKRLSLKYADLRPVG
>tsc:TSC_c05590 conserved hypothetical protein (A)
MRPEYQKVRPLVFLHRVPSPLFDRLVAEVATARLPLFPYPVEAQDPFALFPCLAPLGLAG
AVLAEALPPPKDLAPSLSLEAEAREAGLLDLVVPRVGGLMGQYTEGVALERFLSAHFPGA
RGLWLGPLRPSLAPFLRPLGQVSVVASSFAEGDSFLARLPERARGHVALRPEEARALSLK
VDLLLYAGGRLSLDVLQPFHALVALAPVEKGVWERVQVVYPPEDLLIFRVRAVLEGLGYP
L
>tsc:TSC_c05600 disulfide bond formation protein C; K03611 disulfide bond formation protein DsbB (A)
MNRAPLAPLVLAFAWVVALVATLGSLYYSEVRLFLPCELCWYQRIFMYPQAVLLGLALWR
QDLSIWPYALTLSLIGGSISTLHLLEQRFPDLFTLACKPPVPCSVEYIPQFPIPLQALIA
FLLIALSMGLLAREARQRG
>tsc:TSC_c05610 conserved hypothetical protein (A)
MAIAQNRERKPMSTKLDQLIDKTERIGVIGSPSSTSEIALDILASAVNKKLVGELALFRY
NQDGLSHYALGQITEVQLRNVWHEDPTMRSLIRQRGRVDAVSERQDTHLGEMTISAVFSA
SSNGYRPSILGTVPATGTPIHLVDDVVLSELLSPYRDQLFYLGRVYGSTPLLPLWFKHFD
TGPQGAGEAYHLGIFGKTGSGKSVLAKMILLAYARYPNMAILVIDPQGEFAKGARGEVVP
GEFHLPIKHVVNKLGKPIQTYGVKDLVLDRWGLFEQVLLESGFFQRVGVKATDNQRQAAG
VISEQLQKDGVRLVDLHKKENFKKVWRYLQEERIQVQFYGSREARERVRQQLEATSENDL
YRTVWLPVTQLFREDRPGAQKVEQLLTRLFIPEQGQRPLVVIDLSIEQAAEIPDRLDRPP
LFSGEQSQPQSIPLFWNDTIQALVIKRLLEGIRTAAEYSYKQNRSLNTLVLIDEAHRLAP
REEPESEEKKAIRSILIDAARTTRKYGVGWLFISQTLSSLHREILEQLRIFFFGFGLGMG
AEFKALSELVGGRSKALDLYQLFRDPHSSFDIASREYSFMTIGPVSPLSFAGTPLFFNAF
STPEEFLQVNKLG
>tsc:TSC_c05620 ftsY; signal recognition particle-docking protein FtsY; K03110 fused signal recognition particle receptor (A)
MGFFDRLKAGLAKTRETLLKAIPWGGSPEEVLEELEMALLAADVGLEATEELLAEVRASG
RKDLKEAVKEKLVQMLEPDERRATLRKLGFRPQNPKPIEPQGHVVLVVGVNGVGKTTTIA
KLGRYYRNLGKKVMFCAGDTFRAAGGAQLSEWGKRLDIPVIQGPEGADPAALAFDAASAR
KARGYDLLLVDTAGRLHTKHNLMEELKKVKRAIAKADPEEPKEVWLVLDAVTGQNGLEQA
KRFHEAVGLTGVIVTKLDGTAKGGVLIPIVRTLKVPIRFIGVGEGPDDLQPFDAEAFVEA
LLEG
>tsc:TSC_c05630 conserved hypothetical protein (A)
MRRVLLTLLLVLGMASAQSAIQMRFGYGESLGLTFGAGLENRLRQNLSGRLSAMLAPAAP
GVALEGALLFKPDLGQYDPSLKGLLPYFGGGLSAVVGPSLTAGVSFTGGLEGLLDPYTGL
FAEATYVYGFANFPKVWHFTLGVSFR
>tsc:TSC_c05640 gltX; glutamyl-tRNA synthetase; K01885 glutamyl-tRNA synthetase [EC:6.1.1.17] (A)
MVVTRIAPSPTGDPHVGTAYIALFNYVWARKNGGRFLVRIEDTDRTRYVPGAEERILAAL
KWLGISYDEGPDIGGPHAPYRQSERLPLYQKHAEELLRRGWAYRAFETPEELERIRKEKG
GYDGRARNIPPEEAEERAKRGEPHVIRLKVPRPGTTEVRDELRGVVVYDNQEIPDVVLLK
SDGYPTYHLANVVDDHLMGVTDVIRAEEWLVSTPIHVLLYRAFGWEVPKFYHMPLLRNPD
KTKISKRKSHTSLEWYRAEGFLPEALRNYLALMGFSMPDGREIFTLEELIEAFTWERVSL
GGPVFDLEKLRWLNGKYIREVLPLEEVAERAKPFLQAAGLSWPSEAYLRRAVELMRPRFD
TLKELPEKAPYLFSEDYPFTEKALEKMREGLPVLREVEPLLRAQEDWSEAALDALLRGFA
QERGLKLGQVAQPLRAALTGSLETPGLFEIMALLGKERVLARLARALAGGTS
>tsc:TSC_c05650 ABC transporter, ATP-binding protein; K06861 lipopolysaccharide export system ATP-binding protein [EC:3.6.3.-] (A)
MDGELLAEGLRKRYGPREVVRGVDLSLKRGEIVALFGPNGAGKTTTFYMMVGFIRPTGGR
IFLKGREISQLPMYRRARLGLGYLPQEPSAFRRMTVLENLLAVLEFQPLSRAERLEKAKA
LLEELAIYHLKDQMAYALSGGERRRLEMARALCTDPDFILLDEPFTGVDPKNVKEIQKVI
AELRERRGVGVFITDHAVRETLAITDRVYVMYDGQILFHGDPDTFARDQGVRRHYLGEDY
EL
>tsc:TSC_c05660 conserved hypothetical protein (A)
MTFWALLILILLLAALVAYLGDRVAKWAGKRHYRLFGLRPRQTATLVAVLTGVGIALFSY
LGFLLVFREAREVILEAQAIRAERDQLRRERQVLLEAKTAMEAEASRTLAELNVLREERK
DLSRALEQANQVRKRLEEEAKALASQVQALGRERATLEAERQALSQLLEERNRALSERTR
ELKALESRLLALQQAAERAEGEKARLLAERKRLQEEVLGALARLEEARRQRQALAEEVEA
LKASLSKAREELRQTEERVRNLLVQAEVLQGERGQLAQSLIRLSQGLYLGEVRLGAEEGR
EALERVAERRALLQGFRGVELLEAPQGPGLAVLEGAGYREGRLLVRVRFYPERRAFAAGE
VLAARTFRLSTQARNQEALEGLGEAVRQRLLQAGYAPEYATFPSPEELARGLGLLQGKGG
VVRVGVVASKDLWTTERPLLSFQLLGGPPGPEVPVPTRQIP
>tsc:TSC_c05670 single-stranded nucleic acid binding R3H; K06346 spoIIIJ-associated protein (A)
MDEKKKSIDDLLSDLGVLEEAPVGVELKEAGKASPTQKGPKEVLESFLVGLLLRLDPAHY
VEIRQEGNLLKAEVKGGDLGRFIGKEGRTLKAVEYLAGVVLAKHFGSAYRVILDAAGYRK
RQEDKIRKIAEDAALTVAMTQEPLHLPPMRPSERRIVHMLLKNHPQVTTESQGEGEERHV
VVYPRGQAPSGTGEEA
>tsc:TSC_c05680 60 kDa inner membrane insertion protein; K03217 YidC/Oxa1 family membrane protein insertase (A)
MRRLWATLFLLALPALALEAGFKDQDVNGDGVPEKIAVTNLMDLAFDQKGQVVGWYVKTY
KGTAFNDYTRAPNLSGNGPVVAPVGFTPEKAEYQVEDGRLLARFQGQEGTLTYRIEKGRY
TVQISADFPLTLRLSAQGSPKVLLQGQTEPTPSGEGQLVYLAWQTKPKAGYALVAFAQRA
FSGKLVGKEATLTLTPGETLKVYGGQNELVRFHVEGLLSLPGLFSPNIWGQLSLGLLWLM
EVAFRHTGSWGLAILFLTLVVRLLLWPLMHQQFKSMAEMQRLQPLIQKINEKYKDDPNKR
AEATMKLYQEHKVNPAAGCLPLFIQMPILFILWKVIANYEFGQGLLWIPDLALPDPFYIL
PALYVASTFLSTWLSAHGNKDLIRQSLFMNLIFIFLVLQFPSGVTLYWVLSNLIGLVQQW
LINKSLKPLAA
>tsc:TSC_c05690 conserved hypothetical protein; K08998 uncharacterized protein (A)
MRGVLILLVKAYRRFISPLKPRTCRFHPTCSAYALEALERHGAFWGSYLAVRRILKCHPL
HPGGLDPVPLVFPPRKTLKTHKEAR
>tsc:TSC_c05700 rnpA; ribonuclease P protein component; K03536 ribonuclease P protein component [EC:3.1.26.5] (A)
MVSKKVGKAVVRNRIKRRLREILRRLHLPRAHLLVIASPEAREATYAELFQDLIRALKKS
GLVQ
>tsc:TSC_c05710 rpmH; 50S ribosomal protein L34; K02914 large subunit ribosomal protein L34 (A)
MKRTWQPNRRKRAKTHGFRARMRTPGGRKVLKRRRQKGRWRLTPRVNA
>tsc:TSC_c05720 livG1; branched-chain amino acid transport ATP-binding protein LivG; K01995 branched-chain amino acid transport system ATP-binding protein (A)
MAQLLVENITLTFGGVAALSSVSLAVEEGELVSVIGPNGAGKTSLLNCISGFYHPQRGRI
LFEGHEITRASPHEVTRLGIARAFQNIELFSGLTVLENLMLARHTHLGYNLAQAGVFYGK
ALAKEVENRRVVEEVIDFMELEPYRKALVGNLPYGVRKRVEVARALSLSPRLLLLDEPIA
GMTLEEKEDMVRFILEIRAQGTTVILIEHDLGVVMDISDRVYVLDFGQVIAEGMPEEVAK
NPRVQEAYLGVEA
>tsc:TSC_c05730 long-chain-fatty-acid--CoA ligase; K01897 long-chain acyl-CoA synthetase [EC:6.2.1.3] (A)
MKALRPSYEMKRYTLPQLLRLRAEQEGDRVALREKDYGIWNEITYAEYYEKVLLFAHGLL
SLGFEPGERLAIIADNIPEWLYAELGTQAVRGISVGVYQSSLPAEIAYMLGYTGASIVLA
EDQEQVDKLYEIRSEIPKVRHVIYEDPKGMRSYRDPWLLSFEEVLERGQEHRRKYPDAVE
RLLLEASPEEVCHLSSTSGTTGRPKAAMLRHRNLIHMGVALQEVDPLLPTDDYLSFLPLA
WIGEQMMSVAMALTGGFAVNFPEAVETAMQDLKEIGPHVMFSPPRVWESIQSNIWVRMSE
SYAFNRFVYEKLLRIGYRAAEYRMRGKPMPPGLRLAYWLADQVLFRPLRDQLGFLRLRRA
YTGGAALGPDVFRFFHAIGVNLKQIYGQTEIIGIAFVHRDGDVRHDTVGLPIPGTEVRIS
EEGEILCRSDAVCAGYWERPEATAETFRDGWLHTGDAGYLTEDGHLVVIDRLSDVMRTEK
GTVFSPQFVENKLKFSPYIKEAVVFGDRKPYLAAFINIDPQTVGKWAEDRGLAYTTYLDL
SLKPEVAELIRKEVEKVNQALSEDLKIRRFVLLYKLLDADDEELTRTGKVRRGLIAKKYA
PLVEALYSQVEAVEVEAEYRYQDGTVQRVRARVPVLDLREEVAV
>tsc:TSC_c05740 branched-chain amino acid ABC transporter, permease protein; K01997 branched-chain amino acid transport system permease protein (A)
MSFFLQLIFSGIVLGLVYALAALGFVLIYKASRVVNFAQGQFIAVGAFLAYWAMVSLGAP
FLLAAALALALTALLGFGVERVFLKRLVGQPIISVIMATIGLASLLNGLIHLTPYGAGNF
SYPSFLPAGGVTLLGVQISYAQLLAVAFTLLFLLAFTWFFQRSTLGVAMRSVADDQMAAM
SLGVSVEKVFALAWAAAGLTAAAAGMVVGTISGLNLDGLVHIGLRVFPVVILGGLDSIPG
AVVAGILIGVLENLAAGFLDPYIPGGGTRDVFPFLVLLLVLWFKPHGLFGTEEIERV
>tsc:TSC_c05750 branched-chain amino acid ABC transporter, permease protein; K01998 branched-chain amino acid transport system permease protein (A)
MRNPWAQTGNYRTSYQQDTSIFATHRELVSLLLFLGFLLVLPQFLSRTQVFILDLILVYS
IAVLGLNITTGYAGLINIGQAAFMGVGAYTAALLAPQGLPFWLVVPLGGLVAAFFGFLVG
IPSLRVKHLYLALATLAFQVVFEWTVGHMPLLKQGGAMDMPRASFLGYEAGFRNHFHFWY
YVSLVVLVLLAVFFRNLLRTRYGRALMAVRDNDRAADAMGMDPGRTKLFAFALGAFYAGV
AGVLYAYLSRAVVIEDYTFAVSIKLLAMAIVGGLGTLVGSFLGPAFLELLDVNMEALSNL
IKALGFSMAGVDVASALRPLAFGLIIVLFLMFEPRGLYNWWRLVRSYFRTWPFKY
>tsc:TSC_c05760 leucine-, isoleucine-, valine-, threonine-, and alanine-binding protein; K01999 branched-chain amino acid transport system substrate-binding protein (A)
MRKLWFGLLAAAGLALGQQQVTILWSGAITGPTSDAGAPYGAAVEDYCKYANERKLIPGV
VLNCLVRDDQYNNANTQRFFEEAVDRFKIPVFLSWATGANLQLKPLIQELKIPTIPGSMH
IELIDPPNNDYIFLPTTSYSEQVVALLEYIARQKKGAKVALVVHPSPFGRAPVEDARKAA
RELGLKIVDVQEVGSGNLDNTALLKRLEQAGVEYVVHQNVAGPVANILKDAKRLGLKMRH
LGAHYTGGPDLVALAGDAAEGFLWATSFYMAHEDAPGIRLQKEIGRKYGRPENFIESVNY
TNGMLAAAIAVEAIRRAQERFKRVTNETVYQALVGMNGPNAFKPGFAVSTKQGIEIDFTK
SERTGAEGLRILEAKGGRFVPVTEPFTSALFRKVHYGK
>tsc:TSC_c05770 branched-chain amino acid ABC transporter, ATP-binding protein; K01996 branched-chain amino acid transport system ATP-binding protein (A)
MSLNPTRPEDLGPILLLVNNIEVVYHDIIQVLRGVSLKVPEGRITALLGPNGAGKTTTLR
AISGLLIPEDGEVVRGEILYQGKPIHNRPPEEIVRMGIVQVLEGRRVFKHLTVEENLRVG
TLTRKDSRLKEDLERIYHYFPRLAELRNRLAGYCSGGEQQMIAIGRALLAKPRLLLLDEP
SLGLAPLLVREIFDIVARVNAEEGVTVLVVEQNARVALSIAHYGYIMETGRIVLEGDRDY
LLENPDVQEFYLGVAKGGGRKSFKEVKAYKRRKRFM
>tsc:TSC_c05780 rluD; ribosomal large subunit pseudouridine synthase D; K06180 23S rRNA pseudouridine1911/1915/1917 synthase [EC:5.4.99.23] (A)
MESVVRFRMEGVRLDQAVAEACGVSRSRAQEWIAQGRVQVGEKVVEKPSYRLKGEEVLVV
PPEEKPFVAPQDLAIPVLYEDEDLLVLNKPAGLLTHPAPGVYTGTVVNALLGRYFPLQEA
ERPEEVRPGIVHRLDKDTSGVLVVAKHGGALEALARAFRDRLVMKRYLAITEGHPKEGTL
IAPIGRHPVERHKMHVGGIAPRYAETEFRILATAGPYALVEARPHTGRTHQIRVHLKYLR
APILGDELYGRPSPHIPRQALHAYELRIPHPRTGRFLEFRAPVPRDMVKAWGALGGEWPE
GIILEDPV
>tsc:TSC_c05790 DNA methylase (A)
MKRSPVRRVAPLGLVSVRAPGEEAHGPGPSPGYPPVGEAVGPFPTGEAAHFLRVGDARKV
LAEFPEASVHLVLTSPPYWTLKRYEDVPGQMAHIEDYEAFLDELDRVWREAFRLLVPGGR
LIIVVGDVAVARRRFGRHLVFPLHADIQVRCRKLGFDNLNPILWYKRTNASLEVEGRGVF
LGKPYEPGAIIKTEVEYILMQRKPGGYRRPSPEAREKSRLSKEDFHRFFRQIWEDIPGES
TRLHPAPFPLELAERLVRMFSFVGDTVLDPFAGTGTTLVAAAKWGRRALGVELVPGYAAL
ARERFAREVPGEMLEVVGD
>tsc:TSC_c05800 conserved hypothetical protein (A)
MELGQALEAAVWDGLEKPAQSKRRWDLLADYCMARLEARGLRGLLGGSRGEVSVRGFARA
KDWDVVLLAPLLAGGGGGRIQHPGEKPRLLLSLKSVLRNPLGSLPNRLDDLLGEVSSVQM
LYPEVVIGYVVVLDHGAFGKSAGGKAAKAGGEEWEEGYNRFKERLAHLTQRRPPLWAQGL
IEGHWVIEVDSRTPGLFLDLEATLEAGEAFFDALVGALREREPLLFLDHGQKPL
>tsc:TSC_c05810 transcriptional regulator; K05825 2-aminoadipate transaminase [EC:2.6.1.-] (A)
MKTLDWNTLFGERARRIQASTIRELLKLTQRPGVLSFAGGLPAPELFPKEAAAKAAEILR
EKGEVALQYGPTEGYFPLRAWVAERLGVSPEEVLITTGSQQALDLLGKVFLDEGSPVLLE
APSYMGAIQAFRAYGPRFLTVPAGEEGPDLSALEEALDQERPRFLYLIPSFQNPSGGLMP
LEARRRLLEMAMERGLVVVEDDAYRELYFGESRLPSLFELAREAGYPGVIYLSSFSKVLA
PGLRVAFVVARPEAILKLTQAKQGVDLHTPVLNQILVHELVKEGFPERLERIRTTYKAKA
QAMLEALDREMPKEVAYTRPKGGMFVWMELPKGLSAEALFQRAIAENVAFVPGGPFFANG
GGENTLRLSYATMDRERIQEGVRRLGQALKGLLAVV
>tsc:TSC_c05820 dNTP triphosphohydrolase; K01129 dGTPase [EC:3.1.5.1] (A)
MLYSRERLLDLEAERLAPYAQKARDTRGRKYPEPESPYRTPFQKDRDRILHTTAFRRLEY
KTQVFPNWAGDYYRTRLTHTLEVVQVARSIARALGLNEDLTEAIALSHDLGHPPFGHTGE
KVLNELMRDHGGFEHNAQALRILTQLEVRYPSFKGLNLTHEVLEGIATHEAAYTPGFKPE
YEGKGTLEAQVVDLSDAIAYAAHDLDDGLRSGLLRPQELTEVPFLAELAREEGLDLSELT
ELSRRILVRQLLGFFITASIEATHQRVEGAGVRSPEEVRRHPERLAALTPEAERAHRELK
AFLMERFYRHPEVLRERRKAEIVLENLFHTYTQYPAILPKEVQARIPEEGVERAVCDYIA
GMTDRYALEAYRKLFP
>tsc:TSC_c05830 fabF; beta-ketoacyl-acyl-carrier-protein synthase II; K09458 3-oxoacyl-[acyl-carrier-protein] synthase II [EC:2.3.1.179] (A)
MRRVVVTGLGPLTPIGVGAEAYHKAQLAGKSGVRPIARFDASALPVRIAAEVDVNPEEFI
DKKELRRLDRFVQYALIAAELALKDAGLEPSALDPERVGTLVGTGIGGMETWEAQSKVFL
ERGPNRISPFFIPMMIANMASAHIAMRYGFMGPSSTAVTACATGSDAIGNALRMIQLGEA
DVVLAGGTEAAITPMAIGAFAVMRALSTRNEEPTKASRPFTLSRDGFVMGEGAGVLVLEE
YEHAKRRGARIYAELVGFGRSADAHHITEPHPEGKGAALAMRRALLDAKVNPEEVGYINA
HGTSTPVGDRAEVLAIKEVFKEHAQRLMVSSTKSMTGHLLGAAGGIEAIATVQALYHGVI
PPTINLEDPDPELDLDFVPEPREAKVAYALSNSFAFGGQNAVLLFKRI
>tsc:TSC_c05840 acpP; acyl carrier protein; K02078 acyl carrier protein (A)
MTEQEIFEKVKAVIADKLSVEPEKITLEARFIEDLGADSLDTVELIMGLEDEFGLEISDE
EAEKIRTVKDAVAYIQAKLG
>tsc:TSC_c05850 fabG1; 3-oxoacyl-[acyl-carrier-protein] reductase; K00059 3-oxoacyl-[acyl-carrier protein] reductase [EC:1.1.1.100] (A)
MRKALVTGASRGIGRAIALRLAREGYALVIHYGQNRERAEEVAEEARRLGSPLVGVLGAN
LLEAEAATSLVHEAAEILGGLDTLVNNAGITRDTLLVRMKDEDWEAVLEANLSAVFRTTR
EAIRLMMKARFGRIVNITSVVGILGNPGQANYVASKAGLIGFTRAVAKEYAARGITVNAV
APGFIETEMTEKLPPEVREAYLKSIPAGRFGRPEDVAEAVAFLVSEAAGYITGQTLCVDG
GLTPH
>tsc:TSC_c05860 fabD; malonyl CoA-acyl carrier protein transacylase; K00645 [acyl-carrier-protein] S-malonyltransferase [EC:2.3.1.39] (A)
MYAALFPGQGSQRVGMGKALYEASPAAKEVLDRAEATLPGLLKLMWEGPEEALTLTENQQ
PALLAVGYAAYRAFLAEGGTEPSLAAGHSLGEWTAHVAAGTLELEDALRLVRLRGRYMQE
AVPPGEGAMAAILKLPLEAIQEALAGLEGVEIANLNAPEQTVISGRKEAVEEAAERLKEK
RARVVFLPVSAPFHSSLMAPAKERLAQDLAQVTLKKPRFPVYSNVTAKPEEDPGRIRQLL
LEQITAPVRWVEILKDMERRGVRRFLEFGSGEVLKGLVARTLKEAQALSVGDPEGVRKAL
EVEDA
>tsc:TSC_c05870 fabHA; 3-oxoacyl-[acyl-carrier-protein] synthase 3 protein 1; K00648 3-oxoacyl-[acyl-carrier-protein] synthase III [EC:2.3.1.180] (A)
MSGILALGAYAPERVMKNEEFEAYLDTSDEWIVTRTGIRERRIAAEDEYTSDLAFKAVED
LLGRHPGALEGVDGVIVATNTPDALFPDTAALVQARFGIQGFAYDLLAGCPGWLYALAQA
HAMVEAGLARKVLVVGAEALSKIVDWNDRATAVLFGDAGGAAVVGKVSKGFGFRSFVLGA
DGTGAKELYHACVAPRLPDGTSMRNRLYMNGREVFKFAVRVMNTATLEAIEKAGLTPEDI
KVFVPHQANLRIIDAARERLGLPWERVVVNVDRYGNTSTASIPLALKEAVDEGRIREGDH
VLLVSFGAGLTWAAAVITWGGA
>tsc:TSC_c05880 rpmF; 50S ribosomal protein L32; K02911 large subunit ribosomal protein L32 (A)
MAKHPVPKKKTSKARRDARRSHHALTPPTLVPCPECKAMKPPHTVCPECGYYDGRKVLEV
>tsc:TSC_c05890 conserved hypothetical protein; K07040 uncharacterized protein (A)
MASINLARLLREGGTARAAGVVREAFRVGEERFPLEGEATWKVAVSAVGGDEYWLSGEVE
GVVLMECRRCLKPTPTPIHAHFQHLLRYQQGLEEVVFHEEKEEEYYAFGEPDLDLLPFLT
EAFVTEMPYTVLCEEGCKGLCPVCGADRNLVDCGHEPEVHHPLLGLKDLLPEL
>tsc:TSC_c05900 rocF; arginase; K01476 arginase [EC:3.5.3.1] (A)
MFHPFKYSAKSPFLLGGRHKVPKRCMGFSASMPPMERVAILGVPMDLGAGRRGVDMGPSA
LRYARLAEELEALGLAVEDLGDVRVPVAETLRRKGLRLGGENYLEEIRQAALELKERLRS
LPEGVFPIVLGGDHSLSMGSVSGVAKEPLGVVWVDAHADFNTPETSPSGNIHGMPLAVLC
GLGHPRLTEAFQAVDPKRVVLVGVRSLDPGERRLLREMGVTVYTMHEVDRLGVARIAEEV
LERLAGLPLHVSLDADVLDPTLAPGVGTPVPGGLSYREAHLLMEILAQSGRVRSLDLVEV
NPILDERNRTAEMMVGLASSLLGKRIL
>tsc:TSC_c05910 hypothetical protein (A)
MEDPLAHLPRELLHKDPLGYVARGAQALPKDLRGAWLLGVVSGFLWPEAPVPKDLSAFFR
RSEGAWREAEEYFLETGLDFPVLVSQWAREALDPLLHRKKEPPWESLALAFHGGQKLGRY
LRSQARG
>tsc:TSC_c05920 nuoN; NADH-quinone oxidoreductase, subunit N; K00343 NADH-quinone oxidoreductase subunit N [EC:1.6.5.3] (A)
MILLVLSSFAVALTLVGFFVSVPLFKRLTILGLSLALLSLLFTWGKPFAFGPYQVDGISQ
VFTLLALLGALWTVGLVRTRRFEFYLLVLYATLGMHLLASTKNLILMLVALEALSLPLYA
LATWRRGEGLEAALKYFLLGALAAAFFLYGTALHYGATGSLLAGTPGEGPLYALALGLLL
VGLGFKVALAPFHFWTPDVYQGSPTPVVLFMATGVKAAAFAALLRVVGPGALDALALLIA
LSVLLGNLAALGQKEAKRLLAYSSIAHAGYMALALYTGNLQALGFYLLTYVLATGLAFAV
LSEISPDRVPLERVKGLFHQDPLLGLGLFVSSLSLLGLPPLAGFWGKYLVFSEAAKAGAW
GLLVLALVTSAVSAYYYLALGLAVFQKGAAEAHPRPLARSVALGVALLLILLGLIPGAVL
PALAAG
>tsc:TSC_c05930 nuoM; NADH-quinone oxidoreductase, subunit M; K00342 NADH-quinone oxidoreductase subunit M [EC:1.6.5.3] (A)
MVVLAILLPILFGLLLLLGLPRALGVLGAGLSFLLNLYLFLTHPGGVAHGVQAPLLPGAG
VYWAFGLDGLSALFFLTIGLTVFLGALVAKVEGRFLGLALLMSGLLLGLFAARDLLVFYL
FFEAALIPALLMLFFYGGEGRIRAIYTFLLFTLAGSLPMLAAILAVKALGGSPTFLLEDL
LAHPVKGGAALWIFLGFALAFAVKTPLFPVHAWLPLFHQENHPSGLADALGTLYKVGVFA
FFRFAIPLAPEGFAELQGLLLFLGALSALYGAWVAFSAKDFKTLLAYAGVSHMGVAALGV
FSGTPEGALGGLYLLAASGVYTGGLFLLAGRLYERLHTLEIGRFRGLAESAPGLSALALF
LFLAMVGLPGLSGFPGELMTLLGAYKASPWLTAIAFLSVIAGAAYALTAFQKVFWEEGQR
GAEDLKGAEWPFAFLAVAALVLMGVFPGFFVKGLEPLAEAFAKILGGGA
>tsc:TSC_c05940 nuoL; NADH-quinone oxidoreductase, subunit L; K00341 NADH-quinone oxidoreductase subunit L [EC:1.6.5.3] (A)
MLLLTILLPLLGFALLGLFGKRMREPLPGVLASALVLASFLVGVGLLLSGGARYEVEWLP
GIPFSLLLDNLSGFMLIVVTGVGFLIHVYAIGYMAGDPGYSRFFAYFNFFIAMMLTLVLA
DSYPVMFIGWEGVGLASFLLIGFWYKNAQYADSARKAFIVNRIGDLGFMLGMAILWALYG
TLSISELREALEGPLKNPSLLALAGLLLFLGAVGKSAQVPLMVWLPDAMAGPTPVSALIH
AATMVTAGVYLIARSSFLYANLPDVSYTIAVIGLITALYGALSAFGQNDIKRIVAYSTIS
QLGYMFLAAGVGAYWVALFHVFTHAFFKALLFLASGSVIHALGGEQDVRKMGGLWKHLPL
TRWHGLIGALALGGLPLLSGFWSKDAILTATLTYPFGGLGFYLGALFVAVLTAMYAMRWF
VLVFLGEERGHHHHPHEAPPVMLWPNHLLALGSVLAGYLALPYPLPNLLEPFLKPTLAEV
EAHHLSLGAEWGLIALSGAVALLGLWLGYTFFQRKAFPSWYLTFEAWSRESFFADRVYNA
LIVNPLKALAEALFYGDGSLLRGYFGVGGTVRNLGQGIARLQTGYLRVYALLFVLGVLVL
LGVMRW
>tsc:TSC_c05950 nuoK; NADH-quinone oxidoreductase, subunit K; K00340 NADH-quinone oxidoreductase subunit K [EC:1.6.5.3] (A)
MTYLYASVVLFALGVYGVLTRRTAILVFLSIELMLNAANLSLVGFARALGLEGQVAALMV
IAIAAAEVAVGLGLIVAIFRHRESTAVDDLSELRG
>tsc:TSC_c05960 nuoJ; NADH-quinone oxidoreductase, subunit J; K00339 NADH-quinone oxidoreductase subunit J [EC:1.6.5.3] (A)
MSPLEALALLALLFTGVLVVTLKNAIHAALALIGNFLVLAGLYVALEARFLGFIQIIVYA
GAIVVLFLFVIMLLYAAQGEVGFDPLVRSRPLAALLALGVALVLLSGLWGVNLAFTKDLQ
GGLPQALGPLLYGDWLFVLLAVGFLLMAATVVAVALVQPTRPLDALSPEERKEEKEVVR
>tsc:TSC_c05970 nuoI; NADH-quinone oxidoreductase, subunit I; K00338 NADH-quinone oxidoreductase subunit I [EC:1.6.5.3] (A)
MTLKALAQSLGITLKYLFSKPVTVPYPDAPVALKPRFHGRHVLTRHPNGLEKCIGCSLCA
AACPAYAIYVEPAENDPENPVSAGERYAKVYEINMLRCIFCGLCEEACPTGAIVLGYDFE
MADYEYSDLIYGKEDMLVDVVGTKPQRREAKITGKPVKPGYVVPYVRPELEGFKAPTEGG
KK
>tsc:TSC_c05980 nuoH; NADH-quinone oxidoreductase, subunit H; K00337 NADH-quinone oxidoreductase subunit H [EC:1.6.5.3] (A)
MNPYPLDPYWMVALKALLVVVGLLTAFAFMTLIERRLLARFQVRLGPNRVGPSGLLQPVA
DAIKSIFKEDLVVERADKVLFVLAPLIGVVFALLAFGVIPFGPPGSFFGYQPWVLNLDLG
LLYLFAVSEMAIYGIFLAGWASGSKYSLLGSLRSSASLISYELGLGMALLSPVLLVGSLN
LNDIVNWQKEHGWLVLYAFPAFLLYAIAALAEAARTPFDLPEAEQELVGGYHTEYSSIKW
ALFQMTEYIHFITASALIPTLFLGGWTMPFLEVPYLWMFLKIAFFLFLFIWIRATWFRLR
YDQLLRFGWGFLFPVALVWFLVTALVVALDLPRSYLLYLSLAAFLVLLGAVMYGPKPTRK
PAPKGLSKGGGA
>tsc:TSC_c05990 nuoG; NADH-quinone oxidoreductase, subunit G; K00336 NADH-quinone oxidoreductase subunit G [EC:1.6.5.3] (A)
MVKVKVNDRMVEVPPGTSVMDAVFHAGYDVPLFCSEKHLSPIGACRMCLVRIGLPKRGPD
GKPVLNEKGEPEIAWQPKLAASCVTAVADGMVVDTLSEVVREAQAGMVEFTLLNHPLDCP
TCDKGGACELQDRTVEYGLYEKYYQKAPLELPTYTRFEFTRRHVDKHHPLSPFVVLDRER
CIHCKRCVRYFEEIPGDEVLDFIERGVHTFIGTMDFGLPSGFSGNITDICPVGALLDLTA
RFRARNWEMEETPSHCALCPVGCGITADTRSGELLRIRGREVPEVNEIWLCDAGRFGHEW
ADENRIKYPLVRKGERLVEATWEEAFAAIREGLKEARKEEVGIYLPHDATLEEGLMAAEL
ARGLNTPHLDFQGRTAAPASLFVPATFEDLLRADFALVLGDPTEEAPILHLRLSEFVRDL
KPAPKFAHGTPFADLSIKERMPRRTDKMALFAPYRAPLMKWARIAGVHAPGEERDILLAL
LGEKEGSEAVKQAKEAWEKAQNPILILGAGVLQDAVAAERARLLAERKGAKVLAMTPAAN
ARGLEALGVWPGEKGAAWDEPGSPYAYYGFVPPEGALKDKRFLVMHLSHLHPLAERYADV
VLPAPTFYEKRGQVVNLEGRVLSLNPAPIENGEAEGAIQALALLAEALGVRPPFRLALEA
EKTLKGKVPPPLGLLSYRTKALRPKAHEGRLYFRPTMWRAWQLTGKVAQTVRPELWVHPE
TAKAEALLEGARVEVEGPLGPVLAQVVHREDLPKGFLYLSALGPFAGRRMEAKVLVPTGG
EA
>tsc:TSC_c06000 nuoF; NADH-quinone oxidoreductase, subunit F; K00335 NADH-quinone oxidoreductase subunit F [EC:1.6.5.3] (A)
MTGPIVSGRDPRFEKTLYAHVGQEGSWTLDYYLKHGGYETAKRVLKEKTPEEVIEEVKRS
GLRGRGGAGFPTGVKWSFMPKDGKQHYLICNADESEPGSFKDRYIMEDVPHLLLEGMILA
GYAIRATVGYIYVRGEYRKAADRLEAAIREARTRGYLGENLFGSGFSFDVHVHRGAGAYI
CGEETALMNSLEGLRANPRLKPPFPAQSGLWGKPTTINNVETLASVVPILERGADWFASM
GTEQSKGMKLYQISGPVRRPGVYELPMGTTFRELIYDWAGGPLEPIQALIPGGSSTPPLP
FTDEVLDTPMSYEHLQAQGSMLGTGGVILIPERVSMVDAMWNVTRFYAHESCGKCTPCRE
GVAGFMVNLFAKIGSGEGEEKDVENLEALLPLIEGRSFCPLADAAVWPVKGSLKHFKDQY
LALVREKKPVPRVNLWR
>tsc:TSC_c06010 nuoE; NADH-quinone oxidoreductase, subunit E; K00334 NADH-quinone oxidoreductase subunit E [EC:1.6.5.3] (A)
MGFFDDKQDFLEETFAKYPPEGRRSAIMPLLRRVQQEEGWIRPERIEEIAQLVGTTATEV
MGVASFYSYYQFVPTGRYHLQVCATLSCKLAGADELWDYLTETLGIGPGEVTPDGLFSVQ
KVECLGSCHTAPVVQVNDEPYVECVTRARLEALLEGLKAGKRLEEIELPGKCGHHVHEVE
V
>tsc:TSC_c06020 nuoD; NADH-quinone oxidoreductase, subunit D; K00333 NADH-quinone oxidoreductase subunit D [EC:1.6.5.3] (A)
MKDYLDLDPRVAEEPKELRTEVMTLNVGPQHPSTHGVLRVVVTLSGEEVLDLVPHIGYLH
TGFEKNMENRTYTQVITYTPRMDYLHSFAHDLAYALAVEKLVGAVVPPRAETIRIILNEL
SRLASHLVFLGTGLLDLGALTPFFYAFRERETILDLFEWVTGQRFHHNYIRIGGVKEDLP
EEFVPELKKLLQVLPHRIDEYEALFAESPIFYERARGVGVIPPEVAINLGLTGGSLRASG
VNYDVRKAYPYAGYDTYQFDVPLGEHGDVFDRMIIRIREMRESVKIIQQALERLEPGPVR
DPNPQITPPPRHLLETSMEAVIYHFKHYTEGFHPPKGEVYVPTESARGELGYYIVSDGGS
MPYRVKVRAPSFVNLQSLPYACKGEQVPDMVAIIASLDPVMGDVDR
>tsc:TSC_c06030 nuoC; NADH-quinone oxidoreductase, subunit C; K00332 NADH-quinone oxidoreductase subunit C [EC:1.6.5.3] (A)
MRLNRVLEEAQAKGYTIEDNGLGNLWVVMPREAFKEEMVRYKALGFNYLADIVGLDYLEY
PDPRPERFAVVYELVSLPGWQDGDGSRFFVRVYVPEKDPRLPTVTDLWGSANFLEREVYD
LFGIVFEGHPDLRKILTPEDLEGHPLRKDFPLGETPTLFREGRFIVPSEFRASLTGKNPG
LTLYRGGSRKGYRALWADLMKAKEVK
>tsc:TSC_c06040 nuoB; NADH-quinone oxidoreductase, subunit B; K00331 NADH-quinone oxidoreductase subunit B [EC:1.6.5.3] (A)
MALKDLFERDVQELEREGILFTTLEKLVAWGRSNSLWPATFGLACCAIEMMASTDARNDL
ARFGSEVFRASPRQADVMIVAGRLSKKMAPVMRRVWEQMPDPKWVISMGACASSGGMFNN
YAIVQNVDSVVPVDVYVPGCPPRPEALIYAVMQLQKKVRGQAVNERGERLPPVAAWKRAR
G
>tsc:TSC_c06050 nuoA; NADH-quinone oxidoreductase, subunit A; K00330 NADH-quinone oxidoreductase subunit A [EC:1.6.5.3] (A)
MAPTAEYVSILIYLGVALFIGVAALVVGALLGPKKPGKAKLMPYESGNDPAGEVKRFPVH
FYVVAMLFILFDVEVAFLWPYAVSAGTLGLYGFLGVAGFTLLLFVGFLYEWWKGVMRWH
>tsc:TSC_c06060 ksgA; dimethyladenosine transferase; K02528 16S rRNA (adenine1518-N6/adenine1519-N6)-dimethyltransferase [EC:2.1.1.182] (A)
MLNNLTSPKRIRELLKRHGLFADKRLGQNFLVSEVHLRRIVEAAKPFTGPVYEVGPGLGV
LTRALAEAGAQVTAIEKDLRLKPVLEETLKGLPVRLVFADALAYPWEEVPENSLLVANLP
YNIATPLVTRLLRTGRFARLVFLVQKEVAERMVARPNTPSYGLLSLRVAYHAQAEKLFDL
PPGAFFPPPKVVSSLVRLTPRKVPDDPALFQLLEAAFSKRRKTLKNALTAAGYPKEEVEE
ALRSLGLPPDIRAEALDLSHFQRLKDLLYTRV
>tsc:TSC_c06070 metallophosphoesterase (A)
MRIVAVGDLHANFPALWRILKAEGLADAGLKPTEELLSGKTYLVLLGDLVHPKTPRDYER
LTGLSPFDPSDPNHLRLAAGAQIRELFRLKAFQEVAQGQVTILLGNHDEAALRGEPILGN
QHLKHLEFHPEHGGRPLPEALRSWIAGFPREVVFHGVHFAHVGPVPWLQEYDELFYAQSE
PKTWWFRTPDYVERMGYRYGVYGHVPMKEGILLKERFALIDALDLGEYLELFPEEEPLRP
VVKRLSHAQ
>tsc:TSC_c06080 Rad52/22 double-strand break repair protein (A)
MDEVWQKLSEPFPPGEVQWRIEALSRDKKRALVVPYVDARTVLDRLDRVVGPEGWQDAYE
VLADAERAVRDERGERRERLVEVKCRLTVLGVTKEDVGEGDSLKAAFSDALKRAAVKFGV
GRYLYRLEKQWVDYDPEKGRFTPPKLPEPSPGEEEGLEEEKPEAYRLIDQLLERLKEKGL
GKEAAKIVTRYGGYGKTPEETKRLYGELRALLKG
>tsc:TSC_c06090 conserved hypothetical protein (A)
MLPLLVLAWALEVNPSGSMELRITATLSFNLFPQAVVVERLPEPQGLVVVYRFSQAGAIF
RYHDEDLRRRGWVRVKYEVKKDEWKAEYKKGKAKAKLSVKDKKGRVEVRLKEGD
>tsc:TSC_c06110 putative lipoprotein (A)
MGISRHWRLGIVALVAALGACSSPQGVKPNMAVPGPRDDAGGDPAQACGKVTEAPLGQVG
TLLVWNTQDTLFVRLSGVSPWQLTESHAYAGTSAPGNWWDFPAQAVHDPYVGTFTYAFAL
ADLGANPGDTLHVAGHAFLMTPSYNFNEAQGHTEFVVNRCGTTPPPPGKDIVVFNDINPF
DNTGMANDNNKLMVKNLVNYTTSGPRGTGTKVLFDRGRDSVCGGTGECNDSNLSTMRSII
AGEGFAIEELGSTAGSITTLPADVKVIFLWNPRETFTNGEINVFKQFASEGGRVVFIGEW
QGYYDAITLENDFLGKMGAVMTNTGQAVDCGYNTLPQASLRPHQITQGMTDVTIACSSVL
VPGPNDYPLYYDSSNTKVLSAVATIDPTPLPLGFVQPARVTMAPQSLHPLLNPSSATGY
>tsc:TSC_c06120 tetratricopeptide repeat domain protein (A)
MVTPRRFLALLLLLGLGLAQGLVLPFEGPQGFRLAQAFAQGLKAPPPTLLALLLPDLPWR
SSYDLAGGLYSRAGARLAQAATGAEWVLLGKQEEGGLRLFLARKDGVKEGRFATPDLAWL
WLQGEGLAQRFSALPHPSLSEEELRALAQGENPDPLHQSALDLKEGRGSGLLEGILPERL
LLLWQGKLPPAYQAFALLSQGKREEALKLAETLLKGDVLEKTAAELVFRTLEDPRWKEAA
RTLAQAFPELPLAWEEVSFAAFADEKGEEARDALLKAIRLRPDYWLYWTNLGWAYYLTGD
LPRAILASKRAVELMPNATAYYNLGLFKAIYGDFLGAKAAYDRALRLDEGEDFPEALKDL
EGRTEPLALFFRAYVAERAGLPAKGLYQAFLETHPRHPLAQAARRALHQEEGRLALEVKK
LSLIPGDLEARPFHAGEAVFPEVKLTGSPYLPRHELQTLLYKEGALVAQEKKPLGFPPLT
AALEEVAPAVSLPEPGRYVLEVRYGEAQALIPLEVGPESLARKLYALGLEVRDLSGNLLL
TPKETLGPDGDRLLLERTLEALKEAAPLATSARLTAPLPQGPYAGKSVQELLKNPTLEMV
RSFFQKVVEAPELLADNDVVNALVNWLLESR
>tsc:TSC_c06130 UDP-N-acetyl-D-mannosaminuronic acid transferase; K05946 N-acetylglucosaminyldiphosphoundecaprenol N-acetyl-beta-D-mannosaminyltransferase [EC:2.4.1.187] (A)
MERVELLGLPLDPVGMEEALARIQGFLKAEGTHQVVTLNPEIAVRAQEDQALRQAILEAE
LVTPDGVGILWAAKRLLGLELKERVTGVDLTLTLLSRFPGIRVYLLGGRPGVAERAALEA
RRLGAEVVGHHHGYFQEEEGVVEDIRQKAPDLLLVGMGERQETFIHRHKAHLKAKVAMGV
GGTLDVLAGEARRPPAWAQRLGLEWLLRVGLDPKRWKRAPRLFRFAYMVLKERR
>tsc:TSC_c06140 conserved hypothetical protein (A)
MCRVDLCLTPARGPLVLVEVLPAGSLLTQLLAQGALEVWVAPGPKVARLLAQELGQGVLL
LGEVEGFPPEGFHGRLSLVDLESTPVAGKKAILVAPLLNASLLPGEEEVYVAGFRNAKAV
LEALRGLKGLVLRPSGAPEPLLSAVVAAGFLQKRLSPDGPTTLATALLKAFPDPQEALFQ
SPEGQALHKEGRTEELARASLIGVDPVVPRLAGVRFFPKVEFGLTQDRYAQRFVAWNG
>tsc:TSC_c06150 thiamin-monophosphate kinase; K00946 thiamine-monophosphate kinase [EC:2.7.4.16] (A)
MRLKDLGERALLGKLAPIGYPPGAPLPPGDDAGGVWVGEVAWLLKTDGFLYREVALLGMG
PFEVGFRGVAATASDLLCKMGRPLGFTLGLFLPPDLEEDFALELVKGAAEAAGRLGAVLL
GGDTNAGEEVALTVSGFAQAEVPLPRRALPGDLLYLAGDRWGRTGAAIQAHYQARDLGAY
PKIRETAFYPLPRLELLSLKGLLRGGLDSSDGLAETLWQLSEQGVRVDLEALPLYPDVLA
FAGDEALAHELVLYGGEEFEAVLAVPPEQEAQVLARAKEVGLPLFRAGQVSEGEGVYFLG
APVKRRGYAHF
>tsc:TSC_c06180 hisB; imidazoleglycerol-phosphate dehydratase; K01693 imidazoleglycerol-phosphate dehydratase [EC:4.2.1.19] (A)
MREASVERATAETWVRVRLGLDGPPGGKVATGLPFLDHMLLQLQRHGRFLLEVEARGDLE
VDVHHLVEDVGITLGQALREALGEGRGVERYAEAFAPMDETLVLCVLDLSGRPHLEYRPE
EWPVVGEAGGVNHYHLREFLRGLVNHGRLTLHLRLLSGREAHHVVEASFKALARALHRAT
RITGEELPSTKGVL
>tsc:TSC_c06190 hisH; imidazole glycerol phosphate synthase, glutamine amidotransferase subunit; K02501 glutamine amidotransferase [EC:2.4.2.-] (A)
MKALLIDYGSGNLRSAAKALEAAGFEVSVSSDPRAHLEASLLVLPGQGHFGQVMQAFRNS
GFVDRVLAHLERGLPFLGICVGMQVLYQESEEAPGVRGLGLVEGVVRRFTQGRVPQMGWN
RVRFAGAFQELSGRHFYFANSYYGPLTPYSLGQGEYEGTPFTALFGQGKPPGPPVPPGKE
REGGPGLFSPGPPLLPGPLAG
>tsc:TSC_c06200 sugar kinase; K00852 ribokinase [EC:2.7.1.15] (A)
MRFFVVGDVSVDLLFFVERIPEPGEEVPSRRALMKPGGAGATLAAQLSSLGHRVYLAGRV
GQDPFAELALSRVREVGVDLRHLQEDPDHTTSSVLILLVPGGERAMVSAEGASRYLDPSL
FKPRFLDQADAVVLSAYALVGGPSRSYAVEVLEAARKREMPIFADLGTGAVRAAGRELLR
YLRGVNWLLMNQTELLALTEASSLSEGVARLREEGFHHLAIKVGAMGSIVVTPEGEELIE
PFPVEDIVDSTGSGDAYTATFAHAILSGKSPLEAGRLANLAGALAATAIGAQGRLIRLED
LEVAVGQG
>tsc:TSC_c06210 putative phenylaceate-CoA ligase/coenzyme F390 synthetase; K01912 phenylacetate-CoA ligase [EC:6.2.1.30] (A)
MDRNARLKEVVRAAKEHPVYREKFKQVHPEEVTLENLGELPLTTREEWVAYLKENPRPPE
GASLMHLTPSPLMGWMPEYLSQEDLRYQTEALAEHYRRLGLTGKKVLVAFSYHVFAGGWL
FHQALWRAGNLVFPHGPGEASRIAEIGHTYGFDVLVTNPSFALKVGQAGGRFALLLAGGE
PFTSVPGFREKVEALLGCTALDAYGTSELGIVAGERLSKDGLWEIPEMAVLEVLDPETLK
PVPDGEKGELVVTALSRTLMPMVRFRTGDLAVAERREGLTVLPRGVFGRTDQMVKVKGVK
LYPTELAPILGGFSLDPRGFQVVVERKLEGTDKLVLRLKAEKVPAGLLEAITKATGLKVD
EVELVGELEGGLVVDRRF
>tsc:TSC_c06220 purK; phosphoribosylaminoimidazole carboxylase, ATPase subunit; K01589 5-(carboxyamino)imidazole ribonucleotide synthase [EC:6.3.4.18] (A)
MRLGILGGGQLGRMLALAGYPLGLSFRFLDPSPEACAGQVGELVVGDFLDEEALRRFAEG
LELVTYEFENVPVEAARFLEARLPVLPPPKALEVAQDRLAEKTFMHSLGIPTPPFRRVDG
LRELREGLEALGFPALLKTRRGGYDGKGQALLTSWEEAERAFHALGGGGLILEGYVPFQR
ELSILGVRSRTGEVAFYPLVENRHQGGILRLSLAPAPQIPPTLQEKAEEYARKAMEALGY
VGVVALELFQVREELLFNEMAPRVHNSGHWTLEGAETSQFENHLRALLGLPLGSTLPRGH
SAMANLIGVKPDFPQVLALFGAHLHWYGKEVRPGRKVGHITLRRDTWEDLARDLPHLLAL
AQAPKPV
>tsc:TSC_c06230 purE; phosphoribosylaminoimidazole carboxylase, catalytic subunit; K01588 5-(carboxyamino)imidazole ribonucleotide mutase [EC:5.4.99.18] (A)
MVQSGTMRPLVGVIMGSKSDWETLRHAAETLETLGIPYEVRVVSAHRTPDLMADYAKTAK
ERGLMVIIAGAGGAAHLPGMTAAHTPLPVLGVPVESKALKGLDSLLSIVQMPAGIPVGTL
AIGKAGAVNAALLAASIVGLSHPEVMERLEAYRKAQTEAVLAHPDPREEG
>tsc:TSC_c06240 sodium bicarbonate cotransporter; K07086 uncharacterized protein (A)
MDALELLRLNLLSPMVLAFALGMAARLLRSDLAFPEAMYTALSIYLLFAIGFKGGVELSK
TPLATVLIPALATLGLGLFRPLSSYVLARRFLALGRVDAGALAAHYGSVSAVTFLAALTF
AQAVGHRPEGFLPTLVALLEVPGIVVALLLAKRGGGNLGEAFQEVLTGKSVVLLVGGLLI
GALSGEAGMERVKPFFVDPFYGALTLFLMDLGMVAASRFATLRQVGFRLILYGTLLPLFH
GAVGVYVGHLVGFSVGGATVLGAMAASSSYIAAPAAVRIALPEANPSLYLAASLAVTFPF
NLVLGIPIYHALAQWMGG
>tsc:TSC_c06250 nitrogen regulatory protein P-II (A)
MDLVPLKLVTIVAESILEKKLVEEIKRLGAKGYTIVPARGEGSRGMRSLDWEGQNIRLET
IVPEEVALRILARLQEAYFPHYAVIAYVENVWVVRGEKYI
>tsc:TSC_c06260 DedA family protein; K03975 membrane-associated protein (A)
MSLWTYFLPALLLFLEVGFPFGLLVPGGDTLLLALGALAGEGRLSLFPLLPLLFLGSYLG
HAVGYGLGRTLGQRLLERFPEHLRERAIKLLSRFGPSALLLAPFVPGMRTVVPFLLGTLG
FPWLHYLLLAALGSLLWTQGLVLFAYFLGERLPAWLLWPILLLLALLPLLRRKPKA
>tsc:TSC_c06270 TerC family protein (A)
METGVLSVILILVALEVILSADNALILGVIVQRLPVHLRRRALFYGILGAYVLRGLALLF
AALVIKLWWVQVLGAAYLLYVALKHFLRAEGAHAAPPLEVSAAQFWKTVAQVELMDLAFA
VDSVLVAVALSDKLWVIYTGVFLGILALRMLASLVVTLLDRYPRFKHLAYVVVGLAGVKL
LVGGWDKLTKEVLHRPELAVGLDKEAFSLLILAVLLLGSLWALRKPAAQPS
>tsc:TSC_c06280 conserved hypothetical protein (A)
MPGLSAPSLPGPMPVLTEGWPWGYSPTGRHCATPVAVLPGPGSFWGMVSLGGQDAGRRGI
L
>tsc:TSC_c06290 metal-sulfur cluster biosynthetic enzyme (A)
MDERHREGLPEGQAGLQEGNANQAGGKEGLPTKEQVLEALKVVYDPEIPVNIVDLGLVYD
VEIHENGVVDLTMTLTAIGCPAQDMVKADAEMAVMRLPGVQGVNVEFVWTPPWTPARMTE
EGKRMMRMFGFNV
>tsc:TSC_c06300 conserved hypothetical protein (A)
MDAASGHPHVRGDYWAGIHALRDEGGPSPRAWGLLAARKEERNAKRAIPTCVGTTGGPGP
GMPGMPGHPHVRGDY
>tsc:TSC_c06310 putative RDD family (A)
MIASPWSRLVASLIDGLILVPLSFLLMALAGINPLAQTTTFVQDLLFNWIPSWAYYVIFT
ALYGATPGKMALGLKVVRTDGQPVDWLTAFMREVVGKTLSTLPLLLGYLWAFFHPKRQAW
HDLIADTLVVRSGPASARSEEGAP
>tsc:TSC_c06320 sppA; signal peptide peptidase SppA; K04773 protease IV [EC:3.4.21.-] (A)
MNRKRWLALLLFVAVALLVVGLGRLIQSRETGHPWREATLYGRGEKVVLLEVVGSIPMGK
DLEDLLSKIRQAREDQDIRAAVLFVDSPGGSVTETEAIHRALKDLAREKPLVAAFGTVAA
SGGYYVATAAREIFTPATAVTGSIGVIATLPQVQGLLAKLGVQVEVLKEGRLKDMGSGLR
PLTPEERTLIQGYMREAYELFVARVAEGRHLPKDKVRQLADGRIYSGTQAIALGLADREG
YLEDAAKRAAELAGLEEFRLVRYEKPKGLLEGLLGEGFPLGLSSETEQLVSLLGQNRFRL
EYRYLGGGLW
>tsc:TSC_c06330 methyltransferase; K06969 23S rRNA (cytosine1962-C5)-methyltransferase [EC:2.1.1.191] (A)
MLRVVVKPGKEKKVRNFYPNLYRDELEEIPEQAGVAEAVAADGSFLAVGYLDPGSRIPFR
AYRFDPGPLDRAFFLARFERALRKREGMGQSYRLVHGEADGLPGLVVDRFGEVLVLQVRT
RGMEALREVWFPALLEAVGPKGVYERSDVEARRQEGLPERVGAVYGEVPEVLAVEEDGLV
FPIPLALAQKTGFYLDQRENRRLFEGMVRPGERVLDVFSYVGGFALRAARKGAHALAVDK
DLEALAILDQVALRMGLKVDIRQGEALEVLRGLQGLFDHILLDPPTLVKRPEEIPPMKRH
LVDLLREALRLLAPEGYLWLSTCSYYLKAEDLLEVARRAAADRGMRLRVHGLTYQPKDHP
WSLHVPESLYLKTLILQEDAL
>tsc:TSC_c06340 gltA; citrate synthase 2; K01647 citrate synthase [EC:2.3.3.1] (A)
MEVARGLEGVLFTESRMCFIDGEAGRLYYYGIPIQELAEKSTFEETTFLLLHGRLPKREE
LEGFKKELARRRALPEHLLESFRRYPLSAHPMSFLRTAVSELGMLDPTEGDISQEALYQK
GLDLIAKFATIVAANKRLREGKEPLAPREDLSHAANFLYMANGVEPSKEQERLMDAALIL
HAEHGFNASTFTAIAAFSTETDLYSAITAAVASLKGPRHGGANEAVMKMIREIGTPERAR
EWVREKLAKKERIMGMGHRVYKAFDPRAGVLEKLARIVAETHGHSTEYQILKIVEEEAGK
VLNPRGIYPNVDFYSGVVYSDLGFGLEFFTPIFAVARISGWVGHILEYKALDNRLLRPDA
KYTGELDVPYVPLEARA
>tsc:TSC_c06350 molybdenum cofactor synthesis protein 3; K11996 adenylyltransferase and sulfurtransferase [EC:2.7.7.80] (A)
MWTKEELDRYHRQMILPQVGPEGQERLKRSSVVVVGAGGLGVPVLQYLVAAGVGRIGIVE
MDRVEVSNLHRQVLYTTEDVGRPKALVAKERLQALNPLVQLDIYPVRLSSENALEILKPY
DLVIDASDNFPTRYLVNDACVLLGKPLVYGAIYQFDGQIAVFHHKTPEGEMGPCYRCLFS
KPPSPGSVPSCAEAGVFGVLPAVVGSLMAAEALKVLLGIGKPLAGSLLLYDALEGQFRKL
ALRRNPVCPVCGDHPTQRELIDYEAFCGL
>tsc:TSC_c06360 acetyltransferase (A)
MPWLLPRGIAPLHEKALDRFIGALVEKLSDPSVDRNALVREELARLLYGRPYAELLELNP
LAAMGLDPEGITFEAEYYAATDQEKFQKVKPLLWFWKVLDLTPIGQSVHSGVAIRRALAP
FIFKRVGKNPKFFQNVEFSVGYNLELGDDVVVHRYVLLDDIGGIKIGDRTSLSDYVNVYS
HTHHVLASPDVTLKETIIGSGVRITYHATILAGVRIGDDAMVGTGAIVTKDVPPHAIALG
IPARPTRYKVRHDCPYCRKGEPHPSDLIPKAPDRKGNPDFPDFLPPGFGTREA
>tsc:TSC_c06370 era; GTP-binding protein Era; K03595 GTPase (A)
MEEKTYSGFVAIVGKPNVGKSTLLNNLLGVKVAPISPRPQTTRKRLRGILTEGNRQIVFV
DTPGLHKPMDALGEFMDQEVYEALSDVNAVVWVVDLRHPPTPEDELVAKALKPLVGKVPI
LLVGNKLDAAKYPEEALKAYHALLPEAEARMLSALDERQVAELKAELLALLPEGPFFYPE
DFAKSDQDFGEWVAEIIREEAMKRLWHEVPYAVAVKTEEVAERENGILYIKAVLYVERPS
QKAIVIGEGGRKIKEIGQAARKQLEVFLNRQVYLDLEVKVYPDWRKDPEALRELGYRSSI
G
>tsc:TSC_c06380 dprA; competence protein DprA; K04096 DNA processing protein (A)
MDPLALALLPGIGPKRLLELLAEENPLLSLKERFPQVATQLPQAEGEARRERERAEALGV
RILGLWEEAFPEGLRRLPQPPTHLYVQGDLPEEGKAVAIVGTRKASAWALSFTRKLAREL
SEAGLCVVSGLARGVDREAHLGALEGGGSTLGVLGSALDRIYPPEHRELARKVALVSEFP
FGTGPKPEFFPRRNRIIAGLVRAVIVVEAPMESGALITARYALELGKEVLAVPGRPTDAN
SLGTNRLIQDGAYPVLSAEDVLSYLGFSGKPKKAVELSQEEEGLYALLRQGEALPEDLAQ
ALGVPAEKVLSLLTLLELKGLAQALPGGRYGAL
>tsc:TSC_c06390 manganese catalase (A)
MFLRIDRLQIELPMPKEQDPNAAAAVQALLGGRFGEMSTLMNYMYQSFNFRGKKALKPYY
DLIANIATEELGHIELVAATINSLLAKNPGKDLEESVDPVAAPLGFAKDARNAAHFIAGG
ANSLVMGAMGEHWHGEYVFTSGNLILDLLHNFFLEVAARTHKLRVYEMTDNPVAREMIGY
LLVRGGVHAAAYGKALESLTGVEMTRMLPIPRIDNSKIPEAKKYMDLGFHRNLYRFSPSD
YQDLGLIWSGPSPEDGSEVRVVDGPPEGGPVFDAGHDAAEFAPEFHPGELYEIAKKLYEK
AK
>tsc:TSC_c06400 transcriptional regulator, LysR family; K04761 LysR family transcriptional regulator, hydrogen peroxide-inducible genes activator (A)
MTLEQMRYLVALVEERSFTRAAERVYLTQPALSVQIRKLEEELGVKLFDRRQGKPTEVGE
RVAAQARRVLEEVARVMAIARGEEGVFQGPFRVGVIPTLAPYLLPRLLPRLLERYPGLEV
SVEEELTPAILQGLVEGRLDAGLVGTEERAPGVQSLPLFSEEFLAYISPGHPLYAKESLH
PLEIPLEDTWILSEGHCFRDQVLSVCRPSLERRRVEFQSGDLETLILLVEEVGGLTLLPE
VALWTLPRAKRLHLRPLSPPGAGRTVYLLVREGSLKAPVARALGEEAKGVFRELRLKG
>tsc:TSC_c06410 ilvE; branched-chain amino acid aminotransferase; K00826 branched-chain amino acid aminotransferase [EC:2.6.1.42] (A)
MVKPEAKGGDVHIKAGLIWMNGALLPQEEAKTSVLSHALHYGTSVFEGIRAYETPKGAAI
FRLKEHVRRFFNSAKVLRMEIPFTPEEIEEAIKEVVRRNGYKSCYIRPLAWMGAKALGVN
PLPNNPAEVMVAAWEWGAYLGEEAVRKGAKLITSSWARFPANVMPGKAKVGGNYVNSALA
KMEAVAAGADEALLLDEEGYVAEGSGENLFFVRDGVIYALEHSVNLEGITRDSVIRIARD
LGYEVQVVRATRDQLYMADEVFMTGTAAEVTPVSMIDWRPIGSGTAGPIALRLREVYLEA
AGGLRPEYEGWLTYVTS
>tsc:TSC_c06420 trmH; tRNA guanosine-2'-O-methyltransferase; K00556 tRNA (guanosine-2'-O-)-methyltransferase [EC:2.1.1.34] (A)
MTEARRRRIEEVLRRRQPDLTVLLENVHKPHNLSAILRTCDAVGILEAHAVNPTGGVPTF
NETSGGSHKWVYLRVHPSIQEAISFLKEKGFRVYATALREDARDFREVDYTQPTAILLGA
EKWGVSEETLALSHGAIKIPMLGMVQSLNVSVAAAVILFEAQRQRLKAGLYEHPRLDPEL
YQRVLEDWLRK
>tsc:TSC_c06430 hisG; ATP phosphoribosyltransferase; K00765 ATP phosphoribosyltransferase [EC:2.4.2.17] (A)
MKRFALTIALPKGRMFQEAYEALRKAGLELPSIENQRALLHGKQGGIALLELRNKDVPVY
VDLGIAEVGVVGKDVLLDSGRDLFEPVDLGFGACRLSLIRRPGDTSPIRRIATKYPLFTT
RLLKERGWVADVVELSGNIELAAVTGLADAVVDVVQTGATLRAAGLVEVEVLAHSTARLI
VNRQALKLKRSLLKPLIAKLRNRDGGP
>tsc:TSC_c06440 hisZ; ATP phosphoribosyltransferase, regulatory subunit; K02502 ATP phosphoribosyltransferase regulatory subunit (A)
MIPEGTRFLLPPEARLKAELMARLRDLFLRHGYEPVELPALEVYDPSHPLAERAFKLVDK
TGEVLALRSEFTTLLAKLLRPHLGEGVARFQYAGALWLREGDAELGRYREYTQVGLELIG
ATGPLADAEILSLVFAALEALGLEGEVEVGLPSLVGEVLKASGLPEEARKEAQRAIHRKN
LPELTELLSRHPVSPEARRTLLALPDLYGGMEVLAEAKSLPLPERARKALEDLEKTLELL
ERPVLLDLGMTRRYEYYSGVFFRAYTPGFGLPLLGGGRYDGALLPRAAGFAMGVERALEA
LKLPRVDVSPEVLALDLKALRRFAREKRVELFHGEDPVAYAKARGIPYLAQGERIFKVEE
A
>tsc:TSC_c06450 peptidyl-prolyl isomerase (A)
MKVRLLFLAFLLLLGACKGESMQPLPYLSETPVRSFKAPQKVLEDDKDYYARLKTTKGDI
LLDLLEKEAPNTVNSFVFLALHRFFEGVVWHRVIPGFVAQTGDPTGTGRGGPGYSFGLEI
APGLAFDREGMVGMARTQDPNSNGSQFFITLAPTPHLTGQYTLFAKVVEGMEVVRRLAPT
EGPGATGERDKILSVEILVKE
>tsc:TSC_c06460 dcd; deoxycytidine triphosphate deaminase; K01494 dCTP deaminase [EC:3.5.4.13] (A)
MIKPDWWIREMAKKGMIEPFEERLVREGVISYGLSSFGYDLRAAPEWKIFTNVFSTVVDP
KGFDPKSFVEYEGEEVIIPPNSFALTRSIEYIRMPENVIAIALGKSTYARCGIVANVTPL
EPGWEGHVTLEISNTTPLPAKVYANEGIVQIIFLEGPRPETTYKDRRGKYQGQKGITLPR
V
>tsc:TSC_c06470 putative Ig domain family (A)
MRKFWPLFLLLAACGTQDPTGAGMEPLRLTSTSLPPAYLGEAYTATFSAEGGVRPYTFSL
EDKLPQGLAFQGGRITGVPREKGQFPLTLTVEDGAKNSRVQRLTLTVSDPPPPRLTLVAP
PAQVEGPFLLLGRVEVREALGFQLELSLKDLSPDLASLKVASPVYLLDYDAEAGLLRLDV
AFAKPLKDQEAFRLLLTPQKALTPRFSPRVVFYDKEGKLLGEALKRGRPFADLLQLAQNW
GKEGKELKGDGNGDGKVDAQDLEALAKDYFPKVAAPAAPGSTPPSGREEAPPPPQEEGSP
>tsc:TSC_c06480 appr-1-p processing domain protein (A)
MARIRVEEGDITEFRGDAIVNAANNYLKLGAGVAGAILRKGGPSIQEECDRIGKIRVGEA
AVTGAGNLGVRYVIHAAVLGDEPASLESVRQATRSALEKAVELGLRTVAFPLLGTGVGGL
PVDQVAQVMLEEIKKAPDTLEVTLYGYRKEDAEAIRKAL
>tsc:TSC_c06490 oxidoreductase, short-chain dehydrogenase/reductase family (A)
MGLMSRDILGLEGRIVMVTGAGRGFGRAIAHGYGRNGATVIAVDPDVELATSVASEVEAL
GATAIPIRGDMSVVLDVTSTFEKVEELFGLLDGIVHVTTAESKTPFVELLEGEWYDLMSQ
DVKSSLYVLQQGLRHLAGGGFVTLVLPPAVRIEPHTLSVRRAVEGLIEGVTRTFPGVRVN
GVVPSRDPVSEAYDQALVRAALGLGSMVSEGVRGVVLEVELPEPPPSPEIYELLREVP
>tsc:TSC_c06500 nrdR; transcriptional regulator NrdR; K07738 transcriptional repressor NrdR (A)
MKCPYCGHPDTRVVDSRPSDEGAAIRRRRECPACGRRFTTYERTQLEPLMVVKRDGRREP
FNPDKLLRGLLLACEKRPVDPEVLRRFAYTFEDQVTGPEISSEEIGLKAMAFLRDLDHVA
YIRFASVYREFDSVERFIEEIQRLGGVDKKEGA
>tsc:TSC_c06520 MutT/nudix family protein (A)
MRRKRQVRVARKRVVSAGGVVLRGRVPEVLVVSLKEGRVVTLPKGQVEPGERYPETAVRE
VREETGVEAAVVSPLGKVRYYFTVRNGGEPVTVSKEVHYFLMAYRGGEPRPQLTEVEEAF
FLPASEALERLSYPNEREMLLKALARWRPCRQDSSPEPGA
>tsc:TSC_c06530 LAO/AO transport system ATPase; K07588 LAO/AO transport system kinase [EC:2.7.-.-] (A)
MTVQESQAEELLHRFRQGDVRALARALTLVESGHPVGQELLKRLRGQARAKVVGITGSPG
AGKSTLTDRLILEARKRGERVGVLAVDPSSPFTGGAILGDRIRMMRHHQDPGVYIRSLAS
RGALGGLAGATVAALALLEAFGFDRIFVETVGVGQSEVDIARVADTTLLVLTPAAGDAVQ
AFKAGVMEIADLFAVNKFDLPGGERIIQELKSALELAPPRPGGWHPPIYPTVAATGEGVE
ALFEGLEAHYQHLVAHGLLEAHRLERARFEVESVIQEWGRKRTQGAGDLVARVARGELSP
EEAALALLDPKAHP
>tsc:TSC_c06540 putative endoribonuclease L-PSP; K09022 2-iminobutanoate/2-iminopropanoate deaminase [EC:3.5.99.10] (A)
MEAVSTDKAPQAIGPYSQAVRAGGLVFVSGQIPLKPDGILVEGDIRAQTEQVMENLQAIL
EAAGSSLSRVVQTTCFLSDMEDFPLFNEVYARYFSPPYPARATVAVKALPRGVRVEVACI
ALAD
>tsc:TSC_c06550 serine/threonine protein kinase (A)
MTGMVLGGRYRLEASLGSGGMAEVWRAVDERLGRKVAVKLLHPRALPPERERFLLEVRAL
SRLFHPGIVQVLDLGEVEGRPYFVMELVEGGTFDRLGPFEEGPEGERILEAAIQVMEALA
HLHAQGILHRDLTPKNILLTKEGHPKVMDFGLAYLLQESRHLTRTGYTLGTPTYMAPEQA
KGLPLTPRADLYSLGAVLYRTLTGKPPFEGENDQAILFQHVYESPKPPQALNPTIPSGVA
EAVLSLLAKHPEERPSHPSLFKSPLQEFQALRLATPRAGSSRSGHYPLAPDPRRLSLKGK
VDLGGEAAWPGEMVYAHGRVYLGAGRGLVEVDLLSGTVRRENLPEEVTAPPVVRGGVYVA
AWDGRVRRFKAQALEWSADTGAEITAAPLVLGERVFVASRDGSLYAFERDRLLYRFQAGG
HLSASPTFHRGLLFLASEDGFLYALDPDTGALRYKVKTSPVHAPVAAYRGVLFIPTWEGE
IYAFDPLSRETLWNTAVEGEIWGGLALDEERVYVAAWDGVLRALDQATGEEVWSLEVGKV
TAGLSYAAGHVYVATEEGRFLAVDQRGQVVFEATGLGAVQVPPLPLAQEILVANLAGKLF
RFGVG
>tsc:TSC_c06560 conserved hypothetical protein (A)
MPKKEKKRLQVVISEEQDALLTRAAYALSSPERLVSKSEVVRLAIAKIVQELEGNKEELA
ELLKQLEPEE
>tsc:TSC_c06570 murA; UDP-N-acetylglucosamine 1-carboxyvinyltransferase; K00790 UDP-N-acetylglucosamine 1-carboxyvinyltransferase [EC:2.5.1.7] (A)
MMLKDSRRGSRILRIEGGQPLSGELRIYPAKNAALPILAASLLTPEPITLLEVPRLRDVE
VMLELLSHLGTRYQWEGRTLHLHTPEIRNTHAPYELVGQMRASFIVWGALLARVGEGRIS
LPGGCAFGARPVDQHVKALRALGAEVVEEENTFYARRTRPLAGRVVFDLPTVGGTEQAML
AVALGGEATVVQAAMEPEVEDLGHFLRMLGVEVHGLGSPILHIRGARQLGGGTYRIIPDR
IEAGTYLLAAAATRGSITLREVRPDHLDALLDKLQQSGHRVEVGKDWVRFWAVPDPKPFF
VEAREYPGFPTDLQPIVTAYLATVPGQSAITDRVYPDRFTHVGELARMGAELYLRDRTLL
INGKRLRGAQVKALDIRAGGGLVVAALSAEGVSEIEGVYFLERGYEHLEERLKALGARVG
LEETPLALAAD
>tsc:TSC_c06580 conserved hypothetical protein (A)
MYDSYAMDLQKLAASLQEAYPQGLPGEREALVTLLLGRGIPQPEALELARALEAQGYAHF
LPGERPRWAFTRRPVDLKALMRALDQEYPEFVGEGDEEEEALAFLALRLEGDRQVAKEVL
EALRAAGYVEKAYHPEQVRDRLLFRFPEALRLYA
>tsc:TSC_c06590 prfB; peptide chain release factor 2, programmed; K02836 peptide chain release factor 2 (A)
MDTFRSLESDLEGLLELWQEFPAEEREALRPELLEAAKKLESLYHETLLSFPHAEKNAIL
TIQPGAGGTEACDWAEMLLRMYTRFAERQGFQVEVVDVTPGAEAGIDYAQIIVRGENAYG
LLAPEAGVHRLVRPSPFDASGRRHTSFAGVEVMPEVDDTVEVVIRPEDLRIDVFRSQGHG
GQGVNTTDSAVRIVHLPTGITVTCQTTRSQIKNKELAMKVLRSRLYELEWKKKQEELRKL
RGEVRPIEWGSQIRSYVLDKQYVKDHRTGLMRFDPQNVLDGDLLDFIWAGLEWKAGRRQA
VEEVEAD
>tsc:TSC_c06600 domain of unknown function (A)
MAREKPGLTPEERAALTEAEVLRTIEAFPEPDRTLALRLHTLIQHWAPELSPRLWYGMPA
YAWKGKVLCFFQPAHKFKTRYATLGFTDLAQLDEGTFWPVAFAVKALGQEEEEKVRQLLR
KALGEGLEEA
>tsc:TSC_c06610 phoU; phosphate transport system regulatory protein PhoU; K02039 phosphate transport system protein (A)
MREVLDKALNELVGETLRMLSLVREMTQKATEALVEGNRAKAEEVIAKDQEVDALELKIE
NQAVAVIARHQPVASDLRLIFTIIKALTDLERAGDYAMHVAEDALLLAQEPPLKRYVTLP
EMGKRLLEMMDTLGKAVAERDPGLARKVVEMDDQVDGLYEEVTRELITYMLEDPRTITKA
LTLMRVARSYERLGDHLENVGERVIYWLTGEVYKTPEDVY
>tsc:TSC_c06620 sensor histidine kinase (A)
MNELLAEAWEKALEGLVLHRNRQVLYLNPKAEELLEVSREKVVGRPLLLALRDHRLEALA
LHGGERTLEVRSRTLRVRALPGRLYLLDETELNRRLEALEEATQALAHELRTPLAGMGPL
LEALTPRTPQEKEVLDLLKGEVARLSRLVRDLSLTQPGPKRTFPLEELWPRLERLLREKI
QERQVEVHLPHTAHTDPEALFQILLNLLDNALKYGQDPIRLLSREEGGRLLLEVRDQGPE
LPDYELLFLPRHRGFQGGAGQGLGLYLVRRIAQGLGGEAYARRDGAENVFGVALPLN
>tsc:TSC_c06630 phoB; phosphate regulon transcriptional regulatory protein PhoB (A)
MATVLVVEDEPAVRLGVRLALEKAGHRVLEAATSQEAWPRLREAEAVVLDWMLPDEPGTR
LLERMRQGAYPELPVLMLTARAEVRDRVEGLSRGADDYLVKPFATEELLARLEALLRRAG
RRKVLRRGPLLLDLERKEANLDGRPLPLTRREFELLAFLAQRPGRVYSREELLEAVWGQD
YLGTPRTVDQHVLQLREKLGEDPKAPRFLETVRGMGYRFKVAPQEANHGPSQTKGEG
>tsc:TSC_c06650 transposase (A)
MRRRGKGGGSVFYHEGKGKWVAQLTWVDPATGRKVKREKHCETRKEAERALADMVAAQAK
GLLTDPSRLTTRDFALEYLKRLEREGLRPNSIRLALDELAHALPSLKDPKAHDPLGRMRL
QEVKPVHVRAAVDRVVEAGYAPRTVGRVLMRLKALFREALRLELVARNPAEAVKVRLPKG
EKAARALEPHEVARLLEAAEASRSKDMALLLRLMLETGLRRGEALALQWRDIDLEAGELT
VGRAWVKVAGRGAFSEPKTPTAKRKVPLPRGLLLRLKARREELLARLTPEEVDGLFLVGG
VKPVDPDAFNHYLRRLAERAGLGRVRVHDLRHTWATLALSRGVPLEVVSERLGHASPTIT
LNVYRHLLEEERRGWVLDLEELLYPAPRAQA
>tsc:TSC_c06660 hypothetical protein (A)
MNLRKLWSWLRFAKMLARGRVGKRWALRRARWLWRKGRKRRRW
>tsc:TSC_c06670 DNA binding domain, excisionase family, putative (A)
MQGEVLTVEEVAKLLRVSRKTVEKLIYAKKLHAVKVGRVWRIPRAAVEAFLGGKEYREP
>tsc:TSC_c06680 hypothetical protein (A)
MTAIERLRARLREAVPGRPTWLEYDEELGLWCAGVLWDEEEDLVDEEAAEDAHTALERLG
YTIGLDLRG
>tsc:TSC_c06690 hypothetical protein (A)
MRSTLRKVERLVQRWRSKEVPLIVVVHDGQALGFPRLEFSPGEAIAPGARYWWLFVVRAP
GEKVRKALEVLGGGRRTA
>tsc:TSC_c06700 hypothetical protein (A)
MPTRKRTLGDLEGATRLVWKALKRAAHAVFQGATVYAKLHEVKELRERVEALEEAIELRR
AI
>tsc:TSC_c06710 hypothetical protein (A)
MGGGMTAKERLALEVDLEGAGPPEVPGLEVGPEDPSPFHAVARWVAAMWPWCRFAGITAR
MWPYLGGKFLREAVDLGPLGWVWTDGPKTLWAWQPPGG
>tsc:TSC_c06720 polA1; DNA polymerase I; K02335 DNA polymerase I [EC:2.7.7.7] (A)
MPIDLEALARLIDSGTHPANPAPGEKEAKNSVLHDETPCRVGYPAPTRQAPAEPGTPPRA
GEVSGGVGWVSGRVPDSDFADKDGHKPRFEGGLSGLSGGFSGGHVATPEAGVVEVAGLPE
GVEGFELHYIPEVGPGMGELLDLLMRQPVLGVDLETTGLDPHTSRPRLLSLAMPGAVVVF
DLFGVPLEVFYPLFSREEGPLLVGHNLKFDLLFLLKAGVWRASGKRLWDTGLAHQVLHAQ
ARMPALKDLAPGLDKTLQTSDWGGPLSSEQVAYAGLDAAVPLVLYREQRERARTLRLEKV
LEVERRALPAVAWMELKGVPFAPELWEEAAREAEREAEALRGELPFGVNWNSPAQVLAYL
KGEGLDLPDTREDTLAGYREHPLVAKLLRYREAAKRVSTYGKEWAKHLNPATGRIHPSWQ
QIGAETGRMACRKPNLQQVPRDPALRRAFRPKEGRVMLKADFSQIELRIAAAIAKEGRML
RAFREGKDLHALTASLVLGKPLEEVGKEDRQLAKALNFGLLYGLGAEGLRRYALTAYGVK
LTLEEAQKLRDAFFRAYPALKRWHRSQPEGEVVVRTLLGRRRTTDRYTEKLNTPVQGTGA
DGLKMALALLWENRGLLWGAFPVLAVHDEVVLEAPEEGAKEYLETLTALMRRGMEEVLGG
AVPVEVEGGIYRDWGATPWEEA
>tsc:TSC_c06730 conserved hypothetical protein (A)
MIEHFASRPQPRTLLGELVEGGKRVWWENRPPSEEDLQAHLEGRRLLGLVPDKVVHLDLD
RTGLKDLRPLVEVLNALQIPAYAGPGNTRGSKVWIFLEEPQEDLEALARGLARMAKLLLG
EEHAVEGYPNGQHGLFLPLFGHLNGQPRPLYEAWSKSPVSLPFRPRYASPEAIRRLVRAV
PFLEVALQRRPSGPRHEAAMAVLNVAHRAGVLEEAKALLGSEAVFARWELADTRTLEDWR
EELSRLTEAASSSDYPNKRGIPFLKEVGLDPSPIAKLLGEEPREWPKPKPLEELEAPLPP
WKRGLLPPAMEDLANALAGQLLVEPTAPAVAMLAAVSAVLAHRKLAVAPEPANAGWEETP
VLWAVLVGPPGSGKTPIIREAAKPLWAIEQTLAEENRLAQEEYEQELLAWQAAKKGERGE
KPKPPVPRRLVIGDATWEKLASILEGNPAVLAVVDELKGLLLSWRREDRAQGRAFFLSAY
HGTPHVVDRVGRGTTYLPRPQVALLGGVQVGPWHQVVRGGLGKGEDADGLLQRFAPVVLD
PLPPVKEPPPVPEETLWGYRDLVMRLWAEEVPTMVSPSPEAYRLWKEWRFETLQEQRNPE
LPEAWRGYLSKRMGLTARLAGILSALWGEPGVISERTMARAIFLVKAILEPHAKRAWRVG
EVGDISPAIRLAKRLKEGKVVRFTRREVYRNEWGGITTSEEAGRALWLLEKAGWVVYDPE
ARAYLVNPRIREVGRED
>tsc:TSC_c06740 conserved hypothetical protein (A)
MFTRAAPFLGEQPFRHPGAMNAPGRSKLLTVAELREVLGPDRVGRDLAYEIARRYGVRLG
KRLLVPSRVVEAILEGRLEELEKTPGVEARGR
>tsc:TSC_c06750 conserved hypothetical protein (A)
MDHSEAWRRWNAWNYVLRAVEQIAPEALEDLARLVPLYREAAPHMDRPGWYIYDWESLEE
AIETLEGIPGYEEDFLAKLRDLREALLAWGRKWNLPHPEPLSWALQNFPFWTKAPAFAGK
PMWYASPVVAFPPLPPFRPPEFSPPVYGAEKSSWPEIEKGLRQAFESWLRECRALYEEWA
LPHRELQKHARWWVAHRVKGWSLRAMTERARLEGLVDREGRVLLEKAAPSAIAKAIANLD
RALGLVPD
>tsc:TSC_c06760 hypothetical protein (A)
MAVEPPERGHLEAARPPQCFLEHFYAQPVYQPVYHPGNGRLSE
>tsc:TSC_c06770 glycerol uptake facilitator protein; K02440 glycerol uptake facilitator protein (A)
MRIVGRAFVGEVLGTLLLVLLTVGSAANAVLQPRLSPGAYGYDSLALGSGLAVLVGVLAS
RFLSGAHLNPAVTLALAAGRLFPWRLVPLYLVAQFLGGFLGALGAFVAYREGLLAQGMPN
VFSTGPGFLRTEPEALYAWTGPAVAETLGTFALMSVILAAGKDGRMVALWLALTVAAVGY
GLGGPGGFALNPARDLAPRFLAWILGVEGAASPYLLVPALFPILGALGAVAMYRALDS
>tsc:TSC_c06780 ppk; polyphosphate kinase; K00937 polyphosphate kinase [EC:2.7.4.1] (A)
MHLLPEASWLQFNRRVLLQTERPDFPLLERMRFLAIWNRNLDEFFAARIAKPFWEKRGSP
AHRALLEEAYAQARLACQRYQALLREARPRLEVLEPQDLDEEDWLYFRVYLAEVVAPRTD
LIPWEAASDLSHGALYFASEDYLVRLPQDLPRLLPVPGRDGTYVRLGALMRARSDLFLPE
PSPLYELRVLRLLESERARADWDELAQSLEGRQEGMATLLVVEEGFPEAWLEALRGTLEL
TPEEVFLLPPPLNLTLVERLVAEGPREWLFPPLKPERPRGFLKKPLAHLERKDLLLYHPF
ADYAAVERFAQEALSPEVAEVWATLYRIGEESPLAEALIQAARAGKKVHVLLEGRARFDE
LLNLHWYLRFLRAGVEVLPLPERKVHAKALLLLTPQGKGYVHLGTGNYNPQNGRLYTDFS
LFTGRLEVVREVHSFFQAMRASLPGEGLSGLAAKQASEVVSPDETGLEASLALSLLRTGE
AIRNLLVEEIAKEAHPKGRVILKFNHLTDPAVLLALVQAAEAGARVDLLVRSTLTLLHPA
FRAKSLVGRFLEHARVAAFRAGGAWRVYLTSADAMPRNFQSRFELLFPVLDKEAKKQVLR
VLKRQIRDNRNSFLLTPKGEEPLWGGNQDAHRW
>tsc:TSC_c06790 exopolyphosphatase; K01524 exopolyphosphatase / guanosine-5'-triphosphate,3'-diphosphate pyrophosphatase [EC:3.6.1.11 3.6.1.40] (A)
MLKITPGESQNKVKPRSLAIMDLGSGTFRLVVYEYEPGLSFHLADELREPVALGEGLSRG
RINPQALERGKKALRAFADFLRAVAPDEVRILATSAIRDSENGREILEEALALGLSPKLL
SGEEEARLGVLAVANALPLEEALVVDQGGGSAQVSRMQGRRFLWGRALPLGALRLTEGFL
ASDPPARAEVRTLVQAVMAHLEALPLEPGVPVVGLGGNVRAVARLHQKRRGYPLDFVHGY
YLPREGVEELYEDVLSLSLKARSELPGLQQDRARTLPATLVLLRTLLRHTRAPGLWLSGM
GIREGALFQHLLPSPHLLPDPRAFAVENLFRRYPFRADHRERVKALALALYRGLSPLHGY
GPEEERLLLEGAHLHDIGMHLGYHEHHKHGAYLVLSEPLLGTSHREQVFLALLVRYHRRG
EPSLGGYRNLMARGDGKRLWRLAALLRLAEMLERTRSGRVKGVRVELGERVRLTLEAEED
PWVERLEAEKQGGLFQEAFGLPLEVVWGR
>tsc:TSC_c06800 phosphoglycerate mutase family protein; K08296 phosphohistidine phosphatase [EC:3.1.3.-] (A)
MELLLVRHALALPPEGEGEEADRLRPLAPQGVRRFRKVVWGLRGLGVKLDRILTSPKRRA
LETAELLADLLEGETRVTPLLAAPPSEALLAEIPHQGRVALVGHEPYLSTLLVWLLLGDF
MGASAREPLGARFPLKKGGVAWLEGNPVPGGMVLKALLPPKVFRL
>tsc:TSC_c06810 2-deoxy-scyllo-inosamine dehydrogenase (A)
MMRAWILRDYGSLELEEQPLPQGEGALLKVVATGICGSDLSVYKGTPAMRNRWQPPLVLG
HEVVGIVEEGPFHLQGRAVAVHPAVPCGSCRECHQGKPHLCPKRVHLGFHLPGGLAEWIR
VPEGQLYPLPPGLPAWKGALAEPLAVALHGVKRAGPLPEGEVLVLGGGAMGSLVAWILKR
QGAGVVLVEPHKGRVELLVALGLADRVLSSLEADTDGFPLVLDTVGSEGTVSQALRASSP
GGRVVVLGLGSLEAPLNLQGLVVGERTLLGSYLFTPEEFSEAVDYLKYLPENLVKLWPAA
KAQEAFLALLEGRIPEPKVVLLW
>tsc:TSC_c06820 trap-t family transporter, large (A)
MNLFSPEVLLAMLLGGLYGAVFGAMPGLTATLALSLFIPFALFLPPEVGLAAIVSLTATA
IFAGDIGAVMARIPGTPASAAYTEEIHDLGQEQGPSYALGISAIFSALGSLVGTGLLVVG
SLGMALVARQFSSFEYFWLVLLGVSSGILASPHMLKGLVAFALGMLLATIGYDPALGHPR
FTFGNVNLLGGINFIVALIGLFGLSEVFYQLLKGPEAKPQPLSPGLLRVQGTARRFFLDP
LRLAVRERWLFLRSALLGTFIGFLPGAGSDFAAWISSNLKRLTQGTKEQVVLAGTSANNA
AVAGTWIPALSLGIPGDTLTAIILGLFLTLGIRPGPELFKTNLDLVVEIYLVFLVASVLI
MPLVGYLGALLAGFALKLPRGVLLGIITGLTLIGAYAINNNPFDLYVLAVLGILGVLLRL
GDFPLGQVVLGLVLGPLLEQHLMVSMIKTHWNLLSFFERPVAILLALANLGLLVGMLWLR
LKQARKLQALRSLLEDK
>tsc:TSC_c06830 conserved hypothetical protein; K07794 putative tricarboxylic transport membrane protein (A)
MLWVRVGALLALILGALAIGLSFSLPKGEGPGPELFPRILGLALILAGGWLTFHPGSEEP
GKESGERLTGWARALLLCILFLLTPMAVPRLGLGMSAALVGGLTAWLQGEPWPRILGVAG
VLWLLSYLVFTRLLGVPG
>tsc:TSC_c06840 twin-arginine translocation pathway signal (A)
MFNRRKFNKWLGISLGALVLGSAQAQRYPSRPITLIVPWSPGGSTDLTARALAPTLERIL
KVPVQVVNRTGGGGAVGHGAIAQARPDGYTIGIITLEVVLPPWVAQTKISADMFSPISLL
VLNPVSVVVRKDAPWKTLQELIEDIKRNPGRYKASGTAKWGSYDFARLGFLKALGLKDEA
LPWVPTQGAAAALQELLAGGVQVAFVAIGEAASLVRSGEARYLAFMTDQRFPAFPEIPTL
KELGINWTFASFLMAAAPKFTLPSVIDVLDKAFAQAVQEPDFVRFMQNANLVIQHLDRKR
SLAFLQERTEAMNRVVQELGLKF
>tsc:TSC_c06850 sfcA; NAD-dependent malic enzyme; K00027 malate dehydrogenase (oxaloacetate-decarboxylating) [EC:1.1.1.38] (A)
MPVSRYYDVKRDERGERYLEPYVSGFLLLRLPLLNKGTAFTEEERRALGLEGLLPPHVNT
LEEQKERVYRRYRLIQSPLEKHIYLRHLQDRNEVLFYALLVDHLEEMLPILYTPTVGEAV
REFSHIYRYPRGFTASTKNIDRLEEALANVPLEEVRLIVATDSSAILGIGDQGYGGMAIS
IGKLTIYTAAGGVGPDKTLPVELDVGTDREDLLTDPLYLGVRHKRLRGEEYYRFLDCFVE
AVRKRYPKALIQWEDFAKETAFTVLERYRKVISSFNDDIQGTGAVALAGVLSACRLKGEK
LSDQVIVIYGAGAGGIGVAWALREGMKREGLSEEEARARVLVLDSKGLLVEGRSMEAYKQ
PYAQRRERIAGWEFAGSYPNLLETIRNARATVLLGLSGQGGSFTEPVARAMMENTPRPVI
FPLSNPTSASEALPDDLIYWTEGRALVAAGSPFPPVGYMGRTIPIGQGNNAFIFPGLGLG
AVLARAREVTDGMVLEAAYALYDYTQGHFPELLYPPVSRLREVSPYVAARVMQKALEEGV
AEEERVKGLSFKGLMEFVRSRFWEPKYLPYRPAPVI
>tsc:TSC_c06860 NurA domain superfamily; K09785 uncharacterized protein (A)
MAWRLYALDLSRLEGPAGEVLPGAPEGAEEGYPASFQPLEEPWEARRADPVPWPEPLYFV
DGRERGEAVLSDGRRLALLGCVAAGAVVYQQGNMRLLETRVRRVGVGLEEALRLGELVYE
PLPLEGPPSPGDVLTALQEGLRKARTLLEEKLAGALAGGLLVVDGPVRLRRQGPVLGYIK
THWARYLPEDREALLSTLKPGERTPMFRVRRKGQELASWYLRLPLPPEGVRPPESGLLRV
ETPLQGDFGALADLSLSLFPALASHPVKDPRAPQNLLPVGGLERELARRMGSREVVARIL
ARHQDSLSADLGGG
>tsc:TSC_c06870 conserved hypothetical protein; K06915 uncharacterized protein (A)
MERIGVVLGRREATPLEFWVGVEGEGLLRLDDLVVVEGFHPKVGKVRYFGMVDLVAKAHE
GESFDTDVFLAVQGKIPVSLAYVAHVSVTRIVPEEFFPPDPGSAVYLARGEDLELALYYD
AMKNQRGSTKLPAGFLKSGEVAYLNLEFLNGVKGGHVNISGISGVAAKTSYATFLLKSLL
ESGVLEEAHQARVLLFNVKGEDLLFLDKPNLRLSEEAKEEYRRLGLPPTPFGSVRFLAPP
KKGEEGILPDVETRLEGVKAYHWDLVQFAQKGLLPFLFTDKGALTNLGFLVAHVTEKLRR
LAEGQKGPHLLVADWPGGELPEDITFDDLGRVRLKSFADLVRYLEYKLLGPETGEGEGDR
TWVARQARGTLEAFVRRLRSSVENVGHLVRGDRKGNPPDPLEGGEQVHVVDLAKLSPQGQ
MFVVGSLLSDLFAKKERGQYRGRVFVVLDELNKYAPRDEESPIKDVLLDIAERGRSLGVI
LIGAQQTASEVERRVVGNAAIRVVGRLDAAEAERPEYRYLPTSFRQRALILPQGMVILHQ
PEIPVPLLVRFPFPAWATKREEVLEDNSAEALRREFF
>tsc:TSC_c06880 gcvT; glycine cleavage system T protein; K00605 aminomethyltransferase [EC:2.1.2.10] (A)
MKKTPLYQAHLRHGGRMVEFAGYALPLQYTSIVEEHLAVRRGAGLFDVSHMGEFLIRGRE
ALAFLQWATANDAAKLKVGRAQYSMLPNARGGVVDDIYLYRLAEEEYLMVVNAANIAKDF
AHLKELSRGFAVELTDLSEETALLALQGPKAASLLQGLTDADLSQRKKNDVFSARVAGRP
ARLARTGYTGEDGFELFLAPKDAEAVFEALLEAGATPAGLGARDTLRLEAGFPLYGHELT
DDTNPLCTPWAWVVKKEKDFHGKEAMLATPCAEKLIGLVLEAGIPREGYRVYSGDRPVGR
VTSGGYSPLLEKGIALAYVEKGAQEPFFVEVRGRKAGASLSPLPFVPLK
>tsc:TSC_c06890 gcvH; glycine cleavage system H protein; K02437 glycine cleavage system H protein (A)
MDIPKDRFYTKTHEWALPEGDTVLVGITDYAQDALGDVVYVELPEVGRKVEKGEAVAVVE
SVKTASDIYAPVSGEVVEVNTALEKTPELINQDPYGEGWIFRIRPLDMGHLDDLLDAAGY
QEVLESEG
>tsc:TSC_c06900 gcvPA; glycine decarboxylase, subunit 1; K00282 glycine dehydrogenase subunit 1 [EC:1.4.4.2] (A)
MDYTPHTEEEIQAMLERVGAGSLEDLYRHLPKEVLNPEISLPEPLPEWAVLEELKRLAGK
NQPAFKAFLGGGVRSHHTPPVVQALASRGEFLTAYTPYQPEVSQGVLQATFEYQTMVAEL
AGLEVANASMYDGATALAEGVLLALRETGRMRVLVSQGVHPEYREVLRSYLEAVGAELIT
LPLEGGRTPLGEVPEGTGAVVAQNPNYLGALEDLAPLAERAHGVGALFVAVADPLSLGVL
EPPGAYGADIAVGDGQTLGLPMGFGGPHFGYLATRKAFVRQMPGRLVSETVDAEGKRGYI
LTLQAREQYIRRAKAKSNITTNAQLTALMGAMYLAALGPLGLKEVALKSVAMAHRLWEIL
LEIPGVEPFTPKPFFNEFVLRLPKEPQAVREALAARGFHAATPVPKEYGENLALFAATEL
HREEDLLALQAAMREVLA
>tsc:TSC_c06910 gcvPB; glycine decarboxylase, subunit 2; K00283 glycine dehydrogenase subunit 2 [EC:1.4.4.2] (A)
MSYPLIFERSRPGRRGLRLVEETPEATRYIPEKFLRKAPPRLPEVDELTLVRHYTGLSRR
QVGVDTTFYPLGSCTMKYNPKLHEEAVRLFADLHPYQDPRTVQGALELMWQLSEYLKALT
GMDAITLEPAAGAHGELTGILIIRAYHEDRGEGKERRVVLVPDSAHGSNPATASMAGYQV
KEVPSGPDGEVDLEALKRELGPHVAAIMLTNPNTLGLFERRILEISRISKEAGVQLYYDG
ANLNAIMGWARPGDMGFDVVHLNLHKTFTVPHGGGGPGSGPVGVKAHLAPYLPVPTVERG
EEGFYLNFDLPKSIGRVRSFYGNFLALVRAWAYIRTLGLKGLKKAAALSVLNARYLKELL
KEKGYKVPYDGPCMHEFVAQPPQGFRTLDLAKGLLEMGFHPPTVYFPLIVKEALMIEPTE
TESKETLEAFAEALGELLQKPREWLEGAPYTTPVRRLDEVRANKYPKLTYFDRE
>tsc:TSC_c06920 conserved hypothetical protein (A)
MKGMRKLAWFGLLLVLPVLAQATTTTFSALTVREVGNFLATLPADFYGIQPAAAKQMMDT
LDVFILDVREPAEFKDGRIPGAVNIPIRDLPKRIGEIPKGKPIIVYCGIGHRGAMALVFL
RGQGYNVKSILGGYKAWTGANLPVEK
>tsc:TSC_c06930 hypothetical membrane spanning protein (A)
MTEFYGLPNAGEFWHWTNLLHFILVGLAGGMAFLTALLHLKGHPEARRYTLWALGLIALD
LFVLWAESPARFRFTHVWLFLSFHPTSPIWWGSWGLALSFVSAGLLYLGKGPSKPLAWGL
LAFSLVALAYPGMALAVNLNRPLWNALLAGLFPLTALVLGLGVAVLMKSSWALYPLRILL
GASLFLAFLYPFTLTLEARGHLWEEGGVLYGLFLALGLGAFGKESLAPWAAFLAAAGLRA
LLVAVGQWQGLGL
>tsc:TSC_c06940 nrfC; NrfC protein (A)
MPRYAMAIDLSLCVGCAACAVACKMENEVPPGVFNLWIREREIGTYPDLVVEFRPEQCLH
CETSPCVPVCPTGASYQTQEGLVLVDPKKCIACGACIAACPYDARYLHPAGYVSKCTFCA
HRIEQGRLPACVETCPTFCRTFGDLDDPESPVSRALKEAGRVDVLRPELGTKPKLFYLNA
PSKKGLTQEREVHHD
>tsc:TSC_c06950 thiosulfate reductase; K08352 thiosulfate reductase / polysulfide reductase chain A (A)
MQRREFLKLSTLAAGALALKGSGPAKALKAPWYRQEVKSVYQICEGCFWRCGIVAHAVGN
RVYKVEGYEANPKSRGRLCPRGQGMPQTTYDPDRLKRPLIRVEGSQRGEGKYRVTTWEEA
LDYVAERMMKIKEEYGPEAIAFFGHGTGDSWFVDFLPAAWGSPNAAKPSVAICTAPRETA
AQWVFGRPIGGHEPIDWENARYIVLIGHHIGEDTHNTQLQDFALALKRGAKVVVVDPRFS
TAAAKAHLWLPIKPGTDTALLLAWIHVLIYEDLYDKEYVAKYTTGFEELKAHVKDFTPEW
AEKHTEIPAETIRQVAREMAAHKPQAVLPPTRHTVWYGDDTYRMMALYYVNVLLGNYGRK
GGFYIAQSPYLEKYPTPPLPLEPAAGGCSGPAGGNHEPEGFKPRADKGKFFARTTAIQEL
IEPMITGEPYPIKGLIAYGINLFHSIPNVPRTKEALKKLDLYVAIDVLPQEHVMWADVIL
PEATYLERYDDLVAVAHKTPFIQLRVPAHEPLFDTKPGWWIARELGIRLGLGEFFPWQTI
EEYLDTRLQSIGLDLETLKGMGTLVQKGKPWLEDWEKEGRLPFGTPSGKIELYCQAFKKA
GHQPLPVFTPPEEPPPGFYRLLYGRSPVHTFARTQNNWVLMEMDPENEVWIHREEARRLG
LKDGDYVILENQDGVREGPVRVKATERIRKDCVYLVHGFGHKAPLMKVAHGRGASDTYLQ
TRYKLDPISGGAGLRVNFVKLEKAGKPRLPSLSALAKRPFDERRM
>tsc:TSC_c06960 cytoplasmic chaperone TorD subfamily (A)
MELLGWVTASFFSPPGEALFRELYAGTLEEALEELTGHPVALPKVAPRELQAAYTALFVT
HPEGLPAPPYAGYALDGELFGPSFHRLQELYREGGLEVQATWRDLPDHIAAIGEAIALLA
GKNPHLARRLAREFLKPWLDRFGPQVKTHDPTGFYATLVDLLQEAIHAKTGVS
>tsc:TSC_c06970 response regulator receiver (A)
MRVVLVEDHHLVRKGLRLLLKEGGHQVVAEFARAEEALAAPWEAELVLLDLNLPGMGGLE
ALPHLAKRAKVLVVSMHDEPAYVARAFALGAKGYLPKHALDQDLLEALERLGRGLRYLHP
SLTEALLEGQAEPGPEVLSDRERAVVALLAQGYTLSQVAERLGISVKTASTYKGRALNKL
GLMDTPDLVRWAREQGLA
>tsc:TSC_c06980 putative two-component sensor (A)
MAEALVGARGRQEVFRRALAALEEAGVIRCGEAYWVGEGLSLFQMQACRTTCPLVARSRP
LAEEALRRGEAVKEGSFVAIPVKQGEKTLAVVVLSLHEGREAPEALPSLLLLALKRPGLE
LAGRLLATQEEERRRVGRELHDGVGSLLTAALLTLKVAEKHPEKLPEARKRVAEALEEVR
RLSRELRMPLLDDLGLKEALSRYLEEYRQHGLQVEAELDLPRLPKEKEVALFRVVQEALT
NVLRHAQARRVSVRLWQEGDRLFGVVRDDGRGFDPEITPPSVGLLGMQERIQSLGGSFAL
RSKPGQGTEVEFGVPL
>tsc:TSC_c06990 ribF; riboflavin biosynthesis protein RibF; K11753 riboflavin kinase / FMN adenylyltransferase [EC:2.7.1.26 2.7.7.2] (A)
MLFSEVADVPKGAKVVAVGSFDGVHLGHQHLLHQALAEAKSLHQPLLVYTFDPPTKVFTR
GEGFLMDLTEKVEALRALGVELILAVAFNETFAQREAGEFLEDLRRLGASRIYVGEDFRF
GKGRGGGPEDLAQVAPVRIVPLLTLGGEPVKSSRIRALLQEGRVEEARHLLGRPYGAYGV
VVEGDKLGRKLGFPTANLAVHPQKILPPGVFAVEAQGSFGRYKGVANVGTRPTVNGMERR
LEVHLLGFAGELYGEEMRLSFLKRLREEKRFDSLEELKAQIAKDVASARAYFGL
>tsc:TSC_c07000 ADP-ribose pyrophosphatase; K01515 ADP-ribose pyrophosphatase [EC:3.6.1.13] (A)
MSRTYLYRGRILSLALEGRYEIVEHKPAVAIVAVRDGRMLFVRQHRPAVGLAPLEIPAGL
IEPGEDPLEAARRELAEETGLAGDLAPLFSYYVSPGFTDEKTHVFLASNLRETQATPDED
EEIEVVWLEPERALEMHQKGEVEFSATGLVGVLYYHAFLRGR
>tsc:TSC_c07010 conserved hypothetical protein (A)
MKRALLALLALGLMVALSNKEAIQKEWEQSAHNNGVMGAKTLSVATVEARAEGAAHCARC
HSEQGFIAWLDQLKKGNPGNLVGPDGKPATVDYLKSLGLTRDQVKPVTCKACHDEDGDLR
LANDTPMLPSGFKATAVGNAALCITCHNTRNGRITWNAEDPGRYTYPHASSQGDVILGKN
AFFVDDTREWPNPHAFFTGNACSTCHMSLAGTGEYSSHTLKTPENLCASCHGNKYTKEMV
QENTAHLLSLLRSKVNARVLAVRDRIKTVRAYNPDTGQFTPNTPVKAPVYRVDITSIAGQ
IAFKMTLTDGTVLYSQLGDIRDEKGQPVFATKDPIVRASWNYLLLENDGSKGVHNPTYTR
TVLLATLNALQ
>tsc:TSC_c07020 2',5' RNA ligase family protein (A)
MSRGAGLREGFLESARRRLGRPSGYTGGVYGVLVWPPEDLRRFLEELQALHGIRGFGPPH
LNLRQPFDWPYEEEALRIALAGILRGHTPFRLRLGGWGYFPQGVVYLRAYGGTPFRRLYH
ALEPLAPPLKEIEGPSYVPHITLALGLSEEEARRLAQELPAPQRRSFLVKEVALVRDEDE
GHLLEVARFPLGVDWGPR
>tsc:TSC_c07030 rpoD; RNA polymerase sigma factor RpoD; K03086 RNA polymerase primary sigma factor (A)
MKKTKNKVKQVTAGEEERMALQTQESMTATEKAPKAGSGGTTSKNRKKAPPAPLEAKEEI
PHDEEMAPLAQDALQGSYLEAPEEPPLEVEEPDLAPEIFLDEPLDPMADESYLEADDLLL
PEEGPSPDYLGEELFEEEEELALPKVSTSDPVRQYLHEIGQVPLLTLEEEIELARKVEEG
MEAIKKLSEATGLDQDLIREVVRAKILGTARISQIPGLRDKLDPKTVDEVDAKLKSLPKE
LKRYLHLAREGEAARQHLIEANLRLVVSIAKKYTGRGLSFLDLIQEGNQGLIRAVEKFEY
KRRFKFSTYATWWIRQAINRAIADQARTIRIPVHMVETINKLSRTARSLQQELGREPTYE
EIAEAMGPGWDAKRVEETLKIAQEPVSLETPIGDEKDSFYGDFIPDENLPSPVDAAAQSL
LAEELEKALSKLSEREAMVLKLRKGLIDGREHTLEEVGAYFGVTRERIRQIENKALRKLK
YHESRTRKLRDFLD
>tsc:TSC_c07040 rsmC; ribosomal RNA small subunit methyltransferase C; K00564 16S rRNA (guanine1207-N2)-methyltransferase [EC:2.1.1.172] (A)
MTLAEYHRLTPLPRPGGVLYVKPGARGYRDPVYQALQAAVAPFGQRALDLNPGVGLASLP
LEGRMEVERLETSRAAFRCLQASGLKARLAPPWEAEENAYDLVVLALPAGRGTAYVEATL
VSAARALRMGGRVYLAGDKNKGFERYFKEARALLGYGMVLKREGPVRVALLEKEREAPPL
PSLWHPFQARLLGETFTFFHLPGVFSAGKVDKASVLLLEALVGEVGREGIRGRRILDLGA
GYGALTLPLARLGGEVTALEDDLVSVLSLERSLKENRLAARVLHSDVDEALAEGGVSWGS
RPAQVQAPGLTEEEAFDIIVTNPPFHVGGAVILDVAQAFVEAAAARLKPGGGFFLVANPF
LKYEPLLEERFGAFRTLLVREYKVLFAEKARRG
>tsc:TSC_c07050 lysC; aspartate kinase; K00928 aspartate kinase [EC:2.7.2.4] (A)
MSLVVQKYGGTSVGDLERIHKVAQRIAHYREKGHRLAVVVSAMGHTTDELIALAKRVNPR
PPFRELDLLTTTGEQVSVALLSMQLWAMGIPARGFVQHQIGIVTDGRFGDARILEVNPNR
IQEALDQGYVAVIAGFMGTTPEGEITTLGRGGSDTTAVAIAAALGAKECEIYTDTEGVYT
TDPHLIPEARKLEVIGYDQMLEMAALGARVLHPRAVYYAKRYGVVLHVRSSFSYNPGTLV
KEVNMEMGKVVTGAALDLDHAQIGLIGIPDQPGIAAKVFQALAERGIAVDMIIQGVPGHD
PSRQQMAFTVKKDFAQEALEALEPVLAEIGGEALLRPDIAKVSIVGVGLASAPEIPARMF
QAVASTGANIEMIATSEVRISVIIPAQYAEAALRAVHQAFELDKP
>tsc:TSC_c07060 purine phosphoribosyltransferase; K07101 uncharacterized protein (A)
MERLFLSWEELLRLVRHLAGRLQGEEFDLILGIARGGLIPTALLAQALGARDILTAAVMF
YEGEETLPEPVFLQFPPDPLLFGKRVLVVDDVWDSGRTALAVKARVRQAGGFPLVATLHF
KPSRNQVPDEPDVYAEATEAWVVYPWAPEVWLKT
>tsc:TSC_c07070 mdh; malate dehydrogenase; K00024 malate dehydrogenase [EC:1.1.1.37] (A)
MKSPVRVAVTGAAGQIGYSLLFRIAAGEMLGKDQPVILQLLEIPQALRALEGVIMELEDC
AFPLLAGIVATDDPRVAFKDADYALLVGAAPRKAGMERRDLLEMNGKIFTEQGRALAEVA
KRDVKVLVVGNPANTNALIAYKNAEGLDPKNFTAMTRLDHNRAKAQLSKKTGVPVDRIRR
IAVWGNHSSTMFPDLFHAEADGKPALELVDMEWYEKEFIPTVAQRGAAIIQARGASSAAS
AANAAIEHIRDWALGTPEGDWVSMAIPSDGSYGVPEGIVYSFPVTARGGKYEIVQGLEIN
EFARKRMEITAKELLDEMEQVKALGLI
>tsc:TSC_c07080 dnaG; DNA primase; K02316 DNA primase [EC:2.7.7.-] (A)
MDAAQAVEAIKRRLSLKEVVSRYVALKPAGRGRWKGLCPFHQEKTPSFYVDEEKGLFHCF
GCKAGGDLFAFVERIEGLDFMGALERLAEEAGVEIPKAGAPAKRRELLDVLKLSQEYFLE
GLKASLEAQEYLQRRGLSPESIARFGLGYAPAKGDGLLTHLSRHGISPEEGLKAGVLAEK
DGRFYDRFRNRITFPIKDHLGRIVAFTGRALGEETPKYLNSPETPLFRKREVLFAYPEAK
AKLRQGRAIVVEGLFDAIALHQMGFAEAVAVLGSGLSEEQARLLEMQEVREVYLAFDADE
AGQRATLQSLDLSLARKFLFYAVRLPSKDPGDLLLLPEGPALFQKALEEALPEVEFRFQE
ATRGLDLTRPEHKRKVLEALTPRMLSPEPFDPVADRLKALVVERLGLSLRQLEDYLASLK
RGRRPPPQPPKAEPKNRVLLLELDVMALLLSLPEERFAEWVHHTALHVWPPEGSLLSEFL
ELASREPRRDYLRQVLSRKEAGGILLERLMLVPSVDEPRFPEILEKTLARLREAYYLERR
AKLKEELSRNPSMEILREIQELDQAIEAERRIYRKL
>tsc:TSC_c07090 tetratricopeptide repeat domain protein (A)
MRCECGQKNPPEARFCMACGRALGALLPEEKRYVSVLFYDLVDSSQHFQAGLQAAYHHLQ
EALEEAARVARAKGGFVHRFLGDGVLVLFGAPRARGKEPWRALEAALEMVRTSRLPARAG
VASGEVLWAPLGSGQAGEPTAVGPAVVLAERLSKLASPGEVLTEPQTLALAPGVEAEGLG
LREAKGLGAVEVSRVKAVRVELDPEGEALLRLLRETFHHPPARLNLVGPPGSGKSLLLEK
FLENPPYPAVVLERMGPETPLRTTLRQAVERTFGQVEAFLALAELSPELSLALRYSLGLE
ARPPWDRPTLEKAILEAWKEVLHRLPHPLLLVAKNLHAPDRTLRELLKHSFPHLMLLVES
RKPLFSPTLEARGLKAPPLLALQPALDALPPAERQALLILGVMEEALASLPEEEQREEHL
RELLGELAGTFSAKRLEEEGLTQGGRPLSEVVQAARALVPEEQAKAWHRAAARFYREKGA
FWPMALHLREAMQEREAAQAFRLLAQEAWRQGQPERAVPLYQKALEVAPPPWREALEKEL
QDAQASLGMAGDAPGGPRSQDPILQAFRQAQNPLALLPLLPGLKPYPLEEAQARLQVAGA
LWRAFQPLQALEVLSEFHPLVPASLRLHGQSLRAGLLMDLGHYLEAESPLPGEPHPPPAY
QEADLEAKTRYHATRLRLLLETGRLKQALEEGERAYRETPHPWLAAALLSAWTLKGRFRE
DLFQETLQHPDGKGLGILALAHHRWQRNLDPTPLLKEALREARRLSNPYVYHLALTSLAL
YLWPKAPRKAQALSQYLLYQTHRTGFAVHLEVARLLRAQLLLEEGERVDHLLSFTPSVPL
TQVWQAFLAGSEPKDPLRGYGILGRWVRGLWRKRGAGWMRHKR
>tsc:TSC_c07100 conserved hypothetical protein (A)
MNPKGPTQGQPIGHIGQPIGSIEESPESFLDRFRAYMVEAYLFPEPWGSPVLEALVQGQI
VYAFDRGAPPAPTGGVPVLLHGMVRQAEPLRREAFVEREGASYRIGGETTPLGEGFYLLE
GPLRVVVYSDIPLPKRAEVLLWPPLMLFRE
>tsc:TSC_c07110 dead/deah box helicase domain protein; K06877 DEAD/DEAH box helicase domain-containing protein (A)
MLPEALRGWESYRDWLEANPEFRGRIVFARTLPQIPPKTVPYQGVFAGVLEALGLKPFAH
QKEALKAIEEGKNVVMAYSTAAGKSLVFQIPVLKAALEGGTSLLLFPTKALAHDQLRRLK
AMAEALGAKGVYPYDGDTRADLRRKAKQEGLVLLSNPDMLHFGLLPRHGEFASFLSRLRY
LVLDELHAYRGVFGTHVALVLFRLLRLARHYGANPQVIAASATIGNAREHAEALTGLSFV
ELREEVARSEREVLVLLPKPLDAKGERRRSPLLEAAYLARALAEEGLRGLIFTNARKSAE
LIARYAAHPRVRPYRAGYTAKERRRLEEALKTGEVQVLVSTSALELGVDIGELDAVVLVG
YPGSISAFWQRAGRAGRGSRRALVVYIPREDPLDEYFLHRPELLLRTPPEVAVADPKNPV
LCPLHLHAAAWEKPLSREEVHPGQAGSPGPFIPCPEALAELREKEGRYYTPKRHPHRDLT
LRGLGNTFTLKGPDGEVLGYLDERQAYWEAHPGAIYLHGGESFLVRNIDPKRREIWLLPA
LEDHYTEPRAETDLEVLSGEAMGHGVWVGKVVLRERVVAYVKKRFFTGSILEEVPLELPE
ISFPTEALWFHPPLVIPFQQIPGGIHALEHTLIGLLPLFVLAERQDIGGISYPSYPRPLP
SGGGPTIFIYDGYPGGVGYVRQAARRFPEWVRSALELLKACPCEEGCPRCILSPKCGNGN
QYLDKKAALMLAASLTLSLPQRTLH
>tsc:TSC_c07120 acetyltransferase (A)
MALLRPAEERDLPAITRLSHETLLLGRKGPWVFPSQRLWGEVFVAPYLRRGCCCRVAEED
GEILGYILGSCSHLALTLYLLPRLPLLLLKLLLGCYGPPLPHLRYLLRLVLFPGPKAPRR
LYPAHLHIAVDPKAQGKGLGKALLADFLECLKQKGVKGVQLSTTRANTAARRLYQSQGFR
LYAKRASPFWAPYHGHPVIHEVWVKEL
>tsc:TSC_c07130 N-acetylglucosaminylphosphatidylinositol deacetylase family (A)
MPLVRRLAPWQWFLALLVLYLLLAEALRLWLGLLWAERVGLLLAALGVWAFINGRFIFAY
YHALTTSFRVRRLPLFPEPEPGEHLLVLSPHPDDEVLAAAGLMRRTLLRGGRVSVVYLTS
GDAFDLAAGSPLPSKEALRRLALRRMVEAWRGLKVLGLPRDTAYFLGFPDQGLFALFTTH
YYLPYESPYTGLKAVAYPGCYRPGLPYTGKALEATLVELLAALKPTRILLPSPLDAHRDH
QATAYFGMRAAAFLGLEDRLEYYVVHGGYQYPLPKGLHPRLPLYPPPRGRGLPWRRFALT
EEEVRLKERAIRAHRSQMRLLSRFLLAFVRQNELYSSLPIPAREALAPEEEGWAVLEGRE
VL
>tsc:TSC_c07140 pilC; type 4 fimbrial assembly protein PilC; K02653 type IV pilus assembly protein PilC (A)
MPVYQYKARDRQGRLVEATIEAEDLRTAARLLRDRGLFVAEIKEPGRGLQAEVRLPALER
GPGLKDLAIFSRQLATMLGAGLTLLQSLSILERQTENKKFREIIKKVRTDIEGGMAFSDA
LAKHKLFSRLYVNLVRAGETSGGLDLILDRLATFLEKDLELRGKIRSAMTYPVIVFVFAV
GVAYFLLTGIVPQFAQILTDLGSELPLLTRFLIALSGFLRAATLPLILLAVVLFFVYRWY
YRTSQGRKVIDRIKLRMPVFGNLGRKTAVARFSRTLALLLSSGVNIVESLDITKGTAGNS
VVEEIVDTAKLKVQQGEPLNLTLAQHPFVFPPMVSSMVAIGEETGALDTLLSKIADFYER
EVDEAVASLTAAIEPLMIIFLGVIVGMIVAGMFLPLFKIIGTLSAQ
>tsc:TSC_c07150 Sua5/YciO/YrdC/YwlC family protein; K07566 L-threonylcarbamoyladenylate synthase [EC:2.7.7.87] (A)
MAEVYQKELQEAAETLRRGGLVAFPTDTVWGILARLEDEAACRRIYALKGRGEEKPLQVL
VTDLESALKLVDLGKLRDKFLRLAEAFWPGGLTVVVPGQNIPPWISRDGSVGLRMPDHAL
LRELLRRVGGYAAATSLNRSGEPPVRTEKEAREFGVDYVFPGEALGLASSVVDLRTGEVL
REGAIPKEALLPYLQDV
>tsc:TSC_c07160 tymocyte protein cThy28kD (A)
MAYWLLKSEPEVYSILDLKREGRAIWDGVRNYQARNYLMHMQLGDLCFFYHSSTNPPGIA
GLCRVVGTLVPDPTQFDPSSPYFDPRATRENPRWYTVEVEFLEAWPLVPLAELKACFPPD
HPLVKRGNRLSVMPVPPEVAERLIARKGCR
>tsc:TSC_c07170 conserved hypothetical protein (A)
MRSLGLLAFFLSACTLTLEVVYPGHRITGLRTQETYCAAGNTRVDFAFDLEGRLDRVEFF
WVPEGLTPDQARPEERYALFDPIRAGRVKGWLEVTAEGEVLAVSLTSPGSLSLRPQGIIV
EPLPDRRLWLKGYTGGLAGSFVRAANRIRPDSSSSCDPAW
>tsc:TSC_c07180 oxidase, FAD-binding protein; K00104 glycolate oxidase [EC:1.1.3.15] (A)
MGVRKLPSLAEAVRSELRILFGPRVLLSRSEKGVYRYDAILVGPEPLAVVLPESREEVQA
LVRLARKHGLSLVARGAGSGLSGGAVPEEGALVVAFTRMTRLELDPRGRTAWAEPGVTTA
RISEEARLYGLFYPPDPASWRTSTLGGNLGENAGGPLCFKYGVTGDYVLELEFVDAWGEV
HRLGRQAYDLPGLLIGSEGTLGLITGVRVRLLPLPRYRATLMAAFPEVGALAQAVSQAIA
RGAVPARLEFLDPICVNAVEDYLGMGLPRGHALLLAETDGDDLEVVQEELSLVEETAASL
GARVQRARDEREAEALWRARRSVSPALGRIRPKRVNEDIAVPRSHLPQVVQEISALGEAY
GLVVAQFGHIGDGNLHPNILFDPRRESEERVWELAHEIARVALRHGGVLSGEHGIGLMKR
EFMREAVDEATLEAFRTIKATLDPEGILNPGKLLP
>tsc:TSC_c07190 ggdef domain protein (A)
MDGRGRFFYLASWVGMALGLLLQMRMFPPRGLEVLLYCLFILSALWALSRGPKLAPRFLL
HPVGAYLLFEMARVGDSWPLVGFFSPALYLLAGLAYPPWSLGHLLGAFWGGVLVLTPLLL
GRNLDFWPHFAVSQMILVGLTFLLVRFRELHGQMRFWREQALTCPLTGLPNRRALEMAME
REAARVERGEAPFALVLLDLDDFKQVNDTYGHQEGDRLLKEVAQYLVAHVRQGDLVGRWG
GEEFALLLPRTRGEEAMQVAERIREGLKRLGITGSLGVAVYEGDLKDLFQKADRALYLAK
EGGKDRVERSL
>tsc:TSC_c07200 tyrA; prephenate dehydrogenase; K04517 prephenate dehydrogenase [EC:1.3.1.12] (A)
MKPLFAKVGIFGVGLLGGSVALGLKERFLAEEIHAYDQDPEALEKALFLGVADRVHPTLG
PWVGELQLGVLAAPVGALVELGKALAPFASPESLWTDVGSVKAKVVAALEGLLPHFLGGH
PMAGSERAGVGNAHAGLLQNAIWVLTPTPHTSPRAKEGIRKLVEALGAYPLEMTPELHDN
LVARISHLPYLLAVALNRLVAQSPHRDLLMFLAAGGFRDLTRVASGSPRMSRDMVVENKE
ALKEAIEELREVLWELEGLLDEPEALLQAAEEAKRTRDSLPIVRRSLLPEMHDLVVQVPD
RPGQIARIATALGEAGVNIKDIEVLTIREEAGAIRLGFASREERERARKVLAQAGYRLP
>tsc:TSC_c07210 aroF1; phospho-2-dehydro-3-deoxyheptonate aldolase; K03856 3-deoxy-7-phosphoheptulonate synthase [EC:2.5.1.54] (A)
MLIVMKRGHTEAELDEVIREIEKVGYRPHVSRGVETTLVGAIGRGPTPELMEHFRALPGV
ADVIPISKPYKLASLEVQPFPTILEFPTGKTGGNHVLIAAGPCGVESREQTLRAARYVKA
HGAAMLRGGAFKPRTSPYAFQGLGVEGLKILAEARRETGLPVVTEVLSPDQVELVAEYAD
VLQIGARNAQNFPLLQAVGEVGKPVLLKRGMSMTLEEFLMSAEYILSRGNMQVILVERGI
RTFEKATRYTLDVAAVPVLKSSTHLPVWVDPSHPAGRREWVIPLALAGLAAGADGLIVET
HPEPEKALSDAAQQLHELEFAELMAKARRLVEALGKTLSAPVLG
>tsc:TSC_c07220 YfiE; K07104 catechol 2,3-dioxygenase [EC:1.13.11.2] (A)
MAFPRRLSSLSLRVRDLEAALAFYRDLLGLKVEADPPRYRLFPEGEGFHLEILHDPQALP
RPYPSVGLYHFALLLPDRKALAQVARKLLSTPVHFEGAADHGVSEALYFRDPEGNGLELY
RDRPEGEWPKGPLMFTAPLNLERLLSEAPSPGPLHPETHLGHLHLHVESLEEAEAFFAGE
LGMEVTLRTYPGALFFAWDGYHHHVGANIWAGRRKAPPGATGLLGYTLLDPWGREMALRD
PTGAEVRLSAPGTKAPAPS
>tsc:TSC_c07230 protein YceI (A)
MRWNLDPAHTSIEFAVRHMMIATVKGTLNLKEGFVETDEAGRPLRVEARLDAKSIHTGVP
DRDNHLRSPDFLDAENFPEILFKSERITPLGEGRYRVEGELTIRGVTQPLSFEVETYGPA
KDPWGNERVAAHFEGKLNRKDFGLTWNVPLELGGVLVGEEVRFSVDTEAVKAQEAVAQ
>tsc:TSC_c07240 conserved hypothetical protein; K11782 chorismate dehydratase [EC:4.2.1.151] (A)
MIYSLGVPLYANTAPLYHFLEANGWALRYGVPSELNRMVLSGEVGLSLVSSYFYLEHHEE
LGLLPDFSVAVLGRVYSVNLFHKGRLADLRRIALTTESATSVELLKLLLRERGVFPRYEN
REGGLELLEEYDGVLLIGDRAIRAYASLLDHLPETPHALPTRFGEVEVVDLSMLWFERTH
LPFVFAVWAYRKETPPPLELVRALRRARRQGLRRLGEVAEAEARRLGLHPAWVEHYLWNF
RYHLEEPDRLGLQAFAQALGLTFSPSYYPG
>tsc:TSC_c07250 putative menaquinone biosynthesis protein, family; K18285 aminodeoxyfutalosine synthase [EC:2.5.1.120] (A)
MKGIRDPQLWPIAEKVEAGERLTFAEGLILYQTRDLPGLMRLANRVREKKHGHKTYFVHS
IRVSQTNICYVGCTFCAFQRKFGEEGAWDWDVEEVVAWVRERYQPGLTEIHMTAGHHPKR
PFSYYLDLVRALKASFPGVQVKAWTAAEIHHFSKIARLPYREVLQALKEAGLDAMPGGGA
EIFAERVRKEIARAKVSAEGWLLIHRTAHELGIPTNATMLYGHIETLEERLDHMDRLRRL
QDETGGFMSFIPLAFQPDGNLLAKQLGKREFTTGLDDLRNLAVARLYLDNIPHIKGYWAT
LTPELAQVSLDWGVTDIDGTLIEERIVHMAGSPTPKGLSKRELAEIIRKAGRIPVERDAL
YREIRVWDSVAAPLAEGGTQGA
>tsc:TSC_c07260 conserved hypothetical protein (A)
MLVYLDQNHASRMAKHRLGQRGHEAFGELYLALKGRVLAPPSPFHVLETLFPIRGPEEKA
GYLLPALQDLFSELSQGYWVRPWQEVAVRQERGLSREDFLWRGGSWEAPADLSPFQGLPE
ALRGLPYREALEGALQEIKGRTGLKEVPFVRLLAELLARMASDLNRKPRPSDLLDAVMAA
TVYPYVDLLLTDRYLRGLLPGKSVGGRRREVMALVQRFREGVDSSS
>tsc:TSC_c07270 hypothetical membrane spanning protein (A)
MRPEALVYPLRWLMLLPVVGMLLGALYFAWHALEETLLAVQKPLDEALPVLVGAVDLALL
SAVFLIFSLGLFELFIRKLELPMENVLTVESLADLKGKLGQVIVMILVVKFFEKASAFKP
QTSLDFLLFAGGVALLASALWLAKAKD
>tsc:TSC_c07280 transcriptional repressor (A)
MSKKKPTILEVAARAGVGLGTVSRVLNNHKAVRPETRARVLKAMEELGYTPNPHARRIAG
GRSYTVSVLLPFVATEFYRRLVEGIEGVLLEKRYDLALFPILSQARLRRYLESSTLAFLT
DGLILASYDLSEHFEGGRLPTDRPVVLVDAKNPRYDSVFLDNFLGGHLAGEYLARFPGPI
FAVKVEEEPDRAFHHTVFAERLAGFREALKAAGRPFPEEHLYTTRLSQEGGRLALRYFLE
KASPPLNIFAGADQVALGVLEEAERLGLTVGKEVRVLGFDGHPFTEEVGLSTIAQPVEAM
GARAAQLLLERMQGYAGPPRAVRFEPLLIERASTRTSPAVPYLP
>tsc:TSC_c07290 hypothetical protein (A)
METSITSIGQGEGFCKNGGMAYVLLAYLLGSLVGGLLFFPEVRAKDLPGGSGVFRRKGPW
AALGVVLWDLGKGALALLLVPPEWRVWAAGAVVAGHNWPLFFRFRGGGGIAPSLGYFLAW
LPGETLGAALLGLGVAGIYHLLYWRKRRKGIYPIPFGAIFGYLALLLLAPAEGRLAALLV
ALVVALRGLQILSGRW
>tsc:TSC_c07300 5-carboxymethyl-2-hydroxymuconate delta-isomerase (A)
MKLLRFNEGRWGILEGELVLETDGPGGNPTGRRYDLASVRLLVPATPSKIVCVGRNYREH
IREMGHDFGQDLPKEPGLFLKAPNTLAHPGNPRDPWNTGDAVPYPFFTRELHYEGELAVV
IGDRMRNVPPEKALDHVLGYTIAVDITARDAQKQDLQWVRAKSADKFLPLGPWIETDLDP
QNTWVRTYVNDQLRQEGHTSAMIFSVAEILSYISSFMTLEPLDVVLTGTPEGVGALEPGD
RLEVAIEGIGTLHTRIGPKEERPW
>tsc:TSC_c07310 metallo-beta-lactamase protein (A)
MVKVLDLQFQGAEKVIASFLLQSREGPVLIETGPESTYARLEAALKQEGVDPKEVRHVFV
THIHLDHAGAAWRFAELGATVYVHPKGAPHLVDPSRLLASAERIYGAMLKPLWGELKGIP
QERVRVLEDGEVVDLGGLRVQALETLGHASHHHAYLVDGLLFAGDIAGVRIAPGPVLPPT
PPPDIHLESWYASLDRILALRPEALYLTHFGPYRDVEAHLLALRGVLEEWAGWVLHRLKE
GLCLEEMTERFEAYWREGLRRAGVEEEGMRLYELADPPYMNLQGLVRYWQKHHPEALG
>tsc:TSC_c07320 purN; phosphoribosylglycinamide formyltransferase; K11175 phosphoribosylglycinamide formyltransferase 1 [EC:2.1.2.2] (A)
MLSPFPLGRPARMAVMASGRGTNLEALLEAFPPQNPWGEVVLVLSDNPEAYALERASRRG
VEAVAIPWRGRKVFEREALDLLRARDVDLVLLAGFMRLLSPGFVEPWYGRLLNIHPSLLP
DYPGLHVHRRVLEAGERETGSTVHFVDQGMDTGPIVLQGRVPVLPGDTPETLERRVLFLE
HRLYPRAVRLVLSGLAFPPGEGLKALLGEAWPRFQGLTPREKPLYLRAAALLSAWGLGGL
VPAALMGQGGDWGRGAFLTAHLLAEDHPALRRELTELPEEVRLRAEEALRRVESPL
>tsc:TSC_c07330 purD; phosphoribosylamine--glycine ligase; K01945 phosphoribosylamine--glycine ligase [EC:6.3.4.13] (A)
MKVLVVGSGGREHALLWKAAQSPLVDRLYAAPGNAGMAALAELVPWNGDVEALADWALAE
GIDLTLVGPEAPLVEGIADAFQKRGLLIFGPTQKAAMIEGSKAFAKRLMERYGIPTARYR
VFQDALLALEYVESVGVPIVIKDSGLAAGKGVTVAFDLHTAKQAILNLLSGPEGGEVVVE
EYLEGDEATVLALTDGETVLPLLPSQDHKRLLDGDQGPMTGGMGAVAPYPMEAATLKRVE
EEILKPLIQGLRAEGVVYRGVVYAGLMLTREGPKVLEFNARFGDPEAQALLPLLQNDLVD
LALRVAEGRLGGTELAWREGASACVVLAAPGYPESPRKGIPLHVPEPPEGVLVFHAGTRW
EGNSLVSAGGRVLNVVGLGKTLEEALSRAYGFIPQVGFPGAQYRKDIGHKALRLG
>tsc:TSC_c07340 DNA polymerase III, subunit epsilon; K02342 DNA polymerase III subunit epsilon [EC:2.7.7.7] (A)
MRETLRFLGALLLGLLLVGGTVGLGLFLLLQGEESLKEDLLRLAQAKLPILLFVGFLFTL
VLAALLYPVFLGYLAATRALGQEAEILLANPGHRLRLRGPFELRALADLINRLAQEKEAL
EKEVAARIAEAKSLLEEERKKLAALIGHLPHGVVLANPKGQVLLYNQGARELLGEGLGVG
KSLFGLLDRGLMVHALGLPEERFLTQGPRGPLWLQVVPLEGEEGFLVLLEEAREKGGWDA
ALLHRLKDKLAGLKALAEALDQEARGTPLEPLLKTAKATAEELGQLVASWEAPAQAAEVL
AEDLLALLAQALERETGVSPGFSLEEEARNLLVQADTYALARGLAAALRDEEEAFLEGRR
EGNLLHLTLTLPKSPMSPGDAHPDLPPLLKEAVERSGGSAWWTGSRLHLLLPAREAPRLP
AKAGPPPRAEVFDLSLLHAPEELEEAPLEGLLYTAFDLETTGLDPEKDAIIALGAVHILG
KTVLRHEVFEALVNPGRPIPKASTEVHGLTWEMLKEKPKLEEVLPGFRLFLEDTVLLAHN
GAFDMAFLRRVGIDQPPLVDTLLLSYLLFPDLQDHRLETLAERFGVPVIGRHTALGDALM
TAEVFAGMVPLLRAKGYRTLGEVLRACARLPLARLKY
>tsc:TSC_c07350 phoP2; alkaline phosphatase synthesis transcriptional regulatory protein PhoP (A)
MRILVVDDEESILVPLEFLLKKAGHEVVLARTGEEALEALSRGAFDLMVLDLMLPGMDGF
AVLERAKALSQRPKVLVLTARGREADRAKALALGAEAFMAKPFGIQDLLSQVEELAGGR
>tsc:TSC_c07360 sensor histidine kinase (A)
MNPLLLLLSLFLYLGLLFLVALLGEGRGRFLVQSPWAYTLSLAVYATAWTFMGSVGRAAM
EGASFLPIYLGPTLVLLLWPFLHEKLLSLARAHRLTSWADFLYLRFGHGLLGPLAAAFLV
VGLLPYLALQLKAIAQAFLFLRGEEEPLTDIALPTALLLALFAILFGTRRLDPSERHQGL
VLAVAFESFVKLLALLLVGGVVLWQLGNPFPRVQGHPELLPLLLPQEGLTGYLEWASLMV
LSGLAFLFLPRQFHVSVVENTDPRHLHLAAWAFPLYLLFINLPVLPLALWGRLLLPEGNP
DLYVLALPLELGSAPLALLAFLGGVSAATAMVVVESLALSILISNHLLSPLLLRFRALGS
LLLWRRISILAVMLLAYLYFRLAGEAYALVAMGLISFVAVAQLAPAGLLGLFWKGATPQG
ALAGLLGGIVIWAYTLFLPALARSGWLPSFFLEGPHPLLSPEGLLGIRGLDPVTHGFLAS
LTLNLALTLGVSLFTRREALQEERTGEVEELAALLRRVLGPEAEESFRHQARALPGREAA
GLAETLLAGSVGPATAKLLLLSVTREAPPEALREEVEEAARESRELRAYAQALEEARKEL
AEAYERLKALDQAKDELLAAVSHELKTPLTAVRALAEILEANPDLSEEERGRFVSLLAKE
TARLSRLVEEILAYTRLQAGVPLARSPTDLRALAEEALALVEPLARERGITMESHLAGVQ
ALTDRDRVLQVLLNLLHNALRHARSRVHLELTLTNREALFRVFDDGPGVPPQARALVFEP
FQSFSGGTGLGLFLARRLVESLGGRIWLEEGEGATFAFTLPLEVEHEDSGGGR
>tsc:TSC_c07370 hypothetical protein (A)
MKERSFALFLLALFLFLFPVSLVVPSPLGPWGLPPLYLYLYGSWGLVVLLALLLFHRP
>tsc:TSC_c07380 CBS domain containing protein; K07182 CBS domain-containing protein (A)
MDPKNLHPLSTLPEAELEVLLRKALEETHPPGTTFLEQGGQPAKALYLLLEGQVALLDGE
QEVETLEAGEFFGFPSLLSGEPPALSVVAKTPVKVLSFPQEAFQRLLMYPEVARFFGQGL
VQRVQLRRVPEPSLFAPVGSLVRRPPALIPASATVEEAARRMREEGISSLLVEASPLGIL
TDRDLRNRVLAEGRPPTTPVAEVMTAPLFTLPVETPIYEALAAMVERGIHHLPLTEGEKV
VGVVTHTDILLNQAQSPLLLLRRIERLELERYSPEVASLVESLFHRGLGGVEIGRVVASL
NDALIRRLVKEAEAALGPPPVVYAFMVFGSEGRREQALLTDQDNALAVAEEGHEAYFQTL
AEHVVGGLIRAGIPECKGGYMATRWRKTLRAWQDTFRHWMEAPEPQALLDTQIFFDFRSA
AGSLSLKPLEEAVLEGSQKGVFRYHLAQASLAFRPPLGLFGRVRTEEGFIDLKRHALAPI
VALARLYALMAGSLAKGTVERLKAAAEGGTLSQEGAERLEEAFRFFFALRLKHQLRALER
GGEVSNRVLWSSLSPGERRKALEGFRAIAEMQESTASRFQLR
>tsc:TSC_c07390 conserved hypothetical protein (A)
MYHRLWPLPPPGMGRVVRLFVLLPPAFMFGIGLLILLQAQVALPYLVPLIAWLTPAYGSQ
EPTPPKHPS
>tsc:TSC_c07400 hypothetical protein (A)
MEEGTGSREGKTQEVVATEVEAKKDRKASQVEPQVKKGHKDILGGLSPPLCWV
>tsc:TSC_c07410 SSS sodium solute transporter superfamily; K14393 cation/acetate symporter (A)
MSVEVWTYLLVGLTFALYIYIGYASRVRETAGFYVAGRGVPAIANGAATAADWMSAASFI
SMAGLISFMGYDGAVYLMGWTGGYVLLALLLAPYLRKYGKYTVPDFIGDRYYSHTARAVA
AIATIFISLTYVAGQMRGVGIVFSRFLQVDIATGVIIGVAVVAFFAVLGGMKGITWTQVA
QYTVLIIAYLIPAIAIANVLTGNPIPQLAFTFSDLVSRLNQIQVDLGFTEYTKPFQGKPM
IDILAITLALMVGTAGLPHVIIRFYTVPDVRSARYSAGWALLFIALLYTTAPALAAFARY
NLISTLHGKTLEEVRQIDWVAKWEKTKLLAFVDKDGDGKITVAPGRAFALKGGKPDFNTP
DEKSKNEVHIDNDIIVLSTPEVAKLAPWVIALVAAGGLAAALSTAAGLLLAMSSAISHDI
YYRIFRPNATEAQRLLAGRIVILLAVILAGYFGVNPPGFVAQVVAFAFGLAAASLFPAIL
LGIFDKRMNREGAIAGILVGLIFTAVMIGMMRAPQIFGAPAPVIPNLFGISAEGVGVIGM
ILNFVVAYVVSRATPPPPDHIQHLVEDIRIPKGAGQAAEH
>tsc:TSC_c07420 membrane protein (A)
MSKLEGYWKANVSLIRNLLIVWALVSYVFGILLVEPLNGIRLGGLPLGFWFAQQGSIYVF
VILIFYYAWKMDQLDRQYDVHE
>tsc:TSC_c07430 acs1; acetyl-CoA synthetase; K01895 acetyl-CoA synthetase [EC:6.2.1.1] (A)
MQKLLKAEERLWAPEEVRLRANLQNFPEEYRRSLEDPEGFWGEWARRFYWEKPFEKVLEW
NLPEHRWFLGGTTNAVYNALERNVERGLRNKVALLYLSEDGREEKLTYGELLDRVRRLAT
GLRRLGVEKGDRVVIYMPLTLEGILAMLATAYLGAIHSVVYAGLGVSALRERILDAGAKL
LIAGDVSYRRGKGVDLRSIVEEAIKDLPLQVVWFQRAFQAELPEGHYDFQEILWGSPPEA
RAEMVDAEHPLFILYTSGSTGKPKGVVHVHGGYVVGTTYHLRTFFDVKDDDVFWTTSDIG
WIVGHSYIVYAPLLEGVTSLLREGAPDYPDPGAFWQVVERYRVNVMFTAPTAVRLFMKFG
PEWPARYDLSSLRLIAVAGEPLNPEALRWAYQHLVDGGRRGFVADNWWQTELGGPTLGTP
LVLPAKPGFAGVALPGVEAEVVDEEGRPVPPGQGGLLVLKRPFPHMMRTVWGNHDRYLQY
WREVPGNVYVAGDVASKDEEGYFSVLGRADDVLNVAGHRIGTADVESALVSHPAVAEAAV
IGVPDPLKGEAIKAFVVLRLGQTPSEELKESLIAHVRRELGPIATPSEIVFLDKLPKTRS
GKILRRLLKAQELGKDPGDLSTLEE
>tsc:TSC_c07440 acetyl-coenzyme A synthetase; K01895 acetyl-CoA synthetase [EC:6.2.1.1] (A)
MARKRSLSTVQAALRILAYLAEHPEGVEVKEVARLLGKSLSTAYALLNSLAEEGFAVKTE
RGYRLGQAKPLRLETTPLEEALEELYLRTRERCYLALLTPEGIRLKTRGRQGQPHPLGDT
LPEEVHALALGKVLLAYGALSLPPLVPRTPYTLTDPLALEAELTRVRESGLAAEMEEYAP
GLSALAAPLFGPGGELLGALGVVVPTRRFPFAFGRLARALSEVAQVSAHLRPPEPPSLAS
PLEPSLQVEVVEPPCALKERANLRDYPGAYQASLEDPEGFFGSFAREFHWETPWERVYDP
ATHTWFSGGRTNAALNALDRHLPEKAQQVALITLDGDGHLEKWTYRELLDLSSRLAGVFQ
NLGIKRGDRVALYLPTGLEAALSLLALARIGAVHVALPVGLGPEALRERLLQSQARLLVA
ADGYFRRGQLVPLRPVVEAALSGLDLPVLWHTRGTTEFLERASEGRPAEAMPVFAQHPLF
ILHTSGSTGRPKGVVHGHGGYMVGVSWALRYLFDLKPGEVFHTTADLFWVVGHSFGLYAP
LFLGGTSLLVEDRPDHPSPAAFYERLRRLGVDVLLTSPTVLRALRRHGEARPTSLRLVGS
VGEALAPEVWRWTRENLAWPLDNWWQTELGAPALATPLTLPAKPGFVGVPLPGVEARVVD
AEGRILPPGAKGHLVLLRAGPSHMVDLLGGESPWKGGLYWTGDLATWDEEGYFRILGHSE
EVIKVGEARLGTAEVEAAALTHPQVAEAAAIGIPGEEGEEIVVFAVPKKEVPEELKALLA
EKIKAHLLRHLGPVPPPRIVFVERLPRTRSGKILRRLLKAELLGVDPGDVSALEEEYGGA
KAS
>tsc:TSC_c07450 acs2; acetyl-CoA synthetase; K01895 acetyl-CoA synthetase [EC:6.2.1.1] (A)
MDRIEGVLKEERVFYPSEEFRSKAHIKSEEEYQRLYEESLKDPEGFWGRVASELHWFEPW
QKVLEGDLPHAKWFVGGKTNLSYNALDRHVKTWRRNKAALVWEGEPGEERVLTYHDLWRE
VQKFANVLKRLGVKKGDRVTIYLPMIPEAAIAMLACTRIGAIHSVVFGGFSSGALAERIR
DAEAKVLITADGGYRRGQVVPLKQNADEALKEVSTVEHVVVVRRTGEEVPWTPGRDHWWH
ELMEAASDRCEAEPMEAEEPLFILYTSGSTGKPKGVLHTLGGYMTYVYLTTKLVFDLKDE
DVYWCTADVGWITGHSYVVYGPLLNGATTVMYEGAPNWPEPDRFWQIVDKYGVNILYTAP
TAIRAFMKWGEGWPLKHRLDSLRLLGTVGEPINPEAWLWYYQVIGKGRCPIVDTWWQTET
GGIMITTLPGAHPMKPGHAGKPFFGVKPEILDSEHKPVENPDEGGHLCITRPWPSMLRTV
WGDPNRFLQQYFSQHPGNYFTGDGARRDKDGYYLILGRVDDVLNVAGHRLGTMEIESALV
SHPAVAEAAVVGRPDPLKGEAIVAFVTLKEGHAPSDTLRDELKAHVAKVIGPIARPDEVR
FTDALPKTRSGKIMRRLLRQIAAGEHEIKGDTSTLEDRSVVERLRQGA
>tsc:TSC_c07460 calcium/calmodulin dependent protein kinase II association (A)
METEAQLWEFLEKHLASIYQGDWATYEATTHPDLSLYEWFVTPHRLDGLAFHRFMIEHNW
ATSGRPHRLDLLEKRLQRYGDVAIFTYTLLLTVEEEGGLKHRAVNESRVAVRFSEGWKVV
HVHKSPAG
>tsc:TSC_c07470 bhbA; methylmalonyl-CoA mutase; K01848 methylmalonyl-CoA mutase, N-terminal domain [EC:5.4.99.2] (A)
MEGLFESLPEGYRERLGRPGEYPFTRGIYPRMYLDRLWTMRQYAGFSTAEESNARYRYLL
SQGQTGLSVAFDLPTQLGLDPDHPMSVGEVGRVGVSIATLEDMRKLFDGIPLDRVSTSMT
INAPAMMLLALYLLVAEEQGVSWDKVSGTVQNDILKEYFARGTYIYPPGPSMRLVTDIFE
FCARHVPRFNTISISGYHIREAGSTAAQEIAFTLADGKAYVKAALERGLKVDEFAPRLSF
FFAAHGDIFEEAAKFRAARRLWARLMREEFGAKDPRSWMLRFHTQTGGSTLTAQEPLNNV
VRTAYQALAAVLGGTQSLHTNAYDEALGLPTEKSALLALRTQQILAFESGVTRAIDPLGG
SFYVEHLTDHLEKEAERLIREIDALGGAVAAVEAGYFSRAIEESAWQFQKEVEEGKRVIV
GVNRFADPHSPLNEPTPVQRIDPELHEKRKRELAAFKAQRDGESVRLGLENLRQAARGSE
NLFPYVLEAFRRRATLGEVCGVLREEWGEYQPGR
>tsc:TSC_c07480 hypothetical protein (A)
MKDGILPDWKDFLALVLAVYSLLLPPLFLVLGVLFLFLLLVRVFL
>tsc:TSC_c07490 transcriptional regulator, MarR family (A)
MALSKNTRKVLKVLARRGAPEVLFALSRGTSRFSDLESFLGLSPRTLAERLRELNLLGFV
QRQAYPEVPPRVEYLLTPRGKRVLDFLSELDEILDMVQEGKR
>tsc:TSC_c07500 minD; septum site-determining protein MinD; K03609 septum site-determining protein MinD (A)
MKAKAIVVTSGKGGVGKTTTTANLGAALAKLGEKVAVVDVDVGLRNLDVVMGLEGRVVFD
LIDVLEGRAKVRQALIRDKRIENLFLLPASQTKDKEALDPAKFRELVHQLLTEEGFDRVL
IDSPAGIEKGFQTAATPAEGALVVVNPEVSSVRDADRIIGLLEAREIRENFLIINRLRPK
MVARGDMLSVEDVVEILGLKPIGIIPEDEQVLISTNQGEPLVLKGTSPAAIAYMDTARRI
KGEEVPFRNMEEAQGLLSVIRRLFGGR
>tsc:TSC_c07510 minE; cell division topological specificity factor MinE; K03608 cell division topological specificity factor (A)
MWWRKRSKEKAKERLKLVLAYDRAKLSPGLVESLKRDLLEVLRRYFPAQEEVNVALEERG
EKMVLIADIPLR
>tsc:TSC_c07520 mrdB; rod shape-determining protein RodA; K05837 rod shape determining protein RodA (A)
MVLRRPNLLAYDWGLILLTLAITVLGLFNLRSAAPDPGLLNRQLVAFLLGLLLAVGVQFF
SRRTVFALAYPLYALSLLLLVAVLAFGREINGAKAWFVLGPLQFQPLELAKLGLILALAR
LLEGREVRRVWDYFLPGLLTAPVVLLLLLQPDLGGSLVVLFGVFSVLFVRGLPWKHLLVG
LLALAILAPTVVWPNLKPYQRERVLIVLDPYRDPLGQGFQVIQSTIAIGSGGLFGKGYGQ
GTQTQLGFVPFRHTDFVFAVFAEEWGFVGSVALLGLYALLLVRLLSMALECPRLSDRLFL
AGVGGMLGFQVLVNLGVALGVMPVTGLTLPLFSYGGSSLMATLLSLGLVLLVHRDRAAP
>tsc:TSC_c07530 potA1; spermidine/putrescine import ATP-binding protein PotA; K11072 spermidine/putrescine transport system ATP-binding protein [EC:3.6.3.31] (A)
MSPGATPPKLGPVTGEVLVRLLGVRKGFGGVVALDGVDLEVKRGEFFSLLGPSGCGKTTL
LRLLAGFDTPDAGRIEIAGKDMTGVPPYARPVNTVFQNYALFPHMTVEGNVAFGLRMKGL
PAGEVRKKVAWALELVDLLGLEKRYPRELSGGQKQRVALARALVLEPEVLLLDEPLSALD
LKLRQELRVELMQLQRRLGTTFIFVTHDQEEALVMSDRIAVMRLGRIEQVGLPDEVYERP
RNRFVADFLGRSNFLPARPHPGGAETPLGVLRLKEPLSQEAHLVIRPEKIRLYPVGNGAP
ARENLVRARVEEIVYTGAENQYYLRAGEVRLLAYTLNQDLQEPGAEEFAYGEEVFCYLPP
ENLVVVHE
>tsc:TSC_c07540 potB1; spermidine/putrescine transport system permease protein PotB; K11071 spermidine/putrescine transport system permease protein (A)
MNEAATPWQRAFRVLVTVGPGGLWLLVFVLLPTLLVLMASFLTRGPYGELTGPWGFHNYA
KLPHPVYLEAFAQSLLVGVLATLISALLGYPLAFYIARHPRRDLLLFLLLLPFLTNFLIR
VYAWLVLLQREGLVNALLGAFGLGPLVLYPSFFAVLLATVYTFLPFFVLPVYASVERLDW
QLLEAAYDLGAKPVKAFLHAVLPQTYPGLFAGSVLVFIPAMGTFVVADLLGAGRVVLIGN
LIQQQFGITRDWAFGAALSVFLMGFVLLSLYLYARLQGERGLKDLV
>tsc:TSC_c07550 spermidine/putrescine ABC transporter, permease protein; K11070 spermidine/putrescine transport system permease protein (A)
MRRLLTLHALLVYLFLYLPILVIVALSFNQSRRGVRFTGFTLDWYRALFQDPRVLDYFLN
TLLVAFVSTLVATVLGTLLAVGLVRYRFPGKGFLSYLLYIPVVVPDVVMGVSLLLLFALA
REVLGFPRLSLFTVILGHITFQVAFVTLVVRSRLLLLDPALEEAARDLGARGWQTFWHVT
LPLAWPGVAAGALLALTLSLDDFVVTFFTAGPGATTLPLYIYSSVKLGVSPKVHALSTLI
IGLSAFFLALGYALTRRRV
>tsc:TSC_c07560 spermidine/putrescine-binding periplasmic protein; K11069 spermidine/putrescine transport system substrate-binding protein (A)
MKRWGILVLVVALVVVGFLLLRPKPASQAGGTLYFLNWADYIPEDLLKKFETETGAKVVL
DTFESPEAMLAKLKAGADREFSLVVAPDYYVLQMAREGLLALLEKGKLKNLANLDPFFLD
PPYDSGLQYSVPYLWGTTGLAYREDLVKGPVDSFAVFFDPARQVGPFLLLDEMRETIGAA
LKYLGYSVNTTDPKALEKAKELLLEAKGRSVGFAGGVEALNRILAGDAALTLAYSGDVLQ
ARQEDERLHYVIPKEGGTLWTDAMVVLKRGPSQDLAYRFIDFLLEPENAAALAKYTRYAT
PVAKALPLLPEEMRQDPTVFPPEEVRAKLEYLKDLGPDIALYDQVWTEVKAR
>tsc:TSC_c07570 cycA2; cytochrome c-552 (A)
MKQLLPLLFLLGLGAALAQGTEGLWTKTCAVCHGEKAQGVRPYPGLQGVGPFFATPEGRR
YLVLVVLYGKKGEAGLMPGFAQLKDEELAALLNHLKVLLQAKGDPFTPEEIRKGRGLNLT
PDAVKRPEKP
>tsc:TSC_c07580 ilvD; dihydroxy-acid dehydratase; K01687 dihydroxy-acid dehydratase [EC:4.2.1.9] (A)
MRSDRIKKGLQQAPARSMLRAVGVGDEDFARPFVGVVNTFTDGMPCNYHLRQLALDVKAG
LREAGVFPFEFGAPAISDGISMGTPGMRASLVSREVIADSVELVAQGYLYDGMVVLSACD
KTIPGGAMGVIRSGVPGMVLYGGTIAPGEWQGRKLTIVSVFEAVGQRAAGRITDEELAAI
ERHAIPGPGACGGQYTANTMAMALEALGLSPIGYNAIPAVHPEKPKATREAGRLLARAIE
RNWKPQDFLTRRSFLNAIAAVATTGGSTNAVLHLLAIAREVGVELSLDDFDHVSRKTPVI
ADLLPWGTYTAWELYEAGGTALVFKKLLEAGLLYGDEKTLTGHTLAEEVERSYREAEGQK
VVFPVERALKPQGGLVVLKGNLAPRGAVLKLAGTERTYFEGPARVFDSEEAAMEKVLAKE
IRPGDVVVIRYVGPKGAPGMPEMLSVTSAIVGEGLGPEVALLTDGRFSGGTRGLMIGHIA
PEAFVGGPIALLEEGDRVRIDVEKRLLEVLLPEEELRRRQERWQPRPPAFRHGLFARYAA
LVEQADQGAVLKDPEA
>tsc:TSC_c07590 short-chain dehydrogenase/reductase family protein (A)
MRKTLILTGASRGIGRALALELAQAGYDLVLNARSEGPLKEVAEEVRALGARVEAVAGSA
GQAPVAEELVKKAEGLGGFYGYIHNAGVLHPGPFLYEIAEGLFLEVLEANLIAGYQLARF
AYPLLRKKGEGVVVYVGSGAAESNLPGIGAYAVAKAAEEHLARQLAAEVPEVPCFIYRPG
VVETEMQRQAREAQGSAAPVLHQVFRGYKEEGRLLSPKEAAKALVRLLPRARQFHGKTAS
WRDA
>tsc:TSC_c07600 conserved hypothetical protein (A)
MTRHRISLEEFHRMVEAGVFPEDLRLELVEGELLEMSPIGKRHAAKVARLTALFSPLVPH
KAILFVQNPLVVGDSELYPDLALLQPRSDFYEEGLPTAEDALLVVEVAETSFRYDLEVKV
PLYAKGGVPEVWVVDLEGRRVLVHREPREGGYKEVRTLGPRDTLAFMGVEIPVEELL
>tsc:TSC_c07610 conserved hypothetical protein (A)
MLRYRFTAEEFHRMAEAGILPEDARVELVEGEIVTMSPVGKRHMAAVKRLMDLLFPLQQA
RKVLLQVQDPLRLSSESEPQPDLALLSYRENFYRDKVPEAEDALLVIEVADTSLDYDLTV
KLPLYAKAGIPEVWVVDLVRDRVHVFRKPSGEGYGERQTLEEGELEVLGLKILVKEVLP
>tsc:TSC_c07620 leuB; 3-isopropylmalate dehydrogenase; K00052 3-isopropylmalate dehydrogenase [EC:1.1.1.85] (A)
MRIAVLPGDGIGPEVTGAALKILKVLDEAHGLGLSYETYPFGGAAIDQFGEPFPEPTQRG
VEAAQAVLLGSVGGPKWDNLPRRIRPETGLLALRKSQDLFANLRPAKVFPGLERLSPLKE
EIARGVDVLIVRELTGGIYFGEPRGMSEAEAWNTERYSKPEVERVAQVAFEAARKRRKHV
TSVDKANVLEVGEFWRKTVEEVHQNFPDVSLEHQYVDAMAMHLVKNPARFDVVVTGNIFG
DILSDLASVLPGSLGLLPSASLGRGTPVFEPVHGSAPDIAGKGIANPTAAILSAAMMLEH
AFGLVELARRVEDAVAKALLEAPPPDLGGQAGTETFTQEVLRHLK
>tsc:TSC_c07630 leuD; 3-isopropylmalate dehydratase, small subunit; K01704 3-isopropylmalate/(R)-2-methylmalate dehydratase small subunit [EC:4.2.1.33 4.2.1.35] (A)
MLEKFTTIRGRAVPLRGEDIDTDRIIPARFMKVLTFEGLGKYLFYDERFDEKGEPKPHPL
NDPRYQGASILLVEAGFGSGSSREHAPQAIKRAGFRAIIGESFAEIFFGNATAIGLPCVT
LAPEDLAVLFQAVEEDPDLEVEVDLVNKEVRFGGRTAPLFIPEEAREALVEGLWDPIGEL
LQAGELLDEFDRRLPYPRRSE
>tsc:TSC_c07640 hypothetical protein (A)
MRFPDFLVKRFSHAPSLTKIPRVLGPGEGNGASLSRARPA
>tsc:TSC_c07650 leuC; 3-isopropylmalate dehydratase, large subunit; K01703 3-isopropylmalate/(R)-2-methylmalate dehydratase large subunit [EC:4.2.1.33 4.2.1.35] (A)
MGKTLYEKVWEAHEVRKLRSGQSQLFIDLHLLHEVTSPQAFGMLRDLGLKVRYPHRTFAT
VDHIVPTHDRTEPFQDPLAQSMLEALRQNTREHGITFFDLGSGNQGIVHVIGPQLGLTQP
GMTIACGDSHTSTHGAFGAVAFGIGTSQVRDVLATQTLAAQKLKVRRINIEGKLSPGAYA
KDVILHIIRHLGVKGGLGYAYEYGGSTVEAMDMESRMTLCNMSIEGGARIGYVNPDETTF
AYLEGRPYSPKGAEWEEAKRRWKSFASDPDAHYDDVVTFQAEEIPPTVTWGINPGQAVPI
DGRIPLLEELSPEERPVAEEALAYMGLKPGQPIKGVPIQVAFIGSCTNARLSDLREVARY
LKGHKVKKGVRALVVPGSEWVARKAEEEGIAEIFREAGFEWRNPGCSMCLAMNPDRLQGD
ELAASSSNRNYKGRMGSPKGRTVLMSPLMVAAAAVAGEIADAREVFGIGR
>tsc:TSC_c07660 conserved hypothetical protein (A)
MTTEERLFKLEGIVEGVMATLPERITSLENRMDLLRQELKGDIAGLRQEFKGEMAALRQE
FKAEMAALEGRLGEQMASLRQELKGDMAALRQELKGDMASLRQELKAEMGALEGRLGEQM
ASLRQELKGDMASLRQELKADINTALNRLMLYFSALAVLLAFLTLWR
>tsc:TSC_c07680 trpS; tryptophane-tRNA ligase; K01867 tryptophanyl-tRNA synthetase [EC:6.1.1.2] (A)
MTRVLSGIQPSGEIHIGNYLGAIKQWVELGERLGREAFFCIVDYHALTNPLAYDPSTLAQ
RTFEAALVNMAAGLDPEKVTLFVQSHVPEHTELSWVFTTITPLGDLTRMTQFKDKAAKQE
AVWSGLLMYPVLQAADILIYKADTVPVGEDQVQHIELTREIARRFNALFGETFPEPEALL
NPEAPRVPGIDGKAKMSKSLGNTIGLLEDEGSIWEKIRHLPDDPQRIRLSDPGEPGRTIV
FTYLSYFAPKELVEALKEEYRKAGIGTLTVKRILFEEMMKVLRPIRERAEELKKDPDYVM
DALLEGAKRARAVAQATMEEVREKVGLLLPSKRPVYR
>tsc:TSC_c07690 conserved hypothetical protein; K05896 segregation and condensation protein A (A)
MIRLEFPGFSGTPQELREALRRGRISPRALPVLSIVEQALSQVPEDLRARSEHLPILAEL
LVLKLSPERAFSPTEEGEEAPLVRVLLDLSDTVAFLEERLRKRSRLIPVPPPPLPRPALR
LPPRVLAEAARPFRRAVLALTRESFGLVEAWARLQGFLKGRLPFHLLPLRTWEEKAMGFA
ALLEAFRLGRVRLEQDENFGPLWVERVEGKGALFQGEEGQREPALSELGSVRV
>tsc:TSC_c07700 DNA polymerase, beta domain protein region; K07075 uncharacterized protein (A)
MILPYWEESRVRLGVEVLYLFGSSARGKAWEGSDVDLLVRFSRPPGFLDYMGLKVFLEDL
LRRSVDVDTERERWTKRFPGPCGSASPKEGVFWLFFVKLGEAQTSPKPLSHRRARLAYGT
F
>tsc:TSC_c07710 comZ; ComZ (A)
MRTKGIALVATLALMLIIALLVFGTFFRSQIELWVTRNDTTSVQAFYAAEAGLQKYKAVL
FQQHVWREQQINRGGGPGCYTSLVTGIDLYRNGNLLTFQNNQVVLAQNEHVVDANGKPVG
QYTVTLIRDAQDGELFTLVSKGTSSGAKATVQATFRLSNTGYLEQAIFAGTGQANKWLNG
GATIRGGVYIVGDPSNPDQYVIQSNGNFTLFNSYNLNDYPGIAGHVESAYQQVNDLCASI
RVQYGKISVGGSTQIGEPNNKVKGVFVGRGNQDITGQNVNICQNNKGVCTETMGPFDLSN
PPPFPTLDTKLDSDTCSSYPTWRACLRDKAALRIERIGNIVNVAQPLNVTLSPSCLSAMT
SGTLNLNTIDVDCTFTRLDGTRGGFKYTYSGGQGVLELYGDVTLEGLNVVFNRPTAYKAL
SGNQKKATLVVLAKNGQGGNVDINGTLLPDPAHGPFPSHVLGIVAENNVYQRGQYVMAPV
YAGGTFRVVKDNVLFGSVISNQFCTTSAGNQTSCNAGQKAEVVYIRIPQQNRPVLLPSLK
GGKPTFQVLSYERR
>tsc:TSC_c07720 conserved hypothetical protein; K08084 type IV fimbrial biogenesis protein FimT (A)
MLAVLGVVLSLSAGVLNPDRQAVNQAAQSLAAQVTRARLEAIRQNAFAGLVFSTTGNGGY
LVFVDRNGNRTYDANEAIQTVTFGQGDWGRVKLARVSGGTSIVFDTRGIPTDFVQIEVTL
SDHQGTYTKTVQISPQGRAAIQ
>tsc:TSC_c07730 prokaryotic N-methylation motif domain protein; K08084 type IV fimbrial biogenesis protein FimT (A)
MRREAFTLLELLIVLGILGVLLGLGLPLLSPNRLALDTATRSLAAQVTRARLEAIRQNTF
AGLMIFTEGAGGYAIFTDKNGNRAYDPGEAIQVVRFGQGDWARVRLDPSRSTLGNMPILF
DSRGVPAKPITGTITLTSGTATRKVIISQQGRARVE
>tsc:TSC_c07740 acetyl-CoA acyltransferase; K00626 acetyl-CoA C-acetyltransferase [EC:2.3.1.9] (A)
MNEVYIVSAVRTPIGKFGGAFKDVSPVELGAHAMRAALARAGLEGKELDLYVFGNVLRAG
HGQLLPRQAALKAGIPKEVDGYQVDMVCASGMMAVMNAVQFLRSGEAHLVLAGGMESMSQ
AGFYLSHRARWGYKFLMGAPENLQDILLRDGLSDPFSGEAMGEQAERLAQDYGVSRKEVD
EAAYLSHKRAAEATEKGLFAQEIAPMELPGKKGPVVVDKDEGIRPETTLESLSALKPAFR
KDGILTAGNASQISDGAAALLLASEEAVKRYGLKPLARVLGGAWAAGEAWRFPEAPIPAV
KRLLDRLGMRIEDFGLFENNEAFALNNVLFHRLLGVPYERLNVFGGAVALGHPIGASGAR
ILVTLLNALRSKGQERGLAAICHGTGGSTAVAVELV
>tsc:TSC_c07750 conserved hypothetical protein; K09764 uncharacterized protein (A)
MKAYLGLYSARLETPARGLKEKRALIKPALERVKARFPVSAARLYGLDAWGFEVVGLSLL
GNDPGWVEETLREAARFLASQGGFNVALEAFHLEAIDLDGLV
>tsc:TSC_c07760 nucleotidyltransferase (A)
MRKARLSDQARLLHMLDAAKRIQELSLHVDLAALAPEDITALAVVRLLEIIGEAAKGLSP
ELQGRYPHVPWRSIAGLRNRLIHEYFDVDMEIVAAIAQKDIPVLIQQLEAILAEEEKGS
>tsc:TSC_c07770 DNA polymerase beta domain protein region; K07075 uncharacterized protein (A)
MAQKVLSPSLEALAQVCRRYGVRRLWVFGSFARGEADEQSDLDLLVEFYPGQVPGLDFIR
LEEELSRLFGRRVDLHTAKSLSRHFREEVLKEAKPLYEEGL
>tsc:TSC_c07780 outer membrane protein; K07277 outer membrane protein insertion porin family (A)
MKRLFALVFLGLLALAAPIREVAVEGGDPVLQALARAALPFGAGDEPGDLEEARKAILAT
GYFQQVEVRLEGDVLWVRLTPYPPIGQVRVEGKAFPQEALLRFLEQNFAIGPEATYNPIR
AGEAAKALAEAYRQNGFPFSPKVEVEAKEQAGKMALTFRVEESPEVKEVRLTGASLLPEA
ELLKTLEPLKGPFDFAKYQEALRALAARYEKAGYRFSGPDPQGSRLEGGILTVAVRELKV
VRIQGGGLDLTGFPLKPGDYLRYDLLLEGVQALSKKLSRVVNFNLTPEGEGVAVELQLGP
EGGVIERVEISGNTAFPTETLLALLRLKPGEVYTPALAQEDARRLASHYQEKGYEVADVR
FGFQEGVFRLQVLELKIGGYRLEWQGDHRTQEEVILRELPKPGSLFSVPALRQGIARLMA
TGLLSEPPGVRLAPGEKEDQVVVVLSLKEARTGLFQPALGWSSLEGWSGSVSFKETNLFG
LAHQVGVDLAFVQNDAKDNLSLSVSYAIPWLYLDYWDLKEVRTSLSFSLFSTPIGNNKLL
DGSTDTGWEYTERRTGAGFSLSRPFSQELENLRLSLGLSARRSAYALEVFDPNAPCDPAV
TDTNDPKYCDGTGYKNVSKAQSLLPTPGWTLRLDTGVTYTDVDNPRFRTQGYEAGLSTGL
GLSFPDTGGRSFFVPLVATGKTYYGLDQEKRQALAFRLSAGTLLGFPPESERFFLSGGGA
EAFLLRGYEDRKYGGLSFATASVEYRYNFNLSPQGGTNLYGILFTDLGLADNTGGVKWGA
GLGFQLDLDLFGALLPSLRLDYAFSPESPTGRLHFRIGPMF
>tsc:TSC_c07790 purine nucleoside phosphorylase I, inosine and guanosine-specific; K03783 purine-nucleoside phosphorylase [EC:2.4.2.1] (A)
MFAMEVYDKIQEAAGYIRSKTGFVPEVGIVLGSGLGPLAEEVAKEAEIPYGEIPHFPLST
APGHAGRLILGELEGKRVLVYQGRVHYYEGYSAEEVVFPVRVGYFLGARTFILTSAAGGL
NPRFQAGGIMLHLDYINFAGTNPLRGKNDERLGPRFPVMFEAYDPGLIELARKVARRQDL
HLFEGVYAWFMGPSFASRAELKVLRDLGADAIGMSTVPEVIALRHLGARVLGLSTITDMA
VPEREHHATEEEVLAVAARTGPIFRRFVRGILAEL
>tsc:TSC_c07800 pyridoxal phosphate enzyme, YggS family; K06997 PLP dependent protein (A)
MGLPEVLEAMEAACRRAGRDPRGVRLVAVTKGRSVEEIREKVLRYGSFPLGESRVQEALK
KMELLEAEWHLIGPLQRNKAKFAPRFALIHSLDSLRLAEALDRVGEKEGVRLKVLVEVNL
GREPQKHGFLEEELPEAVARVREMAHLEVLGFMTVPPMGPEAVVRPIFRRLSELADRYGL
PERSMGMSDDFPIAIEEGATLVRVGRALFVD
>tsc:TSC_c07810 divIVA; cell division initiation protein DivIVA; K04074 cell division initiation protein (A)
MDLTPLDVRYQEFPTGLRGYQKEAVRSYLARVAEVMEGLIQENEGLKERLRALEEEVARL
KEAEGELKRAVVAAERIARELKAQAEREAELIKKEALAAKDQVLKEAAEELKRLKGEVER
VKQEKTLFVAQLKALLQGYLDSLRHLEEGS
>tsc:TSC_c07820 hflX; GTP-binding protein HflX; K03665 GTPase (A)
MEKIFGKTEGLKKSELKRLSNLYRRRIPPERVLTPELAQALAGLSQEIGRPVSLLLDREG
RVVRVGVGDAKDLPIPEGARGERRLSGYRLLHTHLAKGGLSRPDLSVLFLNRLDSLAALE
VEDGRPTTLHLAFLSPPKALEEDWRILPPKPYFQYLDFDHKAEVEALEEELARQARVREL
VDGSGERAILVGVDRGEGPEAEAYLSELAELTRTAGGVPVKKVLVFRPHLDPRYLVGLGK
LEELKSLAYHENASTLIFGLELTPAQAREIEKATGLKVLDRTQLILDIFALHAKTPEAQT
QVELAQLRYLLPRLVGKGKELSRLGGGIGTRGPGETKLEVDRRRLQERIAHLSHKLQEFT
RRREEARRQRRRRGVPLIAVVGYTNAGKTTLLQALARGGEPGEDKLFATLRPLTRRGFLP
GVGEVLFTDTVGFIRQMPKELLTAFRATLEEVREADLLIHVLDASEEGAMGRYRVVEELL
AELGVEAPRVLALSKVDRAAPYDLFYLREKLGGVPVSALKGTGVSELREALAEALLKVGV
RPQPWAQAPQYT
>tsc:TSC_c07830 acylphosphatase; K01512 acylphosphatase [EC:3.6.1.7] (A)
MPRLVALIKGRVQGVGYRAFAQKKALELGLSGYAENLPDGRVEVVAEGPEEDLLTFLHHL
KQGPRLSRVEEVEVQWAEETGLKGFYVY
>tsc:TSC_c07840 conserved hypothetical protein (A)
MRRGLLLLLGFALALLLLAWPPLLRLAVERGLALSGFQGQVGEVRGHLLFGLRLEGVDLQ
GPGLALKAEEVRLGYDLLGLLRKELPLSVSVKRAKVQPTWEALIPEKPGPPPAIRVVYRQ
LLLEEVQVELPKGKRLFLPPLRLTLAGENPYAFIARLPGGSFQGEAQALARDLSAWEVRY
RGEVAGLSFFYPGLKGGRLSGVFRLLPTGVEGESQVEEGVVELLGFLLTRVEGPIRLKED
RVEAELRGVGLEGPLSARAEVDLKAERYRFFLTGRPRLPALARHYRLSLPVEGDGELRLE
GEGWDRIRVKGRFWGEGRFLSEPFRHRGTLSFDRVFSLKAEAEGRLFDRTYRLGFGLMGQ
GYQASLEDSLGSRVVLKGQGNRTEARGQVAWLRPLEGWAQVAFESEGSRWQARVQSPGVH
LPFFRPLDLSGEVAGNGEQVAGQLGPLALRGTWSHLLLALSPTPLAVGSLRGEGRLISGR
LEASLRYTSPYAAFPLQVEQEKGAFRFRSPYGEGEYRGGILALRLRDLPIHALDEFRLSG
QALYRDGELSGRLALKGRYLEAEGNLRRLGAEIQGRLMTPWGSLPFAGAYDPKPGLTLKA
QDLLLRYQGGLSLRGRARLGPLVLGADLFYDGGFQGWAWVETPWLAGVFRGEGGRLVLAG
LKGYAQGEGEVYPDLRIAGRFLPPLPEGLEVPPLAFRLDRKGLEVLGVGRLEFTGRYPFH
LALPWRYRGVSGRFQAEGTLEGGHLSLSSPYGRVEAQGGWRDLRVRGQGEVPYAGPVRMA
GKLDLLGLAYQAQAHLEKLDLRLGLVGRGAVFRFQGQAPGLRLLGGYEEGLSLLLQAEAF
DLSPWGLPARASGTWGTRGGRLRLESPYGEALFTGEELLAARARLSGPFFQGEGQVSPEG
LSLAVRGEYEKNGLGVRLKAEGEGPWRAFRLGLSGEARLPYFGGLPLSGQVWTEEGGLRY
RLQGPLSLEGEGPSYRGSLALPFAALGKEGRIAGSFQGQGLQVAGKGEGNFAGLPFTFQG
GYQGKPFLALRWEGGEAALTGEEVGFSLEEVDPLARALGLSLAGRAGGRLTLSGEGEAWA
RVRYGTESLALDYREGILRLLLADRDAGLAWAPKEGRLWGLGEVSGEGRFHLGPGLQGEV
EGSFRYGPVGLGLRGSLEGVALEARYQQDGLGWTELAGRVNLLALRGEGTLRHASPYGEG
EVAWAFEGSRYRGEGRFRSLRYLEQEGPLRLEGEGTRAEVSWEAPLALLARYDGAWHLSA
QGEGKVKGMALRMDLSWGPEGYRGRLWAEGHGLFLEGEGKGPLHLTLKGKDLPGEVAAEA
TLEDLFLSGKAQYRLELGQARLEAQGSFQAGWPGLPLGQPLGHLEGQGSLLGNGEVLPFR
FAYRYRGGPLGVEALSLVGEAEGFRLRLAEGHLVLDLDRDLAPFGLPVRVKAEADGPWQE
ALKVSLERPEGRLSGKAWLWPLGAELLGEVLGEKVGVRYRDGEVVGSFQGPGLMGEARYR
KGLSGLLTLRYPLPQGGLAGRVDLGAGLFQLEGEGAWQGRLEGGFCLPLPLGRCPGLEAW
ASGSLAYQGAAFQGQYRYLAEKGYRGRVTGEGRLSTPYGAVLARGEGLGLDLLGEGLPLS
GRLDLSPFRLAYRYAGALPRGLGELWAEGVYPGEWLKGRYRYGEVALSLMGLEGFQVGVS
GAGVSGELGPKGVAFRFEGFRYGPLTLSGRMEGPWREVGLNLALLAWGRKAELEGRYGRE
GLTLEFHGDLEGQVAWQEAWKGKVAFKEGSLELSGKQVPELQGEVLGERVRLAWPRLEVG
GVRLDLAARQAEGEGRILKALLPGGLGVLGQGDRLLLDYRVPGVGLPLEGSLNLKDLSLI
LTSPQGKGALAYAGGQVEGALALDLSGFRLRLEGEKDRVRLLGEHPAFSWWAAGAGRLQG
EVDLGGAYRVSYRAGEQALEVEGRLLEARLRAEGPYLAGELNYPPAGEVRVDLPLPPLES
RFRGRVFGEGYQVEGALEGAVGRITAKGRLLPLSGRLRLEGAALEDLVGRYAPYLKGVVS
GELALEGTRAQGRLEGEAEVAGSRLPFLFAGALGPGLVQGKGQLGQSPFQVALEGDRLDL
SASLRGFPLHLLLMAVAGPLEGEAYWTGAVRLRLPLSHPLRGEGVLVGEALRFVGAGDEL
KGQAVFRLEGGRVLVDRLRLLGRGSWEGGGYWSPEGSDLYLSLKDTVFTPVLQVVPPLKP
YRPEGSGSLFLRLKGEGFQVEFKDFRFRLGPVAGYLPQGLLSLNGGARAEGELTLLAPFP
GKARLGLGGRLEEFQVSAKGVVTLPGLKEETPAEVAFRYPGYGVEIHLGEAQAQGTLFPL
RLAGYGRLPLYYPRYYLQEGLLDVKSFFLYEEKGTYHLTGNAEVLRARLALPEARAKELT
QGGVELGGSGAGKPTPVPLVFEGVRVYAERGVLVQESLAQGELKGEVFLGGSYADPYLSG
QVEALWGNFRLWDSLFTLDSTASFLRFFPDRGILPEFRLRAQAETRGHKVFLEATGEFLR
ENGRVKVRLEPHFTSDPALTEPEIYALLTLGTPDVTRLAETLPQVALGAALENLVLGQLE
RELARSLGLDRFQVQLPLLQGGDLEETRFSVGKYLSPELFLGYQLDLRGEQTLSAQYRRD
GLTFSLGSTFLPGDGRLARFTFTLGYDLTPALGLSFSLEAADTTRFGVGALYRW
>tsc:TSC_c07850 L-threonine 3-dehydrogenase; K00060 threonine 3-dehydrogenase [EC:1.1.1.103] (A)
MRALAKLAPEEGLTLVERPVPEPGPGEILVRVEAASICGTDLHIWRWDHWARGRIKPPLI
TGHEFSGVVERVGPGVKRPQVGDHVSLESHVVCHACPACRTGNYHVCLNTQILGVDRDGG
FAEYVVVPAENAWVNPKDLPFEVGAILEPFGNAVHTVYAGSGVSGKSVLITGAGPIGLMA
AMVARASGAGPILVSDPNPYRLNFARPYADRLVNPLEEDLLAVVEEVTGSGVEVLLEFSG
NEVAIHQGLKALIPGGEARILGIPSDPIRFDLAGELVMRGITAYGIAGRRLWQTWMQGTA
LVYSGRVDLTPLITHRLPMSQYREAFGLLASGQAVKVILDPKA
>tsc:TSC_c07860 oxidoreductase (A)
MVSRRRVLLGFLGLSLVRAQEIRVEEVVGGLEVPWALAFLPDGSFLVSERPGRILWVQGG
RASLYAELPVYHRGESGLLGLALHPQFPREPYLYAYRTVEEGGLRNQVVRLRHQGNRGVL
DRVVLDGIPARFHGLHSGGRLAFGPDGMLYVTTGEVYERELAQDLSSLGGKVLRITPEGK
PAPGNPFLNRPGARPEIYSYGHRNPQGLAWHPRTGELFASEHGPSGERGFGYDEVNLIVP
GGNYGWPRVVGRGDDPRYRDPLHFWPEGFPPGNLAFWRGDLYVAGLRGQALLRLVLEGDK
GNWRVVRVETALSGFGRLREVQVGPDEALYVTTSNRDGRGQVRQNDDKVLRLR
>tsc:TSC_c07870 mtnA; S-methyl-5-thioribose-1-phosphate isomerase; K08963 methylthioribose-1-phosphate isomerase [EC:5.3.1.23] (A)
MERILPFRFDEKERVFWLLDQRKLPLEEIWVPVRTAKEMAEAIRAMVVRGAPAIGVSAAY
GMVLAHLSGEDLEGADRLLRQSRPTAVNLFYALDRMRPHWGNLAGSLKEAQAIWREVEET
ERAISLHGAKVLRGQVLTHCNTGPLATGGYGTALGAIVEAHRQGRVSHVWVDETRPYLQG
ARLTAYELKKAGVPATLIADNMAGFLMAQGRVDAVIVGVDRMALNGDFANKIGTYTLAVL
AHHHGIPFYAALPLSSVDPSLESGQGIPIEERSPEEILELRGVRLAPLGVAAYHPAFDIT
PHRYLTGIITEKGILYPPFDEALRDALGIS
>tsc:TSC_c07880 comF; competence protein ComF (A)
MLWGFLEGLLGHACPGCGGKLDAPLLCSACRQGLKAFAAGEMVYLGLYERVGGMVRALKY
SRRFGLAPLLAEPLAEAVLAQGWRLSGVTAIPTLLPRLVVRGYNPPELLGRILAARLGLP
YLRVLRRARYTPSQPTRGRARRRLPEDLFVPVLRVEGSWLLVDDVLTSGTTFLRAKEALL
KAGASRVYGAFLAVRDPGALGPYR
>tsc:TSC_c07890 conserved hypothetical protein (A)
MRKFRRLTDLLPHLREGRYRLGPHVAKHMLQEGFTELDVLRALEWGRELAIYPEDQRMLV
LGYMIFPPRLKLPLHVVLEYATPRHVDIVTAFIPKEPYRVYSRARLAAILRFDGALEEVR
WSRPKEAYPAWD
>tsc:TSC_c07900 ferric uptake regulator, Fur family; K03711 Fur family transcriptional regulator, ferric uptake regulator (A)
MERSTRQRRAIREAFLEAGRPLSPQEVLELARKKVPSLGLATVYRTLKGLVEEGSLTPVA
LPGEPSRYEPAGREHHHHFLCRLCGRVYELLGCDLALEGHLPPGFLAEGHEVMVYGRCPE
CT
>tsc:TSC_c07910 YibE/F family protein (A)
MRPWILLGLLLFPALAQGDGRYLVGRILALEAQRDVALVEVEGGRLEALLPVDGGGYRVG
QRVVLYQEGGKTYVTEPDRMPWLLGLLGLFAFLAALLGRGKGVRGLLGTFLSLLVVVYFV
VPRVAAGGNPLLYAFLGSVGVLLLTVYLVHGVNRKTTAALLGTLASVAFVLFLALFFTRS
MGFTGLASEEALLLRQWGGVDLLSLFLAGVVVGTLGALTDVSVTQAAVVQALAHANPRFG
LGELYRRGMEVGYDHIGSLVNTLVLAYAAGSLPLFLLLTRDPTPLRFLLNTEPFAAEIAS
MVLGSLGLLLAVPLTTLMAAWFFRGGRGGPPEDHGHTH
>tsc:TSC_c07920 sbcD; exonuclease SbcD; K03547 exonuclease SbcD (A)
MEAVRLLHTADWHLGKVLKGVDRTSEIGEALKTLLEMVAKEGVDLVVVSGDLFDRPQVSA
EAEAMAVEFFLRLRELGVPALVIAGNHDPKERLEALAPLFALAGAAVRGRPLFREEGGVV
EVGGLRAALLPFVSERILVKKVLQEAEERHRTYAEAMRRILANLESPLMLGHFALEGVRP
GAGEFVFHLTGSYAVPPSTLPLGARYVALGHIHRQQQVSEAPVAWYAGSLIQLDFGEGEE
AERGALLVEVPERGPVRVHPIRERWGKPLKTLHLKPKELDGRLPELERFPGYLRVVVEGR
LSPAVKERLFQGLPHLLAVETAGGPEDGGNGTLAPELGLVEAYDRYLKERGREEEGLLER
FNQVLKEVELEALAPGA
>tsc:TSC_c07930 sbcC; exonuclease SbcC; K03546 exonuclease SbcC (A)
MRPLRLELEGFGPYRERQGVDFSDVELFAITGPTGSGKSTLLDAMAFALYGVVPRVGRNV
GSLVHPGASEARVRLTFQVGGRVYRVERVRGKRSEGRLFELGPVGERLLPLETLDALNRA
LEELLGLTYEAFTRALLLPQGEFDRFLKGEAKDRRRILLDLFELTRLERVREKAASRKAA
LMEEKGRLEGELAGLLGVSLEAKENLERALADLTREIARLQNEKRRLEEGVLELKGLQAL
LLRKGELEGRLGRLRAEASRMAEVEERLKKALEAEAALPLWQDLRRKEEALAATAQELQR
VRARLAQLEGDRRALAFDPEALKEAQRALLQAEGLRALEALWRRVGVKEHLAPRLGLAPE
AYAGALESLLQEEALLADRERELSRLVEEQGRLREKEEALNRVREALKALVEEGGQTRAQ
VEALEKALRGAEAHRLRQELEELRRRREFLEEEKKRLEAELAQLAKEERRLGLLAYRDLL
QPGEPCPLCGGVVHHLPPLVEGPGASDLRKRREVGEKALRELLTRLGAVAEEERAKREAL
ETLGVEPIPGDPKELEGKLQEAQVRLQELREKYREKQGEARALEEEVKRLSQEKERLRQG
FSRLEEAEVAWEETREALASLRWEKEALAAGLYRLLWERTGGRPVPEYIGALSRRVEELE
KKEKQDRDLARAWEEASRTLAGLLAQEEEQRKALEEVKGRVVGLMPEEEAKALYLPPKER
EALAERIRAHREELAQVEALLEEVEREARARFPGSLPPLAEVEARLRREEERLSEIQGSL
EARMGERAVLEERLKEVGEKLHRRRELEARLAEVVREMGLWEKLAFDLQQNNFPAYLLGL
RQRNLVERADELMATLSAGRYRLRSKEDEYQVLDLWTEAVRPVRTLSGGESFLASLSLAL
ALSEELSRGRLGALFLDEGFGTLDPETLEVVAGVLEALPTRGRLVGIVTHVETLAERLPA
RLVVRKHPSGSRVEWA
>tsc:TSC_c07940 hypothetical protein (A)
MEVCHEKGQGHHVHEVVKIQGSATVKEAINLMQGNRPPGPHRGP
>tsc:TSC_c07950 CBS domain containing protein (A)
MDRRSEEDAYGILTETDIVYKVVAYGKDPATVQVHEIMTKPVITVNPDLGVEYVARLFAN
TGIRRAPVIQGEVIGIVSVTDILRKAVF
>tsc:TSC_c07960 putative esterase (A)
MRRFLALLLLLGLALAQGLEAVWKAVEVPGGVCSDGSPYRFYVSPGDPKKVVIDFQGGGA
CWNAATCGPQSQTYRKRVDVQELLLAQGIYNRLSVANPFYGWTHVFVPYCTGDLHVGRAT
VDYGGFKVHHQGARNALAALEYVFRNHTDPEKVFVTGCSAGAYGAVFWADKVLSTYKNAK
VAVCGDAGVGVRTRDFPGFTVWNSRLPEVPGLSQNPEVAEIYMALAKAFPQARIAQYTTL
LDGTQIFFYGLMKGERTPSEATAREWAEGAMRAVLAPAQAENYTFYLAPGGQHCILPRPE
LYTLKVGEVSFLEWLRALAEGKAPPRVRP
>tsc:TSC_c07970 alkaline phosphatase; K01077 alkaline phosphatase [EC:3.1.3.1] (A)
MRRRDLLKAGVMTGLAGALMAQAQSAQANRPYLPVRARNLIFLVYDGMGWEDYAIAQFYA
RRVLGRTLALERLLAGPAAWGFQNTNSLTSFVTESSAAGNAWSTGVKTVNGGLAIHADGR
RLTPIFALAKEQGKAVGLVTTATVTHATPASFVISNPDRNAEEQIAEQYLEFGAEVYLGG
GQRFFDPAQRQDKKDMYAAFAARGYGVVRTREELLKSNASKLLGVFSRSHVPYEVDRRFQ
GVDVPSLAEMTRKALQILSARREGFVLQVEAGRVDHANHLNDPAATLWDILAGDEALEVL
LNFVDQNPDTLLLIGADHATGAPALYGTGPSYLLSSAGIELLKEQKASLEFILARLGNQP
TPEAVAELFRTAKGVALTPGEAQAVVAAITQKAYLPDAVVRGVQPANTLSWVMRQTRADQ
VDRPNIGWNSGQHTASPTLLAVYARGVRGGRMGLVDNTYTFTLMTQALGIRFQNPVMSEE
EALEILSKRAAPQGNHPEDALAWV
>tsc:TSC_c07980 conserved hypothetical protein (A)
MRALPHPHIPAFASEGGVLRAEGLRSYLLELREAYTAYAPVPSVTLYVLSEGDWRALVPY
PYGLAFQRSEGGRLSLFAPLTYPERLLHRFREVLLPLGPPPMEIPAFLDLNLGHEYAHAL
QVAWRLRTGARWLDEFFANYLFLLGLAKARPDLAESLLAFSRYLSRLEPERRSLSAYERR
RGDLKSALWFQAQFTLKAQEIWERDKDRLLREFLAAAPLDRRKGHRLLLGLYPDLRDWFQ
GFAPPKGP
>tsc:TSC_c07990 recG; ATP-dependent DNA helicase RecG; K03655 ATP-dependent DNA helicase RecG [EC:3.6.4.12] (A)
MKGVREGELRERLLRPLLRELKDGARDQVVVGGLENLIQNLAKPFPRLQSLFQGYGGKTP
EERKEILLEAIRFLKDGLTAPPPRAQAASLPSPSRRLTPQDPAHLLVPPQSRKKLAELSL
HTVRDLLHYYPRRYEDRRTLPGVRFLEDGQKATLSVKVLSKELVKTPKKGMQLVQVRAQD
AWGFRITLVWFNQTWVLSQIQEGETLIVTGRVQRRNGVQLYVEHFENEGTESLSTGRIVP
IYPAKEGIGQAFLRRTAHRALETALPLPDPLEPYREEHRLLPYSEALRQIHFPEDEEALK
KALLRLKFDEYVLLELKALLDAGGLVLGRSFKVEETWTETFKKTLPFPLTRAQERVMAEI
AQDMQSPRQMARLLQGDVGSGKTVVAAYALYLAALNGAQGALMAPTEILAKQHYQNLSRY
LFPLGVRVELLLGSMTPKEREGVIERLLSGEAQVAVGTHALIQEGVGFKDLGLAVVDEEH
RFGVLQRRALLKLAKVPPDVLVMSATPIPRSLALTLYGDLEVSILDEMPPGRKPVKTKVL
PHRLRLQAYAFAREEVRKGHQVFVVAPAIEESEELDLKTATALYEELKGLLPEVRMALLH
GRMPAREKDSVMEAFRKGEFDLLVSTTVVEVGVDIPRASLIIVENAERFGLAQLHQLRGR
VGRGGLESYAILIAGEASQKTLKRLKVLEESGDGFYIAEMDLKLRGPGELRGTRQSGYPE
LKLGDLSQDTEVIEQARALAKRILEMDPDLSLPQHQALKEELRAQAERIGFREVI
>tsc:TSC_c08000 zinc-dependent peptidase (A)
MSRVERLPNGLVLALEERDYPGVAFQLLVPAGAVNEPEGLLGASTLIEGWLWKGAGELDA
RGLAQALDSLGVRRQSGAGLEYTLFAAAFLPEVLEEVFRLYALLLLNPRLPEEGFEAVRS
VALQALLSQEDQPARKLFSELRKRVFLSPHGRDPLGEEESLKRATPEAVREDYRRRYTPK
GAILAVAGGISWERLLGAVEPLLAWEGEEAFYPTPLLSEPHSFTLKRPTAQVQIGLAYSD
VGPEDPRFYAARLALEVLSGGMSSRLFTEVREKRGLVYAVSAFPAGVKGQGLLMAYGGTT
KERARETLRVMLAEMERLAEGVTEEELSRAKVGLKTALVMADESIRSRAGSMARDLYMLG
RIRPLSEIEGAIEATGLEAVNAFLREHPYRNPWVGLLGEVDDVS
>tsc:TSC_c08010 zinc protease (A)
MFREAELKNGLRVIAEVLPEARSVALGYFVKTGARDEAKEESGVSHFLEHMVFKGPEGMD
ALSVNLAFDRLGAQYNAFTSEEATVFYGAVLPEFAFPLLELFSRLMRPALRQEDFDTEKK
VILEEIARYQDRPGFMAYDWARARFFQGHPLGNSVLGTVESITALTREAMAAYHKRRYLP
KNMVLAATGKVDFEALVAEAERLTEDWPLGEAGRAYPPLSPAQGVEERPYEKARTLYLVG
LFPGVSYQEEERFAAQVLAHLLGEEGSGRLHFALVDRGLAEVASFGHEEADRAGFFHAYV
QADPTNKEAVLAVLQEELGRIAREGVREEEVERAKTPLATALVFAGETPMGRLFHLGMEY
LYTGRYLSLSAVKERVSQVGAKEVSALLERGFLHQGLYYLVGPYGT
>tsc:TSC_c08020 permease, drug/metabolite transporter superfamily (A)
MEPKALAAAFLTILFWASAFAGIRAGLEGLSPGHLVLLRFLVASALLLLYARFQGLRPPR
REDLPRLFLLGFLGITVYHTALVYGELTVSAGAASLLIATGPVFTALLSYFLLGERLKPM
GLLGFALAFMGSLFIAFGEGGGVSLSPGAFLILLSALSTSLYFVWQKPLFARYGSREMTV
YTMVLGTLPLFVFFPGLGEALLAAPRPALLSTLYLGIFPGALAYLTWTYALSRTPASRLS
SFLYLSPVLAILVAYLWLGEVPSPLSLVGGTLALAGVLLVNLKGVK
>tsc:TSC_c08030 3-hydroxybutyryl-CoA dehydrogenase; K00074 3-hydroxybutyryl-CoA dehydrogenase [EC:1.1.1.157] (A)
MEVRKIGVVGAGQMGSGIAQVAAQAGFEVVLVDVAESFLERGLKAIQRSLGRFVEKGRIA
PQDLEATLGRIRTTVVLGDLAEADLIVEAIVEDEGEKRRLFERLGSLVKPEAILASNTSS
IPITALARYSGRPERFIGMHFFNPVPLMQLVEVIRGELTSEETRDVVVEVARRMGKTPLE
VQDYPGFVSNRLLMPMINEAIEALREGVATKEAIDGVMRLGMNHPMGPLELADLIGLDTC
LAIMEVLHRGFGDDKYRPSPLLRRMVQAGLLGRKTGRGFYTYDEKGNKVG
>tsc:TSC_c08040 malQ; 4-alpha-glucanotransferase; K00705 4-alpha-glucanotransferase [EC:2.4.1.25] (A)
MELPRAYGLLLHPTSLPGPYGVGVLGEEAFAFLRFLGESGARYWQVLPLGPTGYGDSPYQ
SFSAFAGNPYLIDLRPLAEAGYLRLEDPGFPEGRVDYGWLYAWKWPALREAFRGFQERAS
REEKEAFQAFWDRERSWLDDYALFMALKAHHGGLPWNRWPMPLRLREERALREASLALSQ
EVAFHAWTQWFFFRQWQALREAAEALGLSLIGDMPIFVAEDSAEVWAHPEWFHLDEEGRP
TVVAGVPPDYFSETGQRWGNPLYRWEVLEREGFSFWIERLRKALELFHLVRIDHFRGFEA
YWEIPASCPTAVEGRWVKAPGEKLFQKIQETFGRVPILAEDLGVITPEVEALRDRFGLPG
MKVLQFAFDGGMENPFLPHNYPSHGRVVVYTGTHDNDTTLGWYRTATPHERAFLGRYLAE
WGIGFQREEEIPWALMHLGMKSVARLAVYPVQDVLALGSEARMNYPGRPSGNWAWRLRPG
QLLPEHGERLRWMAEATGRV
>tsc:TSC_c08050 sucD; succinate-CoA ligase, alpha subunit subfamily; K01902 succinyl-CoA synthetase alpha subunit [EC:6.2.1.5] (A)
MILINRETRVLVQGITGREGQFHTRQMLEYGTKVVAGVTPGKGGSEVLGLPVYDTVKEAV
AHHAIDASIIFVPAPAAADAALEAAHAGIPLIVLITEGIPTLDMVKAVEEIKALGSRLIG
GNCPGIISAEESKIGIMPGHVFKRGKVGLISRSGTLTYEAAAALSQAGLGTTTTVGIGGD
PVIGTTFKDLLPLFNQDPETEAVVLIGEIGGSDEEEAAAWIKENMKKPVVGFIGGRSAPK
GKRMGHAGAIIMGNVGTPESKLKAFAEAGIPVADTIDEIVELVKKALG
>tsc:TSC_c08060 succinyl-CoA synthetase, beta chain; K01903 succinyl-CoA synthetase beta subunit [EC:6.2.1.5] (A)
MNLHEYQAKEILARYGVPVPPGKVAYTPDEAKRIAEELGKRVVIKAQVHVGGRGKAGGVK
LADTPQEAYEKAQAILGMNIKGLTVKKVLVAEAVDIAKEYYAGLILDRAQKRVVLMLSKE
GGVDIEEVAAERPEAIHKFWIDPHKGFRAFEAREMVKQAGLEGNLNKLAQVLVALYQAYE
GVDASIAEINPLVVTTDGQIVAADAKIVLDDNALFRHPELMELREIEAEHPLEVEASNYG
FAYVKLQGNIGIIGNGAGLVMYTLDLVNRVGGRPANFLDIGGGAKAEVVYNALKVVLKDP
DVKGVFINIFGGITRADEVAKGVIRALEEGLLTKPVVMRVAGTAEEEAKRLLEGRPIYMY
PTSIEAAKAIVAMVGGAA
>tsc:TSC_c08070 pin/tram domain protein (A)
MSPRLLFYLLFAFLGYQLAAALEGLGLLPHSAGLLSLNRLYLTLAGLLTGVLLAPRLESL
WERRLGHLRELPPEVPVALTLGATLGLLFTVLLTSLLSQIPGFSPYHSLLLALFLVGLFS
YLALGYKDYLRLPQKPSRPIGGKVLDTSVLVDGRVAEVAATGFLEGPLFVPHFVLKELQH
FADSPDPLRRAKGRRGLETLDRLKEVARLEVLEDIPKGESVDEKLLFLARDLKAALVTND
LALLQMARIYGVKALSVQALAQALRPQLKVGDTLKLLILKEGKEPHQGVGYLEDGSMVVV
DGGIRYRGQEVEVVITQAIQTQVGRLFFAQPAAEAQS
>tsc:TSC_c08080 radA; DNA repair protein RadA; K04485 DNA repair protein RadA/Sms (A)
MAKTSYTCVECGYRTPKPLGRCPACGAWESFQEVAPSPRAPSRQAHLEAPSPISLSQVNE
AEEKRFSSGLSEVDRVLGGGFVPGEVVLLGGEPGVGKSTLLLELAKHLTRKVYYLAGEES
PAQIKLRARRLGVKDLLLLKETRLEPLLTLLEREPPEVLFVDSIQTIEAGGSPGSLVAVR
EATHAFVRLAKEGGITTLLVGHVTKEGVVAGPKSIEHAVDATLYLESAGVYRVLRSAKNR
FGPVGELGVFRMEEEGLVEVQNPSEAFLLERPLGVPGSAIALALAGERALALEVQALAAK
TPFPAPRRVVQGLDARRVDMVLAVLERRLGLPLGNLDIYVNLAGGLKVQDPGLDLAVALA
VYSAVVGKALPPDLAVVGEVGLLGEVRSVMGLERRLREGERAGFSRFVHPGNTRSLGKAV
EQYLG
>tsc:TSC_c08090 chaperone protein ClpB 1; K03696 ATP-dependent Clp protease ATP-binding subunit ClpC (A)
MWEEGSMNRYDDRARLVFHYAREEGSRLGHSMIGPEHLLLGLMREGGTAARILQEYGASL
EAMRRMVEELVGRGEGSRTGEPPAITPRARRVMELASAEARNMGAPVIGTEHILLGIIRE
GDGIAYRILSHFAKDVDAIRWRILSMAEGREREKPVNTPFLDEYGRDLTKEAREGKLDPV
IGRQEEINRVIQILARRTKNNPVLIGDPGVGKTAIVEGLAQAIVEGRVPPILKGARVVAI
DLAGVVAGTKYRGEFEERLRQIIEELKNAKVIAFIDELHTLIGAGGAEGTLDAANILKPA
LARGEIQVIGATTTGEYHRYIEKDAALERRFQPVIVLEPSPDETLEILKGLRPRYEAHHG
VIIPDEILELAVKIGIRSLPGRNFPDKAIDLIDEAASRVRLNASLGLPVAEEEDGTPVVT
REDIEAVVDSWGGIYVDDKDDEKLMRLEEELRKRVVGQEEAIRALASALRRARVGLGGRT
RVAASFLFVGQSGVGKTQLAKALAEVLFGSERALIRFDMSEFQEPHSVSKLIGAPPGYVG
YEQGGRLTEAVRRQPFSVVLLDEIEKAHPDIYNTFLQVLDEGRLTDGMGRTVDFRRVILI
MTSNTGYNVGPAIGFTSKEVDTESPLKSLFTPEFLDRLDEVIRFRPLTEEELVQVARMML
DDIQKELQSRDITVRFAPEVARFVVEQAPKTGSARAIRSIIRERIEDPLSLALLKKPTGH
LYVNVEDGHLAFHEVEGEELLV
>tsc:TSC_c08100 glyS; glycyl-tRNA synthetase; K01880 glycyl-tRNA synthetase [EC:6.1.1.14] (A)
MPASSLDELVALCKRRGFIFQGSEIYGGLQGTYDYGPLGVELKNNLKQAWWRRNVYERDD
MEGLDASVLTHRLVLYYSGHEATFADPMVDNRITKKRYRLDHLLKEQPEEVLGRLYRAME
VEEGNLHALVQAMMQAPERAGGAMTAAGVLDPATAEPGDWTPPRYFNMMFKTYVGPVEDE
ASLAYLRPETAQGIFVNFKNVLDSTSRKLPFGIAQIGKAFRNEITPRNFIFRVREFEQME
IEYFVRPGEDEYWHRYWVEERLRWWQEMGLSRDNLVPYEQPPEELAHYAKATVDILYRFP
HGLEELEGIANRTDFDLGSHTKDQEELGITARVLKNEHSTARLAYRDPDTGRWFVPYVIE
PSAGVDRGVLALLSEAFTREELPNGEERIVLKLKPQLAPIKVAVIPLVRNRPEITEYAKR
LKARLQALGLGRILYEDTGNIGKAYRRHDEVGTPFAITVDYDTIGQSKDGTTRLKDTVTV
RDRDTMEQIRLHVEELEGFLREKLRW
>tsc:TSC_c08110 hypothetical protein (A)
MQSATSSSRLLAGIVPPERGLGPRLEGILPDAGPFLLLEAPAKSLPQGQGNPRRKPPPRP
PLG
>tsc:TSC_c08120 conserved hypothetical protein (A)
MGFLVPRSKLTEYLLNPRHPEGGSKARFFLSRGFPVDAPEVLEAALLAHAQAAQEVQRRP
GLYGDGEVLVLRGPLVCPTGPVLLQSVWYRGEGEDTFRLVTAYPWREK
>tsc:TSC_c08130 conserved hypothetical protein (A)
MIREHDLVVLKRDHREVGLEAGDVGTVVLVYPKGGYMVEFVDHEGNTLALLDLKEDEVLP
LRGPALLRAKVLG
>tsc:TSC_c08140 asd; aspartate-semialdehyde dehydrogenase; K00133 aspartate-semialdehyde dehydrogenase [EC:1.2.1.11] (A)
MRVAVVGATGAVGQEMLKVLEARNFPLSELRLYASPRSAGKTMAFRGEAIPVEPLPEGPL
PVDLVLASAGGSLSKALAPVWAQGGALVIDNSSAWRYEPHVPLVVPEVNRERIFQHQGII
ANPNCTTAILVMALWPLHRAFRAKRVIVATYQAASGAGAKGMEELLRETHRQLHGETPVA
EVFAHPLPFNVIPHIDAFQENGYTREEMKVVWETHKIFGDSSIRISATAVRVPTLRAHAE
AVSVEFERPVSPEAAREVLAQAPGVEVVDEPQAKRYPMPLTASGKWNVEVGRIRQSLAFD
NGLDFFVVGDQLLKGAALNAVQIAEEWLKGP
>tsc:TSC_c08150 conserved hypothetical protein (A)
MHELLHLKIPNHGRLFKALLKAYLELGKDPGVEPSPREAKPL
>tsc:TSC_c08160 hsdR1; type I restriction-modification system, subunit R; K01153 type I restriction enzyme, R subunit [EC:3.1.21.3] (A)
MSFSERHTVQNPLIRYAIEAGWEYLPPGEALRLRRGQDKPFLYPVLVEQLQRLNPGVVTS
PTKAEEVIRRLLAVRADIEGNREAWEYLKGLKTVFVEAERRERNLRLLDPEKLEANRFHV
TNEFTFRSRAHPIRADVVFLVNGIPVLVVETKAPKRKDIAEAFDQIRRYHQEAPDLMAQA
QLFALTHLVQFFYGATWSLSRKTLFNWKEESGAGDFETLVKSFVAPRRVLRVLTDYILFA
RKDGELSKVILRPHQMRAVERVLARAHDPQKRRGLVWHTQGSGKTYTMLTIARLLIEDPR
FENPTVLLIVDRNELEQQLFQNLEAIGFGHVHLANSKRHLRDLLKADTRGLIVSMIHKFD
DMPVNLNPRRNIFVLVDEAHRSTGGDLGNYLMGALPHATFIGFTGTPIDRTAHGKGTFKT
FGTDDPQGYLDKYSIRESIEDGTTVPLHYQLAPNDLIIDREAMEREFWAAAELEGVADVE
EINRVLDRAVTLTNMLKNPERVDKIARFVAEHFKSYVQPMGYKAFLVAVDREACVLYKEA
LDRYLPPEWSAVVISTGHNDPPHLKRYHLSEEEETRLRKAFRKPGENPQIFIVTEKLLTG
YDAPILYCMYLDKPLRDHVLLQAIARVNRPYESEDGQRKTTGLILDFVGIFDNLERALAF
DSKDVSGVVEGIEVLRERFAELMRQGRAAYLTPDRASVADDDKLAEEVLLRFRDKKLREG
FYRYFRELEELYEILSPDPFLRPYLEDYQRLLEMYRLLRTAYEPHVPVDKSFLRKTAQIV
QQHSHTSAVREPEETYELGPEALLTLLAEEKRATVKVFNLLKELHRLVEEKGRAAPYLLS
IGERAEEIRRRFEEQQIESQQALRELEELVRQLNAARAERESSPLSQQAFAVEWWLRTHG
VDASQAMQVANDMEGAFAEFPHWTHSAKQEGDLRARLYKSLMGIGVKEVVAWTDAILNFL
RRAAE
>tsc:TSC_c08170 restriction modification system DNA specificity domain protein; K01154 type I restriction enzyme, S subunit [EC:3.1.21.3] (A)
MNKYEAGLVSPVYPVWEVKPDKAYAWFIDPLLRMPNTISAYNRFASGAVNRRRAIRKNDF
LSIPIPLPPLLEQRAIAHVLRTVQEAKQATERVIAALRDLKKSLMRHLFTYGPVSIGEQH
TVPLQETEIGPIPAHWRVVRLGELVAKGILWMKNGFPQGKHNRTASGVPHLRPFNITDTG
DITLSQVKYVPPPPEDSPYRVFPGDVIFNNTNSEELVGKTAYFDRNGTFVISNHMTLIRV
LSGEVNPYWLSKYLHWLWSKGVFRNLCRRHVNQASVSLERLKQVTLPLPPLPEQRAIAHV
LRTVDRRIAAEEAYARALGDLFKSLLQELMTGRRRVKVAAEEVTQSSPGGSS
>tsc:TSC_c08180 conserved hypothetical protein (A)
MEWALEVFKGMEERRLPGETEAVWNLVRDGEVWTYRVWASPYLPEEVRAFPGARQVVRME
REVRHKGTGEVRRTVSYALTSLGPEVAEARRLGELLLYRWEVENRSFWVRDVLLHEDACQ
VRGVGAQVLAALRAFLVSLLHRQGVREKKAALEAFSFNPLSALRFLGLYAV
>tsc:TSC_c08190 conserved hypothetical protein (A)
MTLREALSQIPDPRARNRQYPLWGLLALILVAFLSRVDSLRGVERFARANPHLLPHLGLR
KAPGHTAITLLLHRLDPEKLQAALLQVFPEADLGEVLVVDGKHLRGSGKGKSAQVKLVEV
LALHLHTTLAQARAEGREDQALLELLDRLGAEGLKGKVVVGDAGYLYPELAGKVVQKGGR
TSLS
>tsc:TSC_c08200 hypothetical protein (A)
MMRVRNADEFLLRFRRIFEDYEQLFAPSIAQLRAQYAGKPGEDLLDYSLEVHAREYIVNS
LLAALNWRLDAQPEEGLPNLVPEVPVRSSQRGTLRFLDYLGRERQTNNPLLIVETKRPNA
ELPQAWNPAATYSEIISMGLAGEALNGEWSKWLGDLRDYVRSIHNNTEKAPRRVVLTNGN
WLILFLDPPDAFLEGGTHNPNRILVFENRTEIERRFSELFRHQEYQHVLGKPPVLTPGEL
PFYLDSETVDRAMHGLRLRYIEQQGIYNPQPVIKVAPVVFLRSQYGAWFRVEAPPQEYEL
PRKEADLGRHLVEVHKAAEDLLRQVNQRLGTSLQPFPLHKHYEDEDTFTAIPGVVECERN
EFLVITGDKTHYLLPEPSVPDCPYHDWSKCNSAGVPSNPGPILARSIAPRSFFISGELHH
CAHRDVNSAKTSPIASANRSRYGLRSGQEGEAFCEVWRFEQHLCCRTCVFEEVCTKVTVF
QLPCVPPKSPRVVKTRV
>tsc:TSC_c08210 conserved hypothetical protein (A)
MVAGASAGGAATAGGMDFQHRVAAWVAVCILAEKDATPPWNLPEGTTLEWLLCETDQPVD
DLLVGTSANGLVFAQIKRTLQLSRAPDSDLASALDQFVRQFIACQSKTPGTQPRDRALDP
LKDRFVIITSPSSSEPIKVHLRQVLNRVRSLLQHQSLDEAATNKKELKALSVLKELARRS
WQRSLGTDPSDGEFRQLFSLLHVQVLDLEEGQIDELRAKDLLRTAVLQDPDGADAAWARL
ISLCANLAAQRLGANRSTLQRELLNARLPLRAPRSYQHDIERLKKYSATIVETLAHLAQI
RIGPTTIKIQRACTRALREVAEENSILVVGKPGAGKSGALHDLARALQEEGRDCVFLAVD
RLAAQSLGELREEIGLDYELLEVLDNWPGIQPAFLVIDALDAARGNPAATMVRDLIRRVV
EKGGRWRVVASIRKFDLRYSEEIKDLFVGSPPTEFQDPEFGRVRHLNIPRLSEEEFAQIE
PQSAELYALIRSAPAELRDLLRVPFNLRLMAKLVGTGVNPDELTPISTQLELLDQYWSHQ
VIRSDRDQYGGTREDVLRKACERMVAERVLYVERQAVAGTDTNPLLDDLLSTQILTEWQS
SPETQPERYILAFAHHVLFDYAVARLLLRGPREKVVRRLVDDPDLVVFIRPSIMLHFSYL
WNSDRKQFWDLVFWVIRTPEIPEIGKLIGPSTAAELTRTLSDLEPLCATLESSDAQKQGA
AEQALRHLVGALLAGVPGAARLLGPGAGPWSELLERVSRNLRPSVAYAVRPLLMNLCDHP
EEFTPAQRTAVGQTARRLLAFAWSQVPRDSWLVIPALQAVCRTYESDPVASAALIRRCLE
PSHLTQFGFEEMPCLAREVERLIFLDPGLVQEIYQVAFNHQELSEEPTHLGHSRILPLRS
NRRQDYQMALYGLAEVFPQFLDRAPQEATHTLIAVMEAYVAQRRSPASGKWYEETFDFNG
QTAHLRTDYSAIWDEGDTYRHPEPLRMLDAFQQYLEKLAEQPEAIDELRKLVQILVSKNR
LAVVWRRVLRVGARFPCTFGREILPLAWAVPVLTSLDTTAPVGEFIRAIFPTLDTEARQR
IERAILSIPEAVPPDHRKAGNNISHRLLGCLTADKIVTDEAWHLVEELRSKNAIPPNEPP
VRFEVGLGGPYGEEEYLREQGVPVEAEANRRIRELEQPVKEFADRHLNSVPSLQESADVL
PALRALHEALSGADADGVHPKQRDHAWDHLAAACARIARTDGIADQLGTFVRDILLEASR
HPEPTHHPEYDAQFDERPFWGKPAARIEAAEGLIVLAHHATHAGPDVLEAVQRLSEDPVP
AVRFQIAKSLNALYQTAPEFMWCIVERMCREEPSRGVLQGLLTGPLGGLAGAEPDRVAAL
TKTIFDRVREGPGAKTVREFCVGLFTGLYIWHGQDLSGQVVLEIASRPDAYPDEVHHVLI
HLREPVTHGPTSPPDPKADAVRRRALDLLERILHSTRNTLKDLEERHAGVPFNEWPQQDV
DRAKSLLQLIDAIGREIYFASGAYDGKRQGQSRAARMPKLESERFYREAKEILDELADIG
LPSTAHHLLETLEFFVSLDPRGVFLRIGRVVRAGQKGGYQYESLAADRIVRLVERYLAEY
RSLLRDDLECRRTLVEILDVFVQAGWPKARQLAYRLEEIFR
>tsc:TSC_c08220 type I restriction-modification system, subunit M; K03427 type I restriction enzyme M protein [EC:2.1.1.72] (A)
MDIRTLETWLWDAACAIRGPVDAPKFKDYILPLIFLKRLSDVFEDEVARRAQVLGGEKVV
LDLLEQERQRGQVTLVRFFIPENARWQAIRRQTTGLGQYLTDAVRAVARENPSLAGVIDM
VDFNATAAGQRIISDEHLKSLIDVLSRHRLGLEDVEPDILGRAYEYLLRKFAEGQGQSAG
EFYTPREVAILMARLLEPEPGMTVYDPACGSGGLLIKCHLRLLERFGTMENGHLRLPNQI
KPLRLFGQEINPATFAMARMNAVIHDLEADIRLGDTMRHPAFLDAAGRLQTFDLVVANPM
WNQKFGQELYENDPFERFRFGAPPSSSADWGWMQHMLASLNEKGRMAVVLDTGAVSRGSG
NQGANRERDIRKAFVEADLIEAVILLPENLFYNTTAPGVILVINRAKRKPGEILLINASK
LFTKGRPKNYLADEHIQRIADLYHTWRAEEGLSAIITKEEASRNDYNLSPSRYVATGEKE
DVLPPEEAMVLLREAEEERAAVDQELAQVLHMLGLGDFRANN
>tsc:TSC_c08230 rrmJ; ribosomal RNA large subunit methyltransferase J; K06442 23S rRNA (cytidine1920-2'-O)/16S rRNA (cytidine1409-2'-O)-methyltransferase [EC:2.1.1.226 2.1.1.227] (A)
MRLDRYLVERGLAESREKAQRLIQSGQVKVAGQVVTKPAHRVPEGAQVEVLSPERYVSRG
AYKLLGALEAFAVKVEGKVAADIGASTGGFTQVLLERGARRVYAVDVGRDQLHPRLREDS
RVVSLEEQDARSLLLPEPVDLVVMDVSFISSTLLLSKVKELLKPGGEALILVKPQFELGP
GVHKGVVREEGLRQKALARVREKARELGFQVLGETESPLPGKEGNREFWLWLGFILEEDL
GLKP
>tsc:TSC_c08240 conserved hypothetical protein (A)
MDLSGPWYILEGEPGEHLVLEVLGQRLSGIWTSEALAQGFLARHPELGMRVSALETRALK
EAFLRALGMLKVDGVLVDYEPGAHRARMARVEVLLEEVRHA
>tsc:TSC_c08250 conserved hypothetical protein (A)
MRRWLAAIVVVLALGLAQRAEVSGGSPFGIQGGLRFPLVPLVLDGRVYGGVGLEALGAGA
DLLLKLPLTDLYLGLGGFYGTGPTLALPQDARGHAGLRAVLGTWLNLPLPLLGVYVEVHP
TLYLVPNTGFGVGGAVGVSVGL
>tsc:TSC_c08260 glnS; glutaminyl-tRNA synthetase; K01886 glutaminyl-tRNA synthetase [EC:6.1.1.18] (A)
MGLVPPCFITEIVEKDLREGKYKKLLTRFPPEPNGYLHIGHARSIVLNFGLALDYGGECN
LRYDDTNPETEKEEYARAIEEDVRWLGFTPDRVLYASDYFETMYQCALELIREGKAYVDD
LSEEEMSELRAQGKPSPYRNRSVEENLELFERMRRGEFPTGSRVLRAKIDPAHPNFKLRD
PVLYRIVHASHYHAGDRWVIYPMYDYAHPLEDFIEGVTHSLCTLEFENNRAIYDWVIENL
KGKCGLPLSPRPYQYEFARLDLTHTVLSKRKLIKLVEGGFVSGWDDPRLPTLRALRRRGV
RPEAIREFVRRTGISRNEARIEMELFEEVVRDDLNPIAPRVLGVLEPLRVVLTNYQGEEW
VDAPYWPRDIGKEGSRPLPFSQEIYIERSDFSLNPPKGWKRLAPGQRVRLRHAYVMELED
VVEENGEVKLLKARIVPGTLGANPEDGIKPKGVIHWVSARHALPVEFRLYDRLFLTEDPE
EGGDFLKNLNPRALEVKQGFIEPSVAQDPPDTRYQLERLGYFWQDPVDSRPGRLVMNRIV
PLKEGYRLQ
>tsc:TSC_c08270 enoyl-CoA hydratase/isomerase; K13766 methylglutaconyl-CoA hydratase [EC:4.2.1.18] (A)
MVQVERGRIYRVFLNDPERRNPLSPEMVEGLLQALEEAEKDPEARVLVLSGRGSAFSAGA
DLAFLEKVTELGAEENYRHSLSLMRLFHRLYTFPKPTVAAVNGPAVAGGAGLATACDLLV
MDQEAKLGYTEVKIGFVAALVSVILVRAVGEKVAKDLLLTGRLVGAEEAKALGLANRIAR
PGKALEEALALAEELAKNAPTSLRLTKELLLALPGMGLEDGFRLAALANAWVRETGDLKE
GIRAFFEKRSPRF
>tsc:TSC_c08280 infC; translation initiation factor IF-3; K02520 translation initiation factor IF-3 (A)
MRVIGADGQQLGIMDTREALRLAQEQDLDLVLVGPTADPPVARIMDYSKWRYEQQVAEKE
ARKKAKRTEVKSIKFRVKIDDHDYQTKLNHIKRFLAEGHKVKVTIMFRGREMSHPELGER
LLERVAEDLKGLAVVEMKPELLGRDMNMLLAPAKVSA
>tsc:TSC_c08290 rpmI; 50S ribosomal protein L35; K02916 large subunit ribosomal protein L35 (A)
MPKMKTHKGAKKRVKVTASGKVMAMKTGKRHLNWHKSGKTIRQKGRKFALAQAEAERIKL
LLPYE
>tsc:TSC_c08300 hypothetical protein (A)
MWVFIFGIPFLQALGSAPNGVLRAPQSPHTIPKGNGKV
>tsc:TSC_c08310 rplT; 50S ribosomal protein L20; K02887 large subunit ribosomal protein L20 (A)
MPRAKTGVVRRRKHKKILKLAKGYWGLRSKSVRKARETLFAAGNYAYAHRKRKKRDFRKL
WIVRINAACRQHGLNYSSFIHGLKKAGVELDRKVLADLAVREPQAFAELVEKAKAARA
>tsc:TSC_c08320 small multidrug export protein (A)
MPPELYVILVAALPVVELRGAIPLGVALGLSPGEAFLLALLGNLLVAPVALFLLPWAVAL
LTRVPFLAKLWAALEARVRLKGEEQVQRLGALGLFLFVAVPLPGTGAWSGAVLAVVLGLK
GRYALLAISLGVLAAGLIVLLLTGGAVVGLNYLR
>tsc:TSC_c08330 hypothetical membrane spanning protein (A)
MFVLLPLSYALGALPLGYWLARRRGVDLRTASPYTLGLETALRRLGPGLTLLAFLLDFAK
GYLPLALGRGLGLGVEELLALGVAVYLGHLYPLFFRDPWPLRAKGAGVLLGVLAGLPLEP
AWGMVPVALGLALYALTGYASLGALGLPLGLFGVLLFGGFPLGAKVLGGLLFLLALWRYK
ENLGRILEGTEPRLGSPLPLPSERQVVCAFLIHPLTVEDFWQSPRFRWARPLVRLGLLKQ
AWIERLAELFRPMKVGEVRGVRTADGREVLCHLISAPLLPHQIKAKPELAVRRAIQGARL
AKELGATVVGLGAFWSVVGEKGKRVQEAVPDIEVTNGGAYTAGTVKAAIPGILAHFAQSG
KDLRNTTAAVVGANGVVAFGIARQIAPLVGRLILVGRDRERLEKSAESLRKNLERKGKAP
EIQVTTEVAAIREADLVFTATSDPNPVIYPEHVKPGAWIYDEGVPPDVHPSVREVPGVRV
IPGGVVRLPGRAKATLDLHFGAPDQVPACLAETMILAAEEAFDRKSLGGEVKAENIQFFV
ERAEALGFKVVE
>tsc:TSC_c08340 futalosine nucleosidase; K11783 futalosine hydrolase [EC:3.2.2.26] (A)
MWLLLSPTALEASFLQGEPFSFLGRKGLRGEGFVWLETGIGKVNVALTLAAWAGRNPVEK
ALLFGIAGAYPGSSLLLGDVVLVGDEVEADLGTQEGLKPLGFPALEVEGKAYYNRFPLDS
GLTRALARVLGLQVVVGLTRDRVSETPGEAEALASRWGAQVESMEGAAFARACLALGFPG
VEVRAISNPAGVRDKGAWRIPLAVRALEGTLAPILGGAFPAGLQG
>tsc:TSC_c08350 superoxide dismutase; K04564 superoxide dismutase, Fe-Mn family [EC:1.15.1.1] (A)
MPYPFKLPELGYPYEALEPHIDAKTMEIHHQKHHGAYVNNLNAALEKYPYLHGVEVEVLL
RHLAALPADIQTAVRNNGGGHLNHSLFWELLTPGGAKEPVGELKKAIDEQLGGFAALKEK
LTQAAMARFGSGWAWLVKDPFGKLHVISTPNQDNPVMEGFTPIVGIDVWEHAYYLKYQNR
RADYLQAIWNVLNWDKAEAFFRKG
>tsc:TSC_c08360 fumC; fumarate hydratase, class II; K01679 fumarate hydratase, class II [EC:4.2.1.2] (A)
MEYRIERDTMGEVKVPADRYWGAQTQRSLEHFKIGAWRFRMPLEVIRAYGMLKKAAARAN
LELGELPQEIARAIIQAAEEVIAGKLDDHFPLVVFQTGSGTQTNMNVNEVIANRASELLG
KPLGSKYVHPNDHVNRGQSSNDTFPTAMYVAVALALHQRLYPAAEALIATFEEKAKAFDG
IVKVGRTHLMDAVPITLGQEVGSWAAQLKNTLAMVKEAEKGLYNLAIGGTAVGTGLNAHP
RFGERVAHYLAEETGLPFKVAENRFAALAAHDELVFAMGALRTLAGALMKIGNDIRWLAS
GPYGGIGEIFIPANEPGSSIMPGKVNPTQVEALTMVVVRVFGNDHTVAFAGSQGNFQLNV
YKPVMADAALESIKLLSDAMESFNENLAKGIEPNLERIEEHLQKNPMLATALNKAIGYDK
AAEIVKKAIKEKKTLKQAALELGYLTEEEFDRIVVPIRLAKPHEG
>tsc:TSC_c08370 protein YegH (A)
MEWLTNPEVWIALVTLTVLEVVLGIDNVIFISILASKLPKEQQDRARVIGLSLAALTRIL
FLLSIAWIMALKKPLFTLLGHEVTGKDLVLIAGGLFLIYKAVKEIHEKLEGEPGQAIRRV
APSFASVIGQVLLLDIVFSIDSVITAVGLTRFVPVMVAAILISVAIMLLASKGIYAFVNQ
HPTVKMLALSFLLLVGFTLVAEGTGVHIPKGYIYFAMGFAVLVEWLNLRAGLRGKPVKLH
EPYEEE
>tsc:TSC_c08380 thioredoxin reductase; K00384 thioredoxin reductase (NADPH) [EC:1.8.1.9] (A)
MVDVLVVGAGPVGLAAGIEAKRQGLSHLILERGTVAETIYRFPRQMVFFSESKNIEIGGH
PLVSQGPKPTRLEALLYYQKVAEREGLRVLTYTEAVGVEGEEGAFKVLARDRFGEKAFPA
RYVVVATGYFGNPNRLGVPGEDLPHVLYRYEEAAPFFGRKVAVVGGSNSAVEVALDLYRG
GAQVALVHRGKWVRPSVKYWLLPDFENRVKEGSILAVMEARVKAITPEGLVLERPQGEEF
LEADFVLVQIGYRAEDHLLRGARVRYEGEKPWLSPEWETSRKGLFAIGSSAFGPDTRTVF
IENGREHARVAIAAIARRLGS
>tsc:TSC_c08390 ilvB; acetolactate synthase, large subunit; K01652 acetolactate synthase I/II/III large subunit [EC:2.2.1.6] (A)
MKGAEALLKALEREGVEVIFGHPGGAIMPTYDALYDSPIRHILVRHEQGGVHAATAYARA
SGRVGVVMATSGPGALNLVTGLADAYMDSTPVVAITGNVPRALIGTDAFQEADVTGVTMP
ITKHNYLVQEVNDIPRVVREAFHIASSGRPGPVLIDLPKDVQLSEFTGTFDVELDLPGYK
PTTKGHPKQIERALDALEKAERPILMVGGGAQHAHGELLAFAERTGIPVITTLMGLGAFP
GNHPLWLGMPGMHGTVAANRAIHHADLILAIGLRFDDRVTGKVSRFAPHAHTIIHVDIDP
AEIGKLVRTHIPIVGDARSVLREMLKGAKPLKLASWWRQLEEWRTRYPLRWKPKPYLQSQ
EVIKAFAEATGGHAIVTTGVGQHQMFAAQFFPVTRPRSFITSGGLGTMGVGLPFAIGAKV
ARPEELVIDFDGDGSFQMTLQELATVVKYKLDVKVVILNNGYLGMVRQWQDLFHAKRYSE
VYLADSNPDFARLAEAYGIKGVRVERKEDLMKGVEAVLSTDGPVVAEFKVYHEEGVFPMI
PAGGAAEDMIIEHPAEREEVEA
>tsc:TSC_c08400 ilvN; acetolactate synthase, small subunit; K01653 acetolactate synthase I/III small subunit [EC:2.2.1.6] (A)
MRHVISVLVQDHPRVLNRITGLFARRGFNLESLAVGTTHVPGLSRISLVVSGDDHTLEQV
EKQLNRLIEVLKVTDHSEPHVERELALVKVHVAGVEERLAVKDIQEAFRARVVDVAQKSL
ILELTGDSKKIDSFIEALRPYGILEVMRTGAVAMSRGERTLKVREKREAV
>tsc:TSC_c08410 ilvC; ketol-acid reductoisomerase; K00053 ketol-acid reductoisomerase [EC:1.1.1.86] (A)
MKIYYEHDADLGFIQGKKVAVLGFGSQGHAHALNLKDSGVDVRVGLRPGSKSAAKAEAMG
LRVLSVAEAVREADVVMVLLPDETQGRVYREEIEPNLKEGAALAFAHGFNIHFGQIKPRR
DLDVWMVAPKGPGHLVRSEYVKGSGVPALVAVHQDASGSAFPTALAYAKAIGAARAGVIP
TTFKDETETDLFGEQAVLCGGLTRLIQAGFETLVEAGYPPEMAYFETVHEVKLIVDLIYE
AGFAGMRYSISNTAEYGDYTRGEVSVPVEETKKRMREILRQIQSGEFAREWMLENQVGQP
VLEANRKRWKEHPIEEVGARLRAMMPFLRARVLEEVG
>tsc:TSC_c08420 leuA; 2-isopropylmalate synthase; K01649 2-isopropylmalate synthase [EC:2.3.3.13] (A)
MERHIRIFDTTLRDGEQSPGVALSLDQKLEIAHALARLNVDIIEAGFPVSGPLEFEAVSR
IASEVKGPIIAALARTHTLDIDQAAKALEKAEKPRIHVFTSASKIHLEYMLKKTEEEVLE
MADKMVRYARRYVDDVEFSAQDVMRADWDFVKRLYEVAIEAGATTINIPDTTGYGTPGEY
GALIRRIRDEVVRGRDVIISTHTHDDLGLATANALAGIENGAGQVECTINGIGERAGNTS
LEEVVMALYVRRDWYKAKTQINTREIYRVSRLVERYTGMPVPPNKAIVGDNAFAHESGIH
QDGVLKHRSTYEIMDAELIGRRPAVIVLGKHSGRAAFKKALEDLGYKDLTEEQLKVLFSR
FKEIAEKKGPLSAEELQALVESEREPASQFFALEHVQFFSGSGLLPTATVKVRTPDGERV
ATHTGDGPVDAVYKAIQDAIGLRPELELYRVEAITGSTEALGQVTVRLRLGELQAVGVGV
SPDIIEASALAFLDAAGKLASGRATRHPPSIEEVQRGV
>tsc:TSC_c08430 2-isopropylmalate synthase/homocitrate synthase family protein; K01649 2-isopropylmalate synthase [EC:2.3.3.13] (A)
MGVPGRGVRLSEEGHKAAQGDEEMVEILDTTLRDGTQGEGISLSVDDKVAIAKRLAAFGV
HLIEGGWPGSNPKDAEFFQRMKGVDLGEAKLSAFGATRRKGLLPEEDPSVLALLEAETPV
VVLFGKSWTLHVLEALETTLEENLRMIQDTVAFFVRRGKRVVYDAEHFFDGYKEDSGYAL
ATLEAAAEGGADTLVLCDTNGGTLPEEVYAITKAVVERFPHLRIGIHPHNDAELAVANAL
AAVRAGATHAQGTINGYGERCGNLNLTSFLPTLVFKYGIPAIPPERLKGLKELSHFVDER
ANQTPNRRAPYVGESAFAHKAGVHVSAVLKNPRTYEHIPPEWVGNSRRFLVSDVAGRSNL
LAKLQELGVDLSKEEAKRLLDEVKALEYEGYAFEGAEASFYLLAHRLKGGSLPFSVEGFS
VFVHGSGLDTAWAEATVRVRVGESLQHTAAESPSGPVSALDRAFRKAVLQFYPELSDVEL
TDYKVRILSGQESGTNSGVRVMIEMKRGEERFATVGASENILEASLKALTDGYAYALLYP
SLKEMVPRAG
>tsc:TSC_c08440 conserved hypothetical protein (A)
MATRYRFRVEEFERAFRDVPRVELLRGEVYQMSPIGPKHFLAAMRLDHMLKEALQGKALV
AVQSPLHLSEDSEPEPDLLVLQPPLERYEGRLPRPEDVLLLVEVADTSLEFDREVKLPLY
AEAGIPEVWLVNLKENLLEVYREPREGRYRSIRLLSPSEPVSPLAFPEISLPWAPSP
>tsc:TSC_c08450 integral membrane protein; K01992 ABC-2 type transport system permease protein (A)
MRKAKTLLAVYLAYMLEYRAELFLWALAGALPLILLGVWTEAARGGEFALSPGEFARYFL
MVFLVRQATVVWVVWEFERDVVEGRLSFRLLRPLDPFFDHLAAHVAERLARLPFVVLLTL
LFFWLFPEARFVPEPGPFLLGLLFTLLAFLLRYLMQYTTAMLTFFTERAVSVEEVFFLLY
LFLSGTIAPLEVFPEPLRTLALLTPFPYLVYLPAALLAGQKVDLFPGVWVMLFWGVAFLL
LWRLLWRMGLRHYSGQGA
>tsc:TSC_c08460 ABC transporter ATP-binding protein; K01990 ABC-2 type transport system ATP-binding protein (A)
MSAEPIILAQDLTKHYRVALKEESLLATLRHFLLRQYRTVKAVEGVSFQIARGEVVGFLG
PNGAGKTTTLKMLTGLIHPTRGKAVVAGHIPWRREKAFLKKITLVMGNKQQLIWDLPALD
TFRLNAAIYDIPEGEFRKRVSELSEMLSLTNKLHQPVRKLSLGERMKAELLAALLHRPEV
LFLDEPTLGLDVNAQVAVREFIREYNRRYGATVLLTSHYMADIAALAERVLVIHQGRLLY
DGPLAGLLERFAPYREVGLTLAYPLPREAFLAFGEVRDLEGLKARLLVPRERLTERVAEI
LNSLPVEDLEVREPPLEEVIARVYKIAPSGLSETPALEEA
>tsc:TSC_c08470 ABC transporter permease protein; K01992 ABC-2 type transport system permease protein (A)
MFPVRYLRVFLLFLRLSLAAEMEYRLNFLLGLLSSALTLLGALFGLVLLYQGGYRPGGWA
WEEALLVLAAFTLLQGLGSTLLAPNLNKIVEHVQQGTLDFVLLKPLDSQFWLSLRVFSPW
GLGDFLLGLGLLFYAGMRLGLGPWDYLAFAGYWVLGALMLYSLWFLLATTSIWFVKIYNV
TEVLRGLLEAGRFPVGAYPALYRVFFTFVVPVAFLTTVPAEAALKRGEAPLLLAGGLALL
LFLLARGFFLLALRSYTSASS
>tsc:TSC_c08480 conserved hypothetical protein (A)
MHRRGVALIAVLVVAAVMTVVGSLLFMGTLGDLRQTRSTLQAAQARAAAEAGLTYARYAM
EVARGDIKAILVPKMNLTANPSTEWVLPESQWPGIASAIQSLLNTGYGSLPSGALDQGQA
SLQFTVTRFRGNTKGATAQTYRADYVVVSTGQVGPAKRRAEEKGYFEVQLGRPALSQWLF
LVDDAGGQTGFFPTGTVFNGPVHANHNWGFWGRPVFRDVVSTSDDGAWYWRLSGDGCTGG
GRVWVRGDSRPPCTVPDFQKGFLRSQPPIDLPTSTLSQQRAALGMDPQDTSTLSAKEICF
ALGLHNPPSKNCNSNPSVPNGVYLVNDGNNVKGGIYVQGNVDQLVLRATGTGQQVYTFKQ
GSNTWVITVDYTTNTTAVTKNGAPIGTYTGTPNGPASLGTGGPTGQIYVTGQIKSLQGPP
RTGPLPCGVDYPGSSDSCPDHPPPAQIPPALSKETQLHITAVGAIGLTGDLVYECDPTKV
TDPGYLVTKPRCGLGAGQTLPTVLGVMSQNDNIYIEDSPTKAPDNLYLWGSYLSGASGKG
LAVENYSGRGRQGKLRLFGGLIQSADQLRGIVDGSGRLQSGYIETYDYDLRFADSALAPP
NFPTVRVFDVQKVQTTPLSFREF
>tsc:TSC_c08490 hypothetical protein (A)
MELLVALAILGVLSTLTLNAFTQSLNYKRHEDLRLKTQQNLRAALHYITQDLRAGAYLHV
WHQNPCDVTRPCSNHTQVAIVGLTGDSSPVAEPPGNSFSNSAETGICDARPFQEGDLALL
YNGGQVQLLRITQRQLLANYAQACSGPPSPNRDKVQHNQDKISGQWTNSAYMFKVDLATY
VVRDDPLEAGRKVLYRMTGYDGTGTVGAGIVAFGITGLEVWYGVPEDPNAQSSRLVFYPT
LEDAASAFSAQGYSATPGGGKYIGTLVRAVRVALTGQSPGNLPGKGAPDTLTVTETVELR
R
>tsc:TSC_c08500 conserved hypothetical protein (A)
MRRSHGLTLVEVLIALLVLGLVAGAFTTTVVSSLRMNSDDRIRARAIAAAETWLDRFRAK
SLDFNAFTTARSYPYGYNYASDPTFVAAGDPNPAVLNQEWGPFRFTVQTRSFSTSPQVWT
VTVTTFYRKTGGGEASFALSTLVYQ
>tsc:TSC_c08510 conserved hypothetical protein (A)
MGKRGLTVIELLVVIGVLAVVLALAATNLFGFRRQLTLEDAVNTFAQDLQTCRTNALSWG
DNCRIRITGSQTYVMERRVGAGSYSVVLPRSLPSGTSFANVSTGAWLEFDPRTLLSTSPG
FPSTGGGMVAPEVRITNGGKTFRLILSMTGAVKTALQ
>tsc:TSC_c08520 plsY; acyl-phosphate glycerol 3-phosphate acyltransferase; K08591 glycerol-3-phosphate acyltransferase PlsY [EC:2.3.1.15] (A)
MWAALLVLFLAYLFGSIPAGVLVARTYGVDIRKVGSGNIGATNVLRALGPGPALVVAFFD
VFKGGIAVLIARAVGIEGPLLGGVALAAVLGHNYSLFLGFKGGKGVATSFGTLLFLDPIL
ALWTFPIGVSVMLLTRYVSAGSMTGGVAATVLALALSRPLWEVVTVGLMALLIFWTHREN
LKRLQAGTERRLGEKEGGRA
>tsc:TSC_c08530 LmbE family protein (A)
MLDLLVLAPHPDDGELGCGGTLARAKAEGLSTGILDLTRGEMGSKGTPEERAKEVEEASR
ILGLDYRGNLGLPDGGLGDVLEQRLKLAQALRQLRPRIVLAPLEADRHPDHTAASRLAVA
AVHLAGLRKAPLEGEPHRVERLFFYPGNHPFTPSFLVKISAFIDQWEQAVLAYRSQFSGE
GVSETVGPKGVEARKAMRRHFGNYLGVDYAEPFVSPLPILYTPWSRA
>tsc:TSC_c08540 uracil-DNA glycosylase, family 4; K02334 DNA polymerase bacteriophage-type [EC:2.7.7.7] (A)
MTLELLQAQAKACTACRLAEGRTQVVFGEGNPDAQLMIVGEGPGEEEDKTGRPFVGKAGQ
LLNRILEAAGIPRESVYITNIVKCRPPGNRAPLPDEAKVCTDKWLLKQIELIAPQIIVPL
GAVAAEFFLGEKVSITKVRGQWFEWHGIRVFPMFHPAYLLRNPSRTPGSPKHLTWLDIQE
VKRALDALPPKERRQVKAVSQEPLF
>tsc:TSC_c08550 conserved hypothetical protein (A)
MEFKITLTTEEIVRGLKHYRRIAKQDVLRAPETPNPEVFRRHAEARREVYAKLAEVAEAE
GPEAVVQYALELYKSLPFVTGTPEDQYPEIKGQENALENFFLMIGLDPKTRREARKARKP
LQ
>tsc:TSC_c08560 conserved hypothetical protein (A)
MEVLGNYWLRRILVRIASVVVYEGQDTHTGMPVMVLKGAQGVPALGEGVLPFLEETPEAW
VLEWPIGAVPLSQYLGVADLERLEHWVREMARILASLKAQGVSHAPIPELCLVKGKRVWL
AGVGLKELSGEPEKALAALARALAGERYPEFPLRETLERIEAKEDPLEVLFSEPAHAHGV
QETEALTPETPGQEDRPLQDASSKPEEEPRLPSASRKVLSVDPVSEASNGQEVSPTKETT
PPEGKTPSRPRVIRIEEPEEPPFTVVEPPRPRRRTLLLGLLGAVVLLGLALLFLRPSSPS
GGGYVMEFRTDPPTERAEVFLLEAPEGSRMAPGQLLLTAPGRAEFDQKGVYRLRIRVAGR
DPVDYLLEVPGPPLVIKVR
>tsc:TSC_c08570 conserved hypothetical protein (A)
MTEHPAVYVYRYFFAGEEAGEGRLEVRPLPEGGVKATLTAEVNLPLPKTRQRWQTETDAE
GFSLYFAERVEGRESRVFTVERLEEEGVVLVTQGKESVALPFVAPYHDPLSLLLALPRLA
LEPGGVARFPMPGGRVYVERLADLEVNGRMRWHYRLRPGLTLVELEEGLPARMAQQVQDH
VFEAVLEGVEEVKRRRRWV
>tsc:TSC_c08580 hisD; histidinol dehydrogenase; K00013 histidinol dehydrogenase [EC:1.1.1.23] (A)
MIYRAEEVRERFARRGLSFDPTVEEIVRGILAAVREEGDAALDRFSLDLDGHPVEEIPKK
AWRQAYEDLDEELRDALETAKERIEAFYREEAKGGFLKADASGLLGQLVRPLSRVGVYVP
GGSAPLLSSLLMSVVPAKVAGVAEVIVASPPRVHPGVLAAAWVAGADRLFAMGGAQAIAA
MAYGTQRVPRVDKIVGPGNAYVVAAKRQVFGTVGLDGLAGPTETLIIADGSASPRLLAAD
LLAQAEHGPDSEPWLLSPDRALLERVEAELSRQLEGLPRAEIAKRALERGGLVLTQDLEE
ALELANLYAPEHLCLALADPLPWLGRVQNAGGVFLGEGSPEALGDYIAGPSHVMPTSGTA
RFQGGLAVRDFLKVIPVMGLSENAVRDLAQKGALLARAEGLEAHARSLDLRR
>tsc:TSC_c08590 iron(III) ABC transporter, solute-binding protein (A)
MKLFHELLGPVELPDRLERIISLAPNVTDALFALGVGDRLVGRSAFCHRPAEVLSLPVLA
SYTKTRTELLRSLKPDLVLLSTGVQREQALRLKEGGFPVYALPLPLSPYGILENLSTLGH
LLDLEERASELVHQLAERYGRLKGRFDVKVYFEMDLGGPITVGRGSYIAQALLHLGLRPI
FLDVPQAYFPPDLEEVKRRKPDLFLYEPKPWGRNPLEKARALARERGWSFPVVATDGDEL
AHYGPMFFAFLEKLADRVAETLG
>tsc:TSC_c08600 serine protease (A)
MKRVLFPALLAATALLLTACPQTPPPPPPVNPSGCPVGPLSVQVEEPLNLQGLGRFEGEY
VPGELLVLPRAGLSVQALRAEGVEPLGALPRGLLRVKVPPGQEKARAQALLRAGAQYVQP
NYLYRPLRVPNDPLYATGQKAYLNALVGLEAAWDASTGRGCPPLIAVLDTGVLPHQDFHT
SKYLPANVNLDVADGDADPTDGQVPSQDSYGHGLMVAGVLGADTDNARGMAGVTWGGHIL
PIKVYYDGGGATTQTLLEGVRLARRMGVRIANISLGTNGQDPLLDAELTMAWNQGMVVVA
AAGNYEKPYSGYSSGGPVMFPANSPSVLAVGAVDQSRERAYFSAHGPELDLVAPGVSVLV
AQPSGGYARANGTSFASPIVAGVAALYMSKYARERKAWPTPDQVYACLTQTAEDLGSSGL
DEEYGFGLVRADRVMTDTTYCFP
>tsc:TSC_c08610 lytR2; membrane-bound protein LytR (A)
MRRLLLLLFLALLVAVGLWAYPLLGPVVRHGALPAPEGLKAPLTVLVYGSSPEYSGYHRR
APERFRGLADTILLVRLDPGANRVVVLSIPRDVWVNLPGYGWHKVNAASPLGGPDLMKEA
VARITGVQADRYVVVSTEALRRGVDALGGVRVCVEKPMRYRDTAAGLEIDLEPGCQVLDG
KKAEGYLRFRKDALGDIGRIQRQQAFFHALKEQVLSPSGLLRLPRAVAAVEPYFQTDLSR
EEKGAILGFAMRQPHLVSLLLPGNFGAGGWNVDEEALRQLLAVYFDGEAPGEKGELTGRL
VALVYGPGQEALVEKARTRLRELGLRVILHPVDLAPSRTEVLENGPGLLAQALGEALGVP
YRISGEAVLGADLTLRLGAEAPFL
>tsc:TSC_c08630 conserved hypothetical protein (A)
MLRFVGVLTRYLEKSMAQARYDLLGPGRFVAELPELGLRVEAPHLEAARESLQEALEAWL
LDTLRAGLTPPGLEGAEDPVRTRFLALTREIWRLFKESGEVEGTKAGAVPAPSTRVQEPS
RAKKAPSLEEWLKGLGIQVVKKPQEEEEKEKVLTRLALFLGDRYPSLEKLYERLKQSLST
KRQFELSLSEATQEEIANSTQFCTMLKQYALLTSYHYKSEERRIRAKASTEGWVQNFLTG
GWLERYVAERLRKFLRSRNLAHEVAVGYQVTLPNGDTMELDVLLRVGERFFWFEAKTGDF
QAHIAKYAGLKKVLGLSARESFLVLLGMDKARAKELSALHGLTVVNQANFLDIFQEVLEG
NAA
>tsc:TSC_c08640 mviN; integral membrane protein MviN; K03980 putative peptidoglycan lipid II flippase (A)
MLRKVLLVMGGTLASRVLGLVRQAVFNALYPDALKDAFNVAYRVPNLLRELLAEGAVQNA
LIPLLKNLPEEEARSFARRFGAFLFGVNLLVLGLGYLLAPWVVNLLVAQESHLRQGEALG
QVVYLTRLLLPFLLGISMAALFSALLQAEERFLPYALGPIAFNLVAIGLMALFPGDPTFL
GLSVALGGLVQALVQLPFLRNYALEWRWHQAIAPALLRMGPFAFTTSLRQFLNLVLTHIL
TRYPPAAVTGFYNAEVIFQMVLGLFATSPAIALFPRMSALKGEELARFLTGPLKRLTLLL
SLLGGMLVALAPFVVVLLFGLFGPLTPENRAYSTQVLAALGFAVLPWGVNTLLLRGLYAL
GRIREAVSASALVFLTNTLGYWLLKDAGLFALNLATALAGYLGLFLYLRLLKREGVGIPE
LPGFLLKALLAGLPVALLGWILGWVFPVAQAGQALLPLLLGGGLGLGVFLLAAWLLGLPL
KALLARTPAGGNKGV
>tsc:TSC_c08650 tetratricopeptide repeat domain protein (A)
MRTLSLLLLLGLALATPLEDARRLYAQGDMAGVLARLDPFLKGYDPPEEALLLAGFAQYR
LGRPEEALFTFSRLVGTSKGGGEALYGFGLVLRALGDWEGARSALDWALRQGYRDAEEIL
KGMPPPPAPTPKARKNPPPFRAEKARFWIGEKPFQVRGVNLGVALPGRFPAEFPGEEALY
RAWLELLSAMGANAIRTYTLLPPAFYRALLGHNRLHKDRPLYLFQGVWTELPEEEGYEDW
EGPFLEKFLLEGREVLDALHGNLSRPPRPGHAHGDYTADVSPWVMGLLVGREFEPYSVEA
YNRRHPGRTYRGRFLEASPKASPFEAYLAEVLDRLATYEQEAYGTLRPMGFVNWPTLDPL
RWESEASHPEEYVIRRARGEKVEPPRPGPLHEEDTVTLDPTHLRPVPGSPVSLFAAYHVY
PYYPDFLVNERDLAPNRYRNYLARLKAHHGEMPLLIAEFGLPSSRGIAHFHPEGLHHGGH
SESEQAEKVLTLWQDIASLDLAGGMVFALMDEWFKRNWLFMEWEVPGRNPFWHNILDPEE
NYGLLAATAREAFRLDGKAGEWEGIPFLLQGDARFLKAHADPEYLWLLYRGPLPLRLYLD
TVPGGVAVTEGFGAEFFLEVNAEGGRLLVEKGYYPFQELDHGLPGTEYLHFRGATRPGSG
PFVPFLLEPNRRRTGRDGTDYPRIVYELGQLRRGLDPEGARDPMADFALGEDGLLEIRIP
WGMLLIADPSQRLVWYAPEPLSIGGIGLWLPGAPPLTFTWPTWEEPAFTLRLKPLYFRLR
ESWRGGP
>tsc:TSC_c08660 acs3; acetyl-CoA synthetase; K01895 acetyl-CoA synthetase [EC:6.2.1.1] (A)
MEPIWYPKPEEIQATRLFRFMEALGFRDYEAFYRYSVEELEAFYHQFFTHLGLPWRKPYE
RVIEGGFPLPRFFVGGRLNLVEAALSHEPTALALIHETEEGTVRALTYGKLLQEVERVAA
GLRALGVERGDRVGLWFPMGLEAAILLLATAWLGAIAIPIFSGYAAEAAAVRLKDAKAKL
LAVQDGFHRRGRRVELLLEARKAQALAETPHLLVVRRLGLPLEAGELDYASLRGEPFPAE
EMESMDPFMLIYTSGTTGRPKGTVHYHAGFPLKAALDLALLFDLREGDRLFWFTDLGWMM
GPWAILGGLILGATVFLYDGAPDYPGPERLWRMVEAHRLTHLGLSPTLVRALIPLGEEPI
RAHDLSSLRVLGSTGEPWNLEPYLWFFRAVGEEKRPIVNYSGGTEVSGGILGNVLVKPIK
PMGFNTAVPGMAAAVLDPEGKPVVGQVGELAVLRPWPGMTKGFWQDEARYLDTYFSRVPG
VWVHGDLALQDEEGHFFILGRSDDTLKVAGKRVGPAEVETAATRHPALKECAAIGVPHPV
KGEAIVLFAVLKPGFSPSPELAQAVADRVAEALGKPLKPERVLFVPDLPKTRNAKVMRRV
IRAAFLGQDPGDLSALENPEAVEAIRQASRES
>tsc:TSC_c08670 serine/threonine protein kinase; K08884 serine/threonine protein kinase, bacterial [EC:2.7.11.1] (A)
MTSLKRKDFRLRMLLGLGQTAQVYLAEAPDGTKVALKLPRKEVRQDPRLAERFAREVSLS
LSLKHPHLVQGLYGIPFGEEAFLALEYLEEGTLEERLLKGPLNQEEAMRALLQVGQALLF
LHEKGFLHQDVKPSNVFVGKEGYKLGDLGTVRPLAEASLEYAGSPHYLAPELFLGAKPSP
KSDAYSFGVMAYELLVGKRPFRGETLEELRNAHLFLPPPPTSLPPRLDKALRRLLAKNPE
ERLDLKAFLEVLKNPEGPKTEETPPKRKGFLFWRR
>tsc:TSC_c08680 metal-dependent hydrolase (A)
MLEIRYLGHSAVWLSDGKTKVVIDPFLSGNPLAPVGVGEVQADLILVTHAHGDHFGDAVA
LSKKGGTVVSTFEIATYAEKHGAKAVPMNIGGTYRFPGGWLKWFPAWHSSSFPDGTYGGM
PMGVVVELGGKRIYHAGDTALFSDMRLIGELGLDLAFLPIGDHFTMGPEDALKALELLKP
KRVVPIHYNTFPPIKQDGEAFAAKAKEKGVEGHALRPGGVLVLD
>tsc:TSC_c08690 conserved hypothetical protein (A)
MKARLHLVLNGHPSQGLPLELQLEGNEVRGVFRQENPVLGEVALPFASRLRGENLEAKLL
PPPSLKVEGRVLSGTKGLELELELSLVLPEGQTWGERAFARILELLFYKSLERSLSQMPS
SPV
>tsc:TSC_c08700 conserved hypothetical protein (A)
MEKDLLEALGQHLVWRIGRAEEEEVLVVRVGLASATPRFRELPRLLNIPDAEVARLAKEG
RVRVEWVEG
>tsc:TSC_c08710 SAM-dependent methyltransferase; K06969 23S rRNA (cytosine1962-C5)-methyltransferase [EC:2.1.1.191] (A)
MRILVNEKGAQRLLARHLWVFRRDVISGPEEPGLYPVYWGKRFLALALFNPTSDLSVRAY
RFRPARDPAEALLDNLDKALARRLPALEKEPEGGFRLAHAEGDFLPGLVLDYYAGHLVLQ
TTAYAWEALLPQVAERLKPLAKNLLAKNDARVRELEGLPLYVRPLLGQAPERVAVKEGRI
RYLVDLTGGQKTGAYLDQRDNRILMERFRGERALDVFSYAGSFGLHLALGFKEVISVDSS
GEALRQAEENARLNGLTLKTVEANAFDHLRALEKAGERFDLIVLDPPAFAKGKKDLERAY
RAYKEVNLRAIKLLKEGGLLATSSCSHHLTEPLFYQMLAEAAEDAHRSLRVVEKRGQGFD
HPVLLNHPETHYLKFALLEVL
>tsc:TSC_c08720 V-type ATPase, subunit (A)
MGGLGLIKSLAEKERELLARLEAAKKEAEALVGQAEAEARALLEEAEAKAKALEAEYRER
EAKETEAILARYRAQAEAEAKAVKEKAGARLEEAVALVLKEVLP
>tsc:TSC_c08730 V-type ATP synthase, subunit I; K02123 V/A-type H+/Na+-transporting ATPase subunit I (A)
MIAPMEKLVLAGPKAKAQELLHSLQQAGVVHLETLRVKELAEYRLSQEEREELRRWEGVA
AGAEHTLTLLGREMEPARPFPDGLEAAEKALSPIQANAEGLARQKQELEEELALAQAYLE
PLEKLASMAQGLDRSALFRVVPFLITEKELPLVEEALKKALEDRFILASESYSKGVAGLL
VVHRKDLEAAKAALSRAGVAELRLPGNYGDLPLSEATRRLKERAEAAPKELSEVRQALYR
LAQEAASTLQSLWTRAKDEAARLKALEELASGRFGFALLGYVPVKAKGRVEEALARHKDQ
VIYAFEPVDEHHEADRVPVALDNPPWVKPFELLVSFLNTPKYGSLDPTPVVPIFFPFWFG
MIVGDIGYALLFLLLGRWLSGFVKRNEPLVIDLFALKLKPAVIGKLVYILNWMVFWTVVW
GFVYGEFFGTFLEHLGVFGTPEHPGLIPILIPRIDTAKTANLLILLSVAFGVVMVFWGLA
LRAYLGLKHHHMGHFWEGVGYLGGLVGILALAAGYLGNLQAGWLTGIMYLGFGVFLLAVL
MSRMWLMIPEIFTQAGHILSHIRIYAVGAAGGILAGLLTDVGFALAERIGLLGVVLGVLV
AGALHLLALLLTTLGHMLQPIRLIWVEFFTKFGFYEENGRPYRPFKSVRETL
>tsc:TSC_c08740 V-type ATP synthase, subunit K; K02124 V/A-type H+/Na+-transporting ATPase subunit K (A)
MKKLLVTVLVAVFGALAFAAEEAASSGGLDRGLIAIAMGLAVGLSALGTGLAQARIGPAG
IGAIAEDRSNFGTALIFLLLPETLVIFGLLIAFILNGKL
>tsc:TSC_c08750 ATP synthase, subunit (E/31 kDa); K02121 V/A-type H+/Na+-transporting ATPase subunit E (A)
MWGGAFFQGGQMSKLEAILSQEVEAEIQAVLQEAKAKAEALRSEAKAKAEGLLSARKRAL
EAGLQAAIRRAESAGELLLATARTEAKGEVLSQVKAKVEEALRALPNSPDWPQVLRKLAE
EALAALGEPEALASHPDNLPHLEGLARERGLELRADPALRLGVRAIGKGGRTQVENALLS
RLERAWDALSSKVAQVLWG
>tsc:TSC_c08760 ATP synthase, subunit (C/AC39); K02119 V/A-type H+/Na+-transporting ATPase subunit C (A)
MADDFGYLNARVRARRSTLLKESFFQEALDLSYPDFLGLLSESVYGQDLAGQGLHEVDRA
IALTQARLVGDLPRLVGGEAREAVRLLFLRHDLANLQAVLRAKATGKPFEEVVLLPGTLK
EALWRQAYEAQDAAAMAQVLAVPGHPLARALREVLRETQDLARIEALLAKRFFEEVAKAS
KALEETALRDYLALEVDAENLRTAFKLQGQDVPVETVFIRGGRFVDRVRFARLLEGDYAV
LDELSGTPFAPLAGARDLKTLERRLRCLLLKEARKGATDPLGVGLVLAYVKEREWEAVRL
RLLARRAYFGLPRAQVEEEVVCS
>tsc:TSC_c08770 ATP synthase, subunit (F/14-kDa); K02122 V/A-type H+/Na+-transporting ATPase subunit F (A)
MRIAVIADPEAAQGFRLAGLEAYAATSAEEARAQLENLVQAGGYALVAVDQGLLPEPEKA
VERLMRGKDLPVLLPIAGLKEAFQNPDVEGYMRELVKRTIGFDIKL
>tsc:TSC_c08780 V-type ATP synthase, alpha chain; K02117 V/A-type H+/Na+-transporting ATPase subunit A [EC:3.6.3.14 3.6.3.15] (A)
MIQGVIQKIAGPAVIAKGMTGARMYDICKVGHEGLVGEIIRLDGDTAFVQVYEDTSGLKV
GEPVVSTGLPLAVELGPGMLNGIYDGIQRPLERIQERTGIYITRGVVVHPLDREKKWAWT
PKVKPGDEVKGGMVLGTVPEFNFTHKILVPPDVKGRVKEVKPAGEYTVEEPVVVLEDGTE
LKLYHTWPVRRARPVQRKLDPNTPFLTGMRILDVLFPVAMGGTAAIPGPFGSGKTVTQQA
LAKWSNADVVVYVGCGERGNEMTDVLVEFPELTDPKTGGPLMHRTVLIANTSNMPVAARE
ASIYVGVTIAEYFRDQGFSVALMADSTSRWAEALREISSRLEEMPAEEGYPPYLAARLAA
FYERSGKVITLGGEEGAITIVGAVSPPGGDMSEPVTQSTLRIVGAFWRLDASLAFRRHFP
AINWNGSYSLFTPALDPWYREHVAPDYPELRDAISELLQREAGLQEIVQLVGPDALQDAE
RLVIEVGRIIREDFLQQNAFHEIDAYCSMQKAYGIMKMILSLYKEAEAAIRRGVSVDEIL
GLPVIERIGRARYVSEQDFPRYFEEAMREIEGAFKALA
>tsc:TSC_c08790 V-type ATP synthase, beta chain; K02118 V/A-type H+/Na+-transporting ATPase subunit B (A)
MDLLKKEYTGITYISGPLLFVENAKDLAYGAIVDIKDGTGRVRGGQVIEVSEEYAVIQVF
EETTGLDLATTSVSLVEDVARLGVSKEMLGRRFNGIGKPIDGLPPITPEKRLPIVGLPLN
PVARRKPEEFIQTGISTIDVMNTLVRGQKLPIFSGSGLPANEIAAQIARQATVRPDLSGE
GEKEEPFAVVFAAMGITQRELSYFIQEFERTGALSRSVLFLNKADDPTIERILTPRMALT
VAEYLAFEHDYHVLVILTDMTNYCEALREIGASREEIPGRRGYPGYMYTDLATIYERAGV
VVGKKGSVTQIPILSMPDDDRTHPIPDLTGYITEGQIQLSRELHRKGIYPPIDPLPSLSR
LMNNGVGKGKTREDHKQVSDQLYSAYANGVDIRKLVAIIGEDALTENDRRYLQFADAFEK
HFINQGQQNRSIEESLQIAWALLSMLPQGELKRISRDHIGKYYGQKLEEIWGAPQALD
>tsc:TSC_c08800 V-type ATPase, subunit D; K02120 V/A-type H+/Na+-transporting ATPase subunit D (A)
MSQVSPTRMNLLQRRGQMRLAQKGVDLLKKKRDALVAEFFGLVKEALEARKALNQAAQEA
YGALLLAQAFDGPEAVAAAALGVRPLEEVEAEVENVWGSKVPRLKATFPDGALISPVGTP
AYTLEAARAFRRYAEALIQVANTETRLKKIGEEIRKTTRRVNALEQVVIPGIRSQIRFIQ
QVLEQREREDTFRLKRIKGKIEAREAEAEGSRPNPQLEIGAGL
>tsc:TSC_c08810 acnA; aconitate hydratase 1; K01681 aconitate hydratase [EC:4.2.1.3] (A)
MKDSFQTLKTLNTPSGTYAYFDLTELERKGIAEVSRLPFSIRIMLESLLRNEDGYQVTRE
DIEALARWTPEPGEINVPLKLARVILQDFTGVPAVVDLAAMRDAVAERGGDPKRINPVVP
ADLVIDHSVQVDAFGTAYAFFYNVEKEYERNRERYLLLKWAQGALENFRVVPPGTGIVHQ
VNLEYLAKVVMTKEEGGLTLAFPDSLVGTDSHTTMVNGLGVLGWGVGGIEAEAVMLGQPY
YMLAPKVVGFKLYGELPEGATATDLVLTITEILRKHGVVGKFVEFYGPGVAKLSLADRAT
IANMAPEYGATMGFFPVDEETLNYLRLTGRPEELIALVEAYTKANGLFRTPEAEERVRYS
EYLELDLSTVEPSLAGPKRPQDRVALKEVKQSFLAHLTKPVKERGFGLTPDQLNKKVLVK
RQDEEFELTHGSVVIAAITSCTNTSNPTVMLGAGLLAKKAVEAGLDTKPWVKSSLAPGSK
VVTDYLEASGLLPFLEALRFHVVGYGCTTCIGNSGPLPEDIAKAVEEGNLVVAAVLSGNR
NFEGRINPHVKANYLASPMLVVAYALAGRMDIDFTTEPLGYDPNGKPVYLKDIWPSMEEI
REAMAKTLDPGLFKKEYAKVFEGDERWQALPAPTGELFGWDPESTYIQKPPFFQNLGQHQ
VGDIRGARVLLVLGDSVTTDHISPAGAIPVKSPAGQYLISKGVKPEDFNSYGSRRGNHEV
MVRGTFANIRIKNLMLDGIEGGYAKKLPEGEVDFVYHVAMRYQEEGTPLLVIAGKEYGTG
SSRDWAAKGTYLLGIKAVLAESFERIHRSNLVGMGVLPLEFLPGENRETLGLTGYEVYDI
LGLEDLTPRKKVEVVARKEDGTEVRFQAIARLDTPVEVDYYKNGGILQTVLLNMLKEAKA
Q
>tsc:TSC_c08820 carboxymethylenebutenolidase-related protein (A)
MSAKKLLLLFLVAAFLIALAMVGVAHYFLRPLKAEAVAQEALKQAGLEVREASYGLELIP
KAPKALLAFYPGARVEPLAYAPVLAPVAEAGYLVVLLKVPSGIALLGKERALEAHRAHSG
LPWVGGGHSLGGVAAAELAASEGLPLILFASYPEKDLSQENLPVLALFGTEDGLLPPEKA
REKARLLPKNARVVFVEGLNHAGFGAYGPQKGDRPARRPREALWREIQEEVLLFLGGLGL
DAPPPPQAHR
>tsc:TSC_c08830 acriflavin resistance protein B; K03296 hydrophobic/amphiphilic exporter-1 (mainly G- bacteria), HAE1 family (A)
MRTNPLVAFFVERFVFATAIFVGLVLVGLLLGLGLGVELLPRFSMPVVAVSTSYPGAGPE
EVAEQVSKPLEDALSTLSGVDTIGSSSTEGFSLVFVQFQQGVDVDRVAVEVSQKVAAARA
LLPKDASPPVVQKFDPSASPILYVALEAPGEDLSQVLRYAERTLKPRLQLVPGVADIRLT
GAPKRAIRVYLDPDRLQALGVAPGQVVQALSASALNLPLGSLTEGEKRLVYTLRNTPATA
EEVAYLVLDPSRGLRIRDVARVEERAEEPSTLNRLNGRPAVLLAVVKTPDSNAVAVADGV
KKTLAETKLPAGYRAEIALDSTRFIRAAVLDTVREAFLAALAVSLVVLVFLGKLNSVFSV
ILAIPITLSGAILLFGLLGFTYNLISLLALTVAVGIVVDDSIVVAENIDRYRRMGYGLKE
AVLKGASEVSVAVAAATLSLLAVFLPISFLPGIIGQIFQQFGLGMAAAIAVSWLEALLFL
TVRLAYFPDPEPPSPREALLALRLLPQDLRFAYRRGFRTPVGLLLGALAAFLLYRQGPLW
LLLLPLYPALLGLGRYLGRFFLDLAGALTHLLHASSEALMHRLTEAYARSLGQVLRRPWV
VLGLATLAFLSLFPILPRIPFNFVPRSDTGILTATLLLPKDTPLAVSDRAARALEAYFLS
HPAVKRVVTTVGASATGGAQVGDPSRVQLQIVLKPKNERQDIFTLTEVFNRQGREALKDF
PGADLRVLAQTGPEAGDADLQFFVTSPDRALLEERVREITQLIAGKPYVLNVKNTLEATQ
RERVFVPDPARLSGTGLTPLDVAQTLRLYLSGSQAATARRGGEELAIVVQVDPLRLGGES
DLLSLPIYAPAQGAFLPLGSLGRFVERPGPTLISRRNQAYAAGININLKPDAPGSFQIQQ
ELQAEFKEKGLLDGGVELLATGLGSFTEELARLAPLAFALALVLNYLVIASQFNAWRYPL
YLLLPVPLALVGAFWLTYLLGTGLDVISVLGVVMLIGLVTKNAILLLDFAVQRMREKPLR
EALVEAARLRLRPILMTTLTVLIISLPLLLGTGEGAEYRRPLGVIILGGLLSSTLLTLFV
VPAAFYAFEGRRAQEAILR
>tsc:TSC_c08840 hlyD2; secretion protein HlyD (A)
MRPMASLALSLILLLSACAPKEAKAPEAPPSPTLATEVRTVRAQSGILEREVRASATLQA
EKDSLVAAGASGRVLRTLPAGTRVQAGEGVVYLDPAPFQEALEAARLNLKQAEANLERAR
NQLAGNRATLKAQLQAAEAQLQAAKKRYEEGQALLSAGALAPLDLKALEAQYRQAESNYQ
NALEALSRLERGEDLRLLELQVEAARLQVRQAERNLKENTVRAPFAGEVVEVFVREGEFV
GTGNRAFRLATTDRLLAKVYLPPDQASALTPETPFLLRQNGREVRARLLRKTDLPGQTRL
VEVVLKPEDTLLPGPAEVRYRVKLAEGFLIPATSLQVQEGETLVYQVKEGKARKTPVRLL
AQEGGQAAVEGLDEGAEVIHPVPVGLKDGDPVEVVR
>tsc:TSC_c08850 conserved hypothetical protein (A)
MRKSALALLVLLAPGLAQPLPEALKKAPEVAAVVTARLDYQTKQKDLARTLQDPLRTALA
ELQARQARDLAEARFKRALAQTESEIVSAYTQAYEALLQVDLAEKAVEVAELGLKATEIR
LKGGGATSLDLLEAQNRLLEARKNLELAQRGRDTALAALANLVGDWKPEGVKELPALPEE
KPVETLLQEHTDLLQLKQSLALLRFQRGLLDESFVPRKEIEALEDQIQTLEANLANLERS
LRVGLEARYRQLSPLLQGVKTAEEAYRAAQERYRAEEKRFQAGLTSRLGLLQQELALKQA
ALSLEQAKHAYLKAYYSLLASR
>tsc:TSC_c08860 outer membrane efflux protein (A)
MAKALALLLFLLPALAQGALSPLKDHPLARQAQALLQAAAKALEAQASPLALNVQGNYAR
LGYECTSPSLCQSLPATGGSLTLALVLTPFPFGDVQDSLERARIAYRRAELGYRKVLTAL
QTQAVAAYGRYQLALLGEKVAQKGVELAQAALEAARKRQVNPKELREAELALKEAENRLL
EAQRNVELARKGAEGLVDLTKPLPEIPPPQGTTPLSLEEARLSLEEARIAHMSALRTLFP
EVKASYLLYPSGNDTLALSLSSRTLQPTLAYTRQDPAQRPTSLPGGGSYRTLEEMRLSFS
LTLSPGLFAALEAAEAQVRGAEEALKAAERQARLQEETLNNSLKTLRTSLELARLRLEAQ
ERTLAETKKRLELGLESPLALLQAEFSLAQAELALAQAESDLRTKWMELYQFYGELLPEV
IP
>tsc:TSC_c08870 transcriptional regulator MarR family (A)
MKGPPAPLVEELSRLGYALMRLLLARAKETFAQEGLSLLQAEVLRLVKEGIQLPSRLAEH
LEVLPSQVSHLLASMEEAGLLRRQPDPEDRRRVLLRLTPKGEAVHKRLQEAWLQAYGQHL
ARLSLKELLLFRDLLRKLTEVEGG
>tsc:TSC_c08880 CBS domain containing protein (A)
MPFGSLALAQSQAPSPGDLFLLVLLLALSAFFSASETAFTTLYPWKVRELAETQGGPFRL
LSQDITRFLTTILVGNNLVNIAATALVTDLATRAFGSAGVGLATGLMTFLILFFGEITPK
SIAVHHAVPLARVAAWPIYLFSILLYPVGRFFSLVSGFFLRVLGLEPRDTPLVSEHELKL
ILAGAEESGTIEAQEEEMIHSILELEETPVREIMTPRVEMVAIEAEASLEDFLHLFREHR
YSRVPVYKESVDHIVGVAYAKDLLDYYCEEDLKGRTVASIAHPPYFVPENMDAWSLLREL
RRRKVHMAIVVDEFGGTAGLVTMEDVMEEIVGEIYDETDEPEDLAIRRLPDGSFSIQAQT
PVDEVSEALGVELPEGEYDTLSGFLYEQFGRIPGVGESVEWQGFRFVVESADQRRIERVR
VERLVEHGEG
>tsc:TSC_c08890 cdd; cytidine deaminase; K01489 cytidine deaminase [EC:3.5.4.5] (A)
MLKAHLERAYAPYSGFPVVAMVEAEGESFLGVNVENASFPLSQCAERNAVAAMVLSGKRR
IDRVHIYSPKGPIPPCGGCRQVLFEFGSSGTEVVMHGPEGYVVRTLGELLPLGFRL
>tsc:TSC_c08900 putative lipoprotein (A)
MAPVRILLGLLTLGLLAACAPQTLTPEARFLGAELRGLEVSPEPALLLGVRVEFQNPNPF
PLPLATFGTRLRVEEVAVPLDLTLPPGRKEEVLLVRLTPGEALATARALLSREGVAVALE
GRTLGQSLTFFRTRLAFPLEPPRVRRAGVNFFLENPNPIPLRVEGNLVLLGQSFRVQVDL
PARGEGRLQVTGFRPGLERGSGRLELTLEVPGFFRQSLVLPL
>tsc:TSC_c08910 dapA1; dihydrodipicolinate synthase (A)
MILPPIPTPFDREGRLDTEAFRELAEALEPLVDGLLIYGSNGEGVHLTPEERARGLRALK
PRKPFLVGLMEETVPQAERALLEAQEAGAMALLATPPRYYHASLGEGLVAYYKALAERMP
IFLYHVPQNTKVDLPLSAVETLAQHPRITGIKDSSGDLTRLAFYQAHLRDDFRVFTGHAP
TFLGALALGAEGGILAAANLAPRAYRSLLEAFRTGRLSEAQALQKRLFPLGNLLSRGGVP
LLKQAMRHLGLPAGYPRPPYPQESPIWKEFRPVLEALKEEGWLL
>tsc:TSC_c08920 conserved hypothetical protein (A)
MRAFLTRAIGFLLALGLPVLGQSLVVPKEVQAGRSMVLEGRDLPEGRFPMVLEGPEGQET
LEVEAQKGRFQLELHPKVPGEYRIRLSLPAGALEARFIALAPATPELTREGLKLPWGLLP
LPPGGWLGPLVQGDKVYVAQGLLVVETSAKEKTFSFYFAPARILALRPGPEALLEGDWVL
PIPFPRVPFEGKEEDLKVLGSLLEALNPPKPWPYYAYWTLDPTTLTPEDLEAYGQDLLAR
GHRPELFFGQPGVARMAEASRLLQEKDPEKALLLAKALLRYTPLFPGSLAFFQGTAQYLE
AQGHPAQALTFFEAGKILRTWLPPRLSLLPMALWTLGLAYLGLMLYLLLYYLPAQLKDLR
PIGGYLGGFWRHPLLRLRHLHLAYASLGERVLALALFLALSLGFLLQGLDAQVRKELFAP
PLDQGTLRTQKAQDWLRTLPPTPEVKALLGYALLSEAPKEAQDLLREASLPFALALRGGE
TALAQAYRKAPLEGPIRTALQLGQDPWGAREPGPTLRTLYLTLLQVELVRLQEDPFRRFM
QLDTPLPERLRPWVFAGFWLLLLYHLLTFLLPRRRTPVPPAWGLLVRVLVPGSLGFSSGL
GLALLLFAAYGLLAFLKGQGPSFLILAYGLHLLLLVLGLRRHS
>tsc:TSC_c08930 sdaB; L-serine dehydratase, iron-sulfur-dependent, subunit beta; K01752 L-serine dehydratase [EC:4.3.1.17] (A)
MGLLDMIGPVMVGPSSSHTAGACRLALLARHLLGERPRRVEFGLHGSFAKTGKGHGTHLA
LVAGVLGFTPDDERLKESLSLAEKEGLEVAFKAVELGDVHPNTVRMVLEGEKERITVTGS
SLGGGLVRIFDLDGFEVRITGAAPTLVIRNVDTPGVVARVARILADDEVNIAYLTVSRKK
RGGEAMMSLEVDRPLPEVPLRYLEHLSYILWVRQIPPVMD
>tsc:TSC_c08940 sensory transduction protein kinase (A)
MSLRARLALVIALLAFLPNLVLALTLGLMGEGPWLPLVLWLLLIALVSGAVGYFLARSLL
RPLEELTRALAYLSVKEGPVNALRLPAPKEPPPMEITLLRARFGELLQRLQRLMEAREAF
YGALAHDLKTPLLSAIRALEYLERADHLGREKRVELLLALRGELFQAHLLVENLLALSRL
EARTPQRETLNLRALAEDLLLRYREEAGRRGLGLTVEGVGLARGERLLLERALANLLDNA
LRHAKTQVRIRVEEGALQVEDDGEGLPLPLEALAQPFRQGGPNRGSAGLGLYTAKRVAEA
HGGRLLTCKTPLGGACLRLELPSAKEL
>tsc:TSC_c08950 lepA; GTP-binding protein LepA; K03596 GTP-binding protein LepA (A)
MRRMDDKRIRNFSIIAHVDHGKSTLADRILQLTHAVSEREMREQFLDSLELERERGITIK
ASAVRVEYRAKDGETYIFNLIDTPGHVDFTYEVSRALAAVEGVLLVVDASQGVEAETLAK
FYMALEHGHVMIPVINKIDLPNARPLEVALEVEEVLGLPADEAIFASGKTGEGVGEILEA
IVKRIPPPKGDPEAPLKALIFDSLYDAYQGVIPYLRLFEGRVRPGDRIRIYSTGKEFTVD
KVGIFTPQGLIPVEELTAGEVGWLVAAIRDIHDVQVGDTITHAHRPTDAPYPGFRPAKPV
VFAGLYPVDSGDYGRLRDALEKLKLNDAALSFEPETSTALGFGFRCGFLGLLHAEIVQER
LEREFGLELIATAPSVVYRVRLKNGEEVEVLNPADLPDPTKIEEILEPYVKLTVFTPEEY
VGAIMQLVQEKRGRLVNMTYLPGETKRVELVYEVPFAEILYDFHDRLKSLSRGYASMDYE
QIGYQPGDLVKVNVLVHGEPVDALTFIAHRDKAYAMARAIVDKLAEVIPRQLFEVPIQAA
IGGKIIARATVKALRKDVLAKCYGGDVTRKKKLLEKQKEGKKRLKAIGKVEVPQEAFLAV
LSAGRDES
>tsc:TSC_c08960 diguanylate cyclase (A)
MSPEIWPGLVRLYWRLALIPLVWIPVVVLYGGRVMYAATLLYWLSLPVAYILGRVTGMGR
LAVALHLGVALFTALMSLVASPEAAVTGLSGEDWRLGVMAFFTVGAYAFAAFAGWPGLWL
ALAYVLLAPWPQEETPFLVAAGGLLASIAGLSVAAMIRRLQALQSLIQSEALTDPLTGLA
NRRSLEREFPRLQALAAREGLSLVLSLWDLDDLKAVNDREGHKAGDAHLVRFARVLREET
REGDALYRVGGDEFVGLHLGLRDGASLEARVHARFPSVSVGFSQVEGKELVQALEAADGL
LYRKKGR
>tsc:TSC_c08970 acyl-CoA dehydrogenase; K00249 acyl-CoA dehydrogenase [EC:1.3.8.7] (A)
MPRGFGPGKLLPRVPVDLEKSVRELAQRFARERILPQARHLDQDARFPWPLFREAAGLGF
PVLVVPEELGGAGLGPRSLVLVAEELAYACTGVAAALLLNNLVADALLLSGSAHARSFLP
RLREEVASYALTESHAGSDAAAIRTQAERVPGGYRLHGRKTWISHAPEASFFVVFAKVAE
GREGIAAFLVERGTGVEVGPPLPKLGQKASPAAEVYLDGVLVPEESLITRQGFALAMRVF
NRSRPMVAALAVGLLRRALDEALAYAVMREAFGRPLLEHQGVGVKLAEMHMDLEAARLLT
LKAAELAERGEENALEAATAKAFAADAAVRGVSEALQVFGGNGYSEEYPLAKLYRDAKVL
QIYEGTSEIQRLIILRELVRRRIWESP
>tsc:TSC_c08980 fadA1; 3-ketoacyl-CoA thiolase (A)
MGEPVILEAVRTPIGKRNGALREWRPDALYAQVLDALLERTGIDPGFIGDVVTGCVTQTG
EQGANIGRLAVLLSRLPQEVPAVSLNRMCGSSQQAVHFAAQAIAAGDLDFAIAGGVESMT
RSPMFSDIGGGFHTLNPALFQRYELVHQGESAERIAKKYGLCREELDEWGYLSHRRAARA
IQEGRFRSQILPLEGVDGEGRPFLLDRDEGVRFDVDYERMLALKPVFREDGVVTAGNSSQ
VSDGAAALLLGDREKALALGLRPRARFLARVVVAGDPTLQLLEVIPATKKALEKAGLSLR
DLDVIEINEAFASVVLAFLREFGPDPERVNPNGGAIAHGHPLGATGAILMTKLLYELERT
GGEFGLQVMCIGHGQATATIIQRV
>tsc:TSC_c08990 3-hydroxyacyl-CoA dehydrogenase (A)
MERSALVTGGASGLGRATALALRDRGYRVVVLDLRRGEDPGLDYLEGDVTREEDAKRAVE
LAASQAPLFAVVNAAGIGLARKVLGREGPHDLEGFRKVVEVNLIGTFNVLRLAAWAMREN
PPDAEGQRGVVVNTASVAAFEGQVGQAAYAASKGGVVGLTLPVARELADWGIRVVTIAPG
LFDTPLLQGLPEKAKASLAEQVPFPRRLGRPEEYALLVLHILENPMLNGEVIRLDGALRM
APR
>tsc:TSC_c09000 bile acid-inducible operon protein F (A)
MVPCAWPPGRVLDLTRLLPGPLAGKLLADLGFPVLKVEPPRGDPLRDWALEAYRFLNGKK
EILTLDLKRREDRERFLALVPEAAILLEANRPGVMERLGLGPEVLLGINPRLVYARLRGY
PDAPDPGHDLTYLAEAGLLGRFPWRSFQFADLAGAYALALTALKGLLLGGGVYEVALSEA
VKAMAYPPIPFLDGSVLCYGIYPTREGEVALAALEPHFWARFCEESGLMELLPSAFDPAR
PGLPPYERLLAFFQGRTAREWEAWAQEKGIPLRAVRG
>tsc:TSC_c09010 D-beta-hydroxybutyrate dehydrogenase; K00019 3-hydroxybutyrate dehydrogenase [EC:1.1.1.30] (A)
MENTKTVLITGAASGIGLALTRAFAQEGARVLVHDLQDASALAKELGGIFLQADLADPKA
VEELGKQAAQYGVDILVNNAGFQHIDPVEEFPLETWQRMIQVMLTAPFQLIKALLPGMKA
KGWGRILNIASIHGLVASPYKSAYISAKHGLLGLTKTVALEAGPYGITVNAIAPAYVRTP
LVENQIADQARTLSLPESEVVEKVFLAQAAIKRLIEPEEVVALALFLASEKAAAITGAVF
PIDLGWTAR
>tsc:TSC_c09020 branched-chain amino acid ABC transporter, ATP-binding protein; K01996 branched-chain amino acid transport system ATP-binding protein (A)
MKLRIEGLETGYGKAQVLFGMDLEVREGELVALLGANGAGKTTLLRTISGLIRPWRGRIL
WDGRDLGGLSPAKRARLGLGHVPEGRQLFPLMTVEENLRLGAAFLAPGRDKEGFERVYAL
FPRLAERRRQLAGTLSGGEQQMLAIARALMGFPRILLVDEPSLGLAPRLAEEVLRTLNRV
AEEGVGILLVEQNVALSLEVAVRAYVVEHGRIVLHGPARAVLEDPRIREAYLSL
>tsc:TSC_c09030 livG2; branched-chain amino acid transport ATP-binding protein LivG; K01995 branched-chain amino acid transport system ATP-binding protein (A)
MGKVLEVIRVSKRFLGLQALKEVSLHLEEGEILAVIGPNGAGKSTLLNLLSGLLRPDSGR
ILFQGQDITHLPPEARTHLGLGRAFQIVQPLPELTVRENLMVGALFGKPKVRQKEAEAWV
EEVLRLTGLERRAEALAGELTLLEDKRLELARALATRPRVLLLDEVMAGLRPKEAEEAVA
LVRRIRDAGVSILFIEHLMPVVRALADRVVVLDYGEVIAEGTYEKVAQDQRVREAYLGRG
A
>tsc:TSC_c09040 branched amino acid transport system permease; K01998 branched-chain amino acid transport system permease protein (A)
MRRSLLLFLPFLFALLPFLPLGVWRAFLLDAGLFVLLYTALALSWDLVARTGQLSLAHGA
FFGLGAYGAGLLVPHLGTLPGLVLGSLLAGLGALVLGSVTLRLHGLYFAIASLAFSEVLR
TLALKLPFTGGPIGLPVPPPFGGASPWAAYYLALAVFLLALALSLWAEWSPFRLAQAACR
QSEAVARVLGVRVVRVKLWSLFLGSVVAGLAGGVYGMKTLFLSPYDAFSLARAVEALVIP
IFGGLYTTLGPLLGGVALVSLEQALRLWIKEGYLVVYGAILILVILFLPRGLVGVLGRRR
G
>tsc:TSC_c09050 livH1; branched-chain amino acid transport system permease protein LivH; K01997 branched-chain amino acid transport system permease protein (A)
MELLLQTLLNGLLMSGIYALVATGLALSLGVVGIVNFAHGEFLMMGAFLSYLLFAFRGVD
PLLSLGLAFLAAFLVGALTYYGLIRPVLQAPELNQMLLTFGLSILLQNLALLLFGADTRV
VAPPYQGAAFHLGPFFVGAVPLGAFLLSLALLLGLHAFLTRVPLGLAMRAVAQNRLAPGL
LGIEAEGVYLLAFGLSAALAGVAGVMLSVMLYASPTVGFLFNLKAFAVVALAGLGNLKGV
IPAALVLALAEALVSTYVPGGGGLVEAVFFLVLFLALTLRAWRQA
>tsc:TSC_c09060 leucine-, isoleucine-, valine-, threonine-, and alanine-binding protein; K01999 branched-chain amino acid transport system substrate-binding protein (A)
MRKVLGFLALVTGLAFAQTSLKVGVILPLSGASAVSGKAALNGIQLAADEVNTAGKVRLE
LVVVDDGTDAAKAVPAFTKLMTVDKVDIVIGGLASGVTFALSGPVKQYGPLFLVIGAASS
VVEQAFEGYPLFFHYHPWDYHNVAAALQFFQYLNREHGARKVAILYEDGPFGSAGIGVYK
QQLEKLGYQVQAEPFKAGSGQFTAILTRFRAFAPDILYWIGYDVDALPIATQARQVGLRP
KLIYGAPPSWPIGFEKNPLSNDIAGMTAWLPTVANAESRRFVEAYRKKYGEVTEEYMAPM
GYTIVKSLALAAEKAGSADKNRIAEALASLKMNTPFGPLSFKPSDTGRTKYQGFGPEIWF
QFQYLQGSRRPVFPKEVATRPLRYPGEYYLR
>tsc:TSC_c09070 MaoC domain protein dehydratase; K17865 3-hydroxybutyryl-CoA dehydratase [EC:4.2.1.55] (A)
MRFQVGDRASYTQTISEAHVALFVGAVGDTNPLHVDEGYAQGSRFGRRIAQGILVAGLIS
TVIGTKLPGTGAIYLSQTLRFLKPTYLGDTITATAIVKAVREREKGGLVLTLDTFCENQQ
GERVIEGEAVVLYEEPTGARP
>tsc:TSC_c09080 putative hydrolase (A)
MLSYLEGGKGLPVVLVHGNFACKEWWRGLLEEPSPGARLLAPDLPGFGESPLPPGFVPSI
PAYAEALRAFLKEHQAEEAILVGHSLGGAVAMEAATAQTRGLVLLNSAPPSGLQTPEAYY
PILESFRHNREALAQALAGMAPTHRPPWFGELVEKAQGMHPGHFSGNARALAAWRLTRAY
PGPVLVIYGALDPLVTRAMAEETAAFFPKGRLLVLEGVGHSLNLEDPKRLSGILEAFLKE
VGG
>tsc:TSC_c09090 3-oxoadipate enol-lactone hydrolase; K01055 3-oxoadipate enol-lactonase [EC:3.1.1.24] (A)
MARLRYRVEGEGPKVVLLNGLFQRLESWDPVVPLLRGYTLLRYDMRGQGESEAPEGLYTP
KVHAQDLLALLQELGWEEAFLVGLSNGGIVALQAALMAPTRFRGLVLACTTPHLDPALRA
KVESWLHALRAGGTPLRLRVALPWIFGARFLNGHPELLGEEGLRALQAQAPTEAAQERLL
LGFLGLKDLRPALKGLGLPALVLYGEEDLLFPRPYALALAEALGARLQALPTGHAAPLED
PRAFAQAVRSFLEGVYA
>tsc:TSC_c09100 feruloyl-CoA synthetase; K00666 fatty-acyl-CoA synthase [EC:6.2.1.-] (A)
MLELNWLGCLAAYHPRRQAVWFRGAWLTYAELYQRAQRAAGTLRDLGVGKGDRVGLLAWN
HPAYLDLLFAGPLLGHILTPFNHRLSLPELQALYAYTEPRALFYGEGFQEIAQALDPRAL
PLEVLLEGAEMEEAARVGLEDPALLLFTGGTTGLPKGALIPYRQLLVNAVQTAFSWGLSR
EDRYILATPMFHAALNALATPLLYLGGSVVIQERFRPEEYLDLALTHRPTLLFLVPTMFQ
MLLETPGFAEADLSCVRFAISGGAPCPAPVREAFRRKGVRFKQGYGLTECGVNCFTLELE
EAEAYPESVGRPMPHLKARLVREDGQEAKAGETGELWLSGSVVMKGYFRRPEENAKVFVH
DGERLWLRSGDLAFQDEGGRFYIVGRRKEMFISGGENVYPVEVERVLYDHPAVREAAVVG
VPDPKWGEVGAAFVVLKEPLEAEALRAFLRQRLAGYKVPKHIVFLPELPKSGPGKVQKEA
LKRMWEAEHGQA
>tsc:TSC_c09110 beta-ketoacyl-acyl-carrier-protein synthase I; K00648 3-oxoacyl-[acyl-carrier-protein] synthase III [EC:2.3.1.180] (A)
MYLRSLGVYLPKARMGAEEVAALSGLPVEVVREKLGLREKPVPGPEDHPAEMAAWAAEEA
LKLAGFPAERLDWILSMVEEHKDYPVWATAPYLAKRVGAQGARGLDLNQKCATFLGALEV
ARGLFATRKEVGAVLVAGGYRNGDLVDYQDPHTRFLYDLAAGGAAALLTREGPGLRLLGL
AHRMDPELALAVKVPVGGTRAPLTPGNLGEFRLRVEDPEGMKARLDATSIPTFLSVIREA
LEEAGYGEADLDYLALLHMKRSAHQKVLQGLGLAESQSIYLEDYGHLGQLDPILSLKLAW
REGRLKEGSLVALAAAGVGYFYGAAVLRLEGGLYA
>tsc:TSC_c09120 tetratricopeptide repeat domain protein (A)
MPYPVPASRLLPPRTAKEVRRDRPRRQVEEAFRQSPGVVLAAGAGYGKTSLASEFSGVYV
ALAEEAKDPAVFLWHLLAAYQGRAELQRVAELLEAGAWPRALEALLGALEPLGFHLLVLD
EVHRAESPGVLKVVQGLVRLPGLRLLLLSRKATPFAFLTVLSERELAFDPEEACQLAKAL
APELPAFEVERALSLVRGWPLGLRVVLLAMRRGLKPELALESAEGLLAYLAYGLPEEVLR
EASRLALLGEVPEAEGQALLPYAEDLLLERREGKLWFHPLVRSALKTLLPEAEARGLLTK
AAEEALDRGEGIRAAGFLLEAGRLGHVADLLVQEGFSWLARGLTYTVLRLLAHLPEALRQ
GRRALDLLEAEALRQAGRYQEAEAAYQKALRAGETRAYLGLARLFLDTVEPARGRPYLEE
ASRLFPAEARLLLAENLLNEGRVAEAEALGFSGSRLLLRQGRPKEALARLRESEDPGLHR
PPQNHREGTLLRSLLECVAGDAEEGLRWAERGLWEAEVLGSPFGMSLAQARRGHALLVLE
RLEEAKAAYQAALAMAEGGPARLRVEALGGLAALGDEKAYREMVRLARTAGDLWVEGFLT
LMAAVAWLRRGEVFSLPTLPLLDPFLQALAEAYPFGDGWEDLLRVYPFLAHRTLFSPPVS
RVRRALWRLGRLPVPYHPGVRVEIRVLGGFEVRVEGRLVRFRRDKARLLLALLVATQWEK
EDLLEALSVSPGEFRVLWWEVVNALEPDRPRGARPYFLRQKPYGLFRQAPELYLDLEDPK
APLAPPYLGLDHPFLDEVSRAYLEERRRELLQSPRLEDWLLALRLDPLDEEVLKRLCGTP
AQEEALRLRQRALEELGLKA
>tsc:TSC_c09130 secD; bifunctional preprotein translocase, subunit SecD/SecF; K12257 SecD/SecF fusion protein (A)
MNRKLLNGLLLLGLFLLALILVWKPWAPAEPKVKLGLDLKGGLRIVLEAAVENPTPDDLE
KARTILENRINALGVAEPLIQIQGQRRIVVELPGLSQADQDRALKLIGQRAVLEFRILKE
GATGTTVAQINQALRENPRLKREDLEKDLIKPEDLGPPLLTGADLADARAVFDQFGRPQV
ALTFTPEGAKKFEEVTRANVGKRLAIVLDGKVYTAPVIRQAITGGQAVIEGLSSLEEASE
IALVLRSGALPVPLEVAEIRAIGPTLGQDAIQAGIRSALIGTLAIFLLIFAYYGPSLGLV
ASLGLIYTSVLILGLLSGLGATLTLPGIAGLVLTLGAAVDGNVLSFERIKEELAAGKKFR
QAIPEGFKHSTLTILDVNAAHLLAAAALYQYATGPVRGFAVILAIGVVASVFSNLVFSRY
LLERLADRGEIKPPMWLVNPRFNFMGPARFITLATLLLAVLAAGVVFTKGFNYSIDFTGG
TAYTLRTGPEVGVDTLRRFLETKGFPAKEAVITQVQAPTADYREFSVKLPPLPDAKRLEL
ERLLGAELKATVLTSETVGPAIGSELRRNAVMAVLVGLGLILLYVAFRFDWTFGVASVLA
VAHDVAIVAGMYSLLGLEFSIPTIAALLTIVGYSINDSIVVSDRIRENQKLLRGVPYREM
VNRSINQTLSRTVMTSLTTLLPIIALLFLGGSVLRDFSLAIFVGIFVGTYSSIYVVSAMV
VFWKELRQRQAKKAT
>tsc:TSC_c09140 hypothetical protein (A)
MKWGELVGRKWPGIPLVVLALLLQGLALPLSQGKGKGEAGLAAKGPALVLKEERQGSGTS
SLAQTPARPSETAARPSYQGVRPPPPTVLPAIHLYLLYGRLQLDGG
>tsc:TSC_c09150 infB; translation initiation factor IF-2; K02519 translation initiation factor IF-2 (A)
MAKIRIYQLAKELGMTNEELLELLDQMGVAYKSHASTLSEEDAEAVRELVKEQRGLQEKL
AEEERRKALPRRPPVVVIMGHVDHGKTTLLDYLRKSRIAEKEAGGITQHVGAFEVKTPQG
TVVFIDTPGHEAFTTIRQRGAKVADIAVIVIAADDGIMPQTDEAIAHAKAAGAKIVFALN
KMDLPQADPDRVKRQLMERGFVPEEYGGDAIVVPISAKTGQGVQDLLEMILLIAELEDYR
ADPNAEPKGVILESKLDKQAGIIANMLVQEGTFRVGDYVVAGEVYGRIRAMMDADGNQRK
ETGPGSAVQVLGFQELPHAGDVVEWVPDLEAAKEITEERKEERKAREEAEKERRPRTMAD
LLRALQEEGQKEVNLILRADTQGSLEAIQHILAKESTEEVKINVLLAQVGAPTESDVLLA
QTANAAILAFGVNPSGAVKKAAESKGVLLKTFRIIYDLIDEVRSMVKGQREPKFKEEVLG
RAEVRAVFRLPGGKQVAGCMVTQGKVVRSAEVRVLRKGEEIWKGKMASLKRFKEDVREVA
QGYECGIGLEGFDDFQEGDIIEVFQMVEVPA
>tsc:TSC_c09160 rplG; 50S ribosomal protein L7Ae family protein; K07742 uncharacterized protein (A)
MAKHVPIRMCVACRKRRPKGELLRILLMPEGFRLDPTGKLPGRGAYVCPDNPECWTEKKL
RRFAGARARALSEALVTLLGGTDGQNTHLPAG
>tsc:TSC_c09170 nusA; transcription termination factor NusA; K02600 N utilization substance protein A (A)
MNREFIDAMQQLALERGVTTEEVLEAFKEALRKAYIKRQKGYRKEEIDAGKGPEVDVYID
PQTGRIEMVEVRRVVEKVEDPDKEIALSEALQYDPEVQVGDEMEFPIDPEGLSRMAIQDL
RQILTQRLKESERNRIYNEYKDKEGQVLTGVVTRVDNRGNVFVELGRGEAYLPKSEQIPT
ERYYPGQRLKVYLKKVDRSAKGPSLIVSRAHEKLLEHLLKQEVPEIAEGIVEIKAIAREP
GRRSKVAVMTHNPNVDPIGACIGHKGQRIQAVSAELGREKVDIILWAKDPKEFIRNALSP
AQVGSIELEPDGQKARVKVTKDQHSLAIGTGGQNVRLASKLTGYEIHFEEAEISDLDEAI
RKAAKEEAETTSRAKEEFEKLFRDLSE
>tsc:TSC_c09180 15 kDa protein; K09748 ribosome maturation factor RimP (A)
MDLWRLVEEAVEPLDLEVLEVKEAPGEVLVRLERKDERPIRVADLERASRAIEAVFDQED
PIPGSYRLLVESPGPKRPLFTRRHFERFQGLKAKVPGPEGFTGRILRVEGDEVVFQVGQE
EKRLRIGTFRANLAEWPEEPR
>tsc:TSC_c09190 ribD; riboflavin biosynthesis protein RibD; K11752 diaminohydroxyphosphoribosylaminopyrimidine deaminase / 5-amino-6-(5-phosphoribosylamino)uracil reductase [EC:3.5.4.26 1.1.1.193] (A)
MGEGGLLRELDERFLRRALQLAERARGHTHPNPLVGAVLVREGRVVGEGYHPRAGEAHAE
VYALRQAGEEAQGATLYVSLEPCNHFGRTPPCSLALLQAGVARVVAAARDPNPLAQGGLE
RLRAGGVEVEAGLLEAEAQGQNEVFFHVQQKGRPFVLLKAALTLDGKVAALSGDARYVSS
EESRRVAQAYRQWLPVVMVGVGTVLKDDPWLTVREPDFRPFPLMLEPPPLRDPVKVVLDT
EGRTPPTARIFQKGPRGEPARVYVLVGKGAPKDRLRALEEAGARVVELPREGGRVSLDGA
LHLLLEEGLDGILLEGGPRLAGAFWERGLVDKLALFVAPKVLGEGRGFLEGFALERMAEA
KRLRLVRKEWLGEDLWLEAYPEG
>tsc:TSC_c09200 ribE; riboflavin synthase, subunit alpha; K00793 riboflavin synthase [EC:2.5.1.9] (A)
MFTGLVEETGEIVEVREGPFLRVRIAAKEVLSDLRVGDSVAVDGVCLTAVEVDEGGFWVE
LARETLRRTAPTWRVGHRPNLERALKVGDRLGGHFVTGHVDGVAEVVAIREAPGAKDYFF
RLPQDLARYIAEKGSVALNGVSLTVAGLKGQDFFVTLIPHTLKVTNLGSLKVGDGVNLEV
DLIARYLERLVKGE
>tsc:TSC_c09210 ribBA; riboflavin biosynthesis protein ribBA; K14652 3,4-dihydroxy 2-butanone 4-phosphate synthase / GTP cyclohydrolase II [EC:4.1.99.12 3.5.4.25] (A)
MMEGLASVRELMEELRQGRPVILVDDEDRENEGDLIMAAEHVTPEWVNFMLRECRGLLCA
ALTEERARALDLPLMVEKNQDPQGTRFTVSVDARGTTTGISAFERAATIRLLADPEATAQ
DFRRPGHIFPLVARPGGVLRRAGHTEATVDLLRLAGLRPVGSLIEILKEDGTMARLPDLL
EFAGRHGLKVGTIADLIRYRLEKGDLYVKREAEALLPTRFGEFRILGYRDSLTGEEHAAL
VMGSWDPEEPVLVRMHSECLTGDALHSLRCDCGFQRDLALERISKEGKGVLVYLRQEGRG
IGLVNKIRAYHLQDQGLDTVEANLALGFPPDLRDYGVGAQILYDLGVRKMRLLTNNPRKV
KALSGFGIEIVERIPLRAGDNPHNERYLQAKKEKLGHWMD
>tsc:TSC_c09220 conserved hypothetical protein (A)
MAFLDPRWPMPGRVVYLLDFSPSARESVFALADRLPRDGIYVAFAERAVRLPSPTARRLD
LGERTDLKAAFQEAEALRPSRVVLVSDGLFEPISAPFPLDAVYVPPKPHVAVELVPPPYP
LYGETVGVGVVLEAPLSVEARLRVEGPAGTWERSLRVEGRKSLAYTFSLTEKAEVWAVVE
GSWGRSEAQVSLQPADRGRALVLGDPALARYLEAQGFQVEEGPFRLPLEADLVAVGLGVL
DLPEGAPEALRSYLRQGGGLLFTATPKGLFFGGWDRALPEDLPLKPLGRKGAALVLVMDV
SGSMEGEKLSLAVAGALELVRSAAEEDYLGVVLFSSTHRVLFPPRPMTEQGKKEAESLLL
SVRAGGGTVLGSAFREAVRLLQGVPVERKGILVLSDGLISDPQDPILALAEASGLEVSAM
ALGADADRAFLKVLAERGGGRYYQAATAQELPRLFLKEGQEVFQGEGLEGRFPVKARLHP
LAQGFSPPPLSVLLPARAEPWAEVVLESDGRAVLALGERGEGRVAALATDLSRSWRGWKE
AASFLGGLARYLMGGKKAMALYAYPEEKGVRVVVLGHLERPLFLSEGQEMPLVPTGPGRY
EIQAPAAPGVLLDGSRRLPLAFPLPGEWTPRDGKLVLKTLAEASHGRLLALEDLGQPGSS
PLPLRPYLLALALALFLLERLLEARSFARKA
>tsc:TSC_c09230 hypothetical protein (A)
MHWDDWEKLIRREREQRRQEEKPLHDRIHQLEADLYFARQEIRHLQREKKELWERSQAVA
LGTVFPGRELEEVKKILEEAWLELVLVASPKAEGLSRIIGLLERYLLGRSPR
>tsc:TSC_c09240 thioesterase superfamily (A)
MKAIQLYYPPEWAHCYGCGYLNPMGLHLKTYWKADEGQSETRFTPSPHHTAIPGFVYGGL
LASLVDCHSTATAAAAKAHAEGLDLATHPLRFVTASLKVDYLKPTPLGPELVLVGRAKEV
KGRKVVVETELYANGEVTVRGEAVLVQIIEGFGQGDTAPKGR
>tsc:TSC_c09250 methylmalonyl-CoA mutase, alpha subunit, chain B; K01849 methylmalonyl-CoA mutase, C-terminal domain [EC:5.4.99.2] (A)
MDRRIRVLIAKPGLDGHDRGAKVVARALRDAGMEVIYTGLRQTPEMIVSAAIQEDVDAIG
LSILSGAHMHYFREVKRLLEEQGASDILLFGGGIIPDEDVPKLQELGVAAVFGPGTSTQE
IVDFLKRAVPERWQAQGLA
>tsc:TSC_c09260 methylmalonyl-CoA mutase; K01848 methylmalonyl-CoA mutase, N-terminal domain [EC:5.4.99.2] (A)
MRKKHDWLRETYQKSLEKMPERPVAHRTLSDIAPEPLYTPEDIGVLDPEYEEKRGYPGEY
PYTRGVYGSMYRSKLWTMRMFAGFGTAEQTNERFKKLLKAGQTGLSVAFDLPTLMGYDSD
HPLSKGEVGKCGVAVSSLADMEILFEGINLEEVTTSMTINSPANAIWAMYLAVAKKKGYD
WKKLGGTIQNDILKEFIAQKEFIFPPEPSVKLVIDTFEWGPKNVPKWNFISVSGYHIREA
GSTAVQELAWTLADGFEYVEAALKRGLDIDEFAPRISFFFDVHNDFFEEIAKFRAARRIW
AKEMRHRYGAKNPQSWMLRTHAQTAGVSLTAQQPLNNIARVAIQALAAVLGGTNSLHTDA
YDEALALPTEESATIALRTQQIIAYESGVTHTIDPLAGSYYVEWLTDEMERQAMAIIEEI
RRMGGVVRAIEEGYFLRELAEASYRYQQEVERKERIIVGVNAFTDEIPLKVPIQLVDPEV
ERVQAERLARVRRERDPKRVEEALAGLRRAAVEGQNTMPHFVECALAYCTLGEMMDVLRE
VYGTYQEPAYV
>tsc:TSC_c09270 czrB; cadmium-zinc resistance protein CzrB (A)
MAERAARLSLLVALWVLGLKSLAYLLTGSVALLSDTLESTVNVAATLLALFAIRFAQRPP
DETHPFGHSKAEYFSAVLEGVLVVLAAFLIAKESIPRLLHPRPLGDLGPGLLVSLLASLI
NGLLAWHLLRQGRRLRSPALTADGYHVLSDVLSSVGVLAGVSLAWATGLWVLDPLLALLV
AGNILLMGFRLVRQSVGGLMDEGLSPAEVSRIRKTIAEALGGRALEVHDLKTRKAGNRAF
LEFHLVVPGSMTVEEAHRLCDELERALEKEFPGLVVTIHVEPEKERKELGN
>tsc:TSC_c09280 lysS2; lysyl-tRNA synthetase; K04567 lysyl-tRNA synthetase, class II [EC:6.1.1.6] (A)
MNEQTRQRLLNLEALVEAGFQPYPYRYPKTHSAKEILSAKEGAPPESEWEEEVALAGRIV
ALRRMGKVTFAHLLDESGKIQLYFQKDLTPSYELLKKLDVGDILGVKGTVFTTKTGEVTV
KVLSWTPLVKSLHPLPDKWHGIKDKEVRYRQRYLDLIVNPEVREVFRRRTAMVRYIRRFF
EERGFLEVETPILQPTTGGAEARPFKTYHNALDHEFYLRISLELYLKRLLVGGFEKVFEI
GRNFRNEGIDHNHNPEFTMLEAYWAYADYQDMAKLVEELLSGLVLHLFGSYQVPYQGRVL
DFTPPFRRISFVEALKEKAGLPFDPLDLERLRIFADAHHPELAQVPSYKLLDKLFGIYVE
PELQNPTFVFDFPLAISPLAKRHREKPGLTERWDLYAGGMELAPAYSELNDPLDQRERFL
EQARRRREGDEEAPEPDEDFLLALEYGMPPAAGLGLGLDRLAMILTDQPSLRDVLLFPLL
KPKRELVEEGA
>tsc:TSC_c09290 anti-cleavage anti-GreA transcription factor Gfh1; K03624 transcription elongation factor GreA (A)
MAREVKLTKAGYERLMQQLLQERERLQEATRILQELMESSDDYDDSGLEAAKQEKARIEA
RIDSLEDILSRAVIIEGATTEVIGLGSVVELEDPVTGERLEVQVVSPAEASVLETPMKIS
DASPMGKALLGHREGDVLSLDTPKGKKEFRVVSVRG
>tsc:TSC_c09300 conserved hypothetical protein (A)
MDHEEREMILEIFPGTPPELLPIGEILYYRDEEGRVIIQEKGPPELRLTLEPLPGTLGSP
QVCEACHRHLSGSALGFFRHPVGGRETHLRYLVLCLDTAACASHAEPERLREILLRGILT
>tsc:TSC_c09310 diacylglycerol kinase; K00901 diacylglycerol kinase (ATP) [EC:2.7.1.107] (A)
MGGVPPRPREDPRPLKGVWRSLGYAWEGVLYAWRVQRNFRLEAYLALLALGLALWLEVNP
VPVLLVSALVLSLELMNTALEALADLVSPVFHPLVKRAKDTAAAAVLLASFFALLVGLYL
LLPPLLGRFGLS
>tsc:TSC_c09320 conserved hypothetical protein; K07042 probable rRNA maturation factor (A)
MEIVANKRPPRGLIPRLRRALSALMEELGVGDKAVTVILTGDRRIRVLKREWWGEDEATD
VLSFPHYEPGDPFVPPHLGDIWISLDTAKRQAEERGVPLEEEVLVLAAHGLWHLLGHDHQ
KEEDWEGFHRVQERILAL
>tsc:TSC_c09330 phoH; PhoH protein; K06217 phosphate starvation-inducible protein PhoH and related proteins (A)
MARNPEEAQRLVIPLKPEETLAFLGQADRNLKKLRSLFREAFGDRLKLIMRGNQVELEGD
PEAVGVAERAVRDLLALLRQGAELDQPTLEQSVALALQGEGLYQATTPETELALPGRLRP
KTPGQRRYVEAIAHHDITFGVGPAGTGKTYLAVAMAVSHLRAKRVKRIILTRPAVEAGEK
LGFLPGDIQAKVDPYLRPLYDALFDMIDAERFEQYLQSGIIEVAPLAFMRGRTLNDAFII
LDEAQNTTPEQMKMFLTRMGFSSKMVITGDITQIDLPKHQKSGLVEAIRILKGIEGIAFV
YFKESDVVRHPLVARIIKAYEEAERGGDRSQ
>tsc:TSC_c09340 hypothetical protein (A)
MSLDDLLGLLFLLFFIVIPALQGLSRRGQPPPIPPGFPEDLPLPEPLPRPSPRPGPSPRS
RRPRPFPHPRNRRRRV
>tsc:TSC_c09350 conserved hypothetical protein (A)
MIWKDSACSFWPFFVLILVFLFFSFIPVGLWISAWAAGVRVPLITLVAMRLRRVPPAKII
YPLIKATKAGLDVRLDRLEAHYLAGGNVDRVVDALIAADKAGIKLTFDRAAAIDLAGRDV
LEAVRVSVNPKVIQTPMVAAVAKDGIQLLATARVTVRANIDRLVGGAGEETIIARVGEGI
VTTIGSANSHKEVLENPDRISKTVLEKGLDAGTAFEILSVDIADVDVGKNIGAQLQIDQA
EADKKIAQAKAEERRAMAVAAEQENRALVEAMRAKLVEAQAQVPLALAEALRTGRLGVMD
YYRLKNIEADTDMRESISRAAKPEGEE
>tsc:TSC_c09360 putative protease/transporter; K07403 membrane-bound serine protease (ClpP class) (A)
MKAVKRLLAFCFLLSLALGKTYLIPIQGEIDPALAVFVEQALTRAEREGASGVVLLIDTP
GGRVDAAIRISDRILQTPLPTLAVVQNAFSAGALIALSCRQMAMLPGSEIGAALPVVALP
LQQPQAADQKIISALKGKFRAVAEARGRPVELAEAMVDPQVEIPGLSAKGEPLTLSADKA
VELKVADFKAGSLSEALRQAGYSLETERLEPGPRVQVARFLTSSTVAGLLLALGLLLLLL
ELFTPGFGVMGTLGLAFLALYFAGGWLAGLSGAFELVLFFLGVALLLAEAFLFPGFGIAG
ALGVGSILASVYFTFGENALMVIAIAVIALGLGLLVVFRFLPRTRPARALVLESTISEHA
TGDEVEVGAIGVALTDLRPGGVARFGNKRIDVVANRGFLPKGTTLRVVEVRGPTVVVEAL
EE
>tsc:TSC_c09370 aroE; shikimate 5-dehydrogenase; K00014 shikimate dehydrogenase [EC:1.1.1.25] (A)
MLRLAVLGYPITHSLSPAMHRYALDSLGLRGSYGALETPLEVLKDHLEEVRREYRGVNLT
IPLKEAALPLLDWVSPEAQAIGAVNTVLSVEGRLLGFNTDAPGFLQALKAGGIPLMGPAL
ILGAGGAGRAVAWALREAGLTVWIWNRTWERALALAEEFGLKAVPLERAQEARLLVNATS
VGLKDPGATPLPAEFFPKEGAVVDLVYRPLWTRLLREARERGLQVQTGLPMLAWQGALAF
RIWTGLLPDPRGMEEAARQALEGE
>tsc:TSC_c09380 impact family member in pol 5'region (A)
MAYTLAAPVVHEETIQKSRFIAKAAPVASEEEALAFLEAQREPQATHNCYAYKLGNLYRF
FDDGEPTGTAGKPILHAIEAQGLDRVVVLVVRYFGGIKLGAGGLVRAYGGVAAEALRRAS
KVPLREWEEVRFVVPFPQMGRVHRLLASRSWTALEEYLAEGVRFHLKLPAEEREAFWQEL
RDLTRGQVRWEG
>tsc:TSC_c09390 polA2; DNA polymerase I, thermostable; K02335 DNA polymerase I [EC:2.7.7.7] (A)
MLPLFEPKGRVLLVDGHHLAYRTFFALKGLTTSRGEPVQAVYGFAKSLLKALREDGDVVI
VVFDAKAPSFRHQTYEAYKAGRAPTPEDFPRQLALIKEMVDLLGLERLEVPGFEADDVLA
TLAKKAEKEGYEVRILTADRDLYQLLSERISILHPEGYLITPEWLWEKYGLKPSQWVDYR
ALAGDPSDNIPGVKGIGEKTAAKLIREWGSLENLLKHLEQVKPASVREKILSHMEDLKLS
LELSRVHTDLPLQVDFARRREPDREGLKAFLERLEFGSLLHEFGLLESPVAAEEAPWPPP
EGAFVGYVLSRPEPMWAELNALAAAWEGRVYRAEDPLEALRGLGEVRGLLAKDLAVLALR
EGIALAPGDDPMLLAYLLDPSNTAPEGVARRYGGEWTEEAGERALLSERLYAALLERLKG
EERLLWLYEEVEKPLSRVLAHMEATGVRLDVAYLKALSLEVEAELRRLEEEVHRLAGHPF
NLNSRDQLERVLFDELGLPAIGKTEKTGKRSTSAAVLEALREAHPIVDRILQYRELSKLK
GTYIDPLPALVHPKTNRLHTRFNQTATATGRLSSSDPNLQNIPVRTPLGQRIRRAFVAEE
GWRLVVLDYSQIELRVLAHLSGDENLIRVFQEGQDIHTQTASWMFGVPPEAVDSLMRRAA
KTINFGVLYGMSAHRLSGELAIPYEEAVAFIERYFQSYPKVRAWIEKTLAEGRERGYVET
LFGRRRYVPDLASRVKSIREAAERMAFNMPVQGTAADLMKLAMVKLFPRLQELGARMLLQ
VHDELVLEAPKEQAEEVAQEAKRTMEEVWPLKVPLEVEVGIGEDWLSAKA
>tsc:TSC_c09400 glmM; phosphoglucosamine mutase; K03431 phosphoglucosamine mutase [EC:5.4.2.10] (A)
MRRYFGTDGVRGEAGKHPLTPGFVLKLGQAAGAYLRKASPRPVVLLAKDTRESSDLLEAA
LAAGLMSQGVRVEHLGVLPTPGVAYLTRHLKASAGAMISASHNPYQDNGIKFFGPEGEKL
PDPAEEEIEALLEEEHPTRGIGTVGDFREAERMYLDFLLAHAPDLSGLRIGLDLAHGATY
RLGPRLFQRAGAEVMAFFNTPDGRNINKACGSTHPEALARFVVELDLDLGIAFDGDGDRV
QFIDRKGRLFHGDHILYLTALAFQEKGVVGTVMSNMGLEVALKEKGLAFHRAAVGDRYVL
EMMKEKGLFLGGEPSGHVIFLKHHTTGDGLLTALLTLKALKALGGDLADWYEALPMYPQV
LLNVRVSDKNRIMAHPRLMEAVEEAEGRLGGLGRVNVRPSGTEPVVRVMVEAKEGAEEVA
RKLADLVSRLDRE
>tsc:TSC_c09410 rbfA; ribosome-binding factor A; K02834 ribosome-binding factor A (A)
MSYGRAHLEERLKRALAEAIGGLEDPRLFLLTVEAVRLSPDGRVLTVYVEAFSDEEKALL
ALSHAERRLLSEIARRVRLRHLPRLEFVPWRARPA
>tsc:TSC_c09420 esterase; K07107 acyl-CoA thioester hydrolase [EC:3.1.2.-] (A)
MESETRIKVRYAETDQMGVVHHSVYAVYLEAARVEFLEKAGLPYHRVEARGVFFPVVELG
LTFRAPARFGEEVLVRTRLAHLSRRDLLFRYRVEREGTLLAEGFTRHLCQVGEKAGRIPE
DLYQALSVLHLG
>tsc:TSC_c09430 patA; putrescine aminotransferase; K09251 putrescine aminotransferase [EC:2.6.1.82] (A)
MGMSHDPFTLFERHINPGLAGLLRFTGLDRIESHAEGPYVWDTTGKRYLDFLGLYGTLNL
GHRHPKVVEAVKAQLERMPMSVRVLVSEPTARLAAKLAEITPEGLEMVFFGNSGAEAVEA
AIKLARAYTGKPGIVTTHGGFHGKTMGALSLTPKPEYQDPAKPLLPGVKAVPYGDLEALE
GAIDEETAAVIVEPIQGEGGIRVPPDGYLKGVREITREKGVLMIADEVQTGLGRTGKLFG
VDWEEVAPDLMTLAKALGGGVMPIGACVGRREVFEIFKQNPLFHSSTFGGNPLAAAAALA
AIEVTLEENLPQRALEMGSYLMAGLKELKAQYPRLIEDVRGRGLMLGVEFTDADIGALVV
AELAERGVITAFGLNNPKVVRLEPPLIIGKEHVDEALSAFSESLKATKKALEGLLG
>tsc:TSC_c09440 rnr; ribonuclease R; K12573 ribonuclease R [EC:3.1.-.-] (A)
MRETLLEFFKKTGRPHRLEEILRRFGLEKREAKAYLKALVREGLLEKKGSQYFLPARVQG
PISLHRDGYGFVRLPEKDLFIPPGYTQDAWPEDLVEARIMPPGRDGRPWGVVERILKRAR
ERVVGTLDFRKGYAVLIPDEPGLPELRLIPEGLHGLKRGSRIVVKVHYDQRPYGEFLEYL
GEGDAPETETQAVIAKYGLRAEFPEEVLREAEAIPLEIPEAELARRQDFRHLRVFTIDGV
DAKDFDDAIHVERLPKGYRIGVHIADVSHYVKEGRALDQEAFLRGTSVYLPGRVLPMLPE
RLSNGVCSLKPHEDRLVLSVLVELDEDLKVKRVRFAEGVIRSVARMTYTEVEAFAEGFGL
PEEHAFLAEDLNLLLDLTQRLRQKRLEAGSLDFSFPEVKVEVEDGTLHLIPQEEPRARSL
IEELMLLANRVVAEHLVNKGLPGLFRVHEEPLEEGYGKLRTALARLGYTLPEKLSSKALQ
RVLLEAKGRPEEPVVANLVLRSLRLARYAAENLGHFGLAMEHYLHFTSPIRRYPDLVVHR
VLKAILRRSLTPAKKVRWQETFPAIAEHASEMERKAEAAERELTKYYMAKWAELHLGERF
VGKVTGVASFGAFVTLKNGVEGLVRLEALGPYTYSEEALALLGPKGKRIRLGDEMEVVIA
SANPRLRQVDLVPYVEEASARSKSKTQKGQGKEVDMRKVVGPPKDKARDTRPERATVNTI
YFGEWTPKEPEEPRPERTRARKKRRR
>tsc:TSC_c09450 conserved hypothetical protein; K06990 MEMO1 family protein (A)
MERIRLREPQITPVEGGFLLSDPYGIFPKPVALTEGGLFLVSLMEGKTLEEVQEEVFKAH
GVLVPRQELEDLLKALEEAGLVLTETVERRLREEEESLRKERPMRLAGLSYPQGEREARA
FLEAFRASFPGPRPQGSPSILLLPHLEPSRMPEAYGAALAALEGTPEPQRIYLVGVAHRP
LKEKAAALPVPFQTPFGPAEPDLAALQALDALLPYELFNTPLAFREEHSLELPLFFLKGV
FPKSKVLPLLVGRRSPELGEALKVVRKDYPGLLVLAVDLSHVGPRFGDPPLSRTLAAEAR
RRDLGFLERLAEGEPEAALAFLGANPTRIDGVEVVASLLPLLRGRRGEVLAHRLDLEAPT
LSAVGAGTLVL
>tsc:TSC_c09460 coaE; dephospho-CoA kinase; K00859 dephospho-CoA kinase [EC:2.7.1.24] (A)
MGDRAKHPIIIGITGNIGSGKSTVAALLRSWGYPVLDLDELAARARENKKAELRRLFPEA
FAGGELDRRALAQLVFSDPERLKALEDLLHPEVRRLLAEELARIKAPLIFLEIPLLFEKG
WEAHLDGTLLVAAPVEERVRRVVARSGLSPEEVLARERAQMPEEEKRKRATWVLENRGGL
KELKEGLREILARIQERFGIS
>tsc:TSC_c09470 tRNA nucleotidyl transferase; K00970 poly(A) polymerase [EC:2.7.7.19] (A)
MLRPIAHRDFPFYTPKGAIPVGGALRDLLLGRRPQDLDFVAEDPRKAAQDAQSHLGGTLF
PLDEERGQYRLVTGGLVLDFSPLEGSLEEDLLKRDFRLNALFWRQNRILGIRGADEDLNR
RVLVPVREANLYEDHLRSLRAVRLAASLGLGLPGETRNALSHHARFLQAHLEALPARERV
KEELSRLLLSPRAAWGFHLLERTGLLDVYLPELRLLVGLKQGGVHHLDGWQHTLSVLFHL
AWLWPEAPLEARLAALYHDVGKPLTRRFDPEAGRFRFLGHAEVGAELTGASLEWLRFPKE
TVERAKALVGRHMDRPPEGKQALRRFYFRRHHLLPALPYLMAADRLGTKGVEKEAWEVLE
AYWETLSEPLPERPLLSGEEVMALLDLKPGPQVGRALEALLLAQAEGRVRTREEARAFLL
YWKGDGTNTPA
>tsc:TSC_c09480 clavaldehyde dehydrogenase (A)
MRVALVSGASRGIGEAIARLLHAKGYRVGLFARDEGRLKALASELGEGAVALPGDVRSFA
DWQKAVAGLLEAYGQLDLLVNNAGIGVMKPVAELSEEEFRQVLEVNLVGPFLGLKAALPA
LLASRGMVVNIASLAGKNAFKGGAAYNASKFGLLGLMGAAMLELREAGVRVVNILPGSVD
TGFAGNTPGASWKLSPLDVAQAVLFAAEMPERAMVSEIELRPTHTAPKVG
>tsc:TSC_c09490 sufE; iron-sulfur cluster biosynthesis protein SufE; K02426 cysteine desulfuration protein SufE (A)
MALPKKLQEALDLIRAMPKELKAQVLLEYAKKVPTPPPGVELERVHECQTPFFLRAEVEG
GRVRLHFFVPDEAPTVKAFAGLLKEGLEGEPPEAVLSVPPTFYRGAGLEELLTPLRLRGL
EAALLRLQGQVQRALS
>tsc:TSC_c09500 membrane protein; K08591 glycerol-3-phosphate acyltransferase PlsY [EC:2.3.1.15] (A)
MFVALLLGYFLGSLPTAYWFGALRGRNLLQEGSGNPGALNAYRVLGPVPGFMVLLLDLFK
GILAVALGEGVGGSPLGGLAGGVGAVWGHAFSPWLLFKGGKGLAVGAGVLFAVDPRLLFL
SLLLFATLFALFRKPYRVALAVALAQPFLASVLHPAPAYLLFGLGLGLPVALRHLKDWDR
>tsc:TSC_c09510 livM; branched-chain amino acid transport system permease protein LivM; K01998 branched-chain amino acid transport system permease protein (A)
MYPLSKQLTDVFSRRFARAVRETYREDEAYASTPLGRLALGVFLLFLVLLPFLLSPYPMY
VATLVAIGALSALGLHLLVGGAGQISLGHAAFMGVGAYTASHLYGPLAFLGILLGGGIAA
LLGLVLGLPSLRIKGVYLAIATLAFQFLADYVFKNWEGVTGGIRGRTLPPAELFGLALDT
PEKLWYLVLFFTLPLFFYGKRLLMTRAGRAFMAVRDNDLSARVAGVDLVRVKLMAFALSA
FYAGVAGGLLAQLYKAVTPEYFPLTVSIQYLAMVIVGGAGTVLGAVLGAFFVLLIPEVLN
SLVGALGPQYAATLAAWRNVAFGLLILGFLILEPLGLVGLWGRMRNYFRTWPLPY
>tsc:TSC_c09520 AMP-dependent synthetase and ligase; K01897 long-chain acyl-CoA synthetase [EC:6.2.1.3] (A)
MEGTLLAYLYQHASREPEAPALRVKRLGVWQKTSWKDLLDRTLSLAGGLWALGLGEGEVL
AILGHNAPEWVEAELAAQALGALPMGIYADAMPEEVGYFLEFTGAKGIVVSDEEQLDKVY
PHLHLVQFVLVWEEAGMSRHFQGKVRRFSQAFGDPRVGEEALKKRRPEEVALLAPTSGTT
GRSKLAMLSHQNLLAGHYALREALGFQKGAWVFSYLPLPWIGEQMLTVVQGLVEGSTVHF
PEDPTTLREDLKEVQPDFFLAPPRLWEDMASLIQSRMVDADLLKAFFYRVGMGALLEGAS
REFRGEKVSLWLNLKRALFYPLIARPLRARLGLAACRIAVTGGAPLGPEVFTFFRALGLD
IRQVYGQSETAAATTAHTTGDAPPETVGPPLPHTEVRISEEGEIQVKGPQVFQGYFRQEK
ATEESFTEDGFFRTGDAGFFDERGHLVILGRVKEVGALADGTRFAPQFMENRLKYSPYIR
EAVVLGHGRPFVTALIELDPENVQNWARKRGIPFTTYLSLTERPEVKALIAEEIRMVNQT
LPEKLKIQRFAILPKELHPDDEEITRTRKVRRQVVEARYGPVIQALYGEGGRVEVVLPIR
YLEGEGRLEATLEVQEV
>tsc:TSC_c09530 branched-chain amino acid ABC transporter, ATP-binding protein; K01995 branched-chain amino acid transport system ATP-binding protein (A)
MGVILEAKNLHLAFKGVKALVGVEFRVAEGEFFAVIGPNGAGKTTLLNVLSGVYEPDEGE
VTFLGQNLRGKSPQERARMGLARTFQGLEIFRGMSVLDNVKLGAELALSTYPLALPRAQR
EWQIRAWAEEVLDYLHLSPFRHAPAGMLPYGLQKRVEVARALASRPKLLLLDEPMAGLSL
EEKQDLARFLLDAQEEWGVTLLWVEHDLRAVLELSDRVLVLSYGEVLYHGPPQGVRQDPK
VAEAYLGQA
>tsc:TSC_c09540 livF1; branched-chain amino acid transport ATP-binding protein LivF; K01996 branched-chain amino acid transport system ATP-binding protein (A)
MILAVENLKVVYRGVILALDGVSLEVREGEAVALLGPNGAGKSSLVRAVAGLLSQFEGRV
LDGHVRLFREDTTHLDPVRITGLGLTAVLEGRPIFRYLTPVENLVAAGHRLSPRELKEGM
EEVFARFPRLYERRHQQAGYLSGGEQQMLLLGMALLTRPKVLVVDEPSLGLAPKLVEEVM
RTLEALRREKNLSLLLVEQNARAALSIVDRVYVLERGRVVFEGDAKAAQEDQDVLEFYLG
KEEVGFRQSKRYRRRKRWV
>tsc:TSC_c09550 branched-chain amino acid ABC transporter permease protein; K01997 branched-chain amino acid transport system permease protein (A)
MPDLLPYLIGGLANGALYGLLALGFVLVYRATSVVNFAIGEFLLVGAYLTYTFALFLPLP
LAILAALPLAFLFGLLVERGFVRPLLGRSVVAVIMATIGLAAALDGVVQLLWGPDLKYLS
GSLPNLGFQAGGIFVSSRAVWNLLLALPLGLGLLFALRRSRYGILVRAISEREVAALALG
IPTARILAGVWGISALLATLAGALLAAASGVGPNLVFLGLKVFPVAILGGLDSVGGALLA
GLILGVLEALSQRYLEPLLPGFTEALPFVVVLLVLLVRPYGLLGERQIERA
>tsc:TSC_c09560 branched-chain amino acid ABC transporter amino acid-binding protein; K01999 branched-chain amino acid transport system substrate-binding protein (A)
MKRREFLKKLGVGALAAVGMPYIATAQARTVKLAALLPLTGPFAFAGNAGREGFVDGVDY
VNEVLGGVGGRKLELIVEDTGYDVAKGTAAFNRVVSRERPDELLFVYGDSTGLSKALAPE
IARMGLPYSATSFANELADPKTYPTIFVFGPTYNDMMEALLRQIRLQKGRARIALVYSNT
EFGRDPIPYAKERAKALGMEIVHEEVTPPAFTDATPVVLNLRRANPDFVILQGYVLSAEP
LILRTAREQGLRAQFMGTYYSAELALIQRAGPAAEGFTVTYHNAYWYDTLVPAVNELRKF
RQKKGRDTSYRPTYYMGSVAVALAIAEAMRRAAQAGKLTRAGLVEQLEKIGDYNAMGLTR
GFQFVNHRLPYTKLYRASVKDGRFNAITDWIKLA
>tsc:TSC_c09570 argH2; argininosuccinate lyase; K01755 argininosuccinate lyase [EC:4.3.2.1] (A)
MRWHTVYRRFVLGRHYRFAREALVPHFFDALTAYAMELSRLGIPRAEEAVAALRELRTLP
LPSFTGEVEDVFFSIYAQLSEHWGEEVAGAIRRGLSRNDLDLTAFRAYLRDRVLALLGDF
LRLREVLLRVAETHAGVPLVLRTHHRPAQPSTLDHYLLGVAALLERDFRRLRQALDTLDR
CPLGASALAGNPYPVDRRRLAALLGFAGPVENTLDAVASGDYALELASALAGLGTSLSRF
LTDLLALAERGAFVVGEGLAQGSSFMPQKRNPVVLEHARIYAGHLLGGAGTLAFLNHNTP
FTDLNDHSTGVLEPLAGLLESAEAVLELTRVALEESQFEPALLLEELSPEVLASEAVDLL
VRKGVPLAEAYRRVQGALPGVRPELLGVEREELIAWMSLEGFFARREVLGGVGPKARAEA
MARARKRLKEDRKALVALRARVRLARRLLAKGPEGFQAEEGEKATDQQGQVEGQEHQEEP
RG
>tsc:TSC_c09580 UDP-glucose 4-epimerase; K01784 UDP-glucose 4-epimerase [EC:5.1.3.2] (A)
MRVLVTGGAGFIGSHIAESLVREGVEVAVLDNLSTGRRENVPKGIYFYKVDLRDKESLER
VFREFRPTHVSHQAAQASVKVSVDNPTLDFEVNLLGSLNLLEAMRKWGAEKMVFASTGGA
IYGEVPEGERAEETWPPKPKSPYAASKASFEHYLSAYGQNYGLKWVSLRYGNVYGPRQDP
HGEAGVVAIFSERILKGEPVTLYARRTPGDEGCVRDYIYVADVVRAHNLALKGLEGIYNV
GTGEGHTTQEVLLAVAEAAGKHPEVNPAPPRPGDLERSVLSPLKLMAHGWRPEVGFQEGI
RLTVEYFRTR
>tsc:TSC_c09590 redoxin superfamily (A)
MLQYPELPLESPLIDAELPDPRGGRYRLSQFQEPLLAVIFMCNHCPYVKGSIQEIVSLAE
KYRGRVAFVGINANDYERYPDDAPEKMVEFAKEHGIFFPYLLDESQEVAKAYKALRTPEV
FLFDERRLLRYHGRVNDSPKFPEQVQTHDLEAAIEALLRGEEPPLKEAPAIGCTIKWRPG
NEPEVKIG
>tsc:TSC_c09600 pacL; cation-transporting ATPase PacL; K01537 Ca2+-transporting ATPase [EC:3.6.3.8] (A)
MRGLTSEEAQRRLAEYGPNALPKKPPEPLWRKFLRQFQSPLIYILLFALLVDLGLWLYEG
THGLPLESLAILAILLLNAGLGTLQEKRSEEALRRLEALAEPMAWVLRDGRFQHLPSREI
VPGDVVRLEAGDRIPADGVLLEASGVLVDESLLTGESVPVEKRVGDEVFSGTLLVRGRAL
MEVSRTGLRSAMGRIAGLLSEMEEEKTPLERRLEAFGHRVARWVLVLAAALVVLGFLVEG
LSGKVLLFAVALAVAAVPEGLPAVLTLALALGVERMARRKAVVRRLAAVEALGSVTVIAT
DKTGTLTENRMEVQKVVGPDPQRALLAMVLCNDADLETGAGDPLEIGLLRYAAEHLDVRR
VRQENPRLSERPFDSAWKYMRVTAPQGSFLKGAPEALIPRLALSQEDKASLLEQAEAYAK
EGFRVLALAHGEGEKEEELSFLGFVLLLDPPRPEVPEAVAKVLQAGVRVVMVTGDHPATA
LAIARKVGIPAEVVATGEEIRELSDEELLEVDVFARVKPEDKLRIVEAFQKAGEVVAMTG
DGVNDAPALKRADVGVAMGQRGSDVSREVADLVLMDDNFATIVAAIEEGRSIYENIQKFI
RFLFSTNLSEVLVVALGMVFAALLSLRDEAGHLLLPLTAVQILWINLVTDGLPALALALD
RNPRVLERPPRPKDSPLLDAPSLRFILLTGTIKAAFALLLLALLPGWGRIQAPLSATEVA
RTATFHFMTLGQLFFAYAARHTHLIPLPNPYLHGAVALGILIQILLGTLAPGVLEAVPVP
VWVWGLVLALALLAWLMAEGVDRLIWRKEARR
>tsc:TSC_c09610 sodium/calcium exchanger membrane region; K07301 cation:H+ antiporter (A)
MKARDAMTGPVVSTSRNHPGRGGPAYVGKGLVTTLPEATVTLAAARLGAVDLALGNVLGS
VMFNTFLLSYADPLFPGPLLAQVEGSHLFSVLVLLGMAGTVLTGLMY
>tsc:TSC_c09620 universal stress protein family (A)
MYRSLLLPTDGSPAAEAGVKEGLRLAKALGARVAFLYVLEPVGPRLFLGPETLPYYQALV
EDMRKEGMAALDRATRMAEELGVGFEAHLLEGRAAEVILKEAGKHDLLVMATHGRTGLDA
VLLGSVTQEVVRRSPKPVLVVPYRTRGSEAASR
>tsc:TSC_c09630 rnjA; ribonuclease J 1; K12574 ribonuclease J [EC:3.1.-.-] (A)
MENQERKPRKRRRRRPSDAASLGLGEGKDYVEIIPLGGMGEIGKNITVFRFRDEIFVLDG
GLAFPDEAMPGVDLLIPRVDYLIENRHLIKAWILTHGHEDHIGGLPFILPMVFGKESQVP
IYGAKLTLGLLKGKLEEFGLRPGSFNLKEISPDDRISVGRYFTLDLFRMTHSIPDNSGLV
IRTPVGTIVHTGDFKLDATPIDGKLSHLAKVAQAGAEGVLLLIADSTNAERPGYTPSEME
IAKELDRVIARAPGRVFVTTFASHIHRIQAVIWAAEKYGRKVAMEGRSMVRFSRIAMELG
YLKVKDRLYTLEEVKDLPDHQVLILATGSQGQPMSVLHRLAFEGHAKMAIKPGDTVILSS
SPIPGNEEAVNRVINRLYALGAYVLYPPTYKVHASGHASQEELKLILNLTTPRFFLPWHG
EVRHQTNFKWLAESMSRPPEKTLIGENGAIYRLTRDTFEKVGQVPSGVLYVDGLGVGDIT
EEILADRQHMAEEGIVVITALASQDPVVEVVSRGFVKAGERLLGEVKRMALEALQNGVRE
KKTLERIRDDIYFPVKKFLKKATGRDPMILPVVIEG
>tsc:TSC_c09640 pnp; polyribonucleotide nucleotidyltransferase; K00962 polyribonucleotide nucleotidyltransferase [EC:2.7.7.8] (A)
MPEATPNTPQAHRYETQVAGRPLVLEAGKYAKQASGSVLVRYGDTVVLATAQASEEPIEA
DFLPLTVEFEERHYAVGKIPGSFMRREGRPGEKAILSARMTDRPIRPLFPKGFRHEVQVI
VTVLSADQKNPPDILGPTAASAALMLSDIPWEGPVAAVRVGLIGGQFVLNPTLQELSESA
LDLVVAGSRDAILMVEAGAQEVDEEMLVQALEFAHREMQPILDLQEEIARALGKPKMAWT
PPEALSEEEKEAFYRLAVERGLSAVLQTASKGERSRALEAFAEALVAEALPKGEDGTPDE
SKKPLYESAFAEVVRKELRRLVLEEGKRADGRTPKDLRPIWIEVDVLPRTHGSAVFTRGE
TQVLGTVTLGTGRDEQIIDDLGIDETEKFLVHYNFPPFSTGEVKRLRGVSRREIGHGNLA
KRALKAVLPPEEAFPYTIRVVGDVLESNGSSSMATVCAGCLALMDAGVPLKAPVAGVAMG
LVWEGERAVILTDILGLEDALGDMDFKVAGTRKGVTALQMDNKVGGLPREVLKEALMQAR
EARMKILDLMESVLPAPRPELKPFAPRILSLKVPVEKIGLVIGPGGKNVRALEELGVEVD
IEEDGTVRIYSSDMEAAQKAKKRIEELTLEAKVGEIYEGTVTKITPFGAFVSLFPGTEGL
LHISQIAPGRVERVEDHLKVGDVIKVKVHRIDERGKIDLIRPELEGKIPPRRRS
>tsc:TSC_c09650 rpsO; 30S ribosomal protein S15; K02956 small subunit ribosomal protein S15 (A)
MPISKEEKQKVIEEFARFPGDTGSTEVQVALLTLRINRLSEHLKVHKHDHHSHRGLLMLV
GQRRRLLRYLEREDPERHQALVEKLGLRK
>tsc:TSC_c09660 major facilitator superfamily transporter (A)
MRLPPQVYLLGLVSFLMDVASEMVYPLLPLLLTSLGAGAGVLGLVEGIAEATASLFKVVG
GGISDRLAQRKPLLLLGYGLPALFRPILALAQTPGHVLLYRFLDRTGKGLRTAPRDALLA
ESVDRGALGRAYGLHRGLDTLGATVGPFLAFLLLPHLGIRGVFWISAIPALLAFMALFWV
KEAKPQGVKAPPSPFRITYLGTLPSPYRRFLLVSSIFALALSSNAFLLLRLKELGLSQEA
VTLAYTGYNLIYALLSYPLGSLADAIGLRRVVALGFALYALVYLGFAFAQSALGGVALLL
LYALYSAAFEGASRAYLATLIPQEAKATAIGLYHTVVGILLLPASLIFGFLWQSYGPELA
FGVGAGLALLALLFFLLDGRRARP
>tsc:TSC_c09670 conserved hypothetical protein (A)
MGFIPGRSLPWAVVLSLLPFFLQFLGLGLGDKLGQGLCGSALGVSEAEAVMYGLVNEYYL
YGQLFLVLLALKVTYALALWVLRFMYPDRDPSFASLVWKVGVGLSGVFLLLFLVTRTLPL
PFLTPLGPALLSPAPLDPLSVMMVLPEPFLLWLYFRHRP
>tsc:TSC_c09680 ctaD2; cytochrome c oxidase, subunit 1; K02274 cytochrome c oxidase subunit I [EC:1.9.3.1] (A)
MAVRTSDFSRVYEAYPEKKATLYFLVLGFIALIIGSLFGPFQALNYGNVDAYPLLKRLLP
FVQSYYQGLTLHGVLNAIVFTQLFAQAIMVYLPARELNLRPNMGLMWLSWWMAFIGLVMA
ALPLLANEATVLYTFYPPLQGHWAFYLGASIFVLSTWVSIYIVLDLWRRWKAQNPGKVTP
LATYMAVVFWLMWFIASIGLVLEAVLILLPWSFGLVEGADPLLARTLFWWTGHPIVYFWL
LPAYALIYTVLPKQAGGKLVSDPMARLAFLLFLLLSTPVGFHHQFADPGIDPTWKMIHSI
LTLFVAVPSLMTAFTVAASLEFAGRMRGGKGLFGWIKALPWDNPAFVAPVLGLLGFIPGG
AGGIVNASFTLDYVVHNTAWIPGHFHLQVASLVTLTGMGSLWWLIPNLTGKPISDGQRRL
GLAVVWLWFIGMMLMALGLHWQGLLNVPRRAYISQVPDAYTHAALPMVFNILAGIILLVA
LLLFIYGLFSVLLGRERKAELAEAPVPFAEVISGPEDRPLVQAMDRIGFWFLVAVILVVL
AYGPTLVQLFSNLNPVPGMRLW
>tsc:TSC_c09690 ctaC2; cytochrome c oxidase, subunit 2; K02275 cytochrome c oxidase subunit II [EC:1.9.3.1] (A)
MVDEHKAHKAILAYEKGWLTFAIVMLVVFIALIAYTLATHSAGVIPAGQLERVDPTKVRT
EGPWADPTQAVVQTGPNQYTVYALAFAFGYQPNPIEVPKGAEIIFKITSPDVIHGFHVEG
TNINVEVLPGEVSTVRYTFKKAGEYRIICNQYCGLGHQNMFGKIVVKE
>tsc:TSC_c09700 gliding motility protein; K06883 uncharacterized protein (A)
MSTINFANREINFKIVYYGPGLSGKTTNLKWIYSRIPEGRKGEMVSLATEDERTLFFDFL
PLDLGEVKGFKTRFHLYTVPGQVFYNASRKLILRGVDGIVFVADSAPNRLRANAESMRNM
RENLAEYGLKVEDIPVVLQVNKRDLPDALPVEMIQAVVDPEGRFPVFEAVATEGKGVFET
LKEVSRQVLARVGST
>tsc:TSC_c09710 roadblock/LC7 (A)
MVEPTLVLYGALYQRAMDILQDTLQETGARYALLIDRKGFVLAHKEALWAPKPPPLDSLA
TLVAGNAAATQALAKLLGEARFQEVVHQGEHMGLYVDEAGEAALLVLVFDENAPLGKIKL
HGKRAAETLARLAEEALANPPKLNLDTQYREEAKALLDELFGN
>tsc:TSC_c09720 ArgE/DapE/Acy1 family peptidase (A)
MEEARVLLEELVALPTVSAEGRALEEGAAKVAEVLQDLGLKAELHRGYGPPVVYAEGGEG
ERVLLFYNHYDVQPPDPLELWETEPFRLVERDGLWYGRGTHDDKGELVARVMALHLFREK
HGFLPRVKFVVEGEEEVGSPHLADYVRDKKDLLKSGAIVWEAGGVDAKGRPYLYAGLKGI
VTLELRVRTAAFDLHSSYGAVVENPIYRLSRAIASLRDEEGRVLIPGFYDRVRPLSPKEM
EVLAEIPDESEALKEAFGVRDFLGGARNLEFHQRLYAEPCVNVNGFHSGYGGPGSKTVLP
AEAFAKLDFRLVPDQDPEEIPGLLKRHLEAQGFHDVEVVVLEKGEHPARSDLSHPFVGMV
QRALEEAFGAKAVLYPNMAGSGPMHPFLHHLAAPAVGLGVGYPGSRVHSPNEHIRIQDFE
RGTLALLRLLELYFLGR
>tsc:TSC_c09730 speB; agmatinase; K01480 agmatinase [EC:3.5.3.11] (A)
MRLVFGERDTPYEEARVVVLPVPYDLSLSFLPGARRGPEAILLASRELEPFLLELGVTPE
EVGIHAAEPVPWVAGSAEESHALIREAALGHLRAGKFVVSLGGDHSITHPLVQAHREVLG
EFSLLQMDAHADLYPVWQGSIYSHASPFYRLVEEGFSLVQVGIRAIDQDSLAWARGKGVA
LFPAHRLHREGLPIREILEALGERVYISLDFDALDPSVMPSVGTPLPGGLSYRQVVDLLS
AVFQEKEVVGMDFVELSPTGQFHAEMTAAQLVYHAIGLKGLQAGWLEAHG
>tsc:TSC_c09740 putative peptidase (A)
MVVRWILGLGLLLQGMGQAQPLTIPDLWKRTYGEGGFRIEKVLEEKSRFSRVQFSYLSDH
LRVHGFANVPKGRGSFPVVVVLHGYVEPSRYRLLAYTTPYADFLAEEGYLVLHPNYRGHP
PSEGKPATGLRHAYAVDVLNLLAEVRKGVLPQADGRRIGLFGHSMGGGIAQVVALVDPRL
KGVVLYGSMSGDERRNLERIRYWSGGTRGQELLTLPPKTLAEASAWTYLERVAVPFSVHH
GIRDAQVPPEWSWELCRRLKSLGKPVECFSYPAGHLFRGPVDQAFRQRVLAFFGRVSR
>tsc:TSC_c09750 hypothetical protein (A)
MQAFFENLEALFFALAFGSVVFGLLARLLGVRRTWPFFLLAALWLVLGFLLRLE
>tsc:TSC_c09760 shikimate/quinate 5-dehydrogenase (A)
MAKRVVSVSLGSSRRDSVAELELLGEKVVLERRGTDGDFQKALCLVADLDGKVDAIGLGG
IDLYLWAGGRRYTIRDAKRLKEAARKTPVVDGSGLKHTLERRAVAQLAGLIDWKSTKVLL
PSAVDRFGLAEALHEAGAKVLYGDFIFALGLPIPLYSLSFLQKLAFVLLPVLTQLPFQLL
YPTGEKQGKRAVDWRSRYYTWADLVAGDWHYIKRHMPDEMRGKMVLTNTTTEEDVAFLRE
RGVKRLITTTPRLNGRSFGTNVMEALLVALAGRELGEEEYLRYIDLLGLRPQVLDLQEET
>tsc:TSC_c09770 efp; translation elongation factor P; K02356 elongation factor P (A)
MISVTDLRPGTKVKMEGGLWECVEYQHQKIGRGGAKVVAKFKNLETGATIERTFNSGEKL
EDIYVETRELQYLYQEGDDLVFMDLETYEQFHLPKDQVEAARFLKEGMTVLGDMYEGRPL
KITPPTVVELKVVDTPPGVRGDTVSGGSKPATLETGAVVQVPLFVEPGEVIKVDTRTGQY
VGRA
>tsc:TSC_c09780 accB; acetyl-CoA carboxylase, biotin carboxyl carrier protein; K02160 acetyl-CoA carboxylase biotin carboxyl carrier protein (A)
MTPKELKQILQALVEHGVSELTLETPDYKLTVRRGGEVQVVALPQPVTAPAAPPPSLPTP
TAPSVPAPADLAPAAGAPGLEAQEAKGAKEAKDECAGCVEVRAPIVGTFYRAPAPDAPPY
VEEGDRVEKGQVLCIIEAMKLMNEIESEVSGIVKKILVKNGEPVEYGQPLFLIQPL
>tsc:TSC_c09790 accC; acetyl-CoA carboxylase, biotin carboxylase subunit; K01961 acetyl-CoA carboxylase, biotin carboxylase subunit [EC:6.4.1.2 6.3.4.14] (A)
MKKVLIANRGEIALRIIRAAKELGIKTVVAHSTADEKSLPVLLADEAICIGPPPSGQSYL
NIPNLLSAAIVTGADAIHPGYGFLAENATFAEMCRDHGITFIGPTPENMRALGDKATARK
VAREAGVPTVPGTDELTSVEEAKRAAQEIGYPVILKASAGGGGRGMRLVHTEEELERAVQ
QAQEEARAAFGNPAIYLEKYIEEPKHIEIQVLGDGENVIHLWERDCSIQRRHQKLLEEAP
STLPWETRKAIAEAAARLARYVGYVSAGTLEFLVDKEGNFYFIEMNTRIQVEHPVTEMIT
GIDLVQAQFRIAMGEKLWLKQEEVEVRGHAIEVRINAEDPEKGFRPSIGKVETLLFPGGP
GIRVDSHLYAGYQIPPHYDSLIAKIIAWAPTREEAIKRMERALSETVIEGPGLKTTIPFH
QKVLQNAFFRRGAVYTNFVARRMEM
>tsc:TSC_c09800 conserved hypothetical protein (A)
MVEYEISDHALEGLVAHALSDLQGVRLLETAPRSLGEVFRRMKPIKVERTPEGFTVDLVL
SVDYGVSIPEAAQAVQKAVAEALYLATGEKVQAVNLTVAQVEYRKEAHA
>tsc:TSC_c09810 nusB; transcription antitermination factor NusB; K03625 N utilization substance protein B (A)
MLRRARELAMRALFAHTQGGVDLEEAFRHALEEMGGEEDSYGDSLDQEGVAFARRLLEGY
KAHAEEVDQVLRDTVEGWDFAQMSKTDLTVLRLAAYEMLYEPTPFAPLIEVAVKIANRYG
GEHSGAFVNGVLGRLYRRIQGGELKAVPKED
>tsc:TSC_c09820 folD; bifunctional protein FolD; K01491 methylenetetrahydrofolate dehydrogenase (NADP+) / methenyltetrahydrofolate cyclohydrolase [EC:1.5.1.5 3.5.4.9] (A)
MTLARTLSGHEVAETVYRELRETLSSLPFVPSLRVIRLGEDPASVSYVRLKDKRARELGL
LSQVEVFPADTPEEALLGRIEALNQDPEVDGILVQLPLPAHIRTERVLEAISPLKDVDGF
HPLNVGKLWSGGEGLFPCTPLGVVHLLKHYGVELRGKEVVVLGRSNIVGKPLAGLLLRED
ATVTVVHSRTRNLPEVTRRAEVLVVAVGRPHLVRKEWVRPGAIVVDVGVNRVEGKLLGDV
HPEVAEVASALTPVPGGVGPMTVAMLMANTVKAALLRRHGAPR
>tsc:TSC_c09830 conserved hypothetical protein; K09775 uncharacterized protein (A)
MELLANQVFWTAILANFLAQTLKLFFYYLLEGRFQWERFLETGGMPSSHSATVSALAMGV
GFQEGFGSTLFAVAAVFALIVMYDATGIRRAAGMQAQLLNQLVKELQQVLGKEPAPEPLK
ELLGHTYLEVLVGALLGGLVAFLSFHLFPAA
>tsc:TSC_c09840 hypothetical protein (A)
METVAFGVLLFFGLLNLWVFHRFKKPLLPLVLALFISFLVFFLSPVLGLLVFLLGQTLAF
YAAGKR
>tsc:TSC_c09850 iron-sulfur protein (A)
MLTLPEKILFILLLAGSLYYAYTGFRRVYLAIRRGRAEDRFDRLPERIGRALWLTLTQQT
VFKRRPLVSLLHAFVFYGFVYYLLVNLVDLLEGYFPLHTQGGLWNPYNLIADLLTAAILV
GILGLMLRRYLLAPQDFTWNPKVPLHERVRQGIPRDSAIVGAFITFHVGSRLLSKAAGLA
QGEPDPFQPVASFLATLLAGLSPSSLVVLEHFFWWGALGSILLFLPYFPRSKHIHLMMGP
INLAFRQEKPGALLPLDFEKEEEKFGAEKLEDLSWKRLLDAYACIMCNRCQEACPAYATG
KALSPAAIVISERYELNGILPAFASGQESPRPLMDFALNEEALWACTTCMACVEVCPVGN
EPMLHILDVRRAKVLMEGEFPQELNNAFRGMERSGNPWGIGQDKRLDWAEGLSVPTVEER
PHPEVLYWVGCAASYDPRAQKIARSMVEILNASGVDWAVLGRKEKCTGDSARRAGNEYLF
FQLATENVETLNQVAPKTIVTTCPHCFHTLGNEYKAFGGEYRVVHHSEFIAELLRAGRLK
VSEETQRVVFHDPCYLGRHNGVYEAPREVLKGVGFVLSEPPRNRERSFCCGAGGAQFWKE
EEPGAMRVSENRYRELKGTGAEVIATGCPFCMAMMNVEVAQDETPPEVLDIAELVARGLK
A
>tsc:TSC_c09860 methyltransferase (A)
MPRDWDAFYRQAALERAPAQVVRAYGPFAPKGPVLDLAGGLGRNALYFLDRGHPVVLVEK
SREALRKLKGIRGLTLVELDLEDPKALMHLPKGPFAAILMSYYVNRPLLKALPPLLAPGG
LLLVEGFSRREAVRRNRPESPFYWEPYELLTPPPGLVLRAFGEGWMEGYRVFAVYQNPRP
>tsc:TSC_c09870 integral membrane protein TerC family (A)
MNPETFLVLLSVAALEALLSGDNALVLAVMVRPLPTHLRRKALFYGVLGAYLLRGLALLF
AVYVIRLWWVQVLGGLYLLFLMLQHFRNHPEAKPLPEATAREFWRVVLLINLVDLAFAVD
SILAVVAFSKDLLLVFLGVALGILFIRLAAGYVVAVMERYPSLEKVAYALVGWAGVKLLL
EGSATLAELLHRPELAWHLPKPAFWGVTFLILLGGSLLALRKHA
>tsc:TSC_c09880 ferric enterobactin esterase-related protein; K07214 enterochelin esterase and related enzymes (A)
MVRVSKRTVTFFPPAQARALIGDFTDWERNPIPLQGPVTLEFPEGAYVEYAFLDERGRPF
PDPENPERADNPWWTYPRAVRLPGHRFEAPPEPREEPKVERHRLGERRFYVAETGTSPKA
TLVAQDGVAFYRTAGLHKVAQALVEAGEIPPVRLVFVEPIDRNQEYRFSEAYEEEFHRVL
GEVERSKGPLGEIVLVGASLGGLFSLWQALRHPGRFPKVLALSPALKAHPGGTDAYRDRE
WLLERYAEAQVLPRIYLEVGLLEWLLAPVRRFAALLADRKVPHAYRERASGHNWVTWKQA
LAPGLRYLLGEA
>tsc:TSC_c09890 conserved hypothetical protein (A)
MLKAMRRLVWLLLLALSLALAQKSGGGAGGRPYSPSPPPMSPGPAPVFPSPAPSYPSYPG
PVVVYPGGGGSLGIVPVLVVLGLVLVTAYMVRGLRQAGEGPTASVARLRLALLARPQVQK
ALRQLAEEADTTSAKGLADLLDEAALLLLREEPAWRFGDYQVAAGSEEEVLARFDAWMLE
ERSKYQETFRHFEGKKHALEAYQARVEPGGRYLVVSLLLADRRLLPPQSPLTRSRARQAL
MDLAGSSAFTLLAAYLSWTPEREGEALTEEELLLLYPELEKL
>tsc:TSC_c09900 lon2; ATP-dependent protease La; K01338 ATP-dependent Lon protease [EC:3.4.21.53] (A)
MDEKGERRETMLPETLPVCPVRGSVIYPTMVMPIDAGRPVSIRAIDEALTRERVLLIVSQ
KDKEVENPKPSDLYEVGTACNILKMRKNPDGSVQVLVQAFARVRVREWLDLGDHLEARGE
VLSDEPADPTLVKALVREVKDKFQALLKEGKYLAPEVAQFVLNLEDPSQLADYIAFHMDF
RLEDKQRVLETQNVAERLKRVLVLLEAELELIETQRRIQQQVKEEIDRNQREYFLREQMK
AIQRELHGEEGAEEVEEFRRKVEELNLPPVVRQEVERELNRFARMHPDSAEASVIRTYLD
WIVNLPWNIRTEDNLDLNRAKEILERDHYGLEKVKDRVLEYLAVRKLKAERAKRGEIPPD
EVNKGPILLFVGPPGVGKTSIAKSIAEALGRKYVRISLGGVRDESDIRGHRRTYIGAMPG
RIIQGLRQAGTKNPVFLLDEVDKLGISYQGDPAAALLEVLDPAQNKEFVDHYLGVPFDLS
EVMFICTANFPQNIPAPLWDRMEAIEFTSYIEQEKLEIAKRYLLPRQMRETGLLEGQVVI
TEAALMRLITHYTREAGVRQLEREIGSLLRKAARQILEEGKKRVRITERDLEKYLGPPRY
LPETEAREPQVGVATGMYYTPVGGDIMFVEVSVMPGKGNLILTGQLGDVMKESARAALSY
AKRNAERFGIPLKRFEESDIHIHVPAGAIPKEGPSAGVAIVSALVSALTEVPVRHDIAMT
GEITLTGRVLPIGGVKEKVLGARRAGIREVILPKQNEADLSDIPKPLRQNMTFHFVEHLD
QVLDLALVGGLKALEHRAREAKAKGSRARSKKEVVAHA
>tsc:TSC_c09910 glycosyltransferase (A)
MGSLLSPFAGLGVRVLRLGLVAYPGLGGSGIVATELAHRLAQMGHRVYLFATERPFRLPK
DSPVVYIPVDLPFYPVFPGPLYTLSLAGVLEREARRLGLELVHTHYAIPHAAAAYLGLGE
ELPLVHTLHGTDVSVLGMDPAFHGPTRKALQRAKATTAVSRALAQEAQKAFGVSPVVIHN
AVDPDRFYPRPDRKKLYAEEGEWLLVHASNFRPIKRVPDIVRAFAKVRRKVQARLLLLGK
GPEEGEAKRVAEELGVERWVTFHPPTPHPEEILGAADLFLLASEEESFGQAALEALASGV
PVVATAVGGVPELVRPEVGRLVELGDLEGFAQAVLDLLAHPKLPSMRKAAREYAIARFHP
ERITQAYLEVYQKALEDSP
>tsc:TSC_c09920 conserved hypothetical protein (A)
MGARISRWLAILALLALPGALAQDWRLTRSQTLTQAGAREWRYTLGPSGKEAQELWRKLS
SQYQDHLRAGYRVDLGAWRVYFLGGKLRLEPHCPAVNPACFTFGALPVPKERQDRFLLEL
SQLLHQALTQAQTTGGVVLLSRLFRLEVPRGANPPYPASPSGWRP
>tsc:TSC_c09930 conserved hypothetical protein (A)
MKPLKRQGASHRKGNGKTLWVFRLSLLLERLRPRVYLKPPPALVQELKQVRQPLRLDLPY
YAAHSGQEYVLIPWDAYMEEGEEILRNL
>tsc:TSC_c09940 von Willebrand factor, type A (A)
MKAIRYSRYEGSLEDLSPEEILSLLEDFLLDSGFSDPFQRYDPDPERQPTLEDLYDALLE
ALLKNELVPEDWLREARFADRKEETRLHQAITRLMEKLREAGYIRLPGEDPTNPARSGYK
GEAGEARFELTEKASDFLGLKSLRELLGALGRNAPGLHPTPHHAPGVEKTGETKEWEWGD
PLELNVPETLKKAMAKGLTELSHGDLVIDLSEYTASMSTVVLLDCSHSMILYGEDRFTPA
KKVALALAHLIRTQYPGDRVRFVLFHDTAEEIPLSRLPLAQVGPYHTNTKAGLELARTLL
KKMGGEMRQIILITDGKPSAITLPSGEIYKNAWGLDPLILAETLKEATLARKEGIPIHTF
MLAREPELLAFVKKLSQITRGKAYLTHPGNIGRYLLLDFLNKKVQRN
>tsc:TSC_c09950 nucleotidyltransferase substrate-binding protein (A)
MGRVLERLEVARRALRTLEEVAYLEEPSPLERDAAIQRFEYTYEAFWKALQAFLREREGL
EVASPKRAFRLAHETGLMAEEEARLALAMADDRNLTVHTYNEALAQAIFRRLRSYAELMG
RVLRRMDEGHSL
>tsc:TSC_c09960 putative nucleotidyltransferase; K07076 uncharacterized protein (A)
MATSLERDKEAVLQALAPYLQGRGVKLILYGSHARQEAGRGSDLDLALLGPKPLGELLPL
LREALEEAPVLRRVDLVDLGEVDPAFRERVLREGVVWAEF
>tsc:TSC_c09970 magnesium-chelatase, subunit ChlI; K03405 magnesium chelatase subunit I [EC:6.6.1.1] (A)
MKAKTLGELRRTYPLGKLKRTVKDEARENLKEKLRKGERLFPGIHGYEDTVIPALVQAIL
AKQNFILLGTRGQAKSRILRSLVNLLDEEIPALATELRDNPLRPISPEGKRLLEEAKDEA
PIVWITREERYVEKLATPDTTVADLLGDMDPIKAARKGTGMADLESIHFGLLPRANRGIF
AVNELADLAPKVQVALFNILEEGDVQIRGYPIRLPLDVWLVFTANPQDYTARGRIVTPLK
DRIGSEIRTHYPKTLEEGLRISAQEAYVPEEVVLPEWIRLSVEAVAFAAREDRRVDQTAG
VSQRLSISLLEVVAASAERRALIQGTRPVARPLDLYAGLPAITGKLELEYEGELQGAEKV
ARDLVQRAFGMVLPRYRPRTDTIVAYFEEGNLLTLPEGSVEEALNAMEEVPGLLEAARSL
AESQESEVLLSAAEFVLEGLVGRRKLARGEMSYQAAERTRSYGN
>tsc:TSC_c09980 hepn domain protein (A)
MNRARDWVEQARYNLRHAIGSLGLEDYAWACFASQQAAEAALKGLHLARGQVAWGHSIQD
LLAGLPGEIEVPEELLEAAKVLDKYYIPTRYPDAHPAGPAARAYTRGEAEEAIRLAEKVL
RFVEEVL
>tsc:TSC_c09990 DNA polymerase, beta domain protein region (A)
MRIFTFDPQARRAELEQATARLAERPEVLAVVLFGSLARGEATAMSDADLFVLLESSPLP
FPERLVLYRPEGIRGVEVFPYTWEEAVKGLSEGHGLVHAALKEGIPLFEREEAWARLRGL
ASFPS
>tsc:TSC_c10000 hslV; ATP-dependent protease HslVU, peptidase subunit; K01419 ATP-dependent HslUV protease, peptidase subunit HslV [EC:3.4.25.2] (A)
MEIHGTTILAVRKDGVTALAGDGQVTFGQTVLKRGAVKVRRLEVGEGILVGFAGGVADAL
SLLERFEEKLKEAKGNLLKGAVETAKLWRTDRVLRHLQAMIIAADREGMVLLSGSGEVIT
PEEPLLAVGSGGPYALAAAKALYRHSSLSAREIAEEALRIAAEVDLYTSGQVTVLTLGEA
>tsc:TSC_c10010 hslU; ATP-dependent protease HslVU, ATPase subunit; K03667 ATP-dependent HslUV protease ATP-binding subunit HslU (A)
MNLTPAEIVRELSKHIVGQEAAKRAVAVALRNRYRRKKLPPEVAREVTPKNILMIGPTGV
GKTEIARRLARLAGAPFVKVEATKFTEVGYVGRDVDAIVRDLAEASYQLVMEEMKKKVEE
KALALAEEELATLLRASVAEVRAGRLDSLSVEVQVEEEMSLPFMGVLGGEGFGGMGEMLK
GLLPKRPVRKRMTVKEAREVLKNQHAERLIDKEELKEEARRRAQEDGIVFIDEIDKVARR
EGTVGPDVSGEGVQRDLLPIVEGTVVSTRIGPVSTEHVLFIAAGAFHVAKPSDLIPELQG
RFPIRVELSPLGPEEFYRILKEPENSLIRQYTELLRADGTELVFHEDALRAIAEAAYRAN
QELEDIGARRLATVLERVLEEVSFQTDLGRVEITRAYVEQRLEAVFASPDLTRFVL
>tsc:TSC_c10020 tetratricopeptide repeat domain protein (A)
MRWILLALGLLTVPSLAQTPPPPSNQVEKQDAFRLGVQLYALGRYEAALELFERALKEKP
QDPDVVYWLARAQLKVGLLNPALENAKGLVARNPRYIGGYMVLSEAYVALFRASEDREKG
KTYLEQALTVLRDAERVNPRYAPLYAQRGLVYAFLGQADKAEEAFKKALSLQDSAEVRAA
LAELYLAAGRLDEALEQYGKAVQLSPQDGNLRVRYASALLVKGRAEEAARVLEEGHRLKP
LDAEGWYTLGQAYFVLGRHKEAGVALENAVALAPLRFPVAYYYLGQIYLALGDAQKAKSR
LTVAVRLEPKRAEYRYQLCLANEKLGDKEGARYQCQEALKLKPGYREAEEVLKRL
>tsc:TSC_c10030 formate dehydrogenase, subunit alpha; K00123 formate dehydrogenase major subunit [EC:1.2.1.2] (A)
MLTRRKFIGLAGAVTGGALFLERGMAQGARPVLRKPIGEKPLICPYCATGCGMIAAVQGG
RLVNLEGDPDHPINQGALCSKGQAARGFVQSPYRVTKVLYRAPGSDRWEEKDWEWALGRI
ARLIKDTRDRGWVEVDDQGQVVRRTESIATLGTSVGSNEEAYAMSKLFRALGIVYIEHQA
RICHSSTVPALGTSFGRGAMTNHPIDFKNADVILVQGGNPAEQHPLTFRWILEAKERGAK
LIVVDPRFNRTASKADIFAQIRPGTDIAFMGGMIRYILENKRYDEFYVKHYTNASFLVNP
EFKTATELDGLFSGYDPEKRTYDTSTWAYQVDENGQVRTDPTLQDPHCVFQLLRKQYERY
TPEVVSKITGIPVEKLLAIYDLYSSTGRPDRAGTITYAMGATQHTYGTQHIRTYAIVQLL
LGNIGLPGGGVNALRGHSNVQGSTDFALLYHDLPGYLGLPTGDKPTLEEWIASRVPKANY
APSANWWQNYPKYFISLLKAWWPEVDPKEAYGYLPKLSPHKGGIPDKSADYSHYAIFHAM
LAGRIEGLIAIGQNPANSAANANLARKALDSLKWLVVVDPMETETAAHWKRPGVNPKEIQ
TEVFLLPSAVWAEKSGSITNTGRWAQWYDKALDPPGEAKEELWILTELVQRLKKLYAEEG
GPNKEAILNLSWWEHSEHMAEEVAKEYNGYDLTTGKLMAKFADLRDDGTTACGNWLYCGA
FTEEGNKMARRDPRDTHPLGLGLFQNWAYAWPANRRILYNRASTDLKGQPRNPAKWLVRW
NPKEEKWEGDVPDGVAPPDKALPFIMLPEGVGRLFAAQLKDGPFPEHYEPWESALANLIS
GQDKNPVCKVWVGDLDVYGTPEEYPIVATTYRLTEHWHTGMMSRNVPWLLEIQPDPFVEM
DVELAKSLGVKNGEWVRIKSARGEMKAVALVTPRVQPVKVGDKTLHQVGIVIHWGYQGGN
PGDSANQLTPQALDPNSFIQETKAFLVRIEKI
>tsc:TSC_c10040 formate dehydrogenase, nitrate-inducible, iron-sulfur subunit; K00124 formate dehydrogenase iron-sulfur subunit (A)
MPNPKDYAILFDASRCIGCKACQVACKQWNDLEAEKTENRGSYANPPRLTAHTWISMRYY
EGLRPDGDPYFDFIRGSCMHCTHAPCVASCPTGAMAHREGGVVTVDEKTCIGCRSCVQAC
PYEAVHFDEARGVVHKCTMCYDRISNGDQPACVKACPTDALTFGTYQEIRAMAEERVRVL
KERGYARANVYGLAELGGTHVLYVLTEHPSQYDLPKAVREAEKRAATGWLSAGIAAAALG
AGLKFIVERREALKGGGQ
>tsc:TSC_c10050 polysulphide reductase NrfD (A)
MITINLPNPMGEEHWGLWIALYFFLAGTTGGAYLLSVLFYGKDQGLVRRSALWAFLGVAV
GAGLLVIDLGQPLRFLNLLLNGFHPASVMWLGSWFLVLAGAGLLWVYLKPTSRGVQQGVA
VLVALVVGYTAVLLMQTAKPFWNASPLLPWLFLASAATAGGALLQLWYPHEKLSRLVIAS
ALVEGAVLALHLIWTYPAATPGVLALLVGPLAWAFWGFVVVGWGLPLFLERRNVALAALL
TLVGAFLLRYFVVMAGQV
>tsc:TSC_c10060 conserved hypothetical protein; K02380 FdhE protein (A)
METLEAVHRRLSQLARRREPWPEALKEALLDVQQAVEQVAPGLLSGVRLPTQDELLQDAE
RLRRGEVPEDPAYAFWLHQALRLISWPEEGDGGLPGKDWAERCPACGGFPDVGYLDAEGR
RFHVCAFCDTSFRALRLACPYCGEARADHLVYYEEGPYRVYVCRSCGERFVVQDLRLKAE
LDLPVLRARAAWYALAEEEDVEV
>tsc:TSC_c10070 formate dehydrogenase, subunit FdhD; K02379 FdhD protein (A)
MWRFEGGRFQEEAYSLPEEERFLLLVNGKPWASFSYTPGDEVYLALGHLFLSGVLSGLEG
VRWLVGEGVVAVDLPGDPEKGVGVRDSGCAAGLRYGEPRLSPLPKVPLDPELPLELMAQL
RQHAVRYARTRGIHGAALFDLSGRLLYLNEDIGRHNAVDRLAGYMLLEGVRPPVLLAVTG
RVSQEMAGKAIGMGAVLLASRTGATAPAVSLAQRYGLALAAYVRPTGYRLYAPGGMPVPE
GVLRP
>tsc:TSC_c10080 conserved domain protein; K03116 sec-independent protein translocase protein TatA (A)
MEILLILLVILLLFGAKKLPELARGIGQSAKEFKKGLQEGEEKKEEPKA
>tsc:TSC_c10120 transposase (A)
MPAKGLKPRKRADGRWEARPYLRMEDGTLKRVSVFGRTAEEALRKARELVTLHEKGLLPR
RDPRTLQAFAEAWLARKEKSLAAKTLANYRREVGYFLKYLGQKRLQDIRPLDIRQALDRM
AAEGLGVRAQKKALLHLRALFKEALGLELVARDPTAAVRLKAERRPKAGRSLEPHEAEAL
LAAFDAWPTWGVGMALRLCLALGLRAGEALGLKWGDIDLEAGTLSVRRAWTCLGGRGHLT
TPKTSRAQRTIPVPRATLGRLRDRWETLVAQGLRPKDLKEWWVFPSEKDPSRPLNPHSLN
HALRKMTAKLGIPPVRVHDLRHSYGSLLLANGAPLELVAERMGHASPNVTLSVYRHLLAH
ERTAWVVDPEDLIRRPRAQA
>tsc:TSC_c10130 helix-turn-helix Fis-type (A)
MGMARRYTKREVLKAIEGSGGVLSTVARRLGCSWHTAQAYVQRWPETQEAFQAERERILD
LAEATLFRAVQEGDVQAAKWVLSRLGKSRGYGDHVEVSGHQAVEVVLRWPEEEEEEVPS
>tsc:TSC_c10140 conserved hypothetical protein (A)
MQTPTRAPSLWTLVRSDLPTLAERLKAARPPKLRILVDGRVIYWALALPTAEDLQRHARW
PGQSAPSLEGWLLEYLERLERAYPGAREVEILGLWAGDPPRLERVARFWVQPKEGYLSSP
SGCENANGYG
>tsc:TSC_c10150 conserved hypothetical protein (A)
MSALDALRTAPEVVPEQVWPEPLPLFRDPEAPEPFPLGALGGLEGVVRETLRIVQAPDAL
VAASYLAAVSLAVQGLANVVVDGRVHPLSLYLLTIGESSERKSSVDAIATAPLRERQKTL
YLAQEEAIAVWEGQVAAWEAERKRILGDKKQSREAKEEALRRLGPPPTKPWSGMFLVSEP
TYEGLVKLLADGWPLAGLFAHEGGGFLGGHAMSKDHRLRTIAGLSELWDGKPIDRARSGD
GVTLLFNRRAAVHLLVQPMVARTLLGDPLARDQGILSRFLTAEPVSTAGTRRYVEEAVED
TPAYQGYAARLRLAWEGVESSLLSDPESRRQGLRLRNIPLAPEAKALWVEFYNHVEAHLK
GDLAPIRGFAGKLPEHALRLAGVLALYHNPEAASISKEHLESGIALAEFYGAEALRLTGG
YRIPRPLALAQEVLTWIIARTQGRTPRMVYLQEVYQFGPSEVRSAKAAREVLRLLEEHGY
LAHRPNAEVEGATRRDAWEVNPHAIP
>tsc:TSC_c10160 virulence-associated protein E (A)
MHDTLQHILAATRAQPAGQSSWQGHCPAHDDRNPSLSISLKEGRILLHCHAGCAPEAVLE
AVGLTWRDLYAREARPWEAPGYYRPVAPERPSTPIEARERWVRWWASATPGHPLLRAYLR
ARGLSVDPPPSLRLALWGETPFMLARVLDLRGQVVGLHMTELLPDGSGRKAKRLAKGSHP
QGGAIRLYALRPGEPLALTEGIETGLAVHQATGWPVWACVSAGGLAAVQLPAEAREVVIC
ADHDQAGLEAAHKLARRLLSEGRRVRVAVPPREGMDWLDVVAEEVAQ
>tsc:TSC_c10170 hypothetical protein (A)
MRLGRRVLIPLAEVERLLGGALPAAHTAAEAPSAVSAVNEEPEKGNPAQGTRG
>tsc:TSC_c10180 hypothetical protein (A)
MEGIAPDQPASLLTQGREAVGGDMEWFREGALRAVQAAQESFRWLQPSISALALDPVSRA
FEHFQRVFRAVERFQRPFRALEGVQRVFRVVQAVQEAAQKPFRLLRDLLYRDALVAAQQA
LQEAWRREALGGGRVRRVRLDSSTLPYSLLTRFFDGRRLNIRKLILALLSLFFLPTVFQA
VNGDQEPEEPSRTAAPLGPDPPRPLIRLIVPRTIQPIAGPSAA
>tsc:TSC_c10190 rbsA1; ribose import ATP-binding protein RbsA; K02056 simple sugar transport system ATP-binding protein [EC:3.6.3.17] (A)
MVSSRPALVARSMLKLENITKRFGSVVANRRITLEVARGEVLALLGENGAGKTTLVSILY
GLYAPDEGRILLEGKEVRIPSPKAAQRLGIALVPQHPELIEAHTVAENLALGLDLPLAFS
RRALVRRLEALLEGHPLGVDLEAPVARLSAGEKQRVELLRALLNRPRVLVLDEPTSVLTP
KEVEGLFQEIRRLKALGLAVIFISHKLEEVLAIAERIAVLRAGEKVGEVWRQEADKDLLV
RLMVGRSLAPPPKVPPPREEVVLEVEDLLVPRHGFPVQGVSFTLRAGEVLGIAGVAGSGQ
AELVQALAGLRPHQGRVRFLGKPWPRDPMGLFRQGVAHIPEERSMGVVGGMSVAENLALR
TYPRFVRWGLLDYRAMEKEAEGLIQRYGIRTPSPRTPVRFLSGGNVQKVILARELWGGPR
LLLAMHPTYGLDVGATEEVHGRILELVQGGAAVLLVSEDLDEILALSHRVAALYHGRFVG
PVLREEADRERLGRMMTEGRV
>tsc:TSC_c10200 sugar ABC transporter, permease protein; K02057 simple sugar transport system permease protein (A)
MGLAEVGRRTIPLLLIGAGLALAFRVGFFNIGAEGQLLMGAVGGAYVALFLPPGPWTLPL
MFLLGGGLGAVWSGLAAWLRVRFGANEILTTLMQNYLVYYLVVYLVAGPWKGQMVFGFLY
TDRFPPEAQLPRLGDTLVHWPTLLLGIAAALGLQLLLFRTPLGFEWRILGENPEAARYLG
LKGGRLILLAALLSGFLAGLAGVGEVAGIHLRLLEPAQISLGYGFTAILVAWLARGRPLW
ALLTAPLLGLILAGGDALKLALSMPFRVVDVVAGLLLLSLIGAEALSQRRLVWRR
>tsc:TSC_c10210 sugar ABC transporter, permease protein; K02057 simple sugar transport system permease protein (A)
MEEALVRAVLFGTPILLASLGALLSERGGVVSLGVEGMMALSALAAFAAALEAGPVWGVL
FGVGVGSLLGLFLGVFAVFLRANQFVAGLALAALGLGASGLLGKRYEGTPLPDPLPEGVL
AGLALILALGLHLLLSRTRYGLYLRSVGENPKAADLFGVSVDGVRYLALALGGGMIGLAG
AYLSLAYRPSWTDGMTSGLGWVAIALVILAGWQPLRAVLGAYFFGLLFFLQFRLQGSVPI
PSEAFAAMPYLLVILVLALSGRARAPKALGQPFDRGR
>tsc:TSC_c10220 ABC transporter periplasmic binding protein; K02058 simple sugar transport system substrate-binding protein (A)
MLLLALGLAWAQGDKRKACFIYVGPIGDAGWTYAHDQGRKKAEAALPWLETRYVESVPEA
QALPVIDRFVKEGCQVIFATSFGYMEAVLEGAKKYPNVIFAHATGVKRAPNVATYMADFY
QVYYLNGLAAGALSKTGKVGYVAAFPIPEVKRHINAFTLGVRAVNPKAQVLVRWINAWYD
PAKAREATEALLAQGADVFAFTEDTPTVIQTAAKKGAYSFGHYTPMLKFAPDHVVSGQIV
HWEVIYIDFLKKVKEGVYTAKNLQNVDYFWLLQHKAVEMGADYGVPINPKHVPLLQKAEM
TVGGKKVSVYDRIMSLLKDMQSPKPTFDPFTGPIQDRKGVVRIPAGKKATLQELLTMEWA
APGMVGDWPGEPK
>tsc:TSC_c10230 gabT1; 4-aminobutyrate aminotransferase; K00823 4-aminobutyrate aminotransferase [EC:2.6.1.19] (A)
MKPRIHTPLPGPKAQALLERGQAVLSTSYIRPYPFVPARGQGVFLEDVDGNIFLDFMAGI
AVNTTGYAHPRVLEAVRAQAERFAHVCFSDFTHEPTLSLAERLVGRLGGGYRVFFGNSGT
EGIEAAIKLVRHHTGRPYLLAFTGAFHGRSLGALSLTASKSAYRKGFSPLLPGVVHVPFP
NPFRPPLGARPEEVGKAVLEYLEHLFRTVVPPEEVAAFFLEPIQGEGGYLVPPPGFIPEL
KALLERYGILLVADEVQSGAGRTGHFFALEHEGVKADVYVLAKGLASGYPLSALLFREEL
ASWRPGAHGTTFGGQAVAAAAAHATLDLLEAGLMENARQVGAYLLRELKAMQGRFPFLGD
VRGRGLMIGLDFGTQEEERPDLRDKAVELAFKKGLLLLPAGPSALRIAPPLILKEEEAAM
GLEILEAVFQAL
>tsc:TSC_c10240 MutT/nudix family protein; K01515 ADP-ribose pyrophosphatase [EC:3.6.1.13] (A)
MSPWERIELEEILTEPVRLVKERVRTHTGKELTYIYRPGPVAASFVLPVTPRATALLIRQ
YRHPTGKFLLEIPAGKVDPGENPLEAAQRELMEEVGARAGRFLPLPPFHPQPSFTAVVFH
PFLALEAEVVGRPALEDGELLETVELSLKEVYRLLETGEIQDASTALTLFYARPYLKAEG
LLV
>tsc:TSC_c10250 conserved hypothetical protein; K09117 uncharacterized protein (A)
MSIYEAIKETIKEAMKARDQKTLDFARVVKAELDRKGDGKPLPDVEAVKVLKALREIALE
QGNTFEVEFLDRFLPKEMSEEEIEAWIRENIDLSQFKTPLAAIGVVTKALGPRAPGEKVR
RVIERLAK
>tsc:TSC_c10260 purH; phosphoribosylaminoimidazolecarboxamide formyltransferase/IMP cyclohydrolase; K00602 phosphoribosylaminoimidazolecarboxamide formyltransferase / IMP cyclohydrolase [EC:2.1.2.3 3.5.4.10] (A)
MRLMWALLSVSDKRGLVPFAQGLLRLGYRLLATGGTHRALVEAGFPVTYISDFTGFPEVL
EGRVKTLHPKVHAGLLARPDQEEELKALGFERIGVLAVNLYPFQETVARGADFAEALEQI
DIGGPAMLRAAAKNHMAVLPVCDPEDYPRVLQALEEGPSLEFRRELARKAFAHTASYDAA
IAEWLAGEKFPPEKFLVLRRESPLRYGENPHQEAALYRVYEERGPLLEARVLQGKAMSFN
NYLDAEAAWNLVSEFEGPACVAIKHQNPCGVALGEGPLEAYRKAYEADPVSIFGGIVAFN
REVDGPTAEAMREVFLEVVLAPGFTPEALAVFSRKKNLRLLEVPFPAQGAYLDLRRLRGG
VLLQDADTLDPMEPKVVTQKAPTQEEWQDLLFAWKVVKHVRSNAIVVAKGGQTLGIGVGQ
TNRYASAKHALKTAKEKARGAVLASDAFFPFDDVVRLAGEFGIGAIIQPGGSVRDEDSIR
AADELGMAMVFTGVRHFKH
>tsc:TSC_c10270 hypothetical protein (A)
MKAHVRYTISLDPILAQYVEEMRTRLGLTRSEVFALALKRLREVELAQGYRDLAKDADFL
QDPLLDSGLEETLAETSWS
>tsc:TSC_c10280 mazE; transcriptional modulator of MazE/toxin, MazF; K07171 mRNA interferase MazF [EC:3.1.-.-] (A)
MELRRGDILLVDFDPGSPGEAAKVRPAILVTNDVANAYSPVLVVVPLTSNISRIYPFELF
LPADRTGLDRDSKAQVQLIRHVHRRRVRAHLGTLPGDLLEALDIRIREHLGLE
>tsc:TSC_c10290 fatty acid desaturase; K10255 acyl-lipid omega-6 desaturase (Delta-12 desaturase) [EC:1.14.19.23 1.14.19.45] (A)
MKKIEPKDWIPLIKPYAKPNTLRSLRQVADTLLPLLLLFYLAHKALSVSLALTLLLDFAA
ALFLVRLFILQHDAGHGSFFPRKWANDLLGFFTGVLTLVPYHHWQLSHARHHATSGNLDK
RGVGDIYTMTLEEYLKASPWDRLKYRLYRNPWIMFFLGPIYVFMLSYRLPLGYGSDKPSV
RNSVALTNLFLALLLAGIVVFFGVKTLLFVYLPIQYLAGMIGIFLFYVQHQFEDVYWEHD
PRWEYLKAAMEGSTYLKLPKVLQWLTGNIGFHHIHHLAPKIPNYLLPKVQEEVDLVKVAP
TVTLKDAFKIAFADMHLYDEESRKLVGFKEAHQRLREAQGKKAY
>tsc:TSC_c10300 dtd; D-tyrosyl-tRNA(Tyr) deacylase; K07560 D-tyrosyl-tRNA(Tyr) deacylase [EC:3.1.-.-] (A)
MRAVVQRVTEAFVEVEGEEVGRIGLGLLVLLGVGQKDTVEDAHYLARKIVSLRIFQDEAG
KMNRSLKEVGGEVLLVSQFTLYADTRKGNRPSFIKAAPPDVGKRLYEAAIEAFLQQGVHV
ETGIYGAHMRVHLVNDGPVTLLLDSEERLRPR
>tsc:TSC_c10310 DegV family protein (A)
MPTASKVAFVADSTLGLSPEGALKQGIHVVPQQVIWGNRTLRDQLDITDEEVLDLLRRGE
RLSTSQVALEDLRSTYETLLQTHERVLSVHVSGHLSGTVATAMAVAREFGERVKVLDSWS
LNGGLLLVLEEARRLLIRGVAWEHLEEAVAPYRERVRGYVLPETLIYLHRSGRISGLQRF
MGGLLSILPVLEVKGGRVLAGPRVRGFKEGLRRLVELFRRDFPDGGLVYLAHAGNPEGAR
TLGEALRAEGVEVLGTLRAGAAVSVHAGPGTVALFAGPRG
>tsc:TSC_c10320 degV1; DegV protein (A)
MKVALITDSTSDLPRALRERLGVRVVPLYVNLGGRIYRDWEEITPEEIFKKVREGEAFPT
TSQPSPEDFQRAYQEALQEADHVLSIHISAKLSGTVQSALLAAQNFPERITVFDSQAASL
GIGMMLLRAHELLQAGQALPEVIRELERIRQDHFVRFSVVTLEFLKRGGRIGGAQALLGT
LLGIKPILTLKEGRVEAAGRARGERKAREEILKDFQAWARGREHIRAFFLYGAEENAVRE
LKEMVLASGLPVEEALVSELGAVIASHTGPGTYGFYAYSL
>tsc:TSC_c10330 serA; phosphoglycerate dehydrogenase; K00058 D-3-phosphoglycerate dehydrogenase [EC:1.1.1.95] (A)
MWRVLVSDEMRLGDVKYPGVLLDYRPGIGREELLEIIPAYDALITRSRTQVDAELLKRGK
RLKVVGRGGVGVDNVDLEAASRLGILVVNVPEANTRSAAELAFGLLLAAARGIALSDRKI
RAGEWDRKFLGLELKGKTLGIVGLGRIGSQVARFAKGFEMRVLAYDPYIPRTRAESLGVE
LLEDLSDLLRQSHFLTVHTPLTEETWGMIGRRELYLLPRGAVVVNAARGGIVDEKALLEV
LEEGHLFAAGLDVFAQEPPPKDHPLLNHPKVVLTAHLGANTFEAQDRVGEAVLERVVRTL
EGDLSYALNTGFDPEALEALRGFLPLGEALGKLLAQITRGRPEVLEVSFLGRFEKDPEPV
ASAVAKGFLSRVLGEEMVNLVSARPLLKDRGIRLVTRRQEEAGEYTRLLEVRLATDQEER
RARGVVMAGKPRLVGIDDYALEVVPEGYMLVCINYDRPGVVGQVGTLLGEAGVNIAGMQL
GRDVPGGRALFVLTVDEKPSPEVLEALRALPVLERVDLAEL
>tsc:TSC_c10340 regulatory protein MarR (A)
MDSALKRWVEETALLFESAGLPRMAGRVLAYLLVAEPPEKSAREISEALSASKGALSPAL
NLLVRLHLAERLRRPGERADRYAVHPGAWKRLLMEKARALALYREQAEKGLALVGEERGV
RLREMRDVYAFFERELPKLLEKFAEEA
>tsc:TSC_c10350 efflux ABC transporter, permease protein (A)
MSLLKLAWRNVLRQRRRTALLSLVVVYVTVAVLFLFGFLDGYGESLVEAYARYVEAPVVV
AKAAWWEDPDPEHGLEDFPDLTHPWVQAQSPRFSQYALLRSPYRLEGGVFLGVDPEGEKR
LSQVPYKVVQGRWLQGPGEVVLGYRLAERLDVRVGERLVVETGKGALGFRVVGLVRAGVG
NVDFTGVYGHLEDARQLAGRKVQATHLAVGVPKGKEEVAAKALNRILPQDLLAKGVWDLM
GPIRADYEGSRLFYVPLMGLFMVLAAIAVVSTTYVSVRERLREFAVAESLGLTPARLAGQ
VALEAALTSGVGLVAGLLLGYALLWYTSTHDVFGPLMRLSVELLPEAGLSEHLYTSLRPV
YALYASALVGVSALLALLFPGRLVLHLDVSRYVKGE
>tsc:TSC_c10360 conserved hypothetical protein (A)
MKRMAFPLLILTALAVAQGPLEKLKLALDHLRGPAHQGVYLLQVERPGSVRTYRLKVYAD
GDRAHLRVLEPKSEAGQAFLSLGEDLYFYDPRLGRTLRLPPTGRGERFLGSDLTYQDLLG
RDLEELFQVGEVQGVLVLTPKPTAPTPYGRVEVYLKDSLIERILYYDQRNQAVRELKLSA
YHRLDGAYLPREMELRDLQRPGYRTLLRIAEVQAGPVPERCFNPLYLERGC
>tsc:TSC_c10370 hypothetical protein (A)
MLRLAWRNLLRTPGRSLVTGGVVALVVFLSLVFLSVYAGAFDAFYRLLLERTGHLVVRVE
GYKEKEDLEGLAFFPPELPLPAGARVEGVMEGGALLIAGERSRAVVLTGLEAEGLARQRS
LLRSGRLPRASGEALLGEALARALKVGLGDEVVAYAPGSLGLGAYAFRVVGLVDLPETHL
EARTLLVPLKDAQALLAPGRVTRLEIRLSGLGLYDLKPLEEVKASLSPHLEGLWVETWLE
ANPIYAALLPLYDAIMAVYVGIFFVLGGLILLNALYLSLVERVREFGLLAALGLAGGRVM
GLVFWESLLLVGVAGLVGMGLGLLMHLELADGFRLPLPQWILEQYREFGLPEVLYGRLGV
REILLTWAYAVGVGILAALWPGYLASRLEPVEAMRYVP
>tsc:TSC_c10380 lolD3; lipoprotein-releasing system ATP-binding protein LolD; K02003 putative ABC transport system ATP-binding protein (A)
MPIIEAKGVWKVYRGDGVETVALRGVDLAVEAGEFTALVGPSGSGKSTLLHLLAGLDLPT
EGEVWLGGVLLSRLSRGKRARMRLEKIGLVFQAYNLLPVLTALENAAFVLELRGVSRAER
ERRALAALEALGLKDKAGRFPRQLSGGEQQRVAVARALAAEPLIVLADEPTANLDSRNGL
ALIERMKALNQDRGITFLISTHDPRLLEHVKRIVHLEDGSIIGEEWR
>tsc:TSC_c10390 hypothetical protein (A)
MRSLWLLFLLSSALGQGLELGAFGLGGHPPTAYVRLSGQALGERMRLSYAIAPYWRFGLG
EGGISLEQLYLVVEGEDLDLTLGRLPLTLGEGRLFPFSWDRLGPAAGMEGVWGVFLTGYG
EARWRVGYFLDQGVLAEVALPDLRVFAFSHGVGVAGNIRLGAGVAYGEALLTRWEPRGLV
GITWALEEGQLLVEVVYPWAWGGRWLGGSEGVLYWLQFIYREGLGWGVGLELEGLSLSMG
GGEGLWSWQVAWRGEF
>tsc:TSC_c10400 hypothetical protein (A)
MPKPRVLLLVLLLLGGVGFAQTLLEATAVVALASSLDPAVRLPTGSYKAKKPEPLLLRFP
EAKGYALEAFVAKGIASRLHAAFVQQVLTSFAAAGYFVERQEEKTIDGEVRSLYLLKDSL
GRSAILLVVRKGEELVYGFGKKR
>tsc:TSC_c10410 conserved hypothetical protein (A)
MPMPEFSQTSITFLHLAQDLGLEVLVPSYRPVLYLLEEAKPLLPLEGALLLTRPEGNLWR
YRTASGFLLPAPDPELLEYARKEGLGVAVYPPWLKREELAKAVALRLFHLGSGLGMAGLL
DLLLRLPERPFLEVLYQATGLALARVAPWGEVLGFAGPVPPQHPKEPGEGRGWLSLEAGE
GVLVAYGEEEGLRQARGLLEVAARLLRVRALERSLERMREESLGGALLEGLILGEAEPDR
LFAFGFTEGVEWVLALVEPKAVPGRHRLAEEQRREATLELRRRAGTFLDRLGVPYLLTTR
GNRLAAMWQVHNPKKEAQDLLSALPPGSRLGYSAVHAAGEEVQNAYREALIALKAARAGE
ALSFSGLDPVAFVLLQQSPEDLKALVERYLPLPPKLLKTLEVYMATGSVEEAASSLHIHP
NTLRYRLKRIEAALGSLSRPEVLAQVHLALKARDLLMG
>tsc:TSC_c10420 dapA2; dihydrodipicolinate synthase; K01714 4-hydroxy-tetrahydrodipicolinate synthase [EC:4.3.3.7] (A)
MFRGSIPPLPTPFRRGRIDEEALRGLVERVIQGGSHGLSVGGTTGEPGTQTLEERKRVIE
IALEQAAGRVPVIPGTGALRLEETLELTRFAKEAGAQGAMVIVPYYVKPNQEGLYRYFAE
VAQAVPDFPILIYNIPGRAGVEIAPRTVARLRRDFPNIVGLKHSSKDLEYLSQLFQEVGQ
DFLVFCGLESLTLPMMSLGAVGTIAATANWLPKEVARLTELALAGDFQGARELHYYLLEA
NEAIFWDTNPIPLKTVLSWMGLLEKEWRLPLGPTTPEVEERLRAMARRYRLIGEEA
>tsc:TSC_c10430 hpaG; 4-hydroxyphenylacetate degradation bifunctional isomerase/decarboxylase, C-subunit; K05921 5-oxopent-3-ene-1,2,5-tricarboxylate decarboxylase / 2-hydroxyhepta-2,4-diene-1,7-dioate isomerase [EC:4.1.1.68 5.3.3.-] (A)
MKLCRFLAKGRLHHGVYREGVLLDEAGEAHDPEGVTWLLPFTPGKVIGVALNYADHAEEL
GLSRPEEPALFWKPNNSLLPHKGVVRYPKGAEYMHYEVELAVVVGRPLRRVKAKEALDYV
LGYTIANDLVVRDYVSNTFRPPIRAKGRDTFGPLGPFLVVGEVEDPQNLTLRAYVNGELR
QEGHTSRMLYSVAELLEYISEFMTLEPYDVILTGTPKGISRVLPGDVMRLEIQGLGALEN
PIEEEA
>tsc:TSC_c10440 hpaE; 5-carboxymethyl-2-hydroxymuconate semialdehyde dehydrogenase; K00151 5-carboxymethyl-2-hydroxymuconic-semialdehyde dehydrogenase [EC:1.2.1.60] (A)
MRYPDQVAGIPWERIEAIRNALKGWTALHFIGGEFRPSESGEVFPTLDPSTNEVLSHAAR
GGEREVDRAAKAAHEAFQRWSRTPARERKRYLLRIAELLEKHADELAVVEALDAGQVLRI
VKAQVARSAENFAFYAEYAEHAMEDRTFPVDRDWLYYSLRVPAGPVGIITPWNAPLMLST
WRIAPALAFGDTVVLKPAEWSPLTASKLAEIVQEADLPPGVFNLVQGYGEEAGAALVAHP
LVPLITLTGETETGKIVMQNAARHLKRLSLELGGKSPALVFADADLERALDAVLFQIYSF
NGERCTASSRLLVEESIFETFVERVAERARAIRVGHPLDPETEVGPLIHPEHLERVLGYV
EAGLKEGARLLVGGKRATTSFRGEDLSQGNYLEPTLFVGENHMKIAQEEIFGPVLVAIPF
KDEEEALRKANDTRYGLAAYVFTRDLERAHRLALELEAGLVYLNSHNVRHLPTPFGGVKA
SGERREGGLYALEFYTDLKAVGLPLRPPHVPKFGKR
>tsc:TSC_c10450 hpaB; 4-hydroxyphenylacetate 3-monooxygenase, oxygenase component; K00483 4-hydroxyphenylacetate 3-monooxygenase [EC:1.14.14.9] (A)
MARTGAEYLEALRERPPNLWYKGEKVEDPTTHPVFRGIVRTMAALYDLQHDPRYREALTY
[truncated: 554,153 more chars]
