# Supplementary material for: Assessing in silico the recruitment and functional spectrum of bacterial enzymes from secondary metabolism
Source: BMC Evol Biol. 2017 Jan 26;17:36. doi: 10.1186/s12862-017-0886-2 (PMC5270213; doi:10.1186/s12862-017-0886-2)
Supplement: Additional file 4: — 15 multiple Fasta files (1 per genome, compare Table 1) containing the sequences of the data set enzymes PM*. The genomes are named according to KEGG nomenclature. (ZIP 7193 kb) [file 12862_2017_886_MOESM4_ESM.zip › T01644.fa]

>tli:Tlie_0001 chromosomal replication initiator protein DnaA; K02313 chromosomal replication initiator protein (A)
MKDFLEQTWNKLLEEGREKLPKGAADIWLKTCLPISLEGGVLVLDVPNVFVKEQIQNRFL
EKLEDLAAEMNVATKVILQVGKGAPKEEVKRAEKVSRPTPHPGSGLNPDYQFDSFVIGKS
NRLAHAASLAVAESPGVAYNPLFIWGGVGLGKTHLMHSIGNYVLKKMEGARVAYVSSEKF
INEFILSIQNNKTHEFKQKYRSVDVLLIDDIHFLANKESTQEEFFHTFNSLHDAKKQIVI
SSDKPPKEIHHIEERLVSRFEWGLVTDIQPPDLETRIAILKKKAEIKNYNVPEEVIFFLA
QNIPSNIRELEGSLNSVMFFSDLNNEPLTVENAAKWLKDVIRNSNKGPASIEVIQQVTAE
TFGIPVSALTSSKRTSEIALARQIAMYLSREYTESSLQHIGYAFNRKDHTTVIHAVKKIE
EAYKKDTRIRQIVDKIKEKL
>tli:Tlie_0002 DNA polymerase III, beta subunit (EC:2.7.7.7); K02338 DNA polymerase III subunit beta [EC:2.7.7.7] (A)
MKLLVKKAPFIKSWLLAERSTGSRSALTVLTGVKCIAEQNSVTLQATDLKTSIRCIAEGV
EVQDPGEAVFPVKVVGELFKKAPTETFTIEVDGGKAKINCGEKNHYKFTTYPVSEFPKLP
RSEESRPFFKITVSELKRLLEEGTFAGSPGEEFPQYLSSGLFQVKDGFVKVVSTDGRRLS
LSQSALDESFEEKQVLLPLNALKELGRIVSSVEEDLDVEVKEDDSQVYFLVDNIEFAIRR
IESRFPPYEKILSPEKSTWMEVDRNSMIEALERAEIVVRDFSKMVILNLSPGGNMTVKAS
APEIGEAIEEVPAEIDGDPLKVAFNVRFLLDGMRALHGKVAHMTFNGPNGQMLLSKPGEE
SFLYVLMPITLPSEGENL
>tli:Tlie_0003 DNA replication and repair protein RecF; K03629 DNA replication and repair protein RecF (A)
MILKRLKIKGFRNLKPHSLEMAEGLHLLFGENGAGKTNFLESMNILMGWGPFRGKSVGDV
PCWHVKDEKTFVWGAFEGEESLEAAVGILKKTVFKVGGKLSSASEMRNMVPSLSFLPEDM
ALVEGGPSRRRSFIDRLCAVLFPLYASTIYDYRRLLRQKKAALERRSNISLVNRVMAERA
VWIWSCRTAALDLLRLGLNEAKELLPDEIDVSLVRGGTLGIDDPREDFWESIKAFKEKEE
LYRTSIVGPHRDEIKIASNGRGVGDFFSRGHRRRTALALMLAAGWAVERKLRKKPILLLD
EVMAELDMEGREILVKMLESMKWQTFVTTAEDVTPFWPGEVWIVDKGKVSLMR
>tli:Tlie_0004 glucose inhibited division protein A; K03495 tRNA uridine 5-carboxymethylaminomethyl modification enzyme (A)
MVPEENKYDVIVVGAGHAGCEAALASSRIGVRTLLLNLYLDNMALMACNPSIGGPAKGHL
TREIDALGGEQGKAADASTLHIRWLNTSKGPAVRALRAQCDLYDYHHHYKITCEKTPLLE
LRQEEVVDLWVEDGKIRGVRTNIGSVYEAKAVILTTGTYLGGKVHIGLTNFASGPLGQIP
ATKLTQSLRNVGLEVGRLKTGTTPRIHRDTVDFKGLMKQESDREPLCFSHWGEKRVYEGY
ACYLTRSNERTHEIIRRNLDRSPLFTGAIEGVGPRYCPSIEDKVVKFPDKDSHMVFLEPV
SRDSVEIYMQNFTTSLPFDAQVEMVRSLPGCEKAWIMRPGYAIEYDYVPPTQLYPWLETK
KIRGLFCAGQINGTSGYEEAGAQGIIAGINAALLVKGEEMVVLDRSQAYIGVLIDDLVTK
GTNEPYRMLTSRCEFRLLLRHDNADIRLSHIGRKLGLIDDERWAVLTKRWKAMEEERERL
EKTRIYPSEKVNEVLKEAGSSPLDEPILACELLKRPEITWEIINKIVPSDKSLEKEVIDR
VSLEIKYDGYIKRQLKQVERMKNMEKVKIPEDMDYDQVPGLLNESRQKLKKIKPQNLAQA
SRVSGVTPADIQILWIEIEKRRRKRRQEDGDQAVS
>tli:Tlie_0005 protein of unknown function DUF721 (A)
MAIRRFPRKSSLRRAKNVLEGVVTPSLKEGIILADMALRWKDIVGYKIANYSMPVSIESG
VLVVVASSPGAAHHVSMMGASIAQRIKELWGLEIKGVRSRVGKVRRNQPPRQKRKLLPVE
IPKKLLEEKKKAFEGKIGRKDAEEALARLSALYEIRFGRREKKD
>tli:Tlie_0006 hypothetical protein (A)
MKRFFNIFILMTIMFSVFSCGMTWAEESKSRPYDDLLSIYQAREKALKVRKDFEERLLSL
SEKKSSLELWMSLQDNELSDLQRSANGLYLIKKIFPGGSPARWEEVEGFLMPKQVPKSLV
ALDGVFYTVIALLNMNEEPYAWIGCFLMEELRNSRKAVSVAMRNAPEEYERITEKIFQKT
GYTPVGGWPKGKVIGRLPFAHPVRGYITPERAMLKEAVFLNASGVKVNGQGPYAWDRKKG
KIYNVILDEDFLPFWIRTQKEQ
>tli:Tlie_0007 Integrase catalytic region (A)
MTSLYQRLKESGNPKAPMEVICDLIEKGKTAKEIANIMGITERWVRTLMKRKKDGLSAKE
LLHKKGPRSPHPKRTKPHIEALVIETQQKTNMGPRRLARELKRTLNLNISSYTIRNILRR
NNVKTKKVRSRNGNKRYYANLNHWEALQYFQIDSKHIADAKTLPPKAYAALFKYRLPKYQ
FTAIDIKTRMRILCFSDECSFANGFSFILYIAFLMRALGIRHRMFFQTDNGSEFGGSEES
RKRKILQEKFLEPLGVTLLSIPKGEKEAQGFVERSHRTDDEEFYIPALPHITSRKVFMTS
AASWVKYYNQKRSHGGRDMNGKTPKEKIFELSLVSSKAATSIPPILLDKVNTFILKMVGA
QNISWDSHHLLQLIKRKQFVAPYIS
>tli:Tlie_0008 C4-dicarboxylate anaerobic carrier (A)
MSQKRKSRIPHTFVLLFSLIVLAAIGTYVLPAGQFDRMTDPVTHKTIVVPGTYHQVDPSP
VGFFDVFISVQKGMIDASAVVFFVFIVYASFYTVLKTGALHSFIGFLLRVLEGKEIIIIP
VFMYLFALGGSVFGMFEETFGFIPLFVGLAIAMGYDAIVGMCMVSLGVAMGFAAAFMNPF
TVGLAQKFAELPLFSGMGYRLICWFVIVTMSILWTMRYARKVKKDPTQSLVYGLDMGELA
LDHNELINKHFHPRDKAILAMVVFMVGLLIWGVIKKGWYFNELAGIFLIMGILAGTLAGW
GPNKIAVTFLEGAREIVFGALVIGLSRGILIVMREGNIIDTVIYGLSQSLSAFPSWVAAE
GMLFVQTLINFFIPSGSGQAATTMPIMAPLADLLNIKRQVAVLAFQFGDGFSNVLWPTTL
LPVICSIAKVPIDRWWRFFVPFFLLLLPVQMIFIAIAVAIGWQ
>tli:Tlie_0009 transposase mutator type (A)
MAHYQVTVDCDLLQGLFIRDDGLARLVENIVNQILDAQATEQLRAKPYERTEERQGYRNG
YRDKLLKSRVGELTLMVPRLRSGHFSTELFERYQRSEQALLLAMVEMVVNGVSTRKVRAV
VDELCGTEFSKSTVSSLCKRLDDIVKEWNERDLSSQEYPFLLVDAIVIRVRKGGRVRLSS
VLLATGINREGYREILGLMLGDSESEAAWSEFFGRLKERGLKGVDLVVSDDHKGLINAIE
THFQGATWQRCQTHFIRNILDACPKSLQGDLHGRLRLIFDAPDMETARRLLNETIEAFGA
RAPKAVERLEAGFEDAMAVMALPGRYRKRLRTTNGVERLNQEIRRRERVIRIFPNEESAV
RLIGAVLVEIDEVWTTGKRYFDMAEYWEWKANTEKQQKEVNNADTQVNVA
>tli:Tlie_0010 D-aminoacylase domain protein; K06015 N-acyl-D-amino-acid deacylase [EC:3.5.1.81] (A)
MDVLFPETGRIEKKDVVIKNGTIKAISRVGEIPDEEAIKIIDATGLMISPGFIDIHMHNE
EKEDPYTIEKCLLLQGVTTALAGNCGSGLLLNEFLSIIKRPYINMAFLTGHRRLREAVGV
SDVYQETTPKDISKMCSLLEEDLQKGSLGLSLGLEYAPNTSWEEIWNLTEVVSQFDKRLV
SSHIRFDGPRCIEALEEMITLAEKSKVRVQISHLGSMTAFGKSEEALRMVEKARERGVDI
GFDTYPYGAFCTFIGSTVFDPGFEERWNKGLEALEVASGPHKGKRLDEELYKELRKNAPS
TLIIAHVMNEEEMRLCLMHPMAALASDGVLERKSGHPRAAGAFPRGLRWLKEGGLSWPEA
ISHLTTIPAERMWLDSTIGAIKEGFSADLVLFDQDKLKDKATFSEPLLPPEGIEYVIVGG
KIAVERGKLSDEPLGNFILRT
>tli:Tlie_0011 amidohydrolase (A)
MDKVRELKDKVQKVIEEFSPKAIALSDELALNPEVSEQEYSSSRKHVELLKEAGFEIEYP
FCGIETAFRAVIGKGSPKVALLVEYDALPEIGHACGHNVSGAMSTLAGIALASLKGELNG
QVQVIGTPAEETNGAKIKMSKEGVFDELDLAMMIHSGGGVSYVHYECLAMDALEFVFKGK
TAHAAASPWEGRNALNGVQLMFHALDMLRQHIRPEVRIHGIIHEGGTAPNIVPERAVARF
YFRAPKRSLLNEVVRKAFNCAKGAALATETEVDWRNFELSFDDMVTNRPAEEKMESIMRE
LGVELSPFPGAQGSSDIGNVSHRCPAMQPVLSITPRKMALHTRELAEATMMDEAHHALVR
GAKALAFMAIEVMMDEKLRSSIREAFEKEKQA
>tli:Tlie_0012 Aldehyde ferredoxin oxidoreductase (EC:1.2.7.5); K03738 aldehyde:ferredoxin oxidoreductase [EC:1.2.7.5] (A)
MSFGKAKRAWINLKSKEVSMEHLDEKYTRKWGGMRGLALPIMLKEIEKDTDPLGPLNLLI
VAAGLLNGLGFHGTCRYGIYAKSPLTGGFGGSDAGGYFGPALRAQGVDALVFKERAEKPV
YIWIEDEKVEIKDATDLWGLETGPALEKLREKHGKVTAILIGPAGENQVRFACVINDLHH
VNGRTGMGAVMGSKNIKAIVAPYPKAIPPKDPVLHQEMIKVFSNWKDDPLSFGLHVHGTA
GGVTRLNQDGILPTMNFQQGTFEGASSIDGKLMTETLLKERLGCFACAVRCKRVVGGGKY
DTDPNYGGPEYETMAALGSLCGVDDLDAVTKGHELCNRFGLDTISAGMTIAWLMECVEKG
IMTKDEAIVSGFGDAQGMLKLLEKIARREGIGDLLAEGSKRASAKVGKGSEKFLMTVKGQ
ELPMHEPRGKKGVAIGYALSPTGADHMQFAHDPLFASPDSRPMKDIMALGILEPLPVTYL
GPEKIRAITYLWYFWAAFNHLGCCYFVFSPRSYFPIHRLHSLVEAATGWNITLWELMKMG
ERGLNAARLFNLKMGLTSGDDVIPERLHTPLPDGAFKGSTIGKDEFKDAVALCYSMMGWD
GQGIPKREKLAELGLEEFI
>tli:Tlie_0013 GntR domain protein (A)
MRDREKDFDQERIVLSLLHRSQGPVGAGTVKEELFSFGYELSEATVGRFLRELDKRGLTC
RVGFQGRCLTKLGRKRLLELEEASRFHHSYRTLLEKISEPETSLKDLLEARIVLEVAMVR
IASVRCTSKDLTLLAEKIEQMKKQRSLEEVNGLIDGFHKILAEATGNSVLQAVAELLQRD
IQIKGDLERIIEAYEALFDALKAKDPKKAEEAIFECFATIGF
>tli:Tlie_0014 transporter, NhaC family (TC 2.A.35) (A)
MGKRELSRQGVFLFTLLAAIFLLSGVALASEAKQVDFGALSLLPPVIAITLCIVTREVIP
SLFIGIWVAGTMLAGWNPVMGFGKAVESLWNNLGDPWSARIVLTSLTMGGLVGIMKIGGG
IDAIVGWITSKIKSSKSAQVFTMLAGFIIFFEDYVNTLVVGTTMTPITEKYKISKEKLSY
LVDSTAAPVACIAGISSWIAYMVGQIGTQFNDLGIAFSPYLAYLKSIPFVLYNILALVLM
AMVVFSGRDFGPMLKAEIRARKTGKVLRDGAQPLINPNQVQEGPDSETPRRVINFVLPLA
TLVGLIFTLLLVTGGWPSVGVAEAIGEGSSSKALVWGAFGSVFVTLIFYRLQGISTWNKL
FRGYMEGMRSIFYGTLILIFAWGIGSAVKQVGTAKFIVSLTHDVLAIGWVPLITFVTGAI
VSFCTGTSYGTMAVLMPIVLPLVHAIASNQGIDPMPYIIPTIGAVLAGAVWGDHCSPISD
TTIMSSMFTGSDHMDHVTTQIPYALLAALGAIAGYAGFALGLPALVNLAIGIGVVFIVFR
GISKPVELEG
>tli:Tlie_0015 TrkA-N domain protein; K10716 voltage-gated potassium channel (A)
MDNLRHGWHWLLAFFFIFFAGALGFHYIVGLDWVDSAFYAVITLTTIGYSAPEGLTEAGK
IFVIILVIVGIGSAGYALTQAARYLVLDRLLSVMGRRRKIKMDKIKNHWIICGIGKIGEE
VARHLQRDGVPFIVLEIAERKVAWAREQGWIAQQGDARNEEALKSVYVENAKGIIAALTD
DSDNVYVILTAKSLNPKIRAIARASDAQSSKILYKAGADKVVSPVIAGAAAIARSSVQPS
VADFLELVNISKEIDIDFSSIRLEENNPLINTTLAEAPLRSKYNAIVIAIKKQDGSLIYN
PPGHLLLEENDELIVFGERAMMAKLKSDVAKLKPKKEEGQ
>tli:Tlie_0016 exodeoxyribonuclease III; K01142 exodeoxyribonuclease III [EC:3.1.11.2] (A)
MGMKKIATFNVNSVRSRLHILERWLNDTNIDILCLQETKTEDATFPSEFFHQKGFQVFYC
GEKAYNGVAVASKEKPAWVSFGLGDGLLPDGRTRMVHCLFGDDLHLINLYVPQGKALDHP
DYEMKLKFFDRLLKYLDKNFTPESKIIVVGDLNVAPTDMDVTNPDNKRNHVCFHEDVKKA
FNSLLEWGFVDVFRKHRPGEGEFSFWDYRVKNALERNIGWRIDHLLATKPVAERSKDAYV
ARELRAWEKPSDHAPVVGKFEL
>tli:Tlie_0017 hypothetical protein (A)
MYGLTALALLVSFICDREKTYRGISVGFNKLVKVTPPILLMVCLVSVALFFVNDQLVARL
LGESQGGKVLGMFLASILGSITLMPGFVAFPLCGALLSKGVPYMVLSAFTTTLMMVGVLT
VPLEKKYFGMKVTIIRNSASFFIALIVALMTGLFFGEI
>tli:Tlie_0018 hypothetical protein (A)
MKVVSVKTLGLVLYVAFLVISLFVGFEPGREMSHTFLAFLVNMLKILPFAFVLIGLFEVW
VKKETVERHLGRKSGLLGYVWAILLAGSTVGGLYVAFPVAHSLYSKGAKLGVVFTYVGAS
AICRVPMTIYEASFMGIKFTAIRFLVSLPLLVLFSMALEAYLERKNYRM
>tli:Tlie_0019 acetylornithine deacetylase or succinyl-diaminopimelate desuccinylase; K01439 succinyl-diaminopimelate desuccinylase [EC:3.5.1.18] (A)
MRIGEIGALIDQDELVRLTAESLRINTVNPPGNERPLAEFFAEKMEELGLDVYLRPIGEN
RANVVGILRGNGKKKALLYNGHLDTVPPGDVRWEHDPFSGAIVGNRIYGRGASDMKSGLA
AMIIAAAALKRANVELAGDLVIAGTAGEEVDSVGAKALLDDENMPAVGAILIGEPSGNEL
YIAEKGALWLRVVALGKTAHGSMPDAGINAILHMKEFIDQLCSYEFKFQKHPLLGAPTLN
IGTIRGGIKTNVVPDRCEVTVDIRTVPGMNHGEILADFRSIVEKMKGKNPDIDISIMVEN
DRPSVETNEGHELVKLAQKVGEEVFGRELVPGGVNYYTDGAVFVPETGLPMVILGPGEAR
LAHQPNEYVEIDKLIKAAEFYGAFAVKYLM
>tli:Tlie_0020 aspartate racemase; K01779 aspartate racemase [EC:5.1.1.13] (A)
MKKLGLVGGIGPESTVHYYKGIIQGFRERTGKDAYPLMIIDSLDLAEMYDLAAAKDWEIF
SQRLIDSVKRLSAGGAEFAAMAANTAHIVFEKVQAESPLPLVSIVEETCKAAKKENFKKV
IIFGTGFTMSSGLYTEKFLEYGIEAIVPEAEDQRAIHNIIFPNLEAGIVLPEEKEKILEI
ANRMIHQKGGEALVLGCTELPLIIKEEDLEVPILDTTQIHIEAILDYYMLG
>tli:Tlie_0021 hypothetical protein (A)
MKIFFENRSGLLVDTKRVHTSEFIAPQGNNLRPYYDKSASLRERFEVFISLWQNSLKEAL
LDPFARVILLDQEGLHKFFTLPSDGFFICAAASFWTIGPKLEEHASHLAASGQAVEALIL
DALGTMALAEAKERVRNFIEKEIAIPLGLYSAEHYPTGEEKILSEMLALFHTSAKRRGAE
GTSPTSKEPLYPMKSGFCLFLFSENEVELKTSEKRCKPCLKEGCGYFQIGGCPIMKADGP
>tli:Tlie_0022 Saccharopine dehydrogenase (A)
MKKVIVLGGGLVGSVMALDLGSDPNYDVTVADKSQEALDRIAKKSNGAVHTRNDVDFADP
DSIERAVKDYDLVIGAVPGFLGFQMMGAVIRAGKSMSDISFMAEDYFLWDEEAKKAGVTI
FEDVGVTPGFSNVLIGSAVHQLDEVEDVDIYVTGLPKEPKEPFNYKFVFSPDDCIEEYVR
PVRFKKDGKIVEMPALSMNEVYKFDIPGLDLPEMEGFLTDGLRSLLKTIPAKNISEKTLR
YPGTADRLKFLRDIGFFDLEPIEIKGCKIAPREFFAALAYPKMKLEDDEVEFTFFKIDVT
GKKDKKTVRHTFVMYDERDMETGYTSMARTTGFPCVIMGRLIAEGIVDMPGVNTPEMIGS
NQVAVKRFIEEMEKRGVKVHHEVKEL
>tli:Tlie_0023 transcriptional regulator, GntR family (A)
MPTTGTLENEAYQKIKQAILARRLLPGSRLSEPALAKQLKISRTPVRAAIKRLMAEGLAE
PSPTQGAVVALPSSKDIEEVVFMRETLEPVAAALASERATGEDICYLEGLISREREAFHK
RDLKGYIEVNDEFHGTIAKISGNCLLEQSIKNLILRYDIFLALFDPIYELGENELDSPLE
HHFIVTALKERDSKAAEAAMRYHLRSSRKYATSRSLEDMGDFPFDN
>tli:Tlie_0024 ferredoxin (A)
MPKNSCRVVIETGDGHQRVCCCQEGDNLLDVLRREKVAIEAPCGGLGLCGKCRVMVSGKA
SLPDSLERTFLGEESLSKGVRLACRVRIMGELRVSVHFEEIKSQKKIASVVKPARIKVSP
ETIRINGSLGWEEIRAYESLEEALREKFSSLAGRPVNPIRDEVMADIAELFMERQTLDVS
ATLRGQDVVSVSSQQEEKPILGAVCDIGTTTIACYLLDLKKGHQLGALMSRNPQVPFGAD
VVSRIAHALKEKETFKAMVKGLREEVALLLARLASDVGADLKNCEEVLVIGNSCMHHFFK
GLLPVTLGRAPFRPVQKGPSCDKADHFSLGVSSSARIRFLPLIGGFVGSDMVGLLHFVES
VMPQRTRLVLDLGTNGEIALIHQGKILVCSAAAGPAFEGGNISCGMVASTGAINELSWEE
KNMIPKVIGGGEPVGITGSGLVDAVAILCERGVVLPSGRINSPENIKNPSLASMVVERGG
ERVVMIAKGESREIFISQKDLRQLQLSKGAVVAAMKALLEKASMTWKDVDELVLAGALGN
YINPDSAMKIGLIPSAMKDKVIPVGNGAAEGAKLVLLGGEKEWHKACSVVQKTEHIPLEE
NLTFQEFFMNSLSLEPF
>tli:Tlie_0025 Tripartite ATP-independent periplasmic transporter DctQ component (A)
MDKLGKMISLLILPLIAIIVYSSLKGFFLNRTPIWTFEVSIFLFGCFFMLGAAYCHMLNN
HVSVDVVNHYLPPKWRRIFGIFGEIVVLFVVLVMIYLSVPTAIRSTIMKERSTHQTPFNP
QVWWYRWVIPISCALMSWQSFKNMMRLIFQRPDDMENEKGV
>tli:Tlie_0026 TRAP dicarboxylate transporter, DctM subunit (A)
MTGDMLPLLMFAALFLLLAAGVPIAFSLSAVAIVFSYFLWGPGALNILISATWGAMNNFV
IIAVPLFIYMSYILQKTNVVEDLYDAFYKWSGGLRGGLAIATVIVGAFLGAVSGVVAAGV
IGLGLIGLPQMLKYKYDKNVSMGIVMASGTLGQIIPPSTNMVLYGAVTGVSIGGLFAGGL
TAGVFLGILYIGYVLIRSLINPNLCPPLPPDERASFKEKLYALRSVFLPSLLIILVLGSI
LSGIASPTEAAAFGAAGAMLIGLIKKRLNWEIVFSSCYETLSITAMVGWVMIGATAFGSV
FSGVGGNRLVSQLAMNMPGGAVMVLIASSVFYFILGMFLEPGAIIFFAVPIIAPILARLG
YDPLWVGLVFNVLLQCGYLSPPFGFSLFYLKGVTPKDVTITEIYRASIPFLVLQVACVAI
MFVFPDFFLWLPKQVLGL
>tli:Tlie_0027 Extracellular solute-binding protein, family 7 (A)
MRKFLTLFLLVALVLVSANAAFAAKVKWRMVTHAMPGTEQQRIAEEFGKTVETLSGGEFV
IEVFPAGVLFPVFETFDNLRNGVVQASMVYGAYWPGKDPGFILTTRPGDPLGTYAEGAYV
TEKLFPYFEKLYAKHGIKYLGHAMVSPLYEQLMSVVPIRNLEEIKGKKIRTSGFGARFYN
ALGATTVSLPAPEIYTALQTNNIDAAEWTFWDENMRMGFHEVVKYVIDPAFQNGTCEYFP
LTVNPAAWDSLPQNYKDIVFAALDRARYMSAMVYVHEIKAREKWKEMEGIEIITWSPEDQ
KKAREIGLKLVYDECMKTPEGKEYLDIYRSALWELGYKDEAKFLGYEEKK
>tli:Tlie_0028 dihydroxyacid dehydratase (EC:4.2.1.9); K01687 dihydroxy-acid dehydratase [EC:4.2.1.9] (A)
MNSNKAKKGAERAPHRSLLKAGGFTDWEIDRPWIGVVNAYNSIIPGHTHLNRVAEAVKHG
VYSGGGLPLEFPVIGVCDGIAMNHEGMKFSLPSRELIADSIEVMAKAHALDGLVMVTNCD
KIIPGMAMVAARLNIPSIIISGGPMLAGQHKGCEVDLSSVFEAVGKYDSGKMSLEELIEL
ENSACPTCGSCAGMFTANTMNCMMEALGLALPGNGTIPAVYAARERLAKDAGRIILTLVE
KGIKPRDILTKEAFENAVAVDMALGGSTNTALHLPAIARAAGVSLTLEDMDRISRKTPHL
CSMSPAGKHHMQDLYRAGGVQAVMLRLAEGGLINGDCLTVTTKTVKENLCSAKVIDENII
RSLDNPYHSEGGIAVLKGTLAPEGCVVKQVAVVPEMMRHIGPARVFDCEEDASRAIREGK
IKPKDVVIIRYEGPKGGPGMREMLGPTASIAGMGLDSSVALITDGRFSGATRGASIGHVS
PEAAAGGPIGLVKDGDMIEIDIPNRKLNLLVDEKELEERRKSFKPKHQETTSSFLERYRH
FVTSGSTGAVFEK
>tli:Tlie_0029 TRAP dicarboxylate transporter, DctM subunit (A)
MGLVLAISFFLLLILGFPIALAIGISSVVVLILSDLPLQMVPQMMFMGNNSFALVAVPFF
ILAGDILAKGGISEKIVSFAEATLGRVKGGLSIVSTVASMFIAAISGSGAATTAAVGSAL
LPDLKRKGYDLDFSAALIAASGTIGVVIPPSVPMVLYAVISGESVAKLFMGGFIPGLLMG
LGLIAFALYVAQKRNYPASDPVPSVEKWRRFKSASWGLLTPIIILGGIFTGWFTPSEAAA
IAVDYSLFVALFIYKSLDFKKLYNLVVGAGVTSSLIMFIIATSKLFGWNLAFYEVPDKVA
GALMQMAGENHFMIYLAVLLVILVAGMFMETASALIILTPIFLPTISQLGGNLIHFGVII
AVGLAIGMATPPVAIDIYVASAITGLSIEEISKPIIPMVIILVVTLILITYLPSLVLFLP
NMLWNGTM
>tli:Tlie_0030 Tripartite ATP-independent periplasmic transporter DctQ component (A)
MRRTEPSAEREGLDRSSLSALSDKINKICEGLLFILMTAMIAITTLQIVFRFFFEALVWS
EELTRFLLVASSLVGASIGFKRGSHIAITFLANKLSPKASKALGVFIQLASMAFFVIVGW
YGILMMKSEGGQTTPALGISMAWIYLFYPAVSLVIMVHLLDSLLKILRRD
>tli:Tlie_0031 TRAP dicarboxylate transporter, DctP subunit (A)
MRKLFALLVVFSFLLVGVQGAFAKGLNIKLAHVVNEKDAFHVCALKFKEVVEAKSNGEIT
VTIYPNAKLGDERALLEGMKMGVVDAGIITSGPIINFIPEFGVFDLPFLFRNPEHAYAVL
DGPIGTKMLKKMETQGWKGLAYGERGFRNLTNSKRPVVTPDDVKGLKIRLMQNPIYVDAF
KALGANAVPMAWTEALTALQQKTIDGQENPLNVIVAFKLYESQKYLSLTRHAYAPNVIMM
SMKTWKKLTPEQQAIIQEAATEASKANRQYDNDKAAEWLAFLKEQGMEVVEKPDLEAFRK
AVEPVYEKYGASFGEDVLKAIAETKAN
>tli:Tlie_0032 GntR domain protein; K05799 GntR family transcriptional regulator, transcriptional repressor for pyruvate dehydrogenase complex (A)
MSKRRKKLAEEILEKIKDRSIVDEEGRLPTERDLAALFRVSRNLLREALVVLECMGIIEV
RAKEGLFVKGDSPLDFSPNLKSVVLWPENMLRDLMEMRVIIEVPAAGLAARRRTAEDLKR
MEECIRHLEEVYLHGEKYEGEGAKWDALLHTAIVEASGNRILVRFSEEFGYIMEKYIGQS
RSLVFSRGDWPRIILDQHRALFAAIKDKDEAKAKKAALKHIELARKKFAG
>tli:Tlie_0033 Lytic transglycosylase catalytic (A)
MELVKAILLVAIIATSVNFTIGGVLEGSPLAVWERAKERTWRDQVVNSLDQTVVASLKDM
GLAPEDLYRLYVKKPDSKIRFLWSWDKETQQKAAVLALYIKKQNPKIDALTAWREAAAFL
HYSSKYNIPLSLAVAVANTESHFDPKAKSNFGAMGVMQVAWHVHYNLLMANGIKSQSELY
DPEKGIAAGSLLLSRYLKHYKSTKTALKRYYGGPVGKYWAKVSRYKNKVENFVSDIEL
>tli:Tlie_0034 membrane protein (A)
MRYTTERIVKLAILSSLGLVLMFFVRFPVIPTASFLEYEPGDVPALVASFLYGPSSGLLV
TAVIVIVQALTVSAGSSWIGALMHFAATGSMVLVAGVVYRRNPTFKGALMGLFLGSCTMI
VLMVPLNFIFTSMFLDLPKEAVKEIIITAVIPFNVFKTAVNSTLTILLYKNVGRILIHWG
A
>tli:Tlie_0035 multi-sensor signal transduction histidine kinase; K07636 two-component system, OmpR family, phosphate regulon sensor histidine kinase PhoR [EC:2.7.13.3] (A)
MRTLKGKMTDLVAIIVVLVLLSGWFLIGKNVEDQLYKQAESSLASLTEVLSAEIENYGIQ
GLIANVDRWKDENSSRVTIITFDGRVLYDNKVPVEELDDHGSRPEVREAILKGFGKDLRY
SRSVKDQSLYMAKSVADKDGNLYVLRISLPLSYMDQAIFEARKSLLFSLLAAGLIALIMG
IFFSRQISKPLEDLTNEALKSERGKLSIGKKTNILEVFKLAEALEGMSSKLDKTLQDLKR
EQSYLESLLDSLPIGVMVIDKNSKIRYANNSIAYALREAPKLSKGLPFQSVIKVPELITL
LEKSFKGEDSTIVFTSINKTERYLQAQSLSIEWGVMVVVTDMTERVLLEEARKAFIADAS
HELQTPLTIIRGAAELLMENEKMEPKEAKELAKKIITQQERMTGLVDDLLLLSRLEARPH
EPKWEDVDLAVLLKNLVNEGKNLPAAEKIRLEYLGPQEAPTKGDAEELRRAFWNLLENAI
KYTRKRFQDRDGGKVVLSLEKEEGHWIITVDDNGIGVPYELKDIIFERFQRGEKDRSREA
SKTGGYGLGLAIAQKIIKSHGGTINLEDKEEGALFRVKLPSG
>tli:Tlie_0036 two component transcriptional regulator, winged helix family; K07658 two-component system, OmpR family, alkaline phosphatase synthesis response regulator PhoP (A)
MQSERILVVEDEEALSDILSDALKRHGYKVEKAFDGDTGLEMAENLLPDLIILDIMLPKM
DGWEVCRRLKGNPKTSNIPIILLTARRDERDVVAGLDLGADDYIRKPFSLIELMARVRSV
LRRSKTKSTESPSIQIGPLEMDFEKQVVTLDGKTLDLSPTEYHLLEILAQNPGRVLSREE
LLAKGWGYYLGDSRTVDVHISRLRRKLEKDPENPKILHTVRGRGYMIKWEEKAHENSQR
>tli:Tlie_0037 phosphate uptake regulator, PhoU; K02039 phosphate transport system protein (A)
MANHLTGRKALDEELNSLYNKLMKLGALAEDAINKAIWALKKSDLNLADEVMRGDEELDQ
ITQSINEQALEIIARFQPVAMDLRMIASILHMSVDLERIGDLGVSIAKIAKALSKEKLIK
PLIDIPRMGEKIREMIDLALKAFVNKNPEEAKKICALDDEIDDLDKQIFRELVVLMMENP
RNIEQAMQLILVSRALERAGDHVTNLCEHTVYMCTGNFIRASSYRRRIERSEEEEKRD
>tli:Tlie_0038 phosphate ABC transporter ATP-binding protein, PhoT family; K02036 phosphate transport system ATP-binding protein [EC:3.6.3.27] (A)
MDMDKKDKIIVDNLNLFYGETHALKNIALTVPEKAVTALIGPSGCGKSTFLRCLNRMNDF
IHSCRITGKVMIDGKDIYDPETDPIELRRKVGMVFQRPNPFPMSIYDNVAYGPRLHGIRN
KNKLDEIVEKSLRGSALWDEVKDKLHKPATALSGGQQQRLCIARAIAVEPEVILMDEPTS
ALDPMATARIEELVRMLSSSYTVVIVTHNMQQAARVSDITVFFLMGEMIEYGPTQQIFTS
PKDRRTEDYITGRFG
>tli:Tlie_0039 phosphate ABC transporter membrane protein 2, PhoT family; K02038 phosphate transport system permease protein (A)
MNARIIKDKAATAILWASMILVGLVLAGIILFLISKGWSAISWDFLTQPPRNQMTEGGIL
TPLVGTLQLVVVSMAFAFPVGVFTAVYLVEYARDDAFTRLLRLAVRSLAGVPSVVYGLFG
LSFFVIFLKIGASLLSAGLTLGCLALPVIVGASESALMAVPQDYRDASYAMGATRWQTIR
KVVLPAAFPSIITGAILSVGRVAGETAPIIFTGAAFFAPNIAKSLFDQIMALPYHILVLA
TAGTNIDKTRPIQYGTALVLLALVLGVTLIGVIWRAHLRSRSRSLK
>tli:Tlie_0040 phosphate ABC transporter membrane protein 1, PhoT family; K02037 phosphate transport system permease protein (A)
MKDTLRGDKVPQITIKIISIIGVAIMLFILSFLVKESVPILKEVSLLHLLMGMEWYPTYD
PPDFGMLPLIVGSLSVTLVASFIAVPLSIMLAVFLSEVCPNKLKELLKPVIEILGFFPSV
VLGFIGMVVIAPWMIEHLDAYSGLNLLNAASLMGIMIIPTVTSLAEDSLSSIPKDLRDAS
YALGATRLETITKVVLPAALPGILQAILLGVMRAVGETMVVLMAAGGAAIIPISLMDPVR
PLTSAIAAEMGETPVGSIHYHALFFAGLLLLLLTLGLNLLALRVERRARRF
>tli:Tlie_0041 phosphate ABC transporter substrate-binding protein, PhoT family; K02040 phosphate transport system substrate-binding protein (A)
MKKFMASLAVLSMILLGLLGGVAFAEDLVINGSTTVLPIGQAAAEKFMEANPGVNVSVSG
GGSGNGIKALIDGTTDVAMSSRFIKEKEVAMAVEKGRYPVPFAVAVDALLPVVHPSNPVK
DLTIEQLRDIYLGKIKNWKEVGGPDKAIVAVTRDTSSGTFEVWEEKVMDKKRISPRALVV
ASNGAMVQTVAGNPAAIGYIGIGYLNDSVKTLTVGGIEGTAKTALDGSYLISRYLFMFTQ
GWPTGVTLKFINFVLSDEGQEIVASTGFIPVR
>tli:Tlie_0042 hypothetical protein (A)
MKNKGLLSRLCKAKVKRKGFTLVEVLISMLILAIALFAIAGMFVSALVLQLSLKDRENAQ
LASLMVLQKLEALESIDALTVSSDVIEIEGKPYAVSWIVESEDSVGGKVFGKTLTFDVAW
EGVRGEKRLSFVNTFSRSFGYTRGKRLGQEIKDGKPGYGYGDTLQDHTGPPGQNKK
>tli:Tlie_0043 hypothetical protein (A)
MITTVKRKGVSLVELLIVILLLGIIMGAVVGFLSLFLSHFEVSSSGAKARQRAEMVLSVL
NDPVSHAGLGMQISTDDFKESFEGIYDLAVTEEKFPSSLHVSDDNEKLYLVYGKPTGLSV
VEKDVTANTIKVNGPISLVADFDWIVFPTGEVPYKVEIVDDYSKEITLSGKENLESVALF
DEVYQVKFMEAYVDEDGFHAVDPRTGESVDVKGIKTFQVTYFSDMKVLLVEVEGYGAEGA
REENEWLAVSWRVRNL
>tli:Tlie_0044 hypothetical protein (A)
MRLKSRRKGAVLALTLVVLAFGIAFSGVTLYVIKNLFYSTKSVIDDVALTKAAESGLEMG
KAWLAEKVEEAPPLPRQSAGIGEKVDVPSDLEDLVVHKIEVPASDSGDIGLEVTVYDLIY
EAGMVDSAQLFLKGSFPPKVDEDVLKYIGSRRKKSTYANSNMRESVQPSSFEEGKYGAYL
IVSKASYQKREKVVSEGILVVID
>tli:Tlie_0045 Pyrrolo-quinoline quinone repeat-containing protein; K02674 type IV pilus assembly protein PilY1 (A)
MVRTKLSILFYGVLIWALMVEPSWAVNLSVTKTVDNPTPKAGDYVTFTIVVENLEKSEES
AGTLLTDDMSVFEDVMYRYRMGYWAGNGSNRYYTYEPSSYTSWSSWPGMVTLGWMDRWRK
KEGGKGGRYEIQIRAKVKESLAGREIVNTAKVKKDDFESSATASIYVREEPWAGGEVFTP
YYKPIPTLYDTSMQPNVLLLLDTSGSMTFNMQDDESTYGDGSKPVTYGFSSPQFYYGKDT
DPSNNDPNVERNYHPNLKYVSETEVELIKQNQGEWALTYLGYDSASSQYLYPNDSRMYQM
KVVLNNIFSDEQLIYGLRVALATYDQEYSSGGSLSDWYKFPRLYYGGYYYEDQYLHYRTG
EARALLRENFASIDDPSHLEALLKWFDGVEENGNPELRAQGATPLAASIYGHNGYSWNSS
IDSAVKFFKASGVIQGWCQKNYLIVLTDGADNGPGDPVEAVRRLYDEAKKSSWPQFFGRK
AYPVKTLVIGLIDPDSMPDLAEELNEMADYGWDGTEGNADPTDDPFDDGDPGAYFATNID
ELLAAFREIFSIIQTDQITGGAPLVSPTRTDVGGGAVYVASFLPQEYSQWKGHLYKYSLV
SGDIGDSPEWDAAEELERIIEENSRVVCTIDWEGSSASKPSGLGSGTNFVRVSPQESSTL
ADEISPEGVTLPEAYISKFIQWINGYDAWGETAGNVYRSAFADIYHGGVTEVGPPSANYP
STSYYNFAQEHKTRDKVLYAQSNAGVLYAIDPDSGEEKWAFIPPNVLARGRLLGLKAYYG
SDNMKLLDEAISVPRYLLDGPLIAEDVVLPEDEQWGTVLVGCLGYGGNGMYALDITDPNE
PRFLWAVENNMVSPNGSALLPEESRKVHYWKKGASGSKIDYETHTHQDVSDDSDLDYKKL
YRTLSTPLLGYLDSLVYNEQTNDWEGRWVAVIGNGHPGDFADTLTDGVIYVLDIGTGKII
KKLEAEGKLGPVCAPITGFSSSLSSGVVDHIYAADVSGNIFEWSELNDRWGQSLQIFDSQ
STNGGIIYRMDVGLVDHDPWLFYEIGDAEGLSEEATSYRLYAINTTAAGEDDPLTIGDLE
QVTPDGNDTSDNAEGWYMDFATDPLERPSTPVLFYNGYLLFCTFEDSTDPCELGITKIYI
VNAETGEGAWKNNAKYVEVSGIHVSGITVFDGKVYLGVSGFATEEYLSSVLGEGVDLGRN
LLSFTLPEGIPNTPEEGAGTTGGLLFWREWR
>tli:Tlie_0046 hypothetical protein (A)
MNGGKGKLMKINKYLFQSLTVVVVIVVGQVIMMWEGWSVVSSFAEEPIQTSAKVVAEVEN
DINTKTVGIILEKIFLKPPKIVSKGKKQYNWDPEKTKFYSEDKKLIPVEKFEKKFKGKGI
ALVIKDGLVMRALPADF
>tli:Tlie_0047 Ferroxidase (EC:1.16.3.1); K02217 ferritin [EC:1.16.3.2] (A)
MLKEKMQEALNKQINEELYSAYLYLSMSAYFDNVGLKGFANWMMVQYKEETDHAMKIYNY
LLSQGATIKLLPIQQPPHEWESPLHAFQETLKHEQHITQCINDLVDLAEELKDRATYNFL
QWYIDEQVEEEENDREIIDKLELIGDSKNGLLMLDKDLAQRVYVPLIQEGSGN
>tli:Tlie_0048 desulfoferrodoxin; K05919 superoxide reductase [EC:1.15.1.2] (A)
MAEVREIYKCEICGNIVEVLHGGAGQLVCCGQPMKAQTPQTADTSQEKHVPYVERQGNAY
VVRVGENALHPMEDKHYIEWIELEVDGASCKKFLKPGDEPKAVFEVPEGKVVKAREYCNI
HGLWVKE
>tli:Tlie_0049 Rubredoxin-type Fe(Cys)4 protein (A)
MQKYVCSVCGYVYDPEAGDPDNGVNPGTPFEDVPEEWVCPVCGVGKDMFEAE
>tli:Tlie_0050 hypothetical protein; K07112 uncharacterized protein (A)
MFSYVNRWLVGRFGPALTGLFVGVFAPILTFLGNPGNMGICVACFTRDVAGALGLHRAAV
VQYLRPELSGFILGSFLASLVYKEYRPRSGSSPLIRFFLGFFAMIGALVFLGCPWRTYLR
LSAGDLNALFGLGGLVVGILIGIYFLWNGFTLGKSLPNKASSGLVMPIIAVVLLVWDITK
PLFGPGGTGPIFFSVKGPGAQAAPILISLAVGLAVGWLAQRSRFCTVGAIRDFVMLKDGH
LLKGVLAFIVAAFVTNLLLGQFHLGFEGQPVAHTNSLWNFMGMVLSGLAFTLAGGCPGRQ
FIMSGEGDGDAAIFILGMLVGAGFAHNFSLASSPAGPGAFGPAATIVGMVFCLIVGFTMR
EKL
>tli:Tlie_0051 SirA-like domain-containing protein (A)
MNEIKVVDARGLSCPQPVILTKKALDEGHNELEVLVDTVTSRLNVERFAKSKGYNVKVEE
YEDGGFKLHLSKA
>tli:Tlie_0052 selenide, water dikinase; K01008 selenide, water dikinase [EC:2.7.9.3] (A)
MVKPEGKTFLVAGWEHGEDAAVWEIDERRLGILTVDFITPVVDDPFAFGQIAAANSLSDV
FAMGGRPLVALNVVGFPVNCQPLDVLKEILRGGQERVMAAGALLAGGHSVDDEEPKYGLV
VYGEVERDRIWKVTGAREGDVLILTKPLGTGMIITALQAEMAQEKEIKEAVESMGTLNDL
PLKLSDDLLTQVHACTDVTGFGLAGHLLDMLSESSLDVLLEPEKIPILEGALEKANMGLV
PAGTYRNRELYEPRVEGLEGLSLPLADVLFDAQTSGGLLLAVPEHVAEGFCRECQKAGFV
KASPIGRFVKGQGKMVLET
>tli:Tlie_0053 twitching motility protein; K02669 twitching motility protein PilT (A)
MNIPPKDEESFNSSSWKHSSGSERSKLMLEMEEFIFPIGDPPFNAPGAPRSLVDMLETMV
KMGASDLHLKAGYPAFIRLLDTEIYPFEFMDPLDDDEIFGFVEKLVSPERYRKFRESGEA
DFAASLVGGERFRINAYIAMGRPSMAIRHIKSKIPSMQELGLPWVISRFAQKTRGLVLIT
GPTGSGKSTTLASIIEDINVRRRCHIVTLEDPIEYVFTPQKAVIDQREIGRDSASFHEAL
RRVFRQDPDVIMVGEMRDIETISSAITAAETGHLVLATLHTQDAPGTIDRIIDIFPPHQQ
NQIRTQLANILVGICSQQLLNTTDKKRILATEVLVANYAVRNLVKEGKPQQIRNIMATCT
NEGMMLMEHSLASLCKKGKITRETAFLHAFDVKDLERFLDER
>tli:Tlie_0054 MgtC/SapB transporter; K07507 putative Mg2+ transporter-C (MgtC) family protein (A)
MDASLQLVALSKVIIAVLLGGIIGVERENIGKPAGMRTHMLIAGASTLFVLLGKVIILNY
CMSIGQNDFVRGDPIRVIQAIVLGISFIGAGTIIQHQERKTVIYLTSAASILFTAALGIC
VALDLYILAAGSVVIVLLINRGLRYFDKKILKRRKGSSVSCKDAKPFE
>tli:Tlie_0055 diguanylate cyclase with PAS/PAC and GAF sensors (A)
MGVLDDLGSLGEITLEEFLDKIPVPIFMLNKDHQFIAWNSSWETLTGILRESILGKTWES
LDFYDPPRPLLADLILDGADTEKIRSFYGEACHPSPLNDGGWEGEIFLHTIKGGTWLKFA
ACPIKDKEGNIIGAIETLMDISEMKEKEFKLQKYSDRLELLNKIVRELSSEDSLQGLFDR
LLSLLKERLDYPNITILAQDPTESEVSLSIVAATYLDKGLFREMSQKLRESGKGLTYEAA
KERKIINTSSVDESKEYFPFLEETKSELDVPILFSEKLLGVICVEGTSPFDEDDEKIFQL
LADQLGVLWKEIEGKEIIKRQTTMDQLTNLPNRFLLFSRLKEEQNRLLRYGGRMALAMMD
LVGFKAINDNLGHFVGDKVLREIGKALKSTLRESDFCARFGGDEFVILFPCVPHEEVLTA
ISRLRSALSEIRIEELPDGYPIEADFGLAFYPDDGKNLTALLQLADQRMYEEKRRMQRLR
GL
>tli:Tlie_0056 protein of unknown function UPF0182; K09118 uncharacterized protein (A)
MSMRDIFHGGGEGKPLNLPALKFKKGLLVLLALLVFSTVFFPAFAKFYTDWLWFDARGFS
AVFWKQVLPQWGLFLAASIGAFIILTTSWLLARKDAASLDIEGITPIPTKRSGVIVVIVA
FLISIMNGLGVKSQWDVVLRFLNKALFSSSDPIFGKNIAFYVFDLPFYSLLQDWLVGILI
TALLGSTLIFVLAWIPQMREQSHFSLPQKARRHLSVLGALCVASWGAGFWLERFNLLFSP
QGVVFGAGYTDIHARLLGINVMFALSMIVAILLLVNIMRRTWKLAAVALVLLVASNIVIR
GVYPGIVQKYVVEPNEYQKEAPYIQYNIESTLKAYGLDSLKTVDFLPANSVTWEQIQKEK
ETINNIRLWDYRPLLRTYKQLQEIRSYYDFNDIDIDRYNLGGSYRQVMLSARELDLQQLQ
NPTWVNMHLEFTHGYGVVMNPVTEIDPEGKPVFFIKDLPPRISVPLEIERPQIYYGEKVQ
PYVLVKTKIKEFDYPMGGANVRTTYEGTGGVAIGSIWRRLAFAVRFRDSQILFTDAILPE
SRIMFYRSIGERVRKVAPFLLYDNDPYLTIMDGKLVWVQDAYTATNLYPYSEPVSTPAGR
INYIRNSVKVTVDAYNGEMNFYIADTEDPLVKSWAKIFPTLFKPMDEAPASFRKHIRYPK
GLFLIQSEIFRTYHMKDTNTFYNKEDVWELPKSGKAGSLNAYYVIMKLAGEERAEFMLIA
PFTPVGRDNMIAWIAGRSDGDNYGELLVYQFPKQKLIYGPTQVEALIDQDPEISAQLSLW
SQRGSDVIRGNLLVIPTGDSLLYVQPLYLRAENSDLPELKRVIVSSGGRVAWGERLEEAL
TNLLGPAPDKGIQKAKPSIVTQKREPDGSLLEGKSPEVLAQEAKIAFEAAKEAAQKGDWA
AYGSRLKELEEVLTELLQRLSETESNKIE
>tli:Tlie_0057 SNARE associated Golgi protein-related protein (A)
MLGHLVNFLVDTIGHMGYPGIVALMFLESSFFPFPSEVVVPPAGYLASQGEMNLWMVILA
GIVGSLLGAIFNYWIAVRIGRPFFERWGKYFLVSEKTLKKSEVFFARHGHISTFIGRLLP
GIRQLISLPAGLARMPMGLFLTFTALGSGIWVVVLAFIGYWVGNNSDLVEKLLHKTTVIT
LVLSAITIALYTWKVRSKNTS
>tli:Tlie_0058 pyridoxamine 5'-phosphate oxidase-related FMN-binding protein; K07005 uncharacterized protein (A)
MDRAMRRKDKEITDPKEIEKILKREKICRVAFNGSPFPYVVPLCYGYEDGAIYFHGFGGG
KKIDCIKDDPHVCFEIDCDVKIISDEDPCEWTVHYRSVIGYGRATILEDPEEKKKGLDII
VKQYAGRALPFPEKALGAVCVVKVEIESVKGRKNGYER
>tli:Tlie_0059 L-serine dehydratase, iron-sulfur-dependent, alpha subunit (EC:4.3.1.17); K01752 L-serine dehydratase [EC:4.3.1.17] (A)
MLSFEEILSISRTKTISFPDAFVERQSLEYGDKIPVIKENMALRLQEMRRSVEEALEKKP
SGKIVSDISDKMNFYEGANQPLSGKFVTRACQIALAVATHNASMGRIVAAPTAGSCGILP
GVLFAAEEIFSFSQQTLLEGLITAGGIGAIIASRATLSGAEGGCQAECGAAAAMAAGALT
HMRKASAEAVAQSAALVIKSILGLVCDPVAGLVEVPCIKRNGTLTALAAVCSDMASAGIE
SSIPPDEVIDAMYKVGKALPETLRETSLGGIAATPRALKIEEKLKALAPDIK
>tli:Tlie_0060 L-serine dehydratase, iron-sulfur-dependent, beta subunit (EC:4.3.1.17); K01752 L-serine dehydratase [EC:4.3.1.17] (A)
MRLEDVIGPVMIGPSSSHTAGAARLGRLAALIWGRPVREVTIFLRGSFAATWWGHGTDLA
ILAGLLGFLPDDPRIPNAREEAKKKGIHWTFKEEHPDGAHPNSARFLFKDEDTSMEVVGA
SIGGGAVRLLEIDGFKLELSGELPALVTFHRDTPGVVASITGLLASKGLNIATLTLHRQG
RGKGAAMVVELDENPQTEIMDAISRCHSEIFRVLPLKLGE
>tli:Tlie_0061 putative PAS/PAC sensor protein (A)
MARLFSKKHEKKDFTGPVLGGSFFENLFDHSPEAIIICDREERIIRANRTFCELFGYSEE
EVIGKNGNDVVAPTPDLMREAVAVDELMWGSKEKVCLETIRLRRDGTAIPVELLQVPFEL
EDGTLYDYTIYRDITERKNAEYAFRREKVFFEKLFEATPLAIMICDPKGRITRANPAFLK
LFGYPEGEVIGRACYDIVTQDARLIAEAREIDKRFWSGENIHMQVKRQNKDGKILHLELV
QVPLILDQDTMMCYVIYRDISQQIKAEEALKESERRYHAVVQDQDEFIVRLNTDGVLTFV
NDAYCRYKGMSKEELLGSSIFDDYDPETAERLKREILTFLTPETPVKTSEVYNDLPSGKR
QFVQWRNRGIFDQNGKLIEIQSVGRDVTDLKEAQEQLKRLNVVLKSVRDIHRLINSEKDP
TRLVQSICVSLVVNQGYPNVWIAILEFKNYLATIFEAAMIDGDTPISERMCRKELNRACR
KVLENPGVIIEKEVVPCSYIPLLNEYPDKYSMSTRLEYQGHVFGLITVALPKEYMVTEEE
KIIFQETAQDIAMALYNLGIHSQGGVKGKCD
>tli:Tlie_0062 hypothetical protein; K02456 general secretion pathway protein G (A)
MKKRGFTLVELLVVFIIIGVLSGMLLLTTLSGRDKAMATRIISDMRTLKSAALMYYHEEG
KKWPIGPVSEAFCSKYLDRKAPESGDENLWYGFDSSDQTPCLVVANLPSESFGLRKKLAS
MASEAGIFEDKSLTRIYGETSPPPQRVYMPVAVKSPSP
>tli:Tlie_0063 protein of unknown function DUF195; K09760 DNA recombination protein RmuC (A)
MTNSGMVYVLIFVFIAGFLLGVIVSSFMRFFHGRAARELAENQMEMAMSRLKEAFGELSV
QALSRSTDEFLKLARSRFEAERQATSQELEGKKALIDQKLEEMASKLENVSRLIKELEKD
REKKFGELAGKLSEFSIQTAELARTAGNLKEVLASSKARGQWGERMAEDILQAVGLVEGI
NYKKQSQTANGTRPDFTFFLPRGLVLNMDVKFPFDNYVRYMESPSEQEKESFAKAFIRDV
RNRIKEVASREYIDPEQGTVDYALLFIPNEQVFSFIQEKEPGLLDEALSRKVIFCSPTTL
FAVLAVVRQAVENFALQQASKEILALFGRFKAEWEKFLDRMDKLGKRIKSLQDEYDSLVN
SRRKGLERVLDKIDQERAMQALVKEGANKSLEEEEGAEA
>tli:Tlie_0064 putative PAS/PAC sensor protein (A)
MKKRCLWICLLCLFACFFLPVRSSAEELIRVGVYEYYPLIFTEDDKVKGLYADVLEHIAK
KEGYTLQYVKGTFDEGLKRLERGEIDVMTAIVFSPERERLYDFSTEAVFTDWGVLYKRKG
LNVDSILDVEDLTVAVEKSDIYGEYFKKLLGDFGIRCRFMEVPSGEEVFEAILRGQAACG
VVSRIFGYFNEHKYPVVATNVIFHPSEWRFAFPKGRQNVLKQVIDFNLKQMKNDPNSVLQ
ASIRKWLELNGVIGSYPDWLVAGIIILAMALVLSLMGGYGAFKKSISQGKELLSSKKEIL
REKAFFEGLFDSIPDAVALQDPTTMRIQRVNSSFAKVFGYSREEAEGRTLRELVVPEDRM
HEAEHHIKSALEGKSIERVTVRRKKSGEIFHVLFNQVPLFSDGKMEAILNSYTDVEALAE
IARKYKTARDLAKEELERVEKLWEDTIGILAQTVEMRDPYTYDHQRRVSFLSEALARKLG
LSEERIRLVKLAGLVHDIGKVAVPAEILNKPGRLSDVEMEIVRTHPQKGYELLRKLTHRP
VLAEIVYAHHERLDGSGYPRGLSGKDIPIEARILAVADVVEAMVSHRPFRSALTLEEALE
EIKAGKGILYDHKVVEACVELFERESFSFEDAPLS
>tli:Tlie_0065 hypothetical protein (A)
MRLLTRSELIALSEHQKAPSVSIYMPTPLPAEPRKSQIAFKSVLGEVQDELLGRGLKEQE
VEDLLEPAKKLLSNSMFWENQSKALAVFLSEGYERIYRIPLEVPKLAVVSRGFHIKPLLP
LVGGGDDFYVLCLSKKKIRLIQCTKEDFRNVDLENVPQSISEALQYEPLEKQGQIGSAPG
RQGLFHGHGAGDEDFKENLKTFLRMVDKGIRELLKDETAPLVPAGVAYVVSLYKEVASYP
HVTEEFVEGSPDNLTAEELFQRAKAIVEPIFKKEEMEAKEKFEALLGTGKASSMLEEVLP
AAFSGRVEVLFVPLGVQVWGKWKKATHEMELTSREDPEARDLLDLAAVETLRSRGKVYVV
SPEEVPGGKDVAAIFRY
>tli:Tlie_0066 TonB-dependent receptor plug; K16092 vitamin B12 transporter (A)
MKLGRLFPGFLAIAAMVVGLWAGASFAQEALTLEPEVVTGSRIYQSLKEVPAATYVVTTE
DIERSGATELGELLSSTVPGIYISSRNGSTQEDNIKLRGIVTEVLVLMDGVPYYKASNVA
GAAAYDLRSIPLEDIERIEVVKGAGSALYGSMAAAGVINIITKKPLGEGVKITGGAGTND
WREGSFSGWTSEGDFSARVWYGHSEEGESRLSWNGTVIDKNLDYDQDSGGLTLKSGPFTF
SGVWGKYTSRWTYNGDEDQQKNDYSRFYVKWEGETARAILYRHEEEKEYKDPWSRSFYDD
ISWGAEFSKNLSWRDNLVSWGMSFRNEKLSGDTEGKRKNYAPFIEISRPVGDFILNAGLR
YEIWDQDNAKDYKELNPKLSLSYQTLNGNLWYLSAGRFFAMPSFYEIAGDGVWVLPNPDL
KPEKGYSYELGVKGEDEDGPWSANMFYMDMEDKIVWSDLGNWTGEYDNVNKYRAWGLELS
RRWKISSLWDLELGATWMRAEEKKNNQWERARTPEWDVDASFIYTNGPLSGQVVLHYLGN
RNEGQGVESNVTTVDASLEYKGKPYTIRLSAYNIFDEDYWASESWGTYYYGPERRAYLTL
EYQF
>tli:Tlie_0067 Radical SAM domain protein (A)
MAKYQMIPTNREEMRQRGWDELDFLFITGDAYVDHPSFAHAIITRVLESRGFRVGIVAQP
DWKNPDSIALMGKPSLGVLVSAGNLDSMLSNYTAAKKKRKKDRYSPGGEGGKRPDRATIV
YCNMARKLWKDVPIIIGGIEASLRRFVHYDYWSDKLRKPILMDSKADLLVWGMGEKTIVQ
IAQKLQKGIPITEIRDVRGTCYIFKDLKDIESFVEIPSWEEIQHDKKAFARAYLLTEPEL
DPLTGRPIVQRVGDRYLVQNPPQFPLSEEELDEIYELPYTRKAHPSYDPLGGVPALEEVQ
FSITAHRGCFGSCSFCALSAHQGRIIQKRSDTSILKEAELLTRMEGFKGYIHDVGGPTAN
FHERACKIQDKGSSCKNRQCTWPSCCQKLRKSNDNYMKLLRKVRSIPGVKKVFVRSGIRY
DYIMAENNRSFLEELCEHHVSGQLKVAPEHVSARVLNLMRKPPKEVFLKFKKLYEEVNSS
LGKKQFLVPYLISSHPGSTLEDAIELAEFLRDIRYHPEQVQDFIPTPGTLSTCMYYSEIN
PYTGEKIFVAKTAKEKAMQRALLQWRNPKNYNIVKEALLKAGRRDLIGRGKKCLIREDTR
DEEKHKKGPTKHKTNPKNKNLDGKKRKKKR
>tli:Tlie_0068 flagellar hook capping protein; K02389 flagellar basal-body rod modification protein FlgD (A)
MQCKPITNMNKALKGVMALVNSVNSAGDVSTVQDSATRRASVNSTFDREAFLKILVTQLA
NQDPLEPLDQSEFISQMAQFASVEQIANIKEELEGLSQFFRFSASSLVGEKITYADVETG
EEKEGTVASVIFDSDEVSLKLQEGVEVPIERLLSIG
>tli:Tlie_0069 flagellar hook-basal body protein; K02390 flagellar hook protein FlgE (A)
MLRSLMSGVSGVKGHQTMLDVVGDNISNANTTGFKKSDVNFQELMSQTERTATAPSAEKG
GTNPTQVGLGVTVGSIVVDHTQGNINYTGSKSDMAIEGDGFFVVKDGSTNLYTRAGNFVL
DGSGDLVQSGTGYKLQGFTMADDPLNPGEKVVGTDLVDINIPVGQKLPAKATTTAGFRCN
LDSRVDTVLPMGLSSNDLVLTGVIGSEEYTSITFSEGTTVNDFLKVTFKKQDGTTVSVDM
TLSGVNPSTALPALADNTTVDLDGDGTNDTVSFDSTTGDLLVKSGATGGLLWTGKLGAAL
DYQVFGLDDGSGSTLYYLAEFTDLPDGGRRLTVWGDDGTGAMAVSSVDLESKDDGSFYVP
SGTTISVGGQNLDVEATTSGMGVSLVQSGSVVDTFNLQTSSIHSTKFDIYDSQGNAHTVE
TSWEKVDNNLWRWRVWLPDEPGIGLSSNTGLVEFSPDGLIERVIDETGAESSTVTFNFAS
LGAEDSSVVFDFTGKALGKDPIDAVTQFGSSFTTKEYYQDGYKMGVLKDYSVGADGIIRG
VYDNGQTEELYTVALALFSNPSGLEKVGGGSFRSTANSGEAQILKPMEGGAGSIAGGSLE
ASNVDLTAEFVNLIKAQRGFQASARVITTSDQILEELMNIKR
>tli:Tlie_0070 flagellar hook-associated protein 3; K02397 flagellar hook-associated protein 3 FlgL (A)
MKRVSHSMISSLFLRDMHNSLKRLVEAEKRMSTQKMYSRPSDNPSEVARGMKVGSLISQR
EQFVRNLDDAVTWLESTESALGQATDLVSSMREKAIYAGDGALSEVDRLGIAKDILAMRD
ELIQVANANIQGRYLFSGYETDRPAFVKDDTGKVVYQGDLGRISFEIEQGIEGTVSLNGR
DVFPLSFVRRKITSVEVPVDFAWEGSSERLAITVGDKTAEVFLPKRWNDTDSDSLADLTD
YDGFVEPGENVKGYTLDEIASAINESEGAKKLVHASVEKDYLTGTQRLVIESLSGEPLRV
TSVPWSDNDPRGQILTSNIVGAPWTASQPGSIDVIASDGSRYNVPVASGATLQDVAHALM
NVPGIWAGVRDDGSITLAAEEGGSFSVEASGSAVELFGTARMSRETIDPKDINRMNLSSF
LGLETSVKSTFFPDGAVLGDTTTDKMDMVISAGDKNLRLLVQDDSDLTLEELADRIKASA
GDWLEVIIQSDATQKNVTDSSAQDLEGGTERLVLYAKDGSPVNIYDKEGNWSQRLGLSTA
NHSVDLTSVEFPPLGGSEVPVRVGVQIGDDLYEVKLHKDDVVGSDGLHIDPRLFAQEVQR
QVGSGKMGFDLIDGDKGVAFYSLTGEPMRIYDLSYADPALNGITSGIAASAGLQTGIVGE
WVSDSATAGVEGSFVIKTEGRSLEVSVGPSETLLDVAYKLKDMAGSWLSVGVTSDGAGNV
RLSLSAMDGAPVSVYDNSGSPARTFLGISTDVRLSAGAWSGGGALSVAVDGYGDVVDLRG
ASSLHDVSALVNARFGNGDIRAEVVDNGGVEELVFYSPTGKVFDVTPAAGMNAITATTSP
RRGTSVGPYNQGMVKRTAANQQEGDLFALLDDLAKAVERGAIDAVSDSLLPKLDEAMDDL
LRARALGGALQRRYETAKARIETDNISFTEQYSNIMDVDVAEAAMEFQTSQMVYQATLAT
IAKVIQPTLVDYLS
>tli:Tlie_0071 flagellar biosynthetic protein FlhB; K02401 flagellar biosynthetic protein FlhB (A)
MDFEEKGGTSRGDFPLHAGGALFFDLQLFSQEKTEEATPRKKKKEREEGHVAQSKDLTSA
FGILGGMVTLFALSKLFWKAFKAYLVWVFQWASVAVWDEGEWAKVTFSKSGAFFLKVWFP
VALVCSIILVFVLSRQVGFAVTFKPLVPSFERFSLVRGLKRMFSLRSLIEAIKGIIKAAI
LFGVLYFGLRKEIPVIRQISYGGVYLAAGQVFMIIFRLIVRLGLALLVLGVFDLGYQKWE
FARSIRMTKQEVKEEFKQTEGDPFTKQRIRRRQSEIARQRMISQVPQADVVLTNPTHLAV
ALKYDRATMNAPKVVAKGAGYIALRIREIAEDANVPIVEDKPLARTLYRNVDVGEEIPES
LYVAIAEVLAYVYSLKKERQEKAYHPA
>tli:Tlie_0072 RNA polymerase, sigma 28 subunit, SigD/FliA/WhiG; K02405 RNA polymerase sigma factor for flagellar operon FliA (A)
MPKRVQKLMDAGVSTGELWLSYKEAQSQSNAEQDLLREKLFKKFQYLVYFVVKKMPLTPP
RGLDYEDLISFGNIGLLDAIDRYDPSLGYAFQTYAVSRIRGTILDEIRKFDWFSRTGREK
VQALERAAEQQFQEEGKVTNEGLMKRLNVTEEQLDEMLKISQRSYIGYLDEELVLEDSEV
DRCDIIAGEGDSPQEVVERNEEIAKLYEALDQLSDRERKLIKMYYFEFKTFREIARELGV
SESRVSQLHKRILEKLEQKLYSVMYVEG
>tli:Tlie_0073 flagellar hook-basal body complex subunit FliE; K02408 flagellar hook-basal body complex protein FliE (A)
MSSIVDLRALSAAYGINGKPLVSVANKPEEKKAQSFDQVLSKGFQKVSELQGKAEKAMMA
MATGDVNDISEVAAAVSEADVALRFAVMIRDKLLDGYAQLIRMSV
>tli:Tlie_0074 flagellar M-ring protein FliF; K02409 flagellar M-ring protein FliF (A)
MESIKALFSKFNALWSSWSKRQKVVVAATVAGTLLVLVGLVIFSGRARYAPLFSDLQMED
TAAIVSVLKEKNVPFRIDPSASAVLVPEDRVYELRLEMASLGLPNRGTVGFELFDNSKMG
MTDFQQQVAYVRALEGELSRTISEIEVVRFAKVNLVLPKQRLFLKEQEEATASVLIGLRP
GREISQDQVRAIMKLVASSVEGLSPENVSVVDTSGRLLSGFAEGGEFFLSTGSSVTSLQR
ELERRQEHDLERKVQNMLSAIYGPGNAVVRVRVELDFSRVSRSSKQFLPQGNGKGVVRST
QVTEENYSGTAAQSQGVGTSSNIPGYSVRTSGAGSGEYSKTDQVTNYEISTLQQNEERPP
GTVKRITASVVINGSEQESPKEELYRSIASALGVDENRGDQLTVTFIPFASPDQFYAQVG
DLEGKEGFSLANPVVLIGGIVGLGAVGLGLFMLLKRRRTKEEEAVQEAAKAEEVELLHHP
KTELEILEEQISLYSESYPEEVASIIKKWLEES
>tli:Tlie_0075 flagellar motor switch protein FliG; K02410 flagellar motor switch protein FliG (A)
MELRGRKKAAILLILLGPERAAQIYRHLDEASIEFLTLEIASVRKITSEERRAVLKEVQE
LVMAKEFLGKGGVSYARELLEQALGKEKAEDLLKRLTSSLQSKPFDFLRTSDPVQLFSFL
QGEHPQTIALILAYLPPDKAAAIISGLPGELQADVAFRIAKMDSVSPEVLKEAEKVMERK
FSAVVGADFSRAGGIDSIVAIINKAGRKTEKQILEILDEKDPEMAEEIRKKLFTFEDIVK
IDDKSLQKVVRDVDTKDLAMALKGVSDDLREKFYRNMSSRAVEMLKEEMEYMGPVRLRDV
EEAQQKIVNIIRKLEEAGEIVIAGSGEDIVT
>tli:Tlie_0076 Flagellar assembly protein FliH/Type III secretion system HrpE; K02411 flagellar assembly protein FliH (A)
MRTLSHSEPKGKVIKNLPLDERAVTIPASEPFRLEGGRQIDPYLLVAAEKQELQKRVAEL
LDRERKLKEELESLRAKFMEEQKKTEAELREAKEKLEKEAMEAKEEEKKKGFEEGYKDGL
KKAYEEVEKRVKEEYKQRFQNVEKQLVKAVETLQKNLDEEIERCSPIMVEIWKALLQRLL
RKEIDLDEQLVLRVFKEIMAKVSDRRRVRLFVNPQDKDLFLKKSEEMAEIKRVIEEFELI
GDATIEKGSCMVETNLGVYDARWKTQLEAIEREIQSLMGESLHVP
>tli:Tlie_0077 type III secretion system ATPase, FliI/YscN (EC:3.6.3.15); K02412 flagellum-specific ATP synthase [EC:3.6.3.14] (A)
MCPRPFVLFSSLNERLKDVELVSVNGKVTNVTGIIVESIGPDVQLGDVCEIRFRKPNQQP
LKCEVVGFREERILLMPLGDLGKIGPGCSVSATGRPMGVPVGGGLLGRVLNGLGEPLDDK
GPINCTEYYPLQNDPPHPLKRKPVKDVLSVGIRAIDGLLTMGRGQRIGIFSGSGVGKSTI
LGMMARYTEADVNVIVLVGERGREVQEFLNRDLKEEGMRRSVVVVATSDQPPLVRLKAAL
TGTAIAEYFRDRGKSVLLMMDSITRVAMAQRDVGLAVGEPPVTRGYTPSVFTFLPRLLER
AGCSASGSITGIYTVLVEGDDFNEPIADAVRGILDGHIVLSRDLAVKNHYPAIDVLHSIS
RLMKDITSTEQQEAARSLRENLSLYQEAEELINLGAYKKGSNPRLDFAVENKDKFDKFLR
QGIDERSTFEETLKLLYALPAWGDDES
>tli:Tlie_0078 flagellar export protein FliJ (A)
MKKLKKAEKVKNLKEKVKELAYVKFVEVQDHYNYVISQMEELSSQKEHMEKSFVDKCQNG
TFYPDEIWGIRVEISRMEQELEEIEKRRKALEAELENLKEELMKKNTDLRMAEVLVEKRK
KALKEARLKAEQKEIDERATLMFVRAT
>tli:Tlie_0079 Lytic transglycosylase catalytic (A)
MKGLPHPDLSGVNRVKNRITEIQNLFGRTTNETSRGTFVEVLDKKMSSAEKTQDKDFPFP
SNVNSSRSSKSNPSPSYIDGIIEEKCRKYGVDGALVRAVIKMESGGNPRAVSKAGAMGLM
QLMPSTAEMLGVKDPFNPEENLDGGIRYLKMLLEKYRGDEKLALAAYHSGPSRVDKWGGI
PPYPIVRHYVKTVLALKERAERE
>tli:Tlie_0080 protein of unknown function DUF342; K09749 uncharacterized protein (A)
MPPGAKPFELREENGELFLKVSDKSISPVVILEAIKDRGVAISLDSIRDLLNNSNEEWQS
VGVKGKRVKVRISEDKLKAEVYLEPAIRNLNAEEAKKEIIRSLEEAGVVFGIKEEVVELL
ASGNDDNLLEQWIVIAEGIPPEESQDARIDVLVKIAEKGLQELENAVVVDFKALGFIPNV
KKGTLIARKIPPKEGKDGKDVFGEPIKVKKPKDINMKAGPNTELSQDGLEITATANGFIV
KEGNRFRVEPLLVVRGDVDYGTGNIECFGSIHVTGGVKEDFSVVAGETLEINGVVEGAEL
RSGKDMRLHSAVRGMERGRIDCGGNLYLEYADQCKITSAGELYFKRALMHCDIEVEGSVH
LVEGGKGVIAGGKLYSGGDVECRALGSKVGTKTLVHLGLSPRLMNQHNVLMAKKEDLESK
IATVKKNIKYLTRLAEEGKLDEKKKLLALNFVKLLESFELKHKEVESLLLKVEELIKKAK
HKGRVKVREVCYPGVTIVIRRERYQVREELKEVEFLYEDGKVKVVPIDDDR
>tli:Tlie_0081 flagellar biosynthesis protein FlhA; K02400 flagellar biosynthesis protein FlhA (A)
MQRAKANPIEGMLKYSDMGITFMVVLIVVMMVIPLPTPLLDLLLALNITFAVIVLLVTFY
VQHALEIAAFPSILLVATLFRLALNVSTTRLILLHGYAGKLIGAFGNFVVGGNYLVGGIV
FLILVLIQFLVITKGAERVAEVQARFQLDGMPGKQMAIDADLGNGLIDEATARERRRMVQ
READFFGAMDGASKFVKGDAIAGLIITTINIIGGICIGIFQQGLSIGEAAQRYSLLTVGD
GLVAQIPALILSTATGILVTRTAGESHLGKDITKSLINHYRPLWIGSVLLLALAVIPGFP
KIPFILLAAFLGVQGMWVFRERKVEAPQKPQSSGETPQAQPPKQAESPGEGAAPGDFGSV
MKLLTVDPLELEVGYALIPLIEPSKGGDLLERIQTLRRQLALEMGVVTPPVRIKDNLQLK
PTAYVIKVRGVPKKSAELMPDYYMAIDTGHTTGTLVGIPTKEPAFGLDALWITPDLRAKA
EELGYTVVDAPSVLATHLSEVVRSHAAELLTRQTVQSMIDMVKETSPAVVEEMMRYLSLG
DVQKVLQNLIREKVPIRDLVGIFETLADYGKVTQSPDFLSERARESLGKIIYYQNANEET
GELTVVTLSPVWEKRIKESVQGNLVEGWHINMDFKVVQDFNRAVGEATKKLLEQGLPQVV
LVHPDVRFYVRKLLERTFPNVVVISYSEVPKDSKINTVGVVE
>tli:Tlie_0082 OmpA/MotB domain protein; K02557 chemotaxis protein MotB (A)
MARKRKEEESSGGSWLTTYGDMVTLILTFFILLYSFSTIDVIKFKKMLFSFKDAIGVVKG
GKTFEEDEAAFSGQTMDEIGKSKKTTQEIMETAKRIQSILEQEGLKSNVSVTVSQRGVVV
SIAEGLLFRSGEYEIRPEGKRVLDILTRIIKELPNDVSVEGHADKIPVRADGVVRDNWTL
SALRAVRIVAYFQTAGVSSRRLQAVGYGDTRPIMPNDTPEHRNMNRRADIVFLSESSIF
>tli:Tlie_0083 hypothetical protein (A)
MRVFEFFVSFFSLKLVLWKVVSGVGFPILENCRICGRPFTYIRGSKVCEACRDDLDRIYF
EARDILMDLPSDEKLDAIELANRLEVEPIYIYILAEEGRFDREAPWLGDKGEKERLISEF
SMEIQKMDKERKSSGESRKIYTVERKEREER
>tli:Tlie_0084 CheA signal transduction histidine kinase; K03407 two-component system, chemotaxis family, sensor kinase CheA [EC:2.7.13.3] (A)
MDMKDYIGPFIDETEENLQKLNECLLAFEQGDSSVIDEIFRVAHTLKGMASTMGFARMAE
LTHDMEDVLDLARQKKLALRRKEDIELLFECLDTLNVMLDEIRSGKDDTSVDIEDIKSRL
KALCSLAGEGQDLSDEVTDQVVKDQEGPKAVSDFKKIKVVLGKDCVLKGARAFMVLEELS
SFGRVESTEPDMEKLVEGEFDGRSFVVHLETHEEPERIEEAVLRVSEVESCSIEGVPSVG
KEAESGPGVEFKSKSPQEVAKEKGDSKVADTVKTIKKKTNQTVRVDVNRLDKLLNLVGEL
VIGRSRIERLAKDSNLKEFEEPILQLGRISKEIQELVTKLRMLPISFIFDRFPRLVRDLS
QELGKKVHLEMEGRDTELDRSVIDEIGDPMVHLIRNSLDHGIEPPEERLAKGKPETGLLR
IRAYQDGSSVVVSVEDDGRGIDKDKILQKALEKGFVSKEQLDSLTEREAIQFLFTPGFST
SDKVTDISGRGVGLDAVKNKVESIGGRLSIESEVDKGTTIKVKLPITLAIVLALLVNIDG
QIYAIPLESVDETVLVNKDDIKVVNGSQVTMLRGSMLYLVDSRDLYGLPKREDSSVLSVV
VMRTGFRKVGFIVDDFIGQQEIVIKSLGNTGMVKINWFSGGTILGDGSVALIIDPAKVEE
V
>tli:Tlie_0085 hypothetical protein (A)
MSSKFRVIVSLLFLILCFDLSTGYAEERLKLPEAQRMYGFAAFVSAYQYALEDKIDEALE
KLEVAIKWDPYLVEYYLLKAFCMYNLGRFDEAVTNLNFYLEVRNKDFFAKSFLEDVREKK
VYVKNAITKGVPVDQVLLGNSFALWEELGVSPLDRFIPYMPGRPVCSGENLFFTDQIRGK
LYIYQKDDDREKWEKKEVFDVGKGILKAIPLGAQELALLFDTGLLKLTRWNKDKGKLEET
HEVDLDLSSPSDGVSIGGGIIGVAERIEGRVSFIRAATGENIYSWSPPDVKNFKPVSLAV
HGPILAVGDASSMRVYLFDLVDRKIIREFSFEAPPRAVELFNSSEGAVLTEDGSLYIISA
IKDQAELLAKKIFPEAWFLFNMEGKVYATDTRLFKGSSLKLIAKKGYLVMRAPSKEGSFW
KVEARVVIPFGKVELENVILQGVIEGQLAEVEVLEKTATPESVVRIEAPLSLEDKELQLV
ASRASVLAIKGSALPKDTASLIRLGNFALAKGIKIFILPDNAIPEVEKVRLAEITGGGLL
MDEESNMLKGGVMKLKISSASTPNVPGSRDDSGLLVLGRIGPTTVEGRIPFWSSFIQF
>tli:Tlie_0086 MotA/TolQ/ExbB proton channel; K02556 chemotaxis protein MotA (A)
MDMMALGFLAVTILLVVGGIVLGGAPGAFINIPSMLITVGGTLGAIGIATPKKDFFKIPQ
TVKEAFSKEEFMDLISLMDILVEMARKARAEGLLALEEEISKIDNDFIRKSAQLVIDGTP
PETVKAIMDAEIDITERRYAVSKRAFDLMAELAPAFGMLGTLIGLIQMLRNLDTPEALGP
GMAVALITTFYGSFIANVIAIPISKKISARASDAILSMEIIVEGILSIQSGENPRLVEEK
LKIFLPREEREKLAARKASGRASREVAKEAEEPASA
>tli:Tlie_0087 hypothetical protein (A)
MQEAINKIQRELEYPITEVKWDQSYYDVTFDPLEKIHYFYVPREGAVPEIVKLRNFCHSY
LAEKVNPLFSAIVVEYDEALPERAFESIIWPTFCVSRAWFADGLMYELCPDDAKEWMRAK
VEAVRAAFSDGGVQANLRDALEIALIVAEAKDLCGERVEVTGKSRDFVDAFIEVNPRNAT
VEGLEALNAKLLKLAGDFDVELVFNKKMNMHVWRCKGASMG
>tli:Tlie_0088 hypothetical protein (A)
MVKGLAKFLKVFKILAIMIAAVIGLGVGLYVGGGIYPFIDRVGPALEKFPWVGQKVYPLV
EKLSPPLTGFERRLKELEQEKAFILEQQKLLEEREQALERKRQELEKERAALKKQMDRLK
AEAAASQKDKKESISDMVGEAVAEMPASKAAKILSKLPLPEVMQLLEIMDSEQRMQVLSK
MAPELASKIIYYARMKGEEKRAD
>tli:Tlie_0089 flagellar basal-body rod protein FlgB; K02387 flagellar basal-body rod protein FlgB (A)
MFDDKVWLVSKVSAGALAKRFKAVAQNIANVNTPGYKRKEVEFEKTLKEALQGTDKVQLE
VTNERHIGGGRKLQDLSAEAFKEKRVSGESYRLDGNNVDPEVEMAKMMETRLAYDGVLRM
MAKRVDMLKTAMGGK
>tli:Tlie_0090 flagellar basal-body rod protein FlgC; K02388 flagellar basal-body rod protein FlgC (A)
MKIFKAIDIAGSGLTAHRAMMDVISENLANANTTRTPDGGPYQRKVPVFEEKLDEAMGAS
GVKLKEVATDQSAPRMVYDPGHPDANEEGYVAYPNVSVVREMADMMTASRAYEANLEVVK
SAKAMLEASLDLLKG
>tli:Tlie_0091 flagellar hook-basal body protein; K02392 flagellar basal-body rod protein FlgG (A)
MFRGIYKVISAMLVQQSKVDVASNNLANVNTTGFFKEILTQKALPAGELVREEKGSGGES
AREVVGETNLGVVVAETAMDATPGVVKSTGNPLDCAIKGKGFFQLSDGQNLFYTRAGNFT
LDSEGRIVTPSGLFLMGEGGPIEVGDAQEVTIREDGSVIADGEVVGVIALYDFERPSFLR
RLGHSLFSATPDSGEAILQESVSLAVGALEGSNVNVVEEMARLIEASRAYEAASKSFESE
NETAQKMVETFGV
>tli:Tlie_0092 flagellar motor switch protein FliN; K02417 flagellar motor switch protein FliN/FliY (A)
MDEEKRQNEQQPNPEEQVEAPKEEKQGSSEGGSEAKEQEISPDLSMEELEAISKGLEGLE
DEGTATDIPDLESMGQDAQLSIDELIASVKASSNFDFTPGGQVPTKEQPKAQPASFPDIS
QGAQGFVPSAAVDEKIDLLMDIPVKITVVLGRTKKTIGDILAIEPGAVIELDRQVGEPVE
ITVNDRPIFKGEVVVIEENFGVRITEIVEKQGKK
>tli:Tlie_0093 MCP methyltransferase, CheR-type (EC:2.1.1.80); K00575 chemotaxis protein methyltransferase CheR [EC:2.1.1.80] (A)
MEEKVYPAGEGYDLFKKKVAQLTGIDLNIYKYQIHRRVHTLMRNWNISSYEDYYDLIKKD
EEKRREFLDYITINVTEFFRNPNRWDCLRDKILPELKDLAGNRPLKMMSAGCSSGEEPYS
LAIMATECNLKFEVVAVDVDEGILKKAKEGVYKEEQLINISSSVKNKYFEKLGPDKYRIK
DVIKSNVKFKKLNLLEDSLPKGFHLVLCRNVVIYFSAETKEKLYRDFNKILLKGGYLMLG
PTEQIFGYENMGFKYSGFAFYKKVAEAEQVVKVENQ
>tli:Tlie_0094 GTP-binding signal recognition particle SRP54 G-domain protein; K02404 flagellar biosynthesis protein FlhF (A)
MRIVKEIEFEAKTEKEAFDKVRQRLGSDGVILSIQTVKVPFFLPFLKKTKLVVRAGIVEE
EKKPSYSSVDRELERKQIEVFKALLEFKGNLGGKEKIRGRTLEELAENVEDEVEIALSQP
SFGSKGGRDPFPPKKQESSLRLKEVLEGEIPTSVLSHIFGEALEEDVPISLWMNREKEGF
FMSKGEGSLMEALGGRKIMIVGPTGVGKTTTIAKIAALAIQEGLPVVLLSSDNYRVAAVE
QIRTYARVLNVPLEVINTGSELVPILRNYPEESLFIMDTAGHGFRESDRLSHIKGVYEHF
VPDKVHIAVSATMKFQDVKLAFESVRTHVAIDGVILTKVDETQMPSSLLWVPKFMGVPLS
FVTTGQNVPRDIHVASCDFVTSCFLAGVNSVV
>tli:Tlie_0095 NifH/FrxC:cobyrinic acid a,c-diamide synthase; K04562 flagellar biosynthesis protein FlhG (A)
MYDQNLFPLLDGPTSIQAKELERAMRSSTARRDVSPMKAKSIAVVSGKGGVGKSNVALNL
ALLLGERFKTPTVLLDADINMANLDVLLGLNVRLNLGHVLREELTLKEIILPISERVWLL
PGGNGISGLKEVDWGSKSGLLKDLYVLDEKADAIVIDTGAGVNRDVLFFAMASDVIVIVT
TPEPTALKDAYGLLKSFLLSYGRDKLSKKDLFFVVNMAQSSLEANAAAERLIKVSDRFLA
LSPRYLGYLPFDPKVAKAVKERSPVVKSYPKSSMARAMELIVSNLITKCGLEASGDSKEL
AAFGAFQRLLRKLRGE
>tli:Tlie_0096 hypothetical protein (A)
MNSSLGCPDKLPTAGEMATCLRDPSKKGVLEERISRYYKALRTSVPKPPKADARLIKEYS
KIMAGLRMEEEALFRMLEAFASGDPQGVKSAAKKLTNEIWKVQKG
>tli:Tlie_0097 response regulator receiver protein; K03413 two-component system, chemotaxis family, response regulator CheY (A)
MANIMVVDDAAFMRIMMKDILEKGNHTVVAEAENGKQALLEYAKTKPDLVTLDITMPELD
GLNTLLALKKLDPNAKVVMVSAMGQQNIVIQAIKAGAKDFVVKPFQPERVLEAVNKALSS
>tli:Tlie_0098 metal dependent phosphohydrolase (A)
MSNMIINVKVTDLKPGQVIGETIFDKHGRPLLCKGVKLTPSHITRLLARDYIEYVKIEIP
YEEASKGIIKPAESIKNIPPIVHQKLGQFFKKARHIDRLEEKAVEELADDIHPLIETIFS
SEPSILDNLQLLSGHDDHTHEHSWTVMLISLSTLRAAEILGIYRPTEEDKNSLAMGAVLH
DIGKTKIPLKVLNKPGKLSPEEWQLMQQHVTFGYQMVKDTPNLMPLSKAVVAHHHRFLDG
SGYSAQGVQDLESIPNHVRIVTIADIYDAIVSERPYHVAALPYHALKILYQGADKRFDKR
FIDALSHAVAPFPMGCFLLYKDGILAQVEEIPKKEKDNPVVRIIGTFTEKYTHLLGKTFS
FQNPPMGLPTEDTLLLGSYSPMGLADKTKGALSLGKVRKDLLGTEEPSNLYVLRSFDDIL
HKAFSFLFASKEKEEQPAKS
>tli:Tlie_0099 CheC domain protein; K03409 chemotaxis protein CheX (A)
MKDLKLLSVMVQAFAVSTVKVSKSLGLSIKVDKGAIAPGIKSKTACAAALIGVIGEDFKG
SVSLLIDNEAFNYIIKVMSGGMISNPSPDDPISMSALGELTNMICGSALQELSKSYSKHV
DTTPPQMFSGENLKSVPSESPDIKYYTIPMSCDPEGGRLYLVLGFR
>tli:Tlie_0100 flagellar biosynthetic protein FliP; K02419 flagellar biosynthetic protein FliP (A)
MTCNKKIFWFLVGILVLHLLCGEAAFAQEVQGPTVPSVSLNINGNQQDLPLTMQVFLLVT
LLSLAPALALMVTSFTRILVVLGFLRSAIGVQQLPPNQVIVTLAIFLTLFIMRPVWEEVY
KEAYIPLQEGQITTQEAMDRTLKPVREFMLSQTKEKELSLMISLSDLERPNTPEDVPTLV
LLPAFMLSELKTAFQMGVVLFVPFLVIDMIVSSVLMSMGMIMLPPMLVSLPFKVLLFVLA
DGWDLVIVSLVKSFR
>tli:Tlie_0101 export protein FliQ family 3; K02420 flagellar biosynthetic protein FliQ (A)
MDGSLGSLFSSALWTAIGGVLPILLAATLVGLAMGILQTATSIQEQTLSFLPKILVVLFV
SLFWGTTLFSPLLKLASDIFGNLESFIK
>tli:Tlie_0102 type III secretion system inner membrane R protein; K02421 flagellar biosynthetic protein FliR (A)
MLDIVPFLLFLFLASLRFLGVISSLIFFSDASLPMMVRYYLSLAMAVASYPSLSSKALDV
SILSSSFTFAFGALGELLVGIILGVLASSPLYALKIAGRLVSQQMGFAMAEVMDPMSEQR
TSVIGQMKYLIGTWFWLYFGGHLLATQGIVESLSIIPVGSPVFTLISLDGIRLWFKELFL
LAMKVALPYFGILLLTEIGLGFIAKLIPQMNIFILGFPVKILLGLVFLAILSVAVIRYLM
PLELDRFIEMLPLFWSHR
>tli:Tlie_0103 hypothetical protein (A)
MLKKFVFMLVLSLHLIVIHHISTAFAEKGPSNKVLFITESNQRTQMATKALMLLLNDPTE
KVPFITATLTISPLGSLTYYNILEQIKSQKPTACVFLLKTHQFPSLAKIMEEEEIPSIFP
WGGPVEDNLHERAYTFYMNWNEASRFEALGIWAERQNLRKWSLIAERLDATSRALSNEAA
KKLLNEGIKDVRTFQINPNDDSNLLNSLKEGRATGHGNILAFLNPMNIIRVATFVQKQGM
QDLLITSGWEWEQTPPVEGIHVITQYPLPTEKTLSWAKKHFHQDILEHISLEQLIKAYGA
AMWLSQALSLPTSTPLDVARNLERTGALNVLGYELEVSSKTHLPLEQTFSLLKRNRGKWL
LEEKITLEKRQ
>tli:Tlie_0104 flagellar basal body-associated protein FliL (A)
MKGKIKKIAIFGGIILIVIVVGVVAGLYFSGIVGKKPAESLDVVKNKSYPVFDLGEFRLS
LPGDLSGDLLASFELVLELENEKVLEELSKDDYWKVLFRNEVIAQCLMAGKDSFKSAEGL
LRLLERIAIRLNEVAPTFEGVEMPIRRVLVKSFITQ
>tli:Tlie_0105 flagellar motor switch protein FliM; K02416 flagellar motor switch protein FliM (A)
MVDVLNQSEIDKLLSAIASGEANAVVEEPGKSVKVYDFKRPSKFNRDQIRAFQMLHEAFG
RYLTSTFSAMTRSVVSVDIANVEQIPYEEFVRSVASPTTIAILEVNPLGGKAILEVSQHL
VFALIERLLGGKGAPPSHIREFTDLEFSIVDKILYRVLKELDESWKTIENNVRFKLSGIE
SNPFFVQIAPKTEMMLLVTIRVQVGVTEGKMNLGLPYHTLEPILDKFNPQEWFLSKDKAL
SEEERDKLREKIEGVEVPVTAELCSAELTLREIHDVSLGDVINLGVPISQPGVVKVGSIP
KFSATFGKTEKGNIAAKILEIFYEED
>tli:Tlie_0106 methyl-accepting chemotaxis sensory transducer with Cache sensor; K03406 methyl-accepting chemotaxis protein (A)
MNIRGKMLLLLVGSALVVFGVLAFLVWGSVKGNIERDARDYSMTVVKEKSALLDMTFRSV
ESQLSQVAVRSDVRSGFWQLMERGLQDAAKNMDNVEMLLFAKPDGEAYTTLGKKANISDR
DYFQQIIKEGKDSAWSDPVISKVTGLPVIVYARKVEGENGNLVGVLGATILLEHLTNEIK
GLNLGGKGYGFLVGRDGLTLAHPKKELVMSFNVLGADGAGYKGFSDLASKMVAGEEGSGV
IVDPQGNRRVLFFAPIKSVGWSLGVVIPEKELFAGVRSLTMKLSLVMGLGLLVIVGAILY
VASNISGRIGTFAEKLLLVGQGDFTVRFDSEGRDEIAQMGETLNKVTEELRDLFKGIAGM
AVETSQSANGLASMAEEMGAASEEMTSKAQTVNDESQSIAATIEELSAGVQEVASNAQTL
SELAQELSSLSSDVQKSAEEGYSATEDITKAVEVAQEKTSLTVGVVKDVANRALNIGDIL
EQINAIAEQTNLLALNAAIEAARAGEAGRGFAVVAEEIRKLAENSKEATQHIGAILGKIK
EGVQGAVEATHSTAKAVEESQLNARTVKEKLRVIVEGIESVANKIQDLAASAQEQSASSQ
EMASMVGNVTEAVNSIALSIRDMTQSLKEFADTAQEVSASSEELNATAEQMEEEVKRFKV
>tli:Tlie_0107 flagellar hook-associated 2 domain-containing protein; K02407 flagellar hook-associated protein 2 (A)
MADMQVTGVSSGIDWGSIIDELINSKRAIENQWRSEQQKLEDKESLYKELATYFKDLRSS
LDPLSREATFLNKSAEVNVVSGPEDFISVDAQSDASIDRYEIEVLQVAKEHRVASDRQDD
PGAPLGVSGSFSVSIGSFSVTITVDANDSLSDVEAKIAEQISKVSEEKGVASPFKAEVID
NRLVLSSEKTGADYSITVSDPDGVLKAMGLLDDTGAYKNELQEASNAMLKVDGLTVERAS
NTIDDLFDGVKFEVKYQGKATIDIVLDAEEAVSSVKSMIEAYNAALDWINIRMTEEPVSD
PQSDIERRWGLLRGDSLLWGAKQNMRYIISKPRSYEDGSLATLASLGIETDSSDYGKSGK
LAFDESKFMKAMLESPEKVKSVMNAFAKELQAYADGMVSESSQSVGGTTAKKGKIPNKID
QLERQARAISQRIDELEARLAMEQASLEAMYADMETRLAELTQMTSYLGFLNYYNSSGSS
E
>tli:Tlie_0108 Flagellar hook-length control protein-like, C-terminal domain protein (A)
MKDISAISSLLNTVAGKDGFDSCALHLDGSQCEEERGFSDLLKLVENPEIEGAQQKEQAP
MERILQLDRSQWMGKGAFSDLLRLVENLDSAGAQQKNQVPRVTGLDVLLSSMAQGYDAKD
LLAFLNESGEVESYFGDGPCKDPEAAQKSERGNDLVTLIKGLNWLLKGGKNIPSEEKDLH
EEEGHKAVKDEDVRDDLKLQQEGNQMVGGPLLVHNPYSSGSGPSTSRESKDNSEGRVFFV
QENGLGQQNAPKGERKASLEVNPAQSPLIKGPEEHRENVGGTADLSRFHLDGVKEEKPVF
GDSSGAGALFEARDVPPQNQGDAPFPIRVQVSSRLLAEGMDRTITILRSSSGEKRGVIQI
EPPELGKVRVVVHSDHNTVNVRVTVDGPEVGHVIQQASDGLRNALEKRGLVLGEFSVDVG
DSGHQGTSRHNEFYGFDNNFLGALAEEDNLSALEEDILLGRLDVSRGVWHWVV
>tli:Tlie_0109 flagellar protein FliS; K02422 flagellar protein FliS (A)
MAGNDKDIRNMYLMQEILTAPKEKLLLITYRIAIGACQRAVEAIEKKDHEEANHEIKTAQ
QAIRELRFALRTEEGGEWAEQLGRLYDFMYAHLVEANVEKNSQKVQEIQRLLQELLSAWE
EVFHKLEQENKVSVARELVGGGLNISG
>tli:Tlie_0110 flagellar hook-associated protein FlgK; K02396 flagellar hook-associated protein 1 FlgK (A)
MSNTFSGLEIGRRALNYFRQAIETSGHNISNADIEGYSRQRVEASPTDPYTVPGINSPAG
AGQIGTGVGIDAIIRIRDAFLDEQFRQESTKEGYWEAVSTSLEYVEMFLGEPSENAISGS
LSKLNDALNELQKNPDSSATRESFLRELDNFYTTVNHIYENLDEYRSSLDQEVQLKVDEA
NSLLDRIAALNGQIKTIKALGDEPNDLMDQRDNLIDQLSKLVDVKVSQADSLGSISVSLA
GRILVQDDLARHLMLVPQDGNNGFYDVQIEDNEFATSNNPQTATAAISPEATEGVHSVEI
SRLANEKHWAIGDSTGISGFASKDESLGIEGGFSIQVGTNGYSPSSSSLAGGVILTSPST
GDLTHYTFRAAAGGKEQVITVDWDTTSGSWIINGSFDAGNQLETTDLANFINDPSNGVPL
YASVDPSGEKITFKGQEGHLVSLTDIEGNLVSLMGIKKDFPTVQISITEEDSLQTIVNKI
NSAYSINSQPSSPEEWLHASIEQAVNGTFYIKLESNVIGENYRINITPSEGRSLFAAQKL
GLVDSDGKTNIIQHSEDALFKVDSQNYLSATNVFTKARPITSYNAFKADTLEEVIPGVEL
HLHGVGRTDIRIERHVSGGYIAGLIMSRDELVREAMNFLNDFAKTLSDQMNAIHYSGHGI
SSGADLTGTPLLSPIDREKEAASALSVNSTLWERTYLLATASDDGTGHTTGSGDASKALE
LIQLFSKRVFNEDSATAEDYYQSFIASVGSQSRQAAVMEENQSVLTEQISNQKQSIMGVN
IDEEMTNIITYQHSYQAISRYITVLDELLDKVINGMGIAGR
>tli:Tlie_0111 flagella basal body P-ring formation protein FlgA; K02386 flagella basal body P-ring formation protein FlgA (A)
MLKTFSRILLLLILVLCPSHAFGEVPEITLEGLQLQRGDGPEVFLHRLQKQHPYIHWSHL
EMEPEKLEVYGEVISPKSIYAGARATTIRTRYGERVMAQVVRLRWFAYLVVAAKGIKGGE
VLSPEALEIQLVEYKRSYGRCFSDIGEVVGMKSAKSIKKGQPITDRDIERPYLVERGDRV
TVVVRSGGVEVEIEGIALESGFQGSRIRVRVPKFRKDIEAVVINEKMVLLDLN
>tli:Tlie_0112 flagellar L-ring protein; K02393 flagellar L-ring protein precursor FlgH (A)
MKSVRKVLLSFLVCILIPSVVFGESLWVDGPSLVADHRPSKVGDIVTVIVSDKTQAKNEA
ATDLNKQSSLSAGDGLGILDFIKKLGLSTSSSATGDGSTERKYNFTTTITCMVTEVLPGG
NLRLEGSKDIKVHKDTVTLKVEGVIRPQDVGPDNTIESDRLANVVVRAEGIGSISDLQNP
GLLTRLFNAIF
>tli:Tlie_0113 flagellar P-ring protein; K02394 flagellar P-ring protein precursor FlgI (A)
MLRKLIGFVVCFVLFSFPWGDAYAQVYPETRLKDIGRIEGVRSNQLVGVGLVIGLQGTGD
KGDLVLAMLGNLVENFGISIDRDDLKSKNTAVVTVTCELPPFARNGQKIDVVVSSAGDAK
SLEGGVLLQTPLRAANGLVYAVAQGPISIGGFSAGSGGSSVSKNFSTTGRIPGGAIVERE
TRWDVQDDGKIMFFLNRPDFTTADRVARAINSSYGMAIASAVDAGTVEIAVPAQYRGNLT
PFVASLEGIRVRPDAVARVVINERTGTIVIGGDVRIGEVAVAHGNLTVTVKGKKDVSQPE
PFSLGETVVTSEATVAAEEEPGSLAVLRTTATVDDVVKSLNALGATPRDIITILQAIAQS
GALQGELVIM
>tli:Tlie_0114 hypothetical protein; K02395 flagellar protein FlgJ (A)
MKVNEAMGSASAPQRHADPSKEQRRLKDACKKFEGIFLAQMLKNSMKGLSSDEDKGRKGN
VLCDVAMEMTGEALAEASSGVGIADMLYESLKDSVED
>tli:Tlie_0115 hypothetical protein (A)
MIRELLNDLIDKNQKQVEALGEVLEVLKEERDVLKANKPELLTGLLEKLQRVTASAMLAE
AQRANAAQALADFLGCKPAVKDICLHLDDQDCERLKSSSAELLKMVISIKEISYTLSRQA
EEHRFLAELILERLKFMNASTRSEALAIDKRA
>tli:Tlie_0116 CheD; K03411 chemotaxis protein CheD [EC:3.5.1.44] (A)
MNRVSIDKEVIQSSSMSISVGMGDIAVGKCPTILFSLGLGSCIGLVLYSPKDKIAAMAHI
MLPESSSKPKEASEKPGKYADTAVPALIYELEQLGITTKSLKAKMAGGAKMFATSKAPAM
AIGEKNIAKVMEMLDKFKIPIEGKDVGGNKGRSVRFYTETCTLEVKTIGSKPKAI
>tli:Tlie_0117 CheC, inhibitor of MCP methylation; K03410 chemotaxis protein CheC (A)
MKKLQEDLLKEIANIGTGNAATALSQLVGKRVEVSIPEAEVLPFEELPTHFGNPETPVCA
ILSTCYTNLDIHLVMILSEEDAFQLSEMLMGQISISPDGDLYEALVESALAEAGNIVLGA
FLNAMGDFLNLELHPDVPSLAFDMLGSVLDILVSIFGEVGDTAFLLNTSLSFPELESMDH
FSGKILMVPAPGTFEKIFSIMGVL
>tli:Tlie_0118 response regulator receiver modulated CheB methylesterase (EC:3.1.1.61); K03412 two-component system, chemotaxis family, response regulator CheB [EC:3.1.1.61] (A)
MKTEKIKVLIVDDSALMRLILEDMLSSEEDIEVVGKARNGLDAIEKVKKLAPHVVTLDIE
MPVMDGITALRGILEANPTVKVIMFSTLTKRGADATIKCLELGAFDFVHKPSQSDKDEIQ
SVKTDLITKIRSAFMSLCSDKTLKLDQTYPKKVSKVPDEKGDYNLLLVASSTGGPQALMK
LLPQLPKNFPAPIAIVQHMPPGFTKSFSSRLDQLCNIHVVEGSENTPMTPGVAILAPGGQ
HMIIKETQGRMHCHLANLPPVNGVKPAADVLFQSVSLLENAKPVTVILTGMGKDGAKGAL
LLKEEKNSFVIAESPETAVIFGMPKAAGEVGAVDIFLLLDQIAPKITSLFQ
>tli:Tlie_0119 hypothetical protein (A)
MKGYEDSFFMIQKLVEKGLAARGVPIYSLNFKSLNEKELAVNIILYLPKDMDTAKDFIIE
QFDVKKGQQEHIKGRPLKIPAKLKRKRQGLPEWQDLKGKTMVFVVDTVLHHGLSSLIAST
EANPSDEESIAVMKEQISHIENFFNDKPYVQQEAKVDASLKETPHVEEDHTSSSLLSKED
IESALSIIPSGITQRWVELAEENLLAITNSYEVKEDWINKLEPFLKNAGITSEEDLASFA
EAHLNSWEDLYEAFETARLQGIIPKDNLSLIDLFCLLLQGCFMSSGRQF
>tli:Tlie_0120 methyl-accepting chemotaxis sensory transducer with Cache sensor; K03406 methyl-accepting chemotaxis protein (A)
MRKLWQQTAASIIISGLIVVLAVLLIVGFQIYALQKENLKNNIDLTVRHLSMELENYGTH
LKSPVVIVNRSVAEKVNPDGWLASPELEDYYAGNLSYGLISVAQDAPWAEKLYFYFNSPL
IGKKNITGAAVAKKADGKWEINTDTSLTVDKNGFTETSSQAQWFFVPTKKKKAIWTDPRI
VSTPMGKRAVVTYAEPVMVKSKKDQQEILLGVAGIDINIEAFSDFIKNRGEGNGSFKFVL
SPGNKVIAHPKLDSSTGTIDENDAKEIASFLEAVGDVKVIGNFYVSIQETPSGLKIGYAV
PKALITAQIRNLLLKISGVSLLALLVAASLGVVFGRRLAQPIVEITGIAQKMGEGDFREA
KFNKFNGEEVSLLQRSILDTMKNLREMISNVSSLAEELAASAQEVAAGADETGRGAEESI
NQVQKVRNAIEKQSNILGTIAQQIEQVGDLVQNMESLMEKLKALHDEQLQATQKGAELVR
QSESTVKELDEISTEVNSSFKEVTESMSKIIGMAQTISSIADQTNLLALNAAIEAARAGD
AGRGFAVVAEEVRKLAEESSNAAQQIHSYIEEIQPRVQKAEKSLSKSNETTAKGIEAIDQ
TREAFETIRSDAERAKEEGNQVGKAMEELASLYSKIEEALKTFNEGRRIVEESINHLSAT
AEEQAAQAEEFSASSQGLSEMAEKLIGEMNKFKIS
>tli:Tlie_0121 hypothetical protein (A)
MDDQGRIERKPPVAPTRKPTLYTSETPAKQAKLSYAHHEYNIGNLKWVAQILEGTLRAFG
RNVKLKVKEEHIEAYEGNKNIFSISYDEAFRKVEEIRLILSSLVDREA
>tli:Tlie_0122 putative RNA polymerase, sigma 70 family subunit; K03086 RNA polymerase primary sigma factor (A)
MARVNHGGICFTLQGYAPAQEDQAEVLADGVLDLEEPVVEQDELWDLEEPLEVAPLDSFH
VEIRKFPLLTPEEEKMLAKKIQEEGDREAFERFVLGNLRLVIACAKKAKERVGQDQSILS
FMDLVQEGIIGLMIAVSRFDYKKGTRFSTYGVPWIYQRMKVALLQHRRGMSVPGYAGLSA
RAYAEQVRAFKSGERLELPDGVDLDRIRSLAVISDVALSIDFADGDEQGSFSVSPEALKG
NSAVGYEETDPEEVLERTFFRDEFLSLLRKELSCDEYDILCRRFGLGNYTSPHKLSDIAE
AYGKSSEYIRGVVNGVIKKLKESNLLKMFCQTWGVA
>tli:Tlie_0123 CheW protein; K03408 purine-binding chemotaxis protein CheW (A)
MSSIVVFSLKDERYGVPIEKVREILPLMKVTSVPGTPHYFKGFLNVRGELISLIDLRKFA
GMEELDDLSMARILILSSDEGVTQGIMVDEVSNIVELPWQDLQPIDEGKGSCGIPKEFLK
GILIDGSEIIVVLDVDSLLSGEKKESREEVVGR
>tli:Tlie_0124 hypothetical protein (A)
MYPCFLPDELLTFFFEEGLLFLFSCDTVLAVLLKIQGVNLLSQINKPEQENNLSEPAFVD
ASGKYIDASDYSSLKFRLPALDIMLQTMIEKAESRRLIVPQTYGVGDVFIERIDPTGAAW
KIWQQKTSNNGTKTYYPAIRFFYDPKKGTIRPIDYRDKMVHLEGRSKTTQLLIASFMAYW
FTTLMAISHLCSKGPKDEKE
>tli:Tlie_0125 hypothetical protein (A)
MASWQKEIQKAACREKDLEGFNAFMEALVDLLGRFQGETFIIKGDSREFNLFCSPMDFLF
VLQKVTKKRGYAGASSLIFFVNQSVPSIKLCLKVYDLYDMIKSERAMPFEEEIKEGFFLS
LLEALRGIEGSFPDKELLTKVFLRSLGKT
>tli:Tlie_0126 helix-turn-helix domain protein (A)
MGVRKDGMGPLVPADYIKRLRLSLGLTQAQFAVLLEVGNVTVSHWEKDGMDGARNSSYVN
LKTLVGLLRQAMEHPEMLNLEKLLKYLDLASRHELVVHYLPFEDLVAQELLSVINSGSVT
GVVVALLLDTELVRQGRPTPYEKIVSIEDKGPALGGGLQEDGLLDQIVRRRKNDLEDAGS
S
>tli:Tlie_0127 hypothetical protein (A)
MQKDYFFAIGKTIRVPIICSRNPYYLRRVEEVSSLVIKAVSLWESIFPPEIKPPHHHSLG
HLIRLVAESLPHEKLKYLGNNPSLNRAALLLDEAKLSGCSKNLEEIFIRLHEGLNQLYTE
YGEEPFDEGNDLWSLQLVCSSIPDGEQPGSVNIDLISKSLEEMRALI
>tli:Tlie_0128 Integrase catalytic region (A)
MTSLYQRLKESGNPKAPMEVICDLIEKGKTAKEIANIMGITERWVRTLMKRKKDGLSAKE
LLHKKGPRSPHPKRTKPHIEALVIETQQKTNMGPRRLARELKRTLNLNISSYTIRNILRR
NNVKTKKVRSRNGNKRYYANLNHWEALQYFQIDSKHIADAKTLPPKAYAALFKYRLPKYQ
FTAIDIKTRMRILCFSDECSFANGFSFILYIAFLMRALGIRHRMFFQTDNGSEFGGSEES
RKRKILQEKFLEPLGVTLLSIPKGEKEAQGFVERSHRTDDEEFYIPALPHITSRKVFMTS
AASWVKYYNQKRSHGGRDMNGKTPKEKIFELSLVSSKAATSIPPILLDKVNTFILKMVGA
QNISWDSHHLLQLIKRKQFVAPYSEVICVTGQ
>tli:Tlie_0129 Integrase catalytic region (A)
MSRGDVYLSEKESRRVYVMERLMEGVVTVKEASCVLGLSERQIKRLKAGVKERGIAALAH
GNRGRKPKHATSKEVKEAIVGFAVGKYHGASYQHMSELMKEHDGIFVSAKTVGRILKEAS
IPNKHTHKTPRRRRTRNRMSMEGMLVQCDASPHDWLEGRCSKLCLHGAIDDATGKIFGLY
FRPNEDLLGYLHVLKQMVEDYGVPRSIYSDGHSIFFSPKGDKLSIEEELKGERVKLTQFG
EVLNQLGITHIKARSPQAKGRIERLWETLQSRLIVELRIANICTMEDANDFLCDFKKRFN
SRFAVRAEDKEQAFRANPGLESLHKIICIRSHRKASNGSTISYGGSTYQLLDSKGHVVPL
KPKSPVCVTRHLDGSLGALYSGDYFKLKAISSDSNKKAIQEENLENKAKPRGKYKPSMDH
PWRRSINSTTKDHKNKKRYPLEGELGGIHAPY
>tli:Tlie_0130 flagellin domain protein; K02406 flagellin (A)
MRMGAPQQIEGLFPIENIENNPQSAETYIGDYGEELELAFEKNPLLVVWRNYLSYIFNRE
AKAGRQLLSESPQGTFSKDGKSTKQGGLSSMRIYHNINSMVTQNSLRTNEHALSRSLTRL
STGLRINSAADDAAGLAISEKMRAQTAGLDKAVSNSQDGISLIQTAEGALNETQSILQRM
RELSVQAANDTLTANDRQAIQSEIDQLTQELDRISDTTTFNTKKLLDGTASAIVSTDKST
TKVYARGTVTNEGNYKISVDLLQAGTAQVQASNVFTLGSGSGGEIESQTAGEGRKAAAQL
VVGTAATGAENDSLDFSFTINGNTFSVSGIALTGADAAAQADQIKAGLEANDDFNKYFTV
SVDDTAITITAKEAGTDFSFTTTLNEGGGAGQSELVLEDAAANAIIQSGSLSATTDTSAG
GADDFATVANSFSVSKASQNITNIDTVDGNQMAGGTYSVITSNNVNAGDVTAGYNLSDPN
GFITSTATATVFGGYSYITMSIEVTGKDSDANTLDLAVEYRAMDGNGTWTSGSVNLTGVA
ADGTGFEGAGDVIAGVTLGDTTFDINTASVGDKAALTVWDASAANGDVVKITDGTNNYYF
NFSAGALDGASDKNFYMYQVDSNNVLYDGAIQMDFDTYLVDESPAFQFTVASGLPEGTVA
TGNTKLKDLAQFQGTGGVNLLEDPQTITIIQGDGKKATVTLYADDTLEQAATKFNQAIAE
TLGQKDYVSSADANNFVQFISSGEVTENSPYSIAGTLVFSSAVAGKAGELNFVGDDSIIT
ALGLNVIQESQENRFSVDVTDSNTGAVVASNVELTGNTLVGVIDPNVDVEFDKMANASIS
WNSTTKSWSIIADSSSFETNVHITSNSAVFQIGANEGEKMSIDLGNMSAAALGVDKVLVT
DRESAARSITIIDNALNQVSEQRAALGAYQNRLEHTINNLTTASTNLTSAESRIRDVDMA
AEMTEFTKNQILMQAANAMLSQANQLPQQVLQLLR
>tli:Tlie_0131 carbon storage regulator, CsrA; K03563 carbon storage regulator (A)
MLVLTRRKDESIVIDAGGGIEIRIIEVGNNFVRLGIKAPKSVNIWRKEILAEVTEANKAA
AEAAKENLDVLETLLRNRPRQEKKGQDEDGSSSTN
>tli:Tlie_0132 protein of unknown function DUF180; K13626 flagellar assembly factor FliW (A)
MGIKVQTIIMGEVEVDEKAIITFPNGLPGFGGAKRWFFAGEDEDVIKWMICLDCGHICLP
VTSPEVVDPAYSPHIPEENLKRLRLSSLDEGVLMVVLNLPRDKPWMGTANLLAPIIINPS
LRLGEQVVLMDERYSVRTPLVSEEERAKIEQSIEAPKRQGGEE
>tli:Tlie_0133 hypothetical protein (A)
MRKISTIFLMVIMFSLGLGLPSSAKPSVEELLDDRTAFRWGKGFLAWVVHYPDYIVEPWV
MEVTGGNGDPTGKVAEDFKKALRMDTSTPVLLSVYVYGGREVSLAPLSKAFFLRKDDGTE
ISPSYYEKTLDEPISDFAQGLVFFPKVEGPFKLVLKKGHTSELVFEFPDDMRARLKKNLQ
EEASRIAKAQSMTKEQRKETSNDSSQLEAFKEAAEKLQKEKEKLQKTIQELLQEREILKN
RIEDLSLALEKERKLQQAQQIPKTTKKEAQKAETSLEPKEEKVVGYEREVLLDKFLEAWK
AGDWDAIFSLLSPTMRAQLGNPAGLKKLFEEKHLPEQLPDRYEVKRQDDPNKVAVTFAPK
ILFVRTLRSLRLEMEKVDTGWLIGSLK
>tli:Tlie_0134 protein of unknown function DUF327 (A)
MSGNLSPEVGLAQRFSAEGISAPLGKSSKGKGKAVERPFGEDLIKAQSDQLFKRLDEVAD
KLFRFPSQRVLEEYKGVVRELLQQVQGMLQVRQEFSMTSGAAFRLITRVHEGLSQMEKVL
SREAKRVKLMKLANDIKGCLVSLLA
>tli:Tlie_0135 flagellar basal-body rod protein FlgG; K02392 flagellar basal-body rod protein FlgG (A)
MIRALWSSATGMKAQQTNLDVVANNLANVNTTGFKKQRADFEDLMYQVDREPGAPVDPGS
TVPTGVQIGLGSRVVGTPRLMSQGAVKITDNPLDLMISGDGFFQVTLPDGSVAYTRNGAF
KVDGEGQIVTTDGYLLEPAITIPEDAEEIMISENGVVSVKVQGDPQGQEIGQIELARFIN
PAGLLAKGNSLFVETDASGPPIVGNPGEEGLGSLVQGALEMSNVQVVDEMVNMIEAQRAY
EASSKAVQTADDLLAIANSMKKG
>tli:Tlie_0136 CheW protein; K03415 two-component system, chemotaxis family, response regulator CheV (A)
MTSLNSKSNEAQRPSGDGSKSYKIIIFELGDQTFAVDVTLVREILKFQETRPVPHTPPSF
LGVCTIRGEVIPVIDLGTFLKIRSEVPLKEKKLIILDLEGQLKVALAVDSVRRIYEITED
QLDFSLKETFLGEHLACIVKQEGENVLLPDFEKIIKAFKLENLELSQKAFDEAAL
>tli:Tlie_0137 acetolactate synthase, large subunit (EC:2.2.1.6); K01652 acetolactate synthase I/II/III large subunit [EC:2.2.1.6] (A)
MKMTGAQMIAKALEKEGVEYVFGIPGGAVIPLFDALYDAPFKVVLTRHEQAACHAADGYA
RTSGKVGVCVATSGPGATNIMTGLANAHMDSVPLVVITGQVATGAIGTDAFQEADIYGCS
LPLVKHSFLVRSIKELPSALKAAFIIASTRRPGPVLVDVPVDVQRAIGTFEYPEGVTFPG
YDPTMPEETEGLKDAVAMLEKSERPVILAGGGCNNSSASKWLIELAKKADCPVATTLMGK
GSFPETDPLALGMAGMHGTPQANMALTESDLILAIGTRFSDRTTGDRRAFAPKAKVIHID
IDAAELGKNIKAHLPIRCHAELALKTLFESMGDKKSEARKKWLSQIEDAKRKFPPEPTSN
QGVDPREAIRVLRRLMGQEEHLVTEVGQHQMWAALHWKALMPRTFITSGGLGTMGFGIPA
AIGVAFAHEGKPVTCLSGDGSFFMNMQELETCARYNLPVHIVVLNNCSLGMVRQWQELFW
NERYASTCVPQACSIAEVAKTMGFKSWVVKENNDLESTLKEALEHHGPTLVECMVPTQEK
VFPMVPPGGKIGNFLYPENK
>tli:Tlie_0138 3-isopropylmalate dehydrogenase (EC:1.1.1.85); K00052 3-isopropylmalate dehydrogenase [EC:1.1.1.85] (A)
MTESKARHYRIACIKGDGIGPEVINEAMKVTEKAASAFGFTVEWTELPYGANHYLRTQEV
LPDEALKEIGKHDALLLGAIGDPSVRPGILEQGILLKLRFHFDQYVNLRPAKSFPRVFLP
VKADNVDIVVVRENTEDFYIGLGGRWEKSTSQQSFNLKRANYEMSGDLRLEFSPKSNAAA
QVGIATEGAVRRITAYACKAAQARGEDTVTLASKSNALSWIYGFWEDVAKDEAQKQGMKL
QVANVDALCYHLVRDPSKWGVILTPNMFGDIVSDLLAGIAGGLGVAAGANIGDGLSMFEP
VHGSAPDIAGTGKANPVAAILSAALMLGHLKEEEAAKAIEEGVRSYLEEAAKDELPWEFG
GKASTESVGDWIAEKVHP
>tli:Tlie_0139 3-isopropylmalate dehydratase, small subunit (EC:4.2.1.33); K01704 3-isopropylmalate/(R)-2-methylmalate dehydratase small subunit [EC:4.2.1.33 4.2.1.35] (A)
MNKTLRGKAWVFGNDVDTDVIIPARYLVTDDPVELGKHCMEGHDPQFPEKFHQGDIIVAG
ENFGCGSSREHAPLALLGIGCSCVIASSYARIFFRNAINVGLPILECPEAAKAINQGDEV
EVNLAEGVIKNLSTGQSWNVPPLPGFLQDLMDKGGLVNWVRERLKEEEGAK
>tli:Tlie_0140 3-isopropylmalate dehydratase, large subunit (EC:4.2.1.33); K01703 3-isopropylmalate/(R)-2-methylmalate dehydratase large subunit [EC:4.2.1.33 4.2.1.35] (A)
MSRTLASAIIAKKTTQKALEGEICKVNVDLAFANDITGAPAIRAFRKMGAKQVFNPQRCA
ILPDHFTPNKDIAAAEQAKEAKEFALEQGMLYWEQGRVGVEHTFLPEQGLILPGEIVIGA
DSHTCTGGAMGAFATGVGSTDLAAIWALGQTWLKVPKTIRVLFQGKRPAWISGKDLILEV
LRNLGVQGALYKALEFSGEAVESLPMDDRFTISNMAIEVGGKTGLFVPDEKTLKYAEKRA
SRPFEPVYPDKDAPYERTIEIDTSSLEPLVALPHLPSNVKPASQCEGIKVDQVFIGSCTN
GRLRDMEQAALVLKGRKVHPSTRCIIIPASQEVFQACLERGYISTFIEAGAAVCTPTCGP
CLGGHMGILAAGERCVSTSNRNFVGRMGHPKSEVILSGPLVAAASAVTGKVTDPREVLSQ
EELKALEVGSYE
>tli:Tlie_0141 2-isopropylmalate synthase (EC:2.3.3.13); K01649 2-isopropylmalate synthase [EC:2.3.3.13] (A)
MGEDYVRIFDTTLRDGEQAAGINLNTAEKLQIAHQLAAMGVDIIEAGFPAASPGDFEAVS
TIAKEVKGPTIAGLARTRPEDIEAAYNAVKHAEKPRIHTFIATSDIHLEYKLKMDRKQVL
EEIKRAVTQARSYVDDVEFSAEDASRSDLDFVVEAFKTAIECGATTINIPDTVGYALPVE
FGDFVEEIIRRVDAPSNVIWSCHCHNDLGLAVANSLEAVKRGVRQVECTINGLGERAGNA
AMEEIVMALKTKKGYFGVESRLNTKKLYHISKLVSQLTGFIVPPNKAIVGDNAFAHEAGI
HQHGVLCNRATYEIMKPEDVGAPGSKLHLGKHSGKHAFTKRLEDLGFALSKEEIAHAFKL
FKELCDKKEIVTDSDIEALVVDEILAVSPTRKFKLVSFSVSASAGKGTATITLMDGEEEK
SDAAVGNGPVDASYAALKRIIGIDPKLESYRVHAVSERSDAVGEARVVLSYKGLKAQGRG
ASTDVVEASIKAYINATNRLYQVAAARGVDIDE
>tli:Tlie_0142 ketol-acid reductoisomerase (EC:1.1.1.86); K00053 ketol-acid reductoisomerase [EC:1.1.1.86] (A)
MANIYYEKDANLDLLKGKTVAVIGYGSQGHAHAQNLRDSGINVVVGLHEGSRSKKRAEED
GFAVYSVAEATQKGDLVVFLMPDHVQAQVYREHIKPNLKPGASLVFSHGFTIHYHQVEPP
KECDVFMIAPKSPGHLVRRMYTEGKGVPGLLAVYQNPSGQAKEMALAYGTAIGCGRAGII
ETTFAEETETDLFGEQAVLCGGVTELVKAGFDTLVEAGYQPEIAYFECLNELKLIVDMMF
EGGLSWMRYSVSDTAKYGDKVAGKVVIDDHVRANMKVLLERVQNGEFAKDWILENQCGRP
SMKKWAEREKNHLIEKVGKELRKMMPWLDAKEAPEA
>tli:Tlie_0143 acetolactate synthase, small subunit (EC:2.2.1.6); K01653 acetolactate synthase I/III small subunit [EC:2.2.1.6] (A)
MKHTISVLAEDHPGVLTRLAGLISRRGYNVDSLSVGRTEKEGISRFTLVVSGDDETVQQI
EKQLEKLIEVIEVKDLSKGPFVERWMVLAKVKAPMEQRPLLLQTAEVFRSRVVDIGEDSI
IFETTGDRGKVTAFLEAVKPFGLVEISSSGAVALERAGFANGHS
>tli:Tlie_0144 Dihydroxy-acid dehydratase (EC:4.2.1.9); K01687 dihydroxy-acid dehydratase [EC:4.2.1.9] (A)
MYRSKKHKLFSTSEGASRRAIYKGCGYDDEDLSRPLIGIVNTANDAGLGHVHLDKLVERV
KAGIWQAGGTPFEFRTIATCGAVPIGTPHLRYELVIRDVIASSVEIMANVQLFDGLVLLA
SCDSIIPGVFIGALRTGLPAIFLSGGPQDTCEFEGRQVVLSELDQLVFGAQYDHSSSQEV
KEKIRYLEDHVCPGPGACALMGTANTMQILMEALGLSLPGSATVPATSAEKLRFATQTGR
KIVELTKKGITPKDILSRSSFLNAVKVLLATAGSTNGVLHLLSFARELEIELTLDDFDRF
SRQVPVISEVIPTGKATVKDLNRAGGVPAILGELLPLLDGSAATLSGMTVGQIAERASSK
DKKVLRGLDDPVFPNGGIAVLRGNLAPDGAICRTTTIPSGRLKFIGRARVFHSDEEAHEA
VVTGKIKKNDVVVIRYEGPRGAPGMREMMMTTDALVGLGLGSDVFVVTDGRFSGFTEGAA
IGHVAPEAAVGGPIGVVQEGDIIDIDVTERRVDLRITDEELQERLRKWKPLPPKVDRGIL
GLCAKTALQADKGAMLDDRI
>tli:Tlie_0145 Kynureninase (EC:3.7.1.3); K01556 kynureninase [EC:3.7.1.3] (A)
MGKFEEMRAKAEELDRLDPLRDFKKHFEVPKGRIYMDGNSLGLPAKESIQGVLRVLEEWK
TFNIDGWLKGSPPWFTMPEELGRKMAPLVGAQPEEVVMTGSTTSNLHSLVSTFYQPEGKR
RKILADELNFPSDLYALASQIRLKGQDPSEDLILAKSRDGNTLDEDDLIALMDETVSVAL
FPSVLYRSGQLLDMERLTKAAHERGIFIGFDCAHSAGSVPHRLHDWGVDFAFWCSYKHLN
GGPGSPAFLFLHRKHFEREPGLAGWFGYVKEKQFDMNITFEHAKSAGGWQMGTPCVLSAA
TLEAALDIQQEATIEQIRGKSLKLTDFLIELVDTFLSDEPYCYSIATPRDHNRRGGHLAI
EHPKEAWRICCALKARNIIPDFRPPRIIRIAPVALYNTFTEVWEVAKALKEIIDLREFEH
FHKERSMVS
>tli:Tlie_0146 phosphoglycerate mutase (EC:5.4.2.1); K02226 alpha-ribazole phosphatase [EC:3.1.3.73] (A)
MIKLILIRHGESKGNKELRYTGHTNVPLTEEGRHQARHLAIRLRKENITAIYSSDLRRAF
DTASCIAEGVNLSVVKEPLLRELHFGDWEGLTYNEIIQGWGKLWNHWFANPLEVAPPGGE
TLLQLQERVLKALFKITAKHKDGTVVLVSHAGPIKCILCYLNSLPLSAFWDIAVPPGSLM
AIQLSERQGVLLCERAEGRIKIAGKAKTYMIGDILI
>tli:Tlie_0147 cobalamin 5'-phosphate synthase; K02233 adenosylcobinamide-GDP ribazoletransferase [EC:2.7.8.26] (A)
MKSLFIALGFLTRIPSPYSNATYTEKEMASSLACFPLVGLIAGYLVAAIDALATKFLGTM
VASGVDLVAFFLITGGLHLDGLMDTADGLLSGKERERALEIMKDSRVGALGASIASLVLI
LKFALLASFPEGMRLVVLALFPAIGRWAMVPAITFFPYARKKGLGKSFWSFSTKKEFFVA
TALISALAIILLGERGLCSLAVAGGGTFLVAKRISRTLGGLTGDTYGAINEIAEILALMI
MATRLQ
>tli:Tlie_0148 adenosylcobinamide kinase (EC:2.7.1.156); K02231 adenosylcobinamide kinase / adenosylcobinamide-phosphate guanylyltransferase [EC:2.7.1.156 2.7.7.62] (A)
MREKKLILVTGGARSGKSSFAERLAKEAQKPVTYIATCQPLDEEMAFRIQEHRKRRPKNW
KTVEEPFNPTDIIAKEGKSDGVILLDCLALLVSNLLLREKDPNDPKSFSRVIEEIENLAI
TCRSVKGEVIVVTNEVGMGVVPEYPLGRTYRDLLGKANQIMALYSDSVYLLVCGIPVDVK
HLNRVLEKGVYDLQ
>tli:Tlie_0149 nicotinate-nucleotide/dimethylbenzimidazolephosp horibosyltransferase (EC:2.4.2.21); K00768 nicotinate-nucleotide--dimethylbenzimidazole phosphoribosyltransferase [EC:2.4.2.21] (A)
MLEEAITRIEDLDYESMERAQRRLDNLTKPRGSLGMLEQLAVQMAGITRNPRPKLGKKVS
VVMAADHGVVAEGVSAFPQEVTPQMVVNFLNGGAAINVLSRHAGAEVVCVDVGVAVDLDA
PGLKVRKVKYGTDNFACGPAMTREEAVRAIEVGIDVAYELIEKGASIFAIGEMGIGNTTP
SSAIVALYSGRPLDEVVGRGTGIGEDRVPVKKNAIERGIKINKPDVKDPIDVVSKVGGLE
IAGMAGCMLGAASRRIPVVVDGFISSAAALIASKIEPKATNYMIGSHLSQEPGHKIALDL
IGLKPLMHLDMRLGEGTGAVLAFNLIEAALRILDEMATFEDAGVSTEIA
>tli:Tlie_0150 hypothetical protein (A)
MKKYLSCIFAFLLAFGGFVSEAQASDTLKLLFGGDTYFGESYGVFETGASPQGEPGIYNK
SSST
>tli:Tlie_0151 ABC transporter, ATPase, predicted (A)
MESERLKKILLSIDGRGYKAYKQIEGSYKFGFFDLFIDHVQGDPFAAPSRLRVRVKQEVA
QIPGWAFENPHRQMACCDFLTRTFAKAIRKYAEGKRGSGKSGLFAVDVPGQQVLKRTSCL
VNEAFVEIRFVCGLPAAGRRALGREAMEMFFDELPRIVEEALLYRNINEENLKRHVEVVE
DHFYIKEQLKEQKLVSFIADGSILPRESGVSQRPMRREDAVAFSSPPSLRVTMTLPNRGE
ITGMGIPEGVTLITGGGYHGKTTLLEAIEMGVYPHIPGDGREYVATVEETAKIRAEDGRS
VKGVDISPFINNLPGGKDTSFFSTEDASGSTSQAANIQEALEMGVKLLLIDEDTSATNFM
IRDARMQRLIAKDKEPITPFIDHVRGLFEQLGVSTILVIGGSGDYLDVADKVIMMDEYVP
LDVTQEAMSVAQSIKTNRAKEAQKVPFIPSSRVPVPGSINPHLGKKLKIKANGLRSITFG
RDNMDLGALSLLVDESQTRMIAQIWHYAYVKGYIDGRRSIVEIIDKVFGDIQEKGMDVIS
PHRYGHPGDYALPRKFETAFAINRLRSLKIARAQ
>tli:Tlie_0152 ABC-3 protein; K09816 zinc transport system permease protein (A)
MIEALQFDFMRNALLAGLLISVACGIVGTFVVTKRIVFLSGSIAHAAYGGIGLGYFLGFN
PLLGAFAFSLAAAVGMSAIQRRARERSDTLIGALWAIGMAVGIILIDLSGGYKADLMSYL
FGSILMIPQEDLWLLLALDLGIMLLVWLFYKELVALSFDETFSTVQNIPVGKIHTLLVTM
TALTVVMMMRMVGLIMVIALLTMPAAISGQFAKSLKKMMVLASILGALFILSGLWLSYWL
NLTSGACIILVAGVSYLASLAIKNLI
>tli:Tlie_0153 ABC transporter related protein; K09817 zinc transport system ATP-binding protein [EC:3.6.3.-] (A)
MKQKVISLKGVWAGYGNNNVIEDINFSVKKGDFVGIIGPNGGGKSTLLKVILGLITPYKG
EVKVMGLPPEEGREFVGWVPQESDMDRDFPIKVLDVVLMGRMGRKKLLRSYSKEDKNKAS
EALEMVGLQNIAQKPIGEISLGQRQRVYIARALAKDPEILLLDEPLASVDPNTSEVIYGL
LKDLNESSAITIVMVTHDVGAVSSYVKSVGCLNRKLYYYDEKTLTQGMIDAAYHCPVDLI
AHGVPHRVLPKINQEETKR
>tli:Tlie_0154 periplasmic solute binding protein; K09815 zinc transport system substrate-binding protein (A)
MKGKVAGLFLFFSLIIFVLLSPIAGWASQEEKLLVAASILPQRYFIERIADQKVQIEIMV
PPGANPATYEPKPSQLVSLSRASLYFAIGVPFEKAYLGRFFQINKNMVVVDTSEGISKIP
ISSIHDLTNGENGKSHGHEHSQGELDPHIWLSPRLVKIQAQNIQRALSSADPQNTKSYQK
NLKRFLKELDELDEEIRGKLSETKGKKFMVFHPSWGYFARDYGLDMIPIEVEGSEPSAAE
LAKIISIAQKEKIRIIITQPEFPSRSAKVIAQEVGCRVVPISPLAPNWRENLLLLGDTLA
EALKDNSREETKP
>tli:Tlie_0155 glutamate racemase (EC:5.1.1.3) (A)
MTNTTEKPRIGILCWEAGQSPRGLEQLETLKGNSTNPDTYDFPVRFCKVKGANIETILEN
PCRKVMERMIEEAQKMVKEGVKAITTSCGFNAIFQRELTDSLDVPVFTSSLLQVPMVFHT
LGRNKHIGVITAKKAALREEHLRAVGITSEMPVEIFGMEECPEWNKIFIAPNEDVDLDVI
REEVVSTAVKAVKENPKIGAFVLECTDLPPFAQRIREVTGKPVFDFVTLVNYINSAIP
>tli:Tlie_0156 transporter, NhaC family (TC 2.A.35) (A)
MGEIAAKGALSLVPVILALILAFRTKDAVFSLLIGCIVGVVIAGFDPATGLSKLFQKALG
NGDFIWVVMIEIAVGIMVAFYLRAGVIASFAEWASTKIKSHRAASGFGWLLGIFIFFSDY
FSPLFSGPIARPLTDKYKVSREMLAYLLDSGSAPVCTLVPLTGWAVYIAGLLKGYGPIQD
VNEGMAVFIKSIPYNFYGWFAVILAGLIGFQLIPNFGPMKKAEERAMKEGKVLRDGATPL
TGEEMEMIKPLEGKKSNLFLYLVVPVLIVISIAIGTFVAFGSAKILEAFFAAVMYQAVAM
ALGGYFKGIKDGMDVAVKGITGAMISFFTGTSWGTYAILTPFVLPVAMNLSGGEVNSLVL
ATVGAVVGGGLFGDHCSPVSDTTCLSSFGAGSDHMDYVTTQLPYAITAGVLAAVIFAIIG
NISI
>tli:Tlie_0157 Saccharopine dehydrogenase (A)
MAGKTVLQLGYGMQGKAALYDIVKSPIVSKVILADASTQVLDVPKAPGFEKVEAVVLDAS
DQKAMEELMKKADIVMELLPGPFALRAARLAAQVGVSLVSSMYFVNPGEQDPEKRQAQKE
ELQKIHQEASSKGVTILQEFGMDPGIDLVLTKNALDKLDVVEALHSYGAGFPEKEVAEKS
PLGYKFTWSIIGVMRSYLRPARYIKDSQIVDVPADEMFMPEHTHILEVPELGGPLECFPN
GDSASYAEIFGVKGTVKSMGRYICRWPGHGAFWSRMAKCGFLNEAPIKCGDAYVFPVEFC
ASLLGSQKQFFYEDDERDVALIRIDARGYRDGKPIRVINQIIDKRDLKTGFTSMQRTVGF
TVSIGAQMILQEKISEKGVLSPIQVPFQPFISELAARDIVFTSSEEHWDGRLDA
>tli:Tlie_0158 transcriptional regulator, GntR family (A)
MTVSAEKRAYRSIINLIISGQFRPGDFLLETEIAEKLGMSRTPVGKALTMLVSEGFLNKM
PKKGCYIPLPTPEDAEQVFFARKAVESQAAASAALHATEKEIQQLQEVLSKDHEALASGS
KDTYSSANEEFHLGIAKASHNQYLEKWVRNIFWRSNIYVFYFDSFYKGKEFSVPQKTPMQ
HATIIKAIADRDPKKAAQLMEEHIQWTYENLLMKY
>tli:Tlie_0159 hypothetical protein (A)
MSKGLFPKTRILLLIFMVFMWAFFSAAALGAEQENIKNPNTKTPISEENIASVVEFLCDY
VDLDSAYDISGRLANGNGYLQGVPQLLYDQMAKFQLSAGRLQSIEAQDPHWASFVKSCME
GAKTILTASDLFAKAILTGQQAQTWNATAQDLCKKSSSYLNLSSQIMQSASKAFMEINPS
FKNRLPSGLTYDLGVDKRPSIFRIGLYNYSREPLRIWYVIPGSLASTIGLKNDDIIVKAA
GRNFGPQNNIEDFKVVLQEYLGLPIPVTVIRGGKEVTFEVKMPKTIPKEFLY
>tli:Tlie_0160 Alcohol dehydrogenase zinc-binding domain protein (A)
MKGFAMLSIGNVGWIEKEAPKPGPFDAIVKPLAVAPCTSDIHTVFEGAIGERHNMILGHE
AVGEVVEVGEEVKDFKPGDRVVVPAITPDWRTLEAQAGHHQHSGGLLAGWKFSNIKDGVF
GELFHVNDADMNLAKLPEEIPLEAAVMIPDMVTTGLHGAELAEIKLGDTVAVLGIGPVGL
MAVAGARLKGASRIIVVGTRPKCVEVAKEYGATDVVSYKEGPIDQQILDLTKGKGVDAAI
IAGGNADIMASAVKMTKPGGVISNINYFGEGEYLPVPRLEWGCGMAHKDIRGGLCPGGRL
RMEKLVDLVLYGRLDPGKLVTHVFKGFEHVEEALLLMKDKPKDLIKPVVLVE
>tli:Tlie_0161 cobalamin biosynthesis protein CobD; K02227 adenosylcobinamide-phosphate synthase [EC:6.3.1.10] (A)
MAFAVDLVFGDPYGFPHPVRGIGWLVAKTERFIRNRFTTARGLKVSGTFMAFCVPALVWG
VAFSVLEIAGFIHPLLYHLLNILMLYTTLSVKSLGYEVGKVHKALRKGDIVGAQKALSYL
VSRETKDLDDQGIIRAAVETVAENTVDGVISPLFYAFLGGAPLAMCYKAINTLDSMVGYK
NEKYIHLGWASARLDDLANFIPARLAGLIIPLASGVCGFHMFNSFRIVLRDRRNHASPNA
GFPEAAVAGALGVQLGGESTYFGKKIKKPTLGDPMVPLEPKHIKAGIRIMYTAATIMVTA
GFLISRWV
>tli:Tlie_0162 L-threonine-O-3-phosphate decarboxylase; K04720 threonine-phosphate decarboxylase [EC:4.1.1.81] (A)
MSLMKKFTHGGNIYKVAKEYGMEEEKILDFSANINPLGPSPLAVESIINNLSLQQCYPDP
DYCELRNEISKYLNVASDYIIVGNGATELIYLFFRSMRPRKVLIPVPTFSEYERAARLAG
CEICYLPLNEEDGFSLSPQRLVQNLEGVSALVLCNPNNPTGVVLPRNEVEEVVKFCNRRG
ILVLIDEAFMEFVHEMDCLTAIDLLDEFRNVMVVRAFTKFFGMPGVRLGYGITKSAEILE
GIRSFKEPWSVNVLAAVAGVAALKDEDYIQKSKAIIQRERKYLLEELSKIGWLKPFETKA
NFILIKILDENISSSDLRMKLFPHGILIRDASNFVGLSDRFIRVAVKDRRSNDILISALK
RCREETQ
>tli:Tlie_0163 GHMP kinase; K16651 L-threonine kinase [EC:2.7.1.177] (A)
MIARARCHGSCGEVIQGFIGGRELLVSCPVDLYSEVVLRDVPYSCIDQGHKKSRKALEKT
FEFFGLPREDTYQIEIQIDSSIPVGKGMASSTADIVATVKASAVFLGKRINPEEVAKIAL
SIEPTDSVCFHGLTLFDHLKGEVVEPLGKAPPLNVLVLEPPEVLDTLKFREVDYSEIKRK
DQPRLEHALRLLKEGIRTQNSLLIGEAATISSIANEKVLEKPDLLAIIRCAKEAKAVGVN
VAHSGTVIGILIDKAYTDAEVVKAALENEGLLQRFERIYLCKMLV
>tli:Tlie_0164 cobyric acid synthase CobQ; K02232 adenosylcobyric acid synthase [EC:6.3.5.10] (A)
MKAKSLMIQGTGSSVGKSLIVTALCRIFHQDGFRVAPFKSQNMALNSFITKEGLEMGRAQ
VAQAEAARKEPDVNMNPILLKPTADVNCQVIVKGKVYKNMSAKEYCDFKPYLREVVAESY
RKLAMDNDIVVIEGAGSPAEINLREGDIVNMGMAEIADAPVILVGDIDKGGVFASLTGTM
LLLNHAERRRIKGVLINKFRGDVEILKPGIYELERIIKRPNLGVVPYMDVRIDDEDGSHD
RLGFKSGAEHKIDVKVIRLPHISNFTDFNPLECQEDVALNYVAFSNEIGEPDVLIIPGSK
NTLADLQFIRNRGIDKKIFEVHRKGGIIIGICGGFQMLGKEIHDPYHVESDLEYCNGLGL
IDGKTIFSRDKVTTQVKARINVNIGPFEGLQGVEVEGYEIHMGETVIDAEVSPLVLITER
LEDEVYIPDGAVSDNGRVFGTYIHGIFDNMVFTRAFLNNIRKNKGWDPLEIETKSYREIK
DREYDRLAEIVRESVDMDSIYKIIGLY
>tli:Tlie_0165 methyl-accepting chemotaxis sensory transducer with Cache sensor; K03406 methyl-accepting chemotaxis protein (A)
MLEPHNGNKREKSISIAQKLLILAISVILLLGAMITLMAYQTKHTLNEQVNILGSEVTIN
GAAQVDQYFRELKNLSKSVAGAAGEFLDTHPNAIDNELEPLLRRTYESLTENLKLYDIYV
GLASTGKVSSGSGWVEPENYDARKRSWYIKATQYNKPILTEPYIDAGTGKLLITVATPVI
SSTGKTLGVAAIDVVLEDLSKVITSYKILGTGYGFLIDQNGTFIAHPELDMIMKENITKT
SSIVTPEIAEVGRKMLSSKTVGFAEYAFQGEKRRTFYAPTKSGFVFGLVFPTSNLNAIVL
SEVKNQAIVGILAIVILGILLYSISKSITVPIRHITKAMTKLGQLNLQEYENENWLEKVA
KQDTEIGIMASAALTLRNVLRNALKDISGRSAQTINVAEGLASFSEEAAASVREAKTSVE
QVAALMENNSASLQEINASVEEVASSSQQVAQNATNGAEVAAKMSAISEEVAHKVKSVVK
AITIVGEKSTDTEETIKEMAKSSMSITKLVDSIKAIADQTNLLALNAAIEAARAGEHGRG
FAVVAEEVRKLAEESSNAAHEVENLIAPLQEKANASLEATKESTKAVEDTIQLANESLSR
LSDMLQHIKEVSDMVQNIAAASEEQAAAAHEMAQSVESVSQATINTANAMENVSQATEEI
VKASERIAREAQTLTEIAETLKVLVDQFKL
>tli:Tlie_0166 hypothetical protein (A)
MVRLFLCFSFISYRNESACFRDLSYSCRVENSAAPQLNLQGHDGQTEVVEVPCFTDFYII
KTLEAAKRCWFCVTIHHTVGLSLRKGTEKMPPWTNFYGFGSSLFLVGLTTYQTLAVPEHI
RGSSFTLATAGTIAPLVMILPLAEWLLRSGMYRAYIWFPVLAAAMCLAVAYSIGSSDEIN
ISGADWGSYREVFKNPAIRVLFVSVILFAMTDAAIVSLAGLASEKGSFPFRPCFRAQQFG
LYAAGVRIWCGNGIGISFASFPDRGCGRKQAKAKSYLPGMVSYGRMLFPVSGHNRLFSP
>tli:Tlie_0167 O-acetylhomoserine sulfhydrolase (EC:2.5.1.49); K01740 O-acetylhomoserine (thiol)-lyase [EC:2.5.1.49] (A)
MLEKKWNFATKAVHGGWKSDPATGSFGLPMYVTAGYRFEDQEHAMRLFNMEEEGHLYSRI
SNPTVEVFEKAVAQCEGGVDAVATSSGQAALTHLLLCLCSAGDHVVVASKSYGGTVTLVK
NLMSRLGISSSFVDTDDVEAVRNSIRPNTRCVVTETIGNPCLNVAPLEELAAITREHHIP
LVVDNTFASPALCRPVEWGANVVIHSVTKYISGHGQIIGGVIVDCGNMDWGASDKWPALT
EPDPSYHDIVFVEKFGPSALAAKIKVSILRDAGGCLSPFNALMAKTGLSTLHLRMERHSS
NALSVARFLEEHPTVQWVSYPALESSPSYERAQKYLPNGAGGMVAFCIKGGLEAGKAFMG
ALELFSCVANLGDVRSMAIHPASTTHGQLTPEERKACGIDEGLVRLSVGIEDIEDILEDL
DKALSKAQQEAGPNARVSG
>tli:Tlie_0168 homoserine O-acetyltransferase (EC:2.3.1.31); K00641 homoserine O-acetyltransferase [EC:2.3.1.31] (A)
MQGSLVDVRKVENDFTLGKVKLRRLDFPSGKSLKEPVQAYAAFGKLSEAKDNVILVCHAL
TGSHLVTGEKVEGLPEPWWKDMVGPGKALDTSRYCVICFNVLGSPYGSTSPISINPDTQR
PYAMEFPVLSVRDLVYAQRKALDQLGIKRLKAVVGGSLGGMQALEWAVSFPEMVERAVVI
AAPAHLYPQAIALNEVQRQAIYSDPKWKGGNYTPDDPPRKGLSVARMLAMITYRSEQCFS
KRWMRKIQDGNPMDWSGRFCVESYLHYHGEEIVRRFDANCYIYLTRTMDLHDVGEGRGGT
QEALSRFSGKDLLAVGITSDMLFPNWQVEEISFLASKAGVRACYDEIESDDGHDAFLTDQ
NQLDDIIRSFWKKTNLN
>tli:Tlie_0169 beta-lactamase domain protein (A)
MDEWVLEVSPGITLSLMDLPCKRRGYHHFLGIWLLEDQIRKRTVLVDTGPASTVPTLLEE
LEKRGVKHLDYILISHIHLDHSGGLAEVLEAFPEAKVAVHPKGKPHLINPQKLWEGSLEV
LGEIALEYKEPKPVQEEAFLPEPMPLEGITALDTPGHAPHHRSFFYDTPSGKILFVGEAG
GTYGRRGFAYPGKDDGTFILRPATPPRFYIDKALESIANLKKIPSKIMCYAHFGYTYETE
RMLNEAAEQLLRWQRLCLEFIKNNQITSKAEVDKEKLMEYLIEKDPLLEDFHSLPQDLKD
REKDFSFSSLEGFLGAIMDK
>tli:Tlie_0170 TRAP transporter solute receptor, TAXI family; K07080 uncharacterized protein (A)
MMAMLLFFTVALSVSFPIKFSEAQEVKYLYIATGTIGGSYYPLGQQLAEIWNSNIPNIHV
IPKATGGTVNNLELLRKGNAHIAFLDGLYYYAYHGMGRYEGTPHKFIRAMAPLYPEPVQV
LVAKGSNIKTLRDLKGKIVSIGAQKSGTEVTARELLRAAMLDPDKDIQGVHLGVYDTAKA
FREKKIDAAIMVGTLEMAGVKEATDQGLVELLEIPSPVIKKVIYQTPYWVPFTIPANTYK
GQDRDIKTYASWNILAVHQNLKADLVYELTKHFYAHKDKLEVCRKTMKTAIPENINYILI
PLHEGAEKYYNELESQTP
>tli:Tlie_0171 protein of unknown function DUF81; K07090 uncharacterized protein (A)
MGIFFVALLAGFIGAILGLGGGIFLVPALTLLLGIPMKFAVPMSLLAVVTTSIAASSIYI
KKGLTNIKLGLILEITTVLGALAGSLAVAHIEESILAILFAMVAFYTAFAMWRSDDIQEK
TPHQKANHTKNTLLDCSGKFKDPSSGETIAYTPKRLLLGMAFSTLGGIISALLGIGGGPI
KVPIMRLVMGLPLKAATATSTFMVGITASVSAVIYLFEGMVKPDLAIPAVLGIFIGARTG
ALVAGKMKSHHIRTAFSILLVLIAIEMLLKGLGR
>tli:Tlie_0172 thiamine-phosphate diphosphorylase; K00788 thiamine-phosphate pyrophosphorylase [EC:2.5.1.3] (A)
MTDLAKRLRLYVIPDLSSGRGLPLEEQAKAALEGGATAIQLRCKDATSKELYRYALAFRH
LADEYGALFIVNDRLDIALAAKADGVHLGKDDLPVRVARELAPEGFIIGATARTPQRAIE
AQKEGASYLGVGAIYPTKTKKDTVVIGLDGLNNIVEKVSIPCVAIGGITIKDVKEVIKTG
ACGVAVSSAIFGTQNPTETTRRFKAELEGFNN
>tli:Tlie_0173 phosphomethylpyrimidine kinase; K00941 hydroxymethylpyrimidine/phosphomethylpyrimidine kinase [EC:2.7.1.49 2.7.4.7] (A)
MANLNHTGYRGIALTVAGSDSGGGAGIQADLKTFAALRVFGTSVITAVTAQNSLGVRHVE
VLSPESIKEQLRAVLSDFPVGAMKTGMLASSEVIEALCEVLSEFAPQKIVVDPVMISQTG
HALIDQSAISTLKEKLFKHALLVTPNLPEAEKLVEFPIEDEKSAQKAASAIAQMGAKAVL
IKGGHRESQTLQDLLFIGERVRVFTHPRIPTENTHGTGCTLSAAITAELASGCPLEEAVE
RGITYLQMALRRSFRPGKGPGPVGHFVVPSWVGEADD
>tli:Tlie_0174 hypothetical protein; K07023 putative hydrolases of HD superfamily (A)
MCLKGVEGMARSLISALKRLMSMQRWNFLPRIETWTEAENAAYVAHLGYAIARQMGENDK
FIDHLILRALLQSFTKFEISDIPRHTIESLENIPVKDKKRGENYYETLRNEAAHKIAPLF
PRPIGNELLPYMKAKLRLDSEEPEIIERVDNLFNYCKRKAALEECITNKKVYESAYITRE
KEIQKSISEIPNYEEYDRIVESHKEYFLTVRNLKYLIRWNRIKRTLESSVLAHTYVVTLL
AAVYSLYEEKMFAPIYELEIFKSGKFHIESVLLSLFHDILESLTGDVISPVKQKINELAA
PNEEAPLWDMVEDKQRKVIKETMPLKVKEDVEAKGLLNELSMAKAFSVSSFTKQCDMLAL
VIECILELENNPAIPEMQTTAANYLEKLKTSEWFSLRQLAQEISMEYGEVVK
>tli:Tlie_0175 transposase IS116/IS110/IS902 family protein (A)
MNNCIGIDVGKQELVVFDGKNHRIFPNDEHLSQLHNYIKSRGKDVKIIFEPTSTYSRRLE
ELCITNSIPFKKVNPSIVPNLRRVENIRSKTDKSDSQLLFLYGSREDVVESAPKDNWPKS
VISILNLYQIFQRNRIALQGSLDALIREPYMLEDSCNLIKEEIRRHKAMEEKMLKDAEGL
VIENGREDMLQFLKSIPGIGIVTALYLLVFFFKFPDANRKQITALAGLDPIQHQSGSSVH
GKPRISKQGSSLIRKILYQATLSAARYNPYIRKHYENLKKSGKPDKLARTAAARKLLLLA
FSIFKYKRPFTLEYEPVN
>tli:Tlie_0176 glycosyl transferase family 2 (A)
MTDFLSRVFDVFIVILGDPFSAKTWQVIFRFVPFVLFFEVPVYLMVLLGILKYGLIRMSE
KYTQDRNYPFVSCIITCYNEKDGVKRTIQTLAEQLYPGPIQIIAVVDGAEKNKETYEAAR
SMEKAVSQMPKRSLLVLPKWKRGGRVSSLNSGLIFAKGEIVMALDGDTSFDNNMVERATR
HFEDPDVVAVSGSLKVRNIRRSLVTRLQAIEYFFSIQASRTGLSAFNIINNISGAFGVFR
KEMLKTVMGWGTGSAEDLDLTLRIKNYFGRHKNMKIVFDPEAVGLTDVPETFKDFFKQRL
RWDGDLAYIYFRKHWMTFTPRLVGWRNFIALLWMGLLFQIVMPFAITGYLTYIVIAFPAS
FALGIMALVYLFYLTVTAFFFIIFVLVLSERPWQDMKLFPWIVFTPIFAMINRVHNAFST
LWEIFGAGHLDTSMAPWWVIRKRG
>tli:Tlie_0177 response regulator receiver protein (A)
MTERDIKFVRFTLAETPCLNRYDTLRDVSSLEELGKTLEEADAFIIDGAEPVEMALKASC
MIRSNPSSCAKPLFTTSPLPARISALCDGTVSSIDEVTMKALQILNRLNEVNQEAQKESP
DFRLLAYLYARPNTEIEPLLEPFTPNAYTYPLASCLSDDPSMGEEWIMFLKQKGLLEFGE
LKDRIRLCPRCKTSHLNYIDICPNCRSIDIVKKEFIHCFTCGRVGPVEDFLLEDHLRCPF
CHTRLRHLGEDYDHPAESYSCNDCGHRFIDPEVVVDCFNCRTRSETDELVVKNIYGFRIT
DKGRTSARVGTMEEIYSLFDHLNYMTPQHFSKLIDWLLELHRRYPEDNFSIVGIYIANLP
EVSLKIGREKTLALANEIARRLRQLIRGTDVSTRTSVNNLWLLLPKTDKRGAKILSERIK
NLESLIEINYEGTLEFRVALFSTPDDLMDGDDAGRILSRLSGVLGND
>tli:Tlie_0178 multidrug resistance efflux pump-like protein (A)
MKVKFDSPKSKNPDAKDGLKVPYAPAKRVFPKWRWFLVVLIVCSPFLYFMFKIGSGLFFS
ISPGVLQMERVAVTSPRACVVESVSARQGEIAKAGDVLFTIKPTSQPERLQVLKAERDAL
LEYYPAPSDAPRLKELLSLAKQELEYRRKILKDTEELFEKGAATRAELNSAKSAFALAAA
NYIRLKDELAKSETAVDLQYEVRLKQLEAEIKALEMAEKPMDVTSPVNGIIAEIFVVPNQ
NLAQGDVLATVADRDSVTFVTYVEPEDLHFVSVGRPVSLRFPGGKVIKAKVKEMPTRAQT
VPPELRDPFSENEVAVKVVLEPIEPVPANLLMEGMPFSTHWGFHFKFWK
>tli:Tlie_0179 hypothetical protein (A)
MLKRLIPDFSLITSIIVLAVLLCTSQVALCSPINAEPLPPLEKLEAMIHQSPEVLTYMSA
LNESAYILEAEKDRMGPDLFLRTTYGYSDEPESETSEENIHYQKLTVTGGISFPILGTWN
GEKIRLLKAELERLKGEALLRKSMETTLTSLRKAYIVIWAELRKERLIEAFLADAKEAEK
ILKERKEKGLLLEADRLEFMSAFDMAKRDLESSKMRIDQALGAIRLATGKRWSIPESCEA
PTLPGPQKDTESLYDNIPRLADLYYRDKAMELKGKIAQLSEDLEREGTIELGVSAGKDFP
GGAGSGVYVSATIKNPFNALNKEEDPLKLAAEESLKKEQQDRMAAEIRMEEELSRILKLR
EYALKSIEANGRRLQSAEEAIRENSLRHSKLPGDTFEQLLKSRYSYLRASLDLIDAQSLF
LQTEAELAVFAYPPDLEALGGNKTRYFPLKVNSGSLTPLNDNMMEPSLLLSAYVWDPSPF
LNAETRKEEVQRLRFEGFKRMLVSFNNTQLRYLETPEGKASLRDLIEECHRQGITVDLLL
GDPNWLLEKERPKLLKLVKSLSPFPFRGIHLDIEPDSLPGAAAKRKELAQKLVDTVKDVA
RTSPLPVSLSIHPRYLEGELGRVTAPGFEDAGLEYAAVMIYSSTPQNVAKRAKTIMASYP
HLKIGVAQSVESCLSEQESYASAGRAKFHEGMAYIEENLASPQFEGIFVQSWKEYKEMKP
>tli:Tlie_0180 4Fe-4S binding domain-containing protein (A)
MSFFEELKDTLIENGAALVGFADLHDVTPYSELPYGISIGFALDPEIISGITDGPTHEYA
RLYDHANRSLWSLGALAEEMILSKGGRVKNLPSTIDKVPENLRTALPHKTVATKSGLGWI
GKCALLITKEYGSALRFTSLLTDLPLPVGEPITESRCGECRACLKACPVTAPSGKNWNSS
FEREDFFNVWKCYEKTKIEASRPEIGKLICGMCIAACPYTKAYIKRSGAK
>tli:Tlie_0181 diguanylate cyclase with PAS/PAC sensor (A)
MKLDFDKKFYEEIIENLNDGLYIVDTNRVIRFWNKAAERLTGFTAEEVIGYSCSDNILMH
VDEEGNSLCKERCPIVYAFETGKGQEAEVYLHHKDGHRVPVWIRVGLIRDKDGNIIGASE
LFSDLSSRDAYRLKVAELESIAMLDALTGLPNRYYMEHEINSRIEERKRLGVPFGILFMD
IDHFKHFNDTYGHDVGDKVLKMVAQTFVSNSRPFDVYARWGGEEFLAVIRNVDVVELEKI
GNRMRMLVGESFVMHEGKKLKVTISVGATLFRDGDTLESVVKRADTLLYESKNAGRNRIT
VG
>tli:Tlie_0182 transcriptional regulator, GntR family (A)
MKVPTIADLALEEIRQMILSGQFKPGEKVNIDKLSRDLSISKTPIREALKELGREGLLSY
QAREGWSVASHSPEEFSQLEELQQVLRSYIGANIYKFVDNLDFDELENINDNIIHFVNTK
QYDRAFLENDKFHMKIYGAHPNKIILEQLRQVNNAIGLQRRFILKKCIEKDPKFYLDNLK
KQHKEILDSLKSKDAQRIKASFDHHFETLNEMLKRQMEEEL
>tli:Tlie_0183 CoA-binding domain protein; K09181 acetyltransferase (A)
MTQPIFNPSYGPMRVLGYASGSGATLFRALEMQKKLEQTDEGSPFQIVGLFSDNPDSKAV
QLAKELNIPVKTLDIRQFYKEHNAPIKDREVRKLFDQKALELWEDLKPHLILLAGYVWAT
TEEILDALPVVNVHPADLSVQKDGKRAYAGADGVGDALRAGEKQLRSSSHLATSELDGGP
ILVISPPVDVIPAAEEMSFEDYRKYHLKLVNEQSRIVGARTVYEIAMGHFQLDSQGKVLY
RGEYVPLGLRFESWDENKPLPERPLEPLYSPKSIAVIGASQKLGIGRAVLENIKTYGFKG
DLFAVNRSKEDVSGAKGYKSVKEIPKELDLAMMCIPSSKVLDAVQECAEKGVKAIVGIAA
GFKEVGEKGALSEKKLMEIVNRANMRFLGPNCMGLLNTDPKVKLHANILQGLPKEGGVAF
VTQSGAIGAALLDYAEELGLGFSQIYSTGNQADININDLLPVLEKDESTKVVLCYMETLP
EPARFRKNALSLTRKKPLIVIRSGKTEAGMIAAQSHTGSLAGDSAMIEAMIEQVGAITAK
SLEEAFLLAAALESMPLPKGKRVGVISNAGGPGTLVADALAERGFALPFLPEDARARLAE
KVLPEASTGNPIDLVATARPEHYALAAKEMVRSGLYDALVVIVVPPATVDTGEVARAMLP
YIKEFNGPVLSCFFGPNLGRDGRMVFQKEGIPSFPFPEQTAEVLSKMAKMETSCFHHQAW
PDAQRPSLSVRKDIRRTLGKNKGFLPPLQLRDLLNEYGIKTVPTWGLSEIGSLEGIYKEG
TSYVLKVDHPEIIHKSESGGVVLGIKTLRELEESIGLMKKRLPGARDLLVQEMASGEMEI
ILGAVKKGSLGHAVMMGLGGVAVEVLKDTVLLPVPFSPAEAHIALRKLKAWRLISGYRGK
KGADVEEIVQWLGSLARLVQDFPELSELDINPVIVTPEGLVAVDWRASWEF
>tli:Tlie_0184 pyruvate carboxyltransferase (A)
MGYKEEGKWWVSPENYAPEVRAQFGFPEKVEILDTTLRDGEQQAGIIFTKEDKLKIAKAL
AEAGVHRIEAGTPAASREDAEAVKAIVDAKLDSKIFVFVRNMVKDIELAKSLGVDGVIAE
IIGSEHLLEFGKRWTFEKAIEACVEATKAAHDMGLYVTFFPADSSRASDDFLFRMVDAVA
EKGHIDSLALVDTFGCFSPEGAARRVKKLRERYDFPIEAHFHSDFDMGVATTIAALQAGA
SVAHVTVNGIGERAGSVPLESVVLALEALYGVKTGIRTEKIKGLSDLVAELSNFPVWPIK
PITGSRIFGWETGLPSSLWLNCKDTDPLIMLPYHWQLTGQNEPKIYLGKKSGKDNLNLWL
KEAGLDVPDELKPDLLQAVKDLSIKLKRDLNMEDFKDLVASFLTERGI
>tli:Tlie_0185 aminotransferase class I and II; K10907 aminotransferase [EC:2.6.1.-] (A)
MKLSPKYANLKPTPMLKIFQAAAKMDNVINLGIGEPDFDTPKDIIEAGCSAAKEGFTHYP
PVMGFFDLREEISSYWSKKYGLSVLPDEIMITTGGIQASYLALQVLCEEGSEILMPAICF
TPYFQQADFVGAKVRAVPLDEENQFRLTPESLSRAITPKSRVLILNSPANPTGAVQTEED
LRGIAKIAEEKDLVVISDEIYEAFIFDGKHIPFSSLPGMKDRTITISGFSKTYAMTGWRI
GYAFGPSDVIRAMGVISVAQSMGVNTLAQKAAVFALRNRDDFVHEMVNTYKRRTSVAAEA
FDSIPSLKCQKPKGGFYLFVNIKETGMDSVTFCMEALEKVQVAMIPGVSFGQEGEGYVRI
ACTVDEAKLLEAAERVRRFLEETQP
>tli:Tlie_0186 sodium:neurotransmitter symporter; K03308 neurotransmitter:Na+ symporter, NSS family (A)
MSNNKGAGGQMGRDQFRSRLGFIFAAAGSAIGLGNIWRFPYMTGASGGGAFVLMYLAIVL
VVGVSLLLVEFSIGRHGKANAVDSYAKINKSFAWIGYLGVFTSFLLISYYSVVGGWTIFY
TFKSATGSLASVPADQMGNFFGGFISKPLMPLFYHFLFIALTVWIVANGISGGIEKYTKA
LMPLLFVMLLILLVRAITLPGAMKGVAWYLKPDFSKLTGSTVVAACGQVFFSLSLGLSGM
VTYASYLSKDENLISNSFIVAMADTLIAIIAGFVIFPTIFAFGGEPSGGPGLVFISLPQI
FTKMPLGSVFAFIFFLLLVIAALTSSISIMEVCITFFTEKVKWSRLKASLFYGAVCFLLG
VPVSLSFGMWGDVKILGKGIFDLFDYFCSNISLPLSGLACAILVGWFWGKDKALAEVTNN
GTIQSSVAGLWFFTVKYIIPIVLGIIFLQAIGILNV
>tli:Tlie_0189 L-aspartate 1-decarboxylase (EC:4.1.1.11); K01579 aspartate 1-decarboxylase [EC:4.1.1.11] (A)
MTRKMLKSKIHRATVTEADLNYEGSITIDESLMEMADILEFEQVNVWNINAGTRFTTYAM
KGERGSGIICVNGAAARLVSVGDLVIIASWKDVSDEEAKSHEPKIVFVDENNRPKES
>tli:Tlie_0190 signal transduction histidine kinase, LytS (A)
MYREGTLEWWRYVVDVDALEGIVENFAVSNNYAAILTTPEGTPVTKPCNFSNFCRIMRSM
DGGKRCRKSDAEGGRKAITSGDVKIYTCHAGLIDMAVPIMLSEDKTVGILLMGQVKLREY
TNKEVQELAARFWRFDYGERKKLIESFLKIPVVDEEQLRRSAMLLKLVASHIVTICEKHL
SERKFLEKGITIMKRKVNKEALERNLKQAQVRSLQNKLNPHFIFNTLNVISRLAMFEGAK
QTQELTIKFAEYLRYVLGKQKRGNFVMLKDELDCVRCFLDIYKSRFGERLSFEIEAEPET
LDVFVPFMLLQPVVENAVVHGVEPSVKPACVTIKSCIRDDLLYLTVKDDGVGCDTEKLKK
GLGLSNLEEKVRLYFKEKADIAFKSTPNEGTEVQIVIPIIKEGER
>tli:Tlie_0191 two component transcriptional regulator, AraC family; K07720 two-component system, response regulator YesN (A)
MTSKKLSKYKLLIVEDEPIESKAVRFVLGKAFGNLFEVKEANDIFSFEEIALNWLPDIVL
LDIRVPGGNGLSQLKKLREEGFGGEVIVTTAYDVFEYAQEAVELGVSSFLVKPVSDGKLV
EAINSVVKTIEDKKQAFAESDKIKDFVSRNKGIFVYAALQDLVKHNRLDKDIEMVFSALK
LPPVNPCVVLGVACFSSFDPAGGGLIHFWRELEGVFEDGVVVPWGDFCFLVMVPALQGRE
SVSFEDMGLKLLGHLSSRGLKSNVICGGYIADLRKMPKVISQLEEVVEESLFKGFGQVVL
CDDSAEKKENETDPLALESDGHKSFNYLVDGFLKNDSKLVADSIEAINSFAGEIALKNLG
MAKMIALGILGQLLRLFIELKCDFSMMREWANKQILNFLGASNPKELNKAFSQAILSSWT
IRNSAADESAIIVQQVLSYIRSHYEDVTLQSAADYANVSPSYLSRLFKKSLNKRFIDVVK
EEKIERAKILLSQGLSVRDTALMVGYGNINYFSILFKQLTGESPSEYAKRHSY
>tli:Tlie_0192 microcompartments protein; K04031 ethanolamine utilization protein EutS (A)
MEKARVIQEYVPGKQITLAHIIRNPRKELCEKIGIDHQGAIGILTITPGEGSIIAADIAS
KSASVRVEFVDRFTGCLLISGDVSSVENSLRSIVAFFGSKLLFSSTEVTFS
>tli:Tlie_0193 Miro domain protein; K04029 ethanolamine utilization protein EutP (A)
MTRRVMVVGRTGVGKTTLLEKLGLLNSAVKKTESVEFAPQFIDTPGEFMEMSRFYHALIT
SSTKADVVLLVVDASNPGQLPPGISKAFAAPVLGCVNKIDLLCGDCEEKVDNARKKLLEA
GVEEVYAVSAKEGIGVRELKEKIEEILWRCA
>tli:Tlie_0194 microcompartments protein (A)
MNGEALGLIETRGLVGCIEAADAMVKAANVRLVGYEKIGSGYVTVMVRGDVGAVKAAVDA
GLAAAKKVGEVVSVHVIPRPHSDTEKILPKLD
>tli:Tlie_0195 microcompartments protein (A)
MDQELMGKVMEEVMKRLSVAEEPKKKESPAPASCCEALSAAGVTEFVGTAMGDTIGLVIA
NLESRILEKFGWDPKYRSIGIISDRVGAGPQIMAADEAVKATNTEVVLLELPRDTKGGAG
HGCLILLGAEDVSDARRAVEVALKDLERTFGDVYANDAGHLEFQYTARASYACNKAFGAP
LGKAFGLIVGAPAGIGVVMTDAALKAAEVEMLFYSTPTNGNTYTNEVVMGVTGDSGAVRQ
SLIAAREVGLKLLGAFGEPPKSLTKPYI
>tli:Tlie_0196 Glycerol dehydratase (EC:4.2.1.30) (A)
MAEKKRSKRFQTLENRPVHKDGFIGEWIETGLIAMGSPNDPTPSVKVSDGKIVEMDGKRR
EDFDMIDQFIADYAIDVSITEEAMAKSDVELARMLVDINTPAEEVRKVFGGLTPAKLASV
VDKLNIVEIMMAMQKMRVRQTPKNQAHVTSATDNPVMLACDAAEAAYRGFAEIETTVAVF
KYGPLNALSLLVGSQVGRPGVLTQDALEESFELEIGMRGLTAYAETVSVYGTESVFVDGD
DTPWSKAFLASCYASRGIKMRFTSGTGSEVQMGAAEGKSMLYLEARCILITKGAGVQGLQ
NGSISCIGVPGAVPSGLRAVAAENLLTMAMGMEVASGNDQTFSHSDLRRTARTIPQFFPG
TDLIFSGYSAVPNCDNMFAGSNWDIEDIDDYLALQRDFKVDGGVRPVLEEDVIAVRNKAA
RALQAVYEELGFPPITDEEVEAATYANTSKDVPPRNIPEDLKAADRIMKEGITGVDVIKA
LAKRGYRDVAEAILMMMKQRISGDYLQTSAWIDENGYVWSAINDPNTYQGPMTGYQMSPE
RWEEIKNIPWAIRAEDV
>tli:Tlie_0197 dehydratase medium subunit; K13919 propanediol dehydratase medium subunit [EC:4.2.1.28] (A)
MVSLNEEVIRKVIAEVLAEMAPSSPTAKKAESLSVPKAASSMRLVEKGKAEKSSDPKDVV
IGISPGFGVGFNETIVGTPHSEVLRQLMAGIEEEGLKPRIVRVLHTCDVAFIGKKAAELA
GSGIGIGVLSRGTAVIHQKDLPPLGNLELFPQSPLLDPETFRAIGRNAAKYAKGESPVPV
PTKNDPMARPRYQGLAALLHNKEMRFVDPKKGPVEIEVAVDR
>tli:Tlie_0198 dehydratase small subunit; K13920 propanediol dehydratase small subunit [EC:4.2.1.28] (A)
MAMELNEQLIAELVRKTLKEVMGSANAPTDATPTGEKSKNNLKVEDYPLASKRPELLKTP
TGKAIEDVNLDNLLSGKVGFEDLRITPEALEYQAQIAEAAGKEQVAMNLRRSAELIKVPD
KRLLEIYNALRPRRSTKQELLDIADELESKYNAVVNARMVREAADVYERRGLLKSA
>tli:Tlie_0199 Diol/glycerol dehydratase reactivating factor large subunit (A)
MVPIVAGIDIGNSTTEVALGKVENGQVEFLSSSLYQTTGLKGTTQNVRGVKMALGLALEK
IGFGREDFSKIDVICINEAAPVIGDVAMENISETIVTESTMIGHNPSTPGGVGVGKGRTV
HIDDLLNVEKNDPVIVVIPSNWDYEAASEAINRAIEKGISVEGAICQGDDGVLIANRINK
VIPIVDEVMSIEKVPLGMYACVEVAPPGRVIEALSNPYGIATIFSLSPEETKHVVPVARA
LIGNRSAVVIKTPTGEVKERRIPAGELYIDGASGRRTVNVESGAEAIMKVLEESQPVKNI
FGQPGTNVGGMMERVRRTMSNLTGLPVADIHIKDLLAVDTLVPQRVVGGIAGEFSQEHGV
ALAVMVETEKLPMTQLAEAISQETGVKVMIGGVEAEMAVRGALTTPGTKKPLAILDLGAG
STDASLMKENGEIDLIHLAGAGNMVNTIIASELGIESMELAESIKRYPLCKVESPFHVRQ
EDGRVRFFDNPLSPNLFGKNALVVEDDILMPLELDIPVERIREIRRRAKREVFVTNSLRA
LERVSPAGNVRLLDYVVLVGGSALDFEIPSMITDALSRFGVVAGRGNIRGTEGPRNAVAT
GLVLGFASKGLPVKWLSGARRA
>tli:Tlie_0200 hypothetical protein (A)
MSKHGPMELKGIQENRPVIVLLLSDSCPEEWVRHIGAGCEEEGVPLAWGRRSDGRASSLA
KEAAVISRLEVGIGLDRTESAVTMFSLSEHPPYVAAFHGGDPLVLRWLGHNASRLVKREP
LLDKEEFLKKRKVSKDLSKKLQSAAPKLTEAGEESYEELVKKVVAYVLEGLGNVRGG
>tli:Tlie_0201 microcompartments protein (A)
MSDSHAAVGFIETVGLAAAIEAADAACKTANIKLIGRENSRGSGMITIKIRGEVSAVKSA
LLSAHAAASKVNKVVSVSIIPRPGAALEPVMVYNKETLSAEGQRKAEDEKESETKPQKEE
KEQKTEKTSEAKETEAETEASKEEKEQKPVEPSEVKEVETEPKKEEKETLAEETKEDKPT
KKTTRGKGKGRKKPSK
>tli:Tlie_0202 microcompartments protein (A)
MKGEALGLLETKGFVGAIEAADAMVKAANVTLIGHKLSGAGLVTVMIRGDVGAVKAAVDA
GAAAAKAVGEVVSVHVIPRPHTDTETMLPEGEKDNKADLNIGVED
>tli:Tlie_0203 Propanediol utilization protein (A)
MLNMEKLVDAITKEISALLASGNFPIVVGVSNRHVHLSREHTDILFGEGYELTKMRDLRQ
PGEFAAKETVTVATAGGVLENVRILGPIRKKTQFELSASDARKLRIDVPVVKSGSSHELE
SPVLLIGPKGSVSLTEGVGLAWRHIHLSPEEALALGVKDGQEVDVEVKGDRGVIFRKVWV
RVSDKFVSEFHVDVDEANACGLKTGDYVQIVRIPESL
>tli:Tlie_0204 ethanolamine utilization protein EutJ family protein; K04024 ethanolamine utilization protein EutJ (A)
MSRLDACAEALKSGKAIAPWKKLYLGIDLGTTNIVVVALNENGEPVAASMTSSTEIIRDG
VVVDYWRAIKETEKNIEVICSKLGVSLDRLLENSVGASAYPPGISPRTAQVCANVVEALE
IPCKGLYEEPVAAARALNMEEGVIVDVGGGTTGIAIFKEGAVTYSADEPTGGTHMTLVIS
GRMGLSFEEAEEKKRVKANHKFLRPILVPVVEKMATIVKEHLHKASWDFSGDPIYLVGGG
ADIEGAEEVFSSIVQYPVKLAKHCLLVTPLGIASMLWEEQCEKMVKEDAAHVN
>tli:Tlie_0205 hypothetical protein (A)
MQRTLIDRLVEEVISRLSKPRVAFLWGSGEAPNKALETEAFNAVHYLPAESCFSPLSHLR
PCYFLDRLEDIKKEVKTLDFLVALQVSPAVLQELCSAFPISNISLFISCFIDAGKPVIMD
LRAIRERYEWGGLMQKLFEARLRELRSLGVVFVDKKVSSETTSAPQGEGKSLVLKDKGWL
AWSEVSGMLPGGCRALVLKGDTKLSFEAISRLREQGVMVTREEG
>tli:Tlie_0206 microcompartments protein (A)
MAISARLVVKPTEALLEVLKSRLRPRVVKDFNGAGALLLIQGAVVDVLAAIDVATKASNV
KASEVVGNCPQQLNTVVFWGSVSDVKQALSALKEWGDVKP
>tli:Tlie_0207 Ethanolamine utilization protein EutN/carboxysome structural protein Ccml; K04028 ethanolamine utilization protein EutN (A)
MKIGKVIGHVVSTKKDERLVGFKLLVVQVLHPTKEGDLGVREDKYHVAVDLVGAGVGELV
LLCSGSSARVSASEEKGAPVDEAIVGIIDTVDFNL
>tli:Tlie_0208 ATP/cobalamin adenosyltransferase (A)
MRIYTRQGDRGETHLADGSKVSKDHPAIVLNGHIDKAVSVLGAARSTAPEVLKEEIKALQ
EMLMSLMAFVARGSKEYELPGVESLESKIDSIQERYPFDCYSKVLDVFNKGKFVVPGESL
CESLLHVARTVVREAERYALQAAKKQALDERLVPFLNRLSDYICVLAIAAVFEDFVSRIT
QIVMRELAKYGNFNLNKTGGGAGTMYSKGMNLDLALKFVDAATKRASEIGVPMVIAVVDE
SGVLTAYSRMDGALLVSCDLAIKKAKTAVSLRMPTDKVAELVQPGKPLYGLQSDSNLCCF
GGGFPIKKDGKVIGAIGVSGGSVEEDMDVAQYALSVSSAF
>tli:Tlie_0209 Aldehyde Dehydrogenase; K13922 propionaldehyde dehydrogenase [EC:1.2.1.87] (A)
MREQDIKQIVAKVLEELKDQVGSLEKSRTNQASYCYGDVDDAVEMAVKAQKIWQWEYSLE
EKKRIIDGLKKFLLDYVEELAVLAVEDTDMGRVDDKIAKNKLAIEKTPGPEFFTTKATSG
DNGLVLEELSPFGVIASITPSTNPTASVINNTICMISGGNAVVFAPHPSAVKCSLRSCEL
INQYLTSQGVPTGLVSSLSIATLENAQKLMTHKDVRLISATGGPGVVKAALSSGKPAIGA
GPGNPPVIVDETAHLEKTAKDVIAGCSFDNNLPCIAEKELIVVNCVADQLKRYMLENGAF
ELKGGDVEKLKKLVLTEDGKPNKSYVGKDAVRILADIGIKVPESIRVILVEAEEKDPLVQ
EEMLMPVLPMVRVSDFEEGLMMALRVEHGFRHSAAIHSTNIDNMSRMARAMETTIFTKNA
PSFASIGFGGDCPTAFTIATTTGQGPTTPLSFCRVRRCLLHGAFRIV
>tli:Tlie_0210 Respiratory-chain NADH dehydrogenase domain 51 kDa subunit (A)
MISKDELLKAVFEAGVVGAGGAGFPTHVKLKADGIDTYVINGVECEPLLFKDKHLMREES
QFLVDSAREVAEAIGAKRAVFVLKEKYKEEIESLRKAGGEVIPIRDYYPAGDEVILIREA
LGRTVPEGGLPLMVGVVVSNVETLYNLGRAMDSKSVTHKFVTVSGYVKEPGVWLVPVGVH
ASSLIKACGGITIEDPWYIDGGPMTGKYRKDLDFVVSKTTSGIIVVPGDSALVKYETMPV
EIMLKQAKYACIQCNQCTLVCSRKLVGYDLKPHMIMRAMAYNKLADISVLKSAFLCSECN
LCSGLHACPMQLSPRRVNQQLKAILRQQGVKPEFQKRDMQMDLMRDYRLLPSGRLKRRIG
LDKFPEELPFRGVFKDFDEVFVPFLQHIGRPCVPAVSEGDFVAAGQALGFPPEGALGAAV
HSSIDGVVLSVTAEGVKIKKVDME
>tli:Tlie_0211 microcompartments protein (A)
MEKALATIESISVARGYQIADSMLKSASISLYYASTTCPGKFLIIVGGQVSAVKTALNRA
LDVGKEMVVDYMFLPNIHPQVISALTCSTEVKDIKDLGVVEAMSAPSVLEAADAAVKASR
VNLIEVRVGRGMGSKSFFSVTGDISDVKNAVKAAEGVISSRGLLVEAVVISRPHKDLVGV
LG
>tli:Tlie_0212 iron-containing alcohol dehydrogenase; K00005 glycerol dehydrogenase [EC:1.1.1.6] (A)
MGTKVMISPSKYVQGAGALAEIGAQAKHLGKKAFVIGGKRAMSTSKGIVEESFKKEGIEA
IFEHFNGECCDPEINRLKKIAEDNAIEFVVAVGGGKVIDTAKAIAAMMGKPVVIVPTIAA
TDAPCSALSVIYTEDGVFDRYFVLPKNPDLVLVDTSIIAKAPVRFLVSGMGDALATWFEA
DSCFRSSAKNLPGGYSTATALSLARLCYDILMEYGKMAKLSVEKGVASPAVEKVVEANTL
LSGIGFESSGLAAAHAIHDGFTILEETHSVYHGEKVSFGTLVHIVLEDRSWEQIEEVMNF
CVEVGLPITLKQIGVVDPTPEKIMKVAEKTCEPGMLIHNMPFEVTPKMLFDAIFAADAIG
TNYLKERGMEV
>tli:Tlie_0213 Peptidase M15A (A)
MRPNDIKIAPHFKLWEFECPCCFRVRLHPDLLEKLEKLRQEMKIPIVITSGYRCEKHNRE
VGGVAKSLHLFGQAADIAIPARIMDQVCWLAKTAGFDQVIPYHSRNFIHLGVFGKQNKET
NPAQNTQAA
>tli:Tlie_0214 hypothetical protein (A)
MEDFVASVAQGGFAVAVAAYLLVRMERRLDELTQAIRDLQLAIVNRGGTLP
>tli:Tlie_0215 hypothetical protein (A)
MKTLRMYFGTADNDRWLLSLRYPKDGLTTQEIQNAMQAIIDSGAITTGPVSILSADIVDR
TVTEMF
>tli:Tlie_0216 hypothetical protein (A)
MASYIPVQSRLNIRVQVGTDAEGKPVLANLNIRDIDPAATAEAIASVTQAIGSLLAYPVV
DTYKIDTDELDTAA
>tli:Tlie_0217 transposase mutator type (A)
MAQYNITIDSELLHQLFLSDSKDSGVSKLLESVLNQVLQAQATEQLRAEAYERTEERRGY
RNGTYPHRLTTRVGSLVLRVPRLRNGKFSTELFSRYQRSEQAFILALMEMVVNGVSTRKV
SEITEELCGVRISKSLVSELCRRLDPVIEAWRDRSLKDKEYPFLIVDALVIRVREENRVL
HRSMLICVGVNREGIREVLGFVVGDSESEESWGDFFGWLKDRGLRGVDLVVSDDHKGLVK
ALRRNFQGSSWQRCQTHFIRNILSASPKGLQGELKTRIQAILHAPDMGTARMLLMRVLEE
YEEKAPKAMRILEEGFDDAVAILSLPEKYRKRLRTTNSVERLNEEIRRRERVIRIFPSRE
SAVRLLGAVLLEIDNKWAGGRKYLDMDEYYEYLSQQQSRSSPKIYCL
>tli:Tlie_0218 transcriptional regulator, GntR family (A)
MSHNALRLDETVTSKIAEYLRNQILVFKTYKKGDRIIESKIANELGVSRAPVREALRRLE
SQGLVVSIPRKGTFVSDLSNETLEEIYDLRYLLEESVYETIIKKKLLKDEDYDHMASIIE
DMVEIASSGLAWEDKVLAFFGKDIEFHRYIWMKANRPITSKILADLYHQLELGILDDLSH
EKNLVEVANNHYKILRCLQAEDIESLKQSRAWSLFARRIENIRRER
>tli:Tlie_0219 TRAP dicarboxylate transporter, DctP subunit (A)
MKLRKFSLIASIILLMTVLGACPIMAEASWKLSNQLPPSHFISKGMDIFAQKVSEYSNGE
LKVEVFHSAQLFKDTEVVEAIQEGLVEMALIPVNKWSGMIPAADVFEMPFIFKDLTSPEK
FIKAGASDLLDKEFVKKGAKVVFWVDYGLVQFFNNKRPLTKPEDFAGLKIRTFSKGTADT
VSALGGTPVVMSSSEMYMALQRGTVDGATTGMPAAVSRKIYEVQKYMTLANYTTAQFCVQ
ANLDWWDSLSEKEKEILLKAGADAEKNIRSSIADAESKAYEVIKNAGLEIYELNEQEREL
FKQATEPVRDAFVKNTGDLGKQLMEIANSIK
>tli:Tlie_0220 Tripartite ATP-independent periplasmic transporter DctQ component (A)
MRRIYEKAEGVKMLSFLRQYIEKLNLALGYLSGLGILLMGLILFYEVVARYCFNSPTIWT
QEVSIYIFIWTMLAGAAYTLQIGKHVRIDLILIHLSPRTQIFLEIITSVLGMFFSAYVAT
QGWDMVQASLKYQKLSATPLRVPIWIPQLAIFIGFSLLALEFFILVCAKISEVRNAYAKD
GEKTC
>tli:Tlie_0221 TRAP dicarboxylate transporter, DctM subunit; K11690 C4-dicarboxylate transporter, DctM subunit (A)
MLSFLLVIGVLLIILFLGLPVAFSLGSTSVILILLNHLPVKIIGSTMYSSLESFTLLAIP
LFVLMSQILLDGRVGDDLFDVMNAWVRHLPGGLAIATILACAFFAAITGSGAATAATIGM
VAYPAMIQRGYDKKFTLGLLAAGGTLGILIPPSIPLILYGAITEESVGKLFIAGVVPGLI
LTAIFVVYAVFKSKRGGFTPIERTSWSERLRVTGKNIWGILLPILIIGGIYSGAFTPTEA
AAVGLAYSLFITVFIYKTIKIRELPKICLKSVGTSSMIALIIAAAILFGRVMTMLMIPQK
LTELIIEHNFTPLMFILAMNLLMLILGMVLETVSIILLTMPLVAPILLALNIDPIWYAII
LTINMTMALITPPVGMNLYVINGLSDDINMGDIIQGVWPFIILMMFMLVLAIVFPQLSLW
LPSIMH
>tli:Tlie_0222 isocitrate lyase and phosphorylmutase (A)
MRKSATLRQLLKKPGAIVAPGVYDAISAKVCEIVGFEALQHSGYGTSAVTLGKPDVGFLT
LSEMSTQVRIISRAVNIPVVGDGDNGFGNAINVTRTVEEYISAGAAGLFIEDQVIPKRCG
HMEGKEVIPFEEMAGKLRAALDARNEIDPDFVVIYRTDAVAVKGFDDAIERAKKAVDMGV
DMIFIEAMETKEQIERAAEELAGVHLMLNLVEGGKTPLISISEAEAMGYKWVVPALSCLY
SAVKGMFEVMREIRENGVSNNYKDKLVSFSEFAEILQLDNIRKMEEKYLPQYIIEAKYSG
KKQKG
>tli:Tlie_0223 Integrase catalytic region (A)
MTSLYQRLKESGNPKAPMEVICDLIEKGKTAKEIANIMGITERWVRTLMKRKKDGLSAKE
LLHKKGPRSPHPKRTKPHIEALVIETQQKTNMGPRRLARELKRTLNLNISSYTIRNILRR
NNVKTKKVRSRNGNKRYYANLNHWEALQYFQIDSKHIADAKTLPPKAYAALFKYRLPKYQ
FTAIDIKTRMRILCFSDECSFANGFSFILYIAFLMRALGIRHRMFFQTDNGSEFGGSEES
RKRKILQEKFLEPLGVTLLSIPKGEKEAQGFVERSHRTDDEEFYIPALPHITSRKVFMTS
AASWVKYYNQKRSHGGRDMNGKTPKEKIFELSLVSSKAATSIPPILLDKVNTFILKMVGA
QNISWDSHHLLQLIKRKQFVAPYRMLYFCNCAYISGKSQYLFCLR
>tli:Tlie_0224 Rubrerythrin (A)
MKSLKGTRTEVNLLTAFAGESQARNRYDMFASQAKKEGYVQIADIFAETANQEREHAKRL
FKFLEGGEVEIKASFPAGVIGSTLENLKAAAAGENYEHTSMYPEFAKVAREEGFEEIAAV
FEAIAVAEKQHEKRYLDLAANIEAGRVFERPEKVVWRCRNCGYLHEGKCAPEKCPACAHA
KAHFELLGENW
>tli:Tlie_0225 flavodoxin/nitric oxide synthase (A)
MHQTFKAVKVREGLYWVGAIDWAIRDFHGYATSRGTTYNAFLVLGESPILIDTVKAPFYD
EMMARIASVVDPHEIELVISNHAEMDHSGCLPKVIDEVKPKKVLASKMGVKALRAHFGDA
LEVEEFPSGGVLEVYGVKFQFMETRMLHWPDSMFTYMPEEKILFSQDGFGMHLATYERFA
DQIPRWILEQEAAKYYANILNPYSPLVAKLLAQTQEMGLEVDLLLPDHGPIYRTKEDIKW
IIGRYADWSSGKLPQKVVVFYDTMWGSTDKLARAIGEGIASRGISAKLLPLGGAHRSDVA
TELLEAGGLVVGAPTLNNNMFPSVADVLTYVKGLGFKGRIGAAFGSYGWGGESVKQVAQV
LEEMGTKVVDTLKVQYVPDQDDLYAAYQMGVKVAEELKATN
>tli:Tlie_0228 Sel1 domain protein repeat-containing protein; K07126 uncharacterized protein (A)
MKSHKILKSITLVLLLAIGTRITYAAEPTNPKSQYILGLRYQLGDGVEKNMQKAYALYKK
AAEQGYAPAQFAMGICYENGGHGITQDGQNAAYWYRRAALQGHTKAQLHLGNLYWFKDRG
VPRNEQKAMDWWFVASVNGESKAQLYLAHRYFQLSEQQNDETYLKKAFYWYHEAASQGEA
SAQYALGVMFQMGRPVDKDLKTAVHWYKKAASQGHKEAYKRLKELRY
>tli:Tlie_0229 hypothetical protein (A)
MIVIYLNYCFRKEMVVLNRTMTAIKTCLIILVCLIISAQNLPASAGPLEKLVDQKVTVPG
IGDYSLREVFMDITVGSVSYQLPDGGLSSFALASPGLAKGAAIAYFEKERLRAYQNWERA
MESGSESERKYYEGVIQRLEAAKIWVSTGDGSQLRAALDHKGETGKTTAKETPSTVDPVT
GNISAAGTFFGEPGVSYRDRTVSFVLGLNSKGVPQCRGTGYVKILDGSGGWVEYFVTLKP
GKPDSSYKGKTFETFPSNYRWQGSATLEIRYGTGSRTEECQWEASVQGQTITGKVTNFYS
KFKNMAASWIIELIPHPLEFEAHFYAPSDIGG
>tli:Tlie_0230 CRISPR-associated protein, APE2256 family (A)
MNPSVVVITTGTSVLRDGASEEERKILNRTANKKESDLSPEEKSIIDGIAKRQGTLLLQC
SIEEARNMSAELNGVLGLYRSSPEEGKNNIHFLLRSDTYQGAKAAEIISEWMHHKGLNTQ
SENFPGLNTSSIADFTSAMSDLVKWCDQILPGYSRKGYRVVFCLVGGFKSFQGFMQALGM
FYADESVYIYENSDELLRLPRLPVDLESSFASVIKKKHHIVRRMLYKDIPVSECEGIPEI
MLLEVDGFCSLSPWGDLIFNKFKEKYYSSEILLPPPSAKIKIKEKALEHISKDAARVRDF
NERLDDLARFLETQQNIKRLDFKKLKGNPIPPCTHEADLSADKGAWRIFGYFEDECFVIH
HVGESDLH
>tli:Tlie_0231 transcriptional regulator protein-like protein (A)
MPKDSSSVRLSRLLNLIKDFITKESINREDLYLKHGYTSKKTLQRDLNFLRYELDVQIVY
DRRSRTYRLADCGPGFMVKSPLSEMETLALLVGTKLSGHFLPFLSESTKELISKLKKLMP
ESSRFQADTLSEAIILANPVSRIDGSIFKKVVDAIHAKKVIKTQYRSPYELPEPQERVHH
ISPWFLYFKHKAWYVWGKSDQYDKSGSFRISRFRYAQIRDDMKYEEPPENIRIEDLIHSE
NPFCDDAYNLKLKIKEPFATSVKDMLNLYPQQKITKEQDGTVVFSAKVRNLEEVSRWVLS
SADCVEILEPQELKEIVKRKATTILKTLVSRGEQKCIEG
>tli:Tlie_0232 CRISPR-associated protein, APE2256 family (A)
MYRRIITTVGTSLLTNRDRPWAGWRPQTKCDLPDPREVREWLSNVDPALASAETNTLRAM
DVSEQDELVFLHSNTEEGTFCAARLAEYYEKIAARTTMEKIEQLGYSASNFDRGLKCLID
IVVKHVKDSRNRGQIPIICATGGFKAEIAFMNLIGALMEVEVFYMHELHKEVVRLPVLPL
AWDVAFVEANKEFFTWVEEEPRSSSEVESWLKKEPKLRPLVEDADDGCTYLTSAGHMLYK
VAMEKIQAGPRATWPPSDPRHPKEKNKVSATEHHRPRGWERFVDALCEIDCVSMVRYENT
NWSGPKVKILNPEKGEICVRYTKDNLSLPLFVSTTARGMEQTQLVADYISKKVSKY
>tli:Tlie_0234 transposase mutator type (A)
MAHYQVTVDCDLLQGLFIRDDGLARLVENIVNQILDAQATEQLRAKPYERTEERQGYRNG
YRDKLLKSRVGELTLMVPRLRSGHFSTELFERYQRSEQALLLAMVEMVVNGVSTRKVRAV
VDELCGTEFSKSTVSSLCKRLDDIVKEWNERDLSSQEYPFLLVDAIVIRVRKGGRVRLSS
VLLATGINREGYREILGLMLGDSESEAAWSEFFGRLKERGLKGVDLVVSDDHKGLINAIE
THFQGATWQRCQTHFIRNILDACPKSLQGDLHGRLRLIFDAPDMETARRLLNETIEAFGA
RAPKAVERLEAGFEDAMAVMALPGRYRKRLRTTNGVERLNQEIRRRERVIRIFPNEESAV
RLIGAVLVEIDEVWTTGKRYFDMAEYWEWKANTEKQQKEVNNADTQVNVA
>tli:Tlie_0235 CRISPR-associated protein, Csm2 family; K19138 CRISPR-associated protein Csm2 (A)
MERGKNDNRNNQLNGKIERLKKEIIELMSSEKTDYSRLVSIGKEVAQEIKKLSSNQLRKF
HAYIVRFAMMYEIQKKCGDRDSNESFQKIQLLRYHLHYAAKKVQSSKSDAKNLAALLGAA
VEKVKQPEDLLRLKYLSEAIVAYHKSYKSNEDNGE
>tli:Tlie_0236 CRISPR-associated protein, Csm3 family; K09002 CRISPR-associated protein Csm3 (A)
MEEKKNKPINKPIKGKVILSGEIVCKTGLHIGASDAGLSIGGMDNPVIRDPLTKTPYIPG
SSLKGKLRSLLERAMDKEFDKKGGSGKSVIYRHECSKASCKVCRLFGSSSKDNGNIPSRL
HVRDAFLSETSINELSELEEGLPYTEWKEENSLDRITCAANPRSIERVPAGAVFEFEIVY
TIEKEEDLKDDLNNLQAVLKLLEDDALGGGGSRGNGRVKIEIKDVLVRKKEHYLEGKDEI
KVELGGDDLGTSVEKVYRGS
>tli:Tlie_0237 CRISPR-associated protein, Csm4 family; K19139 CRISPR-associated protein Csm4 (A)
MLKPLVFHLRFKSGIRQGTLAGDVNRQAGFIGGSTVWGGVGWASAQLNGPEITERLVRTC
RLSSLLWKRDDCYYVPAPVFPVAGKGIDDRKKLKKVQWVPVDELNHFVAEKINSNLGDRF
FTEETVVSAALDRVSKAAVPYYKRRLKVAEGVVGVLVAECPEDMVAAFKGAIRLLGDTGL
GGERSTGWGVFDVEEVSAAETPFGDLLQKEGKRYMTLGAFLPKPEELNLLEKEREYTGYN
LWRFRGYVGETDVIKPTVVCLSHGSLLPFKPVGKVIDITPSRMEHPVLFNGCPPSLAVDL
PKLEEVEE
>tli:Tlie_0238 CRISPR-associated RAMP protein, Csm5 family; K19140 CRISPR-associated protein Csm5 (A)
MSENKLPWKIKKYKARFVALSPIHIGTGEVLPACRYVLPPEGQDQGWCLKESFSAGLLAE
GRISIKDYMEKPLSLDMPILKRGVDDGNFLYPISFTKAAREKLKKEVKPFVRDGFGRAYL
PGSSIKGMLRTALAFSFLMNEEQARKNLLKQLDQLEPKGLIEKMNNVSPKNIKEIRKKNA
ARVSLVENLFRPLEKEKTDPKYDILRAVKVSDSEPIDTPLVVAAVNIFTSKGSRIEPLSS
DTPPTFCEVVDPGTEICFEITLDEGLLVKLGESNPSKIRIKNHYDLLSALQDHARVMVNI
EKSFLEKNGVNDVWDKEYEQGEDADYAIVRLGWGSGWTGSSLFPILSCDDPEKETPKRPL
SRKIVISSKGEPRAMLGWGKLYIEEIPE
>tli:Tlie_0239 hypothetical protein (A)
MGKVGSIALYLEVSNQDIWKEHETRASFVHNVFGNYEEGLRAGPRLAARRGYVGLLICAF
TPEGYRKMLLNASDIYGKKIDGPWGRVQCVRIRADDSGHPWIRTLDIGKPKYFCMLDGPV
RLKTYSPIRSPFSILKDLEASQRFLWEYSGAKDLEFSFDLPHWIFTKVRLKANIKQDVQD
VTGSLCVFSSHKMAQLILDFAILRGFGSERERGFGSLDVIVDRGD
>tli:Tlie_0240 CRISPR-associated protein, Cas6 family; K19091 CRISPR-associated endoribonuclease Cas6 [EC:3.1.-.-] (A)
MIELRLRVKFKIKPGSTIDFNYQWHITAMVYKVLSVSAPEFSKQLHDSGYPHLAGPDFKF
FTFSTLWAGRGATTVVGKRLCFESDSLLWRFDTPVAVVSSLLAEGLMSLGEVRIGSLNAE
VGQIIDEPMPDFSDGFATFSCISPLVSSVPDAKLGHKYLDPKDNQFWEVLRGNLIKKWET
LYRKPFQGEVKLQPDWEYIKTRKTSKLISLKGRYLIRGHLVPFAVEGAPQIIALGYSAGF
GGRNSLGFGMVEVAKG
>tli:Tlie_0241 protein of unknown function DUF48; K15342 CRISP-associated protein Cas1 (A)
MPNQLFLFEKVEIGRHINTLKVKNREKDVGVLVPVLQISEIFALGGACPDNAALSLLAEK
AVPLHIFDNKTYEGSWMPYMSILSGQVSMAQYMVLFDKDLTLKIAQEIVRGACRLRCSVA
RKWFRKDADMWESKYLDCLSKIYTKSAPSEKVIREILELDYERITTYLSDIDWYAFAEGI
AKATVVSAFSRLSLDPWINALSIMDPCFGSSPNLCVNSLWQIRSPRFKLHLPGYRHYSPP
SAVFLC
>tli:Tlie_0242 transposase mutator type (A)
MAHYQVTVDCDLLQGLFIRDDGLARLVENIVNQILDAQATEQLRAKPYERTEERQGYRNG
YRDKLLKSRVGELTLMVPRLRSGHFSTELFERYQRSEQALLLAMVEMVVNGVSTRKVRAV
VDELCGTEFSKSTVSSLCKRLDDIVKEWNERDLSSQEYPFLLVDAIVIRVRKGGRVRLSS
VLLATGINREGYREILGLMLGDSESEAAWSEFFGRLKERGLKGVDLVVSDDHKGLINAIE
THFQGATWQRCQTHFIRNILDACPKSLQGDLHGRLRLIFDAPDMETARRLLNETIEAFGA
RAPKAVERLEAGFEDAMAVMALPGRYRKRLRTTNGVERLNQEIRRRERVIRIFPNEESAV
RLIGAVLVEIDEVWTTGKRYFDMAEYWEWKANTEKQQKEVNNADTQVNVA
>tli:Tlie_0243 5-dehydro-4-deoxyglucarate dehydratase (A)
MPVFNDWSGDMNEVPDLYRKHFSKIFAQDGQRVWSLRMLPVREGYALISNFLGNSTYRAA
RRVMIPKDGD
>tli:Tlie_0244 hypothetical protein (A)
MEIDNLITYGWALWCPIAGQLWDWGIDLKDEESRFVFEKSWFFIDYDKEDLWEHMEINDF
APHVEFYKKFVCIYAAQWPPLHVWIGAALRLLFVVPEMDHGYVVRMNNYQTEKIKVKLNE
VIKEKLFSKWEELDHGSFFKRVNKCQFCFLRDLCWFLQEVSI
>tli:Tlie_0245 protein of unknown function DUF48; K15342 CRISP-associated protein Cas1 (A)
MNIGEKKQKREITIIQGWRTPYVSMFIPADPVVFPYRVLRLAQAVYYATPEKRIRVIKTL
LKGVAESYVFWANICSQCLITEEILRAVRVFRRNIDSIGEVKEGLGFEGNFHKEIFEIWM
RNVPPEFGFTGRNRQPPRDPLNALISYGNSLMYKICVPPLQKAGFNTSVGFLHQPGRGRH
TLALDIAELLKPVLVEAVIWNMLLEGEFARDMTTEGPGGCFLNKDGKKAYRDSLFKMVED
LFGGSTRCHFGWPINLLKALEETVARISRDLIQETIPESWVVFRR
>tli:Tlie_0246 CRISPR-associated protein Cas2; K09951 CRISPR-associated protein Cas2 (A)
MFRVLVYDVSQKKVYKVRRYLADKMFWVQNSTFEGYLTEEQKLVVMESLGKILDPEEDSI
MIFSTESEYAWKKMILGVDKSCISYLLKYGGGEKDEEQEGN
>tli:Tlie_0247 CRISPR-associated protein Cas2; K09951 CRISPR-associated protein Cas2 (A)
MRNKKEINTFIIYDVGQKRVPKVHKVLCSYMFWEQNSVFSGNISKGMLKKILYKLDVIID
TKCDCVYCYSLRYPYTLQVERWGKYSTRYSEIVRL
>tli:Tlie_0248 hypothetical protein (A)
MEKVLRNVIGEEWVLELKLKKVQKPSKAKHAAVSNERNHNHIEHLGRDGEWW
>tli:Tlie_0249 Citrate synthase; K01647 citrate synthase [EC:2.3.3.1] (A)
MVVRSSEPTYVAPNRLVLDGEDITSWIERASPAELWFRMIQGRAPQPVEVRVFNAILCAM
ADHGSTPPSTQAARLVASTGSGVHCALAAGMMAFGEHHAGAIEKAMGFFEEINQSGRKPS
EVVMEILAERRKIPGFGHRYHTKDPRVEPLVRLGKNLPNTTFLEMFLEMERALRNLKGIN
GNIDGVSGALLLDMGFVKEAGRAVFFAGRLPGMVSWIIKEIYSGYFKPYKLCLDAKGA
>tli:Tlie_0250 GCN5-related N-acetyltransferase (A)
MLENVVLTSKKTRKKPLLDDRKIPQKEQITVHKAEVEDVEQIYRVACSVGTALKDPYKGF
LIDDYLSDPDYYKEMFAKAAQELDHFYVAKKNDAVVGFLMAYPKEKLLEVDPLWLEEIVW
DPDFDHESKTKNFALVGKTAIHANLTGKGIGSSLYARLIRDLKAQGIEDLFGETVISPTP
NFASLAFRIKQKYSLAGIRYVNYKGRRVTDLIYHRHI
>tli:Tlie_0251 dihydrodipicolinate reductase (EC:1.17.1.8); K00215 4-hydroxy-tetrahydrodipicolinate reductase [EC:1.17.1.8] (A)
MIKIFLAGASGNVGKAIIRAIQTTEKDSFSLVGGWCKEQDEDLGILAGVGPLGIKVSESL
EEGLVNSKPDMVIDFTSTVILEDNMKLYLKHGLDAVIGTTGLTEEQLEPYKNEVVKKGLR
WAAIPNYGLGIYLVTKFIREARKFFPFVSIIDKHTNKMANAPSGTAAALAKAASEGKMGE
IESKETYPGVLGGKIEGVQVLSQRLPWPGPYSGHEITLARKDEIIKISVEDYTSDIYMDG
VFLTARKIKESPRGVFYRSLEEVMEK
>tli:Tlie_0252 hypothetical protein (A)
MGNGHLYILWTSGDPVTAEKMVFMYAINSLKKKWWDKVTLVVWGAAAQLAGQDAKIQKKL
KEAQKVGVHVAACKACADQLGVTEVLENLGVEVIYWGGPLTEVLKKGEKLLTI
>tli:Tlie_0253 protein of unknown function DUF6 transmembrane (A)
MSEVNPEKRFPNWLIVLMFAGLYTTWSTTYLAIYYMVKTIPPYLSSGLRFLVAGAILYGF
ARIKNKNERISLKHWKSALITGGLVIWLGNGSVVWGEKYISSSLAALLIATVPLWIVLLN
WLLFGGGKPGVIEMVGVVLGFLGVALLIVFTRHIGGEGYNLKGIVIVLAASISWATGSLY
SRYSQTPSSPLLSVAAQMLAGGALMFLASFFVGEWATFELSKVSMVSVLSWAYLVVFGSL
VGFVCYMTLMKVCRPSKVATYAYVTPVGAVFLGWLIAGDTITYHTLIAGGIIILAVLMII
SFAPKE
>tli:Tlie_0254 diguanylate cyclase with GAF sensor (A)
MGQKITLKRKPLRMATRWISYRKRLKRTNESLKYATHSILKFLKSETMDELADVFADALR
KLGHKNFYLELEEFPSQDTNAYCPGTETNRTCFPISCEGTNWGFLKFKGSLPKSDQEVIN
LLCSYFAASRTKLWQKEAIERKSRMGQIIFDIVCNAAKEKGIHDICRKVVQEMSRNTSLP
WIDIWEVIDEKTGKTRLVYKSGDASREVIAKVESGKGLVGKAVRKKRTLYFPDVTKYPEN
IQVSTESRSELDVPIIFDEGVLGVLSIGSPKINGFKDEEIELIEILAMHLGVLWAHQNLL
EQTKLEALKDPLTGLWNRKFFSDRLQEELSRCKRYNTTFSLVIMDLAGFKHINDTLGHLE
GDNILIEFSKFMEQRIRRSDILARYGGDEFIAILPDTNKTEALKLSFRLKREVKEAFQKE
LEIPLDVDFGVASFPEDSSDGHKLINTADERLYDAKRKAKLLKKEALTPSVQRILS
>tli:Tlie_0255 3-dehydroquinate dehydratase (EC:4.2.1.10); K03785 3-dehydroquinate dehydratase I [EC:4.2.1.10] (A)
MRPTPLHPIKTRGKTLGAPKPLVCISLIDSQELIICEEAKRTIQLAPDIIELRIDAWDFI
EDVETSLSTIKEVRKIVKDVPIILTCRGHWEGGFKEVSDEAKFSLYEKAVKLKLVDYIDI
ELAYGEEKIQKAKELLKGTSTYLIVSFHDFEKTPPEEELYSIMASEIKAGAHVAKLAVMP
KKEEDVLALLAATLSTRRDFPEVPLITMSMGELGSLSRVIGGKFGSDLTFAVGNKESAPG
QIPVTKLKQCLDALF
>tli:Tlie_0256 Saccharopine dehydrogenase (NADP(+), L-glutamate-forming) (EC:1.5.1.10); K00293 saccharopine dehydrogenase (NADP+, L-glutamate forming) [EC:1.5.1.10] (A)
MAQILILGAGRVARPCVQYLLRNTEHSVTVVDIDENNLKRATGGHPRSQIIVGDAANETE
RFIEQVKPHIVINLLPAQFMPPVAKKCVEFGINYVDPSYIKDEMRSLDAAAKEKGVLILC
ELGLDPGIDHMSAAKTIKEIHEKGGLVDSFWSCCGALPSLCDNNNPLGYKLSWSPEALIG
ASKRTARFLRNGEVVVLPDGETYKHPSLVDVEGLGCFEEYANADSIPYIELYGIKEAKHV
YRGTFRYPGWCELIAKMNDLGLFETTEMDLKELTYRDFMAKILNTGKANVEEKLCSALGR
EAFSSVFLKLKWLGLLSEEKIPFETGSPRSVVASLFHKRLVFSKGEKDLVLMEHRYVASF
PKENTKKLITSTLICTGSVDEDTAIAKTTGIPPAIGAMLILQGKIKATGVHAPVLPEIYE
PSLKLLEKEGITFTEKETTI
>tli:Tlie_0257 Na+/H+ antiporter NhaC (A)
MEHYGFLSLLPPIIAVLLAVRYRNVIVALFSGVLIGALVLANWNPIAALSMTIKDYIFKQ
ASGGYNSSLLVM
>tli:Tlie_0258 transcriptional regulator, GntR family (A)
MNSKFSAEEMAYYKIIDLLLSKNYAPGDRLVETELAEMIGVSRTPIRNALRKLIAEGLLV
TGKNKGCYIPHLNAKDMKEVFDARIFLEGKAAFEAAYHRTQKDIENLSRIIEEEKEYYRT
GDVANYTEANKNLHLTISALARNAYIDKFVRQTFWRSELYIFYFDRFYAPDLSEIILRDP
HKSKSCMEHEKIVKAIIEQDPSGAEIAMKAHLKSTYEYLSPRFLLHGPSKGVQPEHKNIY
TGKEGDAFF
>tli:Tlie_0259 ATPase, P-type (transporting), HAD superfamily, subfamily IC; K01537 Ca2+-transporting ATPase [EC:3.6.3.8] (A)
MGKPYYQMTVQEVLDALKTSENGLTNDEAERRLKEYGPNEITEDAAVSKWMIFLSQFKDL
LVIVLIVAGFISLAIGSVRDGAIMFIIVIINALIGFFQEYKANKVLARLKELITSPAKVK
RNGELTEIPQSKLVPGDIVYIEAGDKVPADLRIIEAFNLRTNEFSLTGESVSQEKNNKAI
MHDCILADRENMAYMGTTVASGSAYGVVVATGMKTEMGKIAGMTQATTTTQSPLQIELGI
LAKWLTGIVIIISIGLFGVALWQGLGLFMSMVYALGIAVAAVPQALPAQVTVALASTSKR
LAEKKAVVKNLPSVETLGSTTVICTDKTGTLTKNEMTVTKLWFDDAEYQVTGIGYEPKGE
ILDEKGTPISEEKIKELEIMLDAATMASNAEIHPPDDQHSGWYPIGDPTEAALITLSMKA
GTRSPKEDEENPEIHEFPFDSERKRMSSVRKFGDRLQLAMKGATDSVLSVAKYIYRDGRI
LPLTEEDKEKIQKLNETWSKRALRVLAIAFRPLEANGQDYVLEETEKDVVFLGLVGMIDP
PKEGVKEAVASCHQAKIRIIVMTGDHAITAQAIGKEIGLSEEGAPPTYTGTQMKKMSDSE
LTDILMSHKSIIFSRVAPEDKLRIVMLLEAQDEVVAVTGDGVNDAPALKRAAIGVAMGQK
GTDVAKEAAELVLLDDSFPTLVEAVKEGRTIYKNLRKTVLASMTTNMAELMVVLLGLAGI
AMKNWAIPILAIQILAIDLLAEVLPLTCLTFDPPDENIMKMPPRDRKEHIMNFKNSVEVM
FLGGLIGTLAFLNFVMFMKRQGIILTPEMMENPLFARATAITYLTIAYCQFVNILSRRDD
EKSLFNKAFFSNKILLGSIVWSITMVFIGIYTPYVSDFLRFEGPQISDWIFILGASGIYL
AVYETMKLFRRLRMAKA
>tli:Tlie_0260 CRISPR-associated protein, Cas6 family; K19091 CRISPR-associated endoribonuclease Cas6 [EC:3.1.-.-] (A)
MKILLNLNSPQGGEIRLPRVNLHILQGFVYNLMSSNLAKFLHDEGYKIDGRKFKLFSFSW
LMGKKVFDDKYVVFQDGASLVISSSLSSISQDVLNEVLQKEYLRLAGNEVFCSSVNVYTE
LVVEEEISIRTLSPICCYSTMYKTDGRPYTVYHAPSEQDFQRQIHNNLLKKYKLIYSERA
VPEGKVTLEPLSRPRLQTALFKPDDPRPIKGWWGDFVLKGPKELLSVALDAGIGVKNSAG
WGCVTLFERKGRNKYGLPRSGI
>tli:Tlie_0261 CRISPR-associated protein TM1802; K19114 CRISPR-associated protein Csh1 (A)
MGFLEAVYSLGKRESSTDFSPEWEDIDNFLTLPLPIIEDQDRKGRIIRVWLEAEEPLGKQ
LEVRDIAKIDVVDFLAGEGTLQEKRRKYLYRDPVGANVTWSYSPTYKLGSPKKADREKLL
EETEWKDKQDSRFYKLYNRVLADLEREGVFSKGSVDLIMTKLVERRGEICDLWSDPKRSY
ILMFGCEDKSVFLYPGDIPAFISYFRQKLAKKSGGGDLIKCSFCGCSEESSASFSDVFKF
STFDKVSFLPGNNKKHKNKVFPICQQCNAMFTKGKDVLRNKFSNGSIINGINIDVVPELI
FGHEQLAAVADNVSDFIKKGLRIEKNLFSFLARQGEGLVFHFMFWEKNQAQERVHLIVED
VPPTRLKRLEELWRKSLEVYSPFKKDNTESKYLDFAIRNIVWVYLDLAGTGDSEKKFQMD
RCFKVLGQLLNGQKVDVRGLKANMVSRFPGLFASEEWPKVGPEKSGQMLLVLDFLERVNK
AGR
>tli:Tlie_0262 hypothetical protein (A)
MKLDFLDEFSDPYLKEDSGKGVFLAGVALGMLAKGQAGQSGDLGNSPLFKQINFGKIQLR
DLKKHLSRIPELIRAYEIPHAGMIEVLAAEAGRLIITGQKKDLGVDGNFVFAVAFMNAPK
FCFEKIFKKQEEGKE
>tli:Tlie_0263 CRISPR-associated protein, Csh2 family; K19115 CRISPR-associated protein Csh2 (A)
MAFEKRRELLFVYSVKDANPNGDPLNANHPRYDADSGQILVSDVRIKRTIRDQFVREGKD
VFVDGEPKTLDSRVKELKEKFNVKEAREALSRCIDTRLFGVTFALGKESFSWTGPLQWKW
GRSLHRAKVEFVQGTAAFATKETSEQRSFRNEYIVPFALIASYAIANQYAAETTGATSED
LDAHFDAVWVGHENLITRSKIGHKPRLLLEVAYKEGYNGVIGSMDDKIGLKKKDGSPLSE
EEELALRSLENVILDAEPLVEEVISRKNFIDKVRVRKDREVYLKGLDRLQESMDLSLELE
ER
>tli:Tlie_0264 CRISPR-associated protein, Cas5h family; K19116 CRISPR-associated protein Cas5h (A)
MPTVFEISGRMAMFRKPYTTTSSISYPFPPPSALAGMIAAILGYTHGAEDKGWNALYWEK
MKGTQVALRIMNPVSWHSETINFWNVKEPQKKHIQVKHQFLREPRYRVFVKGPLEEELDS
FLSKGCFLYTPYLGVAYALCDVKYLGRFKEEDCIPPVKVNTVIPFGDGLKVDVLGSGGVF
RELVPFSMDEERSLKKSITVLFQLSPSKGILIKEKGDVEIARCGDDVVAWFPAW
>tli:Tlie_0265 CRISPR-associated helicase, Cas3 family; K07012 CRISPR-associated endonuclease/helicase Cas3 [EC:3.1.-.- 3.6.4.-] (A)
MWSPGSLPGDLESHPGRPLKDHLMGTWKLAECLSERNRVPIDMEKLKWVCWTHDLGKAHC
SFQKYLQGKGTKVRHAEPSAWFTLAVTNDLVCSEGVRRHHSSICNYDESKSYWACDDFKA
ENVNVSLKEILPSWPFMLSEHKLQELAFELLLGEKNRLEDWLRFRTIYSLFITSDRMDAM
RIQKVEKSVIPQWKAKTFSVDTPMAGWRSEVRRLCVEAADNVSLPGIYSLSLPTGSGKTL
IGLEMAHNWAKKMKFSNIIYALPFISIVEQNAQVASEVFGEDNVQEDHSLAYISDTETEN
TTPEKRMQSFFRYWDSPVVVTTLVQLWTAIFGSSANESMNFHRLSNSVVIMDEPQAIRPQ
LWKGFGKVLSFLSKKLNITFLLMTATKPHIVEGKELAPAGVVAKRPYKTRQECRFLDGVH
DIDSLPDLLEENISRLRESSGLVVLNTKRSALKAYDMLKGILGQNDPDPILFLSGWMTPK
HRKEVLGKLIGLEKEGVKRYLVSTQVVETGVDLDFQWVFRDLGPLDSIIQVAGRCNRHFS
MGEPGEVVIAELMDPEKGKSFSRYVYDDVLLLASREILGKRPLFDEQDTVEMVDEYFSRI
LDGLKPEHIWEDIERGSWDTLPKLIEKRTKGVSLYVELDENLRNLLDELSNMTRGFENLD
KARNIARKLQMYKIEVPAKSIEKWEQKLGSNFIIDGAHPVLCKLPGRDEWFLSKEGIGTV
YSMETGFIPPDGDSGDEFL
>tli:Tlie_0266 CRISPR-associated protein Cas4; K07464 CRISPR-associated exonuclease Cas4 [EC:3.1.12.1] (A)
MSFCSGLSEKARIGGTLVWYYFICKRQVWLMARGIEPERTNDALMIGKLLSERTYERERH
NVKFGDNSFDIVRKEEGVVVVGEIKKSSRFEHAAKMQLLHYLYVLQKDGVEAEGELLFPK
ERKKERVKLESKTIKLLEQIYEDIHKLAEAANPPVLKRNRYCSGCAYRYWCWS
>tli:Tlie_0267 CRISPR-associated protein Cas1; K15342 CRISP-associated protein Cas1 (A)
MGKTIYLLSSGSLSRKDNTIVVENDDGRRFIPVETTDEILVFGEVDLNKRFLEFAAQSEI
ILHFFNRYGYYVGTYYPREHLNSGAVIIAQARHYLELDKRLALAKRFVHGAISNMEKVIS
YYARRGKSELEGANEKLAEFKDNLERCSDISELMGLEGNAKDIYYSVFDEITEDEEFVFE
KRTKRPPANRVNALISFLNSLCYILVLSQIYRTHMDPRIGFLHESNFRRFSLNLDIAEIF
KPILVDRLIFSLINKKMIQKKSFSERGGGLYLTDKGKEVVLKAWEDRLQSTIEHKGLRRN
VSYRNLVRMEVYKVEKHVLGDKLYEPFVARW
>tli:Tlie_0268 CRISPR-associated protein, Cas2 family; K09951 CRISPR-associated protein Cas2 (A)
MFVIMVYDVGEKRVAKMLKTGRKYLSWVQNSVLEGELSPGLFAKLKADVLKVMDKEQDSV
IFYTWRVERYSTREILGVERGASGPFI
>tli:Tlie_0270 metal dependent phosphohydrolase (A)
MFFELLYNLSLLIAIVALYDIVHDYAKTRASWRNFLMGLFFGIITVVGMHFSVHYSQGLF
YDGRSVILSMAGLFGGWAPAVIAAAMAALYRVHLGGVGVYAGIASIISSAALGAIYRKHL
NGEVTRIPARSLLVFSVLVHLLVIIWQAMFLPWPSVAPVALKKISVAYLTIFPIASLIVG
TMLKNEERSNQLEEEKNMLIAKLREALMPLISALVKIVESKDSYTAHHQLSTAELACAIA
EEMGVPKDRIEGLRLAAQVHDIGKINVPSEILNKPGKLTDLEFELIKTHVTTGYEILKDV
GFLWPIARIVLEHHERENGTGYPNGLKGNELLLESKILAVADVIDAMSHHRPYRPALGID
VALKEIEKNKGILYDGQVQICV
>tli:Tlie_0271 amino acid carrier protein; K03310 alanine or glycine:cation symporter, AGCS family (A)
MDLAKLISTINSFLWGNLLLYLLCGTGIFFTFKLRFVQIRKLKAIFSNAFGNFSIKGEKA
GKEGMSSFQSLATAVAAQVGTGNLAGAATAIASGGPGAIFWMWLSAFFGMGTIFAEAVLA
QTFKVKDEDGQVVGGPAYYISQGTGSKAMAAFFAVAIIFALGFVGNMVQSNSIGDAFATA
FDIPSLYVGIGIAILAGLVFFGGIGRIASVTEKIVPIMALFYIVSGLVVLGMHAENIIPS
LKMIIQGAFNPKAATGGIIGATVKEAVRYGVARGLFSNEAGMGSTPHAHAVAKVKHPVQQ
GLVAIMGVLIDTFVVLNITALVILATGALDGQTTGIALTQSAFTKAFGSLGNPFVAVCLF
FFAFSTIIGWYYFGESNIRYLFGVKGLTPYRVLVMLFIVLGSTLKVNLVWELADTFNGLM
VIPNLIALLLLSKVVAKTLNEYDSGIN
>tli:Tlie_0272 isochorismatase hydrolase (A)
MKRMLLIVDMLNDFIDPKGVLFCGKSSREIIPVIKDLVEECKSKGDSVIYLADAHEKDDR
EFDRFPPHAVKGTWGAQVVPELAPDEEDLVIEKKRFSGFYGTELDGVLKDLAPDEVWVVG
VCTSICVMDTVGDLCNRDIPVVVVENGVADFDEEFHRFALARMERVYGAKIIKW
>tli:Tlie_0273 ABC transporter related protein; K02003 putative ABC transport system ATP-binding protein (A)
MEQQKTLLKLEKVRKIYKMGEVEVEALKPSSLEVYEGELLVILGPSGSGKSTLLNIMGGM
DSPTEGAVWFGGEDLARASERRLTEYRRHQVGFVFQFYNLIPDLTALENVAIAAELSNTP
LSPRKLLEQVGMNNKMDSFPSQLSGGEQQRVAIARAAAKNPKMLLCDEPTGSLDCETGRK
ILSLLLDVNRQYGTTVVIVTHNVAIRAMGRRIIRMSSGAIAEMTFNERPEPPERISW
>tli:Tlie_0274 protein of unknown function DUF214; K02004 putative ABC transport system permease protein (A)
MRTLWRKLFRTIVSTKGQFFAVLSVIAVGITLYVAMAAVSENLIHSKDLFYAETSFADHF
FHVVNAPEGIGERIKAVKGVLAATARTQKDVPVLWEGKKRANLRLTGYPMPDNGELNRVK
VIGGRMFDKYPKLGAVEVLINRQFAEAHKLKPGMDLDVAAEGKRKVLTIVGIAASPEFVY
TVRDAAGLLEDPSTFGAAIMPENQIQELMGRKGSVNQVLIRFAPGAQKEEIVQKIKEILQ
PYGLLAEYPQKDQLSEAILRGELTQLRAFSRFLPTIFLAIALLMQFVFVGRLVKTQRGQI
GLLKALGYSNISLLFLYGSYAFLATTIGAFVGIALGYGLASLLVRLYSIFFNLPRLEETL
RLGTAGAVAFLSITAGTTAGLAAAWGITSIRPAESMRPTFPKATKRSFLERIPILWNHLG
LQWRMSFRSLSRSRFRAFVTAMGAIFSIALLVVSLFSKDSMDDLMRRHFSYDRQYDYLVR
IISPVKEGEILNISRIDGVLEAEPFLELPVRIKLGRKNREDVLLAMEPSPSLVRITNQEG
KELPLPEEGLLLDWFTAQKLEAKVGDELQVQSMLDLGPPRYGIFRVEGITKRAMGSASMV
SLKEANRLLNEQNVVSGVMLKIDPGLSDKVERELERMVNISSVLNKKDERAYFQKNLGYM
YYSIGILVLFSSVLGFAIIYNSSVIALSERKRTLAALKALGMTNQEVAVYLWSEDGFLLF
WGIILGLPLGKVLSELYAVAVSTDLFSFNVIIYKSTYFLAACGGIVLGIFAWILALKGVK
ELKMIEILKAND
>tli:Tlie_0275 efflux transporter, RND family, MFP subunit; K02005 HlyD family secretion protein (A)
MNKKLLLGLAGVFLLAALVWLYLSRGTEVETAFVQIGDVVRTVEEDGYVEAVGDRALYAV
HGGKVSRVFVKTNDVVHKDQELIRMENKDIEASLSEIKRLLAESQRELDFYRASEEKARI
ALADAERTMKRYKRLYDSQEISLSEYEQATLNVEEKRRELEKARSNLLGVEARTKGLKEQ
LEALESKRRELIIKSPIDGYVLKLPAEEEQVVSPGELLVIVAPRGPMEIRADFLSDLLSE
IKVGQKVMITAQALGDVSLKGQIDRIYPLAEEKISPLGVEQRRVPVYVSLPHVANLMPGY
EVRIAVETARREQVKTLPIESVRTNSQGSSEVLKIVDGRVRIVPVDVGLKSRQKVEIVEG
LDEGDVVVKDAGIELDDGAKVKAAGAFPRP
>tli:Tlie_0276 NADPH-dependent FMN reductase (A)
MKVVAFNGSPRKDGNTYELLSIVCRELEKEGIATEIAQLGNQNVRGCMACYKCFENKNRQ
CIINDFISDCIAKMDEADGILLGSPTYFCNVTAEMKALIDRAGMVSRANGDMFKRKVGAG
VVAVRRAGAIPTFQALNTFFTFAQMIVPGSRYWNVGIGLGKKEALEDEEGIKTMEVLGQN
MAWLLKKLAQ
>tli:Tlie_0277 protein of unknown function DUF1445 (A)
MTASAKDFANTHPSEIWEMIRSGQWTGPTPGMAKGYVQANLVVLPKDWAYDFMVFAQRNP
KPCPVLDITEPGDPEPRMVAPGADLRTDLPKYRVWENGKLVAEPTDIRPYWRDDLVAFLL
GCSFSFESALIEASIPIRHIECSCNVPMYITNIQCKPAGRLSGPMVVSMRPIPAPMVPKA
VLATGRFPAVHGAPVHIGDPALIGIKDISRPDFGDPVPINDGEIPVFWACGVTPQAALMA
SNVPFAITHAPGHMFICSVKDADYAVF
>tli:Tlie_0278 LamB/YcsF family protein; K07160 UPF0271 protein (A)
MYRIDLNSDLGESFGAYKIGNDEAVLESVSSANVACGFHAGDPLVMLKTVRAAKAKGVQI
GAHPGHPDLMGFGRRVMNCTPDEVYAYTLYQVGALQAVCKAEGLSLQHVKPHGALYNQAA
KDPELAYAIACAVKDAGENLILLGLANSSFEEAAAKAKVLFASEAFADRAYEKDGSLVSR
KKEGAVIHDAELAARRVVQMVKDGTVEAIDGTLIKLKPHSICLHGDTPEAVEMAKTIRST
LEKEGITISPIKEVILK
>tli:Tlie_0279 urea amidolyase related protein (EC:6.3.4.6) (A)
MKLEIVSGGLLTTVQDLGRWGFQGIGMPVAGAMDSFALQAGNIIVGNAPNAAALEITVMG
PTINVVEGEGVICLSGAPLDMRINNEKVPHWTAIRVKGGDKISIGGPTGPGCRAYLCVSG
GIDVPVIMGSRSTYLRAHIGGLEGRALQKQDTISTGELPALWHLCDGFSCPSWMIPPYGQ
NVPINVVLGPQDDYFTPEGIETFLSAEYTITNEADRMGYRLDGPEIEHKSGADIISDAIP
LGAIQVPGSRKPVAMLADRQTTGGYTKIAVITTPHIALLAQRLPGEKVSFKKVSFEEAAL
ALKEEKDKLRTLEIERANYRSTRKTHAASTPKAGPIQWSMKINGKNYHVTCEEIS
>tli:Tlie_0280 Allophanate hydrolase subunit 1 (A)
MLEEATYPRILHAGDSCVVVEFGSTISLDINGQVQSLRRALENKNIPGIKELIPTYRSLA
IYFDPLEIPLEKLKSTLTSLSTMDEENITTGGTLIVIPVCYGGELGPDIENVAQHNNLSV
EEVIEIHSRPDYYCYMLGFTPGFSYLGGMDERIATPRLETPRTLIPAGSVGIAGKQTGIY
PIDSPGGWQLIGRTPLKMFDPKSEKPTLIEAGYWVRFKPISFEEYQSISSEVAKGTYLPE
ILTKEGASQ
>tli:Tlie_0281 transmembrane transport protein (A)
MSEVKEATAEKTGLQMAAEEEMKKKGTLSVLLGAAFLMATSAIGPGFLTQTAVFTEKLKA
AFAFAILSSILIDIVVQLNIWRILAVSKMRAQDVANKVLPGLGYFLAFAVALGGLVFNIG
NIAGAAMGLNVLTGMSMPLGAIISAAIAIFLFLRKELGRAMDKFAQALGFVMIAMVLFMV
FKTQPPVGLALKEAVLPSTIDWMIVLTLVGGTVGGYISFAGAHRIIDAGITGEENLPSIS
KGAVNAIGITGIMRFLLFLAILGVVLMGHKLDPSNPPASAFQLGAGELGYKIFGIILWSA
GITSVIGASYTSISFLRTLFKSVNDKLRAWMIGFIVFSTAIFATVGKPVALLIFAGSING
LILPLALISVLLAAHRKDIIGSYKHPLWMSIIGYIMAAFTMWMGVMSLGRIFSLFS
>tli:Tlie_0282 RNA polymerase, sigma 54 subunit, RpoN/SigL; K03092 RNA polymerase sigma-54 factor (A)
MASNELHHELKPTLTTKLNPLPLILPSLNLLTVPAYALEEELKQRVGDNVFLGVAPPPSA
VPLSAFDGDDVNPLENIPAPTSMDEDISSQLRFIPSLEGMPDEVIDTLVQGLDSRGYISE
DTLDVLCKFAGLSKKKTLDILKDIQDSIDPPGLFARNLWECLLIQLRRKGMVGKDPWVVL
TEGKEFILKKDIRGLSKFLGWTHERTQKALEEIKKLDPHPGNFIIKNQYIVPEIEFVKEK
DTIRVRLLHENLPKLFLDTELLEHTSNQTLREQWLSAKHTLVALSIRIRTKLRISQFLAK
AQKAFLAGESTAPSPLTLKTVSRETNYHPSTILRITKTTWALSPVGTIPLEKLLSRPLRA
KPTMSVAQLRQAIKEAKPLGISDEALALKLGLPRRTITWHRNKMGM
>tli:Tlie_0283 two component, sigma54 specific, transcriptional regulator, Fis family (A)
MYKLWIIEDEPGLAQGLKIAFEKEGNYSVSLASSLGDLKELLSKETPDIALLDIRLPDGN
GLDALPHILKTSPQVKVIVMTAFGDSALVVKAIKEGAYNYLDKPFPLEAARNMVARAAEN
IALQRAVSQMTADSSVDLTGSSPPIQQIRGFVEKVSKVSDLNILIRGESGSGKEVLARLI
HRTSGCKGNFVALNCAAIPENLLEAELFGYKKGAYTGAVQDKMGLVELADGGTLFLDEIG
DMPLALQGKLLRFLDSRSYRPLGGTKEIKVSLRVISATCQNIEDKIAKGEFRRDLYYRIA
MFPIIIPPLRERGKDVIEIFYTFVEQYRKSFKRSPLSLTPEAEEVFLDYSWPGNCRELKN
LVERLFILKDPEDRLVRLSDLPDRMLEELPQKDNKIATQAPGQTLQEKIESFERHLIEEA
LNKAKNNKTKAAELLGISRFALLRRMQKYGIE
>tli:Tlie_0284 integral membrane sensor signal transduction histidine kinase (A)
MKIKNPSLEFLIKIIVSLLAIIITLGITSTALYVEYKDRLNAEMKQLKEVSSLVRYLSTS
EATLLVNKVGKNWVFTNTQNPDGEFLTLRTADGFQWNVTLDRKKIFSEMLLNRRLVIVMG
MIGLLLALEIAILLAYSLTRPLKAIAWTCQQVSSGKWTHIPGNPSKFKEIQILKETFNSM
VDQLKKLHERERQVARAERLAALGQLVAGVSHEIRNPLAAMRVHLDLLSETVSEEGKPSL
MVLDQEIDRLNSTVSQLLNFARPKALVKGPVSLRELFGWTFNMVKMQLSKKNIQWRHELP
QKDIYVWGDRDKLQQMLLNLVLNAIKAMEETGGTLEIKAIEETDFALLSIKDHGPGIPEE
LIDRIFDPFFTTRPDGTGLGLPLVLQIVQMHEGSIEVDPGPGAEFKIQLPLYREGGRN
>tli:Tlie_0285 Na+/solute symporter (A)
MSVKALLMQVVGFGGYALLVILLAGQAFYWHETRRFFYLGGRKLSLTISVSTFVATWMSA
ASLIGYTAWLYSDGYQAFTASVNGWLLGLVFLPFTVSKLRKSRALSLPEWLEENFEDSRL
RKVSALALLVAYSLYIVIQFRVFGSIVSNMLGTPPIISSILIYLFVIYTTFGGLASVAKS
DALNLAIIVLGITVGAIFVIKQVGSPMKIHGIIAENHPHLLETLDKRGAIFTFSMMLGWG
FGVASNPQYAIRIMSAHRPKSAFSMLWISALIIGWIYACTTLIGLGGKVLSSSAASDQAG
SLYHLISTALPPQIYTLLMIAILAAAVSTANSQLLLATCSFCYDLFPSWSAHEEGDIIRE
DRFLLINRIGIGLIATFCLILSQLPLPGILDLGQYSWAVVSICFFLPMYLPAKKKKEGLF
IAISAALVLHTILVYVFQIRPEQALLPSLLVEGALWSLLSRRSRT
>tli:Tlie_0286 aminotransferase class I and II; K00817 histidinol-phosphate aminotransferase [EC:2.6.1.9] (A)
MWKGKLPREIFEIGQEGYVSAGEVTYPEGIEVIDCELGTSPLGMSERVCRLLKEGKTCNL
CDYPEPEPNDLKVGIVKAHSSWKISPEEVLVGGGSIGVLVSLFRVLLRPGSVMLGVSPQF
TDVPLQALYNGASYESINLEAPRYSIDKNRILEALDRKPEVLYIDRPNNPTGQVLSLDDL
AELARAAMKTGTWVIADEAYGDFLPDEESAAVLDFPNLVICRSFSKGLGVAGIRVGFAVC
RDRELAALYRKIQPPFVIGTLDACIALEVLKDGKALDAVRDYVKKAKSKVLELVSQKQGW
SVADTDQRVPIFLLSQEAGNIVKRLADVGIACAPGSGYFNLDDRSARLRVPSPDKLEAFL
ERLNIIGDIP
>tli:Tlie_0287 transcriptional regulator/antitoxin, MazE; K07172 antitoxin MazE (A)
MRSQVKKWGNSLAIRVPKILAERAGLFEGVSVELQLNDDAIIIRRQGYNLEELMSQVSSE
NIHGEINTGNSVGREE
>tli:Tlie_0289 Rhodanese domain protein; K01011 thiosulfate/3-mercaptopyruvate sulfurtransferase [EC:2.8.1.1 2.8.1.2] (A)
MVLAACKPRICKKLVSPDWLYNLINGETSEKEPTKDYKIFEVSWGKPLEYDKGHIPGAIH
LDTNLFEREPLWNKVPDEELEEVLVRHGITRDTTVILYESETAAAFRVAVIMMYAGVRDV
KVLDGGLKAWKAAGFPLEVRPNCPVPVKSFGVKVPAFPEFLVDTQEVKKLLSEENALLVC
VRSWAEYIGETSGYAYIKAKGRIKGAVWGHGGSDAYHMEDYRNPDNTMKDLHEIERNWRQ
WGITPEKRVVFSCGTGWRASEAFFAAYLMGWENIAVYDGGWIEWSMDESNPIETGPPSRN
PLEDPIKCKI
>tli:Tlie_0290 transposase mutator type (A)
MAQYNITIDSELLHQLFLSDSKDSGVSKLLESVLNQVLQAQATEQLRAEAYERTEERRGY
RNGTYPHRLTTRVGSLVLRVPRLRNGKFSTELFSRYQRSEQAFILALMEMVVNGVSTRKV
SEITEELCGVRISKSLVSELCRRLDPVIEAWRDRSLKDKEYPFLIVDALVIRVREENRVL
HRSMLICVGVNREGIREVLGFVVGDSESEESWGDFFGWLKDRGLRGVDLVVSDDHKGLVK
ALRRNFQGSSWQRCQTHFIRNILSASPKGLQGELKTRIQAILHAPDMGTARMLLMRVLEE
YEEKAPKAMRILEEGFDDAVAILSLPEKYRKRLRTTNSVERLNEEIRRRERVIRIFPSRE
SAVRLLGAVLLEIDNKWAGGRKYLDMDEYYEYLSQQQSRSSPKIYCL
>tli:Tlie_0291 homocysteine S-methyltransferase; K00548 5-methyltetrahydrofolate--homocysteine methyltransferase [EC:2.1.1.13] (A)
MDRMKFWQWMEAKSRVILMDGGMGTLLAEKGWKPPMLPEEMNVYSPDVVASIHEAYLASG
ADIIETNSFGGSTRKLAHRGLQGKARDINKEAARIAKGCAGDKALVAGSVGPLGELLEPF
GSLSFEEAYEAFYEQIAGLAEGGADFILIETMMDIREAKAAVAAAKDAAQGLAFVVSFTF
DHHGKTVTGTPPEVAAAWAYAVGAAGVGANCGVGPGEYVETVKKLWEYSRLPVFVYANAG
LPGDENFWDPRAFAEKSKELALAGASVIGGCCGTTPEHIREMKEALAGVLSLPPSSRKET
FLASRSKLVAAGCGGPLLVVGERINVSRKSALKEQVANGDFTLLKEEAKLQEQAGAEVID
VNVGLPGVDQVALMSEAISVVEATVTSPVSIDSDKIEVLEAGLKRASGVPLINSVTAKQG
HLEKGLELASRYGAVLTVLPMDEKGLPHTIEERRAVIDSIVERARKTGFPMENLIIDGLT
LAVGADEKAPRVTLQALEYISQLGCLSILGVSNVSHGLPSRHLVNRTFLAMAMASGLGAA
IIDPTAPGIFETILASNLLRGSDPKALNYIQAQDKLKERALVEPGRDSAPKKEERKKEIE
EPTEEKNQGPYFPLMEAIIEGDEKAAQLHVRDLIDEKGVKPMDVISCGIIPALEEVGKLY
EVGEFFLPQLLASAQAAQVSCDFARERMEPSDRGENKATVVLATVEGDLHDLGKNIVGTV
LRSYGYQVIDLGRNVPAQKILEAASESNAHIVGLSALMTTTMEEMARTVKLLKEKLPHLP
VIVGGASVNESFAKKIGSDGTAPDAIGAVRLVSRLTERGDE
>tli:Tlie_0292 5,10-methylenetetrahydrofolate reductase (NAD(P)) (EC:1.5.1.20); K00297 methylenetetrahydrofolate reductase (NADPH) [EC:1.5.1.20] (A)
MFISEIFSSKKGPVFSFEIFPPKREYPIESIYETIEELVTLDPDFVSVTYGAAGGTKDRT
VEIAGYIKKRWGKPPLAHLTCIGAHREDILRILDELSALEVKNVLALRGDPPKDGPAEGG
DFKYAKDLVHFIREQRPGGFCVAGAAYPEGHVEAPSMACDLINLKKKVDEGVSFLITQLF
FDNELFLSFRDVARSLGIGIPITAGIMPVLNAKQISRMVSLCGASIPSALAHLIARYERD
PKGLHEAGLEYAINQIKGLVREGVDGIHLYTMNKPEVAKRIMAEL
>tli:Tlie_0293 4-hydroxy-2-oxovalerate aldolase (EC:4.1.3.39) (A)
MVNKLKEKLQSGEVVVGPFVGLNCPDLVEIMGIVGFDFCVIDTEHGPMNPESIQHLIRAA
ELSGMTPVVRVTEASPTNILRVLDVGAKAIHVPQVNDVQTAQMVAKASRYYPEGMRGAAV
PRALEYGLKPLKEALEEANRDTMVIVHCENVEGLSRLEEIASVSGIDMIFVGPYDLSQSL
GIPGQIMHPDMREAVGRALSIIKGAGKPAGIFVTSVEEAVQRIQEGFNYIAYSLDSLIFG
LACKEQLAKIKESL
>tli:Tlie_0294 ribonucleoside-diphosphate reductase, adenosylcobalamin-dependent; K00525 ribonucleoside-diphosphate reductase alpha chain [EC:1.17.4.1] (A)
MTSKEFSKGHITTVKLSDNALRVLRERYLIKDDEGNVIETPEEMFMRVAKAVAQAEGEES
EELVKEFYNLMASLDFLPNSPTLMNAGRTGGQLAACFVLPIEDSMEGIFEALKNMALIHK
SGGGTGYNFSKLRPAGDKVSSTNGVASGPVSFMGMFDQATEVVMQGGMRRGANMGILNAD
HPDVFNFIRAKTEEGKLKNFNISIGASDKFMKAVENDEDWDLINPRNGEVTKTVKARELF
NLICEMAWKTGDPGMIFLDRLEETNPTPHLGKIDATNPCVPADTFVMTYEGPRQVMDLIG
RKTILIIDGKPFATTEAGFFKTGEKQLFSVTTKEGYSFRATGEHPVLRVTKKTRYTIEKE
WTNVSELKPNDEIMLHNHRNFKGWNGLYGEKEGYLIGLLVGDGTLKEDKAILSVWSSEKA
SGDGIESIKERALDAALALPHRSDFQGWYKVSGRNEYRMSLASLRELAFSLGMKPGDKTI
TPYMETRTSSDFARGFLQGLFDSDGSVQGSQQKGISIRLAQSDLNRLKAVQRMLARFGIV
SAIYENRRHSKITDLPNGKGEVKPYKTKPQHELIISRDNVMLFAERIGFGDASKSAKLSS
LLASYSRMPNRERFTATVKSITPAGTEEVYDVQVPGANAFDANGIVLHNCGEQPLLPFEA
CNLGSINLSHMVKDGEIDWEKLKRTTRLAVRFLDDVIDVNEYPIPIIKETVMKTRKIGLG
VMGWADMLFMLRIPYDSEEAIELAKKVMSTITETGREASRELAKTRGAYPADRGTGQRNA
TITTIAPTGSISMIADCSSGIEPVFALEFTKEVLEGKRFTYKNKYYQQALEEGLDEAIIK
RVFKTAHDISPEWHVRMQAAFQEAVDNAVSKTINLPNSASVEDVKKAYLLAFKTRCKGIT
VFRDGCRSEQVLYKEKHPVQQKLPIASTPPGPQPVERPFVLSGKTAKIPTSYGNLYLTVN
EINGRPIEVFTTMGKSGHETMAFTEAIGRLISLALRSGVKIHHIIKQMKGIGGSQPVWHE
DSVIMSVPDAIAFGLTYLGYLDKEEKEIMESMAETDMCPVCGAAMTRMEGCITCTVCGFS
KC
>tli:Tlie_0295 L-glutaminase (EC:3.5.1.2); K01425 glutaminase [EC:3.5.1.2] (A)
MLQAMNEALARGKKVLHLGQVATYIPELGKADPNTLAIATCTLDGKISQVGDVDKKATIQ
SISKIASLGLAISELGEEKVFSKVGVDPTADPFNSIMRLEMRKPHRPQNPLINAGAIVVL
SILPYHDSNSRFLAVLNLVRKLCGNEKIEANEQVYLSEKATSDRNRSLAYFLRSVGAMEG
DIEDILDSYFHQCGIECSVKDLAVMGATLANDGINPITNEKVLSPRVCVLIRALMATCGL
YDGSGEFAVRVGIPAKSGVGGGIVGAVPGKMGVATLGPALDDKGNSVGGIEAMEYLSEKL
KLRVL
>tli:Tlie_0296 Formate-tetrahydrofolate ligase (EC:6.3.4.3); K01938 formate--tetrahydrofolate ligase [EC:6.3.4.3] (A)
MLSDIQIAQQAELKPIGEIAEKLGIPGKYVIPYGHTKAKIDLKYYSEIKDRPDGKLILVT
ATTPTPAGEGKTTTTIGLTQALVKLGKKAMLCLREPSLGPCFGVKGGAAGGGYSQVLPME
DINLHFTGDIHAVSTAHNLLAAMLDNHLQQGNELGIDPRRITFRRVVDMNDRALRNIVIG
LGGKAHGIPRESGFDISVSSEIMAILCLATDLQDLKERLGNIVVGYTWTGEKVTARDLKA
HGAMAALLKDAINPNLVQTIEHVPAFVHGGPFANIAHGTNSIVATKMALKLTDYTVVEAG
FAADLGAEKFMDIVCRKAGFSPSAVVLVTTVRALKMHGGVPKDELGKENLEALEKGAENL
EAHIDILKKFGVPVVVALNRFTTDTDAEIQKVHEAARRHGATIALSEVWAKGGEGGIELA
KAVLEALDKPCGYRPLYELELPLREKIETIAREVYGADGVDYTPAAESTLKELEANGYGN
LPVCMAKTQMSISDDPAKKGRPKGYRITVREVRLSAGAGFIVPICGSIMTMPGLPKKPAA
EIIDIDENGNILNLF
>tli:Tlie_0297 flavodoxin/nitric oxide synthase (A)
MEIAIVYFSGTGNTARIAEEIAKRLRDRGHSVETQSVEKVDVESLKGKVIGLGFPSYGLC
YPSIMEPFLRNLPRAEKPTPAFIFSTHAWSSGDSLVCAAEKLLEKNIMTVARESFKAPSN
GAATFFHENHPMYKMMVKFEPNLGRKLDKFAARVDEALKRFQESPFTDIGKKKWYNIFLG
FFARHVMERRLYRDFKVDEKRCVGCGRCVKQCPDGNLEMKDGKARFLRGNNCLRCMRCIS
ICPVDAILFGERTRGKERYKAKLRDKLLEEALEEKEG
>tli:Tlie_0298 phenylacetate-CoA ligase (EC:6.2.1.30); K01912 phenylacetate-CoA ligase [EC:6.2.1.30] (A)
MSARKSNSRLEDLQRTVKRVWENVPFYRARMEDWNVTPDDIKSLDDLKKLPFMTKSDLRD
NYPMGLLACPKDEVVRVHASSGTTGKPTVVAYTAGDIDSWTECMANCLKTAGVNEKDVFQ
VILGYGLFTGALGFHYGAERLGAMVIPTGGGFTGRQLMLMEDLGTTVFTSTPSYALYLAE
EIRKRNIRHKLKLRLAILGGEAWTEEMRKEIEEALDVVAVDSYGLSEVVGPGVAMECPQR
KGLHGNWDHFIFEVVDPATGLPVPEGQEGELVITSLKKEAMPVIRYRTRDLTRLIRGTCS
CGRQDVRIDRVKGRCDDMLIIRGVNVFPSQVEAALAQVPELSLHYFLEVTERKGLKELCV
VCELKDSLSGKELEAVEGKTSRVLHEVLGIRVGLRLVQPGTVERSSGKAARIVRVN
>tli:Tlie_0299 hypothetical protein (A)
MLERRDERMEQEDLLREEALNIEYDFEGLPLAYNEVNGAEQRKR
>tli:Tlie_0300 ybaK/ebsC protein; K03976 Cys-tRNA(Pro)/Cys-tRNA(Cys) deacylase [EC:3.1.1.-] (A)
MKKTNAARILERLGIPFELWSYEVDPDNVGAEAVAEKVGLPPERVFKTLVARGDKTGVVM
ACIPGNAELDLKALAAASGNKKVEMVHVKEIQALTGYIRGGVSPLGTKKKYPLYIDEKAL
QHEAICVSAGERGLQLYLSPKDLAEAAGAKFASISRG
>tli:Tlie_0301 formylmethanofuran dehydrogenase subunit E region; K11261 formylmethanofuran dehydrogenase subunit E [EC:1.2.99.5] (A)
MRSCKLPKEQIEQTKAFHGHWCPGLAIGIRIAEAALEAVGHNKDEEILCISECDNCSVDA
VQFLTGCTLGKGNLKIENIGKTAFRFYRRSDHKAVRISRLNKPARVEDPKERELRNKYVS
GTLSDEEMALYASLRKEKSNQILKADLAELVKIQEIPYETFPRALMTDSVTCTQCGESTM
ETMAKLLRGKPLCIPCFEKIVKEATS
>tli:Tlie_0302 putative reductive dehalogenase (A)
MKKQERLDERDTMFARMAWRKGGKAYQDYYQRNPEKKEIDEELRLLPDLGSPRTPSWNPL
AAPIIDGVFGLLANWHPLVDGEPAPEKIQNSPETWTKWVKGLCLHFGADLVGIVKMEPRH
YYSHRGRKEEVYGEPIVDMLPWGVVIARAMDPEMIHRGPLAPQTVETVRGYLNVAVTALA
LASSIRQAGYKARVHMDGNYLLPLVPAAVDAGLGALGRNGLLITKEFGPCVRISAVTTDM
PLLETPKDPIFEKVPGFCNGCNLCSTMCPGKAIPSGPMNKMKDHWSFSPEKCYRVWRNVG
TDCGVCISSCPFTQGAVDWKKLVEAEPTEKYAQDVTALCQKRPFNPIPPEWLKGE
>tli:Tlie_0303 hypothetical protein (A)
MSRGDVYLSEKESRRVYVMERLLEGVVTVKDASCVLGLSERQIKRLKAGVKERGIAALAH
GNRGRKPKHATPKEVKEAIVGFAVGKYSGASYQHMSELMKEHDGIFVSAKTVGRILKEAS
IPNKHTHKASRRFNSRFAVKAEDKEQASRASPGVDSLHKIICVKSYRKASKNFKNAHRAG
LISINLNYI
>tli:Tlie_0304 Integrase catalytic region (A)
MTSLYQRLKESGNPKAPMEVICDLIEKGKTAKEIANIMGITERWVRTLMKRKKDGLSAKE
LLHKKGPRSPHPKRTKPHIEALVIETQQKTNMGPRRLARELKRTLNLNISSYTIRNILRR
NNVKTKKVRSRNGNKRYYANLNHWEALQYFQIDSKHIADAKTLPPKAYAALFKYRLPKYQ
FTAIDIKTRMRILCFSDECSFANGFSFILYIAFLMRALGIRHRMFFQTDNGSEFGGSEES
RKRKILQEKFLEPLGVTLLSIPKGEKEAQGFVERSHRTDDEEFYIPALPHITSRKVFMTS
AASWVKYYNQKRSHGGRDMNGKTPKEKIFELSLVSSKAATSIPPILLDKVNTFILKMVGA
QNISWDSHHLLQLIKRKQFVAPYKMSCRRTVILSPCKWTEKMSP
>tli:Tlie_0305 hypothetical protein (A)
MTRRNIYKHTIDLRKLNIKNAEREEFIKKLEEIPYRGYEVEDISDGRKIVIVKPGGKQSF
GRIRKEDFFVFIYDPKEQTLWQITHKQVYDDILEKSRENPKETIKILEAFERVYNGVDPD
DILKDTSFENPIGENPEALLKAYKWIWGQEDVNYPTGKGRAMSWEGWEKDGDNWIKTGTG
LEDLLEKLKKDEK
>tli:Tlie_0306 DNA methylase N-4/N-6 domain protein; K00571 site-specific DNA-methyltransferase (adenine-specific) [EC:2.1.1.72] (A)
MKAYFSDIGIRLYLGDVIEVLKELPEESIDLIFADPPYNLSNDGFTCHAGKRVSVNKGDW
DKSRGIDEDFQFHYKWIEACKRVLKPNGSLWISGTYHSIYACGFALQKQGWHLINDICWF
KPNASPNLSCRMFTASHETLLWAKKNKKAKHTFNYDLMKNGNWDGDFIKKPNKQMRSVWA
INTPKNGEKKYGKHPTQKPEALLERIILASSNEGDIVLDPFCGSGTTGVVAIRHKRKFVG
IDSERKYLNELAIPRLKDEINQRKQSLSFNVSSIRENIAEYGMLP
>tli:Tlie_0307 Type II site-specific deoxyribonuclease (EC:3.1.21.4); K01155 type II restriction enzyme [EC:3.1.21.4] (A)
MKKICEIAELSEDEFFSYFIKNLKVKITKWDYFVNWEKVIKNVKPIERELNLLNCLIGKE
DFIREASELILEYPQVIKAIPKLLAIRENSIEILVDVTKFIYKAFDFTINKPNREKATDF
ARFLLDSGIGKFLKDREIKNLVDYVTGVEVGLDSNARKNRTGSLMESIVEVFVADACAVN
NADYISQATASKIKNKWGINIQIDKSSRQIDFAINKNNKLYFIETNFYGGGGSKLKSTAG
EYITMNQFWNKQGIEFLWITDGQGWVSTQLPLREYFNQADYLLNLDMLQKGYLNKILKKF
>tli:Tlie_0309 FAD-dependent pyridine nucleotide-disulfide oxidoreductase; K07137 uncharacterized protein (A)
MYDAVIVGAGPAGLFAAREMIRGGLKVAIVDKGRNIQNRTCPMKDGRSDKCLHCKPCNII
CGWGGAGAFSDGKLTLTPEFGGNLDKYIGRAALISLIDEADKEYLKHGASPQVFEPDPAF
ARDVAVRASSAGLRIIPARIRHMGTDRSKDILKSMYDEIASGCDVYMNQAVEKVLVVDNE
AKGVILRDGTTIEAKVVLLAPGREGAFWMEEVVKELGIQIKSLPVDIGVRVEIPSEWAEM
LTEQFYEVKAILDTPTFDDQVRTFCMCPHGEVTTEYLEQHGILTVNGHSNKNGEGKTENT
NFAILVSTEFTSPFKDPNGYGSYIARLANLLGGGVLVQRLGDLKHGRRSTPDRIARGLVR
PTLASAEPGDLSFVLPYRHLTDILEMIQALDSIIPGINGKHTLLYGVEVKFYSLKLELDQ
DLMTSIPGLYACGDGAGVTRGVIQASASGIVAGRAIVNRLK
>tli:Tlie_0310 TRAP dicarboxylate transporter, DctM subunit (A)
MMTIIALTFAVTFAIGIPLALVLGLTGLAALIAMGVPLQVVAQRMFTGIDSFPLMAVPFF
ILAGDIMNKGGTTIRLIRFANSLVGHIRGGLAHANVVANMLFAGISGSAVADASAIGAIM
IPSMEKSGYEKDFSAALTASAATIGPIIPPSIIMVIYGVSVGVSVGGLFAAGFIPGVLLG
LALMVIVYSTSKKKGYAKYDNFSLKRVAVEFKDAVWAMMAPVIILGGILGGIFTPTEAAA
VAVVYSFFVGKFVFKELQWKDLPGVLLQSGITTATILLIISMANVFAWVIAANMIPLKLA
NLFLSITENPYVFLLLINIFLLFVGMFMETGAAIILLAPILAPVAAKLGINPLHFGFIMV
LNLAIGMATPPVGVCLFVSCGITGLSLEEISKAVYPFVLAELVILMLVTYIEPISMVLPK
LLGFL
>tli:Tlie_0311 Tripartite ATP-independent periplasmic transporter DctQ component (A)
MKVITPILKTLDKIAKVIIITLMASMSIIAFTAVFFRFVLNNPLSWSEEAARYMMAWVTF
MGAGLAMGQKRHIGVTLLVSRLSRRTRLAVNTFAEILIACFMAILIWQGLKLVWELRTQV
SPAIHFPMIIPYLCIPVGCFYILLHTIRLLFERTSDTLSTADAELTENVYEGGTKK
>tli:Tlie_0312 TRAP dicarboxylate transporter, DctP subunit (A)
MKRFGLFISLVLVATFMASGAFAADVIKMKLANAGPADPNDRTVIAVEVFKNYVETKTQG
KVKIDVFHASQLGNEKEILEGLKMGTIELGTITTGPIPTLFKPIMVFDIPYLFPNKYVAW
NVLDGEFGQELMEEMYKVTGIKCLAISENGYRHFFTGKKQIKSPADMKGLKLRTMENPAH
MKLVEALGASPTPIAFGELYMALEQGVVDGAECPITLINNMKFYEVQKYVVLDGHLYNPL
IMFINGKLWEKLPEDIKQALFEGAQLFKITQRALTERQVQTGIENLKKHGMTIYVPTPQE
AKEFRDLSQPAVLEYVKAEVGEEWVEKVMEAVKDAEEDEKEMLE
>tli:Tlie_0313 Protein of unknown function DUF2207, membrane (A)
MAKKPLYLALFVLFFALFLGGGPSAASSKERILEFSSVIDVSKDGTLTVREDITFLVENR
EIKRGIYRSFPIKYKDKMGNVMRMDFHLLEVLLDGRSVPHKTSTEGNMLKIRIGDPNKLL
SKGIHTYTITYQTSQVSFFEDHDEIYWNATGNNWPFPIDKARAWVSLPEGTPILQMTAYT
GRFGSHEQKARWEKDGSVAYFETTSPLLENQGLTIAVSFPKGYVNPSEEYKKRQKQYRTA
ATLNWLLPLICLLLVTSYYGLTWLKVGKDIKAGPIIPIFRPIKGLLPSEASYLYRQKFNE
DAFVSTIIDLAVKGFIKIEEKEEGLLKFLGKNKKYTLIRQQGQDTDLSLPEQKFLAELFR
DMPYISLDKSSASHIKAARNGLKEWLNSWGKRYLKSNLKWVLAGCTLSAILLTISGFFLS
TLKGSTGIFAFMTLWLSIWTLGTAKLFTSTLSLFKEAISRSKFWLVLRAFIMAAFSIPFV
MGEIFGVTTLAFVVSPLFAVSVVVIMILNLVFWRLMKNYTPEGAELLRHIKGLRMYLQVA
EKDRIRHLASLPIPDRTPEHFERLLPFAIALGVEKAWASQFQDVLSASNYSPAWYSGRSF
YGGIYYGNLVSNLSGSIGSAIASSGVSPGSSGFGGGGFSGGGGGGGGGGGW
>tli:Tlie_0314 LemA family protein; K03744 LemA protein (A)
MFYLLLFVVILAFIVFVPISIYNSMVKHRNMVDEAWSGIEVQLKRRSDLIGNLVEAVKGY
ATHEKNLLEKVTLARAAATQSSSISERAQAEGALQQALRSLFAVAENYPELKANENFLNL
QNTLSELEQDIQMARRYYNGAVREYNNMIQVFPNNLFASMFGFSKREYFDAPEEDLDVPQ
VKF
>tli:Tlie_0315 DNA gyrase subunit B (EC:5.99.1.3); K02470 DNA gyrase subunit B [EC:5.99.1.3] (A)
MTASAKQYTAQDIQILEGLEAVRRRPGMYIGDTTTRGLHHLVYEVVDNSVDEALAGWCNR
IEVIIHEDGHVSVEDNGRGIPIDPHPITGKPAAEVVLTTLHAGGKFDKKAYQVSGGLHGV
GVSVVNALSEWLNLTVWRDGREWRQSYRRGKPVSELCCGESTNKRGTLIEFKPDGEIFEE
TTFSWDILSSRFREMAFLNPGLTIILKDRISGKEKTFHYEGGISSFVEYLNKGKNPLFTP
PVVVKGEKDGVSVEIGLQYNDSYLERVFAFANLIHTVEGGTHVSGFRTALTRAINEMARR
NKLLKDKDPNLSGDDLKEGLTAVISVKLPEPQFEGQTKTKLGNGEIKGIVDSIFYDGLMV
EIDERPEILKPVVEKAIKARLAREAAKKARELVRRKTALAGLDLPGKLADCSSRNPEESE
LFIVEGDSAGGSAKQGRDRHFQAILPLRGKILNVEKARMDKVLDNNEVRTIIQALGTGIG
EDFDISKLRYHRIFLMTDADVDGSHIRTLLLTLFYRFMPELIERGHLYIAQPPLYRVQIG
KEIHYCFSDKELNNLRQKVGDGKKLNIQRYKGLGEMNPSQLWETTMDPATRVCKRIEIED
AVAADEYFSILMGDKVEPRREFIEAHAREVRNLDI
>tli:Tlie_0316 hypothetical protein (A)
MVKLYVAFVLYITFQEVFFVFLVLEQNTFVHIDRVLALVREGNETAIILRDGSVMATGFQ
PMTVARRSEEFIKRGMKLASKVKEEGDKK
>tli:Tlie_0317 isochorismatase hydrolase (A)
MHCAGLHHEEGGAFMNMPCLVTVDLQVDFLPGNPFGREENEKVSKKAGRLCEAFRKKGFP
IVHVVRIYLPDGSNAEPFRRSSIVSKGGPVLAYSRGSQLAPDLLESPIELDVPLLLAGKP
QWLGPSECIIYKSRFGAFYKTCLEEVLMRLGASTLVFSGSNFPNCPRSSIYEACERDYNI
IAAEDAISGLYERGKKELENIGVMLMKVDEIISTLSAL
>tli:Tlie_0318 Exodeoxyribonuclease V (EC:3.1.11.5) (A)
MSKKTSDKRTLLFNYLKDKEGLEEKQLEAVTSEEKLIAVSAGAGSGKTLTLAWRFIWLVS
VLEVPLNSILTITFTEKAAAEMKERIEKILKRLVLDLPAMSDTFNDIIDRMDDAYISTIH
AFAMRVMKESGLFLDLDPNARIITNAENASLWLTIERALDYQEEEVLLDQLPKEWKERAQ
KILSSSELEDLLNTFGAKTISESAEKFISSYASRGYSPEDVWSMAENMEAEDDKIKALLL
ERLLGEWQEAQSLWIEELIPHIKGQTNLDKEKAKFSQRLLWLHNKWKEPIDETNAPDFIM
DLFGNEGPLRALQNGKVKKAADEFLKETLGLSLKEFRDGNTGWFQAASFIKEGVPHEEKR
ARMTLIKVFSVLWKYVERARYNRGTLSFDDLIRFALWALDRDERYAKKFAHILVDEFQDT
DGLQDLMLKAIRNKGDSTLFIVGDLQQSIYRFRHAQPKVFWEYIRESHSSSCAKSINLDI
SFRSRGAVMEKVNNMFSKIWPSTIAKDIQKPFMPLEAPKHHHWWQKRQKSTVEPFKLIIA
TSCPDKEDKEKIDQLRARALESLGHFIVQSVEGKKTIWDKDEKGNFILRSLRYRDFAILV
PSRTQYDAIENVLIEKLGLPVYFEGNRSFYGRGETKDISFLLKALANPEDDLATASFLCS
PLSGLPIEEASSLVKEHKKADNESCSLIFLFQRNHPEEWKAFERLRKVAKVKGASWALAS
LLEDGRILLAYPSWKRRRIAANLRKAIDVIREYETFVDPSLEGTAAYMERATYLESDLQE
ADILGENDDMIRVMTVHAAKGLEFPVVAVVGLENSSNKRNDSILPSKWLGVAISKLPEEW
LPQKEQKLLSKDIHSLFESQEILEEQERLLYVACTRAKDSLILCGVSNLDDQGRLKPKKN
SWLELILLRMEELMEEESVKILYSDQQNQGAQSPKQPEPSCSLGPIVTIEKKPLVEETFL
ENITASIYALYRFCPHAYRMKYRQGLDIAWESPTEDGRGGSDMGSLTHWILKDWDYSQES
LDVLLPLDEAKKMERLKIIPPYLRPLYKESSTLKIIRAWLSKLAESPLASQVRASSKVMK
ELPFRVDLGGKTEMTGYMDLVFEDQGAFWIVDYKITAPQEASKALYKDQLLFYGTALWKM
TQKPPKGLGIYHLPEGTLENVPFSLDLLEEEAQKIQEVASLGCWGPFTPNETNCSICPWR
GSCTALAFTMRKEELS
>tli:Tlie_0319 hypothetical protein (A)
MSAQVKLIRYKFFHNAAGVVAKAVKDAQKGCYVLVPSSGDVRILEKALSSDPSLMGKKRM
IMRWEELYREAASQLGTPKSKLRRQIDPPDHWLVVHFVLKNLIREAESINVNVPPSFKQR
GFVELLGKTLRELLREEVLPEHLWRLNDCERCEKGKCLSLGTESKRLLCRLYHDYVQYLE
ESGLMDSAQTATAVRHLLEDAPLSAQRWLWGQTFVFAGFLSFTHGQLLLVRSLKDLGANI
VVLTPNTGLDIHDAQEQLRTITDELAELKEEDSPQIVEAVLGDYRLELELLARYLVLWRK
GYGPLHELSHMPFPGWGRIGIMVEQQRLPTLKEAFDRYGIPYFLENGPSVASTLLWQGAR
KAWEIAKNDFPTEETAWLLASSYMAAKDFPLEKALEKAPKGLEGWRSFLSSNAPSCLKHL
DRIVSFTQKIEGGGTPSELYEALLNLAGKAERTSQWGKALSWEIQDLTELDEDARQTNQA
IKELEEKALQIKEAEPDIGPAGEEPLRKEDAMAFLAAWAERSNLWRGVKIKGSISVYTAT
PPVLTYHDVWILTGADSSSWPGNLRQGPLLTDEERETLHDDPSLALGAFHLPLLPEIRQQ
RHALLRRLMCCGTNLSIVSRPLQDDAGRPLRRSPFLEKALEGNTPWAKRIHDSPLTRGLK
DVIPPDDDFRIKPLEVREKDTPLVPKRFNLLRKKDLPTARFTEKIEKAHLSDLDVWNDCP
FRYMASRHLKIEEPVIGLFDTKRAGIFIHSLWENAWKRKLTTSMPLEEIVENIWDQELGK
HYPALLDPKGPLNRHNKRLKFQAKRLCKLQETLDEQLKLSRKNLLTEKELSINVEGCLFR
GRCDRVDVVEDGVFIYDYKLGSSPNYSKALQLASYALAWEQEEPSMPVNGVIYLCMGDGG
FVMASRSENEKTPDKKFRSLSEQKERALEKLEEWAKTLKEGNFPPNYNSDTCKVCGYRGL
CRREETPSGGTEEDE
>tli:Tlie_0320 pre-mRNA splicing factor (A)
MRREEREKTSQGRKETRSFLSSERRFREWALAERMESLPQDMLWRGPFEGYR
>tli:Tlie_0321 hypothetical protein (A)
MAMSVGLLFQLSVIISLIILVLAVGSPPGVPAT
>tli:Tlie_0322 major facilitator superfamily MFS_1 (A)
MVGKDSSVSESLKKAYRYRWIVWGSMVLAYMVVFFHRLAAGVVKEDIINTFGLSYTEFGH
LASMYFYAYMVMQIPVGILADSLGARITVSSGMLVAALGSVVFGLAKSVFAVFLGRFLVG
IGVSVVFVCVLKVQSQWFREDEFASVSGATNLMGNLGGLVAQTPLALLVAAFTWRYTFVA
IGALSAALAVLCFLLIRNKPQDMGFPPIHQEVPLEDNKKASVSSGLMEVIKDICLWPCFL
YVPLVAGAYIAFTGAWGVPFLSEVYGMSAKEASGFIVMAVFGAMLGGVFMGWVSDKLKKR
KLPVIIVSIVQVLSWAGIVFWVGRPINEPLLKSLFFIMGFTSMGVVITWAIIKEMSHPER
TGVAISVMNMITFLGLAIYPPLMGKIIDIFRESGASFAYRNAFLLCLFATALALGLAFLA
KETGCRNIYASRKVSKA
>tli:Tlie_0323 hypothetical protein (A)
MNSIRKTFSILVTMIILVAFAFPPHARAQDESSPPSRKLYEAFIEGLKPEKMELILNHEP
DGEGKVGHLYLDLIGCDIGGVRIDHLTVEAVDVEFTPPSTWNTEPPDVKNMLDIKAKAVI
LEEDVNKALLSEEFGDDDGHWHDLLLDFRDGGLYVRGYYLTKFLFRLDILIELEGRFEIR
KGKELWLADYVMRVNKVDLPKSITDRAISQIQPVIDLNEFVFPLVLDKVEQKDDRVVLAS
RILPKPFEGIRYTYEKPKQLD
>tli:Tlie_0324 GCN5-related N-acetyltransferase (A)
MKKTIAQVKDLHIKEATEEDIPIILQFIKELAEHEGLLHEVKANEDLLAEHLFGENPKAR
VIFGCVNDEPIAFALYFFNFSTFEGKPGVYLEDLYVKPSHRGKGVGTILLSYLAHLALQI
GGGRLEWCVLTWNTKARAFYESIGAKPQDRIILNRVEGNKLMDLASTFRRLSVQD
>tli:Tlie_0325 export-related chaperone CsaA; K06878 tRNA-binding protein (A)
MLTYEDFEKVDMRVGKIIKVERNEKARKPSYKMWIDLGEELGIRQSSGQYCDNYTPEDLV
NQLVICVVNFPPKRIAGFKSEVLVLGAKDQEGNVVFLKPERPVPLGERIF
>tli:Tlie_0326 hypothetical protein (A)
MERRIPLEGDTALRKRAQELLKASETSDEVRMKWLALAEEAAREGDYLLSEYAYKKALRL
RVLW
>tli:Tlie_0327 sugar fermentation stimulation protein; K06206 sugar fermentation stimulation protein A (A)
MVKSAPDEQSSYSAVKGSPTRAFFLERLNRFVVLCRVGTDVVKAHLPNPGRLWELLYKDA
ELVLERTSASGRATDYTVVAVRTERGPVMLHTHRVNSAVAWLLARGKLIGFEDYKLKGRE
VTHGQHRFDLLLSGPEGEILVEVKSCTLFGELLAMFPDAPSKRAVNHVRHLGELARQGVK
TAVIFAVQTPHPKFFLPDFHTDYDFARTVLAEKEHVEFLPISLEWGAEDLKLKERSNRIE
IPWGVLEQECVDAGSYVSIFEIKDPKAPLGDGFYCVVERAPKDLTASMARVTRKTLMPHP
TLNAIKEDLSLVGVLPIRANEDMASLQDDLAAVSPLTADGLFYFPHNPLRQKAFIDVLLK
YRIGRLEQKLLNEYPGGLDGPKKCGNICT
>tli:Tlie_0328 transcriptional regulator, ArsR family; K03892 ArsR family transcriptional regulator (A)
MICYNDNKNYERKVEILKAMAHPVRLAILEKLRAGDMCACVIADMFESDRTTVSKHLAIL
KKAGLVDDIKEGRNIIYHLKMPCILDVMPCIEKVINQERERKCCSSGSE
>tli:Tlie_0329 redox-active disulfide protein 2 (A)
MKIQILGTGCPKCKKLAETAEKAAKELGLSFELEKVTDINDIISFGVMATPGLAVDGKVL
VAGKVPSVEDVKKMLQESAS
>tli:Tlie_0330 permease; K07089 uncharacterized protein (A)
MNSELKKFMYLLLAFLAFYFMPVESARLQNAAVEALAMLHEYAREHVLLCLVPAFFIAGA
ISVFVSQQSVMKYLGANAKRWVAYSVAAVSGTVLAVCSCTVLPLFAGIYKRGAGLGPATA
FLYSGPAINVLAIILTARVLGVELGVARAVGAISFSVIIGLLMALIFHEEEAKRQESFAA
LPEPEDNRPLWKTVWFMASMVVFLVFANWAAPKVPVGFWAAAYRVKWYVAALALISTVAS
SWLWYTKDERAEWFQSTWGYALQVLPLLFGGVLVAGFLLGRPGHEALIPGEWVASLVGGN
SFFSNFFATVAAAFMYFATLTEVPILQGLIGAGMGKGPALALLLAGPALSLPNMLVIRSV
LGTKKTVTYVALVIILSTIAGMIFGAIFG
>tli:Tlie_0331 BFD domain protein (2Fe-2S)-binding domain protein (A)
MDWKKASKDEIVCYCQKVTKGEIVKAMYEGANTMEEVMKKTKAGIGGRCKELNPRGRCCH
PDIEEIMSIYGETVKNLKKSSCCGPNCDCS
>tli:Tlie_0332 protein of unknown function DUF6 transmembrane (A)
MQLTLKVVSFCGGGDRLSVTLTRKQVLIADGAMLFAAVFWGSGFAVTSWLLDYMSPLWLL
TVRFLASGGILMCFLWNRVKKLRRKHVVLGILLGGVLAATFIAHVVGLLYTTPGKQSFIA
GSNVVMVPFLYALFYKRLPSLLATLGAFVTTVGLLVMAFTPGMSFNLGDGLSLLLAVGIA
FHVLLVGNLSRRMDPVALTVVQLFASGVFLLTLSLVLEPIPHFGDVSPKVWWGIGYIVAF
VTVIPFFIQTVAQRYSPETHAAIILSMESPFGYVIAIALGEEMLNLQIVLGGVLILAGVF
LAELEIFLERRK
>tli:Tlie_0333 major facilitator superfamily MFS_1 (A)
MEQIKRLLPKLMVANFGIMAFSQVYFLLPMYLSYKGITDPKAVGLILGAFFFTSTVPRPF
LAYLVEAFSLRKLLFASSILGLVAGIGIACSKTVPLLILWRLIAGLDFGLFLVALTTYQT
FVIPEEVRGSAFALITVGSIFPFIVVLPIGDFMLHRNMEWLYIWLAPLMALVCGVISLTL
RPAKKKSRLEEEQWGTWRELLSLRSVQGYLISAILYGLTDAAIISITSLAMEKELPPSAF
MVPFAWGALLIRLLGFKILDIIPKGILASLVIAVNAFGLIGAALASSSLVFGVSGLIYGV
GVGIGFPLYLALVGEVTPRRFRPKATALAWFLLDGCYFVTPIIFGYLSAFIGASWAFRLL
PIFLLFSSLPVYIFCWRPKGS
>tli:Tlie_0334 PDZ/DHR/GLGF domain protein (A)
MRTNKSLLLLGAILAVMVLSAPAFSQEAVQPLVPGLTLEKVPGGFVVRNVVEGSLPHASG
LLPGDFIKAVDFRPADTLSTQEVLDEILVLPESHGSILLSIKRSNRNLLIRLKQPVTFEG
QEAFLEADTSLRIHWQACEETWLDIRQKVASRSPIPKETFDMAFNTFMDSRNALASVEVP
KVIPEKTRTTLLKARSHLTRAANLSLLAIRALEDDLSKGKTLTEATMIKNFPNDPNWDED
WILKFESLPGGFNSFYRQMLSERGKGLALLMEAQQLMKEYR
>tli:Tlie_0335 Amidohydrolase 3; K07047 uncharacterized protein (A)
MSKSMLIYNGDIWTGEGKAKKADAVLFSSSHIEAVGTYDEVKNHPLASEALKLDVEGRTV
IPGMYDSHLHLTALSRQLEALDLSKAKSKEELYDMLRKKASQTSPTEWIYGVRFDNSSWE
DDSLPTLKELDELGLPNPVILERVCTHLHVVNSRALMEANFTVSATTKGALFDSSGNFTG
ALVEGAAEPMVQIMGKSLYDKKNEPKRILRTCQLLASFGLTAINPCSAASYGLKENIDAL
LELKEKNTLPLRVRLYSDEPHEAMKFLPQNDKWLSYGGRKFFLDGSLGARTAALTFPYVD
APFTQGILNYSKEEIKHLIVDCHKKGVQTQTHAIGDGALDQLIEAIEAAMELKDQPGGVK
HRAVHLQICRPDQMNKLAKLGVVGDVQPVFVPSDIKITENRIGKERLSWAYAWKSMANAG
MLLTASSDAPVEPPNPMRGIWSAVERTDDQGLPKGGWLPEEKLTLDEALRMYTVNPSKAS
GLEDKIGKIKAKMYPDLVVLDSRISVLDPDKLKDVKVLLTFVGGRLSFGKLDGWERIPY
>tli:Tlie_0336 L-lysine 2,3-aminomutase (EC:5.4.3.2); K01843 lysine 2,3-aminomutase [EC:5.4.3.2] (A)
MVVKLRSWKEVPLWKGVTEEEWSDWRWQIRNRITTVDELRQVINLTDEEAEVIERSLTKL
RMAITPYYASLMDPDDPRCPIRKQAVPSIHETMFSKADLHDPLHEDVDSPVPGLTHRYPD
RGLLLITDQCSMYCRHCTRRRKAGETDRAYSEEQIKRCIEYIRETPTFRDVLLSGGDPLT
VNEDMLEWVISELRSIPHVDFVRLGSRVPVVCPQRITDKLCNMLKKYHPVWLNTHFNHPK
EITKESTEACNKLADAGIVLGNQTVLLKGVNDCPYLIRELNQQLLKIRVNPYYIYQCDLS
EGIEHFRTSIGKGIQIMEYLRGHTTGMAQPLFIVDAPGGGGKIPVGPNYVVSRSDRKVIL
RNYEGVLTVYTEPEDNMSRPEELYHWEEYTSRQRQLSREGLIKLFEGEAISLEPANLDRR
KRAEKRKEA
>tli:Tlie_0337 peptidase M20; K01439 succinyl-diaminopimelate desuccinylase [EC:3.5.1.18] (A)
MKFSIDVKEAQTLTADLVRIPSPYFQEEPVMRFAFDWLEKAKVPVEFHRFHEDKILNYEG
INVWGVVEGAKSGPTVVLNGHLDTVKLCEGWTRDPFGAEVEDGRLYGLGACDMKGGCASI
MLALKHFLMRNGSFSGRIVYSLVCDEEGPFGLGTDALIMDGIIPQKADIAIVTEPSSAFA
GVVFPAVCLGARGGYNYKLSFTGRSAHGAFPEQGINAVSDAAKVLLELEKTSMRFDEKLG
RGSICCIDFEGGGAALSVPDRAEFSVFRHTVLGEDKDTILEEVKAAVERANIRSKVDFKF
REAPHPECDGFPAYVTSRDNEYVKLFEESTKHVTGQSPKETYFASVGDFCYLGGRLGIPT
IVFGPSGGNFHGPDEYVNIEDVKTTTEVILEFLERSLG
>tli:Tlie_0338 Na+/solute symporter; K03307 solute:Na+ symporter, SSS family (A)
MQLHMIDLFVVVAYFISLVAIGYYIMLQAQRRGMESESFLAADRNMGLIRTAGSAAATDL
GGGFSIAMGGLGFSIGISGSWLIGVSALSAVLAALLMAPKIKRWADKVKGLTTGDLFETR
FDKKTGTIAALLIGLAWWTFVGGQVIAGAKLVAGTLGLSVTATIIIAGVIILLYTAMGGL
KAVMTLDVYQLVVLCVGVIFIMVPLGLKEVGGYSALMAKLASNPETAKLTNWGAVGWKTA
IGWFLSIFPVWFISIATFQRVIAAKDEKTAKWGIFLTGFPIEWPIFAIGMTLVGLLAHVL
IPNISDPELATPTMIVTILPIGLSGLVVAAYMAAVLSTADSCLMGAVAIFTNDFYRKLIN
PNASDKDLMRINRLAVFILGSLAIGLAYKIPTVIDLVMYAYTFGAAGLFFPMLALLFWKR
ATAAGAFWSILLGGGSAIAWSLMGNPGGYSGSYIGWGVSFITLVLVSLITKHSPEEQIEL
FYE
>tli:Tlie_0340 transposase mutator type (A)
MAQYNITIDSELLHQLFLSDSKDSGVSKLLESVLNQVLQAQATEQLRAEAYERTEERRGY
RNGTYPHRLTTRVGSLVLRVPRLRNGKFSTELFSRYQRSEQAFILALMEMVVNGVSTRKV
SEITEELCGVRISKSLVSELCRRLDPVIEAWRDRSLKDKEYPFLIVDALVIRVREENRVL
HRSMLICVGVNREGIREVLGFVVGDSESEESWGDFFGWLKDRGLRGVDLVVSDDHKGLVK
ALRRNFQGSSWQRCQTHFIRNILSASPKGLQGELKTRIQAILHAPDMGTARMLLMRVLEE
YEEKAPKAMRILEEGFDDAVAILSLPEKYRKRLRTTNSVERLNEEIRRRERVIRIFPSRE
SAVRLLGAVLLEIDNKWAGGRKYLDMDEYYEYLSQQQSRSSPKIYCL
>tli:Tlie_0341 transposase IS200-family protein; K07491 putative transposase (A)
MKLDNNNHSVFMLYYHLVLVVKYRRQVIDDTISDYAKDMFVRLGKNYNISLVEWNHDMDH
MHILFKAHPNSELSKFINAYKSASSRLIKKHFPQVKRKLWKEYFWSRSFCLLTTGGASIE
AIKKYIENQGMK
>tli:Tlie_0342 transposase, IS605 OrfB family; K07496 putative transposase (A)
MANKAYQFRLYPTKEQEQLLTKTFGCVRFVYNKMLEERIQMYEKFKDNKESLKQQTFPTP
AKYKKEFPWLKEVDSLALANAQLSLRKAFQNFFSGRAGFPKFKNRKAKQSYTTNVVNGNI
KLSDGYIKLPKLKWIKLKQHREIPAHHIIKACTITKTKTGKYYISILTEYEHQPAPKEVQ
TVVGLDFSMSTLYVDSEGKRANYPRFYRKALETLAKEQRKLSRKKKGSNRWHKQRLKIAK
LHEKIANQRKDFLHKESHKLAKRYDCVVIEDLNMNGMSQALHFGQRVHDNGWGMFTTFLR
YKLEEQGKKLIKIDKWFPSSKTCSCCGRVKESLSLSERTFRCECGFETDRDVNAAINIKH
EGIKQLSIV
>tli:Tlie_0343 major facilitator superfamily MFS_1 (A)
MLNLLGRVRVEAQALFKDSQYRDYMLLLVISLCHYTAVMVFFAFPLQVVKWGYDTMDVAI
LAFSMDGVLLAIRPWVKKLIDKYKAKKALFISSVFLLLVPVILTLAGRSFPLLAVAKAVH
GVSLSIFIVANLVYVHALFPPGMIRKALLWLGTTAILPQLFFISLAEKAIMSGRLWLFYG
GVATLAATALMLSLRLGDRGGELESPANISSLLRRKEFFYIAFLVFSQAMVISVSSNFIA
LLLEKRGISLWRFFTPYAAGTLLVRGPLASWVSKISPRAVLAFGFSTLSLSVALLAVSYN
PTWVLVSSFLIGITFAPLQPTLISVAVERIKYERNALLTAVITSDDMAWTFGPLIGGFLG
RSSVVVAYYALVMVAAFAALLSFKGFGGPAEDGPPRKDVS
>tli:Tlie_0344 hypothetical protein (A)
MLKMEVDQYLELHKKMEARAEQLCRLYMKVYFDVENSDIVVTNLEAGKSGRIRIMFTESA
TNTEEILNLPLEYFWLTDDEVTVRMSLDKKEKDRARMEKHQQKKAC
>tli:Tlie_0345 major facilitator superfamily MFS_1; K08223 MFS transporter, FSR family, fosmidomycin resistance protein (A)
MKKRKFIKENFKLLVMALSHFTNDVHGSFLPTFVPLIVESLGITYAQAGLLKSISGGMHV
VIQPLAGYISDLFSRPYALIAGPLLTALGASMLPLSPTYGLAILFVGLQSMGSAIYHPLG
HGGVGHIVPPGKLASSLAIFAVGGILGSTVSSLYAISLYELFGPSVLMPLGAMVPVAFVS
YLTWKAIPKLAINNSKNKPSPMDFIKTMAKTLKKIFPIWGVSISRDTTIQGIRFFLPLLI
AAKGGSLVDIGTILFIISIIGTLSPMIGGKLADELGEKKVIAAGMTLAPLFLLPGAFSQG
FLSISLYMIGIALLQALLPVTGAAAQKKAPESRSVVASLVTGVAFGLGGVLIAPLGVIAD
SLGLETTLSFIALLPWFPMPLFFLRWKNI
>tli:Tlie_0346 peptidase M20 (A)
MTLNKSQLMELLLELTEVPSVSRTEGEVRMGAFIKEKLLERIPGLKDTPKDLIWHPLPND
PLKRHVVGALVRSARHTADTVILTGHYDVVDVADFGKHKSLAFSPLEYTKALHGEPLEHE
VQEDLLSGDYLFCRGIMDMKCGLAVEMALLEKFAANPSDLPVNVLFLAVPDEEDSSEGMR
AAVSLLVELQEKEALRYLGAILTEPSSAGAQVEGKELIFFGTVGKLMPFFYCIGTGAHVG
QYYRGLSATLLASFCNQLMEANPDLVEEVGGEKVPPPACLYFRDLRDSYSVTLPDRALVY
YNLLTLRKYPADILKELKKIAEQAFRQALDHLADSAKSAGFAADEFSPLVLTFEEYLTEI
ARENPDIKSKIREIASELAYINDDRERTIELLKRLSERDFSRKPKIVVGFLPPWYPHREN
TRESAPDLLVAKVAQKVMDEAREKFGTEMEIKEFFGGICDLSYMGYKGSAFDPFCIAANM
PGWGSIYRVAVKDLMKLDIPVLNIGPSGKDPHKPTERLYLPFSLEVFPALLEKAVKSFKE
>tli:Tlie_0347 protein of unknown function DUF988 (A)
MFNDVKEAWRKTATPGGIAKAALIGAAYAMLTIFFAPISYGPVQVRVSEALTLLPWIWVE
AIPGLFVGCIIANFAGGFGIIDVVFGSLATLLAAILTRKMPSKVTAAVPPVVVNAVIVGA
YLSFLTDFSWQAAMLYVGIGEVVACFCLGVPLLILLEKKFPRA
>tli:Tlie_0348 oligopeptide/dipeptide ABC transporter, ATPase subunit (A)
MKQKVLEISNLWVSFEKNSEVFHALRGIDLTLYRKEALSLVGESGSGKTTAARASLGLVP
LAKGKVLLLGKDIQHCSRKELIETRQRCGYISQNPYDSIPPTLTTLDAVAEPLVICKRMN
KKEAREKAKEMLSLCGITDEVILNGRVRFSLSGGQKQRVALARALATDPEVIFADEPTSM
QDASNRGDILDVLQRYVKKGSALVLTTHDLYLAAAATERCIILFHGRVMETGPSKAILKT
PLHFYTKALLDALPGLDKKIKRPPLKQGEPNIIVSGCPFLARCPEGRKKCQETPPLREVA
PGHFVACWLI
>tli:Tlie_0349 ABC transporter related protein; K02031 peptide/nickel transport system ATP-binding protein (A)
MIQLRSLSVSYRTPRGTVAALKNINFHIPYGSATAIVGESGSGKSTLLHSIMRLLPPEAM
LSGQIIFQETDVTSLDDKALQSFRWRKCSMVLQGAMSSFNPVLTIGRQISEVLVHHLGFL
WKEAFEKSEELLKMVGLPKSFLDRFPHELSGGQKQRAAIAMALACKPPCLLADEPTTALD
VITQAEIILLLKEITQKNQMTLCMVTHDLPLALSVCDRLAVMHKGEIVEVQTPSGILNNP
THPHTRKLVESIRSIEERGSRT
>tli:Tlie_0350 binding-protein-dependent transport systems inner membrane component; K02034 peptide/nickel transport system permease protein (A)
MKRLLRRFSFWLLIGFILAGIWRPSLFDMNAETQVASPFSKPLWIGKDSPPAMTFTLTPK
TRAAQFQWVYPAPPNIAIWGTVELNKPSSASLVWETPDGDRIEIARNEDLPSFNVDIDGR
DMSFKTSLGLSPFDNPMEKLFPSKGKYTLRMSPDDLDIRSGAIHVRIEGARWGLLGTDQR
GRDVFHLFLLGIRVSLLVGICATILATLLGVSVGLVAGYAGGMVDTILMRLVDILLAIPG
LPILMVLAGIWGKGLWQLIVILSIFSWMGTARTIRSLTLSLRESAFVEGLRALGARPSYI
MYRHLLPESLPILLANIALGVPSAILAEAGLSFLGLSDPRIISWGRMLNEAHGFGAFTTG
AWWLILPPGVGISLICLVFLDLGRTLEEMADPRLRGGGKR
>tli:Tlie_0351 binding-protein-dependent transport systems inner membrane component; K02033 peptide/nickel transport system permease protein (A)
MTRIFRNYWTKRIAGSIAVLLMVLVLNFFLFRIMPGDPVSTIIDPHFSPQAKMHLRSQFG
LDLPLYRQFYLYVKSLVTFNFGHSFLSQKPVWEELKTRIPNTVFLLGTAFLLSAALGTWL
GVKAAHKRGGVLEKVVLVAGSISFSFPSFFVQLVLLLVFGWAIPIFPIRGSLSVPPPEGI
MALWDFLWHMTLPISSLVLLGFGSWAIYVRNLMIKTLSEDYILLAKAKGLPENKVLWGHA
FRASLPPIVTMFLLALPGILSGAVITETVFSLHGVGKFLLDSILGHDYPAAGAAFYLLAI
ITIICNLAADFAYGLVDPRIRLGRKME
>tli:Tlie_0352 extracellular solute-binding protein family 5; K02035 peptide/nickel transport system substrate-binding protein (A)
MTKALRTYFLFIVTFIVCVSSLSSAPSMGMDGKIDINSIRGPKIKDLYMVIYRDPDSQIL
ALETGKLDVLSDIIRPVDIKRLAARDDILLTLSEGFHIFFMGFNLREFPWNDLALRKALS
HAVPRKKIVRDLFAGYCMPVSTYLPPVSPYYEPNVTHYDYDPDKARSILSEAGWRWSKEG
VLIPPGKDKPLKKVYLLCPTAQAAPTTAELAARIVDSFVSLGLPVELQMLDFSMMIKRLD
KHDFDLFVMAWSLSRDPDNLFAFFHSSMDTEGGYNIQGLHDQAIDEVLEKLRWAKDKESA
TAYAKEAQRMLSEKAPWIPIYSRYMISAIRKDWKGVIYSKKTTADNMWSLLNMEPKAGKM
RPLYWCLPEDPRTLNPLAASSAYDWSVLGLIYESLIATDPYTMDDVPWLAKQWSVETKGT
GENSSTILRFHLRKGVTWQDGKPFTAEDVKETILYLKKHEIPRYFDQVNHVISVEAPSSQ
EVIVTLDRTSYWYLHNIGGLPIFPAHLLRNVKDWKSWRPERLNNPNDPKLTQLIGTGPFI
FTEYKPGEFVHLIRYDGYWKR
>tli:Tlie_0353 PHP domain protein; K02347 DNA polymerase (family X) (A)
MSERVDNEKAAQILEEIADMLEIQGESVFKVNAYRRAAENIRSLGRDLSSMVQDGSIFAV
EGIGKAIGEKITELVTKGRLEYYEKLSQEVPRSLLEILEIPDMGPKRVKAVWEKLKVTTI
EELEEAAKSGRLAELPGFGPKSVARILAGIEERKRALETHRIPLVSAWILAEMVKEGLLG
LPGLRIEVGGSFRRKKETVGDLDFLVSSHDPEAAVERFCSLPMVQKVLLRGSKKASVLFK
GSIQGDLRVIERSRWGTALQYFTGSKEHNVQMRELALKKGFSLSEYSFKAVDGGDEILCA
EEEEVYAFLGLPWILPELREGRRAVDEALKGNLPNVVNEEDLKGDPHVHTLWSDGFSSIE
EMVLSAKEKGLRWIAITDHSAALAVAGGLDTARLRSQMVEIDDVNRKQTSVRVLKGVEAE
ILADGTVDVPGDLVDELDIVIGSLHLSMRQSREEITRRYLKAIRHPRVHIIAHPTGRLLG
QRQGMDADWEVIFEEASRTGTILEINANPYRLDLPDYLAALANEKGCLFSIGSDAHRTSQ
MELLHFGVSVARRAWINKDRIVNTWELDKLLDWAKSKHDRL
>tli:Tlie_0354 Cupin 2 conserved barrel domain protein (A)
MFFKFSETKGFRREGLQNGPGGALYYPFIAIGEKPQGSHFKMIARIELDPKAAVGEHEHK
GDEEVYFVVSGHGVFTDDDKKYEVGPGDVMVTLDGHRHSLKNTGEEPLVFMAIIAE
>tli:Tlie_0355 major facilitator superfamily MFS_1 (A)
MTSGIDNARKRTVLKDENLYMVFAVTLLSVLGVASVTPAFPQIAEFFGISPAKTGLVVSS
FTIPGLVATPLLGLLADRYGRKKVLVPCLLLFGVSGGLCALSRSFNELLMMRVLQGIGAS
ALNSLNITIIGDLYKEKYRTEAMGYNSSVLGIGTATYPAIGGLLSMFGWRYPFLLPFAAI
PVALWITLRLKQNRTATNHKAGNPFKEMLKAFSNPLAILLFSTSTVTFIILYGAFLTFLP
FHLNTSFQATALQIGLISAFMSFTSAVVAFNMKGISKALSERYRLFLAFILYCLALIIAL
NLPNCLSALIPAGLIGAAQGLNMPTLMTMITNIAPEENRAAFISLNSMSLRLGQTLGPFL
MGGIYSLFGIRSVFSSGAILAAVMASVLYFALKPTQR
>tli:Tlie_0356 nitroreductase (A)
MNDATKALDVILSRRSIRSYENKPLNDTIFEHLLKAAMTAPSAHNQQPWEFVIIDERKLL
DQIPEFHPYSKMLLGAPAAILVCGNKNYIKDEDLWPQDCAAATENILLAATALQLGSVWL
GVYPKRDLMEGLSKLLNLPENIIPFSLVALGFPAKTKEPANRYDPSRVHKNKW
>tli:Tlie_0357 diguanylate cyclase (A)
MTTTVQAEAVQFKDRKTFRALSNCLVLAAWFGAMYFADYAFGFPKAKALDASLALIYLAA
SPLVTLKLSDTWKKIFGFVVIANLILMSSIPLFYIQLGLTVHVALLRHVVSLLFCILLGP
YFLQPKGLSFFFVLFYNALCFYIPLMKHGELDMNLAYIVIVYSFTLLFSYFFMDILRLHV
TQISLLIKAQREAQRKAIEDPVTGVYNRNYLDNLIKALVESDAEKVVLFISLDEHDKIVE
NHGYIVADAYIKKVAKMMEEKIRSKDVLARYGGVEFMVILDHSSINLGKTVAKRILEGLK
AIMPEYSKASVGITKIIPGITYQAVMVNADTALFRAKNSVFEEISIVDPENPSFDPIHIE
GILEEKDQDITLKEPQKEVDG
>tli:Tlie_0358 polynucleotide adenylyltransferase/metal dependent phosphohydrolase; K00974 tRNA nucleotidyltransferase (CCA-adding enzyme) [EC:2.7.7.72 3.1.3.- 3.1.4.-] (A)
MKEPWENALYIIETLEEKGYQAFIVGGAVRDLLLCKDPLDIDVATSASLKEVASTFPQAK
IIGKGTLQCATMSLDNVTLDVVSFADSTLEEDLKRRDFTVNAMAMDKNGKIIDPWGGQND
LCTRQVKFTESPRMRITEDPARIVRAARLVASLPGFTLAEDTKNMCIIHRELLGIVPAER
IGKEVLKALSAKTSLFIKILDDLGALKSAIAPLYNLKSISQDPIKHPEGDAFVHSLLCLK
HMEDLTHDPLMKAAALFHDIGKALGSSGHEKKGAKMARELFKTWAWPQKLANEVCSLIEW
HDLPFTLPETKTVAKLILERGTKWIDKLFLLGYADTLAGSGDLPRYTRNRSETIRFIFNL
RHGVPLRGKDLIELFPSLDEKKIGEILGDLAGKIASEGLKNRKDLLRWIEDRYHHQGKGC
>tli:Tlie_0359 4Fe-4S ferredoxin iron-sulfur binding domain protein (A)
MAKAVVDKDTCVGCEACVGTCPVAAISMVDGKAEVNPDTCVECGACVAVCPVSAISQ
>tli:Tlie_0360 Calcium/calmodulin dependent protein kinase II association-domain protein (A)
MNMERTGKEDFILQLVEKQLDSIWQGDGKAYAETVAEDCSFFEWYISPVRIDGLDFHLRE
LKIHKKVLEGPADPFEEKEHVFEHEILQPRVQFYGKTAIATFTLMIRAVLPEGVVHKSHN
ETRVFYNFGSDEKPQWKLVHCHKSPVATKGSLEVLRG
>tli:Tlie_0361 NAD-dependent glycerol-3-phosphate dehydrogenase domain protein; K00057 glycerol-3-phosphate dehydrogenase (NAD(P)+) [EC:1.1.1.94] (A)
MNNSITVFGAGSWGTALASHLSHQGEDVTLWCRRPEQAKAINMTGRNPDYLKNIDLPERL
TATSDLEEACSTDTFILAVPTQSVRSFLKQAKPFLREGIHLCNAAKGLEISTGKRISEIV
AEIIPSARYSIISGPSHAEEVALSKPTAVVVASIHEEERTLWQNLLNRGFFRVYTSSDVI
GVEIGGAVKNVIAIAAGIASEMDLGDNAMAALVSRGLAEVMRLGAKAGAHPLTFAGLAGI
GDLMVTCYSSLSRNYRLGRAIAKGMTLEGAQKSLGQVAEGAYTVRALVEHAKELGVELPI
AEAVYRVLYEQKTPISLLEELFSRCPKPEMPPEIRWVSK
>tli:Tlie_0362 diguanylate cyclase (A)
MIKFKELRYLCEKIGKGETQAAVAKAAVDSLERVLKGCFACLYVLSDDQSKLTLLAYGSY
PPAVYSIDRSNVSYWRAFARRERLVLNCGLLPQEMLFVSNSKQKAIIPLLWEERQIGALI
VEALEELSKEQLELLEFVAFVVAKSMNVVKLTDTLEQSLKSLSNLNKRQKLLVDVSLKLF
EQPTKEAMGRFLVSKVKEVFGFDEVQVLWMEGESGEGYRIFASDVQPQLGDLPFIIKAGK
PLQMTVLIKDEESLRGLLTATSSEGKAFTKSDGELLSSLCGYVAAVLAARSQLRSIQRLR
YMERTLVEILIEAAKENSIEDVCRYIARKLSETMYCDVLVYKIAAENGTKKLRKLASVDL
DKTLLGEGHDEGLFPLQNHRYTEEIPIAFGGQVFGLLKIIDKHGYFSTKDTKDMLSILAR
HLGVLWAYQKAIHETKQEALKDSLTGLWNRRYFAEKIKEEMARCERSGEPFSVAIIDIRG
FKAINDTFGHLEGDRILVEVAGFLAGAMRKIDVIARYGGDEFVSLHPRTREKEAKALWGR
VEQKLKERLWGSRNLQIAIDVGIASYPDDGKEKEHILGRADERMYEVKRKAKTNSLEV
>tli:Tlie_0363 Cupin 2 conserved barrel domain protein; K11312 cupin 2 domain-containing protein (A)
MKKGNFYLMPEGEKGQEIIEKLLENQAMWIERITSFGSKTPEGVWYDQDTDEWVLLVKGR
AQLEFEDGFLLDLNEGDWVFIPAGERHRVTYTSFDPSCLWLAIHMKKPGERP
>tli:Tlie_0364 hypothetical protein (A)
MNGKKIKVTDSEKKWLELLATQWGVTVDFRPYLGADMFARITIPSDGMARVEILEAFSPE
EYYAKWGNRDVPEDKLFEFLLLHEIAHLELEHHKKKVPFHTEDANWWFSFKEQKEKEADL
WAKEKLCGP
>tli:Tlie_0365 Tetratricopeptide TPR_1 repeat-containing protein (A)
MKKFFLIAIIGMLVLNFAVSGRAYAEKAEELVNKGVDAATQGRLEEAETFLREAIELKPN
LAQAHYNLGVVLETKGSLEEALSEYLEALNLMEDFPEGYNSLGNLYWKMGEPTKAEESFR
KALEKRPDYLAAWSNLGRLLLAEGKVQEALPALEKASELAPSNPENLYYLGEAKKALGNL
EGAIEQYRKALELKPDYTDAEVALAFAYGRMGKVDKGVEIFKEAIARDPNNAKLLYNFGV
MLFSTRQYSEAAQAFSKAGKLDPTSVEVWNNLSQTYLRLQNYPGALEAAQRAVETDSQSY
RAYNSLGFALIGVDRYEEAKEAFDKALALQPNFADSHFGKGVVLLLLGDRDGAAKEVEIL
KILNKGMAAKLEGLMGN
>tli:Tlie_0366 putative tyrosine transporter P-protein (TC 2.A.45.2.1) (A)
MSRVQLLALLIFCLTYAFIITERLHRLKAAMLGFSLVLLMQIVEQSEIFSFIDFNTIGLL
LGMMILVGILKKTGLIQHIAAEAVVYSKGNAWVLLVFLSFLTAVISALIDNVTTVLLVGP
IALAVADVMEINPMPFIFAEIFSSNIGGTATLIGDPPNLLIGSAAGLTFNDFIINLGPPV
ILSMIVLFGLLYLWYGGELKPKGQEKTSRGDFSGPRKLQDPALAIRVVAVMVLVLVGFVL
HGVLHLEAATIALAGATLALIVCPVDVEELLLDVDWVTILFFSMLFMLVGTLEHVGVIEL
FATKMFALVGEHFKALTMILIWVSGLASAVVDNVPYTAAVIPLVKHISHLGGYDPKPLWW
ALALGACLGGNGTLVGASANLVMAGIANKAGIRLDFKTFLSRGMVLMSSTLFVSAVYILW
RYL
>tli:Tlie_0367 cysteine synthase (EC:2.5.1.47); K01738 cysteine synthase A [EC:2.5.1.47] (A)
MKSLASLSLVKLIGRTPMHTITPVKNGAHILVKLEGNNIGGSIKDRAAWGMLHMAEKEGK
LQEQTVIVEPTSGNTGIALAMLGSIMGLKVILTMPESMSEERRSILKAYGAELVLTKAEK
GMKGAIEAATDILKSTPGAFMPDQFSNPGNPWAHAVSTAPEIIRDLNGMEPFAFVAGIGT
GGTISGVGKALKSTFPSAKVIGVEPAKSAVLSGNAPGPHGIQGIGAGFIPKNLDLDVVDE
IITVEDEQAFDMAKWLSKKEGLFCGVSSGANLWAAMKVAEKAPKGAVIVTIAPDRGDKYL
STPAYN
>tli:Tlie_0368 serine O-acetyltransferase; K00640 serine O-acetyltransferase [EC:2.3.1.30] (A)
MSFLKDIKADYKAIKDQDPAFRGGMLGFLEIILCYPGFHALLIHKVNHFMYQKLKLRILP
RFISLIVRWLTGIEIHPGAQIAGGVFIDHGMGVVIGETAIVGKGVTIYQGVTLGATGNEK
EFQRHPTIGDGTIIGSGARVLGNITIGKNCRIGANSVVLKDIPDNSTVIGIPARIVKING
IKTISSESDKEIMGKISRLQREIEVLKRQLKDIEKTKEIFTKRVVI
>tli:Tlie_0369 Arginase/agmatinase/formiminoglutamase; K01479 formiminoglutamase [EC:3.5.3.8] (A)
MVLFINPPAQEWFYSRHDPSDPRLGDLVKPSRGNVIEELREAHIAILGFPEDRGIVANGG
KPGAALGPEHIRKAFYKLTPGFGKALMGLKIIDIGNIIPGPTLKESHSRLAEAVKTVVEN
GVFPIVLGGGHDLSFAGFCGLVEGLKLGQKELGAINVDCHLDVREYQKEITSGTPFRRAL
EELPNNALDPRAFVEFGIQEPYNSPYHYEWVKKQHVAVMTLNSIGNRPMEFFLEACRIAS
EGTKAVALSIDIDAARNHEAPGASASNPRGFKAPELERIAYIAGKTGKIRYLDITEMSPP
LDEGGRTASLCAGILFWFCKGFSERAYLT
>tli:Tlie_0370 urocanate hydratase (EC:4.2.1.49); K01712 urocanate hydratase [EC:4.2.1.49] (A)
MDLNFLNGEAMTIKLDAELPEYPEFVPGIRRAPDRGWTLNQKETELALKNALRYVPEELH
EKLAPEFMEELMTRGRIYAYRYRPAGRIWGKPIHEYKGKCLAGKAFQVMIDNNLDFEVAL
YPYELVTYGETGQVCQNWLQYRLIKKYLEELTDDTTLVIESGHPLGLFKSRPDAPRVIIT
NGLLVGMFDNPKDWHRGMQLGVTNYGQMTAGGWMYIGPQGIVHGTYNTILNAARQRLGVG
PKDNLAGILFVSSGLGGMSGAQPKAVEIAGGVGIIAEVDPSRIETRRKQGWVTEVTDSCE
KAFAMAKEALDQKRPLSIAYHGNVVDLLQYAVDNNIHIPLLSDQTSCHAPYEGGYCPVGL
TFEERTRMLHENPEEYRRRVDETLRKHFELIKILTERGTYFFDYGNSFMKAVFDAGVKEI
CKNGKDTYDGFIWPSYVEDIMGPVLFDYGYGPFRWVCLSGDPEDLRKTDKAAMECIDPNR
RAQDYDNWIWIRDAEKNKLVVGTQARILYQDAEGRLKIALKFNEMVRKGEIGPVMLGRDH
HDVSGTDSPFRETSNIKDGSNITADMAVQCFAGNAARGMTLCALHNGGGVGIGKAINGGF
GMLLDGSERVDEILKSAMMWDVLGGVARRAWGRCEHAMEVSREVNAKYKDSYHITLPYIP
DDELVSKTVEEAIKKYKK
>tli:Tlie_0371 Glutamate formimidoyltransferase (EC:2.1.2.5) (A)
MKLAELTVKAFTDELASSSPAPGGGSVAALAASLGSALSSMVGRLTVGKEKYKDNWESME
KVIESGDALKDRFLKLMEEDTEAFNDFMAAMKMPKDTEEQKAARSKAMQEGLKKAVQVPL
ETLKACKALAEIALTAAEKGNPNAITDAGTAALLAKAAGIAAAYNVRINLGSIKDEAFVS
ETNQVVKETLDNIFNLADQAGKIVEKALG
>tli:Tlie_0372 imidazolonepropionase (EC:3.5.2.7); K01468 imidazolonepropionase [EC:3.5.2.7] (A)
MLTTLFRNAAIYTPVDEGKPLAGKLQGHVRSWERGALLCDKGIITAVGSEEDVLAKAKDM
EVDMEVDCQGACMIPGFVDPHTHICFAERREKEFSMRLAGASYLDILKAGGGILSSVRSV
RNAKEEELLSTTLDNVLTALSFGTTSMEIKSGYGLDTETELKMLRVIERVGKETPLDVIA
TFMGAHAIPEEYKSNPEEYVKLLIDEMIPAASKQGIAQYCDVFCEEGVFSVEQSRRILEA
ARNRGFKLKIHADEVHDLGGAGLAAELETASAEHLLAANEENLKAMAEKGVIADLLPATA
YSLKKPYAKARKMIELGVPVALATDCNPGSSYTESMPFVFGLAVLNMDMTVEEALVASTL
NAAYSIGLNHKVGSLEVGKQADFLLLDGETPAILAYHAGVSPVVEVYKKGIHVA
>tli:Tlie_0373 glutamate formiminotransferase (EC:2.1.2.5); K00603 glutamate formiminotransferase [EC:2.1.2.5] (A)
MAKQLIECVPNFSEGRRKDVIEAIVEPFKKQKGCYLFDYRADEDHNRLVVSLAGEPQPIC
DAVLEASRIAMQHIDMNTHQGAHPRIGAIDVIPFTPISNITMEECVELARKFGERYYNEL
KIPVYYYEEAALRPERTRLEVIRKGQYEALKEEVTNPERHPDVGEPKLHPTAGATVIGAR
KFLIAFNVNLNTTDVNIAKTIAKRVRASGGGFTAVKGIGLALEEKGLVQVSMNIVDYDKT
AIYRVLEFIRMEAARWGVTINGTEVYGMIPAAALIQSAEYYLQIDDFDPSQVLELKLLEL
MREED
>tli:Tlie_0374 transcriptional regulator, IclR family (A)
METLTKKMDHVEKITRVMEVLCRDRATYSLRELERLTGVPKSTLHRILTSLERQEWVYKD
PASGSFRPGIRFFLLNNRAFFYQELIEKAQKQMEHLVRQTNKTCLMSVLEGSVGLCIHSV
EPPHPVKYVAHKGMAIPLHAGASGKVLLAFCNEHIRNRILAEIIPPEVDKQKLLAQLEEI
RRKGYASSREEWIPHAGDISAPIFDRRGNFVAQIGVAGLANSFEGQEEEIAEMVKEAARN
IGSSL
>tli:Tlie_0375 short chain enoyl-CoA hydratase (EC:4.2.1.17) (A)
MEGTAKVSVLASVLEGGIGRVTLNRPESMNTFTLELAQELNDALWAMEEDERVKVVVLDA
AGKHFSTGIDLKEFLAQERHELREFLRIMDQHNFTLFRMAKPVVAAVQGYALANGTGLAL
ACDFIIAADNAVFGTTAVNVGLICLEPGYQLSRWIGPKRALQYVLTGEFIPACKAHEMGV
VWKVVPQEALLEEAMSFARTLAEKSPLAVRTGKRSLQQMEGLPLERAIEFAGERFAALGL
SEDAKEGLAAFLQKRKPVWKER
>tli:Tlie_0378 hypothetical protein (A)
MASRMTTGGRSYVVARNSAKGDFELVSRMKYPYVIIEGKRPLLRLVKFVDFMSSTPDPVE
NGFFVACSRPYEGENITYEGYASVIVEVMDYVKKSGLRCCIIFSSSACVYVHPDETIEAS
VTPDEYIDLV
>tli:Tlie_0379 Carnitine O-acetyltransferase (EC:2.3.1.7); K00624 carnitine O-acetyltransferase [EC:2.3.1.7] (A)
MQNIPKLPVPPLEETARRYLSWIAPFVDSSVLKEAEECVEELLSENGAGIFLQRKLEDFS
QREDVANWLEPFWIEAYLSERRSLPLYSNNVFYKLALPPTSNEKEKIWRAASLCHWAGRF
YNLVMQDELEPEWDHGQRLCMSQYKKLFGTTRIPRKSIDEIVSICDGEGSAVSRHITVIR
EGCMAFVDILDENGEVFPVERLASGFMHILKNINHREGIIGAGVFTALPREEWASIWEIL
EREELNRHTLNKLKSSLFVLSFDDASPRTLEDFTIKGLVGSGRNRWCDKSLDIIVFEDGQ
VGLTMEHTYLDGSVVVRLCSYLVSNVKKEQVGYFGAEDCLPWEKGVLLGDEELEGKLAEA
EKWLESAKAKSFFRVVEQEDIGRTSLRLKGITPDAFCQMTLQLAQYKAMGKFVNSYETIM
MRHYHHGRTEALRAVTFESKEFVRTMLDKLSSPNKKWEAYIRAQKKHKMRIALCKSAKGV
ERHLFGLKSIYDHGDMFGVTLKSPPSLFESRSWKILNHSTIATSTSSPDGLELVCYGPVV
EDGFGGRYLVFDDKVFFCLSARKEQAETLEILSKSLMEAIIMTYRIANL
>tli:Tlie_0380 protein of unknown function DUF6 transmembrane (A)
MLYILGLLLAVFASALWGTTGPFFRIAGQWGLDVITVNFVRYAVCSLALLFFVKKGNTKS
WDWKSPLFILGSSGMLLSSLGLNVAFMRISIGLSMVIYYSAPCWVMLGSWLFWRHKVTMV
QVVAFFMALLGIWKALGGAQAQGTLDLVGVAAALLAAMGYATYVLNGHFGPGRNDRLGMY
ARTFFVATAIMTALAIYSGNLGVLLGIPLRAWLVLFYLAVFCTLIPYGLFILSLRFISGN
AASIATMSEVPFSMMWAFFILSEVPETSAVVGGAIVLSGVALMSLERKPRRSSLGKKGER
GSSPAE
>tli:Tlie_0381 phenylacetate-CoA ligase (EC:6.2.1.30); K01912 phenylacetate-CoA ligase [EC:6.2.1.30] (A)
MKEGRKTKELKELIRRVWERVPHYRAKMEDVGVTPEDISSLDDLRKLPFTTKEDLRDTYP
MGLIACDRKKIVRFHASSGTTGKPTVVAYTRKDIKTWTSAMASCLSRAGVRSEDVVQVAY
GYGLFTGGLGLHYGAEELGCAVIPASGGFSERQLMLMEDLGTTVLACTPSYALKLSEMLS
QKKRNLKLRLGIFGAEPWSETMRHTLEEGLGITALDVYGLSEIMGPGVAMECPAKEGLHL
AQDFFIAEIIDPDTGRPVEEGKEGELVITTLTKEALPIIRYRTRDITRILPGKCSCGDSG
ARIARIRGRSDQMLIIRGVNVFPTQVETALGRTPGLSCHYYLEVVGKEGHKDLHVYSEML
EHLSPEAEERLKAKALSNLHNILGIRVELHLLPPGTIERSEGKSQRIRSAI
>tli:Tlie_0382 transposase IS116/IS110/IS902 family protein (A)
MNNCIGIDVGKQELVVFDGKNHRIFPNDEHLSQLHNYIKSRGKDVKIIFEPTSTYSRRLE
ELCITNSIPFKKVNPSIVPNLRRVENIRSKTDKSDSQLLFLYGSREDVVESAPKDNWPKS
VISILNLYQIFQRNRIALQGSLDALIREPYMLEDSCNLIKEEIRRHKAMEEKMLKDAEGL
VIENGREDMLQFLKSIPGIGIVTALYLLVFFFKFPDANRKQITALAGLDPIQHQSGSSVH
GKPRISKQGSSLIRKILYQATLSAARYNPYIRKHYENLKKSGKPDKLARTAAARKLLLLA
FSIFKYKRPFTLEYEPVN
>tli:Tlie_0383 LL-diaminopimelate aminotransferase apoenzyme (EC:2.6.1.83); K10206 LL-diaminopimelate aminotransferase [EC:2.6.1.83] (A)
MPYIANRVNAGEEGVFCLLQDWMTQARKDGKEIINLGVGSPNRRPADPILRELLETATED
KSYEYPFIDPQLPEAIAGWYKDRFGVSLEPKNQVLPLWGSQEGFAHFPLVAMERGDLCIL
PDPGYPIYHYMPNMVDGCSWHLPLEEKRGFMPDFSLVPEDVAQRARFMVLNYPNNPLGVG
ATLETLEEAVKFCKKHDIWLIYDNAYCELAFDGFRPPSVLEVEGAMDVAVEVNSFSKTFN
MAGMRIGFVVGNERFIKALGRLKGNIDYGLFMPVQKAAIRALTHPERDGIIAVTRQMYQE
RRDAFIEAAAQKGWKVTPPMGSMFIWAKVPECDDDMAFVEFCIKEAGVVVTPGRAFGEKG
RGYVRIALVRETETLAEAATRIAEALERWACSRA
>tli:Tlie_0384 protein of unknown function DUF82; K09122 uncharacterized protein (A)
MSITLVFHGDLLYFLRNAPESTERRVAKVFERIASVKDLIESQGVPHTEVGRIELGGEGK
IFGYIPNHGETIHVYPLTPPVNATKPSLLRPNPVAEVSFVADVNVGRLAKLLRLLGFDTL
YDPSWQDKELANLASKYNKILLTKDRELLMRKSINWGKLIRSISPWDQLAEVILFYGLSD
QIKLFTRCTNCNQVLEPVSKEEVLDRLEPLTRLMYNQFTQCPACGKVFWRGSHHKHIEEK
LRRIAGCS
>tli:Tlie_0385 protein of unknown function UPF0047 (A)
MLIRLNIKSTQRTQMIDITAQVKKEIERSGIDSGFCTIFVPHTTAAVTINEAADPDVSRD
FMKEIDKIVPFDDDYRHMEGNSAAHIKSSLVGISERLIVEEGKPLLGRWQGIFFCEFDGP
RNREVILKIERGC
>tli:Tlie_0386 trehalose 6-phosphate synthase (EC:2.4.1.15); K00697 trehalose 6-phosphate synthase [EC:2.4.1.15] (A)
MTDRKSKDRFIIVSNRLPIKMEKEGTSWKVSSSAGGLVSALSPILKDRGGIWIGWTGATE
PVGLRTCREILDKMSKEIGYRIFPVILNQEEVSLYYYGLSNEIIWPLFHDLPGLANFEPH
YWKAYRNVNGKFARVVARHSKKDDLVWVHDYQLIPLARKLKELGVERKCVFFLHIPFPSP
DIFMKLPWRYELLADLMEYELVAFQTAQDRKNFLSCLNSFSKKFKTYGRGPVVEVTDGNR
TFKAAYIPISIDFKGFTTMAGAEKVHSILKQYKSRLHRKTVILGVDRLDYTKGIPLRLRA
FQMALEKYPELHENVTLVQIVVPSREEVPAYSELKDKIEKLVSSINGTFTTPGWVPVHYM
YHSVPKDELIALYRLADIALVTPLRDGMNLVAKEYCACKLDNDGVLILSEFAGAAAQMYR
HALIVNPYDIEGVAEAILKGVSMPQREKKARMRSLRKNIREQDVFWWVNNFLRVAAGKTL
VDFPEKELAPILYGIKSKRDEAF
>tli:Tlie_0387 ribose-5-phosphate isomerase (EC:5.3.1.6); K01807 ribose 5-phosphate isomerase A [EC:5.3.1.6] (A)
MVKFYVVEEVIKEIKSGMFVGIGTGPAVECLVKEMGRRLVGGELVDIWTVPCSKKMELWA
KECGVPSTDLDDRGLDIFVEQVDMVDVELMALKNSGDFVDGKVAASSANEVVVIATEGPV
ENLAYYKGPLAVEIIPFGFMATLKRIYEMVGEPVLRRDPLLNGPLVTERGNFMVDVYFER
LPVNMATINEKLITIPGVVETGFLGGLPHRVYISCEEKVKVLCRGRKV
>tli:Tlie_0388 protein of unknown function DUF6 transmembrane (A)
MNFLKGILMMLTATVFFGTLGPAERVALENGVTPAGVSFVRAGVTALAGVLYSAFKAPHA
LKISVKEFFTFALTGLFGVVFVLYFSNIAFVTIPVSLTVLLFYTNPFWTIMIAAFLGKEK
ITAFRVVVIIVGFLGVWLAVGSPFSGDFKLSGAFFAVASGVGYSLYMVNTRYGTGQKAPL
KTFVQMFIWGTVIMAAIMAVRGEIPDLGSVPPKGLLAVAHLALFPTVLSYALISMALRYI
PSVVASLTSMTEIVFAGCFAYLLLGEKPTLGAVLGGTLIMGAVVAIILEDKWRRRGLPRH
GSN
>tli:Tlie_0389 hypothetical protein (A)
MKSNHPRTKYMIPVLLLLVALLAAPLPAFGAMGEIESLRFSDMSSDLISLDGTKSPDGTP
EAHFVVSIKGIGALSNVEIRALGTGQTWGRSSNKMLIQDSKGEILMEPGGSVPLLPFLGF
LTLHIYIADNGEAFSVSQQYEVTVTFLDGSTAKGRVAVEEQGTSPPGETFPMEVVNLGIG
NQDLTRRSEVIQPDGFRDAHFRVRFNAISVVTEIVVRNLDGTSSAWDTVPGNGIWGICVV
KDGDIKNRSDGSVLFTVEGDTTLDLWFSDNGSVNGGDTSYEVIVKLNDGTTLRGSTPPYS
QPSSTPGSETIVSAWLYTPSEVDITNKGETLGGDGEPDWLIKAELKGKNRIISFIVRGDD
ETSEWDTLPQNGKWLIGVTDSQGNIINNERGAVSIPFDGTLKVNLWISDNGSLSQGNTSY
KLIAVAEDGRIYERKIIRTITLEEPLPPKITATKEAKARFLGKGPKNYLRKGEVSSLLEP
PDANVDAHVELALSNVNGTIKSITIQKMGGGGLKWDTIPGNGNWNIVVTKTASGGILSNA
DGSISLTVSGNTTLHLWLADDGVFGSKPDLFEVIITMADGRKIRTPIH
>tli:Tlie_0390 hypothetical protein; K07321 CO dehydrogenase maturation factor (A)
MFLLFVCYYPSGLEFYPAFSFLCEVLRLGKVIVCGKGGSGKSTVTALLARYLVVSGRSVC
VIDADESNTCLYRMVDLPHPGRTLAEELGGRPAIVKNCSSVCFDETNFPQKLHVKDLPCS
CTSCRDNLYLVSIGKIKEMGEGCSCVMTDLAKQFISMLYAGSWTYLIDTGSSMEHIGRSL
YDVCDAFLMVIDGTWESLELAVKMKEFAERLNKKIYWVLNKVKDSNLTFMAKALEERGLK
PQGVVPYISLFEEAALRGNPLPLQKEVIRNIESLASALAFGSQLESAFITSCMK
>tli:Tlie_0391 intracellular protease, PfpI family; K05520 protease I [EC:3.2.-.-] (A)
MQNKIGILVENDFHDIEFWYPYYRLQEAGFEPLIVAPVAPMLYRGKYGTTIEATYDPQRL
KGKMLRGIIIPGGWAPDKLRLSKEILELVNQVYDSGGVVAGICHAGSVLASAKIVQGRKV
TSYPSIKDDLENAGAQWVDEVVVNSQNIITSRKPSDLPYFMQEVIKALSS
>tli:Tlie_0392 nitroreductase (A)
MNETIQNILARRSIRRFQEKQVEREKVKLIVECAFAAPSAGNSRPAHFIIVEDKKVLRSL
GEAHPFGKMLKACPLAIVVCGDPTQSDLASLYWEEDCSAAMENILLASQALGLGSVWLGV
QHNPQVEFAVKEILSVPSHIKVLGIAAIGYPAEKKDPHEGILDGKVHLNKW
>tli:Tlie_0393 DNA gyrase subunit A (EC:5.99.1.3); K02469 DNA gyrase subunit A [EC:5.99.1.3] (A)
MERNSGTLPFGKVVPLPLEEEIKHSYLDYAMSVIVGRALPDVRDGLKPVQRRVLYAMLEL
GLRHTQPFKKSARVVGETMGKYHPHGDSAIYDTMTRMAQDFTMRYPLVDGQGNFGSVDGD
PPAAMRYTEARLSFMGEMMLSDIDEETVDWGPNFDDSLQEPLTLPTRLPNLLINGSTGIA
VGMATNIPPHNLGEVIDALCYLLEEPQPELDEILRRMPGPDFPTGGIILGRDGIVEAYQT
GRGKITVRGKTHVEEGKRGKSAIVITEIPYMVNKTSLLENIAKGVQNKVLDGITDLRDES
DKRGIRIVLELSRDADPNLTLRQLYRRTQLQTTFGIINLALVDGEPKVLSITQMLSLFLD
YRRSVVRRRTAYRLRKAKERAHIVEGLLKAIDMIDEVIALIKGSKDTAEARAGLIEQFGF
TEAQAQAILDMRLQRLTGLEKYRLEEELAGLLADISRYESILSSAAVLDEVVKEELLEVK
TKFADKRRTEIMSAEEDVEFEDLIPEEEIVVILSRDGYIKRMPLQTYRCQGRGGKGVKGA
TPRSGDEAAIITVSSTHRDIFLFTSRGRVYAIKGHVLPEPKVGKGRLVSNYINLDANESI
VAVADSKLKGAKYVFFITEKGTAKRMPAEELVNLTRAGRIVLSLGEGDKIARVRFTSGED
ELLFVTAHGKALRVKEDEFRPMGRQAKGVRGIRLASGDIVVGCDVIKEGKQTFLVSAKGV
GKRTEYSEFTCHHRGSGGVKAMSISDKTGLLVGSWSLAPEDEVMLMTSMGRVIRLDAKDI
SILSRVATGYRVVKLEEGDEVADVSVIHGNEDEGE
>tli:Tlie_0394 phosphatidylserine decarboxylase related protein (EC:4.1.1.65); K01613 phosphatidylserine decarboxylase [EC:4.1.1.65] (A)
MKIASEGRASILVALALCLGFSFLNIYLAALFGVVGLFLLWFYRDPEREAPNIEGAWVSP
ADGKVVEIERAYHPFTGEACKVGIFMSPLDVHVNRCPYDGDVAFLEYAPGKKWMAFEPKA
SELNERFYVGLDTKRGRAMVVQIAGFLARRISSTVNMGERLKRGDRIGMIKLGSKVDLYL
PDGVNPVVKVGDRVKAGISIIGEDSFEEKA
>tli:Tlie_0395 CDP-diacylglycerol/serineO-phosphatidyltransfera se; K17103 CDP-diacylglycerol---serine O-phosphatidyltransferase [EC:2.7.8.8] (A)
MRKRREKIPFRKLVPNMITSGNMLCGMLSLVLTLHGHYVPSVILIYMAVVFDFMDGKVAR
LMGGSSAFGGELDSLADVVSFGVAPAMLIYAYYLRGFGGAMGALAVAFFALCGALRLARF
NVEHAPGPFKGLPIPAGGHFLASFVFAGIAVHPAVMALIAVGTGLLMISSVPFGNLKGIK
KGFLNKQKAAFLWVLAFSLIFVLREKAPLAGIGIYIASGFVGIDWSKWLSSQEDEAYTRK
NND
>tli:Tlie_0396 proton-coupled thiamine transporter YuaJ; K16789 thiamine transporter (A)
MKDERIKLIIEGALAASFALALSYLRLWHMPQGGSVTLENVPILLFALRRGLKAGVGAGA
IAGILQLILSGYVVHPVQALLDYPLAFGALGAAALIKKPLWGGLALGSGLRFLCHLLSGV
VFFGSYAPEGTNVWVYSAVYNGSYMIPNLVLAVILTYLIWPRLKNL
>tli:Tlie_0397 Pyridoxal-5'-phosphate-dependent protein beta subunit; K01733 threonine synthase [EC:4.2.3.1] (A)
MGLRIYCPECGKSYEPHLRPPRCLCGKPLSSTTDWQTLDMDSSKRGIFRYSSALPLVNED
LSMGEGGTPLIPALGRENLFLKLDFLCPTGSFKDRGAVMVVADAVEAGCDSLVIDSSGNA
GASVAAYASRAGIKAHVVVPKGTSEVKKKQIAAFGACVVEVPGGRSDAAKKGLEMAEKMF
YASHVWNPLFLEGTKTVAFEIWEQLGGVAPDAVLSPAGNGTMLLGLYKGFRELMKRCLTK
RMPKIFAVQAEQCSPLYNAFTRQRKRIGKTIAEGIAVSDPPRLNEMLSAVRTTGGRVVVV
SEEKIAAEQVRLAKEEGLLVEPTSAVAPAAEGILREKGLITASDLVVIPLTGSGMKKPPA
>tli:Tlie_0398 hydro-lyase, Fe-S type, tartrate/fumarate subfamily, alpha subunit (EC:4.2.1.2); K01677 fumarate hydratase subunit alpha [EC:4.2.1.2] (A)
MGVREIHVGMIEETVRSLFLKANTSIGQDIYNALMDMKEKYERSPLGKDILDQILKNHDI
ARDKGIAMCQDTGMAVVFLDVGQDVHFVGGALEEAVNKGVKGAYEEGYFRKSVVSDPLFD
RKNTGTNTPAVIHTRIVKGDRVKILAMPKGFGSENMSALKMLTPAAGVEGVKKFVVDTVM
EAGPNPCPPTVIGVGIGGTMEQAALIAKKATARPVGSCNEDPRYSRLEEEILEEINGLGI
GPGGLGGTTSCLAVHIEFVPGHIAGIPVAVNICCHACRHAEVTI
>tli:Tlie_0399 hydro-lyase, Fe-S type, tartrate/fumarate subfamily, beta subunit; K01678 fumarate hydratase subunit beta [EC:4.2.1.2] (A)
MIETIEIKTPMDDELVKRLKAGDRVLISGDIYTARDAAHKRMIEAIEDKEPLPFDLKGQV
IYYVGPAPAPPGWVVGSAGPTTSGRMDPYTPMLLKLGLKGMIGKGRRSQEVKKAMKKYKA
VYFGAVGGAAALLAKSVVRVEKVAYEDLGPEAVMKFTVRNFPAIVVIDAHGNDLYETEPV
RWARIKK
>tli:Tlie_0400 YidE/YbjL duplication; K07085 putative transport protein (A)
MHIFADLVKNNEIFILVLTTAIGVFLGKVAVGKVSLGLSGCLFSGLIFGALGLQVGKTFF
YWNLIIFVVSVGLLAAKDVIIFMKNYGLKFAALSVAVTGVGAASTWVFTHFAGGFVDPYV
AAGTYVGALTSSPGLGAALESSAGNPGVVAGYTIAYPFGVLAVVLFVQLAPILLKIDIEK
ERADLEEMVNLLNDKRTGDDSKTYLNEFSIASFLICIIAGMFVGSIFIPVPWIGKVSLGT
TGGALLVSLIFGALQKIGPLDMCMDRKILAILRDMSLAFFLTSAGLMAGPAIIEIFLERG
FVLVGISVITAFLSILTGYFLGRKLWKINWIILAGAICGAMTSTPGLGAAISATDSEDCA
AGYGAAYPVALFCMVIFTTLIVKTVN
>tli:Tlie_0401 methylmalonyl-CoA mutase (EC:5.4.99.2); K01848 methylmalonyl-CoA mutase, N-terminal domain [EC:5.4.99.2] (A)
MFDKEELEKIKEGTKKYDEKVQKSLQKFPERKGEFKTGGGLPLERLYTPAHLEGRSYVED
LGFPGEYPYTRGVQPTMYRGRFWTMRQYAGFATAAESNARYRYLLEQGQTGLSVAFDLPT
QIGYDSDHPMAQGEVGKVGVAIDSLADMEVLFDGIPLDKVSTSMTINAPASVLLSMYIAV
GEKQGVSADKLSGTIQNDILKEYIARGTYIFPPKPSMRLITDIFEFCSTHVPKWNTISIS
GYHIREAGATAVQEVAFTLADGLAYVEAAVSKGLDPNVFGRRLSFFFNAHNDFIEEIAKF
RAARRLWAKLMKERFGVTDPKALMLRFHTQTAGSTLTAQQPENNIVRVAIQALAAVLGGT
QSLHTNSFDEALALPTEKSVSIALRTQQIIAYESGVANTVDPLAGSYAIESLTNEIERQA
LEYINKIDEMGGMLRAIENGYVQQQIQDAAYNYQKAVESGEAVVVGVNRFTVDEQGEKRE
LLKVDPKVGENQVKALQEMKSRRDGEAVRRALEVVRETARDESRNLMPAIIEAVKVYATE
GEICGVLREEFGEYQENIVL
>tli:Tlie_0402 cobalamin B12-binding domain protein; K01849 methylmalonyl-CoA mutase, C-terminal domain [EC:5.4.99.2] (A)
MSERKIRVVVAKPGLDGHDRGAKVVARALRDAGMEVIYTGLRQTPESIVETAIQEDADAI
GVSILSGAHEHYFREIIKLLKEKNAEDIIVFGGGVIPEDDVPALLEMGVGAIFGPGTPTK
TCIEWLEKAVAEKRKK
>tli:Tlie_0403 methylmalonyl-CoA epimerase (EC:5.1.99.1); K05606 methylmalonyl-CoA/ethylmalonyl-CoA epimerase [EC:5.1.99.1] (A)
MKPVVVDHIGIAVKSIEEALKFWEATLGIKCEGVEEVQEQKVKTAFLPIKDTEVELLEAT
DEDSPVAKFIEKKGEGIHHIAIRVENLEEALEELKQKGVRLIDEKPRYGAGGARIAFVHP
KSTGGVLLELSERN
>tli:Tlie_0404 carboxyl transferase (A)
MSERNIGELCEELLRRREEARSGGGAKAIEKQHQKGKLTARERIDKLLDPGSFVEIDEFV
EHRCTNFGMEKKVYPGDGVVTGYGTIDGRLVYVFSQDFTVMGGSLGEMHAKKICKVMDLA
VTNGAPVIGLNDSGGARIQEAVDSLSGYGNIFFRNTLASGVVPQLSAILGPTAGGAVYSP
ALTDFIFMVDKIGIMHITGPAVIKAVTGEDVTSEQIGGARAHNQISGNAHFFAANEEECF
AQIRKLLSYLPSNNMEEPPFVETDDPVDRTEMALRDIVPTNPNKGYKVQDVIEKIVDNGE
FFEVQPMWARNIVTGFARVGGYVIGIIANQAAVMAGCLDIDASDKASRFIRYCDAFNIPI
VTFVDVPGYLPGKAQELGGIIRHGAKLLYAYSEATVPLITLVLRKAYGGAYLGMCSKDLG
ADVVLAWPQAEIAVMGAEGAANIIFRKEIESAEDPQAERAKKIEEYRAAFATPYQAAKRG
FVDRVILPEETRLEIYNALVQTEGKRALRPRRKHGVMPH
>tli:Tlie_0405 sodium pump decarboxylase gamma subunit (A)
MGMTTFAERFSQGTSGAVALAMIAFSVVFLVLMGLTLVIYAVRFIAAGNKKEQPAGKGGG
AVKTATSAPSAPVAPKVAQVAAKDEEIAAVIAAAIAASCGGVVTSIRRAAPVSTGRMKAA
KAWKLAARMELSEGLE
>tli:Tlie_0406 biotin/lipoyl attachment domain-containing protein (A)
MARKYRITVNGTSYEVEVEELQAAAAPAPAAAPAASKPAAPAPAPAPAPTPAPAPAAAPA
SAPAGGEVVEAPMPGKVLKVAVSVGAQVNSGDVLLILEAMKMENEIQAPVSGTVKEVRVK
DGDSVNTGDVLVVLG
>tli:Tlie_0407 sodium ion-translocating decarboxylase, beta subunit (EC:4.1.1.70); K01572 oxaloacetate decarboxylase, beta subunit [EC:4.1.1.3] (A)
MELYFKALSTILTQSGFAGLTLGNIIMLIVAFVLLYLAIAKGFEPLLLVPIATGCLLVNL
PLSGIMDEGGFLRYVFFGTEHEIYPVIIFMGIGALTDFSPLLANPITFLLGAAAQLGVFI
ALFGALMLGFTVQEAASIAIIGGADGPTSIYLTMKLAPQILGAVAVAAYSYMSLVPLIQP
PVIKLLTTKKDRAIRMDSLRPVSKRERVLFPIICTIAAGLILPASVPLIGVLMFGNLLRE
CGVTERLSHAAQNEILNATTIFLGLTVGATMQADSFLTIGTIKIIFLGLVAFIFSTAGGV
LFGQLMKILSGGKINPMIGAAGVSAVPMAARVVQRVSAQENPSNFLLMHAMGPNVAGVIG
TAVAAGAMLTLLSN
>tli:Tlie_0408 Methyltransferase type 11 (A)
MDNVVSYFDAIAPSWDKKIQVDYRLIKNILQEVQSPTGPFKSILDIGCGTGTLFPLLLER
LQENGTLWGLDPSAKMLEVASAKFNDPRIKLIKAFSENIPIEDESIDLITVFSCFPHLED
KRACLKEWFRVLVPKGMAFVFHSQSREKINSIHKALPSPINNHLLDCAETVAQWASEEMF
SVLKTQDDDTMYLLILQKP
>tli:Tlie_0409 hypothetical protein (A)
MATRKLTGCSLFVALGILLPMLFHLFGLGKIFLPMHIPVFLAGLLLGSREGLLVGTLTPL
LSSLLTGMPPMVPPIAQLMIFELGTYGYVSGKTREKGMNIYISMVLAMTAGRTVTGIVGW
GLLPLFGLPRFPLLFPFTTSLVAGLPGVIMQILVLPPLTFALERATIYIQGREHEKVG
>tli:Tlie_0410 hypothetical protein (A)
MNISTFIREEVKPALGCTEPGAVALAASVAAKELASDVERIHLKLSANIFKNGLSVGIPG
LKSKRGNLLAAALGALGGNPDKGLMVLEGIGEETQQKALRMLQSGGVTQEVVQDVPSVYV
EADVYGGGHSASCVVSGKHDRVVEVRKDGNITRRLLEVDSTSQTRPRHVDELMNMGMKEL
WKLADQITQEDEEFLVSGAEMNLKVAEAGLKEPWGIGVGYTINMQDFSREDILMGIKAVC
GAAADVRMAGGSYPVMSSAGSGNHGITAILPPTIVAKRLKKDKRSLAEALALSHMVTSAI
KAHTGRLTPICGCAVAAGSGAAAAIVRLCGGTYQQAQQAVGFLAASLLGMICDGAKEACA
LKVSTAAGEAYTSALLALKDRSFPVAQGLISEDFVETARSIGLLSREGMVTTDLVMLKRL
SELNGL
>tli:Tlie_0411 lipid A biosynthesis acyltransferase; K02517 Kdo2-lipid IVA lauroyltransferase [EC:2.3.1.241] (A)
MAENKDRRNNFIWGAIKFFMHLTSILPHKVAVRLGGFLGLCVWALSKKKVDEAEKRCVEV
LGVGVTKARKIVRDSYVNLGRGFSEFVLLPKLREGLFEYVTVHGEENLKSAFSQGKGVIL
LTAHIGNWEFAAAYLGLSGYPMNAIGAEQRDERITNLIEDLRASCGVKTIGKGFDLKSAL
ACLKRGELLGVLLDQDFRDKGVVVPFLGVDASTPYGPLKMADKLGALIVPLFIIRREDGI
RHDLYFLEPLQPKGSKFEDSLEESAAMCNDVISQWILRFPGQWMWLYDRWASTRERKR
>tli:Tlie_0412 hypothetical protein (A)
MILAMDPGRGKFGWAFGTSKGELLLCGITPTDRMEDFIDAVLREEGALLESWATEGDKPF
TLERPEMVLLGKGTGSGLFRKVLEAKGVQYVLVDEAFSTLKARNLYWRLHPPRGIMRLIP
RSLRVPPRDLDDLSALVLLERWVEESRNR
>tli:Tlie_0413 hypothetical protein (A)
MKKLPRLKVYMEQPGFGVGCVELEYGEEEMKSFPMAGVRHQVGELLVKIKENYKDRLELD
LVDPRNIVALKDVLLLGIKSTEVTWVLNRKVIFRGVPDWDTIKKAIDQALQ
>tli:Tlie_0414 Cl-channel voltage-gated family protein (A)
MNFMRKSLLSITAEIGILFYSLFKWIFLAILAGVVVGAAASLFLLILHESIDFVLKYSPW
SFVLLPAGLVVSTYLVKTFAPDAAGHGTEKVIEAIHMRSGRIPIVVVPVKLLATVITLSV
GGSAGKEGPCAQIGAGITSSMASLFRFNDIDRKKLVVCGISAGFASIFGTPIAGAIFGLE
VLFIGQVLYDVLLPSFISGMVAFQTASLLGVEYFKFPVELHATFSESGFVLAIASGVFFG
LVALLHIEIIKAVEGLSGKTSIGPYKKAFYGGCLLLVLGLLFGTRYFGLGTETIEQALSG
KDVPLLAFFLKPIFTSITLSVGGSGGILTPTFFVGATSGVTFAKIFGLDPMLFACIGFVA
VLAGAANTPIAATIMAVELFGSSVTAYAAASCIVAFVISGHRSVYPSQILARPKSPVFRC
NGNEPVEKVSHEVITRETLIPYLREQLKLYWNRKTFHLRDQRKDDEVQ
>tli:Tlie_0415 aspartate racemase; K01779 aspartate racemase [EC:5.1.1.13] (A)
MSSYNNKILGVLGGMGPAATAEFLRLLATMAPAQRDQDHPKIYLLSNPQIPDRTQAILGA
GEDPFGLIKEGLETLAKWGAHILAVPCNTAHFFIDKMGDLLPAPLVHIVTSTLDEALNKD
ERGAWLLATEGTIKTGLYDAHASQKGFQLYKPNPNVQRTITSAITAVKEGRPDKAKKALR
NAVEELWSEQDLPVIAACTELPIAYEAASLPKERMISSLEALARACIKELY
>tli:Tlie_0416 Patatin; K07001 NTE family protein (A)
MRMPKKGALFFLSVWVAFFMCFFNGVTAAADGGVVLVLSGGGIRGLAHIGVIKALEERNV
PVVGIVGTSMGSLVGALASCGYDAPQLEKIIGDIDLTELLYDRTAPSKMAIGERALAEQQ
TLLRIDMDKSWRVEGPKGAMQGKRLIERFARWTSVCPVNNFDNLPVPFAAVATDLVSGEA
VVIRQGDLASAMRASMSIPGLFEPWEMDGRLLVDGGLAANLPVRIAKKIFPNHPIVAVDV
TGKGKSKEEIRTVMDVIDQSITVMTRRTVEEDARYADVLITPDVSKVPILSTRGWDEIIE
RGYIAAADKMPEVLALFGGGGVAKTGRMRPEKPVVESIAIEGMGGEVAKEILESCEDCIG
KPLDVSRLQEVCRSLREREGIKEASYVVQRKTSSTAKVIIKVEKEPPYQFVLSGYASNLS
PNRQLYGDLFMRDVVYEGDVLYVKTGIGENWGAQVGYLGIIDDESMRFGLDLFALKEEYQ
PEGLGAYEWKKYGLTVGEYIKTGELRWYLGYKMGEARYEGENHSFHGPSIGIAWDNRDDP
IDPEKGTEINVAGWLEDNSMLLGRVEVRSILPLGQSSKVIFRGGAILGDQGRPWFSAYLG
AKNELYSRAYHPLKGENAAWAGLTYRKALTESWWGRVYVDLFATGGRVYPEDWEDAREVW
ETGLAVTLPGKILDGKIFVVYDDEGDWSFGYSLGSPRDYGELVYP
>tli:Tlie_0417 prolyl-tRNA synthetase (EC:6.1.1.15); K01881 prolyl-tRNA synthetase [EC:6.1.1.15] (A)
MAKNITPREEDYSQWYLDVIKAAELADYAPVRGCMVIRPNGYSLWEMIQKHFDEAFKDTG
HVNAYFPLLIPNSFLEKEADHVEGFAPECAVVTHAGGEELEEPLVVRPTSETVIGHMYSK
WVQSWRDLPILINQWCNVMRWEKRSRLFLRTSEFLWQEGHTAHATKEEAMEETLKMLGVY
RKIMEEVLALPVITGEKSEGERFPGADNTYTCEAMMTDKKALQAGTSHFLGQNFAKAFDI
TFQSKEGTLEYAWTTSWGVSTRLIGAIIMTHSDNDGLIVPPNVAPVKAVILPLGAEEAKV
TELYEPKAQELAATLNDILGKRSVKVDTNYHMRPADRFFYHLQRGVPLRIELGEKEYSKE
SVRLVRRDTGERFDVSWDRAPEVVKETLEAIQANLYKRAKDFRESNTHFVESFDEFKKVL
AEKGGFIKAYFAGSKEDERAIKEETMATVRCFPLDEEHARGKCFYTGKEGARLAIFAKAY
>tli:Tlie_0418 Appr-1-p processing domain protein (A)
MVSERKVGKTVIRLVKGDITQYDGDAIVNAANNHLWMGAGVAGAIKRRGGESIEKEAVER
GPIKVGEAIVTEAGDLDVDYIIHAAVMGQDLKTSEAIIREATQNSLYKCDELGIERVAFP
AFGTGIGGFPVDKCAKAMLEEVVLYLEEEKDTNLREIAFYLFGEETYMAFARALEKVHVV
QGMEGE
>tli:Tlie_0419 deoxyribose-phosphate aldolase (EC:4.1.2.4); K01619 deoxyribose-phosphate aldolase [EC:4.1.2.4] (A)
MDIIEMLAKRAGITAAKAEAGFYERVKKEDVIGSIDHTLLSGTASPEEIINLCEEAVENQ
FAGVCIYPAWVPLAREVLQDKPQKICTVVAFPSGALPAVLKAKEIEWARENRADEVDVVL
NIVNILKNDKKALLEELKTLREAAGDICLKAIIETNLLTNHQKAMCVTLAEEARIDYIKT
GTGEKGPVTFFDVAFLKSLTSDSSGLKIKAAGGIRSMKAAEILVALGASRLGTSKALELL
SSRQC
>tli:Tlie_0420 hypothetical protein (A)
METQKSIDKLAETLGAVTARLVESVSRSNQLAGGLSPQLQELFDRWLSIIADEVLKSKDP
MGKINIEETSKRIGIDKSSVICLLQYLHRQGVVEIKEVTLVPGNGTDPEVCDCLIKR
>tli:Tlie_0421 homoserine dehydrogenase (EC:1.1.1.3); K00003 homoserine dehydrogenase [EC:1.1.1.3] (A)
MDILLLGFGAVGRAFCELLEERSSSLRKVLPKGEEIRVVGIGTRTRGCLYKSNGLPLSAV
LDWESKTGKLFGLEGVSCPNDSESLVEQGDYDLLVECTTSSLYSSAPIARAIKKALDRGK
AVVTCNSTMVYRHYFELKELAECKGGALLFDSAVVAGTPIFSYVRHFLPAVKVSACYGVL
NGTANYVLEMMEDGATLDEAVMEAVRKGFAEKDPLLDIEGTDSAIKASIIAQALMDAPFQ
ALDDMIIEGIRNVTPDMLRKAKKEGGRVKLVANIRRGSSSVEISVKPEIIPSENPVSKLR
GASKGVIITTDLAGEVYLASDGFGPRQMAYGLLRDSIEAGSQKMGPCN
>tli:Tlie_0422 PHP domain protein; K07053 uncharacterized protein (A)
MIKIDLHLHSNFSDGTLSPRELVHKAKKFGVSILSLTDHDTVSGVRDFMRECAKAGLSCI
PGVELSADAPFELHILGYRIQIDKIDEHLKTIRDHRKERNMAMCEKLQGMGIHISMEELE
EEAGGDVIARPHIARLMVKKGYVPDERTAFAWYLRRGGEAYVERKRFSPLECIKIIREAG
GLPVLAHPVLMGLDEKREIELVEQLVDEGLWGIECFAACQTWEQMNKWSQIADRYGLYKT
AGSDFHDGLRPGRKLGMGVPADLLPWSRLGARL
>tli:Tlie_0423 L-threonine aldolase (EC:4.1.2.5); K01620 threonine aldolase [EC:4.1.2.48] (A)
MKKIDLRSDTVTVPTQEMREAMASAEVGDDVYGEDPTVNKLEEVTAEKVGKEAGLFVTSG
TQGNLIALLAHCSKGDGAILGADCHIYNYEGGGIAAIAGVLPLLVDDTGGIMSKESVKKW
CRPHNVHFAPARLLCLENTHNRQGGNAVSPSVFREVAEAAKAEGLSVHLDGARIFNAAVA
WGVDVKEYTTAVDTVQLCLSKGLGAPVGSVLCGPKDFIEKARHWRKRLGGGMRQAGVIAA
CGLIAVEKMVDRLEEDHKNAALLAELLEEGGLHVEKPDKRTNMVYFVVKGEESKVEELTK
RCAARGVLFNALSKGRFRLVTHLWVTEKDVREAAKIIIEEAAAC
>tli:Tlie_0424 peptidase U62 modulator of DNA gyrase; K03592 PmbA protein (A)
MLKEMPDRKKVEAAAAFALDAVKSLGPYKADVYYIARKSAYVSFREGTPEENKAEVLWRI
GLRAVDPHGRQGVSDTDDLSMDGIKKMVEWSVANCKVSQPDGNVEMFKGKYESVDLKLFD
PEVLRLRHEDKVNFCMTMHQVASSQDKVRSVRSSSFGSGMSEEFYVSTEGVSFWERQTEV
SWGVAVVMESDGEMDMGGFGEATCSLRDVSLEKTALEAVKRTAVALGGKPVPTGQYTLVL
DPEVAAVLVEVIGELFLSSSIHKNRSMLKDKLGQQVASRVLTLIDDGRLPGRLGSSSFDA
EGVPTQRTIMMESGVVKSFLYDLKNAKIAGVNSTGNAVRSTGSLPDVGFTNLYMEPGKGT
LNDFLDAPGPKLYITELMGVHTVDPVSGDFSLGAKGALCESSSEYRPVAGITIAGNLMDL
MMKVSSVGEDLRFFGSTGGCSMVIEDVQVAGS
>tli:Tlie_0425 cell wall hydrolase/autolysin; K01448 N-acetylmuramoyl-L-alanine amidase [EC:3.5.1.28] (A)
MRAAKFFFLLMILFFSFSSARASFGAETLTLFVNGEKVGEVHSTAIGGARYVLLRDVAEA
LGFSIKEKDDVIASYGERTSLEFIPGAAAAIIQGQILALPYRLVKENGQWWFESDTTLKL
FGKFIEADRGKNVTLSWQKSSDEVVKKAQQNSQKTSEVESKKPQKTGTYGVVNAVRWGNK
DFGIRVVLDYEGPVKVGLVSGVGRLTLRFDGAAVSGSIGESPYPELVRMAVSQFGDRAEF
SFVHRAEKVERFKLENPSRYVLDFYDPKPIDKEAPKVVTVTQKKPAEKEAKTTPKPAENF
IPKANTKILVMVDAGHGGKDPGAVANGVLEKDINLKVAKLLVEYLRSKGMAAELTRKGDY
YLKLSERTQIANSKNASVFVSLHCNALPKGRHAKGVEIYLMALPSDKDAMELAKIENREL
LNGDLESTEAVDKKTKVLLQILGDMQQNAKIQESTKFAEVLFSKGKARGLPMRRVAQAPF
AVLRGAAMPSVLVEMGYLTEREEALKLKNPSYQKQLAAAIGSGIIAFLRK
>tli:Tlie_0426 Lipoprotein LpqB, GerMN domain protein (A)
MGYFRSNNEDKKRRLWKKLEDPRDYEDDYEDEEDGEVEHFDDSEEDYWEEDDIEEEELEE
LYEPPKVPLWVRVAVWVATVAVFFAIGYWGSDLAIKWMDKKGYLKQKNVISTSTEVAGLT
ENSSGGAVSQGALFQIYIPEKRGFIKEDVKVSPGLLEDELKQVLSIYIEKCSARGLLRPD
VKVLHVFRTGDRLYLDMNASFLESLKAGGEEKAGILITSIVSTVVENFPPITKVKFLIEG
KALQDRKPVDLSSFWAMPSS
>tli:Tlie_0427 RNAse PH (EC:2.7.7.56); K00989 ribonuclease PH [EC:2.7.7.56] (A)
MTERIDGRGFKDLRPITIERQYIKYAEGSVRISFGDTKVICTASVEDKVPQFLRGTGQGW
VTAEYSMLPRATATRSPRDISKGRLNGRSSEIQRLIGRSLRAGVDLTQLGERTIWIDCDV
IQADGGTRTAAITGGFVALVDALRTLHKNALLQGLPITSFVAAVSVGKVDGNIMTDLCYE
EDSRAEVDCNVIMNDKGKFIEIQGTGEAGTFSRQELNLLLDAAEEAIRRLFAIQRECLEL
TEEEVRLIESCSRDSVC
>tli:Tlie_0428 non-canonical purine NTP pyrophosphatase, rdgB/HAM1 family; K02428 XTP/dITP diphosphohydrolase [EC:3.6.1.66] (A)
MNLVPEIVFASGNEHKYLELKSKLAEVGIKLLFGPDVLGESLHVVEDGSTYLQNSYKKAL
AWADRTGLPAIADDSGLEVKCLGWRPGIYSSRVAENDQERIQWLLSEMQGVEDRTARFAA
ALALALPGGGQCWLAEGFCWGRITLEPKGSFGFGYDPVFVPEGFDKTFAELGPDVKLRVS
HRSIAVKGLSDMLNGSYMVKSLLASSRQYGEVRGS
>tli:Tlie_0429 preprotein translocase, SecG subunit; K03075 preprotein translocase subunit SecG (A)
MKTLLVLVHVVVSIALITVILLQQRKQGGFSGIFGGGTQADMAGQWQRFTALTKVTVLLA
SVFIILSLLLVVSHG
>tli:Tlie_0430 Quinolinate phosphoribosyl transferase; K00763 nicotinate phosphoribosyltransferase [EC:6.3.4.21] (A)
MEWKQLERLADIYEAHPDVNRFFSASHEEIQSGLTTDVYFVKTRDVLESLGKLDAHVVAE
IFARKSGIYAGLPEVLRLLEGKGVKIYSLEEGEPFEGKEVLMRIEGPYSAFGMYETVILG
MLASSTGWATAARECVDAAGGKPVLCFGARHVHPAVAPVMERAAVVAGGCVAASCILGAK
LAGIQPKGTIPHAAILIAGDTVKLALAYDEALPEGESRTILVDTFKDEAEEALRVAEALG
DRLDGIRLDTPSERGGVTPDLVREVRWRLDRAGFGHVKIVVSGGLRPDTIRSLAEAGADA
FGVGSYIAHATPRDMTMDIKVVDGIPVAKRGRLPGKLENPRLKLFS
>tli:Tlie_0431 LSU ribosomal protein L13P; K02871 large subunit ribosomal protein L13 (A)
MVTNKTFMAKPGTIERKWYLIDAAGKPLGRLAAEVAKILQGKHRPTYTPHVDTGDFVVVI
NADKVVLTGKKDKQSFVYRHSGYKGGLKAVPFGVYMEKAPDRLVEKVVKGMLPKTKLKFH
KKLKVYAGPNHPHAAQKPEKLEI
>tli:Tlie_0432 SSU ribosomal protein S9P; K02996 small subunit ribosomal protein S9 (A)
MKGSSYYWGTGRRKTAIARVRIRPGSGAVKINDREVEEYFPRQVWVNHALEPLKVTGMEG
KLDVFVSAFGGGLTGQSGAVRLGIARALLKMNPDLRPVLKQGGFLTRDPRMVERKKFGLK
GARARRQYSKR
>tli:Tlie_0433 magnesium transporter; K06213 magnesium transporter (A)
MPERLEVIYEEILSLLAQQRFSEIKERLSSLEPADVSEILSEVPTPKRALLFRLLPKDLA
IEVFEHMEGSEREELLNSFTDKETAEIVENMSDDDRTALFDELPAKTVKKLLRHLSPEER
QIANSLLNYRPFSAGRIMTPEFIDLKASMTAQEAIQHIRKEARGKETIYTCFVTDHERHL
LGVVELEDLILANPETPVSVLMEDDPVYVTTDTDQEECAQIMSKYDLHALPVVDREKRLV
GIVTFDDVLDVVEEEATEDFEKMAGIQPVEDTYLNTGILALSRKRFLWLLICILTEALTS
SVLKNYSIALERVVALSFFIPLLIGTGGNAGTQSATLVIRGMTLGEIEWKNVGYVFAREI
LTGLLLGGTLSLLAVGRAYMLGTGAGVALTVALALIAVVLIGNLAGALLPFVARLLRIDP
AIMSGPFITTIVDVLGLIVYFEIAEHVLNL
>tli:Tlie_0434 transcriptional regulator, TetR family (A)
MGQDSTRARILSVAREKFARSGFHGTSMDSIVRAANLSKGAVYWHFKNKEALFMAVMEAE
VRRIEEYFLPKPEDGKKGPRAFFMESGERCLEILYRDKELRLLWIDLALQAQRSKDGGNQ
FSAFIRNKVEEVSNKLISKSLDVFPQLKIREQLDLKDVLRMGDYFFMGMVVNLGITLDLE
EAKAYWREMMGRLFGGEGIDERS
>tli:Tlie_0435 outer membrane efflux protein (A)
MNVRSKFFVGLLSLFLFLSAVFVCDARKVEASKLPELTISEVLKITNEANPVIAAASRRI
DQATARVLKALSSKYPQIDVSMVYQETEKEPLYPVYDALTGSKMPYYAQAGFRRTWKAAL
SMNYLLYSGGAVENNIEAQKLARKVAEAEFERTKQQVINEAKRAYYSLLSANDRCLVAQE
ALDLTKEHLRQVQAFYKHGVVPKNEVLRVQVAVSQAELDLIQAKSALDVAWLVLERVTGT
PMRDKYSLPSVKTGLAVLSGYDIPGAPQDLAMKLRPEIRALENARASALHIAAAAAGKKR
PQVMLTGEAYKVGDEFFPDDMDDWRVSLAAVWTLYDGEKTSAEVKEALASAEEVLYNLED
LKRAIILEVNAAMKKLEAAQKRIEVAKSQVEKAEEDYRMALKRYAAQVGTNIDVLDARVA
LVNAKNNYSDAVYETQIAKADLDFAIGISGLQSNGN
>tli:Tlie_0436 efflux transporter, RND family, MFP subunit (A)
MKKWIAFICVFALLGALMWYRGEQKRELENLTVEVEKLPVEVISLKDEVFYDVVNFTATI
EPEYTSAVVSKVSGRTVMEVKVDEGDPVKKGQILAILDTSIVDQQLADATSKFEKAKADY
ERYKALYGDEVISKQQFEQARTLYVQAKTALEQLRILKGYHFLRSPVDGVVALRAVDPGD
TVSSSTVAFVINQQDVVKVVGPVPESQYPMVEVGQEGLVSVDAFGGEVFKARVTRVSPTL
DPVTRTGTVELKLPSGGKLKPGMYARVSLSLGQRKVKVLPREAVRTLAGTGERICFVVSG
DTAVTRIIKTGEEQGKWVEVTGGLDPEDLVIATNSSKIADGVKIEVTNR
>tli:Tlie_0437 acriflavin resistance protein (A)
MKLPEISIKRPVMTLMFFLGVIIIGGIVLLNLKVDLLPDIEPPVITILTSWPGASAVDVE
QRITKEIEDEMSTVEGVDDIISNTLDGISAVSVKFKWGEDTQLKTGDIRDAISRVKYRLP
ADANDPIVLRITSGTIPVVEFTLTAERTFEGLYHFADRVVSDELSRVPGVGQVMIFGGKQ
REIKVSLKLDSLEGYGLSPAAIIGALKQENINIPSGSLKEGSTEYYIRVPGRFRSVDEIR
KLVVAVHKGRPVLLEDVADVVDGYRESIMHGWQNDKESVVLIVMKNGDANTVEVASAVKE
RMEELKRTRFPSDVNYTVVMDTSEFILNSLRNLSQSLIAGIVLVFVVTLLFLRRLPASLT
ICGAIPFSLVVTFIAMGKLGFTINVFTLSALAMASGMVVDNAVVTSDQIIYHIEKGERKK
VAALLGASEVGEAIMGSTLTTVVVLLPLAFISGLVGVFFKSLSVVMVLAVSASLFVSLTF
IPMMASKVFHRSPAEGKFLKAFARLFERMEERYGELVAWALENPMKVILLSLALMTFTIF
GFRLVGTELTPDPDTGDVQITFQLPEGTRLEETDKFVRKVIEHAEQTVPEARFVFGFDGR
EEEGFSIAVGQDAGPNIGTVGMKLINKNKRKRSAFEVAEELRQWIRSQPGIEKMTVQVTT
PISSMFLGTKPISIEVYGDDLAKVSRVAESIVQMVKNVPGAVDVGLDQKHKRPEVWIEVD
REKAALMGIRTSTIAQTLRTFFYGYSTNDYGDENFWEGEDDYPIRVQLNREERDDLSVFE
RLMVPSETGKLVRLSTVARIVEAEGLPQITRKDRQRYLTVGANVQGRSLGEVTKEISRKL
SEMELPEGVRISFGGQVKEQKEAFTQMGYLVLLGILLVYMVMAGLYEAYLDPLVIMFSIP
FALTGVVFAYLVTGIYLSLQGMLGIIMLVGIVVNIAIVLVDYINLLRARGRKLREAIVEA
GRRRLRPVLMTTLTTFFGMLPMAVSRGEGAEIWRPLAVSVMGGLLVSMFVTLLLIPVMYC
LVEEKIRRQKRFVEAKEVA
>tli:Tlie_0438 hypothetical protein (A)
MKVLWICCNETIAEDVMECLDSSGLSGYAVWKDMLQKDNVGGKTHWGDGVFPGKNWAFMT
CGDEEKIGCAVKRLEGLRQEPYVLEAGLEAYIWEAESVFEKKS
>tli:Tlie_0439 hypothetical protein (A)
MKRISSNILSFMGRKVYSVVCLALLALLIVPSIPVFAASGSFEVHVPYTGLILGRGEDAE
IEITLKNTSTEECVVDVGVVKKQEASNWDVKLVSSKWDGHGVSQVRLGTDKTLNEVELIL
SLKPGKDTNPGVYRFTFYAALKGSQKRFEIPITVELKGEKIAPVREQLKLETSYPVIENP
AGSDFSYEVSLENNTKDPKVVSFELELPSGWTGSVTPRWESGKKIQSMKLEGSSTERLAV
TVTPPKTVEKGSYPVKLVAKTDNYEASIDLSAVVTGTYELKLLPETQRLNFETTAGQETT
LTLYVWNDGTAPIDNVEFFVSKPDGWKVEFEPKKIERLEPYALKGKPDQVKMIVKAPERT
IPGDYQVTVTASGSQSDDTLVLRATVKVPTGWGWLGVLVIVVVLALLFGTFWKLKRR
>tli:Tlie_0440 ABC transporter related protein; K01990 ABC-2 type transport system ATP-binding protein (A)
MELAVHTVELTKKYGSFTAVDRLNLSIRKGEVFGLLGPNGAGKTTTILMLLGLTEPTSGK
AEVLGHDPVKEPIAVKRMVGYLPENVDFYEDLTASENLFYMAGLNGISSKERDKKVPQVL
DMVGLLGSKDSLVGTFSKGMRQRLGIAAVLLKDPKLVILDEPTNGIDPEGIEKILSLIRS
LAKELDVTFLLCSHMLYQVQRVCDRVGIMYRSSLVASGTVEEVGRAILGERKRIIKFKPE
DNTMPKLEDIKDLEGLSEVKVLGDHFVAHFDEGKLPLVMRGLLDRGFVPFEVSGKDYSLE
EIYLRYFQGV
>tli:Tlie_0441 ABC-type transport, permease protein; K01992 ABC-2 type transport system permease protein (A)
MTGIRTIFWKEMADHFGSKRFLVIAFIIVLASLSSAYGALGSPELHNFGKEYLFLSLLST
SGGTLPSFLFFVSFLTPLIGIIMGFDAINGEKQRGTLSMLVSQPIYRDSIINGKFLAALA
VSALMIAGILALIAGVSMSKLGIVPNEEEIARTLVFYFATLLYISFWLSMAILFSVLFDK
TSTSALASIALWIFLVFFVYMVAGILADHLAPISQNSSVEELMRNERLKITFMRASPAYL
LQEISMAVLNPAVRILTPLTADRLQGLIPTPLSVGQSVMVVWPQLVVLCALSIICFGISY
VAFMRKEIRS
>tli:Tlie_0442 translation elongation factor Tu; K02358 elongation factor Tu (A)
MAKEHFDRSKPHLNIGTIGHIDHGKTTLTAAITKTLSSVGWADFTPFDQIDKAPEERERG
ITINIAHVEYQTEKRHYAHIDCPGHADYIKNMITGAAQMDGAILVVAATDGPMPQTREHV
LLARQVNVPALVVFMNKVDMVDDEELLDLVEMEIRDLLSKYEFPGDEVPVIRGSALKALE
SEDSSRDNPWAKAIWELMDACDSYIPEPQREVDKPFLMPIEDVFTITGRGTVVTGRVERG
IIKPGDEVEIVGMQEDTRKTVATSLEMFRKILDEAIAGDNVGVLLRGVGKDDVERGQVLA
KPGSITPHKHFMAEVYVLKKEEGGRHTPFFSGYKPQFYFRTTDVTGEIKLPEGVEMVMPG
DNSQFEVKLIVPVALEEGLRFAVREGGRTVGAGVVTKILD
>tli:Tlie_0443 LSU ribosomal protein L33P; K02913 large subunit ribosomal protein L33 (A)
MADVVGLQCTQCKRRNYVTTVNKKKMQKKLEKKKFCRWCGTHTLHKETK
>tli:Tlie_0444 preprotein translocase, SecE subunit; K03073 preprotein translocase subunit SecE (A)
MKKVMDFIREAKAELKKVTWPSRKQVWYSTLVVISLTLLVSAYLGVADVILTAVFSKVIR
>tli:Tlie_0445 NusG antitermination factor; K02601 transcriptional antiterminator NusG (A)
MNGEKKERRWYIVQTYSGYENRVKANLEQRVSTMGMEDKIFNVLVPIEERVSVKGGKPKR
TKRKVFPSYVLVEMILDDQSWYVVRHTPGVTGFVGAGSSPIPLSEREVSEIMSKIGKELT
KPKIEIDLQPGDTVRVKSGPFEGQAGPVVEVMEDKGKVRFSVSVFGRDTIVEADYNDLEK
V
>tli:Tlie_0446 LSU ribosomal protein L11P; K02867 large subunit ribosomal protein L11 (A)
MAKKVIGQIKLQLPAGKATPAPPVGPALGQHGVNIMEFCKQFNAKTADQPGMIIPVVITV
YADRSFTFEMKTPPASVLLKKAAGLEKGSGEPNKVKVGKVTLDQVREIAEIKKPDLNAND
IEAAMEMIKGTARSMGIEVVE
>tli:Tlie_0447 ribosomal protein L1; K02863 large subunit ribosomal protein L1 (A)
MAKRSKRYRALLEKVDKNKLYGLREAVALAKELATAKFDESLEMHVRLGVDPRHADQQVR
STVVLPHGTGITKRVVVIASGEKIKEAQEADADFVGGDDIVQKIEGGWLDFEAVIATPDM
MKSVGRLGRILGPRGMMPSAKTGTVTFDLATAVKEIKAGKVEFRVDKFGIVHNAFGKASF
DEEKLYENAKALFGAILKAKPAAAKGQYVKSLAIAPTMGVGVKVDAAAAQKEIAE
>tli:Tlie_0448 LSU ribosomal protein L10P; K02864 large subunit ribosomal protein L10 (A)
MPSQANYQKVEMLREKIKGAQAVFVCEYRGLTVEKITKLRAQIRGAGGEMTVAKNTLMSI
ALKEEGFPVPEGLMSGPNGFTAVHGDPAAVAKVLKDFAKEKGNEALIIKGGILGDKILDV
KQLLALADLPSREVLLAQVVGTMAAPIRGLVTVLSGPARGLVTCLSQIKDQKEKAA
>tli:Tlie_0449 LSU ribosomal protein L12P; K02935 large subunit ribosomal protein L7/L12 (A)
MSEEKKVLTKDEIIEAIESMTVLELSELVKALEDKFGVSAAAPAMAMPMMGAMPGAAGAP
AEEEKTEFDVILKAAGSNKIATIKVVREITGLGLKEAKELVDGAPKPVKEGASKEEAEEI
KKKLEEAGAEVEVK
>tli:Tlie_0450 hypothetical protein (A)
MMVNHKDKSNKKQGFTLVEVLIAMMILAIALLALAAVVISSTMLLSHSADRETAVSLAIG
KLDDLEGLDYDEITNGSEQVGGKFTLSWVVSEDVTKEIKDVTVSATWRGVLGERTVNAER
EYGKRK
>tli:Tlie_0451 hypothetical protein (A)
MEKGSKAKGFTLVELLITMVILSIIAGAIITLGSTYVLHFEQADDLSMARQRGIMVLTYL
ENRVLHAGLGMPESTDFANNFQDLLNGTHSAELTDFTHAVNITSGDRVLAIAYALPSGLY
TVDSHDCEYGVDVDVELSSNVDTTKVTNDGNKTEGWVTFPAFGRAFLVKGVVGATVTLEP
KLEAFLPANDEMHYVRFLRAYAQGGKFYAEDVTRQAAQPVVEGIVDAVFYWDEGTRTLTA
AILARGNTRKGVLIAPENLPGWEDADGNPLTIPEEARHYHLSVTRREWRLRN
>tli:Tlie_0452 hypothetical protein (A)
MSLLKFNRPREGMALPLALVFLLFGGVLVAVAMYVVVNMHSTTEESVTHMELYNAAQQGV
EKAMNLLWENRKELEEDALTYTGNIEDIYARLDDGTVLGPITFTVAPGISVEVKIFDCNY
VLGSGQSFSDELPPQWPGGSGGSGSGGYLGPPSGTSVIIDPSRLFSFGGGSGGKRMAIRS
KAEKEGVNATIEAMVEVIP
>tli:Tlie_0453 hypothetical protein (A)
MRLKKIDVCVMLLLVITIAVLGSLLGARASSAVDVYVNAEKWPMWPEPYVRINERDITEP
AMFLSIGREVVPWTYFGDTTVDSNNYVKLVGANFYVTVEKFTYDDKGNKQILSYVTIAPP
ISDEDDLFMIAQNSHVDTTSVSDIAYNLREIAVFPEYVSNWITYTVDSEDVQVANESFLA
DRSVDEYVYINDWKDFLVRDLAYLNLPGVDSADVVYADSGHAPPQVVWPYDPWLFSFRAK
TGYYADEIPEKWKNRYVCLWPTNQGALHAYEVYNVEEPDSTPYASRTWLAVPEPSFRQAI
YEQLKKAYGNDYMRFTVLDGPITIRDVKINGEWRRILVGVTGEGTKQLPKPQDAWTTLNQ
SDYDPTTSSPTLQDGGRVFGVYAFDITDLGETADTNTLKPLWSVTTVSYGTSTKVFSDYY
PQNNTGADKSEYAAYANMLFSVSKPVIGYTRDENGNMKWHVVILGVEKPDANNNYKYMWL
DVDPQDGHVISQGYFYNPAKGDYEALEGASFVEYGDFTPEEVERAFPSRILPAFPPPDAE
YQEPLLSDIYVQLSNGGLYRWNLLYEGSDTNPEWIVTLKSERGDNIAPPLTDFDITHVYG
DNPSAYHTYFAGNVLLRNVSGNASLDTETLVILDLTELQSMSIEERSSVKVPPGQDGTVV
SSKESHILVVQLELQKGTSSTYSKNVLASPVFINNRLFLAIYEMSTKGQGNNPNYSEVSR
LYVFNFAPLMGSGNVQQLQEAQVVDDQIEGDYFDVENVEAAMMFVDSLGNLVMLDQEGNV
IGDPIPTGLTLNTNPSGDPGEENRGVKLVYWKKS
>tli:Tlie_0454 Endonuclease V (EC:3.1.21.-); K05982 deoxyribonuclease V [EC:3.1.21.7] (A)
MRFEEESKIKDVSKLSTKKWRDLQNYLRSRVVVEDLFVSSLRYVGGIDVSYSQVGKNAKA
FSAVVVLDILTWSMVDLSVAWMESSVPYIPGFLSFREVPVILEAMDKLTVLPDIWLVDGA
GIAHPRRVGLASHLGVLLDVPTIGVAKSRLVGTHGELGEERGSRVPLLDDGTQEQIGWVL
RSRNAVKPLYVSPGHKVSMESAVKIVLACCTRYRLPEPIRTAHNMVTQCKNKIPS
>tli:Tlie_0455 amidohydrolase 2; K07045 uncharacterized protein (A)
MIIDSHVHIYPPEVIKDWERIAQREPYFKILASGKVHKWATAEDLIEEMNKSGVSKSWVT
TFAFRDPGLCSLCNDYLIDAMKRYKGRIEGFCVVNPLKRGFDDEIAKCRKAGMIGVGELF
PDGQVFDVTDFRQTWRLAEACFDNHMMLLLHTAEQVGHDYPGKGKTGPKEAAQFCMNHPE
VKVIFAHLGGGLWHYELMPEMKVFLQNARYDTAALPFLYDGKLFAAMKAAGVVDKILYGS
DFPILSLGRYLKLMDSSGIDEASRKAILGENAMAFMEGLFDLADTSDA
>tli:Tlie_0456 transporter, CPA2 family (TC 2.A.37); K03499 trk system potassium uptake protein (A)
MEHAGPSFASFLLVVSLAFFAPIISHSVKKMAVPLVVIEIIGGIVFGKSGLNLIKPDVHL
QFLAAFGFAFLMFLSGLEIDVEGLLPSRKLKEPLYKSPLIIGLMRLVIVSISAFALGFWL
HRLELTEDPILIAFLLINTSIGIVMPTLKEAGESGKNEGKYILVSTLVADIASILGLSTY
VAISKGGAVKPTIFAFIIIFSGIIAYKAIEYYKGKALWIDAAFQAMAHGTAQLPLRAIFA
LLLLFIVESELLGTEVMLGAFTAGLTTSILLGAGGESLKEKLDVIGFGLLIPIFFIMIGA
NLDVIALLKSSSALPLVGALLLGIMAINVIGAVPLMTLFGLKKGLSMGMLLMARLSLTIA
GAAIGVQAGLISQATEVALILFSIICCILGPVFYHHHTNQQQAATLPTRKMWLIVGNSKD
CINIGHELLKTDIQAKVITQNSKFLEVAHSPALHIEVIHDLSPEALVEHGLSEAEGVILV
VGNTRRLVELGRVLKHHYMVDNIYALTNDEMTSLLLKEIGIKSFTPKEASWLLLREMVQA
PFMTSALLEQTEEKVFELDVEPGPLSGKTLMELAKIMPKDVRVLLVTRNGEVIMPKGTTL
IKEGDTLTLIGKEESLKTLEDLCVGGVCKIK
>tli:Tlie_0457 integrase catalytic region (A)
MTSLYQRLKESGNPKAPMEVICDLIEKGKTAKEIANIMGITERWVRTLMKRKKDGLSAKK
LLHKKGPRSPHPKRTKPHIEALVIETQQKTNMGPRRLARE
>tli:Tlie_0458 hypothetical protein (A)
MMKLKCYGRHCPLVRPLPITSLRPGVNGDHDGEPLAVVDKIATCLGIKRDVAYEWATDKR
MSAHKVGPLWKLRKEEVDERVRGGGAGDNKHPLKLTTKNAEQ
>tli:Tlie_0459 hypothetical protein (A)
MLNLKLRDEFLGSQMPGTAIVLCRSDNTGAAQQDADYILSITYPTADVQTALRAVSSARA
RRPVVLMGDRGRGKSHIMAVMHHAIQSPERVEAWAREWGSRLGSDVLSGLTLERGFVAIS
EPVHNHEYPLLWELLFDRHPKGEFYRGKFQQMGQPYPPRSLLEEMFEDQPVALILDEFQK
WFDGLSDQPGAEGIKYRTWAENFIQNLSELSKDRSDILILVISVLNNNTEAFRQVHRDGP
VLIDFRGPTAKQDRQKLLLYRLFENRENIPSTDIQALSSAYAGERFRLRFSHLSDAERNR
IVSEVVGCWPFSPELLELLEDQILMAEAAQETRDLIRILASVFRARGEDVPVITPADFFV
DDDACGVQSLLDSIATVGEQERLREVAQRNLETIKTVGAPIPHARELVSALWIRSMSPGR
NAGGTRQELQLDITREQPVDDNSFQGELVQLIENSINIHGEESPDGRLRFGLEENPRSKV
RACAKNDKLWQPGATSATVGQTVYPGKDIEHIRNTLRHILVPETRQPASRVIVLGPNWRD
DPWSDVDDVDKPSQWDRPVLIVVPDPLETNGGNRVAGLGEWLAKHVPAKRNTVRFLLPAE
GAKGIYVDEELIFCARCSYLTSIAWRDDLNYRALKEDFDKPLRDSLKKRYDRFAVLRRWD
YRNPESCTFDVERIGAQGGEIPSAVEEKLLADLFDPADFQNLVLERAKESCFVGDLLDEL
SEPPPPNTRDAIPFLGETAIYEEILKVVARGNVVVNVGGTWVGRLPDHTNDEEALRYVRS
KAFRSGQEMRQVQLGLPAAVGGTTVTGPGPQPPVSPPPGVTPVGPTPPSGTGGFGGQGGG
PVQPPTGGDAVTPPAAGPVQVRRTDAPNTGINLSGYFEKWGIPAGKTLSSAKIKFSNLTV
QQLKQVLQRLPSSMRASLEITFTEEEGDA
>tli:Tlie_0460 hypothetical protein (A)
MDSNPWVQLILDAPSVSEGWKAIFGRLAELALSSSSPVELHNHTVAPDRLLAESAWELWT
SYQSEAPKTADALKKWCSEPSPTGRAVLVLDALSLRELPLLLGGAENRGIKPVDVRVTGS
EVPSDTDQFARALGASSRSSLSNNGAPSGFVPFDGSVYTDVISLPFEDSAGGIPAASNLF
IWHTWLDDLIHVHKKLPDQIYKAASATLQGDGFWKFVDRLRQGRKLVITADHGYAVSRLF
SSEEMDPDVIETLRSTFGAARYKKAGGPWQDRFMPPLVTTENGCHVVMGQRKWKVQGGFP
HLCHGGLSLLEVAVPFVELPPL
>tli:Tlie_0461 protein of unknown function DUF1156 (A)
MFPEMEFQVAREPVKKGRRKKKANTFEPPNLGKATRLPVPDFGNPDRRPVCLEVDFPIAP
VNALSNLEGNAGKPIYQMSKWWARRRSSVFRSLLIAAAVEAPDDPTKAAKLVWDYYYSNH
QKAGHFKRLRVLDPFMGGGTTLVEGARLGFQMVGVDLNPVAWFVTRNELAASDPEQVRAL
FEYIEAEVKPLVQPFYTTTCPRGHRGKWVDKETGQVVEIDPIDLPPEERKRYRWEGPEVI
YTFWAKHGPCQARGCGHRTPVFGSPVAAVKKLTTYYIETTCPACGHTFNAELGQTRMAPG
AERVVLDGEPSFTETTETFAALLKAYDRGNAQEKIERIARLQELVDDEPGLRCPRCGAFA
GDPIKRVLERHALARRASDRKKKDFGIQRRPIQMYLLIHPRWLEGTPGSIDGRELGGYAG
APPDDTVTWFRKRLENLTLIEVRGEELPEEVRLQDGTVVSTREGTVPRKSHFTCAACGKQ
QDILGSVKPTGHTAPVAAYALQCHCPECEAEGYNYGGRYFKALDEYDLERLERAEREWAD
RSEGDLKDFWPRQECWDTYMMRANGGVNEGWGYTHWWKMFNPRQLLVHTQLLQAITNAPE
EDWALDVREQVLGAFQQHLRYCSMFSFYQQQYDKTIPHFSNANYHPKMLVSEINAIAGIG
AGRWMSCGGLVIEGVMWQQSSWEIAIDDKDKSWRVDTGEPIISAPDIYCASSTDLSIIGD
EPFDLVITDPPFGDNLFYADLADFFYVWLRIPLLKWYEGLPERAYFEPERTPHAMEAVRN
PVEHPDDREDWEKDPFVRKEHVEVVRRLSGDEAIQERDPNPLYRPEPASDFYRQTLTACW
AEAGRLLKAGGLMAFTFHHSADAPWVDVLEALFNAGYLLVATYPIRSDETKGESGAFGSR
KIEYDIIHVCRKRLEEPLAVSWARMRRWVKDEATRLKELLEHSHGKDLPEADLRVILRGK
ALEFYSRHYGQVYTGDGQVLSVRDALLGINQLLDDLLQGEGENGKRRPPEEAEPASRLFL
RIFQGRTSMPRDELHKTLRGTGVSQGDLEACGWIRVVGTTVHVVPIAERFQYFTTPGRNR
KVLKTDLDQAHFLIGATMPGSGIDVTDELNRGSFKVKKSVDALLDWYAQTDPDDGVSRAA
RLALDLLGHWRARPAKGPEVRQMTLFDRLEEEDD
>tli:Tlie_0462 hypothetical protein (A)
MRQMSSSAWLRRGSSIVFDKHSLGPLITDGYLVSLREALSWMKSWPAQPPDDRQTVLICG
LETCLEVFSPEDAEAFLQNRIKPFVLEFQSRWDQRGLVFGFGTPEKSFEVTASQEEVLFL
RRDRKRVRLSYSLWDGSATMNVTRLMRDDRQTGRRVTLGYYVPRIS
>tli:Tlie_0463 helicase domain protein (A)
MDTMSQEYLDLQPGRKVAHPELGEGVVVGVEPTGFVRVFFRAIGERQVPAEILREAETWT
DRVISSLRPFTPAALERLWLALEAAELPLMESAATLTSAKVDLLPHQVVLVHRVANAQPR
RFLIADEVGLGKTIETALILRELASRGELRRALMVVPAGLVDNWRRELNEVFNLDFEVLG
TEGDVTDRKSNAFAKHNRLIVSIDTLKRRARVKRLLEAPPWDLVVFDEAHHLSAYKTGKK
TKKTENFKLAEALRQHCRDLLLLSATPHQGDHFRFWMLLRLLDPTLFRDEQDMVENRHRL
NAVVIRRTKADACTSDGGPLFARRVVHTEGFTLSEDERRFYGALLDYLRDGYDLAAKQGR
QGRALGFVMTIFQKIAASSFAAVKATLQRRLLMLTIQEAVERDELLDVDGRDRILKEARD
LIREIYDLPDDAVGRAQAEQLLAEAKVQLLKKRKETAAFVKKAESYDDTEIAAAVGEESA
ATMVSVALPEERRRIQELLEQFPNGMETKTQVLIDALRQLWRVNPREKIVIFTTYLGSIA
GLKDAIERTFPGKGVEVLKGGDHGAKLAAQRRFRRKDGPQVLLCTAAGREGINLQFARVL
FNYDLPWNPMDLEQRIGRIHRYGQRHTAQVYNLVATDTIEGQIFLLLEEKLHGIAQTLGK
VDEHGQVAEDLRAQVLGQLSSRLSYDRLYQEAILDPSLKRTRQELEVAMTNANLAREVVF
ELFQDLDKFNLGDYKRFDDEGRGMRRLVAFVQRAARLDGGEFRLRGKDVYELVLPGQDAL
LFTTDRDKALQQEDLNLLGLEHPVVKQWLDRYTSLSPEERALIGNIESNGDETGLITIWQ
VVVHGKGGQVQQRIVRLGISPTGERSPYLERLSKDLLKACPCRKGVSQDRDTVSRLVNGT
ASELLHRELVYSGFLPEGASYSSKLLACLEVAL
>tli:Tlie_0464 hypothetical protein (A)
MTEKALHDAARAAIELREQLASDKRRLAFFMGAGTSMAVGIPGIEALTTQVKESLDEDQR
THFEQICKELGKNPNVEDVLNRVRLYRELLGDDESKTHKSLTGKAAKELDAAICGAIHQN
VSIDPPKGIMPHKIFAQWLYASYAGRGWPIEIFTTNYDLLLEKAMEEVGVPYFDGFVGSV
TPFFAPESVEADDTKTYEGVCPPRAWTRLWKMHGSVNWYLREAGRSGKRHVTRLSDVVLP
AGEELMIFPSREKYIESRKLPFLAYQDRLRRFLSSGEAVLFIIGYSFSDEHLNEILFQGL
RGNSRLAVNVLMYGIEKEREGKKTLVLPEDVVEYAQTYRNMSVYGPDKAVIGGIVREWAP
PPRVTEDNVYWFDDENRFTLGDFTVLALYLERFIGISSPSAFQVPAEAETEEIK
>tli:Tlie_0465 AAA ATPase; K06915 uncharacterized protein (A)
MKTDVTYLGVVRRVTGSKVYVEVSPDIPSASPIIHGRVHRLGQIGSFVRIPLGFLNLYGV
VSMVGASEMNDLPEGEIPIPGGQRWVEVQLVGESYGRGEFQRGVSVFPTLDDEVHIVTEE
DLAIIYAPRGSSMVEIGTHASSESLVAYVDIDKIVTRHVAIVGSTGSGKSNTVAALLKSL
TSGKYPSARIVVIDPHGEYGAAFQDSARVFSIGDKKHPLFVPYWALSFDELAWFLVDRRS
ASESQQDMLLREKIFEDKKSYCDKLRAGKISNSLITVDSPIPFSIKDVWYYFDRKERVTY
NHTNRRKEDEALIEEGDAATLKPAKFQPASLGSAAPFKPQPPPIMGAYVNKILGRLKDKR
FEFLLSPGEYDGTNKDLHDLLIDWIDHEHAVTVLDLGGVPSEVTDLVVGVLTRILFEGMF
WGRDIPGVGKQRPLLIVFEEAHSYLPKDGSSQFVAGYAARSVRRILKEGRKYGVGAIVVS
QRPSELDETILSQCGTFFSLRLTNSSDQGRVKATVPDALAGLIDLLPALRTGEAMVLGEA
MQIPSRIRLPLIEPRPKSDDPEVAECWKNKRIEKPAYELAVTGWRQQRMPTPPVDATEQK
GEDNGEDSGPVE
>tli:Tlie_0466 hypothetical protein (A)
MERIPVQSSNLASVGYDSGTATLEVEFLSGAVYQYFGVPESVYEGLLNAPSKGRYLDQFV
KKAGYSYARIA
>tli:Tlie_0467 Exodeoxyribonuclease I subunit D (EC:3.1.11.1); K03547 exonuclease SbcD (A)
MRVLHTADWHLGRIFHGVHLTEDQAYVLDKLVEIVQDARPDVVIVAGDVYDRAVPPQDAV
SLLDDVLSRLIAKVGVPVVLIAGNHDSPERLSFGARLLANSNLHVFGPLLPECCPVVIED
DFGPVNIYAIPFAEPPVVREKIAVDDIRDHDSALRQILQHITARQPVDRRSILVAHAAVV
GGKTSDSERSLSIGGSETVEPAIFEGFDYVALGHLHQPQSSGEDHIQGNIGVGSLFLVFC
EVGDPIRVLF
>tli:Tlie_0468 Integrase catalytic region (A)
MSRGDVYLNEKESRRAYVVEQLLDGRVTVKEASCVLGLSERQIKRLKAGVKERGIAALAH
GNRGRKPKHATSEEVKEAIVGFAVGKYAGASYQHMSELMREHDGIFVSAKTIGRILKEAS
IPNKHTHKAPRRRRSRKRMPMEGMLVQCDASPHDWLEGRCSKLCLHGAIDDATGKVLGLY
FRPNEDLFGYMHVLKQMVEDYGIPRSIYSDGHSIFFSPKGEKLTIEEELKGERVKLTKFG
EVLNQLDITHIKARSPQAKGRIERLWETLQSRLIVELRIANICTMEDANDFLCDFKKRFN
SRFAVRAEDKEQAFRANPGLESLHKIICIRSHRKASNGSTISYGGSTYQLLDSKGHVVPL
KPKSPVCVTRHLDGSLGALYSGDYFKLKAISSDSNKKAIQEEELGNKAKSREIYKPSMDH
PWRRSINSTTKDHKNKKRYPLEGELGGIHAPY
>tli:Tlie_0469 hypothetical protein (A)
MKNQIPLSIRFFLLFCILSILVILNFAGRVYALGKPCDGCERTAVLKSAINVEGRSMESY
LAEFGTSPCFHLLDTAAVSDFIDKEIQMGIPGKLPNFKIPEYYFTVEYEDDLEGQIKSRF
SIKLFFYNDKLVHTWTTESENPKLTFRAHINMMFKNRNAVFRKTYPLDVYVLNPFEKRPY
SCEIKPLKEDLLLGDETSVTITDIRDIEGNKSREFNRIVVQALNGEIIGGASLNVDPDLK
AFLVSEGNIKFKYRAPTPSEPEGISEDKIIVYNACEILDPSVVPLEYTTVKDKIAEKEIK
LKKGEPFIEFDISVKGKSEDKGINYEKTGSYNYNGTLRFKLKLTDSHKSDGELHQSYEGT
DCEVINLSGTSVGKTISWDADHKRKRTENTNLSISFCEGLSPSTSLSVVFDKDGKVKKVD
LGGFEFSICLNGTTVITDFDGKTYTQNIPYAPDTQMPLPEIFVLDLNADLGFYNVDGNDF
GDLKSGIIQGNRIITEKSDVSETVKNVTYRAVLVGNR
>tli:Tlie_0470 Rubrerythrin (A)
MEQAVKVLDFAMKMELQARDFYLESLDEVKLETTKQLLAYLAEWEKGHYDFLKKQKESVE
GNSRWDTSAEPSIDEKEGEKIVSSKKEGTPVEPPIDELTGDMAILRIALVMETDFHNFYK
NAAKNMKDEEGRKVLEMLAEWESGHQQMINEQYSALHKDFMAEMGFEPF
>tli:Tlie_0471 Methyltransferase type 11 (A)
MGKDNESIHEFDVNLICEYFLGLKRQGPGSPEVTVKALSFIEGLSKDSNIVDIGCGTGGQ
TMVIAQNAPGRIIGVDLFSTFVEKLNENAKALGLQDRVEGIIGSMDNLPFNDEEFDVIWC
EGAIYNIGFERGLMEWRRFLKKGGYIAVTEASWFTEERPEEIEKFWQDAYPGIDTIANKV
AQMQKTGYVPVAVFTLPESCWIDNFYVPQIKLQEEFLKRNEGNDAAARFVEYQRYEAELY
HKYKEYYGYAFYIGRKI
>tli:Tlie_0472 zinc/iron permease; K07238 zinc transporter, ZIP family (A)
MEAVRLFSSISPVYQALVATLFTWFVTALGAAVVFLKKDINRKALDASLGFASGIMISAS
FFSLILPAIGFAEGSKIPSWVPVSIGFLLGGFCLRLLDRVIPHLHLFSPEEKAEGIKTNL
PKTALLILAITIHNLPEGLAVGVAFGSLGTAEGSSLWGAVALAVGIAIQNFPEGIAVSLP
LRREGMSPFKSFWYGQLSAIVEPIGGVIGVSMVLLSKALLPYALSFAAGAMIFVVIEELI
PESQSGENGDIATTGAIIGFVVMMILDLALS
>tli:Tlie_0473 cation antiporter; K05569 multicomponent Na+:H+ antiporter subunit E (A)
MKLTKAPIALFCALFLFWILFTGKLDTAGLVLGIILSVFVTWFTWRVFIPPAHEMPGQVA
PVLHFNLAWSLVFFPLFFWEIFKATVQVAMLTLKPDLNLMPGIVRVKTNLKHKTSLVMLA
NHVTLTPGTVTVDVDLVHHELYVHSLNLRTLDECAVCADVNKLEERLRRLVE
>tli:Tlie_0474 multiple resistance and pH regulation protein F; K05570 multicomponent Na+:H+ antiporter subunit F (A)
MIYLTLWGLLIAALGGFYRVVVGPTVPDRIVAADAMTVIITTALAVLSLVFENGVFLDIA
LAFAILSFADVLIMAKYFEHGELHK
>tli:Tlie_0475 monovalent cation/proton antiporter, MnhG/PhaG subunit; K05571 multicomponent Na+:H+ antiporter subunit G (A)
MIKEISHVLAYLFMALGVFFSLTSVVGILRFPDVYTRIHAGTKALTGGALFVLTGGAILA
PSWQASAKFALIIVFFLITNPLSSHAVARACYRHGIKPELIYKDEYRQKLSDKKG
>tli:Tlie_0476 hypothetical protein (A)
MEAFFAFVCVFLALTALVASEASDILSAVISLSVFGVLMAMVFVILQAPDVALTQAVINS
GLVTSFFLVAYSQTQKKSLPKQEKDPGDDI
>tli:Tlie_0477 Na+/H+ antiporter MnhB subunit-related protein; K05566 multicomponent Na+:H+ antiporter subunit B (A)
MRLRDRLHDLVLLCLCLGMGWWLWEGVAAIDDPEYIIGPAAYYLVNTAKETGAVNVVAAI
LFDYRGIDTLGETTVIYTTVCGVAMLFSKSRYKKSSAGLSFIARRGISFVVPFLFMYGSA
IILMGHLSPGGGFQGGAVFATITILFCIVFGSSFEASRISPKTKETIESLGGLLFVFIGG
VGLLAGAGFLANTAAGFPRGQVGNFLSAGTIPLLNVAVGMKVGAGLSTIFYSMVKVLDLE
FNEQLTEVMDNDKN
>tli:Tlie_0478 NADH-ubiquinone oxidoreductase chain 4L; K05567 multicomponent Na+:H+ antiporter subunit C (A)
MIKISYATAIFVFCVGLYTILSKRNLFKTVIGLTIMEAGALMLIVTAGYVHGGVPPLIPI
EGQAVNPLPHAFTLTAIVIGASDVALALALVIKVHRRYGTVDLDKIRGLKE
>tli:Tlie_0479 NADH/Ubiquinone/plastoquinone (complex I); K05568 multicomponent Na+:H+ antiporter subunit D (A)
MTLVLAVVFPLSCAFLIPLLHLYGGALLRKFLPVMGLGTLALTLAAALSGFNDYALSFFG
GWPARLGVVFVVDSLSSIFLILVAFGSGISLLYSYDRMGTGPWRFYVIFFLLQASMNGVL
LTGDLFNMFVFYEIFSLTAYLLVSYSLTWQAVEAGLKYLVMGTVGAFFILLGAAYAFIAN
KTLNMAALAVSLPQIPKATLVVIAACMVVGLSLKAGAFPFHFWLPDAHSSALTAVSALLS
GVVIKVSVYALIRISLLFFGDPLPTVFDVITALGVISLLGGHLMAFKQQDIKRLLAYSTV
AQIGYIMIGAGMGTAMGIGAALFHSVNHMLMKSGLFMTAGHLAEEMKTRNISHMRGLFAH
RKGLVLAFTVLAAAIVGVPPLNGFMSKWYLVMASVEKGNLLAALSLVFGTVISASYYLRV
LHAFYAPGDGPKKYKDPRCPLAVAVVLSGCCVVLGLLPFFYPIGDIFAEVGAKALDVKNY
VAAVLLQ
>tli:Tlie_0480 NADH/Ubiquinone/plastoquinone (complex I); K05568 multicomponent Na+:H+ antiporter subunit D (A)
MAFGDPMSLFFAVSSTVLSVAVLFYNEWYFEGKERRTFNFLTVGCWVASIGALFAQDWLV
FVVFVEVVSLILWRMISFTDTKAALIYLLAQLGAAGLILIGAAGASLEAGTMAVGPVPSE
WRWFVLVGLGVKTAFPGVHFWLPKAHSAAPTPASALLSGFAVKLGIYGIARLGTFASSPE
LLIIGSVMAIFGVLKALMQHDAKRLLAYHTVSQLGYMVAALGVGTLLGLAGALYHALAHA
LFKGLLFLSVGRLEKFYGTKDLRLLRGSAAWDMPYTFVLFIVGALAISGFPGMSGFASKV
MIKEALKEQGMYPVYWVLQAAGVGTVISFCKLGYYGFLSGGKKGAIVGRKEGLAYSRGSF
GFLGMVILAAGTVFLGFDPEVTSGFLKISMPGFFGWDNVFSSLLVVSLGVGIFYLVKDFL
SSGFRGSVVLDGLWKKIQHVPLAVHFVIVKMHSGRLRFYLTVVVFATLAILLYLAKHWR
>tli:Tlie_0481 Lysine exporter protein (LYSE/YGGA) (A)
MFDTIELVGDKLEAIKIFKNGLLTGLILQVAIGPVFFFVVSLVLQAGAFAGLAAVAAVTM
VDYLYITLAILGVGKLLEKDKFKRIFGLVSSVVLILFGLSIAASGGGVGFSSNLVPGKWG
LISSFASAFILTISSPLTIVFFTGLFAAKALEHDYKKRELWIFGLSAGSATFLFLGTSVV
LFSMFAGSVPASLVKVLNLIVGALLVFYGLVRGVKIFRCIALDSCKK
>tli:Tlie_0482 Substrate-binding region of ABC-type glycine betaine transport system; K05845 osmoprotectant transport system substrate-binding protein (A)
MRVKNKRIFKAFGAVLMALIVASFLWVGPQSVEAAEKERPIVVGSKIDTEGALLGNMIVV
FLRAKGFKVVDRAQTGTTKVVREALISGEIDVYPEYTGNGYFFFSGKTDASIWKDFEKGW
ETIRDLDKKAHNLVWLRPAPANNTWAIAMRRDDAEKANIRTLEDLASYLKSGGYFKIAAS
EEFVSSEAALPAFEAGYGFRLSNEQIVVLSGGNTALTEKAAATRQDGVNAAMAYGTDGQL
AALNLVVLEDTKHIQPVYAPAPVVRQEVLDIYPELKPLLEDLFATLDLETLQTLNGKIAV
DGQDPKKVAQEYLKAKGFLN
>tli:Tlie_0483 binding-protein-dependent transport systems inner membrane component; K05846 osmoprotectant transport system permease protein (A)
MNKGNDGKGVLRLAFFISVLAVFFPLYLVRENRVAEGVLYGLTGLPEKGCILFVLLPIFL
HGIALFCPSCEARKKISIAFSFLGAISLILFLSGLSSYYGANGPESVRIAPGPGFLLMAF
SLLVPVLGFEIPPGIASLGIGILVLVSWFLIATGRLDALGVLKEALNRQDRLVAEIVNHV
RISSSAVLIASFLGIPAAFLISKGSKARKAFLGLMNVLQTIPSIALFGLLIAPLAALSRS
FPLLREMGIRGIGDAPAIIALSIYALYPILRNTLAGIEGVSPSVLDSGEAMGMSRREMLR
IIIIPLTLPFIVHGVRLAMIQSIANATLGKLIGAGGLGVFVFEGLGQYSVDMVVLGIIFL
ALLTIGADALFRIVGYAVVPKALRKQYYSEDRSS
>tli:Tlie_0484 ABC transporter related protein; K05847 osmoprotectant transport system ATP-binding protein (A)
MREAIIEFSGVEVKYGEVEALRGIDLKIPGEKVTVIIGPSGCGKSTMIRTVNRMVEPTRG
TVRYQGQDVKTFDKIELRRQMGYAIQNVGLIPHLTVEENILLVPRLLGWPEDRKKKRAKE
LLDLIGLDAGKYANKYPSELSGGEAQRVGVARALGADPPVLLFDEPFGAVDPLKREELQD
EFIRIQRRLRKTVLFITHDLSEAIRLADYMVIMKDGVVVQADAPERLLKEPGSDFVEQFL
GTDRTLQRLTLLTADRIAKPLRAEKEEFVGLSGVSWKPLEEGEILAKFKKDSGEFAYRTV
RVSIHAARPYASLKECVSRLLALGLSAIPVVDDSGKVVAEVLFDDIQRITKEG
>tli:Tlie_0485 binding-protein-dependent transport systems inner membrane component; K05846 osmoprotectant transport system permease protein (A)
MIFKGSRKKDRKKALAINAFMAFLLAVYVLSPTVQKLVLRSLFPNASSYVHPRISLAHMT
LVHLGLTLSATALSVVVGVTVGVYVTRSFGREYLPLTVRTNALLQSLPPSAVIILAFPIL
GFGWKPTLLALFLYSLLPVAANTIIGFQSVGRDILDAADGLGMKEVQRLWIVEFPIAFPH
ILNGIRHAFILNLGTAAIGAVIGAGGLGSIIMSGLISNNSALVLSGTIVISSIALLSEGM
FSLIFGAQ
>tli:Tlie_0486 iron-containing alcohol dehydrogenase (A)
MWDDVFPIDQVQEIRTKTTVYLGAGAIKKIYDIAKDLKEKGVDNVLVVTGRSSYKKTGAW
DHVEKALKEQGMGYAVYDKVTPNPTADSVDEATKMGKDLGANAVIAIGGGSPIDAAKSVA
ILLEYKDKTARDLYELSFVPQRAVPLVAINLTHGTGTEVDRFAVVSIPEKEYKPAIAYDC
IYPMYSIDDPELMTGLSLDQTKYVSIDALNHVIEACTTKTANPFSILLAKETVRLIAKYL
PKAVENPQDLRARYFLLYASMIAGVSFDNGLLHFTHALEHPLSAIKPELAHGLGLAMIVP
AVVEAIYPASKDILDEVLEPITKGAEGAEEVAKTLEKWIFSVGVTSKLEDEGFKGEDIPK
LVKLVRETPSLDGLVSLAPVEGTDEVIKKIYQRSLKPIA
>tli:Tlie_0487 transcriptional regulator, ArsR family (A)
MANVKRTPQREDLVCEVFCVHGEEVERARSSMLTDDVFEEMSGFYKLFSDRTRLKILWAL
RNGPLCVCDLCAVVGMSQPAVSQQLQKLRNGRIVKSRREGKVVYYSLDDEHIEAALDMAM
EHVEEGER
>tli:Tlie_0488 heavy metal translocating P-type ATPase; K01534 Cd2+/Zn2+-exporting ATPase [EC:3.6.3.3 3.6.3.5] (A)
MSEHQVLEASERKYLLKGLVCAGCAAKIEDALNKTEGIDEANLDLSTGVLYVKSRLSNEH
EVVENIVKSFEPHVEVTPAGAEELSEEMPRECCVSDGGNAPKKLLRVTKDGVVMLFSAFA
LILLLVNQERSFIPYPWNYVLALSGYLAAGSNVLSKAVKNLLHGYIFDEYFLMAVATIGA
FFIGALPEAVGVMLFFRIGEILQDRAVNKSRRSIESLLASRPKTALVSIDGKLVEMDPAK
VSPGAVVVVRPGEKIPLDGVVLEGFSSVDTSPLTGESLPISVSPESEVKGGCINKEGLLR
IRTTKPFVESSIYKMMELVERASARKAKTEKFITTFAKYYTPVVVLLAVAVAVIPPLVVE
GETFSNWLYRAMVLLVISCPCALVVSIPLGYFGGIGLASARGVLIKGSIVMDALNDVRTV
IFDKTGTLTEGVFRVLSVEVVDGFDESELLRLAALAELHSNHPIARTIVKEAQRRRLPLR
DEEITFHKVYPGKGVMANWKGKKIIVGTDEFLSENGIEVKESSKNATVVNVALEGKHIGR
ILLGDALRQEAKNAVSKLRALGVEKLMVLSGDNQRSTEAVAKEAGIPCFKGALLPEEKVK
AVEEEMEKAREKEKLLFVGDGINDSPVITRSDVGVAMGGIGSDAAIEVADVVIMGDSLEK
VPEAICIARRTRKIILQNIVLVLSVKAFFLALGAMGVATMWEAVFADVGVALLALVNSMR
SMKFQKKGC
>tli:Tlie_0489 Aldehyde ferredoxin oxidoreductase (EC:1.2.7.5); K03738 aldehyde:ferredoxin oxidoreductase [EC:1.2.7.5] (A)
MNGWNGKALWVDLTNRQITVNQIDKEVLKNFIGGRGLNDWVLYNHIRPGIDPLSPDNLLC
LAVGPLTGTNLSSTSRIHVSTLSPLTGILGDGNGGGSFALALKRAGFDQVVFTGASDTPV
ALIIDGEDVLLIEAAYLKGTSTWEKTDILKERLGKDFSVAAIGQAGENLVRFASIMFDKH
NSAARGSGAVMGSKNLMAVAARGKSKTGISDPSAFEELAKADRDYLMNDPFQRDVVAKIG
THVGMIRWYPGFRNNEKYLAPEEAPEELLPESLKKYEVGRTACASCVVPCKDVFQIPDGP
YKGEIGKAMEHECIHCLGTNSGITDPIAIMTMENLADKYGMCVIGLGNAIAFVKDLYNRG
IIGKEDTGGLDLSWENAEAQIELIHQIALRQGFGNLVAEGLYNIAKIIGPQSMPFCYHVK
GLSRGHFPAGIFSLAHATSTRGADHLRGRSWAFGENDPELWPELIQKGYIPEEDPVKTLF
IAERAVTLTDMIGRCKGAVNNWVSAVPLVFKYPLLDGLARLLSAVTGEDYSERDLEEASD
RVYLLEMAFNARQGIRRKDDRFPVKWDMIGTKEAEEEKTKHDKMLDAYYKLRGCDPNTGL
PQREAMERLKLEKEAERLYSEDTLDSWDGPQLWPLDKYPSGTRRA
>tli:Tlie_0490 transporter, NhaC family (TC 2.A.35); K03315 Na+:H+ antiporter, NhaC family (A)
MKENQSRQPGLGLSVGLFVLCAFIISMGVLKLGVDAHIPIVICSVIAATVGVVVLKKPWS
EIEQGALNAIAVALQAIVILMIIGIVIGIWLQSGVVPSLIYYGLSILSPSIFLLATLIVC
SIVSLATGSSWTTAGTIGVAMMGIAHGLGVPAPVAAGVVISGAYFGDKMSPLSDTTNLAP
AVAGSNLFDHIRAMVWSTGPTYIIVAIICIVLGMKYGGGALDTAKIDAMQQIMKAEFNIG
FLGFVPPLLVIVLAAMKTPAIPGLFSGVVAAALMSFAQGNGLGDIINAMHYGYEAGISSQ
FASLEGDALMQLISQTGLVNIAPEMAQEVGQTLTDLLTRGGLDSMMWSISLVFCALFFGG
VMEACGFLEVIVGSIMKTVRTVGGMMATVIASCFISNLFLGDQYLSLVIPGRMFKSAFEK
INLAPRMLSRALEDCGTLTSPLIPWNTCGAFQSSALGVPTLSYLPYAFLNYLNPLVSILI
SYMKIGIYWRTSSGEDVVAKEYPG
>tli:Tlie_0491 Saccharopine dehydrogenase (A)
MKAVQLGAGLVGQLIAADLAKDFDVTVVDLNEKVLNEIREKYPSIKTAVASATDAKALAP
ILEDADIVTAGVPGKFGFEMMKTVISLGKNLVDISFMAEDFEELDDFAKEKGVTVVPDIG
VAPGMSNFLMGRGAALLDEVEDAYIFVGGIPTKEVPPFNYQVTWSPKDCIEEFTRPVTIV
KDGQKMVVEATSGLHLREFPGVGTLEAFYTDGLRSLAKNIKAKNLGEMTLRWPGHVEQMR
LLRAMGMFDETPKVLGGKEVIPLEVTADLLFPLWKMEPEKGDRDLTVMQVDVHGYKGRDE
VTYSWYLLDYFDEETWNTSMSRCTGSTCAIFARAVAGGLIKEKGVLPAEKLAHDDDLYKF
VLDEQLKRRIKYTESVKIVKDVR
>tli:Tlie_0492 glycoside hydrolase family 65 central catalytic (A)
MSSWNFIYDGFEPEKEGLREALCTLGNGYFATRGAAAESDADGVHYPGTYLAGGYNRLKT
EIAGRVVENEDLVNIPNWLPLKFKMEGSDWFHLSKVKLHFYRQKLDLYRGVLHRTVRFED
EQGRICVLKNRRIVSMANPHLAAQETTLLAENFSGKIEILSALDGKVTNSGVKRYLQLNK
KHLEGLMEKELGYDSILLKVQTNQSEIRIAQGARTRAFIGNEEIFPKRTLLKEKGYIGQK
FEVELTKGQKLRLEKIVSLFTSRDNAISECALQAEEALLQAGSLEELLEPHAKAWKHLWN
QFDIDFFPSDPSQGDRIARILRLYTFHLLQTTSPHTIDLDVGVPSRGWHGEAYRGHVFWD
EIFIFPTLNLRMPEITRSLLMYRFRRLGAAKRAAKEAGFKGAMYPWQSGSSGREETQKLH
LNPKSGRWLPDNSHLQRHVNAAIAYNIWQYFQITRDLEFMCSYGAEMFFEIARFWASMTL
FNEKTGRYEIHGVMGPDEYHDAYPWSQTPGLNNNAYTNVMASWIWSRAVDLTSIIPCSAL
RRLREKLDISDREISLWDELSRKMTIIFHDDGIISQFEGYDKLAEFQWEEYRKRYGDIQR
LDRILEAEGDSTNRYKVSKQADVLMLFYLFSNKELEEIFEKLGYPFDETIKNRNIDYYMH
RTSHGSTLSRVVHSWVLVSSQNHESWKMFSEALESDVADIQGGTTPEGIHLGAMAGTVDI
LQRAYTGLEARGNMLRFDPSLPKELGKLHFHIRYRGHELSITITPSCLTIKDLPTFAGPI
EISVKGQRKTLPAGKDTIVSFAL
>tli:Tlie_0493 trehalose 6-phosphatase (EC:3.1.3.12) (A)
MNLNEEEIYSPIDIESRYFDAVLFDLDGVVTQTAMVHALSWKKLFDQYLEKLDKDNAPFD
ISRDYRLYVDGKPRYEGVRSFLESRDINLPYGTPSDPPGKETICGLGNLKNLIFQEVLEQ
EGVPIYRGAVALIGLMKRRNLKIGLVTSSKNARLVVKKAKLESLFDYIADGVELERLGLK
GKPHPDLFLHAAQKLKAPPSRSIIFEDAESGVEAGRRGNFGMVVGVDRTGHGTALLEKGA
HVVAFDLSRITVDGKKPDATVPIKDLPDARKAIGHIKLELLFGKEPFVALDYDGTLTPIV
ERPELAILSEKTRKTLKKLKDTTQLAIISGRDLKDVKRLVKVDGIIYAGSHGFDIESPTK
LQKTFKEGEAFIAELNEAEKALRERTKGIDGLILERKKYSIAVHFRLVKSEMIEKIEKHV
DQVVKDLPSLKKTIGKKVFEVRPNMDWDKGKAIEWLVEALGFSRHNVLPIYVGDDVTDED
GFKALIDWGIGIVVAKGKDQEKSAASYKLPDTESVEEYLKGLAELFERRG
>tli:Tlie_0494 multi-sensor signal transduction histidine kinase; K03406 methyl-accepting chemotaxis protein (A)
MVSFFRSIRSRFIAFLVLIVALFLGLLLVFTYSSLKDAALRNAKELSRAAMRQTKGSIDI
FFSELERLARALAKYPAFKNVDTTVMREIVLAEVEARKEYLRAIYLGTKDGKMYEWGIGP
GFVNNSPIFEPHYDPRERPWFKRALEKGEFSVSDPYLYASFPALGITAVLPVYDDLGDFV
GVLGLDILLEDLQKMVKNFKIEKNGKVIILNRDNHVIVSQFDDEKDGKNTKLETFDLFNI
ANLANHKDSYVVESHKMGKRYLISTTEDQRTGWKIIVALPYDEVILPAIRNIKGIIVLEV
LLTIFLGFALLVMSNNIIIHPLRDAIEVIEATKVGDATVRMPEDRKDEFGVLAREFNRLI
EAVREYQRELEEKVKDRTKRIIELQKENLRLRLIEEKERIYGYLHDSLGARLTNINISNA
VAQKVVDKDKKMLKDMLQRIETNTRLAISDLREILKGSTLDSRRMIDFCNVLHANVKSRL
ELKDIELEWHSELDPLQDEICPKVRLEFEKILQELTSNVLKHSEAKNVRVFFSLDEDKLR
LEYSDDGVGGALVDPEKKGYGLAGIAERVKMLGGEFKVNSPKGGGTKVVILLPNRGRREE
L
>tli:Tlie_0495 two component transcriptional regulator, LuxR family (A)
MIKVMICEDIKEVREGLKFLLEMDEEIEVVSTTGKAEELFSSIEQYGPPDVVLMDIGLEG
MSGLEATSLLVEKYPKVKVLILTIFEEEEKILKAIENGASGYILKNSRPEELVLQIKAVH
AGGAPVSPSVAKVLLKELRKGSTTSCNEYRLTSREKEIMKALMEGLTYREIAQKFNIASS
TVKKHILHIYRKMEVSNKVEFMKKAMVLNLDE
>tli:Tlie_0496 sodium:dicarboxylate symporter (A)
MSEKSGGLFSWYFNTNLLLRILIGLVLGGIVGLVAGESILWVAPFGSLFVRLLKMIVMPV
ILTTLVVGAASISPAELGKVGIKIVIYYLVTSAFAVAVGLLMGNVFKPGLGLDLSNIGEA
AGKAIQKPSLVDTLLNIIPTNPFSALSGGAVLPTIFFAIIFGIGISYLKISKEERLKKAG
DILFNVFDGAAEVMYLIVRWVLQYAPIGVFALIAVVFAKQGPKVVGPLGTVTLACFLGYI
LHTVVVYGGLLTLSGLNFFKFLSGAKEAMITAFVTRSSSGTLPVTMKCAEENLGVSKQVY
SFTLPLGATINMDGTAIYQGVCVLFIAFAVGMPLDLTQQLTVILTAVLASIGTAGVPGAG
AIMLLMVLQSVGLSMDEGSAVAAAYAMILGIDAILDMGRTCINVTGDLTGTTIVAKTEKL
LNMSKWGK
>tli:Tlie_0497 transposase mutator type (A)
MAQYNITIDSELLHQLFLSDSKDSGVSKLLESVLNQVLQAQATEQLRAEAYERTEERRGY
RNGTYPHRLTTRVGSLVLRVPRLRNGKFSTELFSRYQRSEQAFILALMEMVVNGVSTRKV
SEITEELCGVRISKSLVSELCRRLDPVIEAWRDRSLKDKEYPFLIVDALVIRVREENRVL
HRSMLICVGVNREGIREVLGFVVGDSESEESWGDFFGWLKDRGLRGVDLVVSDDHKGLVK
ALRRNFQGSSWQRCQTHFIRNILSASPKGLQGELKTRIQAILHAPDMGTARMLLMRVLEE
YEEKAPKAMRILEEGFDDAVAILSLPEKYRKRLRTTNSVERLNEEIRRRERVIRIFPSRE
SAVRLLGAVLLEIDNKWAGGRKYLDMDEYYEYLSQQQSRSSPKIYCL
>tli:Tlie_0498 ketopantoate reductase (EC:1.1.1.169); K00077 2-dehydropantoate 2-reductase [EC:1.1.1.169] (A)
MLYKTGIQTLKRGVNLLITIVGCGALGSLFAARMLESGVDVQALQRPGAHYEVLKEKGLT
LLELEGEEKSFSFPVYDDIDSCAPSDLVIILVKAFQTPHVAPKLLPLLKEDGAILTLQNG
LGNVEVLKEHVPLKKLFAGSVTYGAYRVAPGVVKAAGEGKIKFGPLDKMVSPEPVMDFLK
QSGLNVELVDDPMRVLWEKVAINAMINPVVALARCNNGKILEVREALELCRVLFDEALEA
ARCEGITLDEESLWSFAMEVLEKTAANRPSMLQDLESGRRTENEAISGYILKAAEKKGVE
LPATKVVYSLMKLAEHAAIKDYVV
>tli:Tlie_0499 protein of unknown function DUF1847 (A)
MKCHLCEEKPCSKGKPCLEKDSKPLYKDPEEAKIFKVAAEVEALYYCEQFEMPLRPWIGR
VTCNPAEQARVLEEEGCQLLVVMGLCVGHDSIFYRHAKAPVTTLLVKDRKLGHNPAAAIY
CRYIRNNLNYNPKKRRQEEGEA
>tli:Tlie_0500 alanine-glyoxylate aminotransferase apoenzyme (EC:2.6.1.44); K00830 alanine-glyoxylate transaminase / serine-glyoxylate transaminase / serine-pyruvate transaminase [EC:2.6.1.44 2.6.1.45 2.6.1.51] (A)
MNISSPRKVPEKLLLGPGPTPVEQRVLQALAQPTLGHLDKNFVAIMDETRELLRYVFQTK
NELTIAMPGTGSAGMETACVNMIERGDKVIICEHGVFGTRMHDVAERCGAEVVSVTAPMG
KPIDPEDVRRAIKANPDAVLVGIVHAETSTGVLQPLDEIASYAHDAGMYMLVDAVTSLGG
MEVPVDRLGLDMVYSGSQKCLACPPGLAPVTVSPRATERIKNRKTKVQSWYLDLTMIMRY
WGQERFYHHTAPVNMIYALNEALRIIAEEGLENRFARHRRNAEALWAGLEAMGLKLLVDY
EYRLPSLTSIVVPEGVDEAMVRRQLMEEYNIEIGAGLGELKGKIIRVGLMGSGSNKKNIE
LFLVALGNVLRKQGFKSDISSALEAVEEVLA
>tli:Tlie_0501 protein of unknown function UPF0118 (A)
MRDDRLSQFFLAILGVVALGFVLKVAKGVILPLVVAWLLYFIFAPVVRVMAKRKIPTFIS
TTVVLMVFIGVCFGGALFLNGRVQALIEAFPRYQARFAELLIEYSQSYNLPKYVVSNIDP
GPMIGKYLLSLSTFFVGFVSNLILVVIFLVFLLSSAPYFERKIEMAFSKKHSRKVIHLLH
TISLQIGRYLALQFMISAITGVLVWLALKSIGVDFSITWGALAFVLNFIPTIGSIVASVP
PVVLSFVQFHPQMTPVVITALALFGIQQVMGNLIAPKIMGENLNLSPIVILLSLLFWGWL
WGVTGAILSIPIASAIKIVCENVEQLKFIGVLMGSSRYMGKRPDATL
>tli:Tlie_0502 ABC transporter related protein; K06158 ATP-binding cassette, subfamily F, member 3 (A)
MISFNSVYLSLGGKELYSDLNWAIPPGSRFGLIGKNGTGKTTLLRMITGDIFPDKGTIEM
SPNMTIGYLPQEFVDLEDLTIMEFLKKRHGIERLEKELRQLEEKIAEGDTSKSTLMAYEK
KREEFSIKEGYSFEAKALKILAGLGFTDKDHERSCLEFSGGWKMRILLASLLLEEPQVLL
LDEPTNHLDIESTQWVEQHLESFKGTIILISHDRHFLDSVTNKTAELRNGKIKTYSGNYS
FYVKEKAKQETMEQKEAIKIERERQQILAFADRFRYKATKASQVQSRLKRLENLVVATTP
KEISGPVIKFPECPRSGLNVLKMEKVSKRYGSLSVLEEVDLEIQRGEKIAVVGVNGAGKS
TLARLMSGRETPSEGSVNWGHNVKIGFYSQESAANLSSEKTVWEEIRSTPSKASDQERKN
LLGAFLFSGEEIDKKISCLSGGEKSRLALLKLLLGEANFIILDEPTNHLDISTREILQDA
IKNCRQTVVIISHDRWFLDEIVDRVIEVKDGKCHNYQGNITYFLEKARERKDLIKNTSLN
KKTATTIDKATSRAEKKRLEAIRRNELYRKKQSIQKKIDPVEEEITLLESRKDEIDTLLC
SEEILSNSSRISSLMVERNEIEQKLSSLYEIWEDLTDKLLQLETSD
>tli:Tlie_0503 nitroreductase (A)
MGFIDLVLKRKSIRSFLSTPVDRTILDKCLEAARLAPSACNAQPWQFFICDKEPLRSELS
ERAFSGIYSMNSFAKEAPVLVVVAKRTTKVAPKVGGLFQGVDFGLIDIGIACDHFQLAAA
EEDLGTCLLGWFNSKAVVKILNLPKNLKPTLMIAVGYPKGPMGGRKDRLPLEEVRSYIES
PSK
>tli:Tlie_0504 phosphatidate cytidylyltransferase (A)
MRRYILPGSKDAIFAVGALLVLGLLLRNAASVILFLTLMLIFGGAPLVAFLLSCLIAYPA
SGQLGLIGVFGAVALMVLALEPLRALFLEEMKRIKERMGIFLYRRKLYRLLGLVFPLVIF
PVFGLFSYRYVLVTMASISLGSELLRNYSFRFNEAFCRFFSKVSKEEESHFVTGTTMYLT
AGALASFFPEPVGPLSLIIVTLGDAWAVMVGSKWGRRTIRGKKTLEGTAACFFACIFASF
AFGSLEVFGGLSTVGLGVGAVISSLAELLTPGRYDNFIMTLAAAFGLWVGQLCS
>tli:Tlie_0505 Protein of unknown function DUF2229, CoA enzyme activase (A)
MKKIVIGIDVGSSSIHCGGLDLNTKEVLWCSNPHPHLGRPLETLKNVILPQIRALEAEFQ
IVGTALTGIGAKTIAETTPQVFYEYDSVTIPKGISMLEENPRYAFHLGAKDSYFFSFGKV
MGKTVLLESNTNTKCGGGSGTLVEKQVRRLYCKANSSNQHDQTLEALFAEAVEEATSYPD
AKPYRARCGVVIQSDMIHDQNEGMPKAALIAKLFKTVAFNFAQDVIGPRQLEKDAKTIIS
GGLARIRPIVDQIEKITGLRITTCKHHLQVAAIGAASMSIEKNRLYVLTSTDIDRALYEA
KRNRKYAPPLKDYLEKVYVYDDSRNGAKEAILLSSDPEVVIGVDGGSTTTKAVVVSLKDG
KILDSLYLPTHGDPLGALKRIIKHFSRNKELYKVMGICTTGSARKLFESVLSSRAARNRF
EREGFQVPDAAVDEITCHAIGIRHHDKDIDTIFEIGGQDMKFTTFKRGPYGPLDEVEEAK
MNYSCQAGAGQTLENMAEILGLDVKSSLQEKALSASKTPIIDATCGVFMEIEEQRLIAEN
FPQEEIAAAIVRATAESYFHKFVGGSRHVGHKCSCQGGPSLGKAFLAAMAQVTGKEIHAY
PGRELFGAYGAALWVRDKIIKLREKGLPVRSAFRGWNLADETFKYEEKTCLERWGKSSCG
VRNCTLKIFQVSGEEIISGGFCPRGNSDVSEKPKKDYVVLFHNLLEKHFDGVLFQNIGKE
KVNSPTIGIRRCGLMLGKRSVFFSAMLKQLGFTPVLTPVSDHKITELGTRFAPTEYCIAM
KISAGHAALLAMNPSIDYLFMPSFIDEIDEKGNKRMFCIYTEAENFVLKDALGIDKSRLV
MPILHLGQKGPLAQEIARAMKAIGLSCSEKQIKEAIDYANQKVEAFMEDLAKAGDRFLSS
LASDKEPGYVGLGRDYVLLDPEASSNSGHLFTQVRGMHYIPQPFLRHKYKDIDIDRLVEN
EYWAQSAEILKASIYTSQTHNLYPIRLMNFACGPDSIKFMMESEIFKASSKPFLHLMTDA
QVNNAPFSTRAEAHHRVVTLHFNSDRKSQKQRTSLLFTFKGTKVTKGTDRTWLIPYMGKV
SSLAAAAAEKWGIKAAVVPTNTPESLETAGKFISMETCFPLRGVVGDIMATLLKLEAEKG
PRKVQDEYLIFLPTTSGPCRFGKYSEVLKLILRQVGLGEIPIVSPSSSRGYLDFDELGLN
LNPFDGLRLAADIYDAILVSDLFDDLILRFRPYAKDREAFNELSLQRFNSLKDILAGRTS
GKDVCQWLMETAKTMAEFPKKQKERFPLVLYVGEIYMRQHDPYTGNIVERLEEEGLELVR
SPVHEWLEYVTFLAWEKGRKPLNLLAEAYMRFANGKFKRTIQSYLKERHVLSSPREILSR
IEAEEVYHSDIMGESALSIGIFNEFIKGRLSSHKPPICGIFHVGPFTCMQEGISSAKIRA
MIKEFQKGNREEVIPVINAFFGESPNPNLEAEIASFRESCYLRAQLTNP
>tli:Tlie_0506 peptidase M17 leucyl aminopeptidase domain protein; K01255 leucyl aminopeptidase [EC:3.4.11.1] (A)
MDIKAYMGSASEWSGDALAVFVSEEDLGDFRFLGEDIANLISWRVSESSFKAQKDTTLWT
CLFDKRVKHVFLVGLGKESQFQLDDFRRAAALVVKQATKERCRDVLMVSARDSLRGVHQA
MVEGAVLGSYKFSKYKTKKDNGNEWEIERIYVKGSGESDIKEGTVFAESQNFVRDLVNEP
GNVINPVSLAEKAKKIGEEGNLEVYVYDENQLKEMGMMGLLSVGGASKTPPRLIHMIYKP
QNPVEKIAFVGKGITFDSGGLNIKPSDFMRTMKGDKAGACNVLGLMRAIAKMDLPFEVHG
FIGAAENMPGGGAYRPDDIIRLRNGKTVEIDNTDAEGRVTLADVLSYASEQNPSCIIDMA
TLTGACAVALGEYTAGVFANDDELVSDFLATAKETGERMWQLPIDDERLRKKIKSPVADV
VNSAGRYGGAITAAMFLQEFVGEGIKWLHVDMAGTDNTKEEYGYYIKGATGFGVRTCLAW
LREKERKGPAGL
>tli:Tlie_0507 alkyl hydroperoxide reductase/Thiol specific antioxidant/Mal allergen (A)
MEEKKIGCARPTGALVGGEDVKEIVQEVKPSMTVMVGRHAPDFEAPAYYQGKFVTVKLSE
FLGKWVLLCFYPGDFTFV
>tli:Tlie_0508 alkyl hydroperoxide reductase/Thiol specific antioxidant/Mal allergen; K03386 peroxiredoxin (alkyl hydroperoxide reductase subunit C) [EC:1.11.1.15] (A)
MSAVADRYKEFQELGVEVLSVSVDSQFVHKVWNDQELSKMVEGGVPFPMISDAGGNLGKI
YGVYDEKAGVDVRGRFIIDPDGVIQAMEVLTPPVGRNVDEAIRQIMAFQHVRNTGGKEVT
PSGWQPGKKVLKPGPDLVGAVWKEWTPKDI
>tli:Tlie_0509 hypothetical protein (A)
MPRGDRTGPLGAGPRTGRMAGYCSGSSVPGYMNPWVGRGPFWRLGRGGRGLRRRFCWWAP
YVVGFPPGPLPYQEPTEEEEKEFLKSQAEVLQKELDALRKRLEELEG
>tli:Tlie_0510 transcriptional regulator, RpiR family (A)
MENPKEYLDIFARLRQGKETLTSSQALLCNFILQNYRNVAFMTVEKLAASSGVSTATVIR
TIKKLGFGSYNDFLETLRKVVLSSGPSLWWQMEETWNKLNFTAGNILQEVAKDNIESITN
SISPMLMENFPRAVQSLCSAERIYIVGLRSTQGIALYCYLMLNQFLDNISFPCMVGSDNM
YSELYPCSEKDALIAISIGGPHYATRTIDALEYASSKGATTILITTDVASPGSQWSSVIL
PAAPSKGFYSVVSVMTIIDALIATIGYEKKIPGKDKLRNLEKILVSKGITY
>tli:Tlie_0511 Ornithine cyclodeaminase (EC:4.3.1.12); K01750 ornithine cyclodeaminase [EC:4.3.1.12] (A)
MSKRWEILYLSQEDCVKAGGTDMKGAMKATERSFFLHGKGDFIQPGKPVIRWGGPETEET
LGRIMSMPSFLGGEKYKDELVSRGLLGPVNTAGIKFIPSRPWNPTKYGLPRASAIIIIVD
PDTLIPQCVMDGAIVSAMRTGAASGVAAKYLARKDAEVMGLVGASVQGRTQLAAMKCALP
TLKVCKVYDINAEASQKFKEAMSEVVGMEIVPVSSAEEAFRGSDVISTATMAREAYVKPE
WYNKGAFHVEISFWDTPPSALTVFDKIFVDDWYQVKHHGVDVSYRAVRDGFITEDKICGN
LGEVVVGSKKGRERDEEIIFFNPIGLGIHDLSEAFRVFQSAKEKGIGRMIPLWEDPNEWL
NNLKV
>tli:Tlie_0512 TRAP transporter solute receptor, TAXI family; K07080 uncharacterized protein (A)
MKKKALMTVMALLLVGCFAFSAGAVEFVTIVTGSTGGTYYPVGTILANHFNQKLLKSGYK
FSAQSSGGTTENLDMLKKSEAQMAIAMCNLTGFAYTGTNRYEGKPNPNLRYVIGLWPEVS
QFVYAKSSGIKGWSDLKGKKIAVGPAASGTEFSTRTILKAVAGLTFDDITPEYLGYSEAS
QALQNGRIDAALLEAGYPTSAVTELYAGKTEVDMLIFDDEAKKKLFEAAPWYAPVTVPAG
TYPKQDKDLPLVGVKCALLAHPDVKEEVVYNALKVIYEDREDLLKEHAVFYKVDFENPLA
GLYGAPLHPGAVKFFKEKGLNIPEELLPPEMK
>tli:Tlie_0513 TRAP transporter, 4TM/12TM fusion protein (A)
MEFIKKLIPKGEHIPTRQFAGKIGLIALILTVGTSLIHAWMNSFGLLMAIKMNAIHLGTV
MAIVFLYYPATAKSPKDRPSVLDWIFAALALTGAFYILTQYDRILAAHLNVGIADLAMAT
VTMLLLIEASRRAVGLPLTILSIIFVLYTKFGPYFPGLFAHQGFSWERIIIRMGLTDEGI
YGVSLMVSSTYVFMFILFGAFLAATKTSDFFNDFSLALAGKYRGGPAKVAVVASALMGSI
SGSAQANVATTGAITIPLMKRVGYAPHFAGAVEAAASTGGILMPPIMGAAAFIMSTFLGV
PYAKIMLAGATPAILYYLAIMFMVDLRAKKRGLKGLSASEIPPLKETLLKRGHMMIPLGL
IIYFLLAGYTPLFSAFLGLVSVIVLSFLRKETRMSLRDFINALDLGARSAAPVGIACGVV
GFIVGSVGMTGVGQIVALNIIMFSGGKLWAALILCMFAALVLGMGLPATACYIITATIAA
PALQQMGVTPIAAHFFAFYYGTMSAVVPPVALTSYTAAGLAGAKPMRVAIHGFGLALSGL
LLPYLFVYNNALLLVDTTLKAYLFTVSMALVGVFSLSVGIIGMLKTNMPVWERVLFAVIG
IGMVSPLGVYKLAGLVLFTGMVVQHYWRNKKILENPQPDTL
>tli:Tlie_0514 hypothetical protein (A)
MAWVMSQSGKEIMNCVAFRIKRLEGYKKTFIEGQISNSDTFHILGEFNSEEEAISIFKEL
YKTLSSSESPSFDFSKQLPRT
>tli:Tlie_0515 hypothetical protein (A)
MHKKLLLMCITCLVFLLVAGAGFAAETSSCTVPEDMSLVIVSANWEFDIESGTVNGKAVV
KNISDRTLTAPGVIVSFYDIEGKQLSQLPLRGPKAKLEPKSTSTVDIKVKLKEIPQTILM
APFEGLWST
>tli:Tlie_0516 CoA-binding domain protein; K06929 uncharacterized protein (A)
MNMEEIIESYVCRPCKVAVIGASQKQDRPVFGVMEYLKGQNFDLYPVNPSIAGEEVLGFL
CYSSLSEVPENVDVVCLFVSPRHQEPILEEIRKLPYKPVVWMQPGAENDEAERKLTEEGY
TVVKGACIMMTHQVYCAGD
>tli:Tlie_0517 cysteine desulfurase NifS; K04487 cysteine desulfurase [EC:2.8.1.7] (A)
MKRKVYMDHSATTPLASEVFEAMEPYLKGSFGNPNSIHAWGREARKAVNEARDQIAELIN
AEAREIIITGGGSEADNLAIKGTAFALQDKGKHIITSAIEHHAVLDACDWLEKIGFEVTV
LPVDSNGTVDLEALEKAIRDDTILITIMYANNEVGTIQPVEKIIEIAKKRGVRVHLDGVQ
AVGHIPVDVKELDVDLLTLSAHKMYGPKGVGALYVKKGTKLVPIIHGGGQEFGLRSGTEN
TAGIVGFGAAAKLAKRRLEEKEHLKESALRDKLLSGIMKNIPHAHITGHPTQRLPFHASV
CFDFIEGESLLLRLDAGGIGASSGSACTSGSLEPSHVLLAMGISHERAHGSLRLTLGKDT
TEEDIDYILEVLPKIVTDLRALSPLGKDITTR
>tli:Tlie_0518 FeS cluster assembly scaffold protein NifU; K04488 nitrogen fixation protein NifU and related proteins (A)
MYSEKVMELFMHPKNAGKIEDADGIGQVGNPQCGDIMKIYIKVENDVITDIKFETFGCAS
AIASSSMVTEMVKGKTLDEALKITNKDVLEELGGLPPQKIHCSLLAEEGIKAAIEDYRRR
KEGKK
>tli:Tlie_0519 MOSC domain containing protein (A)
MMEGKVVAVCVSEKKGTPKKNIKEAFLEEGVGIPQDAHASFGHRQISMLAFEDIEEAKKK
LPELEPGSFAENITVKDFDLKSLEVGDRVQVGEAILELSQIGKECHTRCAIYHKTGDCIM
PTRGIFFKVVKSGRVAVGDKVTKVIIE
>tli:Tlie_0520 thioesterase superfamily protein; K07107 acyl-CoA thioester hydrolase [EC:3.1.2.-] (A)
MRTVETKIRVRYGETDQMGIAFYANYLSWFEVGRSEFCRALSHPYKHWEEKGIILPAVEA
YVRYKHPLRYDDVAVIKTSVQEVKPYSVTFSYEVLLEENGRLVAEGWTRHAFCDPTGKLV
KEPEPFYSWIREQLEKE
>tli:Tlie_0521 indolepyruvate ferredoxin oxidoreductase, alpha subunit (EC:1.2.7.8); K00179 indolepyruvate ferredoxin oxidoreductase, alpha subunit [EC:1.2.7.8] (A)
MGKKMIMLGNEAIARGIVEAGCEVACAYPGTPSSEILPAIAKWADELNTKTAVEWGANEK
VAFEMAAAASFAGKRACAVMKQVGLNVAADPFMSVAHFQLKGGLLLVVADDPGPHSSQTE
QDSRFFAMFAKVPCFDPSTAAEAKDMVFDAYDLSERHGIVTMLRPTVRVDHCRQDVELLD
VVSLERKASFEKDVRRWVCLPAHVRINHPLLNQKNDAIREEFERDFSKYNYEVPAEEKAT
MGIIAGGISFAVVMDLLNSMGRKDISVLKIGTPYPLPTKLVDDFIAKHDKVLVLEETYPV
IEMQINDKSKVLGRFNGWVPKAGELLPEIVEGVILRALGEEAALPPEEEYLKKALEELNI
TPRKPMLCPGCPHRASFFSIRQALPNGIYPSDIGCYTLGVNQKTVDAVIDMGASVTQASG
LYLAHKVDGTERPIVATIGDSTFFHMGMPGLASAVYNKHAFVLAILDNSITAMTGGQSHP
GIGEKLRKGEEGRKVDLEEAVRGCGVKWVKTVEAYDVNKNKELVKEAWEYAKENEEPAVL
IFKHPCMLLRPEQDKIPVKVDQEKCIGCKFCINFFNCPGLVFDEEKKKAYIDERFCVQCG
VCINVCPHGAILGSNGEEA
>tli:Tlie_0522 Pyruvate/ketoisovalerate oxidoreductase, catalytic domain protein; K00180 indolepyruvate ferredoxin oxidoreductase, beta subunit [EC:1.2.7.8] (A)
MQYVIVGIGGQGILFSSRVLGHIALSKGESVMGSEVHGMAQRGGSVISHFKIGKYSSPLV
KAKEADVLLAFDQNEAIRNLHFLKPGGKAIINVHAPEALENPNLKRFLEERSIELYPIKG
YEILKEHMNGKFLFLNVLILGAMCGAGIGNVTLEEVKRAIEELAPPKYVEANLKVVDLGY
GAMAK
>tli:Tlie_0523 hypothetical protein (A)
MGTGPWQNKIPQDLKGGPARGPKFFLPRRQRKRAFSLVELLLCIAMWSVLAGILLLSLDV
GILTVKSEEAVVKPSVALRESKNIYRWLQKVMIKACIERRSFQVKYYSGYRDFIRIQWFD
PLETETYRTEGRCWVAFESSKNLFYSYAPAWHTMTPAFTLKISNGQKNGQVVSRISVSPY
CLVTLKEE
>tli:Tlie_0524 signal peptidase I (EC:3.4.21.89); K03100 signal peptidase I [EC:3.4.21.89] (A)
MAGKPWWRETIETVLWALVLALILRYFVVQAFWIPSGSMIPTLVPGDRVLVSKFWYHFQP
PKRGQIVVFKYPLDPKRDFIKRVIGLPGEVVSMEEGVVYIDGEPLAEPYVKNHDSFNMKP
VRVPENAYFVMGDNRPNSQDSRFWGFVPKENLIGPAFFRYWPLSRIGGIY
>tli:Tlie_0525 GTP-binding protein HSR1-related protein; K14540 ribosome biogenesis GTPase A (A)
MARTVWYPGHMAKGLRKLKELSDKIDVVVEVRDARAPDVTSSSFSSDIAKFKPLLVVLSK
KDLADDKATAAWLSHYKKRGISAWAFNLRRPSFGGFLKALSKLSPPYRDVRLVVVGVPNV
GKSLFLNQLVGKKASTVGGVPGVTRGVSWYKGKGFMVADSPGIVDPKAGAAVHRCLAWLA
GSRSDVIGGYHDIALDFLAYLKERDLLDTALSPWGIDTAGLEPDEILKVIGRRLGCLTSG
GEVDMERAGKALLDSFSSGKLGKITLELPERPFCSLEDDG
>tli:Tlie_0526 RNase HII (EC:3.1.26.4); K03470 ribonuclease HII [EC:3.1.26.4] (A)
MKVVGVDEAGRGPLAGPVVAAAVYLENWQTRELLSLGLNDSKKLSPKRREALFEAVLNMG
VCWRAQAASPARIDKYNILNATLWAMKRAVVQLPLKPDLVVIDGNMPIGLDLCTEKSIVG
ADSKVPSVAVASIIAKVLRDRAMVRFSRMFPQYGFERHKGYPTKEHYAVLRELGPCKLHR
KSFRLL
>tli:Tlie_0527 Uncharacterized protein family UPF0102; K07460 putative endonuclease (A)
MSSHLKLGSKGEDFACRKLEELGYEIVSRNVRFKLGEIDVVAMESGELVFVEVRTRSVGI
MSPPEATVGPRKLKKLVRCGQAYVEKSGWSGPWRIDIAAVTVDKGNSMKFELFKDVTVGL
VEI
>tli:Tlie_0528 Mg chelatase, subunit ChlI; K07391 magnesium chelatase family protein (A)
MRPVMGVTLHGVEARKVEVEVEITGGLFSVSVVGLPDTAVKEARERVRAALRAVGLNVRG
RVAINLAPADLPKEGALLDLPMAVGIAVAMGEASPPEGAILMGELALDGRVRKARGVVPA
ALLALREGWKIFVPRENVDEVSLIKGVCAYAVENLGELLAHLRGERPLQRVKPHPIPEDP
LKADPDLSEIKGHSQAKRALEIAAAGHHNIFMIGSPGSGKTMLARALRGILPPLSDQEAM
EVLLVKSTVGLSPGNVKERPFRIVHHTASTVAVCGGGPNLRPGEVSLAHRGVLFLDEFTE
FRRELIEALRQPLEDGSIVVSRASGSVSYPARVLLVAACNPCPCGYLGDPSKQCRCSAAA
IERYQRKISGPIVDRMDLYVSVPRLSPQELVSFSPAKSEDSATVRERVAEARKRQLSRWE
KWGYSCNAEVPEKILKRHLNLSPEALGFLEKMAGKLQLTGRGITRILRVARTIADLDGAS
FVSMGHLSEALAYRKGASMPWTS
>tli:Tlie_0529 DNA protecting protein DprA; K04096 DNA processing protein (A)
MDKLRALMLLNATGTVTARLFKEVEMASSREPLDPRELIEEGESFWRRVGFSEGAVSFLK
VALKESWAERELERCSALDVMVITWGSDEYPALLEDLDDPPLVLYVIGDKLPSFGVGIVG
TRRCTSYGSRVAGLISENVASLGMDVISGGALGIDSAAHKGCMSAGGKTIAVLGTGVDVV
YPSSNRWLFEEIKESGSLVSEYPLGTKARQWTFPRRNRIIAGLSEKLVVVEAPVKSGAMI
TARVAMDLGREVWAVPGRITDESSGGSNSLIADGAHVLYDVCAFMESFRGHQLFLKGLDL
GVSKKQSLPNLSEKQMEIYEFLCKYGEQTVDNIAVGCKMDAAQVLQELGYLSIEELVFPS
GPGRWSAIPKGTWTEKR
>tli:Tlie_0530 hypothetical protein (A)
MAVRFINEHERRFFTEEALSLAYSMFAEKLFPDHIVEAVMTEAVRWGCDGYTVDEALLSS
ILWAICEKPSRGMDVQGVLGHNSNKIRLS
>tli:Tlie_0531 DNA topoisomerase I (EC:5.99.1.2); K03168 DNA topoisomerase I [EC:5.99.1.2] (A)
MAVKKAKNSKASKKKTLVIVESPSKAKTLTKLLGRGYEVKASVGHVRDLPKSRLAVDIEN
NFQPDYIVVRGKGQVVKELKKKASESSRVILASDPDREGEAIAWHLAEILGISAESPCRM
RMYEITPKGVKEALGGLGPIDMNKVYAQQARRIMDRLVGYSISPILWRKIKWGLSAGRVQ
SAALKIVCDRERAIEDFVPQEYWNISVEAQKENGALYNLRVEKRGGKTLLKDGKTLLIDS
EKVADEIIEVIVSNPLVVKDFTSKEGERKPPAPFKTSTLQQEAARRLKFSPRKTMSIAQE
LYEGVEIPGRGVMGLITYMRTDSLRISPIAIEEVRSLISQTFGQSYLPKKPNSFESKVRS
QDAHEAIRPTDVTLTPEQAKQYLSRDQYRLYELIWKRFVASQMSPSIVARVTLEAEAKDI
GLKQSGVRVLFDGWSKVWPSDLQEEIVPEAVPGEELSVTNINKEQKFTNPPSRYTESGLI
KVLEDKGIGRPSTYATILQTLSDRRYVGKDEEKKLKPTELGKLVNGFLEEYFPEIVDVGF
TAKMEEELDEVESAERKWDQVVGEFWAAFEPTLRSAEENAEKLAAPQGEPIGENCPLCGA
PLVKRFSRYGEFIGCSAFSDPEKKCTYSRPIVDKIGVTCPKCGKGDVVRRRGKRGRTFYG
CSRYPECDYASWYEPTEERCPQCGGVVVLKGAKRNKVCSVCDWKEGKKDDGPNEE
>tli:Tlie_0532 gid protein (EC:2.1.1.74); K04094 methylenetetrahydrofolate--tRNA-(uracil-5-)-methyltransferase [EC:2.1.1.74] (A)
MMAPMKNDLRSVPEVTVVGAGLAGSEAAWQLALRGVRVKLFEMRPRKYTPAHTTDKFAEL
VCSNSLGSNVEDTPAGILKNELRRFKSLVMQCADEHAVPAGRALAVDRESFSQCVTEKLR
SHPMIEINCKEVEDLPDGLAIVATGPLTSESLASRLKEVVGEDFLYFFDAVAPIVTAESI
DMSKAYRASRYGKGEDYINCPLTEEEYYAFWEELVSAERIPLKDFERDGKFFEGCMPVEV
LAQRGKDTLRYGPMRPVGLEDPKDGKMPFAVVQLRQENKAGTMYNLVGFQTNLKWKEQER
VLRMIPALKNAEFVRFGVMHRNIYVNAPKVLDGHLRLKARSNIYLAGQITGVEGYVESTA
MGLVAGINAACQARGLSLPLWPMETAIGSLMNHLSEERPHGFQPMNMNLGLFPPLGERIK
DRSQRLARHAERAKRALEAFLAENKMLVIEKD
>tli:Tlie_0533 integrase family protein (A)
MFMSMKIEEAVDLYLDWLKYGRGKSENTTVNYAVDLCQFSDYLASQGVEDVESISSGHVR
AFLRDVVGFGYARTSAARKLSAIKGWTAFLKERGLVASDVAARLKGPRIPKRLPRALPYD
DVVKLIEEGPRGDNASRDRAVLELLYGCGLRIAEAAVLRWDQVDLEERWIRVVGKGDKER
IVPLGRYAVNALKEWRAQRRSSDVYVFPGEKGGPITVRTLRRIVVRCARNVGLSGVTPHA
LRHSFATHMLERGANLRVLQELLGHESLLTTQRYLKVTAEQLKQSYIKAHPRAVFGGKDV
>tli:Tlie_0534 20S proteasome A and B subunits; K01419 ATP-dependent HslUV protease, peptidase subunit HslV [EC:3.4.25.2] (A)
MFKGTTILCVRKNGKVAMVGDGQVTLGSQVVKASAKKVRRLYNDKVLCGFAGATADAMTL
LERFERQLDEQSGNLMRAAVALVRDWRTDKVLRRLEAMMLVADINQTLLLSGTGDILEPE
GDASSIGSGAGYALAAARAFIDAGLTDAELIARKSLEIAAGICIYTNSVLTVEVLES
>tli:Tlie_0535 heat shock protein HslVU, ATPase subunit HslU; K03667 ATP-dependent HslUV protease ATP-binding subunit HslU (A)
MNFYNEEALTPRKIVEYLGKYIVGQEKAKRAVAIALRNRMRRKKLPQEMAKEITPKNILM
VGPTGVGKTEIARRLSQLVNAPFVKVEATKYTEVGYVGRDVESMVRDLVERAYHMVKEKH
LQEVQEEASRRVEERLLDALLPRKRVQEKVTNMVEFLLGQGDSNEREEETEDPKRQATRE
KLRRLLREGKLDAREIEIEVVESAQVGIPILGAPGMDEMGINIGEMLSGLFPKKKKKVTM
TVAEAKRVLQAEEAEKLIDHEAVSKEAVRKAQEEGIIFIDELDKVASASSSTSGPDVSRE
GVQRDLLPIIEGCTVNTKYGPIRTDHILFIGAGAFHKVKPSDLVPELQGRLPLRVELDPL
TENDLARILVEPENSLLKQYKALLETEGVELVFTEDGVAEIASIAARMNIEMENIGARRL
HTIMEALLEDIQFEAPERKGEVITVDAKMVREKLHDVVADTDLRKYLL
>tli:Tlie_0536 GTP-sensing pleiotropic transcriptional repressor CodY; K03706 transcriptional pleiotropic repressor (A)
MNTPKELYESRAKIKDPTAMQDLLEKTRIVNKVLQNMKEANSQEFQKLAKVLCDLSTANV
YMIDSKGKILGYAWVSEYDCPIMTDLLKNGYMPEEYVERLNRFNESVLNHTDHGLCAYAD
HPCNNSNKHVVYVPIYGGGERLGTLILARFGYPFDTRDLVLSEYLSTVVGIEILNAKARE
IEERARERLIVQMAMRALSYSEVESVRHIISELGSSEGVVVASKVADKAGVTRSVIVNAL
RKLESAGIIESRSLGMKGTYIKILSRLFMEELGFQE
>tli:Tlie_0537 RNA binding S1 domain protein; K07571 S1 RNA binding domain protein (A)
MIQQEAPHSEALKIGDVVEGTVEQIVPYGVFVRLNNGKRAMIHISELSRGYVKKVEDVME
LNQKVKAKVIKIDERGRIDLSIKKLQEENARPVRATSPAEDFEKKLASFLKASEEKMMDL
SKKTKDGKGSRSRGKK
>tli:Tlie_0538 protein of unknown function DUF501; K09009 uncharacterized protein (A)
MVPLGLRWRGKNLPPLFFDRIFPKDLDLIRMQVKNRKFDESLVLGVAKRCSWGVPAVIVC
APLKALKPFPTSFWLTCPYITKACDRLESSGGVAQLESYLEQGKRHEWSAFIMAHVALRM
SLLDENKKRFLISKRPRMWDVIRKGGPGGILPKGKVTVKCLHLQIASWMALGWHPGELWL
KERLPELKCPNCNQVNCFG
>tli:Tlie_0539 Ppx/GppA phosphatase; K01524 exopolyphosphatase / guanosine-5'-triphosphate,3'-diphosphate pyrophosphatase [EC:3.6.1.11 3.6.1.40] (A)
MDVNLGAVDLGSNSLRCLVVGYAKKRLTYRASGLWITRITEGIGSGSFVAEGRAVDRTMA
AVREALKMLDAFGVEKSMTKVFATESLRAAGNGHSIKMMIEQLCALPVDILSPSEEAYLS
RKGALLGLGGHDVVFDLGGGSLELSGEDFAHSFPLGAVRMTGLYGEDWKKIKDAVKIALA
GAKIHGKKLAGVGGTSSNLAMMAKGLPNSEYHPSKIHGCKISLEYLALTRQRLKSLSVDE
RKNVLGLERGREDIIIAGISVIEALLESLNLKEYTHSETDLLWAQCAAMAESRGLEVEGI
VL
>tli:Tlie_0540 argininosuccinate lyase (EC:4.3.2.1); K01755 argininosuccinate lyase [EC:4.3.2.1] (A)
MWHGRFREDTAEVVQEFTQSLDMDWRLAKYDIYGSIAHARMLGEVGIITKEESKLLEEGL
RQVLKEIQEGTFSPKLSLEDVHMNIEARLTELIGPVGAKLHTGRSRNDQSATTVRLFLRK
EMVDVGDGLLTLMDALIDRATAHRTVIVPGYTHLQQAQPISMGHYWLSHFWAFSRDFRRV
LFALDSIDECPLGAGALAGSTLPLDREHTARLLGFKKPTDNSLDSVGHRDHMLDCQYALA
VVMLHVSRLSEDLVIYGSREFGWLDLPDSFCTGSSMMPQKKNPDVLELARGRTGGVYGDL
INLAVTMKALPSTYNRDMQEDKRPLWNSLQVVKDVLEVLPLLISRVEIDQEKALESFREG
FALATDVAEYLVLKGVPFREAHAKVGKAVRWCIDNYKDLEELSLEEWKELIPEVEEDLLE
LMSLEQSVNRRETYGGTSFKQVALQIERGVKLLEEYRERLALYPAKFSL
>tli:Tlie_0541 Integrase catalytic region (A)
MTSLYQRLKESGNPKAPMEVICDLIEKGKTAKEIANIMGITERWVRTLMKRKKDGLSAKE
LLHKKGPRSPHPKRTKPHIEALVIETQQKTNMGPRRLARELKRTLNLNISSYTIRNILRR
NNVKTKKVRSRNGNKRYYANLNHWEALQYFQIDSKHIADAKTLPPKAYAALFKYRLPKYQ
FTAIDIKTRMRILCFSDECSFANGFSFILYIAFLMRALGIRHRMFFQTDNGSEFGGSEES
RKRKILQEKFLEPLGVTLLSIPKGEKEAQGFVERSHRTDDEEFYIPALPHITSRKVFMTS
AASWVKYYNQKRSHGGRDMNGKTPKEKIFELSLVSSKAATSIPPILLDKVNTFILKMVGA
QNISWDSHHLLQLIKRKQFVAPYNLVNFFAKNFSFFRGPLKKPHSV
>tli:Tlie_0542 Phosphoglycerate mutase; K02226 alpha-ribazole phosphatase [EC:3.1.3.73] (A)
MTHKVRLILARHGQTDWNAQRRFQGKTDVPLNEAGLNEAKALAERLKNWPFDVIYASPLS
RALKTAQIISEVNVNGGSIKVCNELEEMGFGIWEKLSIHEVIKNFPGQYEAWKDDPSKMI
PPGGESFKEIIGRVKPVLEDILNGQNREVLVVAHGGVIRAIVASLLGLSPSGIWHMRLDN
CGLVGLVCKDEQASLLFWNDALHLHVPFELIDKLPIL
>tli:Tlie_0543 RNA polymerase, sigma 28 subunit, FliA/WhiG subfamily; K03091 RNA polymerase sporulation-specific sigma factor (A)
MVSSGKVEEERKKQLEEEVLLWQRAVEGDEKAREELILMHRPMVFWLASKFNVSPQQYPD
LIQEGMVALIEAVDRFDPSRNIKFSTFAYYRVKGQMANFLQRVEAKAPMPVDETSLHIVS
SDDFEKLEWLMSLTEELSRLPEREAEIVRALVLDNVKAADLAKEKGFDVSHIYRLKRKAL
AKLRAVLGLEDAVKGP
>tli:Tlie_0544 hypothetical protein (A)
MEKKLRRTQKWIERCIQAYRRGKYMYAVSELESARAELESARNKLWEITAEEAKNGKVKL
GYAVSMGVKSAAFALLILMIAALPTSTMRGLPLQVVKEDNLTLEWVTPDERSALVALRKS
LSEMNLSASAVDETDLKVEGAQVAKVPQKDRKVQNVENSEPEKDEEGSLSVEDVLYLYEV
GQRALRKESIRIK
>tli:Tlie_0545 surface antigen (D15); K07277 outer membrane protein insertion porin family (A)
MGSKFAGRGVSLVRKLLSFVLLSGALLLCFASFSFAQNPLVVGVGVSGNKEVASNFILSV
VETKVGEPLDREVVQKDIDNIYGLGFFSLVDVNVTPQSGGVYVEYEVVENPTIKEIVFEG
NTVYSSEELMEYVFSKPGSVFNRVFFRHDLQRIKEKYEKDGYTLVRMEDVTFEDGVVKIK
IVEPRVGDIIIQGNKKTKTFVIKREILLKKGDLFNAVLVRHSLNNLNQLGFFEDVSLGFE
PNEENPDMVNLVFTVTEQKTTKVGLSIGHGSSSGWTGGATLTETNYKGLGQRAEIGFETG
DREQYWISFTEPYMDQEHYSWKVGVYKRSWEDLEEYEDGTLQHYYDEDKKGAYFGIGKKF
RSDDRLSWYALLDWHDVEIFNVRNPDETPGTMVDDEDRVGTNYSITGTFTYNDMVKYISY
PDGAVYKLNVEQGYFEPDDGDKMDYTKYWIETRYYRPLKDFLSGIMDNLDIGSEDNPVIF
ATRLRYGSSSGQVPWSEQYFLGGSSTLRGYNDDEFEGDEMALLNAELRVPVKDAFSVVFF
YDTGMASDNFSFSDLKDAYGIGVRVRTPLGNLRLDVAEGEYETVTHFGFGEMF
>tli:Tlie_0546 hypothetical protein (A)
MNVFLRVVLRTLWASVVLVMAVAFLMNKEACAFVKVDGVQPWLAEATERSLDAVWSEAVK
RSLPNRDAVLKLVAKRLFPGLVVEDLREDGGNLYVRFAPSQDGKQWKAVFNYPKLSPFLS
RLFEKDAQALRGKFEEMLDHLPFDVLRWSSGAFQEKAEGMIESSLPGWKGAFVFSMEEES
FVLEVSFTPKDPIVVAFRTSFSSLTIPNILQADLEEETLEVLSDYIGLPVQWVSKHKKDI
SRQVASSLEEKWQARKLKGKVEVDLTPQAVSSMKVNVESQKYVLRAWLTTYIGSEGRYPE
VGIHFGRRTVPLSGFDLELYGEGIVRVDNGDLESRLGARWLLWKDVWVGAERVFPDDEYW
GRVWFDKILDGVYGWARFNEENEVEAAVGWRLREHISWELFYDSREEDEFCVRLVGNL
>tli:Tlie_0547 UDP-3-O-(3-hydroxymyristoyl) glucosamine N-acyltransferase (EC:2.3.1.-); K02536 UDP-3-O-[3-hydroxymyristoyl] glucosamine N-acyltransferase [EC:2.3.1.191] (A)
MIVERDITIAELAGLVEGKPLGDERKIVRGVQLPSGQRRDYVAVAWQKEDFHLVGEDVPV
VVPEGWLTEGRTGIEVKDPQLAFAKILSFFSPKKDFSPGIHETAVVDVAAKVDPSASVGP
YCVIKKDAEIGPGVVLESGVYVGESVKIGARTRIEHGVVLYDGTIVGEDCLIHAGSVIGC
DGFGFLLNRAPKPIKIPQLGRVRIGNRVEIGACSTIDRATLDETVVGDDTVIDNHVHIGH
NAKIGKGCVLVAMAGIAGSAVLEDGVVMAARSGVADHVRVGKGAVIAAHGGATKDVPPGK
VYSGFPAREHDQEMKRQVIVGKLVELYPKLRKVLKSLDKEQEGAGESK
>tli:Tlie_0548 UDP-3-0-acyl N-acetylglucosamine deacetylase; K02535 UDP-3-O-[3-hydroxymyristoyl] N-acetylglucosamine deacetylase [EC:3.5.1.108] (A)
MTRGKIKRLKSPMVLQGKGLHTGVESTLRLYPVDELGIWVEKEGKRYNLQDLEVDGSARG
TALLFPDGKSLKTVEHLLAALSGLGVWQVAFSVEGPEVPAMDGSCFPLAKELSGNVEEIS
LEKDLCVDVAFPIWVHDENRKAFVAAFPGEGFQTSVVVNYGTERGITQAFEYVHSEGAFL
EEVAKARTFVLEEEIEFVISRGLGLGGSKDNTVVVPLRGPMEGLRYPDELARHKTLDLIG
DLSLLGSPVRGIVVSYKGGHALNVELARRLKRLLVRDNVC
>tli:Tlie_0549 3-hydroxyacyl-(acyl-carrier-protein) dehydratase (EC:4.2.1.-); K02372 3-hydroxyacyl-[acyl-carrier-protein] dehydratase [EC:4.2.1.59] (A)
MDILKIRSFLPHRYPFLLVDRVLEVGEDRVVGYKNVTINEPFFVGHFPEEPVMPGVLVLE
SMGQVAAMMIATKPEAKGLAMYLTGIEKAKLRKPVVPGDKLVTEAKLVRLRGKVGKVEAV
AKVEGEVVAEALFSFVVAERLTGEKD
>tli:Tlie_0550 acyl-(acyl-carrier-protein)--UDP-N-acetylglucosamine O-acyltransferase (EC:2.3.1.129); K00677 UDP-N-acetylglucosamine acyltransferase [EC:2.3.1.129] (A)
MATFIHPTALVSSKAELGDGVSVGPYCIVHDDVEIGPGTKLEAFVTVRDHVRIGQNCLLC
EHVTLGQAPQDFGYKGELSWVKIGDGVTLRENVTVHLASGEGATTTVSDGCFIMEGVHIG
HNVFVGPNCVIASKAGLAGYASIGKGAVLGGLCGIHQFVRIGDYCMIGGLSKVVKDVPPF
LTADGHPAKIRGLNVIGLRRNGFSQQDRSLIKRVYKTLLRSGLMLKEAVEAVEKGYDLVP
PVREILAFLKESKRGISPWPGKGEKRSFDD
>tli:Tlie_0551 3-deoxy-D-manno-octulosonate 8-phosphate phosphatase, YrbI family; K03270 3-deoxy-D-manno-octulosonate 8-phosphate phosphatase (KDO 8-P phosphatase) [EC:3.1.3.45] (A)
MIKLFVMDVDGTMTDGGILVDGCGNEWKRFDVKDGMGIARLKKSGVEVCIISGRPSKATA
ARAEELGITRVYQGVDDKLALLKSIAEEMGLTPSEIAYIGDDVNDVPCLEWVGLGFAPSD
ALLEAQRVSDVVTPSRGGYGAVRDAAEFVLQKNQSEGTSKG
>tli:Tlie_0552 permease YjgP/YjgQ family protein; K11720 lipopolysaccharide export system permease protein (A)
MSKKRHLLRTLDRYILSEVSGAFFFGIAAFAVLLVAGDLLFDIADLIVEKGVSAWAVAKL
FAYKLPEVIVMTLPMASLLACLLTFSRLSSQSEIVALRASGVAFQRILVPILIAGTLVSM
VALAFNETLVPLSNKAADNILRFEVAKEKPTMLKEKVFLREESGGTLKRVVYIAKLRYNK
GEMEDVLIQDFEKGILNRITNAKRGYWTKEGWVLRDGKVFEVKGGEKVQLLFSFDTQKMP
VLFEPQKMVKVSRNPQEMSALELWEYIKLMKKQGSNLSPLWVLFHLKLALPWACVILALL
GTTLGVRPHRSGHGTGLATSVFIVFLYYVLMSFFKSFGEAGHLSPLIAAWMPNLTFFAYA
FRLALKANG
>tli:Tlie_0553 protein of unknown function DUF1009; K09949 uncharacterized protein (A)
MFSERIALIAGGGALPLEILGRLQGKIAVVYSLNEGLSSGESVPETTEVIKMVSPDLEWL
LRDLERRNIRKLLMAGYVPKKLMYMPEALDPALRAVIGKLASRDDHSLLGAIVAAIESHG
VEVMPYRDVILDILAPVGVIAGRNPTEEEKDDIAWGVEIIRRLLPLSFGQTIVVKSRSVV
AVEAMEGTDRTIERAGTLVKGGVVIKMMRPDQDERYDLPTIGPTTLEAMAKGGLSCLAVE
AGRTIILEKEKTFDIAEKSGIAVWGIG
>tli:Tlie_0554 lipid-A-disaccharide synthase (EC:2.4.1.182); K00748 lipid-A-disaccharide synthase [EC:2.4.1.182] (A)
MSIFLSCGEASGDYYVAKLAARLRQKGFSGKMWGLVGPQSEASGVEKTWSMGELQLMGIG
EVLSSIPRLFSLKKQIENRIIQEAPRAVVVVDSPDFHLRLLEGLRSKGYGGKVVYLCPPT
VWAWRSWRVKKLRKLCDLCLPLFGFEHQFLSERGVKSLWVGHPFLDEFDLNSRFFPSFDP
EKKDKVIGLLPGSRPSEVNKIFPVLLEVAHKLELEGFVPVFSIAPNLSEEMKDYVRSRSR
PFEAYSGPGAELIERSDAVVGASGTVAVEALLRKRFMVVLYKASWSSWLAYKIFVKTPWI
SIPNILAGKMVFPELLQKNATASAVLEHLLPYLKDSAYRGKVHEFMDRACDKLGRPGALD
LWAEEVLKGVER
>tli:Tlie_0555 hypothetical protein; K00748 lipid-A-disaccharide synthase [EC:2.4.1.182] (A)
MKEVLLLANGPGELWCWVRPMVKVLKAKGYRVKIGLLPCQFSSGEESRIASSLGADEVKG
PSFFVKSALDMLRDSSDLVFQLGGDLVYGLLASRGKRPFFCYTYGPKPFMEKADVVMTAW
DFPLVPGRVVVGDLVADALDMDEGASPWKKEGALRLVFFPGSRPGIRKASLRFLSEVKGT
LEALLDNVEVVTALSPFAAHSEIEAWEKEGLNPSLSGTRVVLEGADLALTQPGTNTLELM
HVGVPAVVAVPFYFLEHVPLGGLKGIILQTPLLGRMIKDKVLRKASERRGFLAWPNRIAK
EMIMKEVVGDVTPADLAKLLAKLLLDERQRLCQRERLRALSKPYGAAENILSIIEERIG
>tli:Tlie_0556 ABC transporter related protein; K11085 ATP-binding cassette, subfamily B, bacterial MsbA [EC:3.6.3.-] (A)
MASKWKKSLYLRLLNYARPYMSRIGVGLVCMVLSSVFTVVAPWILKNIVDDVLISKNLLM
LNVLSLGLVLLYLLKNVANYGHQYLMNWVGQKVVMDLRLELYDHMQRMSLRYIYGSRVGE
LVSRITNDVVKLQEMVTTAVIDLVVQGLSFVGMLGFLVYLNWKLTAITFMVLPVAAWVLD
VASRKLRAVGYDIQSQLAALSAIAYEALSSIRIVRSFATEDEEYDRFKDRNQAHFKALMR
GTQVNAALSGIIEVILIGALSLILWFGGRIVVAGEMTPGELIAFLGYLALLVQPIRTFSK
VVAKIQQGMASAERIFEVMDTKSEITPPKKPIVLSHITGKVDYKNVSFAYEDERWILRNI
NISAYPGEKIAIVGPTGAGKSTLVDMIPRFYDPQRGGVFIDGIDVRKLDLKSLRRQIGIV
PQDPILLKGSISYNIAYGLPGATLKSIKKAAEMAGIGAFIESLPRGYDTEVGERGVTLSG
GQRQRLAIARAIIRDPRILILDEATSSLDAMVEQEIQMALKKASEGRTTFVIAHRLATVK
EADRILVLDKGSIVEEGTHDVLIKNGGLYARLCELQFGDVNGKDIN
>tli:Tlie_0557 tetraacyldisaccharide 4'-kinase (EC:2.7.1.130); K00912 tetraacyldisaccharide 4'-kinase [EC:2.7.1.130] (A)
MGRILIDYLHYIRGSKSSFLWNAMVPLGCLADFLTLMRNKAYDHGIFESLESPVPVVSVG
NLTVGGTNKTPVVEMLARLFDGFGLKVGIISRGYGKKSKGPHLIREGSSYLPEDVGDEPF
LLSQKLPKATVCVSSDRLEGVDLLAREGVDLVIADDAFQHRRMGRDVDILLVDATCPWGN
GRIFPAGLLRERKGSIKRAHMVIITKADQVERESLRKLKDELSRFVDSKSIFEAHLELSG
WACWNGEWKDLNSPPKGEALVFSAIGNPASFEAFLRRSGVEVKSHLIFRDHHRFTEKNLE
EIDEVRRKMGSQVVICTEKDVLNLPAGCEIPFEVVVPKVRTMVVQEERFLKDLISALRPK
VVVASNGYGEDAIGALLAGKLKKELPHAEVMAFPLVGRGKEYEEAGIKVCAPPYEMPSEG
VIKYHLKDLLRDLKRGLLRNLSEQMKVWASLRGKIRTVLCVGDVYLLLNVLWGQGTTPVL
MATAKTEKNRGHFSLEYLVLRRRARCVWTRDKETRDKMIKRKVNAVYCGNPIMDLAGDNV
CEEGKFWEEGLPGVLLLPGSRRRAYQDVKMLLEAAELVNKKVRCRFVMVLAATIDEETLL
RSLDGWKRLEEGMLVSPSGNTKVVLTRERVGTVARGAKLVIGLGGTANQICAGLGVPVVS
ILEKGKLVQKKLLGESEVLVEPSSEALSREVLAILEDNTRRMKMSRAGVYMMGPSGAVED
VVRYALKELGWKKRHDVWRHLDEVFAKEEDGIS
>tli:Tlie_0558 3-deoxy-D-manno-octulosonatecytidylyltransferase (EC:2.7.7.38); K00979 3-deoxy-manno-octulosonate cytidylyltransferase (CMP-KDO synthetase) [EC:2.7.7.38] (A)
MRTLAVIPARYHSTRLPGKPLVEIAGIPLVIRVLRQAKRCSLLDRVIVATDDERIAEVVR
KDKGEVMMTPPDLPSGGDRVAWVVKCVEDADVVLNIQVDDPLVGPKMIGSLVEALAQDED
CDLAVAVKEIEKPEEVEDPNIVKVVFDQYFKALYFSRSVIPYPRVKGASYYKHIGPYAYR
RPFLLEFASWEPTPLERSESLEMLRVLERGRKIKCVPVESDTIEIDTPEDVERLEAYFRE
HGDDLKW
>tli:Tlie_0559 2-dehydro-3-deoxyphosphooctonate aldolase (EC:2.5.1.55); K01627 2-dehydro-3-deoxyphosphooctonate aldolase (KDO 8-P synthase) [EC:2.5.1.55] (A)
MVRSFSLGNYKVGEGRLLVAAGPCVLESLDVALEVAQTAGRICSSLGLDYVFKSSFDKAN
RTSIHSYRGPGMEKGLNWLAEIKAKTGFPILTDIHEPWQAARVAEVADILQIPAFLCRQT
DLLVAAAKTGKVINIKKGQFLSPWDMAQAARKCMEAGNNRIILCERGTTFGYNQLVVDMR
SLPIMRSFGYPVMFDGTHSVQMPGGQGERSGGDRRFVLPLVRAAVAVGIDALFLETHPEP
DKAKSDGPNMVLLSELEKLLKQVKKLHDVVQTIGYVKLSEEARS
>tli:Tlie_0560 KpsF/GutQ family protein (EC:5.3.1.13); K06041 arabinose-5-phosphate isomerase [EC:5.3.1.13] (A)
MIALPWERESKNLDDAYLQELGKRILISEAEEIQKAAQRLGSELVQAARTIHDASGRLVV
VGMGKSGLIGRKIAATFASLGTPSFFLHAAEGAHGDLGMVCREDVGLFLSNSGETRETLE
ILPYFKRLGAVIIALTGNPASRLAKNADIVINTGVTSEADPLGLAPTSSTTLQLAVGDAL
AGMVTELRGIRKEDFAMFHPGGSLGRRLLLRVQDVMGSGERLPLVGPQTFVREAIFEMTS
KGYGAAIVVDEAKRLLGIFTDGDLRRLLEDRGAQGMDLRIQEVMTKDPKSIHPEKLAVEA
VHIMEELEISCLAVVEDDVVVGIVHIHDLLKAGVA
>tli:Tlie_0561 Three-deoxy-D-manno-octulosonic-acid transferase domain-containing protein; K02527 3-deoxy-D-manno-octulosonic-acid transferase [EC:2.4.99.12 2.4.99.13 2.4.99.14 2.4.99.15] (A)
MAYVASFPYLAFRYREGLKERLGYYEKLKESPLWVHAVSVGEVQAAFPMVKAIQGGGNHE
VLLSTITSTGRCMARKLLGDSVRLVYYPWDVPWIVKRTLDRVNPKAYVTVETELWPNLLY
ELKKRGIPAFLANARFSERSFRKARRHREFWCSLLDCFEKIMARSEEDMTRFLEIGVSSE
KVVVTGDCKIDALLARRSMVDVEGLRRSLNPEGKRVLLAGSTHEGEDSVVLEAFSRLKDK
VRDVRLILAPRHPHRAQKLWEEAKKVGRAVLLSKKEPDWEIMVVDQVGVLFDLYGIADAA
FIGGSLVPKGGQNILEPASWGVPIQHGPFMDDFGKVSRELIKLGCAKVVKTAAELYYEWE
AVSNEGAAGEIRCPQGKSYVEGLGGAALRNWEIINKSMQG
>tli:Tlie_0562 iron-containing alcohol dehydrogenase; K19954 alcohol dehydrogenase [EC:1.1.1.-] (A)
MQFGMHMAGKVFFGKGQSAKVKDLTEGLGAKRVVLVTDKTMQELGIAERIASYVRQGGAL
VWIFDEVEPEPSVETTDKAAELARENRCDLVVGLGGGSSMDVAKAVSVLVTNEGSAAKYQ
GLGLVKNPGVPKIMIPTTAGTGSEVTFTAVLIRKSDGVKGGINDDKLYPDYSLLDPELTV
TMPPSVTASTGMDALAHALEAYTSRQASPFSDMFAEEAMVRIGRWIRVATWNGDNMEARE
EMMLAAFFGGVALANAGVGACHALAYPLGGMFGVPHGVANALLLPYVVRFNSIAFPEKYA
RAAELLSGVSYEDWSLYEAAGSCSEVIEEMVLDLELPDTLDKLQVGIKEEHFEEMAKKAM
GVSRPMENNPRKMTIDDCVRIYEEAME
>tli:Tlie_0563 Glutamine--scyllo-inositol transaminase (EC:2.6.1.50); K19715 8-amino-3,8-dideoxy-alpha-D-manno-octulosonate transaminase [EC:2.6.1.109] (A)
MPGFELFDQKEIDAVVDVLKRKIVHRYSFQDVRDGIYKVAEFEEAVAKKMGSRHCLAVSS
GSAALYVAMRACGIGPGDEIITTPFTFIASIEAILECGAIPVLAEIDESLNLDPDSVEDL
ITDRTKAIMPVHMFGGAADMERFQKLCEDYGLYLFEDSCQAMGATYKGRYVGTFGKWGTY
SLDPYKLLTVGEGGLIVTDDEELYNRMRYYHDHGHMHDMSIPRGAEGKACLGFNFRMDEI
RGALGLAQLEKLDKAIGMLKENKKKVLENVDLPKDVKLRDLPDRKGEIATQLVFIFPDED
SAKAFQKAAGAAGAPCGILSGNTWHYARHWQTLREGAYYSRIRCPYDCPHADYVPEYRPV
EWPKTHDILSRAVVFGLDIIMDESRLQKMASGINEGFKAAFGG
>tli:Tlie_0564 protein of unknown function DUF1022; K07276 uncharacterized protein (A)
MIQKGPKLVVVLKDGIRGHENQSLGVAYWLAAQGSRVAEFSLPVLKGLRRFLKLKVGSLA
LAKGNEKLCRRWLSTGEAAGLLDEVEKLLTKEGLPAKEVLFISAGSSAAPYCLALARALG
GRCCTIMTPSVLGIEPFDFAVVPEHDRPKANDKVILTFGAPNRMCPEVLEEGKKELLKRF
PPRGSKAWGVLLGGDDKNYRISHLWVQEFMKELLFHAERENAELYITTSRRTSREAEEAL
IKLCEGNEHVNMLLLASRETWSPVAGILGLCDRILCTEDSVSMISEAATSGHRPIVLPVE
RPGSLRSVLANSCLFLERVGLFKGGLLWGAPRFSRMIRSLEERGLCYVASSLEDFGRLLL
DCSEVKRVEFNEAKRVAEWIAERWSS
>tli:Tlie_0565 glycosyl transferase group 1 (A)
MKIIHILPELEEGGVERHVLWLSNELVKRGHHVMVVSAGGKLFSHFDPAVTHWRLPVHLK
NPLTALFCALRIASRARREGWQLIHAHSRVPAWIAWWSSSFSGVPWVVTAHANYSKNAAL
YPLKRADAAICVSNGVLKHLEEFLPGNTRVIYNGLPKDYSKWQGGKGSFRNFLFVGRLSK
VKGLDVVLKALGSLKSYEWKLDVLGDGPHRLVFEDIAKEYGIADRVKFHGFRDDTEEWMK
ECSCLVFPSLEEGMPLVLMQAIYMGVPVLASDIPPVRELVIDSHKSNLIAPGDVRAWEES
LRKIFEGKIAFPEFDVSKIFTVREMASRIEEVYLDLLGRKRT
>tli:Tlie_0566 glycosyl transferase family 9 (A)
MVFERGLISGSEKVLLNRYSAMGDVLRVMPYAKALKDAYPNIHLTWFVCNPWDELVRCQP
YVDEVIVWEQSARNLNFIKAISEIRKRKFDILLCFQGTDRGALLSLLSGIPVRVGAHRWA
DFAYTHNAEDVGKFIGLDVKQFERPWIYVTKEAEEKAKGIREKVNGPLLFSIVGASKAVK
RWPAGRWIELSDLLGHLGWSMVLVGHGEEEENLAWEIVRSSKGLKVINMVGKLNLVETAA
LAMECDAAVGGDTGFLHMAKLIGLPAVGLFGPTLPGNVGLDDIGVNIVVSCDDAGCERWG
CPNQDCLGSIDAKQVIDSLKELLRDF
>tli:Tlie_0567 glycosyl transferase family 9 (A)
MLIKVDELNTERGERFFLARHKASDYPSQLFDDWYKDPPYKKLSVKKVLFYIGGMALGDY
VMFNPTLASFREAFPEAAFSIVGCPSKAVQMLAQEAGLIDKLLWSRIRKHRPWAYKKYKE
LWNYGRAEGTIDLLVDTQRQFLPSLILSICFEYRNRIGYSSKCFFSDWKFDEPNRKNVHD
TYQSLMLARRLGIRPIPTMHSIRIPEWVEERISRLLNNISSRKIIAMFPLVSCDDPCRQW
PLEYWAQLIGLLREKGYELVLLGDPGRIDVLRSMGRGNVRIFWDILSEEEREYEIFFCAA
LLKQVACVVGLESGGSHLAAACGANTLTLAPATRLGRYAPFGERSWVIFSDRLELEEEMT
EEDRVSIIKSLTPRVVCSAIEEILHER
>tli:Tlie_0568 glycosyl transferase family 9 (A)
MKVDSEKVKKVAVVGLSCLGDMLLASAALWNLRNFLPRAYFVVWVGPGGKAAVKDDPLWD
EVRIYDKAGKYGGIRGRLRFIRELRDGGFDLIIDLRSTLVPLFSGCRYTPLWGLREFFLP
KRIHEAERNLYAVSTLGVPILRRNLHFHVRKEDRERVSQVLKDVLQGRTFVMMNPGSRNP
KKRLPVKLCAEVGKKLAEEHRALIGVIGYSEEERRDAQEVLEGLKPHCLDLSGPLALSLV
GAYMERASLFVTGDTAAMHLASALGVPTVGVFGPSKPDRYGPWGNQHRVVLAPVPCAPCN
DRGCVMGDDFRCLELVESQEVYGACAELLSQL
>tli:Tlie_0569 glycosyl transferase family 2 (A)
MPHSKNLISVVVPVYNGVSKFLSQTLNFLENQDYSPMEYIFVDDGSEDDSLRLLEDFASK
SKHMVKIISQENSGVCVARNKGFHASRGEYIAFCDQDDIFSPAWSRSLVEAIDKHQADMA
FCGHDFADPSGKVFRRYTDKFCYPNEDYAKGEDILVDYMLGKTPLWGGSVLYRRSFLEEN
NISYTPGCLCAEDNEVFVKSLAMARKVAIVKESLAIWRRHQFATSFSNEGYKLYSNLHEL
ASYLRCLAFMKRKGKQNTMAFQVLSNLILPSAYVNYVEKILIGNGIKEFERVIRNRAFKE
RIKKNFKWLFLKKRPDLFFKLCLAVFSPGVYASITLARKQGKVKKKEG
>tli:Tlie_0570 glycosyl transferase group 1 (A)
MEILHYIDENHLSWSKPWIDLLKEMRRQDETLEHVVVCRPRGTLRDRLVSEGFRVFEYKP
AFPWLPALCAGFGRILDEVRPCVIHTRLSSAAYIGGYWGAKKKIPVISTVDKFPKGRYYT
HSDVLIAVSTAVAKHLKEQGFTSECIKIVPNPVNIENYKLDVGKRKDLRDKEGVQEGEIV
VLGMGRFVPWKGFDLLIRAVSSLDVQRPLRLWLVGDGPMKDELMKLAKDVTGDDPGKHVK
FFPFAKDVRPFLWASDLFVQPSHYVPGSGGPEAFGLALLEAMASGLPVVAFACGGTLDLV
KDGENGLLAKPGDIESLKNALEIAISGKFLEQARVNVLAKAKNYHVSGIAKSHLDLYRKF
NGGINL
>tli:Tlie_0571 O-antigen polymerase (A)
MRMFKTSSISLIEASFLFSVFFEPWGPVLRYFGWLLCLVGLSIMVFRGEGGKIKAFVEPV
TKKLMLATLLWSLLVTFVNTRGLYFDLKGLSVLIEAFFAVWLSSFVITRYRGALGRFIAV
WTASFACVCLWSLWLAFDKGHFAGPFSNVNTMGLYSIVVLPIILYQAMRKRRSLYLEFFY
IALFAGNVLLVFLSFSSCAWLAGATLVASFSLIVAKHERRKVLKVLVASCVIFAILGGHF
ILEDGKVLAYAKREVSQLMSVNSDVARFTTYRNVIWNAVLKLWKEKPLIGWGWSDFHHLA
ETKIGKLPKVGVPMEPHNFYIELLVKGGPLLLFLGAFLFFRGAQMGYRKVKLSSDQSSKL
FYAALFAAIVAQSVFGLGGSILAARQKIGFLFWVLYGIAVAEDPKNEGV
>tli:Tlie_0572 S-layer domain-containing protein (A)
MRKLVALVAVAALVAFAAPAFAANPFMDVPMNHWAYDAVSQLAARGIVTGYPDGAFKGQW
KATRYEMASVVARALAYVDMNKASKEDLELLKKLVVEFKDELDALGVKVEDLDKRVGVLE
DGVGGWKFWGELRFDAKWADDGGAYGLTGDTDFTMSRYRIWMKKKVDDKVTFIARLGGED
VAFERYYVSVALPWDATAWIGKWLYDWEDEDGFYIDNDAWFTDQTAKGFYFTKPFSMGQF
DAFVTHSEATTARVTTGEAYYYGARLKFAFNDQFGMGFVYLKKDFDEDVNDEGADWDTYW
AQAYVNFTPDVTLRGRYIWQEIDGFDDTNAYQAILQVGQDTLGFTSLWIEYADLEKDFAI
DTADPYANYGADILGTAMTEDTEVWFVRADQKWNDTWGTFQRYVTVDKASDVDNFTFGVN
YWYTPNIKFELVYDDVDYDNDTQDDSLLRLRTHVWF
>tli:Tlie_0573 S-layer domain-containing protein (A)
MRKLVALVAVAALVAFAAPAFAANPFMDVPMNHWAYDAVSQLAARGIVTGYPDGAFKGQW
KATRYEMASVVARALAYVDMNKASKEDLELLKKLVVEFKDELDALGVKVEDLDKRVGVLE
SDIGGWKLWGELRFDAKWADNSWPPSSIGEPSGTHLDVPLNAYSTTGDTDFTMSRYRIWM
SKKVDDKVTFYARLGGEDVTFERYYVSVALPWDATAWIGKWNYDWEDESGLYVDNDAWFT
DRVLNGFYLNKTFSGGNFSVFVAHEETSYPDVEYIEDLLDSDLSGVNIDGYTYGARLNYN
FNERFRLAGQAIWRTFDDPMLDDLTNDLFDKSIDTMNVYWADFGVKFTPSIELKGAYFWQ
NYTGLNNWDILTGIDTDAYSDLLDYAEDNLTLVEHDPNAWKVILDVKQEATGFTSLWLEY
AQFDKHFMTFNPPYDDYTNGWLWGTITPTLTGFGLPYVGGIPYLGAMAWGGLPSDADAVL
VHLNQKWNDKWETFQRYVKFDLDPVAVSWYNLDESGEAAVDADVTEWNLGVRYWYTPSLM
FELSYSKYKLDGSLNVTQEVVDQEPYSEGYSASVEDDMIRFRTWVWF
>tli:Tlie_0574 hypothetical protein (A)
MKKFFGISILSGILMLTLISAVASAAPYDEIIRKWTRQETYKDDFQAELTIKVTYYASEY
IDALIQKEAEKNLWTKDEMENYQYQLLKSLSLEEYVPFYIEFDNRGPAMHMAPFNEQITL
WVGKKQYKPVDYEKRFNFALTGKRGGFVYFPRYDEKGKPILEGVKTIRLVINGGISAQTI
GKTIEFYWDIDKDSGGAYLAGKAAERLEADRLIKRLEKLNDQKKELQKQLDELDKEIQKI
EERLKELQN
>tli:Tlie_0575 6-phosphofructokinase (EC:2.7.1.11); K00850 6-phosphofructokinase 1 [EC:2.7.1.11] (A)
MKKIAILTSGGDAPGMNAAIRAVTRSAIGRGLTVYGFMRGYEGLLDRDFRVLSARDVGGI
IHRGGTILQTARSDRFMESFWQDRAAEFLKEEGIEGLVVIGGDGSFRGAAELAKRGISVV
GVPGTIDNDIAETDLTIGFRTAVETALDAVKRLRDTASSHDRLFIVEVMGRRSGFIALEV
GVASGAEAVLVPEVPFSLGMLNDKLHAARKKGKTHSLIILAEGVMSAQELKTQLKDTGGY
EARVTVLGHIQRGGSPCSVDIILASQMGKCAVDALLEGETAVMAASRCGKVQRVPLSWSW
ERRKLLDPDLMELVEVLSI
>tli:Tlie_0576 putative aspartate/glutamate/hydantoin racemase (A)
MMTLAYKLIDAVASNNSGRLIKGLCRPEDLLCGAKLLENAQRVVVVTGFYVPTAQAPETD
GPPGAAVMARALKSLNKDVQIFTDPLNASAVEACCKTLGFEGLYITEDPKALFKDSPDLL
VYIERLGAASDGRYYNMRGEDITQWTAPLDKGALMAQDMGVSVLAVGDGGNEVGMGLAKD
ILQKALPSFKKCLCSVGCTVLIPSDVSNWGAYALVSLLSALKGTWLGHDSQEEKAMIDAM
IEAGAVDGKTCKKVPSVDGFPSSVHEEKVEKIKELFLEWQKKSSPLVR
>tli:Tlie_0577 hypothetical protein (A)
MNADFTPKKIALGAMLAGAVTLATMLHVPMPGLRIYFNLGEGVIYTVAILLGPRYGALSG
SIGASLADILLGYPLWAPITFVIKGLEGFLVGRFAPKGRIFGIVLGALVMIAGYTTTAGI
LYGWKVAPVELLTDVLQTGVGALFALMFVPIIEKRLSRKSVS
>tli:Tlie_0578 hypothetical protein (A)
MKRLLLVLSLLFVALSAVLLCRWRGYFYLTQPPQVGNLVLCEALDEVNHPINTGSEFKWG
TRSVCLLFDYKAFQKDTTLYVRWQYKGHTLAEEQVILTDESGFCAFYLMKEDGAPLPIGD
YSVAVESMGHVLSKAFFVVTR
>tli:Tlie_0579 transaldolase (EC:2.2.1.2); K00616 transaldolase [EC:2.2.1.2] (A)
MRFFIDTADIDQIRTAYGWGVISGVTTNPSLIAKAGRDLKEAILEICDIVDGPVSAEVIS
LDREGMIEEGRSLAALHPNVVVKIPMTPEGMAATSVLSAEGIDVNVTLIFSPQQALLAAQ
AGAAYVSPFVGRLDDIGEDGIGLISDIASIFNLHDIPVEIIAASIRHPKHVMDAALAGAD
IATVPFGVLEKCFKHPLTDSGIERFLADWEGAVRGNGR
>tli:Tlie_0580 transcription termination factor Rho; K03628 transcription termination factor Rho (A)
MDDNLEKKVQEPQEAAAEEEKAANTKPQEEANQETKEEAPVVSASNGNKHDNNGTNGNGE
SKKVPKPKYTFSELERKNITDLRKLAKKMKVQGFSTLRKDDLIIAILAKQSEEMGFRFGG
GTLEILSDGYGFLRPRGLLPSDHDIYMSASQIRRFGLRNGDVVWGFIRPPKEQEHYEALL
RVEVVNFSDPEAARRRPQFEKLTPIFPNERLHLETTKEELTTRLIDLFAPIGKGQRALIV
SPPKAGKTTVLKKIANAVTANHPEVILMVLLIDERPEEVTDMERSVDGEVVASTFDRPAE
EHLRVANLTLEKAKRLVEVGRDVVLLLDSITRLARASNLVEPPSGRTLSGGMDPAALYFP
KRFFGAARNIEEGGSLTIIGTALVDTGSRMDEVIYEEFKGTGNMEVHLSRKLSEQRIFPA
IDITRSGTRREELLMDPDELQRVWLLRRRIANVDEAEVLNLIMSKLKATSSNEEFLATIK
IN
>tli:Tlie_0581 Peptidase M23 (A)
MRGQNSRKASFLSSRVGFYLVITTMLSITALVTIIAGQRARVEVLPILAQPSSISDNLSP
ETFIVLNVSSDVSAGYDLASSEEDSSFKAAEGIGPLPASPSIFDDNVKLEEVQPEELEQK
AAEKPQSVASQEEVILEEVKPSEDSLPAEEEEKRWIEYYVSPGDTLYDLGKRYSISPDLI
AKANDLKNPDRLSEGQELLIPLSPDDVEATKEEVKARKEKDSKTEARKVEVTSYTVREGD
SLWSIANKFNLDINTLFGCNEMKNPNYLRVGMTLRIPNQDGIFYKVKDGDTLAKIASKYG
TTVALIQQANGFEGANIAKGVEIFIPGAKPVVSVYSAAKSSVSSSRTLFTWPLRGRITSS
FGWRRHPITKRRDFHTGIDIARPYGTIIRAAAAGRVVYAGWMGGYGRVVVIDHGKGYSTL
YAHCSRLLVRKGQRVSSGQAIGKVGASGRATGSHLHFEVRYKNKPINPMKVLR
>tli:Tlie_0582 CTP synthase (EC:6.3.4.2); K01937 CTP synthase [EC:6.3.4.2] (A)
MPKYIFVTGGVVSSLGKGITAASLGVLLKRRGYKVSIIKMDPYINVDAGTMNPFQHGEVF
VTDDGSETDLDLGHYERFIDESLSTLNTVTTGKIYSSVISKERSGKYLGATVQVIPHVTN
EIQESILKVDGDVDVVIAEIGGTVGDIEGLPFLEAIRQMANRVGRNNVLYCHVTLVPYIA
AAGELKTKPTQHSVNELRRIGIQPDVIVCRSQMRLERSIKEKIALFCSVPQKYVIEAIDA
PTIYAVPLQLKEQKFDSIILERLGLPANEEPYLDDWKGFVHSYMNPKKEVEIAMVGKYVS
HKDAYLSVVEALTHAGTSLNLRVKLRPVEAEDVEKHGAEEILKGVQGVLVPGGFGSRGAE
GKIEAARYARENGIPYFGLCLGMQIAAIEFARNVCDIAGANSVEFDPGTPNPVIHLMDEQ
KNVVDLGGTMRLGLYPCELEEGTKVREAYGEKLIYERHRHRYEFNNEYRERFESCGMRIA
GICPGRDLVEIIELKDHPWYVGVQFHPEFKSRPVRPHPLFRGFVEAASKQGR
>tli:Tlie_0583 hypothetical protein (A)
MMKKVFMLICLIFVLVIAQAAMAEEEAPLPLKAQERMEMVLYGEPMTGGLIERLGKVEKD
LFGRELPGSISERQSGLLNFIENGTLGNPSMLFKLSVAEWSVNHKVNPESPVSTRIDALE
TLLEGKPQVDKPLAMRLERMLSLLFPDTLTWTEVELPANTVFKAAFTQTISPAVAKKGDQ
VKLALAQDLVVDGNLVAPRGSLVFAEIDNVKPPRSFGRPSEITFAFKHLVPLGPEVVPVF
MGDKAISVNKDNKTMAIAAGTSVVGLVALGPVGLAGGFFVKGDAKEIPAGTNIYLETSQV
VTVHAWPVPPGLQGMIKEAEDMPVPSDSATSEETLSEGENADEAKD
>tli:Tlie_0584 hypothetical protein (A)
MKRKIKKIVAVCGLFLALISGVASAVDLKDLIGVVGGGLIVSALGSQLNDFINTITFNKG
VGTNEETKVVPIVSVGSGVAIGAAQVAGPKDAVAKVQAVAQLEVTFQDRIRIKVLIPIDS
KNPLERFRRVQQVGVSAIIDYKL
>tli:Tlie_0585 hypothetical protein (A)
MNWKKALPLVVLALSVLWAVMLYRDLNVTPGERKDKEVPDVTLEDVEVQRDISGDLWTLH
AERAQRFGDKNNLELIKVKSVTKDGALWFMDAPRGTVTDDGKVAELWNVKGRAEKFNPPF
SWKGKKAQWNQEGNCWLFPEGLSIEGRDFFAEGSLGVVEMSGKVTLEGGAYARWEDQR
>tli:Tlie_0586 OstA family protein; K04744 LPS-assembly protein (A)
MGRPAMKIFLSFILVAAVMLVPTVVMASPNGEVVLEGDSVTYEQESGLAYAEGNVKIRYS
DIRVWAVKASYDTRSSKVEALGTKESPIVIIQGAQRLEGQTLKLDLTTGEGTLTEAHGSY
PAERGNVYAKGGVVATIKTKSLAEAGWVNKVPPISKIKSDRVYKWERTTLTTCPEPVPHY
SLKTKKIIVFPGYRAVATKPRVYIKEHFLFTYPFDYIVPLTEKEEASPLMPTFVYDSDKG
VGLSIGSVYKAGDVYGRWKAYYWSKKDFEGALQAYWAATSNLKLFAEGDYSWDSDRDEKR
FRPKWGAVYDDGSWYARLWWSQAENVTVEKALGDTFKGTLWRKPEFEVRSPSYELESIKS
KVTLRGLWGEYETSAYDGSDEVSIKRTALGASLSGGTSLGDVRPYWYASQWHYDYSGAGD
TQDVTYVRAGVAWSLGKVDFASTWARRWVWGDSPMSWDDYSDSEAFYQKVSFPLSETWRA
TVRWGYNLRSEDLEEMYYRLGYSNNCCYRFSVEYRDDLTNENDDWAGFVFVLDAFPSNPF
FFNTRTIQEFDK
>tli:Tlie_0587 D-alanine/D-alanine ligase (EC:6.3.2.4); K01921 D-alanine-D-alanine ligase [EC:6.3.2.4] (A)
MEMLKNVKIGVIYGGDSPEREVSLASGTAVLKALEELDLKVEPLLVSSALDAVSKVQSSR
CDVFFVALHGSWGEDGRLQGALDLLGKKYTGSGHESCALAMDKRVSKAIFESCKIPTAPY
VVLQRDKFLGNLNQKLEELLCLWQAVVVKPSGCGSTVGVTIARDVETICKGIREASQYDQ
VLLVEKYIPGREITVTVWEEEGKVEALPIVEIIPKEGFYDYRAKYTSGITRYQCPADLPD
EVGARVKEVAVASHLALGCRVYSRVDIRLSEDGTPYVLEVNTAPGMTATSLVPKAASAMG
WSFPELVARIVINSLRKYK
>tli:Tlie_0588 transcription elongation factor GreA; K03624 transcription elongation factor GreA (A)
MTEQTLADYIVLTREGYEKLKAELVRLRSEGRQEISKMLEEARSFGDLSENAEYHAAKDA
QAKLESRIQWLEYQLGKARIVDEADIDASKVSLGTTVTLLDLDTSKELKYTIVGSEEADP
KAGKISVASPVGQAIIGKAPGEKVEVKVPKGIRKLMIKDIKV
>tli:Tlie_0589 L-threonine synthase (EC:4.2.3.1); K01733 threonine synthase [EC:4.2.3.1] (A)
MAGLLERYRKYFPITDDTPIETLGEGETPLVKLNKIGSELGVELYGKYEGANPTGSFKDR
GMVLAMAKAAEGGAKAVICASTGNTSASAAAYAARFGLKCYVLLPAGKVALGKLSQALVY
GAKVIAIRGNFDRALELARKASSEMGLAIVNSVNPYRLWGQRSGAWEVCDELGVSPDWMV
LPVGNAGNITAYWTGFVQYKNEGKIKKVPQMVGIQAQGASPLVSGESFPNPETVATAIRI
GHPVNGKKAAWAVRMSGGFFSAVSDEEILLAQKELASKEGVFAEPASCAPLAGLKKAKRE
GKLPEGIKVVMVLTGNGLKDPQVILSGQEEICEIDGDESQLREVLSQ
>tli:Tlie_0590 homoserine kinase (EC:2.7.1.39); K00872 homoserine kinase [EC:2.7.1.39] (A)
MMEPIFRVKVPATSANLGSGFDTMGLALSLYNFYDVLALDEPGAYKVEVYGEGAAELEKA
DVNLIIKSYEQACSEWGMESPGLTIRCLNAIPFYRGLGSSASAIAGGVMIANALREDPLS
VEELLPLMVRMEGHPDNIVPCCLGGMVVSCMNGTQLRYVRLPSPPKEISAVVAVPEVHVS
TKDARQALPAQISHEDAVFSLNRAALLAASWAVGKWENLTWAMDDRLHQPFRAKLFPGGE
EILEEVKKVRGCLGVAISGSGPSMLALTHGSPREVAEAMCRLFTKNNLRSRFFVLSVDED
GATIEKVAEEEEVVA
>tli:Tlie_0591 aspartate kinase (EC:2.7.2.4); K00928 aspartate kinase [EC:2.7.2.4] (A)
MRLQVMKFGGSSVATPERMALVASKIKKFHQEVGRTVVVVSAMGDTTDRLLQLAREFCTA
SRHREIDQLVATGEQQSTALLAMALEREGLKAQSLSGALVGIKARGPYTDGRINGIDPKN
VINILEDGAIPVVAGFQAVNEKGDIVTLGRGGSDLSAVALAAALDAEKCCIFTDVAGIYT
ADPRMVPAARKLEKISYEECMEMASMGAKVMQARSVELAERYDVPVYVASSFSEERGTWI
VREDVKENFLVKAVASDTNVAKVALLGVPDVPGMAAEVFQALSSGGVSAEMIIQSVMRGQ
INDIAFLVKKESLGDAIDICRDIARKIKAQGVAFDTEIGKVSIIGAGITSHPEVPARMFA
ALASEGINLDMISSTALSITCVVGAKDVEKAAKTLHKVFIEEGK
>tli:Tlie_0592 aspartate semialdehyde dehydrogenase (EC:1.2.1.11); K00133 aspartate-semialdehyde dehydrogenase [EC:1.2.1.11] (A)
MRVAVLGATGLVGSEMIKVLEERAFPVDELVPLASERSAGKEVFFKGKPYEVRAVEEGAF
EGVDLALFSAGSGPSRKWAPVAVSKGAVVVDNSSAWRMEEDIPLVVPEVNPHALEGHKGI
IANPNCATIQAVVALKPLHDFFGLEKVQVVTFQSVSGTGLEALDELKEGSLAVLEGSSPK
NFLYPKPIAFNVLPHIGKIDERGISEEEYKMMNESKKIMELPELVVSCTAVRVPVFRGHS
EAIVATFKEEPSLQDAFKALSEAPGVSLMDDPGCSYSVPSEAAGTDPVFVGRVRKEPLCE
RSLSLWVVADNIRKGAALNAVQIAEELIRKGLI
>tli:Tlie_0593 OstA family protein (A)
MRKSLVLLIAFVLVFFSAVVSLAGAMELFADKLVYDPDDGTITAEGNVNVKGVDMFAEAV
KGKASADGSKMELQEKVRIRSIKDPMLIECAKAQAILTEHGRKVTCWEVQRFVHEARGVT
MSAEKVVGLLKDGAFENIKATGNVKAQMKDKNKKTVTVTSKSAYYGSKKGTVLFQGEAFA
VTEDRTVEADKFTYYLADGKIKAEGSTKTVFILKDQEKE
>tli:Tlie_0594 ABC transporter related protein; K06861 lipopolysaccharide export system ATP-binding protein [EC:3.6.3.-] (A)
MAEKYLWARGLSKSYKGRKVVSSVDITVRQGEIVGLLGPNGAGKTTTFYMVLGLVKPDGG
RVLINNEDITDLPMYRRARCGIGYLPQEASIFRNLTVKENLELVLEERGITGKEKEKEVD
RLIEEFSLGHVAHIPGYALSGGERRRVEIARTLAIEPAFILLDEPFSGIDPIAVYDIQQI
ILEIRTKGYGILLTDHSVRETLAITDRTYLIHQGKILIEGTPSEVAESEVARKFYLGERF
SW
>tli:Tlie_0595 hydrogenase maturation protease; K08315 hydrogenase 3 maturation protease [EC:3.4.23.51] (A)
MRNNTLIWGLGNELLGDDAAGVVLARKIQQDPPPFCTAYECGLTPENFLKTIDPQTTKTL
LVVDAADLGAEPGSTFLLSLDEEESVNFSSHGLPLGLMLEPYRNLVEIVLIAIQPYSLAL
GQGLSEPVAEAVDMIEKKIRQKAWHTIPWLHQEKRSPK
>tli:Tlie_0596 integral membrane protein MviN; K03980 putative peptidoglycan lipid II flippase (A)
MSSRSSSMVRHSIKMMAGTFVSRILGLLREVLIASLFGATGKLDAFLVAYTLANLTRRLL
AEGALSAAFVPVFSQLLKKEGKGRAFSLASQILTVLLVVTIPLIILGAILAPKLVSILAP
GFGSFYSELASQLTVLMLPFLLFISVAALAMGILNSLGCFFVPAVAPALSNVVFIVLVVI
LAPKMEIYSLAWAVLAGGFAQCALQWFWIRRWNFTLLPAVPDRKDESLKKTLRLFLPYAA
GLSITQLIPVFSRILGSFLQEGSISVLNYADRVLQLPLGLFIIAISQAVLPLFAHLAMED
EDSFRKGLEEALQFALFIVAPVVVGMVLLSEEIVHFLFFRGAFGTWAWKGTSWALLLFVL
GLPGTSCLTVLLRAFYAKGCSREPVIISVFSVVLYVAFGFLLMKPYSYGGLAAASSISFT
LTAVLGGALLAKRGIKVNPFNVSWLAKISPGLVLMGATVYFLKVLWVYPLNGSLLGKGLW
MVAATASGALSYGVVTWIARCREWEWILGALGKTSKNKGE
>tli:Tlie_0597 hypothetical protein (A)
MIRKAALPFLMFLILFGMFSSGAFAVQEDLERLLEERTAVLYVEGQKLGNLIIGARAKLE
FIYVDAPLVRAVKESDRAPSWLEWHVNKYGSDEAKGKSLFILRVETFKPFTLVPEMITIN
DLKLSDENVLTRKEFAPLGELPSSFSGALVLAIPRELVRPGQEVKFSCGGGEVTWVAPKK
>tli:Tlie_0598 hypothetical protein (A)
MGCTKEVKLTHVYRCPSCGNRFSSSSPTFRCPKCRSKFLIHEEGPPLKRAKNCRGSCSGC
SGCGG
>tli:Tlie_0599 O-sialoglycoprotein endopeptidase (EC:3.4.24.57); K01409 N6-L-threonylcarbamoyladenine synthase [EC:2.3.1.234] (A)
MITLGIETSCDDTGLALLEGPRRVLADVLHSQVEVHAPFGGVVPEVASRLHQDAFLPLLM
RLLESAQIKDPKKEIDLIAVTVGPGLMGSLLVGVMSAKGLAQAWGVPIVGVNHLEGHIFA
NVMAHGELVPPFLSLVVSGGHTEIYEVLDYGNYNLLGRTRDDAAGECFDKVAKLLDLPYP
GGPIIDKLAQKGESTTFDFPVPLSNSGEVEFSFSGLKTAVLWAIKKLKAKGQAIPVEDIC
ASFQRAVVESLVGKVRLAVKKTGIRKVAISGGVAANSALREALRKERDIEAFIPPVKMCT
DNGIMIAAAGYNRYMRGHVDDLRINPNPSMSL
>tli:Tlie_0600 Chaperonin Cpn10; K04078 chaperonin GroES (A)
MKLKPLGDRIVVKVVTQEEKTKGGIVLPDTAKEKPQEGEVIAVGTGRVLDNGQRLPLEVK
VGDRVIFSKYGGTEVKVEGDEYLILSERDILAILEK
>tli:Tlie_0601 chaperonin GroEL; K04077 chaperonin GroEL (A)
MPKMLAFNEEARRALERGINKVADTVGVTLGPKGRNVVLEKKFGSPTITNDGVTIAKEIE
LEDPFENMGAQLLKEVASKTNDVAGDGTTTATILARAMINEGMKNVAAGANGMLMRRGIE
KAVDVVVDELKKLAIPVKEKEKIAQVAAISANDKAVGELIAEAMEKVGEEGVITVEDSQT
VGTTLEVVEGLQFDKGYVSPYMMTDAERMEASLEDAYILIHDGKISSVKDLIPLLEKVVQ
TGKPLLIIAEDIEGEALATLVVNKLRGVMQVVAVKAPGFGERRKAMLQDIAIVTGGQVIS
EDVGIKLENADLSMLGRAKKVRVTKEETTIVEGAGDPDAIRKRAAQIKAELEESTSEYDK
EKLQERLAKLVGGVAVIQVGAATETEQKELKHRIEDALNATRAAVEEGIVAGGGVALLNA
SEALDKFIEELEGDERTGAMIVKKALTAPVYLIATNAGYQGDVVIEKVKSLKKGHGLNAA
TGEYEDLVKAGIIDPVKVTRSALQNAGSIAAMVLTTEALVADKPKKENENPMPAAGMDY
>tli:Tlie_0602 GMP synthase (glutamine-hydrolyzing) (EC:6.3.5.2); K01951 GMP synthase (glutamine-hydrolysing) [EC:6.3.5.2] (A)
MGNSTSAIEEKVIVLDCGSQYTQLIARRIRELGVYSEILPWDTPYEEIAQQSPKGIVISG
GPSSVREEDSPTVPEDVLSGKVPVLGICYGMQLIAHMLGGVVKKGPFAEYGKATVNVTDP
NADIFYGVSSPLQVWMSHWDYVEQPPKGFKVAARSESGMIASIYNDDLNVWALQFHPEVW
HTQQGSKILENFLFKICKCKGLWDLEGWIDMMTKQIKETVGQDKVICGLSGGVDSTVAAV
LTHKAIGDNLECIFVDNGLLRMNEAQEVLKVYEDLHLKVHAVDAREEFLSALKGVTDPER
KRKIIGEIFIRVFEKKANEIGGAKWLLQGTVYPDVIESGKKGKDAAVIKSHHNVGGLPEE
MDLKVLEPLRDLFKDEVRRIGAMLDVPEVILKRHPFPGPGLAVRCLGEITPERLDTLRKA
DKIFLEEIRKEGLYDEIWQAFCVLLPVKTVGVMGDVRTYAEIVGLRAVSSQDGMTADWVK
LPMELLDRVSRRICNEVPGANRVVYDVTSKPPSTIEWE
>tli:Tlie_0603 protein of unknown function UPF0118 (A)
MTKDTTLQKGKSIRRSYVPFIVAFSLMALLTYKVAFPLFRPLAWSALLAFFAYPVYRWLH
HGLMKGRHENVAAALTTALIVLLLVVPAGFLATLLAKEGIKVYGQIVDLLSGSKAVDFAS
ISERLPQWLETKGINISAHLSFLGDILKQAGRFLATQIASLSRNLLGNTLRMIYQLIAIT
VATFFFLRDGHIVLDFIEDILPLSEEEKVSLFTRAKRLLQAVVYGITFTAGIQATLGGLA
WWKAGLEAPVIFGAIMFVLAMIPFVGTPLVLLPGAAYLALTGSWKEAIYLAIWALAVVST
VDNFIRPIFISEGSSIHILIVFIGVVGGLAAWGFIGLFLGPLIISLFIFFLDSYRKLWQV
SASSSKGPSKEKP
>tli:Tlie_0604 molybdopterin-guanine dinucleotide biosynthesis protein-like protein; K03753 molybdopterin-guanine dinucleotide biosynthesis protein B (A)
MPFLIGVSGWKDSGKTTLCKKLVELLLARGWKVGFIKHTEKEVCPTSRSDSQILSDALGE
SVLWGKDGVVHVQKDKEVSLGKIVSRLYPGYDIVLLEGGKAMSLPKIWVKSSRPPEDVPG
IVACYGEGLYEGAAPSFSFGQEEELAEFIEGILRKNVQRLEIYAESRKIPLKKFVGDFIE
GAIRGMLSSLKQKPEDRENINIFIKAKK
>tli:Tlie_0605 V-type H(+)-translocating pyrophosphatase (EC:3.6.1.1); K15987 K(+)-stimulated pyrophosphate-energized sodium pump [EC:3.6.1.1] (A)
METQVILISGVAGIIALLYAVVATGKIKAFEVTNEKVLELSSIIQRGAMAFLSREYKALV
PFVVVVAAILGYKIGFASAVSFLLGALCSALAGFIGMRVATGANGKTAFAASKGVNPALR
IAFMGGTVMGMSVVGIGIIGILVCYYLYGDPAVITGFGFGASSIALFARVGGGIYTKAAD
VGADLVGKVEAGIPEDDPRNPAVIADNVGDNVGDIAGMGADLFESYVNSIIAAMAIGIAT
FGSLGVAYPLLLAALGIVSAVIGTFFVRVKEGGDPQVALRKGTLVTGILIIAGSYFLTQK
MFDDITLFWAVTAGVAVGVIIGLVTEIYTSSSFNPVKQIAASSETGTATNILAGLGVGMK
STALPVLLICGAILVGVKFGGLFGIACAAVGMLSITGMTLSVDAYGPISDNAGGIAEMSH
MPPEVRKITDRLDAVGNTTAAIGKGLAIGSAALTALALFAAYATAVGLESIDLNDPKVMV
GLFIGGMLPFLFSAMTIQAVGRAASKMIDEVRRQFREVPGILEGTGQPEYEKCIDISTAA
SLKEMIVPGLLAVICPVVVGMVLGAEALGGLLGGAIVTGVMMAIFMSNAGGAWDNAKKFI
EEGHHGGKGSGAHAAAVVGDTVGDPFKDTAGPSLNILIKLMSVVALVLAPLF
>tli:Tlie_0606 DNA primase; K02316 DNA primase [EC:2.7.7.-] (A)
MARDQVAEIKERLDILDVIGDYVPLKKVGKNYRGLCPFHTEKTPSFYVSPERQTYHCFGC
GRGGDVFSFIMEKEGLTFPEAMRFLAERAGVKLDEGTDYKKAQGMSIFDIMEEAASFFKE
QLWSNAGKAAFKYLSRRGLSEKDLREFEIGWAPESWDSLRRHLERKNGQKAVSLALEAGI
LIRGPKGIYDRFRGRVIFPIRDVRGKLIGFGGRIISGDGAKYINSPESPIFTKGMSLFLL
HRAKNPIRERKRAILVEGYMDALKLHIKGFPESVATLGTAVTEEQANLLRRFTERVFLCY
DADLAGQEANLRGMYVLQRMGLDVRVVPLPAGKDPDDLLSEEGGQESFKKLLDKALPLPL
YHVKLKEEELKDELLRTKARRQVLEGLASLPPLEANSYLPEVARGLGMVLSEVVRSLEEI
RKGMKNESGRKGFYDTSNVNINERSHSEESRRPDINPLDALLCYILWTDEKIRGQESPER
LLPLLELEEAKAIVLALLHGEDPEELRERWLSVGDTRPLALLAAGGAHIEEYPKDKVYEI
VIEALERRAKMKRFEVLKNKKARGEATVEEIMEFSRLAKFLKGGLGGHEPRR
>tli:Tlie_0607 RNA polymerase, sigma 70 subunit, RpoD subfamily; K03086 RNA polymerase primary sigma factor (A)
MSQGDREHEKQGTEMTSKDVMQYIDSFKDLFHMGREKGFLTYEDIEKNLPPEVINAETLD
NLYFNLMELGIDLVEEEKGKEGEGAAGTQPSELVDDLGELEDLPLSDPVRMYLREIGKIP
LLTPEEEVELAKRVEEGDPEAKAKLIEANLRLVVSIAKKYIGRGMLFLDLIQEGNLGLIR
AVEKFDYRKGFKFSTYATWWIRQAITRAIADQARTIRIPVHMVETINKLIRVSRQLVQQL
GREPTAEEIAAEMGIAPEKVEEIHRIAQEPVSLETPIGEEEDSELGDFLEDKDIPSPEEA
AAQQLLREQLEEMLEELTDREREVLRLRFGLEDGHPYTLEEVGRRFGVTRERIRQIEAKA
LRKLRHPSRSKKLRDYLD
>tli:Tlie_0608 RNA-binding S4 domain protein (A)
MRIDKFLKLARVIKRRTLAQEMIEIGAVRVNGKVVKASKEIQPGDVVEVAFPSRVVSFKV
LPFEEKELKRGARPFDVLEERKVNPDEKPWND
>tli:Tlie_0609 enolase (EC:4.2.1.11); K01689 enolase [EC:4.2.1.11] (A)
MSYITGVHSRQILDSRGNPTIETEVWLDSGVVARASVPSGASTGTFEALELRDGGDRYLG
KGVEKAVANVKEKIAPEIIGLEAWDIWAIDKIMIELDGTENKSRLGANAMLSVSLAVARA
AALDRGLPLWAFLGGAGPFSLPVPMMNVINGGAHADNNLDIQEFMIVPFKACCFSEALRA
GVEIYHTLKRVLKERGLSTAIGDEGGFAPNLASNRQALEVLVDSISAAGYKPGEEVALAL
DVAASELYSEGVYHLKGEGKVLKAEEMVSYYEGLKKDFPIISIEDGMAEEDWDGWKVLTE
ALGETLQLVGDDLFVTNMKRLERGIKSGVANAILIKLNQIGTVTETVEVVRKAAKSGYAS
IISHRSGETEDTFISDLSVALSAGQIKTGAPARVDRVAKYNQLLRIEEELGEHDRFSGID
AFNKVAQAYSRSWCVTDQVC
>tli:Tlie_0610 CoA-binding domain protein; K01926 redox-sensing transcriptional repressor (A)
MKVAEPTIERLVQYYRLLSQLKEEGRRVVSSQEIGEMLGLKASQVRKDLSYFGEIGKRGV
GYHVDRLHQHVSQILSHPNVWKIGLVGVGRLGEALLGHKSLRSEKFGIEAAFDVDPEKVG
KTIEGVPCYHVDEMPEVLKEKNIEIIILTVPAGAAQHAADKAVASGVVKGILSFATAPIA
VPPGVLVYNVDIAAELEKLLFYLKSPAKEH
>tli:Tlie_0611 preprotein translocase, YajC subunit; K03210 preprotein translocase subunit YajC (A)
MQQGGLVGMLLPLAVFVVIFYFLIVRPQKKRQRQHEEMLASIRKGDVVITAGGFWGTVRE
IKDDSFIIEIADGVKVRILKSSIQMKRSAVDAEASPKPKKSEKAVEEKPVEEETKKEN
>tli:Tlie_0612 protein-export membrane protein SecD; K03072 preprotein translocase subunit SecD (A)
MLRSDKWRLMIVVLVILAAAFTIYPIDGKIKLGLDLKGGAHILLKAKGTPENPVTNDSID
RLIAVLRNRVDQYGVTEPVIQREGQDRVIVDLPGVSDPEAALELIGKTAQLEFREVLGAQ
PPLPPGPQRQNYDSQEEYEEALSRWNALKEERDAFISQLKDEVKGKAGLAISTDDEGAVY
LLGKVYVTGKSLVDAKATYDNIGRPVVSLEFDKEGSKLFEEATAANVGKQIAIVLDGKVI
SAPVVQERISGGRAQISGRFTAKAAQRLAIMLRAGALPVPVEILENRSVGPTLGADSIRS
GLKAGLIGAILVVVFMFIYYRWLGVVANIALFTAMLLLFAGLISLKATLTLPGIAGIVLS
IGMAVDGNILIYERIKEELRSGKTYYASVDAGFRKAFTTIVDANLTTLLAAGVLFYFGSG
PIKGFAVTLSIGILASVFSAVVVTRALLQTFYRLHRAKSVR
>tli:Tlie_0613 protein-export membrane protein SecF; K03074 preprotein translocase subunit SecF (A)
MTRGNFSINFMKIRRIALLLSAVLILGSISLLMFRGLNLGIDFKGGNLLQIELPEPTNVS
EVRNAMSEAKAEQAVIQAYSDRGFIIRLKTDSDEEVNKVISVMKSKYPGMELLRLEKVGP
VVGQALRKQALIAVCVALLGILAYITFRFRFRFAVVSVLALIHDSLITLGVFSLTGREIS
LPFIAAILTIVGYSLNDTIVVLDRIRENWKHVSKEGIINVLNMSINQTLSRTINTSLTTF
LPVTALFIWGGPVIANFAFAIMVGIIVGTYSSIYIASALLAEWYKASPEKR
>tli:Tlie_0614 Radical SAM domain protein (A)
MSMSAFDKLKGMVSTTLVERIVRTVESGDERKLANLFDLLSKLAPARYFREGFAQLAQMA
RENHPFVGVFRRVFTELNESCRKKAILNFMVNFIILGRAIRERKEQELGIHIPNFMVISP
TMRCNLHCKGCYASAYSKEDDLPLEVVDRVIREGKELGMYFYTFSGGECFVRPELLDLWE
KHDDCYFQVYTNGTLLDEALTDRLARMGNVAPMVSVEGSKEETDYRRGPGTYEKVMEVFD
RLRRKGILYGFSATFTKSSAQSILKDEFIERMLDKGCKVGWFFQYIPTGNKPDLDYMATP
EQRAALHEKVEEWRNKYPIFLGDFWNDGPYVDGCMAGGQRYLHIISSGDVEPCVFVHFAV
DNIKEKSLVDVLQSDFFKAIREAQPYEDDNLLCPCLIIDHPQVLRELVERYGARPTHPGS
EALLKDLAPGLDRYSERIKSIYGPLWEKEGREKYLKSFEKEDDKRVWERARKHAKVK
>tli:Tlie_0615 hypothetical protein (A)
MRSYALAIAVAMLVSALYAFQNSQEVLVKFFSWERTLPQGVWEVLIFAAGGVLMWLVSLF
ALMESRAKLVKQLKEKDKRIKELETEKESLIRAIGETKKTYGLGEEPSSKVDPAAKDETQ
QVENEIKKEE
>tli:Tlie_0616 phosphoesterase RecJ domain protein; K07462 single-stranded-DNA-specific exonuclease [EC:3.1.-.-] (A)
MNVCQLERLSFKSVEPQDLELAASCSCSPVVAALLRIKYGFDKSNVSKAREWLDPSLKNV
VDSLEFTEEEKLAAKVWERNKGARRVVVYGDYDVDGVSSTTLAVELALKSFTNVRYFIPH
RHEQGYGVHKSVIRNLINNQCDLLIVVDCGTKDIEALSDAAKAGMDVLVFDHHVPGDVLP
EGAIVVNPHVRGSTESQTLCATGVLWKWASKSGLFDPDWLKSKLDLVALATIADSMPLGL
LNRALVKEGMEVLRKQTRSGLGTLASEMGLMVRLIDEDDLAMKVIPALNAAGRLDLAELS
VKVLLGQDDVRLCVQKLISLNRKRQYLSSNLLEQLWPLIEQGEHVVCDKRWPAGVLSGVA
SRLCSETGKAIALAAPVGETIRGTLRVPKGSDALQVLTEVAPYLEAWGGHKFAAGFSVDA
KYWDKLKDIMTGILKDIEPVSEELEVLELSPSSLTLDEVRQIKKLGPFGVTNPAPLFFAK
REEPLTLFPLGREGKHFRIKSGRDSYIAFNGAPYKDIIINSYGWIYKPKINYWQGNVKLD
MLLEHVVQR
>tli:Tlie_0617 (p)ppGpp synthetase I, SpoT/RelA (EC:2.7.6.5); K00951 GTP pyrophosphokinase [EC:2.7.6.5] (A)
MDEKKERSKHDEVEKMDNKPKEPLLTRDRKSLRLLRDSFVGRIPQDQRDMSVKMAWQEFW
ARASSYLSKEDLIKCGEAFVFAALAHDGQFRLSKEPYVVHPIRVAAILAEMELDVNTLEA
ALLHDVLEDTSVTPEELSNKFGRDVLLLVDGVTKLGKITFKSFEDYQAENLRKMFLVMAK
DVRVVLIKLADRLHNMKTIQYLRMDKQIRIAKETLEIYAPLAHRLGIYQIKRELEDAAFK
IADPEAYYDIRRRVKKKLPEREEIIKQAMTILEKKLNEMGIKAHITGRAKHFYSIYEKMR
RKNLSLEELFDLLALRVIVDDVATCYTVLGVVHTIWKPLPGQFDDYIANPKSNMYQSLHT
AVIGPSGEPLEVQIRTWDMHWLAEYGVASHWRYKEGKQKLDELDQKLSWIRQALETQAET
SEPSEFLEHLKADVLSSEVFVFTPKGDVISLPAGSTPLDFAYTIHTEVGNKFIGAMVNNR
IVPIDYELQNGDIVKILTSPHGKPSRDWLNIAKSSRAKSKIRSYFRQLEKSDREEKLAKG
KEYLVREIKKRLSKEKDEDKDKEVVLSTAVLNKVAKDAGYSNAEDLLVAIGSGEMGSSQV
ASKYLGLETSKAIKEEPPLDTAKEREESKTYDTEIVVQGIEGLLVSRANCCKPIPGDPII
GVVTKRRGVTVHNRGCPNVEKVPEERLVEVEWGHKRSDRYSTRLRIDGTDRPGLFADVAH
TINTCDGTILQVRASVTGTGRARILVDLKVRDIEHLYQIIAKINAVKGVIEVIRG
>tli:Tlie_0618 D-tyrosyl-tRNA(Tyr) deacylase; K07560 D-tyrosyl-tRNA(Tyr) deacylase [EC:3.1.-.-] (A)
MRAVVQRVDWARVVVENDTVGAIDKGLLVLLGVTGDDSDRDVSWMAEKIVNLRIFEDENG
KMNLSLRDVGGKALVVSQFTLYGDCRKGRRPSFVKAAEPAMAERLYESFMDAVKDLGVAV
ERGKFGAHMKVELCNDGPVTLIVDSKEVLGQ
>tli:Tlie_0619 beta-lactamase domain protein (A)
MNIKRFPLGDLWTNGYLVWDSRGIGFFVDPGGPVDEVIEFIGNNQIQLEMVLLTHGHSDH
ICGVEGIRPLAKKGVGIHEFDAPMLEKPELNLSLFLSKPCAAAPAEMMLKDGQVLEMGSL
RIEVIHTPGHTKGSCCFLVKDQEENILLSGDTLFARSVGRTDLPGGDPRALEVSLRKLAQ
MPDELKVFPGHGPETVIGAERVNNPFWPTEN
>tli:Tlie_0620 rod shape-determining protein MreB; K03569 rod shape-determining protein MreB and related proteins (A)
MAGIFGKDIGIDLGTSNIVVYVKGKGIVIDEPSVIAYRRANRKSTKEIIAFGREARAMEG
KTPKGVEAVRPLQNGVIADFEMTGALISHVLDKASGGVGFLSHPKVVICAPVYVTEVERK
AFIDVTLDGGAREVYVIEEPLAAALGVGLPINEPRGSMILDIGGGTSEIAVLSLGGVVVS
NSLRMAGNDMDESIINMVRQKYTLVIGPSTAEEIKNSLGSALPMDNEKIMEIRGRNLKDG
LPKSICISSSEVREAIDPVIVKIIEMVRETLEETPPELARDIADQGLVLTGGVAMLEGLD
RRLSEELNAPVIRAEEPRYSVAKGLGKLLDNLDSMRKVIISVGHGMR
>tli:Tlie_0621 Rod shape-determining protein MreC; K03570 rod shape-determining protein MreC (A)
MLRQVNSAIMHGTFAILLGVTLLLASANNPGVHRIFDLSERVLRIPEFPAFVARRFVAKA
VFWFDQGFVLKKELEALRDENTRLKVLLASKEKKKGQRAKSNILTADVTLRRPEEWWVSF
RINKGSRDGIRPGYAVLSNGFLVGRIYRVDADQSWVKLLTGSEMLVPAVVAETRDLGVVA
GDGKGNLRLLYIPSESPVKAGMNVETALVNEYLPAGLAIGTVGALLESKDGYNTFSVKSK
ASFSRLYEVQVYIPGGDAK
>tli:Tlie_0622 hypothetical protein (A)
MMVTALLMWFFQNLLQVFFMGWVLMPDLFFMYMFYQTTALGRKLPGAIWVAFLGGLLWDL
RWSSLLGLNAIAYVGALMLAFWLWNLMPKSGRTPLIFASIMFMGHLCVAVFRLVVLGVTS
QHMLHQVVLQQAYAVVLSFIFGFVFFKRGEKSNAS
>tli:Tlie_0623 penicillin-binding protein 2 (EC:2.4.1.129); K05515 penicillin-binding protein 2 (A)
MPHRLDPGEKRIQALAWLVLFSVFLLVLALFRFQILQSDKYINLAAQNRLRFIRLPPSRG
DIVDANGAILATSMKVFDLIGYPQDLLKDESINILERVFLRHGIPFTKDKIKATIKKQYS
VPYNAVTVLSNLTIAQVSDLVSDPEYPEFLYPLPVMRRVYPTGNLLPHVLGYVGEITKEE
LESLGGKGYRGGDIIGKAGVELIYEDQLRGEYGEEAIEVDARGRRVRVVDRKEPVPGDRI
ALTIDLNAQSYAASLLGDRKGVVFAMDVRNGDVKVLYSYPGYDPNALAWGLSSKEWALML
KDKDKPMMNRTISGTYPPASTYKLLTAYAALAEKKITPSTTYYCPGAFKLGNRTFRCWKT
TGHGTVNLEKAIRESCDVYFYQVGLKTGIDAITFWSRKFGLGSPTGIDLPGEASGLVADP
VWKKRVFNESWYPGDTVNYSIGQGFLLTTPIQMARVFAAIANGGKLVRPRLHAGRAVEVD
DLGLSDRFLKILRNALYQVVKSGTGRLAGGYGVEVSGKTGTAQNPHGEDHAWFVGYAPSK
KPEYVAVALVEGGGHGSSAAAPIVGQVLSFLCRGPR
>tli:Tlie_0624 septum site-determining protein MinC; K03610 septum site-determining protein MinC (A)
MDYSRKVQFKGEGEGIRLLISEDIPMDCLHDAVNTALDKAEKLAIGVPLILDFKMRPLTQ
KDVVSFLSNVVMKRPLKIKEWRVLDRGGKEVLDRMGFKTQEGQRTYQGKGTLFVQRSLRS
GNTIEHDGDVIVLGNVNEGAEIYATGSVCVWGKLCGLAHAGCEGDDDVFIIAGSFEANQV
RISDKISYVQPDTFWTGKPVKVYVDQGKIVVSELSG
>tli:Tlie_0625 septum site-determining protein MinD; K03609 septum site-determining protein MinD (A)
MDTRIIVVTSGKGGVGKTTVTANISAALAKEGYSVVAIDADIGLRNLDVVMGLENRIVYN
LVDVVEKSCRLEQALVRDKRVNNLYLLPAAQTRTKDAVSPEQMLELCESLRGSYDFVIID
SPAGIEGGFRNAAVAADEALVVATPEVSSVRDADRIIGLLESDGKRSINLIVNRYRPQMV
KKGNMLDVSDVSEILAVKLLGVVPEDEEVVVSTNKGEPLSLGHNSPAARAFRNICHRLLG
KDIPLQYPNENEGKGFWEGIKSLFRL
>tli:Tlie_0626 cell division topological specificity factor MinE; K03608 cell division topological specificity factor (A)
MGFLSRFFKLGDSKKQAKERLQLVLIHDRADISAGMMEMLRKDIIEVISRYMEIDENQIE
LELEKENKSVALVANIPIVRVKRNCRDVKVGSDKAK
>tli:Tlie_0627 rod shape-determining protein RodA; K05837 rod shape determining protein RodA (A)
MRKFLRSMLERFSALRNMDFWALATVLLLFMVGLMSIYSATASRGYIARYFVYRQIIWGL
ISSGAFLLVFCVGYQRLLKWSAIIYAIVLLLMAFVLVAGTISRGSQSWIDIGRLLHLGQV
RIQPSELGKVSLALVLSSWLSRFPPSRFKNFLGALIIAGLSGMLVLLQPDLGTAAVYACV
TLGILFAAGAPKKYIGTLMAIALICLPVGWHFLKEYQKLRLLVFINPYLDPLGAGYNVIQ
SRIAVGAGGLWGKGFLKGTQSKLYFLPEPHTDFIFSVFAEEFGFVGAVSIVALFGFLLYR
LLRTAKLTKDKRAKMYIVGISAWIWFQVVESIAMSMGLAPVTGLPLPLLSYGGSSLVSIS
VAFAIVQSIYASTKKQYKLTSD
>tli:Tlie_0628 Radical SAM domain protein (A)
MDFPERFDRRKHILSKVKKPCRYIGGEWGIDLSVDWEDPKKVKLCLAFPDTYEVGMSYLG
FQILFDQARRIPHVSVDRCYCPWLDMEQELRRANLPLTGINSEKPLCEFDVVGFTLQYEL
TYTNILTMLELGGIPLKSCDRSNSDPLVIAGGPGALCPEPLGDFFDVFCLGDGEILLPEL
LDVVKETKNDRLAAMEELRKRQGFYVPLLEEAPFEEGITYKRRVVPNLDEAFTPTSMLVP
LSGIVHDRAAVEVFRGCTRGCRFCQAGMIYRPLRERSPKNVVEIAKKILKATGWEELGLV
SLASCDYSGLNEVIDAISPFLEEKNVTLSLPSLRMDAFSIELAQNLKAVSRSGLTFAPEA
GTQRLRDVINKGVTEEDIKKTFEEVARRGWEGVKLYFMMGLPTEKEEDLEGIIEVAKEAM
NRGKGFKKRLKVNVSVAGFVPKPHTPFQWEPQASMEYLNQAGRWLKGQAKKGGFKLSYHD
PEQTFLEGVVARGDRSVGAAIEEAWKMGARFDGWSECFDLGTWMKAFEAVGVDPYQYANR
ARDMEEVLPWDHIDVGISKDFLRRERAKALAGKLTVDCRGGKCNACGWETRGCPVVERVS
DRS
>tli:Tlie_0629 Protein of unknown function DUF2344 (A)
MMRLRFIYEKRGLLSFVPHVELPPLICRAMRRAGYSIARTMGFSPRDKISLGPALPIGVI
GLAEPAEIWLEKQDVPQVEQINRYMPEGLRFHCIKEVDARVPSLNKLCTAAHYRVYFNVE
NALDKLRSFSVEEWDALGKIEHLVFGNDYIEYVQLDPARAGLTKLVSVLKEKGAVKGWED
LFMVRLAVGVLKGGEVCPPMGPAELDG
>tli:Tlie_0630 ribonuclease, Rne/Rng family; K08301 ribonuclease G [EC:3.1.26.-] (A)
MVSEPVDKKIFANCIDPEEMRVAIVEDGKLVELFVDRLWDSQRTGDIYKARVDSVLPGMN
AAFVDLGQGRNAFLYLAEAKGLKIEKNQELVVQISRAARKGKGARVTTRISLPGRYLVLV
PGGTDVGVSRKVPSEERERLRVLGRKIRPEGFGLIVRTAAVGTDEEFLLKDVSELLSTWR
EIEHEASMQNAPCLLYQDMGLLGKVIRDELDESVTEIITDSEEEFQAALNYVERFCAKGN
QPKVFLHRGKMPLFEMYGIEKEIATALDRKVWLHSGAYLVIDQTEALTVIDVNTGKYVGD
KDLRKTVLTTNMEAAEEIARQLRLRAIGGIVVIDFIDMESEDDQKALLERLEDVFRSDRC
KAKVFGLTRLGLVELTRKRARSDMRSTFTRGCPFCGGTGQVLREESISAAIKRFLRKVVK
SSAPEAILIETSNAIADFIHGSIQRQWEEQLGIKLFIMANDKMAWDKYRIEYQGKLEQVL
HRVNLLKEREAGCVVYRTDPA
>tli:Tlie_0631 condensin subunit Smc; K03529 chromosome segregation protein (A)
MFIERILLRGFKSFGGFHRLDLSPGFTAVVGPNGSGKSNILDALKWALGDSNPGRLRIQR
QQDLVFQGSVTKPPAKFAEVTLLLKDEGSFCEIKRRWSPSEGGTVLVDGEKVRLTDLDEV
KRKWKLGVDRFAFIGQGEIAEVIQQGPSQRREHFEALFGIDVYRAQREGALARLKEAKDE
LVRLETLAAELRNRKESIAPEVSRALKAKELLDRLDELKRCYYFIKKNNAEKIILEVTEK
IRLLERNHGVAALWPRLWGVGLEYGESKRQELQGRVKKLWDESQKKSMSLENMKKEMFGH
GTTIKDFLGHEEGILKDLDKDRVFLENLLKEKSEAEKSVAEAQERLLHKEDLLKAIRERR
KLIDEEIQERERKRNGLLKRKEHLERNLELLRSDLSKTGKICFDFGKERDELQIEITDLQ
GKISALTEDERKAQKDLEEALAKHGGFFSKLQGAASRLQKLRKEITKTASFVEDIEDTIY
GQNYPKPVRHLLSASRLGRLGVKLSVVAETIEGPQKILSAIEAFLGGRQYWVLVEDLDAA
GQCIKSLRDSTAGRATFLPLEKARPRTPSAESLIEGLDGVISWACDLIKIDEKWETAIRH
LMGDLLIVKDYDTAKELSRRGFSCPIVTLEGDVLNPSGTVVGGSKDRKTGAITSRAHLLE
KKTHLEQLEREKESLQREIELLEKEEHSWSLRKQSALRDADLVKSALEETRKRLSRLEQR
KEDVECLRQKALKKLKELGRGYLNVLQELEQLKEDLLVEEEKHLSIGELKREEEQAKVAV
EIEAEKLKAAQDILNRIASEEERLKKSISSREESARLSGQRRKFALEALKALGQQYLSEW
NARNELIGRIHEIEKEIGLWENRLSHLKKKKAMADMRSKERTLEIEELKLKKASAETELA
ELAEMWDGQAIGPSPLEETERRPEEIKKKIRQLERTLKEMGNVQMGVLSEDESLQKRLEY
LGEQLRDVSSGIEELERLISKADEHASRIFKDALRNINSRFSELFKNLFGGGEAQLRMAE
GGDLWESGVEVIACPPGKRPQHIGQLSGGEQSLAAISLLFAAMEVAEVPIAVLDEVDAAL
DESNLRRFAALAEEYGKRIQLLCMTHRRATMEHADIMYGVTLSEPGLSQIVGVRLEDWD
>tli:Tlie_0632 RNA methylase (A)
MDITRDDILYGELVLKQPVDGPRVNVDTVLLAAYCRVRRGERVLELGAAHGAVALLLAKR
YPHASSIEGLEVQNDLWELSKQNAEENGLSDKVTFRQGDLREVRRLYKSQSFDVVVVNPP
YDEIDRSRPSPNFREATARHGVACTFEDVAAAVKFLLRNKGRLYLVMRAKRLAEVCSKLT
QKGLQPRRLRLVHPKPESDASVFLMEATRSDGIGMLVEPPLFIHGSDGSYTEELLRAYRI
GDNLCR
>tli:Tlie_0633 Uroporphyrin-III C/tetrapyrrole (Corrin/Porphyrin) methyltransferase; K07056 16S rRNA (cytidine1402-2'-O)-methyltransferase [EC:2.1.1.198] (A)
MIVPTPIGNMEDITLRALRALRQADIVACEDTRRTRKILERFNIKAKLVSYHEHNERQRT
QWLLGILREGKVVALVSDAGTPGISDPGAVVIKEAIKEGIKIEALPGPTALIPALLLSGF
PLEFFSFFGFLPRKRKERKAYFERITKAPPPVALYVSPHRIKTDISDLLEALGPVEGAVI
RECTKVHEEVVRGPLNVLLEWAEENEPRGEMVLVLYPSCHEEDKERQVDGNGWLCKAKEL
IDKGEKVKDVAKRIQEEYGIPKNKVKKELLHMNTEERR
>tli:Tlie_0634 methionyl-tRNA synthetase (EC:6.1.1.10); K01874 methionyl-tRNA synthetase [EC:6.1.1.10] (A)
MGQKAFYITTPVYYVNDVPHIGHAYTTIAADVMARYKRMRGYDVMFATGTDEHGQKIQQA
AQAKGLTPQELVDQVVVNFKKLWERLGITHTDFIRTTEERHIRVVRYIFEKLLKQGDIYK
GTYEGWYCVPCETYFTESQLGEDKLCPDCKRPLQRMTEESYFFRMSKYEKPLLDYYEKNP
DAILPKTRYNEIVSFIKGGLKDQSISRTTISWGVPLPGDEKHVIYVWFDALINYLTVCGY
PDNEEMVRKFWPTVNHIMAKDIIRFHCIVWPAMLLALGLEPPARVFSHGWWTVEGEKMSK
SKGNVVDPFEMVDLYGVDPFRYFLLREVPFGLDGDFSERALVGRINSDLANDLGNLLNRT
MQMINKFAEGQIPKPATLEDVDLEVKGLAEETVETYTSHMDVYAFDEALKALWTLVRRGN
KYIDETMPWKLGREKETERLGTVLYTLEEVLRLVGLLVAPFMPDTGRRIWSQLGIDEDPY
KCNIDDFRWGERESGSKVGQKEVLFPRIDMEEWEKEKAKREMAKNLAPDPGEHEEQITID
DFRKVELRVAKIISVEPVPKADKLYKLDLDLGYERRTIVSGIREFYTEEELLGKKIIVIC
NLKPAKLRGVESNGMLLAAETPDGKEIALLTVDGDIRLGARVH
>tli:Tlie_0635 hydrolase, TatD family; K03424 TatD DNase family protein [EC:3.1.21.-] (A)
MEGVPKFVDTHCHLAMTELSEDLCQVLERAQAQNVTGVLAVGSDEESSLISVDIANNHAG
LVFGAAVGIHPHEAQQFSGKMPFGLREQAKRHPVVAVGETGLDYYYDNSPRDLQQQLFVA
HIELARRVDKPLIMHVRDAFDDAFSILRAEGVPPKGGVIHCFSGTYQDARMALDMGLYIS
FSGILTFPKAEGLREVAKMVPLDRLLCETDAPYLAPVPKRGKVNEPSFVRYVYEVLASVR
GMEVEKLSEKIYLNVKTLFGGVE
>tli:Tlie_0636 tRNA-guanine transglycosylase (EC:2.4.2.29); K00773 queuine tRNA-ribosyltransferase [EC:2.4.2.29] (A)
MLKFKLEATCNKTKARAGVIETPHGKIETPVFMPVGTRATVKAMAPFELKAIGAQIILSN
TYHLYLRPGADVVAEAGGLHNFMGWDRPILTDSGGFQVFSLSTLREITDDGVLFQSHLDG
TRHFMTPEKATLVQEQLGSDIAMCFDECVPYPCSPENSYKAVERTIAWAERCKKAHKRSD
QSLFGIVQGSVYPEQRIYCASELKKMDFPGYAIGGLSVGEPHEKMYQMLDVLSEELPHEK
PRYLMGVGYPLNLLEGVARGVDMFDCVLPTRNGRNGTVFTYSGRINLKNKAYERDFSPID
PNCNCYACRNFSKAYIRHLYRSGEILASRLCTWHNLHFLVDLMSKARIAILEGSFEDFKR
RFEDNFNDEGGRR
>tli:Tlie_0637 Sua5/YciO/YrdC/YwlC family protein; K07566 L-threonylcarbamoyladenylate synthase [EC:2.7.7.87] (A)
MKTRLLKVDKWNPQESLLEEAAEVIRKGGLVAFPTETVYGLGANALDEKAVLSIFRAKNR
PADNPLIVHVSRTEDVDQLAHLNHIALRLMERFWPGPLTLVLPAKGRVPKVTTGGLDTVA
VRMPDHPVALGLIEKSQVPIAAPSANLSGRPSPTDAESVMEDMEGRVEVVLDSGPTEVGV
ESTVLYVKDKETVLLRPGGCPLEALEEIVPVLVPSEKDFSTKHSPGTRYRHYAPSVPVVI
MDELGTWREHPAYLGSCSNVGFVGLHNPPFNVEREIIFDSVLHYGRGLFAALRAMERWKV
GVILVELPPEEGIGKAVRDRLIRAASG
>tli:Tlie_0638 DNA-directed RNA polymerase, beta subunit; K03043 DNA-directed RNA polymerase subunit beta [EC:2.7.7.6] (A)
MAEFVSVGRNRKRLTFGRVRDLVELPDLVSIQRDSYRWFFQFDENGKLVEPENRVSQGLQ
ELFDEIFPIESYDGSFSLEFDSYTVEPPTITEEEARQRDLTWACPVKATIRLVNRKTMEI
KEEEIYLGDFPAMTERGTFIINGTERVVVNQLARSAGVYFSAEESVPGQERYAAKVIPDR
GVWLEFDLTPGEVLSVNVDNKKKLPLTMLLKAYGVRNNDEVIKLFGGREKQADMVEEEIR
GCLLAESIMDESGNVVIPRNKRITKEDLEILWDMARTKVWIWDVDPSLAATLERDPTSNS
DEATLEIFRRLRPNEPARMENAREYVNGLFFDSRRYNLGRVGRYKLNRRLGIDIPESNRL
LTVEDIVLIVKGLWDLRDGNGKVDDIDHLGNRRVRAVGELLQNQVRIGLLRMERIAKERM
TTIPDLSSATAKDLINVRPISASLREFFGSGQLSQFMDQTNPLAELTHRRRLSALGPGGL
SRERAGFEARDVHYTHYGRVCPIETPEGPNIGLVTSLATYSKINEYGFLQTPKRRVVNGK
VTDEVVYLSADEEDEFYVGRANTPLKEDGVTLAEDMVHVRHKGEILEVPPEKVDFLDISP
KQIVSASTALIPFLEHDDANRALMGSNMQRQAVPLIKAEAPVIGTGIEGKIASDSGSCVK
AKRSGEVIYVDADKIIIQPAEGNGPDVYRMIKFRRSNQGTVIHQKPIVQVGDQVRKGEII
ADGQSIDNGELALGRNVLVAFMAWEGYNFEDAILLSERLVKEDVYTSIHIEEYEVESRDT
KLGPEEITRDIPNVGEDALKNLDEDGIVRVGAEVSAGDILVGKVTPKSEADQSPEEKLLR
AIFGEKAREVRDTSLRVPHGEGGKVVAVKRLTREKNGEDLSPGVNDVVKVYIAQLRKITE
GDKMAGRHGNKGVVSKILPEEDMPYLPDGTPVDVVLNPLGVPSRMNLGQVLETIMGFVAV
QNGWHIATPVFEGAKEEDITELIRQIKKGDLKDLRDDGSIVLYDGRTGEPVEYPVTIGYM
YMMKLIHLVDDKIHARSIGPYSLITQQPLGGKAQFGGQRFGEMEVWALEGYGAAHVLQEI
LTVKSDDIRGRLKTYEKIVKGQNIGEYGVPESFKVLVKELQGLGLDVEVEYDDGTMGELV
SDEEDLLESYSPQDTEDEAPSDVDMLADVFEEPNSGEKDAGAEEPNGEADV
>tli:Tlie_0639 DNA-directed RNA polymerase, beta' subunit; K03046 DNA-directed RNA polymerase subunit beta' [EC:2.7.7.6] (A)
MSQHEITGVKIKLASPERIRELSSGEVKKPETINYRTLRPEKDGLFCERIFGPTKSYECA
CGKYKRSGPKFKGVVCDRCGVEITDSRVRRERLGHIELAAPVVHIWYLKGIPSRLSLLLG
TPSKDLEKVVYFAPIRRREQVFKVVIDGKKTNLVKRGDLISASEERIHRHYDHKFKSEEA
YRVVQVEDVPLSEGDIISAHQLGMYKRDYGDKIFQAEPAFRVVRDSADGRFSEGDVLSQT
ELNNLRNDGVSVEVERALAGSEEGFVVTAVSKLPFSKGDVISASENQLFSQKYPGRFTVQ
HETVTLEDPCYIVIDGGNSPFKVGDVILEREYRLCASYDKEFKAGIGAEGVLELLKTLDL
DELSASLREEIAETTGQKKRKLIKRLQVVEDFRKGDSKPEWMILEVLPVIPPDLRPMVQL
DGGRFATSDLNDLYRRVINRNNRLKKLQELRAPDIIIRNEKRMLQESVDALIDNGRMGKA
VLGAGNRPLKSLTDLLRGKKGRFRQNLLGKRVDYSGRSVIVIGPNLKLNQCGLPKDMALE
LFKPFVIQRLVQKGLVPNVKSAKRAIERRREEIWEALEEVIKGHSVLLNRAPTLHRLGIQ
AFEPVLMEGKAIRLHPLVCAAFNADFDGDQMAVHVPLSIEARVEAQMIMLSAKNLLSPAS
GKPVVTPTQDIVLGIYYLTGMREGLKGEGTYYRDIDDVLSALDHGLVHVNAKIKVKHAGE
WVETSPGRVLFNSVIPEELRFINSQMNKKSLGSLIDAAYDKVEHEKLVKMLDDIKTLGYH
WATVSGLSLCLGDVVVPPQKQDIVKKALEEEEELSAQYQMGILTEDEYLRQKETLWSEAS
RQAADSILANMSDTNPLKMMVQSGARGSKSQLAQMAGIRGLMADPSGRIIDYPIVSNFRE
GLNMLEYFISTHGARKGLADTALRTAKSGYLTRRLVDVAQDLIITGEDCGTDKGIAIRAL
VRDEKVVIPLSERIAGRTALVDVINPSTGEVIVRGGEIIDNETAELIEKLGIEEVMVRSP
MTCALQNGICRTCYGTDLSQRRKVSIGEAVGVVAAQSIGEPGTQLTMRTFHTGGVRITGE
DITQGLPRIEQLFEVRKPKKIAYLAEIDGVVSEIREMEGKRKIFITSEKDGVEFKSSFTV
PASQNLLVEEGQKVKKGQALTEGYVDPYQLLEIEGIEAVQNYLVDSIQDVYRSQGVSINN
KHIEVILRKVAPVNRVRIVDEGDSSFVANDLVWVRDLEREIEEIRAENDKFIKEAVEAIE
GKVLKEAKGQGNLESVIAFKDEALDENKIRRILMPGTPVSELYLEDQKGTLRVIVGEASF
RRELEGLELVEPVQLEGDKRIEANSPLTAGQLALLTKGKPAEYMVRDVELLEELEDKAYL
ADDLILDGKVVAFKDRVITPDVVSIIRDQNIEELKLWRNPETVTVADAMQKKLIDELWGK
SLTKAVDEEGNEVADIPHMVDGRVVRGLIANELTAIEVEGHIYTRQSILRQALTDVAYGK
VLLEDVFDGKGELVASAGMDVNHQVLDALVEADPEVLILRPIYAHSETKRVIQRVSFVRR
LRNEPVWKPVIHGVTKAALNTDSFLSAASFQQTAQVLAGAAVRGDHDKLKGLKENVIIGH
LIPAGTGREEYRKIQVFPKKVESEPGKEESEESANLEDIFE
>tli:Tlie_0640 ribosomal protein L7AE family protein; K07590 large subunit ribosomal protein L7A (A)
MITCVGPLVRGDSVPLHELAVPYRVVGAKAVKKALEKGKVRKVFIAKDADPSVSDALLEQ
AVNAGVEVEWADSKVILGRACAIDRPASAAAIRNEEK
>tli:Tlie_0641 ribosomal protein S12; K02950 small subunit ribosomal protein S12 (A)
MPTINQLIRKGREEKKKRSGAPALQGNPMRRGVCTRVYTVTPKKPNSALRKVARVRLTNG
FEVTSYIPGVGHNLQEHSVVLVRGGRVKDLPGVRYHIVRGTLDCGGVEGRKQGRSKYGAR
RPK
>tli:Tlie_0642 ribosomal protein S7; K02992 small subunit ribosomal protein S7 (A)
MPRKGHIRKRKPQVDPRFGRTDIARFINCIMWDGKKSLAERIMYGALDLAAKRLNTDPLD
VFEKAMENVKPIVEVRPRRVGGATYQVPVEVQPERAQALATRWIIQYARAKKGMPMVERL
AREFMDAYKGEGSSVKKREDTHKMAEANRAFAHYRW
>tli:Tlie_0643 translation elongation factor 2 (EF-2/EF-G); K02355 elongation factor G (A)
MDVEKMDKLRRIRNIGIAAHIDAGKTTTTERILFYTGRKHRIGEVHEGAATMDWMEQEKE
RGITITSAATTCLWKDHHINIIDTPGHVDFTVEVERSMRVLDGAIAVFCSVGGVEPQSET
VWRQADKYRVPRIAFVNKMDRVGADFLGVVSQMKERLGANAVPIQMPVGSEDSFSGVVDL
VSCKAVLYQDELGSQYKVVDVPPELQEEVQLAREAMVEALAELDEELMELYLEGEEIPEE
LLKRVIRENTIKLKLYPVLCGSAFKNKGIQPLLDAVVDYLPSPLDLPPVQGEDPNTGEVV
EVCPDPDEPFAALAFKIVVDPFVGRLVYCRVYSGTVNAGETLVNTTARTKERVGRILRMH
ANKREELDRAEAGMIVALPGLKATKTGDTICSDKRPVVLESLEFPEPVISLAVEPQSKAD
QVKLSKGLAGLSEEDPTFRVRTDEETGQTIISGMGELHLEIIVDRLKREFGVSVRVGKPQ
VAYRETIKAKATAEGKFVRQSGGRGQYGHVVLELEPLESRSGFEFVDKIVGGAIPKEYIP
AVQKGIEEAMNAGVLGGYPVIGVRATLIDGSYHEVDSSEMAFKIAASMGFKEAMKKAQPV
LLEPIMEVEVVTPEDYLGDVMGDLNARRGRVEGMSMRANARIVKAYVPLAEMFGYATELR
SKTSGRASYSMKFSHYEEVPQNIAEELLKK
>tli:Tlie_0644 translation elongation factor Tu; K02358 elongation factor Tu (A)
MAKEHFDRSKPHLNIGTIGHIDHGKTTLTAAITKTLASVGWADFTPFDQIDKAPEERERG
ITINIAHVEYQTEKRHYAHIDCPGHADYIKNMITGAAQMDGAILVVAATDGPMPQTREHV
LLARQVNVPALVVFMNKVDMVDDEELLDLVEMEIRDLLSKYEFPGDEVPVIRGSALKALE
SEDSSRDNPWAKAIWELMDACDSYIPEPQREVDKPFLMPIEDVFTITGRGTVVTGRVERG
IIKPGDEVEIVGMQEDTRKTVATSLEMFRKILDEAIAGDNVGVLLRGVGKDDVERGQVLA
KPGSITPHKHFMAEVYVLKKEEGGRHTPFFSGYKPQFYFRTTDVTGEIKLPEGVEMVMPG
DNSQFEVKLIVPVALEEGLRFAVREGGRTVGAGVVTKILD
>tli:Tlie_0645 SSU ribosomal protein S10P; K02946 small subunit ribosomal protein S10 (A)
MAKKIRIKLKAFDHRALDASAQQIAETAQRTGAKVSGPIPLPTEINRFTVLKSPHKDKDA
REQFEMRTHKRLIDIIEPNQKTMESLMQLNLPSGVDIQIKL
>tli:Tlie_0646 LSU ribosomal protein L3P; K02906 large subunit ribosomal protein L3 (A)
MSVGILGRKLGMTQIYNEEGVAVPVTVVEAGPCVIVDIRDEARNGYNAIVAGFGDVKPGK
LTKPFKGVFEKHNLEPKRWLREFRVESVEGYEIGQEIKVDIFEKGEKVDVTGKSKGKGYA
GVMKRHNFSGGPASHGSSKFHRQPGSAGASSYPGHIFKGKTMPGRLGNERVTVKGLTVVD
LDTENNLLLIKGAIPGPRNGLVMIRKTGSSE
>tli:Tlie_0647 LSU ribosomal protein L4P; K02926 large subunit ribosomal protein L4 (A)
MPTVKVVNLKGEIVGEQQLSDAVFSAPVHVPAMHQVVVAQLANRRQGTHSTKSRGEVRGG
GRKPWRQKHTGRARHGSRRSPIWVGGGVAHGPVPRDYHQKVNKKVRRLALKSALSLKVME
DKLVVLDSFDMEKPSTKAVVSFLESINGGKKPLFMVAQSSNAAYKSVSNIPKAKVLHVDS
INVYDLVHHDHLIITKDAVKRVEEVYGR
>tli:Tlie_0648 LSU ribosomal protein L23P; K02892 large subunit ribosomal protein L23 (A)
MNLTPYDIIIRPIITEKSSRQMENNKYTFEVNKDANKIQIKKAISEIFKVKVDSVHTIKV
RSKPKRLGVHLGRSRSWKKAIVTLKPGERIEFFEGANI
>tli:Tlie_0649 ribosomal protein L2; K02886 large subunit ribosomal protein L2 (A)
MSIKVYKPTTPGRRFMTGYTFEEITKTEPEKSLVVSLKKKGGRNNLGRVTMRHRGGGHKR
LYRIIDFKRNKIGVPGKVAAIEYDPNRSARIALIHYVDGEKRYILAPVGLAVGDTIMAGP
DADIKPGNALKLKDMPVGTFIHNIELEPGRGGVLVRSAGAAAQLMAKEGKYAYVRMPSGE
LRLILQECMATVGQVGNVDHENVTKGKAGRNRWLGRRPHVRGMVMNPVDHPMGGGEGRSK
SNKHPVSPWGTPAKGYRTRKRKPSDKYIVRRRYDK
>tli:Tlie_0650 SSU ribosomal protein S19P; K02965 small subunit ribosomal protein S19 (A)
MARSTKKGPFVDQKLLRKIEMMNAEGKKRVIKTWSRRSTIVPDMIGHTIAVHNGRTHIPI
FISENMVGHKLGEFAPTRKFGGHAGQERSTKVR
>tli:Tlie_0651 ribosomal protein L22; K02890 large subunit ribosomal protein L22 (A)
MEAKATLRQVRISPFKTRQVLSLIRGKKADQALITLRYTPKKAARIIEKALRSAIANAEH
NYGMDVDKLYVVRAFADQGPSMKRWRPVSMGRVHGYRHRTSHITVVVAER
>tli:Tlie_0652 SSU ribosomal protein S3P; K02982 small subunit ribosomal protein S3 (A)
MGQKVHPIGFRIGVVKEWESKWFAGGKDYSKNLHEDLKVREFLLKRWSNAGVSRVEIERI
GNVMRFTVWTARPGVVIGKGGSEIQAVRDELQALTGKKVMINIQEIKNPDTDAQLVAEGI
ASALERRVSFRRAMKQAIFRAMKGGSEGIKVQCSGRLGGAEIARSEWYLEGRLPLSTLRN
DIDYGFAEAKTLYGVIGVKVWINKGRVKQPLASTQQPQAEEGR
>tli:Tlie_0653 LSU ribosomal protein L16P; K02878 large subunit ribosomal protein L16 (A)
MLMPKRVKYRKPHRKPLRGRSKGGTYIAFGEYGLQALEGAWITARQIEAARIAISRKMKK
GGKIWIRIFPDVPYTKKPLETRMGKGKGSPEFWVAPVKRGRIMFEIAGVPRSVAEMAFRT
ASHKLPIKVRMVAREGMGGE
>tli:Tlie_0654 ribosomal protein L29; K02904 large subunit ribosomal protein L29 (A)
MKAKELRDLTIEELKEKHKQFKEELFNLRFQHAIGQLGNTNRIKEVKRSIARVLTIMREK
EISAERKV
>tli:Tlie_0655 30S ribosomal protein S17; K02961 small subunit ribosomal protein S17 (A)
MSSTRRKNKVGIVVSDKMQKTVVVRVDRMAKHPLYGKAVLRSKKFMAHDEDFNCKVGDKV
RIEETRPLSRHKRWKVVEVIERAPILGTEVGKEA
>tli:Tlie_0656 LSU ribosomal protein L14P; K02874 large subunit ribosomal protein L14 (A)
MIQLHTMLNVADNSGAKKIMCIQVLGGTRKRYARVGDVIVASVKEAIPNSNVAKGTVVKA
VVVRTKKEIRRKDGSYVRFDDNAAVVIDNNGDPRGTRIFGPVARELREKRFMRIVSLAPE
VV
>tli:Tlie_0657 ribosomal protein L24; K02895 large subunit ribosomal protein L24 (A)
MSKMRIKKGDRVRVISGKDKGKEGKVLRRDPKRDMVVVEGVNMVTKHVRPSAKNPSGGII
KQEAPIYACKVMLVCPACGNPTRVSRAYLEDGSKVRICKKCNEIIDKV
>tli:Tlie_0658 LSU ribosomal protein L5P; K02931 large subunit ribosomal protein L5 (A)
MVPRLAEKYKKEITPRLQEKFGYKNVMEVPRIEKVVINVGVGEAKQDYKPMEAAVSELRT
ITGQQPLIKRAKKSVAGFKVREGMPVGCSVTLRGAKMWEFLDRMISLALPRIKDFRGVSP
KAFDGRGNYNLGLKEQLIFPEIDYDKVSRVRGMNITIVTTAKTDEEALSLLKEIGMPFSD
>tli:Tlie_0659 SSU ribosomal protein S14P; K02954 small subunit ribosomal protein S14 (A)
MSRKALEHKATLKPKFAVRAYNRCPLCGRVHSYMRKFNMCRCCFRKLAREGKIPGVVKAS
W
>tli:Tlie_0660 SSU ribosomal protein S8P; K02994 small subunit ribosomal protein S8 (A)
MYVTDPIADMLARIRNANMVYHESVDMPVSKVKLAIAKILKEEGYIKNYRVINDPKLPYG
VLKLYLNYGPNKERVIQGLRRISKPGRRIYVKKDELPRVMSGLGTAIISTSQGMMTDSQA
RKLGLGGEVVCYIW
>tli:Tlie_0661 ribosomal protein L6; K02933 large subunit ribosomal protein L6 (A)
MSRIGRKPITLPDGVTVNKEANKILVKGPKGQLSMDLVPGVDVQVEDGKVVVKRETDDKK
MRAFHGMTRALLNNLVEGVSKGFEKQLEIVGIGWRAQMQGKNLILNVGYSHPVEYVAPEG
IELATDGPAKIIVRGIDKQKVGQVAAEIRGVRPPEPYKGKGIRYVGEHIIRKAGKAGAK
>tli:Tlie_0662 LSU ribosomal protein L18P; K02881 large subunit ribosomal protein L18 (A)
MITKRSRNEMRLIRHRRLRRKISGTPERPRLAVFRSLNHIYAQMIDDTVGHTLVSASTLD
KELRDKLASTKDTEAAKAVGELIAKRALEKGIKEAVFDRGGHKFHGRVKALAEAARNAGL
KI
>tli:Tlie_0663 ribosomal protein S5; K02988 small subunit ribosomal protein S5 (A)
MKGSTSVVSKGTELIERVVSISRVSKVVKGGKRFKFSVLVVVGDGESKVGVGIGKAREIS
EAVRKGIDKAKKNMVEVKKVGKTLPHEVVGNFGAARVLLKPASPGTGVIAGAVIRAIMEL
GGVGDVLTKVIGRTSNPVNVAYATMQAVQSLRLPEEVLKLRGKLNKKSEGA
>tli:Tlie_0664 ribosomal protein L30; K02907 large subunit ribosomal protein L30 (A)
MAKIRVTLKKGLAGRPERQRATVRALGLRKLNHTVVHEDTPQVRGMVEAVSHLVEWEMTE
>tli:Tlie_0665 LSU ribosomal protein L15P; K02876 large subunit ribosomal protein L15 (A)
MELHELRPAPGSRKEGKRLGQGRGSGTGKTSGKGHKGQKARAGGGVRPGFEGGQMPLSRR
IPKRGFNNARFAKVYQVVNVGALEERFESGAVIGAKELRECNLIKKVTKPYKILGEGEVT
KAFTVKANAFSAEAIRKIEAAGGKTEVV
>tli:Tlie_0666 protein translocase subunit secY/sec61 alpha; K03076 preprotein translocase subunit SecY (A)
MLNAMKDAFRLPDLKRRILFTLAVLFIYRLGAHIPTPGIDTEAMARLFGEGSALNFLDLF
AGGALRRFSIFALGVAPYINASIVMQLLVVIFPALEKLQKEGEQGRKKIVQYTRLGTVFF
AAVQALGMTFWLRNLGVFSGSVLDMMIVVITITTGSVVVMWLGEEVSDHGIGNGISLLIF
AGIVARIPEAIVRTWSMVRLGEMSFLVLLIAIIVMVVVVAGCVLLQEGQRRLPVQYAKRV
VGNKVYGGQSTFIPLRVNQAGVIPIIFASSVLLFPYTVTRFFSGDIASKIQAILSPGSVV
YMVLYVGLIIFFSYFYTAVVFDPVDTANNMKKYGGFILGIRPGKPTAEYIEKVMSRITLG
GAVFLAAVALLPTIMTRLMGITTFYFGGTAVLIVVGVALDTVHQIEAQLLMRHYEGILKR
NKGKTGGLFKF
>tli:Tlie_0667 Adenylate kinase (EC:2.7.4.3); K00939 adenylate kinase [EC:2.7.4.3] (A)
MKLIFLGPPGAGKGTQAAVISKKYGIAHISTGDILRDNVARETELGLKAKKYMESGQLVP
DDVIVDMVERRLKEEDCRAGFILDGFPRTVVQAEALDKLLEKLHITLDGIVYFDVPDDVV
IKRLSGRRICKSCGAIYNIHSQPPKKEGVCDLCGGELYQRSDDEESVVRNRLKVYKEQTA
PLISYYEKSDKFLRVDASQDSSAVVQAIVEAVKK
>tli:Tlie_0668 methionine aminopeptidase, type I (EC:3.4.11.18); K01265 methionyl aminopeptidase [EC:3.4.11.18] (A)
MFLLKKKTDLVNMRKAGKVVVDVLHLMKELIRPGIDTLTLDEKAEELIRKEKAKPAFKGY
RVPGIPRPFPGTLCVSINNEVVHGIPSRDRVLEEGDIVSIDVGSFYGGYYGDAAYTYPVG
EVSKEKAELLYVTKEALDIAVKMAVPGNTVGDIGHAVETFVKKWDFGIVREYAGHGIGRK
LHEPPQIPNYGAPGTGVTLKEGMAIAIEPMVMLGEEKVKTLPDMWTVVTADGSDAAHFEK
SVFITEDGPEVLTPWE
>tli:Tlie_0669 LSU ribosomal protein L14E (A)
MGVMGLGRLKIGQVVISKQGKDTGKWYVVVGYDERSGFVLVADGKKRTSANPKRKNPKHL
QPTGMFIKEVAEMVEGRKCLADNQLLSLIESCRNEETTCGKVTGSYA
>tli:Tlie_0670 bacterial translation initiation factor 1 (bIF-1); K02518 translation initiation factor IF-1 (A)
MPKDDVIEVKGTVVEPLPNAMFRVELENGHKILAHVSGKMRMHFIRILPGDKVLLEISPY
DLTRGRIVYRYK
>tli:Tlie_0671 LSU ribosomal protein L36P; K02919 large subunit ribosomal protein L36 (A)
MKVKPSVKPICEYCRVIKRNGVVRIICEKNPRHKQRQGARR
>tli:Tlie_0672 SSU ribosomal protein S13P; K02952 small subunit ribosomal protein S13 (A)
MARIAGVDLPREKRIEIALTYIFGIGLPTSKKILEATGIDPNTRVKDLTEDEEQKLRAEI
ENNYKVEGDLRREITMNIKRLMEIGCYRGLRHKLGLPVRGQKTKTNARTRKGPRRAVAGK
KKPTGKK
>tli:Tlie_0673 30S ribosomal protein S11; K02948 small subunit ribosomal protein S11 (A)
MAKRTQRRGKRKERKNISYGVAHIYSTFNNTIISVTDKEGNLLSWSSGGTVGFKGTRKST
PYAAQMAAQQVAKQAQDHGVQEIDVVVKGPGPGRESAIRSLQAAGLQVNVIRDETPIPHN
GCRPPKRRRV
>tli:Tlie_0674 SSU ribosomal protein S4P; K02986 small subunit ribosomal protein S4 (A)
MSRYTGPVCRLCRAEGTKLFLKGDRCYTEKCAIARRNNKPGQHGARRGKESEYGLRLREK
QKLRRFYCMNESQFRRFYTMATKMPGQTGHNFLQLLERRLDNVVYRMGLGVSRRQARQIV
RHGHVLVNGRKVDIPSYLVKAGDKIEISEKSRDLMVIKENAEAASVRTLPAWLEFDVERM
EGRVVSLPTRDQIEVPVTEQLVVEFYAR
>tli:Tlie_0675 DNA-directed RNA polymerase subunit alpha (EC:2.7.7.6); K03040 DNA-directed RNA polymerase subunit alpha [EC:2.7.7.6] (A)
MEHIRPEIRVEESTPQYGKIVVEPLERGYGVTLGNALRRVLLSSIRGASVTAVRIEGVVH
EFSTIEGVREDVIELILNLKHVPVKSYASEVKVLRLEAVGPKVVTAADIQPDSQVEFVDP
DAVICHLADGARVEMDIYVENGTGYASPSRPRPSYLPVDALMVDGIFSPVKKVKYEVQDA
RVGQRTDYERLILDIWTNGVAKPEEAVAEAAGILEGYFSRIKTFLGGADLVIPQEPEEPE
EGEELEEKDSMSEEEKMLLAKPIKELELSIRSENCLLRGGVHTVGDLISKGRNELLKIRN
LGKISLREIEEKLKKYGLELQDGASEEKSEATSAEAKED
>tli:Tlie_0676 LSU ribosomal protein L17P; K02879 large subunit ribosomal protein L17 (A)
MRHRVDRRTLGRFGSHRRAMLSNMAAELFLKEKIETTLPRAKELRRVAERLITKAKLGGL
HNRRLVASRMPNKMAVKKLFDDIAKRYANRNGGYTRIVRTTYRFGDGAQKAIIELVEES
>tli:Tlie_0677 ABC transporter related protein; K16786 energy-coupling factor transport system ATP-binding protein [EC:3.6.3.-] (A)
MISQEEYIIEAKGLSFFYPGAESPVLRNVDLRLRRGEWLAILGANGSGKSTLAKHFNALL
LPTQGACFVYGLDTKSAQGQLEARKNVTLVFQNPDNQIVAAIVEEDVAFGPENLGIPSVK
IQERVRKALKITGLYEVRTKPTYTLSGGQKQRLAIAGAIAMEPACMVLDEATSMLDPKGR
REINDVLCKLHRGGMTLVSITHRLEEIVACDQCIVLSKGTKVWEGAPKDLLAMGEGLIEW
GLRVPPLVELCNRLKLSGVLPKDILPKIDEMVDALCP
>tli:Tlie_0678 cobalt ABC transporter, ATPase subunit; K16787 energy-coupling factor transport system ATP-binding protein [EC:3.6.3.-] (A)
MSIIVDDLVYVYHQGTPLETEALKGVSMEANPGEWVSVVGHTGSGKSTLAQHLNALLVPT
KGKVEVDGILVGDDTREHRKIRQRVGLIFQYPEQQLFEETVFAEVAFGPRNWGVSEEEIP
VRVREALQAVGLDESFWERNPFQLSGGEKRRVAIASILSIRPRYLVLDEPTAGLDSKGRD
ELCSLLRQLKVSGTGIIHVTHDLELALEYSDKILVLESGKALFWGSPEVIVEELIEREIE
GLVVPPVVELARRLRDVGFDVPVTWKAQTLASAIEEKFQK
>tli:Tlie_0679 cobalt transport protein; K16785 energy-coupling factor transport system permease protein (A)
MKFLNHLTLDQYVPADSVIHRMDPRAKIIGVVMVLSGIFAVHRVEGFLLWSLLLLIVVKL
SKLPISMVLRSARPVIILVLFTSLIHLFFTKGEVIFQYAFLSITREGVLMAVKISLRLVL
LVMYAGLLTLTTSPTELADGLESIFSPLKRFGFPAHEMAMMMTIAIRFIPTLLDETDRIV
KAQIARGAELDQGGIMKRIRSFIPILVPLFVIVFQRAEDLAVAMESRNYRGGEGRTRMYP
LVWSLKETVFMLVAALVTFLVIMWDKRVWL
>tli:Tlie_0680 tRNA pseudouridine synthase A (EC:5.4.99.12); K06173 tRNA pseudouridine38-40 synthase [EC:5.4.99.12] (A)
MARYAMQVSYKGKDFSGWQKQPNSRTVQGVLESALELLAGHPVTVYGAGRTDKGVHALGQ
VASFDLNRHWAPEKLLLAVNAHLPKDVRVMRMRYVDNSFHARYSALWREYVYFIWTGRVC
FPHFSDYVWHRKQKWDISKARRACKLFWGTKDYRAFCRKSECPPSAFRTIHKAEVFSRGD
LVWFRVRGDSFLTNMVRIMVGTLDYICTGKKDIDYLEELLQGKAERPDAGPTAPADGLFF
WRVGYPWSLW
>tli:Tlie_0681 cell shape determining protein, MreB/Mrl family; K03569 rod shape-determining protein MreB and related proteins (A)
MWGVDIGIDLGTANVLIYMKGKGVVLREPSVVAVDLNTDRILAVGDEAKKMLGRTPGNVV
AVRPLRDGVIADYTMTEAMLRYFLKKVTPGLSRFFRRRVMVCVPSGATDVERRAVLEAAV
EIGAKEAYLIEEPMSAAIGANLDIAEPRGNMVVDIGGGTTDIAVISYGGIVVTQSLRVGG
DKLDESITKYIRKEHNLAIGEQTAEDIKIAIGTCMPNLDEEKKMVIKGRDLVHGLPKQIE
ITSSFVASAIEEEVHSIIEGIKQVLEQTPPELSADIIDRGITLTGGGALLKGLPERVTES
TGIPAYVADSPLECVAIGTGKALDELDVLKANGSLIGASRKRSRKGR
>tli:Tlie_0682 protein of unknown function UPF0153; K06940 uncharacterized protein (A)
MKNLISERWWSGGLRFSCLGCGRCCRGEPGCVWITPEEVKKLAEFLSLTETKFLSKYTYS
VDGRVSLREKQNGECVFYDSDTNKCSIYEYRPLQCRLFPFWPSLMKNKENWEWEKRRCPG
IGEGELHSAQEIQQCLNEAPFEDL
>tli:Tlie_0683 L-lysine 6-transaminase precursor (EC:2.6.1.36); K03918 L-lysine 6-transaminase [EC:2.6.1.36] (A)
MAKVNRDVAPQDVFKEIEKLLLRDGFDIVIDMEKSQGSHMVNKLNGEVWLDFYTFFASSP
FGMNHPKLANDEFKETIFRAAINKVANSDIYTTEMAKFIKTFGEVAMPEGFNHIFLIDYG
TLAVENTFKVAMDWKVQKLLQKGKISKGDAISGRKGTKVIHFNEAFHGRSGYTLTTTNTH
DPNKYQYFAKFDWPRVINPKIFWPLEENLGVVEWLERVAIKQIKQAIWDNPDDICAIIIE
TIQGEGGDNHFRTEFFKQLREICDENEILLIFDEVQCGMGITGKMWAWEHHSPVKPDMFA
FGKKSQVCGLVAGPRVDEVEHNCFKVSSRINSTWGGNLVDMVRATRYLEIYEEDNILDYV
ANTAGPALLEGLKAIQKEFPKLMSNVRGKGLMCAYDLPNDELRTKAIKKFWAKKMLVLPC
GDVSIRFRPALNVPLEDLQKALDLTREVFTELSKEI
>tli:Tlie_0684 uncharacterized protein with the myosin-like protein domain (A)
MLTSFSDINWKLILILLLVSCVVAFIGDVVGMRVGKKRISIFGLRPRYTSSLITVLSGLF
IMLFTLAVLLTTSETVRTAIFSMKIVQRQITDLTAQLQESRSELDDLKEELEASKRELLK
KQEELSEVEERLRESEERLAKAEGELREARKAQSKAEKNLEALERIKKDLQEDIKVLQAE
SQALKQGLEELKEGKIVVFSGEVIAEKLLTSNPNGWDPSVVESELIRSAQRNIAFRAKSK
PEDIKIELEENVRKSIEEYCKQNKRYILRLVALENTVRGRPILAGLVGFESKLIYKKGHT
LAVEILPAGLDRDSAEMYLYGILREVNVKAKEDGVLPDPIRGTVGNLDALDFFNVLEKIE
NAEKTLKIVVEAAEDIYTEGPVRVKIHVLQLE
>tli:Tlie_0685 hypothetical protein (A)
MLIVACQACGETAILPGTPDVDGVARIVFSCPYCCTSQVLQLQVAGDGRGNLRKIVAGMS
FSVKQRVEEKAL
>tli:Tlie_0686 GCN5-related N-acetyltransferase (A)
MEEQSLPMRYFFYDSKEAVNPDELLTLYRFTKWGKSRSLEQIEKMLQGTSMCFSVRYDGK
LVAFCRMLTDFVFRASLWDIMVHPDHQGKGLGSLLLKYVLEHPRIKDIPLIITYTSELSV
FLQKLGFEQKEGAMLLLRRPIEYT
>tli:Tlie_0687 methionine adenosyltransferase (EC:2.5.1.6); K00789 S-adenosylmethionine synthetase [EC:2.5.1.6] (A)
MTSKFLLTSESVTEGHPDKLADQISDGVLDAILAEDPYGRVACETLVTTGLVVIAGEITT
SCYVDIPRLTRQIIKDIGYTRAKYGFDGDTCAVITAIDEQSPDIKGGVDEAIEVREKGQI
TDELDRVGAGDQGIMVGYACDETEEFLPLPIALAHRLARRLSFVRKEKILPYLRPDGKTQ
VTVEYENGKAVQIDTVVVSTQHHPAVENDQIEQDIIEEVINPIIPEHLVPRKPRILVNPS
GRFVLGGPMADTGLTGRKIMVDTYGGVIPHGGGAFSGKDPTKVDRSAAYMARYAAKNVVA
AGLAKECKIQVAYAIGMAHPVSIMVDTNGTGVLPDPKITQLVIEHFDFRPAAIIRDLEMR
KPQYRRLAAYGHMGRVDLDPMPAWERTDRTEQLREAAEKL
>tli:Tlie_0688 phosphoribosyltransferase (A)
MRQLIVEGLSHLLWPVECPFCKRLGVVACDGCMDLALSEGGTSCLKCMGKYPCPVHADRS
LPLYWGAIHEGKVREAVHLLKYGHIKSLGIKMGHALARNLPIEGPIDALVPVPLHIGSVR
PFNQAFEIAKGLGQALGVPVFDVLSWREELSCQVSKSPVERRMLPEGVIVFKDDVKVPDG
KGIIIVDDVCTTGTTIERCRKALEKKGFQVVGAVVWSLGGSSK
>tli:Tlie_0689 hypothetical protein (A)
MQCIATFETTHMAILFERSFRKEGLSVKIVPVPRSISSSCGLACRFPCDQKDYIVKTCKE
KGIEIQSFHEIE
>tli:Tlie_0690 outer membrane chaperone Skp (OmpH); K06142 outer membrane protein (A)
MTRGTRSIMMVAVLSLFLTVSLAGVALAADTIGVLDPQKVLFQHPKFQEVQKEIKAMMEK
KQAEAKAAIEKATDDKEKQKIFNTKRQEAAMEEQKLMQPLFKDIDLAIRTVAKTKGITIV
LDKAQVFFGGVDITEDVIQNLKKKYATQ
>tli:Tlie_0691 amino acid/amide ABC transporter ATP-binding protein 2, HAAT family; K01996 branched-chain amino acid transport system ATP-binding protein (A)
MNSKEPLLVIENLNVSYGAIRAVRNLSLHIDKGEIVCVIGANGAGKSTLMNAIMGMVKRQ
SGNILLEGKPLAEKSYQVVAQGVSLSPEGRKVFAPLTVYENLMMGAFPRKDRENIERDLE
WVYSLFPRLQERRNQHAGTLSGGEQQMLAIGRALMSRPKLLLLDEPSLGLAPIIIKDIFK
ELKRINSEGVTILLVEQNAKQALMLSHRGYVLQTGEILMEGPAHELLANPEVEAAYLGTT
KH
>tli:Tlie_0692 ABC transporter related protein; K01995 branched-chain amino acid transport system ATP-binding protein (A)
MSSYILELENVNKFFGGVHAVNDMTFSLKKGELAGLIGPNGAGKTTIFNLITGVYDCDSG
HITFKGEDITGLKTYEVIRKGIARTFQNLRLFPRSTALENVMTACQQHHNYSFLEAVTHL
GRWKATEREIKMESLELLEKVGLADRAYQAAGTLPYGHQRRLEIARALALKPELLLLDEP
AAGMNPEEVQELNLLIKDIHKTFDLTILVIEHHMELVMEICPHVICINFGAKIADGTPTE
VQNHPEVLRAYLGEEVE
>tli:Tlie_0693 amino acid/amide ABC transporter membrane protein 2, HAAT family; K01998 branched-chain amino acid transport system permease protein (A)
MFGGYIDGIIILLCINSIAAMGVSLLTGFTGIFTLGHAGYMALGAYISSLLIIKAGFHWL
AAVLLGGAGAMLIAWLVGIPTLKLMGDYYAIASIGLGEAIRLVLENWQSLTRGSRGIPGI
PIYTSLPVAIIFFVVMATAMFFLLNGKYGRAFKASRDDYIAASLLGFNTAHYRVLSLAIS
AFYCGISGALLAGFLSFIQPIMFDMLKSTELTAVVVFGGLGSLSGTLIGTTIITLVTELF
RPISQYRMLIYGAVIVLIMIFRPEGIMGQHELHPRLILNLFRKEKSQSAEGGKM
>tli:Tlie_0694 amino acid/amide ABC transporter membrane protein 1, HAAT family; K01997 branched-chain amino acid transport system permease protein (A)
MQTLLQQIINGLSLGSVYALIAVGYSLVYSILLFSNFAHGGFLVIGGYICYFILRTAGAN
IWVAGLAAMLGAGISAILTERIAYKPIRERTNITLYLLIASMGMSIVIENIFVILAGGRF
RALPPVIPTKPVNVLGVATTSMFDILSLVTAVVFLGCLQLFLTRTKWGLAIRAAAYDLRV
AGLMGVNVNRLVSIVFFVAGVLAAVGGIFLSARYTLYPQLGLITIKAFIAAVIGGLGSLP
GAVVGSLILGLAEMLTAGFISSQMRDLVVFLLLIVTLLIRPSGLFGKEVKEKV
>tli:Tlie_0695 amino acid/amide ABC transporter substrate-binding protein, HAAT family; K01999 branched-chain amino acid transport system substrate-binding protein (A)
MRKGFAVLLLAAFSLTLFMGAAMAEEVVKVGYLAALTGDWAAYGQTELKSAQLAVEEINA
SGALGNLKLELVPYDFRSRPEDAVNAVRRMINQDKVVAIVGANSSGVNIATAPVVNQAGV
PQIGTVSTNPYVTMDESGKVRPYSFRVCFTDPYQGKLIAYFSAKDLGKLKAAILYDVSSD
YSQGLREFFIKSYEDYGGKVVADLGFRGGQDVDFRAQLTEIRNSGADVLVLPNMGKEMAL
IMKQARELGMNDIVFVGGDGYGEFMWEIAGDAMENSYWINHVSPEDPAMQPFFEAYKKKY
NDECKEFVNGILAYDAVYFLADAVKRAGKADAEAITKALAETKGLQLHHAVITMDEFHNP
KDKDGVVLIAKDGKGRFYKKVRPE
>tli:Tlie_0696 HAD-superfamily hydrolase, subfamily IIB; K07024 uncharacterized protein (A)
MTFLFSIFRSTQTITYNITSRVVMRLEEKLEKILITDIDGTLAHRDVIPEQVAEACKRLR
VSGWTLLVATGRILASALPHIHNIGASSPAIVYDGARIMDFQKGVSVWEKKMPKSLVKEV
LILGWNYGVGIQVIGDEMVFCRPHDEAVIDYFSSLGVEVRPSLKDPQELDSIFRVIFHGD
RALIRKLHDHMSAKLNGKASVTMAGDGFLDILPVHVSKGHALAELLGQRSSKNRIVVAAG
DHMNDETLLRTAHVAFTMEDAPKELKEIADVVLPPSEEGGFVKIVDYLEDKDFLNTILSS
KALDDLQNHDVLTLKGGVEPWRRR
>tli:Tlie_0697 protein of unknown function DUF355; K09129 uncharacterized protein (A)
MEEKVKLDVVEMTIPDECNIIVGQSHFIKTVEDMYEALVTTSPYLEFGIAFNEASGPCLI
RKDGNAEDLIEAAVENAKRIGAGHVFVVLLRKGYPINVLNKLKSIQEVCRIYAATANPLQ
IIVAETGQGRGVMGVIDGASPKGVEGQEDIEARKKLLRDIIGYKR
>tli:Tlie_0698 Na+/solute symporter; K03307 solute:Na+ symporter, SSS family (A)
MVILFFALLGANTGKGVQNEDYCLAGRKSSVISVSGILLGALVGGASTVGTVQMAYSYGL
SAWWFTLGGGIGCLVLGLFFAAPLRASGLQTITQFLAEKYGSKTAKVSMWASVIGTFISV
IAQFLAGAALLKGIVPINDWAIMLIFSLAILAFIFLGGLKSYSKIGVYKIVFLYGILFLC
FIVSLRELGWDYLKVTKNLPSKPFFSLFGLGVGKGLSAGTSLVVGVLCTQIYIQAVFSSS
SPKTAKNGALLAAFLMPPLGLLGIWIGLYLRSSGVDISPSEALSFFIHNHFPPFLAGAIW
AGILITVIGTAAGLALGMATNLVSDFLIPARRQGANALWLNRLMILVVIFGAAAIAALGK
ASMILEWSYLSMGLRGAGTFFPLVIGILKPGLLPPRWAFWSSSLGLSTTLFWPLTGLPLK
PLFAGLGASALASMIGLFMNSIKKG
>tli:Tlie_0699 DNA repair protein RadA; K04485 DNA repair protein RadA/Sms (A)
MGKKESKKYECIECGYTGTTWSGRCPKCGAWGTIEEVLALPSEDSQMKSFILPLPLHEIK
SPSRLSSQDEELDRVLGGGWVPGSSVLLAGEPGIGKSTILLQTCLRMAQKGKNVVYLSGE
ESPSQVALRAKRLGIASQNLKIGSGYNIDDLLAGSSGSDLVVVDSVQSFTSGDLPGLPGT
PSQVRAVAQKAISSAKQNGCTVVMIGHINKEGLIAGPKLLEHMVDTVLLFSGDRLSPYRV
LRAVKNRFGATDEMGVYEMLDKGLFAVNDPTRLYWRNKDEKVPGVTVTPVVEGSRAFLVE
IQALVATSPFPYPKRTAIGVDPSRLQLLLAVLERRFGVSTISQDVYVNVVGGVAVRGPQA
DLALCAALASAHHSRPVDPSYCLIGEVGLAGEVRPLPRITSRIKEAKRLGYKRFIISKGQ
ELEKIEGVSLYKVENIKEALEEVGL
>tli:Tlie_0700 protein of unknown function DUF107; K07403 membrane-bound serine protease (ClpP class) (A)
MRSYRAGKWCLGVMFFLFIAASCPAYGVEIREVKNVLNSSFNGVVGVVMEDHLEDVISEA
EKINAELIVIDMDTPGGLVSSMRAITQKILDSPVPVVVWVSPAGARAASAGAFILEAAHV
AAMSPGTNVGAAHPVTAGGEDVPEEMNRKITNDLAAQIRALAEERGRDPSSCEKMVTESA
SYTAREALQEGVIDVVASDLPTLLEAIDGRLVKLPGSTVKLDLKDYRVHRYEMSPRLKVL
HFISRPDVAYLLLLVGLYAIIFEVMSPGGFVLGTSGLVLVLLGSLGLRMLPLNWAGIVLL
VVGIAVMILDLAVGGIGILSLFGAAALIVGGLVIYRAPGGELLNMSYSFLVGAVVAITVF
FLVAAWAVWRSLSKKAVSGSEGLIGLEGVALTDLAPSGTVKCHGEIWEAKSLNGDKIESN
TPIRVIKSEGLVLYVEPIIGKKEDDGNDG
>tli:Tlie_0701 SPFH domain, Band 7 family protein (A)
MMGSIIDAIFSMGSYVGTIVILVVLLASAVRIVPEYQRGVVFRLGRFVGVKGPGLVLIVP
FVDKLYRVDLRVVTLDVPYQEVITKDNVPVKVNAVVYFRVLDPAKSIIEVENHIVATSQL
SQTTLRSVVGRSELDEVLSARDKINVELQHIIDERTDPWGIKVSAVEVKELELPEGMKRA
MARQAEAERERRAKIIAAEGELQAAEKLTEAAKWMEASPITIQLRYLQTLREIASENNST
TIFPVPIDLLGAIVDRKKGEKEGI
>tli:Tlie_0702 leucyl-tRNA synthetase (EC:6.1.1.4); K01869 leucyl-tRNA synthetase [EC:6.1.1.4] (A)
MGYDFNTIEKKWQRYWEENGTFNVDVSEEKEKFYCLEMFPYPSGALHMGHLRNYSIGDML
ARFLRMKGYNVLHPMGFDAFGLPAENAAIKYGTHPNKWTWDNIEHMTKQLKSMGCSYDWR
RRVETCNPDYYKWTQWLFLQFYKKGLAYKKKAPVNWCESCSTVLANEQVINDGHCWRCGT
PVVKKNLEQWFLRITDYAQELLDSLDELKGWPERVKIMQRNWIGRSEGVRLSFKVSGKDI
EIETFTTRIDTIFGVTFVALAVEHPLVEEIIKASPNGKEVEKFVKEHKAAPAETRGENAE
KLGVDTGLRAINPVNGEEVPIWIANYILMEYGTGAIMGVPAHDQRDFEFARSYGIPIKVV
INPKSGEKLDGKTMERAFEEDGIQVNSGPFDGMPTEEAKVKMAEWFEENGWGKREVNYRL
RDWLISRQRYWGAPIPVVYCESCGIVPVPEDQLPVELPLDVKMKVGRNPLEDHHEWVNTK
CPCCGRPAKRETDTMDTFICSSWYFLRFASPWTQEGPFRKEDVNYWMPVDQYIGGIEHAC
LHLIYARFFTKFLADLGLVNVREPFANLLTQGMVIKDGAKMSKSKGNVVDPDEIIRKYGA
DTARLFILFAAPPEKDLDWSDRGVEGSHRFLNRVWRLVEENLEELKKASIRRLRMDEIKE
KAARDLKRKIHKTIEDVTRDIEVEKQFNTAVARLMELSNALGAFTPKDQDDWVIFREGVE
VLLLCLSPVAPHISEELWSLLGNDKLVCETSWPEVDPSALVEEEVNVVLQINGKVRAQLV
VPANLDRESLKKRVLEDPQVVKRLEGKEIVKVIVVPNKLVNVVVKN
>tli:Tlie_0703 DNA polymerase III, delta subunit (EC:2.7.7.7); K02340 DNA polymerase III subunit delta [EC:2.7.7.7] (A)
MPSLFLICAKEPAKSRLLEEALRGLSEEGFAVAARSEQADWWELFSTATTGGLFEEKNIY
VVDSPEAMGPLPSPLALQVEKKELASTVILLLYEGNVEKYIPRDVIKLATIKKPDKVPHW
TSGRIEWIKGLIKKTGVKWEAGAISLLEEWIEDPEEIKSEIDKLTTLASDGLVTENLVKN
LCVDEGSKAFLNLLDGLCEGKAELVVRSLARIKKESDVLPVVSGLHRRMRLAMYLADYKG
EKKEDILSAFGAKPYQAKKALLASRIYSTKALRRFVSEMIKASCMNKRLSAGAWEVVEMA
LLALLNSKAGRPS
>tli:Tlie_0704 ribosomal protein S20; K02968 small subunit ribosomal protein S20 (A)
MPNKKSAAKKIRIAERNRLYNKYWNTRCKTTAKKVLEAVASGDKELALKRLDEAQSVLDK
AAVKGVIHKNKAARKKSRLTKAVKSLFPNTADA
>tli:Tlie_0705 hypothetical protein (A)
MGRDFLENKVELLFIVSVAPGLALVWWYYHKDRLEPEPLGMVVRSFVFGALFVFPAALLE
IFTSYLVVLGPLVYQIMGVALVEEYMKWLALKRFIDHKACDECYDGIVYGTSVALGFATL
ENLFYVFGALNPFLVAGWRAFLSVPLHGLCGLFMGYEAARQKLGGAVTYSLFRILFLPVL
VHGLFNYFLFLSSGIGVLMAVALVVVFWLKSMSVIKRSWSCKV
>tli:Tlie_0706 DEAD/DEAH box helicase domain protein; K03722 ATP-dependent DNA helicase DinG [EC:3.6.4.12] (A)
MMIVERECQKDRISELFSEEGPLSRVVSGYKYRKDQVRLAEEFWEAMNSGEVLLAEAPTG
TGKTLSLLVPSLLFAQQGGKVVYVTSTRNLQNQMMDHHIPRLMQVFDAGVKCGAIKGKNN
YACYRKVMHELKDADSSVSTEIGLWFDRTTYGELDEIASYVPIEWSFKFAISQEDCLGTR
CPFRSECFFLKLIKKAQSWDIVVTNYHFFLSHLIGSKGKFVVPVDVLIFDEAHRVAEIAR
NVSAIKVGFLNIQRPINMLLKEVVPFLYKEGFKEADSLVKSGNNFLKLGKELFVNFEKNL
KPGQVLSGALKSELFLKLKGEYDVISGELQRVVNDEKLDGADESFFSLAVLETFEGLRKS
YEQLSWCTSFCNYPNWAYWWDGMHLVSAPVYASEVLKENVEALSPHSLIAVSATLALGGD
FSYWQQETGITADRTLVVDSPFELEKQMEIWVVETNKKVTDFGYEKTISRIVEHFCDENG
GRTLVLLSSLNLLKSVGEYMKSKTKQYNVYVQGDTQLSKLVTSFREDLTSVLIGSVTFRE
GFDVPGEGLTQVIIDRIPFDHPEDPIMKTLKALSGREYFRSFVLPKAKLTLKQAAGRLIR
TEEDKGRLVILDGRVLSRIDWKIYESLPKVPYKKITLA
>tli:Tlie_0707 Integrase catalytic region (A)
MSRGDVYLSEKESRRVYVMERLMEGVVTVKEASCVLGLSERQIKRLKAGVKERGIAALAH
GNRGRKPKHATSKEVKEAIVGFAVGKYHGASYQHMSELMKEHDGIFVSAKTVGRILKEAS
IPNKHTHKTPRRRRTRNRMSMEGMLVQCDASPHDWLEGRCSKLCLHGAIDDATGKIFGLY
FRPNEDLLGYLHVLKQMVEDYGVPRSIYSDGHSIFFSPKGDKLSIEEELKGERVKLTQFG
EVLNQLGITHIKARSPQAKGRIERLWETLQSRLIVELRIANICTMEDANDFLCDFKKRFN
SRFAVRAEDKEQAFRANPGLESLHKIICIRSHRKASNGSTISYGGSTYQLLDSKGHVVPL
KPKSPVCVTRHLDGSLGALYSGDYFKLKAISSDSNKKAIQEENLENKAKPRGKYKPSMDH
PWRRSINNTIRYYKNKKSYPMNDELRETYTP
>tli:Tlie_0708 Integrase catalytic region (A)
MTSLYQRLKESGNPKAPMEVICDLIEKGKTAKEIANIMGITERWVRTLMKRKKDGLSAKE
LLHKKGPRSPHPKRTKPHIEALVIETQQKTNMGPRRLARELKRTLNLNISSYTIRNILRR
NNVKTKKVRSRNGNKRYYANLNHWEALQYFQIDSKHIADAKTLPPKAYAALFKYRLPKYQ
FTAIDIKTRMRILCFSDECSFANGFSFILYIAFLMRALGIRHRMFFQTDNGSEFGGSEES
RKRKILQEKFLEPLGVTLLSIPKGEKEAQGFVERSHRTDDEEFYIPALPHITSRKVFMTS
AASWVKYYNQKRSHGGRDMNGKTPKEKIFELSLVSSKAATSIPPILLDKVNTFILKMVGA
QNISWDSHHLLQLIKRKQFVAPYTF
>tli:Tlie_0709 ribosomal protein L34; K02914 large subunit ribosomal protein L34 (A)
MKRTFQPHNKRRKRTIGFLSRSRSHSGRKILRNRRAKGRKRLAA
>tli:Tlie_0710 ribonuclease P protein component; K03536 ribonuclease P protein component [EC:3.1.26.5] (A)
MGATRLGYPADIRLKKAWQYDLVFRTGRRRNGALVRLLFIETHEDKTLIGLAVGKRQGGA
VTRNRGKRILKEAARRLYPMIKDGYWIVLSLQKRGLSAKSHEVYEDLKRLLSKEGLLKSG
QQTIESGQ
>tli:Tlie_0711 protein of unknown function DUF37; K08998 uncharacterized protein (A)
MNQANKIGELTLSVKLARFLIKVYQYLISPFLGKNCRFYPTCSQYTLGCIEVHGLIKGTL
LGILRIAKCAPWHPGGYDPVPEEFLLFRRNKSSKTSFREGE
>tli:Tlie_0712 membrane protein insertase, YidC/Oxa1 family; K03217 YidC/Oxa1 family membrane protein insertase (A)
MSAIWKAAGDFLILIINGLYSLTHSYGLAIIILTLLVRVLLYPLSHKQMVSMQKMQKLQP
RLKVLQEKYKDDKETLNKEIMRLYKENNVNPAAGCLPLLVQLPILILLFRVLMNLDLGGA
TFLGISLEGSVLSTMASAVGASADKIGIGALFSAIAANPAGLLNVQMYLGNLVLLLVIAF
LTWYQQQLSGASNPQMQFMNWFMPAFLTFICLSLPGGVLLYWGVSSLVGVAQQWYAKHKT
EVEMQEKPVLYKDKPGSRKE
>tli:Tlie_0713 single-stranded nucleic acid binding R3H domain-containing protein; K06346 spoIIIJ-associated protein (A)
MENSFIVEVQSLEEAQSLGSKKWSVEPEDVVVEVLEENKGIWGLFSKKRKVQVALSGELH
LLKAKKFLKELFSYMELDVVPEVIDDDSLNLTGKDAGIIIGRYGETLKALEYMANLVLRD
SMKRVNIDSDGYKERRLKSLEKLALAAAREATRKGRPVKLEPMSSWERRIIHLTLKDRED
VTTNSQGVEPQRCVVVTPLKSRARKATFRATKLRGKREDN
>tli:Tlie_0714 DNA-3-methyladenine glycosylase III (EC:3.2.2.-); K07457 endonuclease III related protein (A)
MPSILDIYGALLNYWGPQNWWPGETTDEICIGAILTQNTNWSNVEKALMNLKRKGLLSIS
SIASAPKEIIEECLKPAGTYRRKALYLMDFSKQVISQLGCIEKLFTLGPNKARKWLLKQK
GIGPETADSILCYGGNFPLLVIDAYTLRLGKRMGWLSPEINSYDKAQEELQLYLPKDPKV
LGEFHALIVKHSKEICRKKPRCSMCFMMPCCNAVKDAQI
>tli:Tlie_0715 protein of unknown function DUF62; K09134 adenosyl-fluoride synthase [EC:2.5.1.63] (A)
MSFELKCVTMLTDFGLSDETVACCKGVLLSKGLKLPIIDISHEVPPFDIVSGGWILAGAL
TFMPVGIHLAVVDPGVGTERKIVILHVRRGDFLVGPDNGLLLEAARRLGGIETAWSVRME
LFDFSRISPTFHARDVMAPVVGDLGMGVPPSALGKGIKKEILVEYPLPEPKMEDGKITGY
VAYIDSYGTVRTNILWRSLRKDIKNLRISSGWLFSIPVGRTFADVDKGDLVILEDSWGYL
SIAVNQGRASDLLGCKPKDQISVEFTMQ
>tli:Tlie_0716 protease Do (EC:3.4.21.108); K04771 serine protease Do [EC:3.4.21.107] (A)
MKKLAVNPLRKTLIAVLTVLLLTFVSLTSALASSSGSDVFTGNPIADIVEKTSPAVVNID
TKTMVRQPLSPFANDPFLREFLGDQLEHFTRLVPMKGKGSGFIVSKDGYILTNNHVVAGA
DEITVSMSDGKTYPAKIIGTDPSYDLAVIKIEGENLPVLPLGDSDKVRVGEWVIAIGNPF
GFESTVTVGVVSAKNRSIRARDFSFDGFLQTDAAINPGNSGGPLLNLKGEVIGINTAIIP
YAQGIGFAVPVNMAKQVLDDLVKYGRVKRGYLGVYVQPLTKEFADVYGIKSENGAVVADV
VPGSPAEKAGLMRGDVIVEVDGKKVEDDLDLTMKIRSHLAGDKVNLKILRRGGIERKVRV
VLGSIPGSEGGRKSLSEHLKKIGIKVEPVSDAVRKQKDLPPSITGVMISEVAPGSVADGV
GLRSGDIIVEVNGNKVEDIDSFVRSLPKAEGPVVLAVWRDGRVFYVSFRL
>tli:Tlie_0719 transposase mutator type (A)
MAHYQVTVDCDLLQGLFIRDDGLARLVENIVNQILDAQATEQLRAKPYERTEERQGYRNG
YRDKLLKSRVGELTLMVPRLRSGHFSTELFERYQRSEQALLLAMVEMVVNGVSTRKVRAV
VDELWVKSYILCKFVLVSGNGLMHFSYFLLKAIDFRA
>tli:Tlie_0720 integral membrane sensor signal transduction histidine kinase (A)
MSQNPQKDKPKERRNNFLRSFQVKPFPFFISLMSALFIVALGAVFYFLTLSRLEEIDKNL
SVMCSLAEIVSKEPETPPQALPSNIAIQLYDQNFVLLKSYGPHNLTLILPEEMRENLSQT
HSSSSISFNTKSNNVEKDSLLCLPLYKDSYAYHIYRIRVQKIRPNTISLGPTYYLVLIYP
MTNFFQAKIEYYVAFASIWLLFVLFMALWWGGLHTKIKRELHQLRNAIKSIDIDKGIHIS
STEQIKNPYIQEIVKELNSLFARIEEVINGLLTFTADASHELRTPLAIIKGIVDVTLLKP
REIPHYQRKLRELGAHADKMQSLLTALLEMARLEGSGEQMKMESLELMVIGEEVSTSLKP
IFESKKQLLKLRLNPAPIKGNEALINQLITNLLDNASKYTHQGGSITVITDHDLNKNEAM
LEVWDTGIGMDEETINRCFNRLWRAEKSRTTPGYGLGLSLGMRIIRIHGGRVEIESSSVH
YDGVKLMA
>tli:Tlie_0721 two component transcriptional regulator, winged helix family (A)
MKIILIEDNRDLVQVLAEGLTESGFVVDYAYDGEEGLNKIFKNEYECIVLDIMLPKTDGY
ELIKQVREAGKDTPILVLTAKDSVEDRVKGLEEGADDYLVKPFDFRELLARINALIRRHT
EHKRPILQCGPLVLDPVARECRVDGELIPLRKREFDILELLMRYENQVFSRERIIAHVWK
KEYDGTSNVVDVHIKYLRDKLRPYNLEGIVATVRGIGYKISCPYR
>tli:Tlie_0722 SSU ribosomal protein S15P; K02956 small subunit ribosomal protein S15 (A)
MLDKDKKQAIIEEFKLHDADTGSPEVQVAILTTRIRELTEHLKVHKKDYHSQRGLMKMVG
KRRRLLKYLRLKDFNRYRTLIERLGLRH
>tli:Tlie_0723 polyribonucleotide nucleotidyltransferase (EC:2.7.7.8); K00962 polyribonucleotide nucleotidyltransferase [EC:2.7.7.8] (A)
MANVFSVEVGGEVMTFETGTLAKQANGSVTVSMGETVLLVTACFSEEAREGIDFFPLLVD
YEERFYSAGKIPGGFIKREGRPSETAILAARLTDRSIRSLFPEHMRNDVHVVATTLSVDQ
ENSPSVLAINGASAALTISDIPWEGPVGAVRIGYIDGQLVVNPTESLMRNSSLDLVVSGH
RDGITMVEAGANEVSEDLLVEALALAQEEIKKIVDLQLEMMEKIGKEKVQIPEPLEFPGI
DRWIKDNLYEEIKTAVMIHEKKPRAKALDEIERKAIEALMEEHPDKEGYIKEYIGKLIKK
AVRELIVFEGKRADGRRTDEIRPISCKVGVLPRTHGSAIFTRGETQALVTTTLGMVGEDD
QLVDGLQHDETSKRFMLHYNFPPYSVGEVRPMRGPGRREIGHGALAERAVRPLLPDEALF
PYAIRVVSDILESNGSSSMASVCGASLSLMDAGVPIKKAVAGVAMGLIKEGDKVVVLTDI
QGLEDHFGDMDFKVAGTKDGVTALQMDNKAGGITKEILTQALEQAKQGRLFILDKMEEAI
REPREELSSLAPRIYTLKVNQEKIRDIIGPGGKTIRSIVAETGVKIDVEDNGTVLIASSN
RESAQKAISIIEELVKEVEAGDVYLGKVTRLMPFGAFVEVLPGKEGLLHVSEVSTHHVAK
VDDILKPGDMVLVVVKEIDDMGRINLSRKRIFDRKEEVQALYEEAFSEEMIREEKIESSS
KKRERPPVRDRKNSPRSNEQPRRRG
>tli:Tlie_0724 deoxyuridine 5'-triphosphate nucleotidohydrolase Dut; K01520 dUTP pyrophosphatase [EC:3.6.1.23] (A)
MEKNKISIYISRSKENEDLPLPKYATEGSSGMDVVAAEECVLQPGEWKAVGTGLFMEIPS
GYECQVRPRSGLALRDGVTVLNAPGTVDSDYRGEVKVILINHGKQPFKISRGDRIAQLVF
AKVEKAELHLKEELTATVRGSGGFGSTGK
>tli:Tlie_0725 hypothetical protein (A)
MGWQVYMILVLLIVWGGTFWCVAKTMKAEKQ
>tli:Tlie_0726 sodium:neurotransmitter symporter; K03308 neurotransmitter:Na+ symporter, NSS family (A)
MAEIKKADQWASRWGLIFSAIGMAVGTGNIWRFPRVAAAQGGGAFVLACVVALFLWAIPL
LMAESVWGKVTRMGVIGSFKEMLGRKWTWAGGCVAWISLGIAFYYAVVMGWCVRYFVYVL
TGVIKPGLDTEALWTAFSTTPGAMVPWHIISMVIATIVIFKGISQGLEKINKILIPSLFV
LLVVLMIRAITLPGAVKGLQYLFEPRFELFASGRLWLEAFTQVAWSTGAGWGLLLTYFVY
AKKTEDISLNATTICFADTSAAMIAAMAIIPTIFALSSDPMAAVGSGNTGLAFIHLTKLF
TVMPAGTLFAGFFFLALIFAALSSLLSMVELGVRLLMDAGWPRHKAALAAGIGITILGLP
SSMSIDFLNNQDWVWGVGLLVSGVFFSIGAMKIGVDKIWREYIEPCSDLKASWMWKLIYL
FPLWFVIIFTWWIKQAMSWYPDSWWKWLPISEYTYTVGTMVYQWAIMVVVFLLLNNWLAD
KMTHKFEATD
>tli:Tlie_0727 Ser-tRNA(Thr) hydrolase, threonyl-tRNA synthetase (EC:3.1.1.- 6.1.1.3); K01868 threonyl-tRNA synthetase [EC:6.1.1.3] (A)
MINGPESRSYSGALPVSVIEVFKEWKCAKGAVAARFNGTLVDLHYKLTAGGFLEPVYIAS
EEGLEVLRHSASHLLAQAVKRLYPGTKLGIGPAIKDGFYYDLDVPQQISEEALLKIEQEM
RRIVKENLPITRKVLTKEEAKALFAEKEEIYKLELIEELPDSEVSIYEQGEFLDLCRGPH
VPSTSHIKHFKLLSLAGAYWRGDEKNKMLTRIYGTAFGTKEELEAYITRMEEAKRRDHRK
LGKELDLFSIQPEGPGFPFFHPKGMVIINKLVDFWRKEHEKRGYCEIRTPLILDRDLWIR
SGHWDHYRENMYFTEIDERPFAIKPMNCPGGILVYKSRIRSYRDLPLRMAELGTVHRHER
SGVLHGLMRVRCFTQDDAHLYVTPDQIKEEILGIMDLVKYVYKDVFGFNYRVELSTKPEK
AMGDPLMWEKAEKALEEALETAGVEFKVNPGDGAFYGPKIDFHLEDCIGRTWQCGTIQLD
FQMPEKFDITYVGPDGEHHRPVMLHRTVFGSLERFLGILIEHYAGAFPFWLAPVQVKILP
VRGEYNGYASEVFDKLKEKGFRVELDQREEKLGKKIRDAQMEKIPYMLVIGSKEAQEQTV
AVRERQAGDLGSMTLEELVKLLEDKESPTA
>tli:Tlie_0728 translation initiation factor IF-3; K02520 translation initiation factor IF-3 (A)
MAKKPDEPRVNNEIRAKEVLLIDEKGVKVGVVPLARALDIAEERELDLVEVAPQANPPVC
RILDYGKYKYQLQKKEKDARKKSKAQTVKEMKMRPKIDQHDYEFKTKAIRNFLADGHRVK
VAVFFRGREMAFLDKGREVLERVIKDCQDVGKVEMEPRMEGRYMRIMLAPLPQSQKKKKE
PSKVDNEKNNTEGKE
>tli:Tlie_0729 ribosomal protein L35; K02916 large subunit ribosomal protein L35 (A)
MPKMKTHSGAKKRFRVTGTGKLSYKKNGRGHLLRKKNSKRLRRLKQKGYLNPTMERNVKR
LLPYA
>tli:Tlie_0730 LSU ribosomal protein L20P; K02887 large subunit ribosomal protein L20 (A)
MPRVKGGSASDKKRKKLFDITKGFWGRKKNTYRRAKEASLHALSSAYKDRRARKRDFRKL
WVTRISAAARMNDISYSNFINGLKKADIQVNRKMLADLAVNDMQAFKALVEKAKEALGQ
>tli:Tlie_0731 H(+)-transporting two-sector ATPase (EC:3.6.3.14); K03498 trk system potassium uptake protein (A)
MNPKKFYGKLEPEKVILWGFLMLIMSGTLLLWISNYSYKPLTFIDSLFTATSAVCVTGLV
VVDTASDLTFYSKSIVAVLIQLGGLGVMTAFTFLFILRGARVSLQQRYYLSNSLGLESVS
GVIRLLGHIVKMTLAIELFGTLLLFGKLIDYYEPLSALGHATFQSVSAFCNAGFSTFPGN
MMPFSKDIYLTSVIMILIVLGGIGFVPLTEIVGVEKRGKRLSPYCKMVLIMTVMLIVLGC
IFLFLSEHCRSNQQISVFQGFWDALFQSVSARTAGFNTVDIGKVSPLGSFILILLMIVGA
SPGSTGGGMKTTTLGVLLLSLYSEILQREDVVFFGRRVPYSVLRKAVSLAIVYVMTIFLS
SFIMGFMEPYSFREILFEVTSALGTVGLSTGITPKLSTGSKLLLILLMFWGRVGLIIFFY
GIARKEEKGRVTYADVNVPIG
>tli:Tlie_0732 TrkA-N domain protein; K03499 trk system potassium uptake protein (A)
MPKLIGNKKTFLVVGLGRFGRAVCERLVELGDSVIAVDKVRARIEEITDKVDVAAQMDAT
DEEALKKIGAKEVDGAIVAIGSNIEASILATTLLVGMEVPYVAARANSAIHARVLARMGA
QKVFFPERDFGFKVAEQVSKPALSNFIELPGSDFLIGEIASREEMVDKTLAELEFRNRYN
AVVLLIKRGTDKFIPRADTRLGREDKLIVAAYREDLDKLIE
>tli:Tlie_0733 phenylalanyl-tRNA synthetase, alpha subunit (EC:6.1.1.20); K01889 phenylalanyl-tRNA synthetase alpha chain [EC:6.1.1.20] (A)
MSKPNYHEEKRGAAKVSDIEKKTEQIKDLFWSELRKTRTPEDLEEIRVKFLGKKGEITSL
LKSIKNIDPSERPRAGQVLNQLKEEIEQAISQKKSTLLEEFYDRKEEEDSIDVSLPPRGR
EWGGFHPVAQVMEEVVEIFASMGFTVAYGPEIENDFYNFEALNIPPHHPARDMQDTFYTN
NGLLLRTHTSPVEVRAMRQMGAPLRIVVPGKVYRRDNDPTHSPMFHQLEGLLIDEDISVA
DLKGCLEAFANRIFERPLKVRYRASYFPFTEPSLEMDVECVACSGRNPECRICKGTGWLE
IAGMGMTHPNVLIAGGIDPQKYNGFAWGMGLDRIAMLKYGLDDLRVFFEGDLAFLIGGRQ
E
>tli:Tlie_0734 phenylalanyl-tRNA synthetase beta subunit (EC:6.1.1.20); K01890 phenylalanyl-tRNA synthetase beta chain [EC:6.1.1.20] (A)
MKISWNWLREELKIDVDEVEQVAERLTETGSEVEAVERPVPLLKGVVTARVKRIEPHPSN
ANLLVARLDTGMGEATCVTAAKNLKDDDVVPYAALGATIADGTVMGHREFDGVLSEGMML
SAEEIGLPDIADEFGILRLPKDEKLGRDVREVLGLDDYVLDISITPSRGDLLSVRGLAKE
VSAILDIPMKELDASISQESLGNEILKEFKGITLKDDGCSVYALGFADNVRIAPSPIRER
VKLSLLGMRPINNVVDATNLVMLYLGQPLHAFDYDLLPDKEITVRCAYDGEKIVTLDGKE
RHLTPEDLLITSGGIPVALAGVMGGENTEINENTKRIALESANFDSIRVSKTYRRLGLPS
EAAYRFARKVDPAKVSIALHKTFEYLSKWGAARPLGEILERLGDEKPRYVELTKKKLKKV
LLLEDMDLASDILGRLGFVETSRDEDKRIFQVPSFRPDISIEEDLIEEVGRIWGYDKMES
RLPAVTRKPGDITERMRTERQLRNVAMGRGYVEVITYSFVSPDMLRTLRIPDNSVLASYV
ALSNPLSRDQSIMRTSLAFGLVKAAVANIRNGWRKPIRMFEIGKVFHLEEGTELGVREHL
RLGGIVCPGKDPRSVWEKQEDDFFSVKADIVALAEARGVSLEFVKGEYPFGHRGQTAHIL
YGDQTIGYLCRLKPKIAEELSLPEPVLLFEVDLEVLERSKARSFGKADKYPAVYRDISIL
IDKDTTVQKVKEDIKGLASQYVRSIRLFDVYEGKGVPEGKVSVAFTLEYRSEEVTLRDEE
VDRAHMDLRKALQKKGYVLR
>tli:Tlie_0735 hypothetical protein (A)
MQEHLVNLESLVERVTKRINELMEENRQLKEEIELHREILEEKDREVEAIREEHRRVLEE
KEKELSSLRSVQKETEERIKALLEKIKEAVME
>tli:Tlie_0736 hypothetical protein (A)
MQGEVRRVNVLVGKKTYSILTRLDEQKFKAVLSIVKEAVESVESSVDQEQRLLLGCLKMA
YKIEEVTRKLEEALKERA
>tli:Tlie_0737 Colicin V production protein; K03558 membrane protein required for colicin V production (A)
MSIAFTVDLIVLFMTVYFVSRGLLRGLSGEIISILSVVGGFLFAWYASGHAAEFLVQMFA
LDAGYARILCLFLIYIICLLVGGILKRVVKAFLRIVSLSFVDRILGGVAGLVKSTVFLLL
LFMLSSFVVPFTGDYWVKKSVSMNIAEVILPYVQDLMSKVDPKEWNTISIYKEFWKGEGI
LLQESPAEDSYKEVQQEGDG
>tli:Tlie_0738 MutS2 family protein; K07456 DNA mismatch repair protein MutS2 (A)
MKTDAKTLQLVDIPKVLELIEKECRSPLGVLCLREQEPLPSIQHVEERQALFVSFCKYED
VCGRLPWEKDLNPLGRLFEDAKVSGLLSGVELVHIRNMVGLAIRIKDVVSDRKDAFAELY
SLTRRIPDLSELFDDLHVLADDGRLYDRASELLGRLRSAHRDYAAKARKAAQNLVSNPSV
SSMLQDKNVHYRKGRIVLLVRQENLHKFRGIVIDRSSSGNSLYMEPEGLIEINNRVSILE
KEIEEEERRILRSLTRKVLMKQKLLERTEQVLGLLDLMYALREVARKDRWSLPLMKNSPM
LKLKGARHPLLGKQCVPIDIFCGTSFKQLIITGPNTGGKTVALKTVAVSLYLGWCGFPVP
CKEGTEIGDIDWMLADIGDEQSIEQNLSTFSAHLTRLIDMLQKANERSLFLLDELGAGTD
PQEGAALGIAILERFRSIGSLVIATTHHNSIKRYALSTKGVETASMEFDSETLKPTFRLL
MGMPGKSNALTIARHLGMPEEILSKAEEVLLESYYGEERLVDELHDKHMELDQLKKQLES
KEADLKRLKDELEREKRNLALEKGRIVSEAERKALEMIEEAQRLYHEMVKKIGFFNARNM
HKSTEKDRQRMLKMKKELLERQDVHDEKMEAEEISPGDLVEIIGQSTKGTVEAIEEGKAV
LLCGPIKVEVQLNKLKLVKKKEEVERTAVQGPIVKGDFKKVSVPPSIMIRGMTVDEAIPE
VELYLDRAFRAGYGEVTIIHGRGEGILRREVHALCKRLPYVTNFRLGEPSEGGIGVTIVS
FR
>tli:Tlie_0739 hypothetical protein (A)
MVIYKIKNSTRCWDGESIGILILDAHYPCIPGNVGNATTFDFPVRYKKVNGASIDRLLNQ
RDPSLVKPFVEAALELESEGVRAVTGACGFMALFQEEVAAALRIPVFLSSLLQVPFIRRI
LNPSLRIGIITANASCLTEKHFRSVGVDTCEDIVIRGMEEMEEFRTAILEEKGTLDSEKM
EQEVVEVSKNLVEEHPEVGAILLECSDLPPYAKAVQEATGRPVFDFITMIRFVHTAVVQQ
SYEGFM
>tli:Tlie_0740 cold-shock DNA-binding domain protein; K03704 cold shock protein (beta-ribbon, CspA family) (A)
MTMNGTVKWFNESKGYGFITSDEGTDVFVHFSAIEGEGFKTLAEGQQVSFDITQGNKGPQ
ASNVVKL
>tli:Tlie_0741 TRAP transporter solute receptor, TAXI family; K07080 uncharacterized protein (A)
MKKVVALALVLVMAMACGAYAKTFVSLATGGTGGTYYPVGGGIADIVSRNLSDVQMTAET
GNASVANLNLIGTHQIEMALVQNDVAYFAYHGKMMFDKPFKNVRAIATLYPETIQVVALK
DSGVKTIKDLPGKRVSVGAPGSGVMADVQLIFRTLGFKFSDMKTDFLDFNNTAQRMKDGQ
IDVGFVVAGFPTSAIMDLATMHDITLVSFDEETIEKLHAEYPFFVRNVIPAGTYKGVDKD
TTTVAVQAMWVCDADLSEDVVYKITKAFWENVEDLYKVHAKAKMVTLDTALEGISVPVHP
GAAKYYKEIGLTVPEVE
>tli:Tlie_0742 HutP family protein; K09683 hut operon positive regulatory protein (A)
MDWKTLIGFSEPSKEYGLENREEGTGEGCSNPEMDYVKLSVKIDLKQKSQVGRAALLLAL
TTDAEEEQNVKKQIVATGWRAVATEVGGLAGELPQKITRALVGAALNAGVVEKKCNEMHA
LMHAAVEALNGFISMSMLEASIGAKIGIVRNDQWIAVAVLGDMAYHAVAHHERCGLGVMH
L
>tli:Tlie_0743 LSU ribosomal protein L31P; K02909 large subunit ribosomal protein L31 (A)
MLKKDIHPEYGPCQVACACGNRFETRSTLKEIKVAVCSSCHPFYTGKRGAVVIEAGRVEK
FQRKYAGTRFGKPAQETEEKEQG
>tli:Tlie_0744 thymidylate synthase (FAD) (EC:2.1.1.148); K03465 thymidylate synthase (FAD) [EC:2.1.1.148] (A)
MSLSVELLAFTPEPDKVVAASARLCYSDVSACSLKEGMDERKSEKLLEHLLKSGHMSPFE
HVAFTFAMDGLSRVCTHQLVRHRLASYSQQSQRYVLMGNPQVVVPPSIAEDAALRERYME
MVQKSFDTYKLLVESGVPKEDARYILPHSWETRIVVTMNARELHHFFGLRLCKRAQWEIR
EVARRMLALAREKAPMIFNMAGPACVVSGKCKEATSCGNPYTTVEEVLADVLDF
>tli:Tlie_0745 protein of unknown function DUF1385 (A)
MSLIFSYITRFIYFFLFSLNAEHEVPVGGQAVLEGVLMKGPARWGLAVRTPKGDIWTKTW
ANRPWTSKGLWKLPILRGLAVMAEMLCTGAKALSLSAEVALPEDESIGKGGFILSVVIAV
VAVIAFFVVLPLLMSDWVVNFLGASEGAGRVIEGIARGAIFVGYVAFIGMWKDIRRVFAY
HGAEHKTINAYENGSELTPLNVSCFSRIHPRCGTSFLLVVVIVSVVVFSAIPTEGLAMRI
GSRVLLLPFVIGISYEIIRWCGRKGTLGRIFMSPTLWLQYLTTREPDLEQLEVAITALKV
ALGSEEESYNQEPDGDVDGPVEKT
>tli:Tlie_0746 peptide chain release factor 1; K02835 peptide chain release factor 1 (A)
MDLSKKLKEVEETYKEIEKKLADPQYISDPKELQKLAKKHATLEEIVQTYRQYKEVVDRI
SEARSLLHASDKELAEMAQEELRELEPEEERLTERLKVLLLPKDPNDDKSVIMEIRAGAG
GDEAALFAGDLYRMYTRFAERKGWNTEIMTMHETGIGGYKEVVFRIDGVGAYSQLKYESG
VHRVQRVPVTESSGRIHTSTATVAVLPEAEDVDVEIREEDLKIDTYRASGAGGQHVNMTD
SAVRITHLPTGIVVTCQDERSQIKNRAKAMKLLRAKLLDNEIQKQTAELAAERKGQIGTG
DRSERIRTYNFPQNRVTDHRIGLTLYKLDQMLDGDLDEMISALIIADQSEKLKALES
>tli:Tlie_0747 protein-(glutamine-N5) methyltransferase, release factor-specific; K02493 release factor glutamine methyltransferase [EC:2.1.1.297] (A)
MNLGEARSKALDVLSSIGVSNPFLEADFILEWVMGKGKSFIHSHPEYLLNDREEEKLKEI
LDRRSNREPWQYIAGEAEFWGLPFKVGPGCLVPRPDTEVLVEAALEVIDEGVFIDWGTGS
GCITAALLSERPTCRGIAVDSSARALWYAWQNFKNLDVLDRVLIWHSSGGWDLPKSCEKV
DLIVSNPPYIPTNEIPGLMPEVRLYEPLEALDGGSDGLKFYRFLFSVAEKILGRGGYLAL
EVGSSLQCDRLSLLGGKLFQLVDVKKDLSGMDRVMVFKRRQT
>tli:Tlie_0748 thioredoxin reductase; K00384 thioredoxin reductase (NADPH) [EC:1.8.1.9] (A)
MEKRELVIIGAGPAGLTAAIYGRRSGLDVLVLEKGVPGGQINLTDEIENWTGVIHASGPE
LAESFRKHAEHFGPEFREAEVQKIEIKDGSKLVVTDNGTIEAEAIIVATGAKFKKLGVPG
EEEFTGRGVSYCAVCDGAFFEEQEVAVIGGGNTAVEEALYLTQFASKVYIIHRRDSFRAD
KVAVERAMTNDKIEVIWNTVVKEIAGDDMVTHLVLHNVKTQEDSKLPVAGVFVFVGMEPN
SKFLGDMVDAAPGGWIKTNEKMETSVEGIFAAGDVRDKYLRQVITAAGDGATAAMAAYAY
IAEQLHLRQKVFEPEHAFIFLYSSIDEAQMSLVSQLEELTSHVKDLALIDGYKNARMVEK
LGVKSMPVLLELSKGNILRSEKIESLEDARKFIGIN
>tli:Tlie_0749 1-phosphofructokinase; K00882 1-phosphofructokinase [EC:2.7.1.56] (A)
MIITVTLNPAVDEEYVVPEFRPGGWFRASETNRSAGGKGVNVSLILSQLGYSSAAMGFLA
GFNGEFIRDELRKKRITTNFVHVRGETRTNVYIVDEIGHVETGITESGPYIPEGALARFL
NNYDRMLTRAKFVYIGGSLPPGAPQDIYRELVVRAKNKGIVTLVDAAGPSLMEALEVGPS
IAKIDRRFINQMAGISLTSLDSLISLVSKVHEYGVEWATTSYRAYGEVFFTPKGVYLAEF
GRKGLVSMFGAGEALMAGLIVGFIEGMDVEDVIRFSMACAWEDALHIEKGVSSREKVEDL
MKEVTLEKIS
>tli:Tlie_0750 Protein-tyrosine phosphatase, low molecular weight; K01104 protein-tyrosine phosphatase [EC:3.1.3.48] (A)
MMFSKGVFSDNKERKFMVFVCTGNTCRSPMAEGIANYLFQKEGLAGRWYALSAGTAVYGR
YPAASCAIEVMREFGVDISAHRTKSVRELPLFDDAVFVGMTGAHVQAVIAEGVCHKSNAI
RLFDLYLKCGGSKESASSMFLCDNGDVPDPVGSSYKIYLDTAMTIRKLLLPVIETIRQSH
GNLPLSTFV
>tli:Tlie_0751 peptidase M48 Ste24p (A)
MGKLIGRAVFALAVLILTGFVLSGSSFAHSDDEDKLGEKVAKEVEQRWEVVTDPYKVALA
EMVLDKCAPFAERKLNYRIKVIEEKSPNAFAIPGGRIYITTGMLDFARSDDELAAVIAHE
IVHSDKNHILRQASRNQKLTIGALLVAVASKGQGAVMLLANLAQVAIMNAYSRDFEREAD
LGALHILQEAGYEPSAAVTVLERLKMEQLKRPYVDPGIFMDHPKTEERIDYILKAMEKEG
LQVNRKIPLGLLRTKVVEVAERYNLLVDDLVVCWGPKVPEVFEILERLAHVIDENLKLET
APYDIAIMETKEGKALRIGRAIALYNKDMREGMPSLEEIRKRLVLALENAKKQHPTANYF
R
>tli:Tlie_0752 DNA polymerase III, subunits gamma and tau; K02343 DNA polymerase III subunit gamma/tau [EC:2.7.7.7] (A)
MSHITLYRKYRPKSFSQVVGQNAVVQVVKNKILSGKVPHAFLFSGPRGSGKTTVARLLAK
ALNCSNLSNEGEPCGECSSCKAITEGSSLDVIEIDGASHRGIDNIRELKEHVSLAPFSSP
YKVYIIDEVHMVTTDGFNALLKTLEEPPSYVVFVLATTEPKKVPVTIRSRCQHVPFHRIK
SGDIVNCLKNVLLLEGCDADDDALWEIAREADGSLRDALSILEQALAFAGEDKVLRLDAV
NSMLGGGSRKDMERLMVKLRTDKKEAFYFLQQLLSAGLTSKRLFEGLYELARDLWVLGKW
GSNCEDALPISQEEKDFLKEEMVFWETSDLWNIMKFCVDNIARANLGVRSDVAASLVLGF
FEELKPAQTPREAVPKSREETKPEESKPVNAKREDNLSPKAGWEGFHECFYPDDIMIYCA
LASAEPAFGEGKVEIQFSLDHRLAFELLKIPRNLRKLRDGAKKLWEGKKVLLRLGDCSID
LDETDLPQGDYDPTPNIAEVVSEPGQGHRNEDTASKTREKVDPPYVKKRDTEPKNGNGLK
DTNLRKLMQLINGEILLIREEDSMEASQESEEEVENE
>tli:Tlie_0753 DNA polymerase III, alpha subunit (EC:2.7.7.7); K02337 DNA polymerase III subunit alpha [EC:2.7.7.7] (A)
MNNPFVHLHVHSEYSLLDGAIRCDRLANRVREWQVPAVALTDHGAMYGVIEFYGQCMSKG
VKPIIGCEVYVDPRGHTLKDRQGKNYHLLLLAETQEGYQNLVKLVSIANTDGFYYKPRVD
HDLLARYSKGLIASSACLSGEIPSLILEGNIEEAQSRASLYRDIFGKDNFFLEVMYNEVS
DQALVNKRLVEMSKKMDIPLIATNDAHYLDKSDASWHDVLLCVQTNATINAPNRYRFGSN
DFYLRSPEEMWAIFGKELPEALTNTVNIAERCDVKIEFSGYHLPEVRLMEGETLEQALRR
RAVEGLAARFHGQTPPEEYTKRLEYELAVIEEMGFAGYFLIVADIIQEAKAKGIPVGPGR
GSAAGSLVAYALKITEIDPLRYNLLFERFLNPERISMPDIDTDISDKRREEVLAQIVAKY
GREKVAQIITFDRMKSKAAIRDVGRALDMPYAEVDKVAKLVPPGASSIEEAMEQSPELKE
IHKNDPAVRRLLDYASSIEGLARHCSQHAAGVVIAPKAITDYVPVRKIGEDQVVTQFAME
HVEKLGLVKMDFLGLRTLSVIEETLKNIRNNGKVPPDINNLPLDDEATYQLLSDGDTLGV
FQLESSGMRQLLRKLKPDCFEDLIAVLALYRPGPLGSGMVDQYIECKHGRQEPSYLHPLL
EDVLKETHGVILYQEQVMQCASILAGYSLGQADLLRRAMGKKKVDVMAKERENFLKGCAE
RGIEEKKAEQIFDIIQEFAGYGFNKSHSTAYAMISYQTAYLKAHFPVEFMAAFLSSHVHS
KLDILAKHVRAVRDSGIHVSPPDINRSHDSFTANGDEILFGLGAVSKVGDAAVDAILRAR
SEGPFKSFWDFLNRVDLRVVSKGVIENLIKAGAFDSISKNRKQLLEALPAFVEMVQKRSS
DGRQRSLLDLVSDEQPDEEPELPDVEDLDFHSRLELEKEATGLYISGHPCDQHKSEYWKY
VTCSIGELPFWKSERIKPVVAGIVVEVQEKYTRKGDKMAFIELEDNDSKIEVVCFPGVWN
NLERKPSKGEVYLVNGSIQVKEGLSLIADSLIPMEEAAEKLCPWVRIKLFAELVDEKSLL
DLCKELKGCPGDAKVIVEYLCDGKKVLLTSCSLKVDALLEKSSIVDKLNSDAIQLCV
>tli:Tlie_0754 tryptophan RNA-binding attenuator protein; K06285 transcription attenuation protein (tryptophan RNA-binding attenuator protein) (A)
MKDNEYPSVMADFIVVKALENGVSVIGLTRGEETRFSHSEKLDEGEVWISQFTEFTSAIK
VRGKAEILTAHGMIKSGKDEKES
>tli:Tlie_0755 pyruvate kinase; K00873 pyruvate kinase [EC:2.7.1.40] (A)
MKKRVKIVCTLGPSCSKYDVLRNMVQAGMNVARLNFSHGDYESHGRLLDNARRAEKDLGM
PIPIMIDTKGPEIRTGTLAGHVPVVLKGGDFLVITTRPTEGNKEKIYVDYPGFVREVAPG
RTIFIDDGRISLKVEKILSEEETLCKVVVGGELGENKGVSVPGALNNLPILTKKDINDIK
WAISRGADYLALSFVRTREDVLKARKLLEDLDGDLQIISKIETMQAVRNLEEIIEVSDGV
MVARGDLGVEIPLEEVPMQQKRIIDLCRFVGKPVIVATQMLDSMIRNPRATRAECSDVAN
AVLDGADALMLSGETAQGKYPVEAVQTMAKIIERTEKDPLFWSITSNKGYENIKRISDAV
GNAAVMIAKRMDAHGILCMTQSGSTAQIISKYRPKSKIIGATPSEKIYRKLGLVWGVHPL
KVSKEENLENAITAGIERALEEGMLNEGDLVVVTAGVPVGISGTTNIIEVVSVGQILLKG
MSIMKKVACGKVVTALDGAEAAMKISYGDILVCRQTDKGFVEAAKKASAIIAEEGGLTSH
AAILSLELRIPCIVSAKSAMTVLEDGMIVTVDGNRGIVYRGRVHLESKGNKSDESGENVA
GR
>tli:Tlie_0756 NUDIX hydrolase (A)
MNQGRMLLEDKETLVIVEWLAQKNLNKRNHSGVWIKSEVNVDNVVSWASLPNTGRRQSAV
IIPYVKGLKGKDALLLIEKSKKLRHHAGQMAFPGGAREDKDVTPLDTALRELHEEVGISP
ERVEVVEALPKEYVYSSDFVIYPYLAYIDGEDLFGSITLDEEELAAAVLVDIKRLPVPPK
FRWKRTLQGVIVYPEFYLSPERTVWGATARMLWRFLRRYYYERR
>tli:Tlie_0757 Endonuclease IV (EC:3.1.21.-); K01151 deoxyribonuclease IV [EC:3.1.21.2] (A)
MSLIGAHMSIAGGLWKAIERGELLGCEAIQIFTKNQLQWYSSPLPQHIAERFLLVWSRSH
IRKVVAHASYLINLAGDEGVRRKSIESLVQEVKRCDQLGIDELVLHPGSHRGKGVEEGLR
LLSEALRDVLVRTEETRVRILLETMAGTGDGLGSTLEELEWVLNFMDRDPRLGVCVDTCH
VFASGYELRTAFAYEKLVQKLEKMFGLERIGCWHLNDSKEGRGSKKDRHHHIGEGEIGEQ
VFARIVSDPRWEDVPCILETPKENGSDVRNLTLLRKMRGS
>tli:Tlie_0758 alanine racemase domain protein (A)
MFSFPELVIRLDKIRENAKKVAGVCSERGIAVWGVTKGLSGNVEVAKAMLEGGCTGIADS
RMKNIVEMKESGINGPFMLLRLPMLSELDLVARYVDITLISMKETIFLLEEACKKAKRKC
EAIVMVDVGDLREGIWPDEAEDIGMAFRECEFLKFAGVGTNLGCLSGVIPTRENLSMLVE
TGKKIADVAGSSLKYVSGGGTSSLKLVEDGLMPSEVNQLRIGEAILLGTDVTRNREIPYL
SNDAIEVRAEIIECRRKPTKPIGEIGADAFGNVPHFEDKGIRLRAIAAIGRQDIRLEGLT
VLDSGLEIIGASSDHLTMDAEGAKHRLKVGDIVRFRPDYGAMLAASTSRYVRVRIV
>tli:Tlie_0759 protein of unknown function DUF147; K18672 diadenylate cyclase [EC:2.7.7.85] (A)
MFFDMIHWRDFLDIAIIAFIFYRALLLLVDTRAMQLVKGLIVLGLIAALARLVHLEALSW
VLGRLFGVIVIAIPIVFQPELRRMLEELGRGNILRRKQAEERAGQLTDEVTRALEYLRSQ
KIGAILVFQRDTGLKDFWRSAVKLNGEISEDLIVTIFWPGTPLHDGAVILDREKIIAAAC
YLPLTENSNLSRWIGTRHRAALGITEVSDAMALVVSEERGEVALAINGHLSRRLREDQIR
RLLLHYFSAMPRRSSPWWETLKKELRNLWPAKESDRKEKENAKGN
>tli:Tlie_0760 YbbR family protein (A)
MLKEIDRLLSSRTFLKVISLLMAIAIWYYVASDRTSETVRTFSFPIEYLNAPAEYAINSN
IRSVEVQVAASRELFLGESWSGIACQADLKGLGPGKHIVPVKVILPSGFKLINISPVSIE
VNIIKTQSKDVPVRLKLLGELPPEYTLEEVEMEPEKITIKGPEDIINSISEAYVEASFEM
LKDRNTLVLPVRVKSATEGSSELLMEPPKVKVNYVLTKGTPKKTVPISVNIEGKLDQDYD
IKSITVEPGTGVVEGSMDAIRAIREIVVPVNVEGLKKTTSLNVPLPENYRGARIKFPNTI
TVNLAIEPKVVRRTYDNVLIVIKGKSIYPSWGVKPEIASVTVEGLPSVVENEHELPVELY
VDVTNLVSTELRVPLQYKVLKPQVKVISLEPSTVTVFANME
>tli:Tlie_0761 phosphoglucosamine mutase; K03431 phosphoglucosamine mutase [EC:5.4.2.10] (A)
MDKKHSIRCLFGTDGVRDVANRGFMTPEMVLRLGRAYVLYLIEKKGNSKPTIVVGRDPRH
SGKMLESALISGMVSAGANVITLGIIPTPGVSYMVKKLGASGGAVVSASHNPPEYNGVKF
LDEEGCKLLDESEAEVEEYIGDSLNDDWRPTGASIGTIEEISDAWLEYAKWMVSLFESSA
FEGRKLLVDCANGAAAEPAKAVFNSMGCEVDFLGISQDGLSINERSGVMHLRNLAEKVTE
GGYDFGIAYDGDADRTLIVDSKGRTIDGDIMLWVLARWLKKSHALGAGVVATVMSNMALE
EHLKGEDISVYRSNVGDRYVMETMNKYGSLLGGEQSGHVIIKKFASTGDGLLTSLAFVNA
CFLLGEEISSLVDRFHRYPQLLRNVPSEKKEKIMEDPELWETIRQIEEEMKGIGRVLVRP
SGTEPLVRVLVEAKDNSVLELYAKRVIDAILKSSAKA
>tli:Tlie_0762 UDP-glucose pyrophosphorylase (EC:2.7.7.9); K00963 UTP--glucose-1-phosphate uridylyltransferase [EC:2.7.7.9] (A)
MEKEEVSVKTCLFPVAGLGTRFLPATKEIPKEMLPVLDKPVIAYGVEEAVSSGCKKMIFV
TSKGKNSILDYFDRNLELERELERRGKKDLVEEIKRISEGIECASVRQSQPLGLGHAVLM
GEPFCDEPFFGVILPDDIMVSSEGSRPVLRQLVDVCEVRKASVVALMEVPPSETNRYGIV
EIDQTIGDGLFSIKGMVEKPSPEEAPSNFAIMGRYVLSSRIFEHIRKCAPGAGGEYQLTD
AIRSLLEEEPVYGLVFSGKRYDCGTKEAWLRTNVALALRDEALRSIVLEEVKKVEENCK
>tli:Tlie_0763 glutamine--fructose-6-phosphate transaminase; K00820 glucosamine--fructose-6-phosphate aminotransferase (isomerizing) [EC:2.6.1.16] (A)
MCGIVGYVGDKNASCVILDSLRRLEYRGYDSAGMAIDGADGIEIYKEVGKVADLAKLVEG
KNPNAKRGIGHTRWATHGGVTLLNAHPHSDRNGQFALVHNGIIENYMDIKEQLQREGVAF
KSETDTEVIVHLLSNYYDEMKDMVEAMVKLQETLSGSYALAVIRKGDDRKIYCVRRGSPL
VLGLGEGETFCASDVPAFLPYTRSVVYLEEGEIAELRPDGVTVWNSKGELVSKDVHTVEW
DVTMAEKAGHSHYMHKEIHEQGMVLRTTLKGRISDGRVDLSKDLNWTQEDAQRWKKVHII
ACGTSYYAALVAERVFERWTDLDIRVDIASEYRYRNLRCDPETLAIFVSQSGETADTIAA
QRKARAEGAHCMAITNVRGSTLAREVHSILLLKAGPEIGVAATKTFTGQVAALFLSALYL
GRLRGSMTADEEARLVNEFLQIPYKVENVLEKENEVIKLAQKYHDRQDFLFIGRGISFPV
ALEGALKLKEISYIHAEAYAAGEMKHGPIALLDEKVPVMAIIPRDMMYEKTLSNVLEAKA
RKAPVIGVCTEGDEHASKYMDDYVEVPWTDEEFSPFLTVIPLQLFAFHVAKILGKEIDQP
RNLAKSVTVE
>tli:Tlie_0764 hypothetical protein (A)
MGCCSSAGKCCGNNKAGKSDPGKKEVQIDFLYLDLDVCDRCTGTWKNLEEALSDVSKVLE
AAGVNVVLNKIHIRTEEEAIKHQLVTSPTIRVNGRDIQMEVKETQCDSCGSLCGEEVDCR
VWVYDGVEYPVPPKAMIVDAILKEVYGSDNKEAEAKPYSLPENLKKFFQALEQKKGNCSC
S
>tli:Tlie_0765 hypothetical protein (A)
MNSLTLKKLILFTLAIFFYFISPIITAPYALAFKDPEGFTIKIELFPGGSITAQRGADKP
VSLGMVISIPQMARWPSFTASKWGEPSTVVASAVNAIHILLNIEKGLGRTISILPWNTIA
PAAGENSYILTNIPPGQGIFGAWAPSVGSKVTPILHIKGDKLQKKPMVLEIRQAPKESPY
FVEIENRPGGRIVAWSKDGPKVLGRVIKAVSGSGRFQGTIFQERGRIRANHPGVIDISTS
PKGQVGGFQILPLEHGASKEMYTAWDLTQWLIVAPYTGKFVGSMPLFSGYFVPGPSRGEK
LWDMWSTYGRKSLVLVRVNGGKWTWMPEAVGRKDNALACITHIRIYFPFTHPLSE
>tli:Tlie_0766 hypothetical protein (A)
MPNLFAESSAHIYKILLILPIFFSIIATSWAARRSSSSIWRILFWGVLFVFFSISAIFLY
KTEVWLAMGPIIPAALILGLLFKCKKQGGNIL
>tli:Tlie_0767 UDP-N-acetylglucosamine pyrophosphorylase; K04042 bifunctional UDP-N-acetylglucosamine pyrophosphorylase / Glucosamine-1-phosphate N-acetyltransferase [EC:2.7.7.23 2.3.1.157] (A)
MEKVAIGAIILAAGKGTRMKSKSPKVMVPLLGEPILYYPLKALSFVLSMDDVAVVVGWKR
EEVENYLKLSWPQVTPIPQEKQLGTGHAVQMASDWFSKYDHVLVMPGDVPLISGKTLKGL
VDEHIKENNDCTFLAFCPPDIKGYGRVISSDNKVRIVEEKDATEEEKKVNLANTGIYVFK
ATSLAEALGSINNCNAQGEYYLTDVVELLSIKGKLVKVKVLDDSSEAKGINSPYQLAEVS
ETLRLKIIEGHLSNGVRLDDLVTSWIGPQVVIEPDVHIAPNVQIWGESVIREGSRIGSFS
VLRNAQVGPLAVVKEHVILENSIVGEGATVGPFAYVREGSEIGEEAFVGKFVEVKKSRIG
KKSKVPHHSYLGDAQVGSNTNIGAGTITCNYDGKKKNKTFIGNNCFIGSDTMLVAPVNIG
DGAYTGAGSVITKDVPPGSLAIGRAKQKNIEGWLERREKRGEEA
>tli:Tlie_0768 ribose-phosphate pyrophosphokinase (EC:2.7.6.1); K00948 ribose-phosphate pyrophosphokinase [EC:2.7.6.1] (A)
MVSKLREIKIFTGTAHPLFAERVCESLGTKLAAARLFRFSDGEIGVSIEESVRGADVYII
QPTCHPVNENLMELLIMIDVLRRASAYRINVVTPYFGYARQDRKTKAREPITAKLVANLI
EKAGADRLIAADLHAGQIQGFFDIPVDHLTGVPLLASYFKQHLKDELEEDKIVVVSPDIG
GVVRARRFAVHLNADLAIVDKRRSHEVANLSEVMEIIGNVQGKTAILVDDIIDTAGTVVQ
AAEALLERGASRVFACATHGVLSGPAVDRIKKSPIEKLVLTDTVNIPEEKHLDNIKELSI
APLFAEAISRIHSDHSVSILFR
>tli:Tlie_0769 LSU ribosomal protein L25P; K02897 large subunit ribosomal protein L25 (A)
MALSAKISMKKREGTGKEVSRKIRKEGYIPGVFYGPELEEAIPVMVDAKALRPFANSAHW
ETIRIECQFEDGMEAECLMKEIQRDPLTGEILHVDFLKLVKGHKVIVNVPIDVVGKDVCV
GVKQGGVLEVLMHEIEMEVLPREIPEAVVVDVSKLGIDDVIHIKDLKLPESAVVDQDPNA
AVVMVSSARVAVEEEGEEGEEQEVEVIGKGKKKEEE
>tli:Tlie_0770 peptidyl-tRNA hydrolase (EC:3.1.1.29); K01056 peptidyl-tRNA hydrolase, PTH1 family [EC:3.1.1.29] (A)
MLLIVGLGNPGPRYVWTRHNVGWLFVDWLVEETKAKLRTNGASYMLWGPVSINGRDVAMM
KPTTYMNRSGSALKDLPEGFIQDASDVLVVYDDVAIPFGRMRLRKKGSAGGHNGMLSILA
ALGTLEVPRLRIGIGSNTEQLELSEFVLSEFTEEEKEKLPMLFDKGIEVINCVVNGDWDK
GMQIANSFALNA
>tli:Tlie_0771 DEAD/DEAH box helicase domain protein; K03723 transcription-repair coupling factor (superfamily II helicase) [EC:3.6.4.-] (A)
MVRYINNLKDLDEKEHKDRSRIHLKGKTSALAWISRGLTPPVLFVLPDKRTQEDFLVDWA
SISGKDKETSVLLELPLTQEGFENEALKIKRGQTLVDWNNDKGYMVATSSSLMAPFILPG
RVFQVKRRSLVDRDELLEWLSKEGYERVDIVWLPGQYVSRGSIVDVFSPGDKNPVRIEFF
DDAVESVRFFRIEDQRSIELVDEVCLLSLKGRGKTPLRDLIPLDTKVVLYEPSEIDKNAS
DWRWLAEAIYKDAKGGDLVPLSWGEVLRSFSDVKVFEVTKNLALADFRTKIEEIPPFKGD
VRAYRDFVRYWIGKSYDVHVFCSDKDEILLEHNNSICVKTGKITGGFIDHCSQVVYLSEF
ELHGIPIANEREVSSGPPLEWNELVARSTYVVHEDYGIAKNLGLETLTIDGMSTDFVVLE
FTEKKRLMVPLLQLYKITPYYVPETLEVKLDSLRGKAWAKSKAKARERAQKAAEMLVAMY
SQRETIKAKPCSKDGEIIKKLESDCPFPLTKDQEKAVMAIKKDLESDRPMDRLLVGDVGI
GKTEVAIRAAVKMVENGRQVFVLAPTTILSQQHYRTFKIRCAGLPINIEHISRFSSSSEE
RRIKEKLASGEVDILIGTHKLLQKDVKVKDLGLVIIDEEHRFGVLHKELPKFIDPSVHVL
TMTATPIPRTLYLALGGLRDLSIINTQPYRRKPVITYIGTWDPLLVKQAILREKNRGGQV
FYIHNRVETISQRASFLSNLLPGVRLGVAHGRMKEKELSRVMDKFIAKEIDVLLCTTIVE
SGLDIPSANTLIVDNSQDLGLAQLYQLRGRIGRREEQAFAFFMYPKEEVLTIEARERLEA
IADLGEGLTGYELARRDLQIRGGGEILGLRQHGHMERVGFHLYCKMLEEEVRKIRGKEEE
SLQTHVDVRLPLSFPSHFMPQSSVRVAFFRRLLRSESLEEVYALEGEARDRFGKLPESMK
FLFAIARVKLIGPKVGITSVRCTEEETLVWSKSKDIISRLPSKEWFYKSDGSIVGPGGYR
GLPILDRALLSFLGMAKEEVK
>tli:Tlie_0772 MazG family protein (A)
MTDRDKLGKKLANLLDVMEKLRAPEGCPWDREQTMESLKPYIIEEAYELVEAIDREDLQE
IEEECGDLLLQVVFVSQLAKENKAFDFDSVIERLTSKLIRRHPHVFGSVEVDSSDAVRKN
WEKIKKEERKEGRKDTSVLAGIPKKLPALIRALQIQERAAKVGFDWPHGDLAPLFDKLQE
EVEELKEAKEKGEDSKIEEELGDLLFIVVNLARHLGKDAEICLQKANDKFTKRFKFIEET
VEKSGKRWSDFSLEDLEALWQRSKVDI
>tli:Tlie_0773 Conserved carboxylase region; K01571 oxaloacetate decarboxylase, alpha subunit [EC:4.1.1.3] (A)
MEPREKKNIKKDSVKGTSGVVIEEKEQVEIKPPKEKRKVGITETALRDAHQSIMATRLRT
KDMLPVAELMDEVGYHSLEVWGGATFDACMRFLDEDPWQRLRELRKRFKKTKLQMLLRGQ
NLVGYRHYADDVVREFVKRAVSNGLDIIRVFDALNDLRNMEVAADQIKKEGCHLQMCISY
TISPVHSLESFAKLSLEMKGMGADSICIKDMAGLLSPVDAFNLVKAIKERTSLPVQVHCH
YTSGMASMAYFAALEAGADVVDCAISPLAMGTSQPATEAIVAALKGGDLDTGIDLKKLVP
VAEHFKKVKEENRNLVMGIEGVDVNVLIYQIPGGMYSNLVSQLKEQNALDKLQDVLEEVP
KVRKEMGYPPLVTPTSQIVGTQATLNVLTGKRWKIVPKEVKNYFLGFYGRPPGEMDEDIK
KIVIGDDKPIESRPGEILEPELEKAREVIKPWMVEPEDVLSYVLFPAVAKDFLIRKYARA
TKRDVGFEEALEGVAYPV
>tli:Tlie_0774 nitrogen-fixing NifU domain protein (A)
MSVEKQILEVIDEKVRPALQSHGGDIEFVEFDEGNGVLKVRLQGACGSCPFAQETLRAQV
EAVLKRDIPEIKSVVRER
>tli:Tlie_0775 PhoH family protein; K06217 phosphate starvation-inducible protein PhoH and related proteins (A)
MSYSAVVVIPDEATMVRFLGQHDENLRMVEERFPVQLFVKEREIVIEGPDEDVVTLVSNL
VGEMIKIAKKGHALRKAEMTYALNVFSEKGQADLLSLYEDVICMTYRGKPIRPKTEGQKR
YVDAIRKNDVVFGIGPAGTGKTYLAVALAVAALKEGAITRIVLVRPAVEAGESLGYLPGD
LREKVEPYLRPLYDAFYEMFSPERFMKYVEKKVIEIAPLAYMRGRTLNDSFIILDEAQNT
TPEQMKMFLTRLGFGSKAVVTGDVTQIDLPAGKESGLKIVQDVLKGIPGIDFVFLDRSDV
VRHEIVQRIVQAYEKYEQR
>tli:Tlie_0776 7TM receptor with intracellular metal dependent phosphohydrolase; K07037 uncharacterized protein (A)
MNNGEDGKKNRFFEKSNIELLAALAVWVIILCLIYSSGWWLKERDHSFSVGKPATKTFFA
QYGMNYRDEAMALWLKEQWSQRVFGVLLYEPEVVSEIEEKLEHLENGYYKNILSDRLIYL
LDSLPEDKREEIFKFVSIAGKRLLKTHPISISEEDIWSELDVPNFTASEKNVAYQVLLDV
FKRAMRLDTRSTKAYKDYLKNQIKPIEKSIKPGDVIVWKGEIVTPERAEMLLMQGYLPEE
FPWRYLSFLASISALWGIWIRWYMKKKGISQQFKDEALVTMAMALGWFLIAVTTYFDGVG
GGALALMLWMYLILEPQVAFHLVLGGGVLGVLASPAYSLMDTILGLTAVGACTCGGYLLV
PKVRSRRKLYSSVFTVAALVILAVLSAVFGFALPMNLRDVLVFILSVVVSSIIGVAVLPL
WERVFGVLTPLKLLDLTHPSHALLKRLQLEAPGTYHHSLMVGTLAESAAEKLGLNSLLVK
AGAYFHDIGKLRRPHFFVENQRPGENVHDELTPSMSALVIVSHVRDGVELAKDYQLPDRI
KDFIVEHHGTTCLQYFYKKAKMAGDYVSVAQFCYPGPKPKSAETAIVMLADSVEAAVRSV
WQEERTMPDIEGLVYDVVETKIKDSQLDEAPLTLRDVHIIRESFIESLRHMYHSRKIASL
EPENNKTEGDQSGDEESGN
>tli:Tlie_0777 protein of unknown function UPF0054; K07042 probable rRNA maturation factor (A)
MTKRVEIDVASDDTSLEEINLEVLEQAIEDMWSCLPDSVEGVIKCRFSLSFVDKEVIKEI
NGRYRGIDEPTDVLSFPLWEEKGTFVPPRHMPVVELGDVVVCPEVVEENAPINGKSYGDE
LLLVIVHGFLHLIGMDHCEEREKEHMWRLQEKIIDKYKELIK
>tli:Tlie_0778 protein of unknown function DUF21 (A)
MSVVDDIYTGFAVLIVLLFCSAFFSASETAITIVGRGRLLALEERFPQKKKTIEWLLSDM
QKVLSVILIGNNLVNIAASAVATSVCVLLFGEKGLLIAVGTMTLFIVIFGEILPKSVAIS
HFERIVLFALPVLRLFSYLVLPFLSFVRFIVRFIGALLKLDISGGHTFVTREEIEQMVNI
GEASGVIEEEERRMIHGVISFEETRVYEIMVPRTDMVAVSGETTLGEAVKVFEDYGHSRV
PVFEGNVDNITGILYVKDVMRVIVAGKLDAPVKEFKRDALFVPETMKIADLFDVMRSKRV
HMAIVVDEYGGTAGLVTLEDLLEEIVGEIQDEYDSETPMVVKKEDGSYMVKGYIGLEDLS
EVLDYNFESDEADTLGGLILAISGQFPEQGQHFRYGPWDIEVVEVSKHRIKQVRLRYMEE
PEEEKADSNGRDKSDKDRLQ
>tli:Tlie_0779 cytidine deaminase; K01489 cytidine deaminase [EC:3.5.4.5] (A)
MEGTSQIKIDYNKLLFEARKAASAAYCPYSNFAVGAAVFCENGQIILGCNVENTSYGLTI
CAERNALAASVVQGCSRPLAIAVYSLKQNPCYPCGACLQVMVELNRHLEVVLENNGSPLV
LSLEQLLPFPFNKDGRIGGDQN
>tli:Tlie_0780 GTP-binding protein Era; K03595 GTPase (A)
MTSEKFRSGMVALVGKPNVGKSTLINALLGWKFSIVSPKPQTTRRCTRYVITRESEGQVV
FIDTPGLHKALHLLGKAMEKQLCEVMEKVDLICYITDARTQSLGAEDDIMIERMKKNSSA
PVVLVINKIDLVRDPLEAKERLVALYGERIDIKAVVLLSALTGDGVEELLSTVIGMLPEG
GLLYPPEYVGDFTEKFVAEEIIREKILEETEQEVPHSVAVVIEEFKSPEEYPDRNSLFIR
ADIYVERQGQKGILIGKGGRMLKKIGQKAREEIEKQFGYPVYLDLWVKVRPGWRNSEREL
KRMGYL
>tli:Tlie_0781 DNA replication and repair protein RecO; K03584 DNA repair protein RecO (recombination protein O) (A)
MVFDLTSGAQRQGTIRAKGVVLRRLETTTGDRNIYFFLEKYGPTWIYVPGGGRGKFRFGG
ATEPLVWGTVDIYRTSNNRCYLKNLDVKEDFWTLRKMPDRLKFAMEWAKLLAQVLLPQEK
NDEVLGLFYWSMKLLEDFEIPPELVEWRFLSRWLKLWGIAPETRMCSECRRQESKWWLLT
SEGIFCDECKREQKGGVKVDSFFLSVLNKSSFLKRPDFVEWSKGLDWVQLNLIKKCNRVL
LETLRGKYAT
>tli:Tlie_0782 glycyl-tRNA synthetase alpha chain (EC:6.1.1.14); K01878 glycyl-tRNA synthetase alpha chain [EC:6.1.1.14] (A)
MNFQEIVMRLEKFWADQGCIIQQPYDIEVGAGTMNPATTLRVLGPEPWRVAYVEPSRRPT
DGRYGENPNRLQHYYQYQVILKPTPADVQDIYLESLRALGIEPEEHDVRFVEDDWESPTI
GAWGLGWEVWLDGMEVTQFTYFQQVGGVDMNPVPVELTYGIERLAMFVQKVDSVFDLTWV
GDVTYGDVHFQGEVEHSKYNFEIADTNMLFQMFSMYEAEAKRILDEGIVLPAYDYVLKCS
HTFNLLDARNAISVTERTGYIARVRNLASRCCAAYCEQRKALGYPLMGKFEAE
>tli:Tlie_0783 glycyl-tRNA synthetase beta chain (EC:6.1.1.14); K01879 glycyl-tRNA synthetase beta chain [EC:6.1.1.14] (A)
MDKKDFLFEIGTEEIPARFVSWAVKEIEEIAKSEFDAARLSYECIQGFATPRRLTIFVRD
LKERQEDFVEAFKGPAWEQAFDAYGNPTKAAKGFAKSKGVDVESLEKREVGGGYFAFAVK
KIEGKNVRDILPEVLEKIIKRLVFPKNMYWDSSMIRFARPIRWIVSLYGEEVVPFSYGNV
QAGRKTAGHRFMGAKSFELDKVEDYFPKLYENYVIVDPQKRREKMLMGLAVLEKEINGKA
QLDEELVEENLYLVEYPVPFVGTFDENFLEMPEEVLVTTMKHHQRYFPVRDSSGKLKPYF
IGVSNNRATNMANVREGNERVLRARLSDAAFFWKEDLKVPLKNRVEGLKNIVYQEKLGSV
YDKTMKVKELAAHICDLLDLGDEKPLVERAAYLSKADLLTNMVYEFPELRGVMGREYAKK
SGEHERVALALYEQYLPAYVGDSLPTDIVGAVVGLAERLDTIVGGFKVGLQPTGSQDPYG
LRRAARGINELIWGLNLDLDIAQVVRASGCLHEMGEEKIDEVLDFLRQRLLFQLKEKGFA
HELVELALDVTWANPLQAYRFAEAFSRVTGEEWFKGLVTSAVRVNNILEKAHTVPEAPNE
SLFVDVQEKELYEGVKSIKGKVAKAVEQKEWEELTKILSQLEPYVSAFFDNVLVMSEDEK
VRANRLALLKETKGLFSTVGDLSRLKG
>tli:Tlie_0784 protein of unknown function DUF299; K09773 uncharacterized protein (A)
METTVFVVSDFTGETAEHVARAASSQFASDSIKLKRFRYINNRDRAQEVLEEAEKAEAII
VCTLVDHELRRWFVEEANIKGLDIIDILGPVLDSLQRRLGHAPLETPGLLRRMDEEYFRR
VKAIEFAIKCDDGRCPEELLNADVVIIGVSRTSKTPLCMYLAHRGFMVANIPLVPEIDPP
KQLFEVSSEKVFGLTVQPEKLVNIRRERLRLLGLDADVSTYAQWERVEEELSYARNIMRR
IGCRVMDVTNRAIEETAQEILDYLRG
>tli:Tlie_0785 pyruvate phosphate dikinase (EC:2.7.9.1); K01006 pyruvate, orthophosphate dikinase [EC:2.7.9.1] (A)
MMKDKKYIYMFDEGRADMRDLLGGKGANLAEMTRIGLPVPPGFTITTEACLAFLERKDEF
LDEIWDDVVSAIRQLEGITGKNFGGENPLLVSVRSGAAISMPGMMDTILNLGLNDETVKM
LAEESKDERFALDSYRRFIQMFGDVVLGVDVSFFENILHEIKRELGVNFDYQIPPEGLYK
IIEKYKALVLQEKGFPFPKDVWEQLRMAIIAVFNSWNTPRAKTYRKINKIPDNLGTAVNV
VTMVFGNLGDDCGTGVCFTRNPSTGEKELYGEFLMNAQGEDVVAGIRTPLPIKDLKEELP
SAFKELVQTAELLERHYKDVQDIEFTIERGKLYILQTRNGKRTARAAVKIAVDMCEEGLI
SAEDAVSRVKPEQVEQLLHKQIDPEAKYEPIAKGLPASPGAAVGKVVFDADHAEKLGNSG
EKVILVRPETTPDDIHGLFAAQGVLTSRGGMTSHAAVVARGLGKPCVSGCEALDISIERK
EFVVNGKVVKEGDIITIDGSKGEVILGEVNLVQPSFTEDFRKLLDLADKVANLQVWANAD
TPQDARRARDFGAKGIGLCRTEHMFMETDRLPVMQEMIVAETLDSRKEALDKLKTMQKED
FLGIFEAMEGLPVTIRLLDPPLHEFLPKEEELEAKLEELAKEGKENTEEHKKYKKTLGRV
LALKENNPMLGFRGCRLGMIYPEIYEMQISAILEAACELKAKGKRVIPQIMMPLVGTKEE
MRRLKEMVERVSKEVFQKEDVEVPFTVGTMIEVPRAALVAGDIAEYAEFFSFGTNDLTQT
TFGYSRDDAEGKFLAQYITDGVLPENPFHVLDREGVGRLMSIAVHDGRKRREDIKIGICG
EHGGNPKSIAFCHKLELAYVSCSPFRVPVARLAAAHAALGIID
>tli:Tlie_0786 deoxyguanosinetriphosphate triphosphohydrolase; K01129 dGTPase [EC:3.1.5.1] (A)
MEGNSVREMCEAKEEILLASWAMKSRMSKGRQSPEEPCSVRTCFQRDRDRIVHSKAFRRL
KHKTQVLLLPEGDHYRTRLTHTLEVSQISRVIARSLSLNEDLVEAIALGHDLGHTPFGHM
GERALDKLAKQNGKEGFSHAKQSLRVVDVLEKDGKGLNLTEEVRDGILKHSKGQVDVRCG
FYNDVPMTLEGWVVRVADSVAYLNHDLDDALRAGVIKMNELPPEVVKVLGDRHSKRIGTI
VKDIVANSGSHGISMSERILEAVETLRAFLYEKVYTAKRASEEEPKVEHLICTLFNFFMC
NPHFIPEKYGSDQVQSVIDFISGMTDRYAMLLFKRIAFPTPWPHDPLNDLFVTR
>tli:Tlie_0787 penicillin-binding protein, 1A family (EC:2.4.1.129); K05366 penicillin-binding protein 1A [EC:2.4.1.- 3.4.-.-] (A)
MSQKGDKDRKNRSKSSKKKRSLLGTVLYSFLVVILLASAVVAVVGSLYIRSLAASLPTSE
EIARYEPDLSTIVYDRHNRVITKLFRQNRTWVNLEDIPVVMRNAVIAAEDSEFYKHKGVD
FSAIIRAFWKNVTSGRVEQGASTITQQLARNMFLTQEKTLARKIKEAILAVRLEQTFSKE
KILEMYLNVIYFGHGAWGIHSACQLYFNKEPKDLTLSEATLLAGIIKAPEYYSPKRHPKR
AAIRQAYVLRRMVELGMISPQDAERAKKIQLDFQGLKKPSLMFDSAPYFISYILFDHLLP
KYGSDLVYRGGLRVYTTIDLDIQRAAEEAIQNLKSEGAIVALDPYTGEILALVGGKDFKK
SKFNRATQAYRQPGSAFKPFVYAAALEKGLRPIDHVFDAPLSFDNGVDENGEENIWSPGN
YGGTYHGEVTILEAMVHSYNTVAVRVGQITGIQRILNLARDAGFTSPHIPADLSVALGSA
SITPLELASAYCIFANDGFRVQPFGIRKVTTAAGEILESFEPLKFQAVPPQITTTIRSMM
EEVVRSGTGRRAKIEGYEVFGKTGTTNEYSDAWFAGGIPNMVAVVYAGNDDHASLGKAGT
GGTIAAPVWHDFVSKAKEYIPIDTTFPDTSTYDVVEVQICRETGFLAGDSCPSASILMPV
GTTPETVCPIHGGGSWEAAALDPNSPKLLLSPKDQETLGVTVASAPVYSIAPPEGTEEQI
VVQTPYIAPPSLDRPIEMPEEPTPKPKAPLVPKIESRPKERTPEEIDKRFRELLKQYGIT
E
>tli:Tlie_0788 Integrase catalytic region (A)
MSRGDVYLNEKESRRAYVVEQLLDGRVTVKEASCVLGLSERQIKRLKAGVKERGIAALAH
GNRGRKPKHATSKEVKEAIVGFAVGKYHGASYQHMSELMKEHDGIFVSAKTVGRILKEAS
IPNKHTHKTPRRRRTRNRMSMEGMLVQCDASPHDWLEGRCSKLCLHGAIDDATGKIFGLY
FRPNEDLLGYLHVLKQMVEDYGIPRSIYSDGHSIFFSPKGEKLTIEEELKGERVKLTKFG
DVLNQLDITHIKARSPQAKGRIERLWETLQSRLIVELRIANISSMDDANDFLCDFKKRFN
SRFAVRAEDKEQAFRANPGLESLHKIICIKSHRKASNGSTISYEGNTYQLLDCRGRVVPL
KPKSPVCVTRHLDGSLGALYSGDYFKLKAISSDSNKKAIQEENLENKAKPRGKYKPSMDH
PWRRSINSTTKDHKNKKRYPLEGELGGIHAPY
>tli:Tlie_0789 Silent information regulator protein Sir2; K12410 NAD-dependent deacetylase [EC:3.5.1.-] (A)
MEGCFEKIPNCNLAQICADEIKKANNIVLLSGAGMSTNAGIPDFRGPNGIYRRQLGVNPE
RIFDIDYFLEDPSFFYKFHREFLQTLKNIKPTYAHKFFAALEKNGKLKGIITQNIDSLHQ
MAGSKNVMEIHGGIWKSFCIDCNKTWDYEESMKLVFSQEVPRCDRCGGIIKPDIVFFGEM
VKHLEESQKLVKECDLLFVVGSSLVVTPAALLPRLARGKIIIVNKGETNKSYLPSNIPTL
HVEQDIDEFFKAVNYHIGLDFE
>tli:Tlie_0790 Xanthine/uracil/vitamin C permease (A)
MGINIKEVLADMPGRRIVYGVDDKPPFPIMVLAGFQHVLTLFGATTLVPLIFGPAMGMTP
AQIGFFISCVYFAMGVATLIQTHPKIGSGLPIVQGSSFSFIPPIMTIIGAYKAMGPNVVM
QYIGGALVAGGLMLSIIGYSRLVGVIRKIITPVVIGPTIMAIGFSLAPVAIQYNAANYWP
VSLLVVFCVFFFSLISKNKFINIFAVLSSIVIAYLVCLLGSFSGFFQPGHPAFVDLKEVV
LAPWFRFKLIMPWGVPKFSFLAFGAIIAGFFAVMIESIGDYHSCSYAAGLDDPDSDTISR
GIGAEGLNCALAGIFGAVGTTSYTENIGLIGLTGVASRWVVRTGAVLLIIMSMIGKLGAL
IATIPSPVIGGAYIALFGIIGALGIQVLMRADMGSQRNVLIVGFAFLMALGLPGWVEGQQ
EAFFAYGIPGQVLWAILKTPMAVAGISAAFWDTLVPGTQEERGLVSRKKQN
>tli:Tlie_0791 flavin reductase domain protein FMN-binding protein (A)
MSGDGIDKRALFLISYGLYVVSSRMGDKLNGQVANAVMQVTSDPMVLACCLHKENLTTQC
IKDSRLFTISVLEEDTPMTFIGNFGFKSGRDIEKFSSCACEFTSREVPYSPDYSLAVIEA
EVIDVKEVFTHVLFLGEVKYAKVLKEGKPMTYSYYHEIKKGKSPKHAPTFGLDTGKVR
>tli:Tlie_0792 Conserved hypothetical protein CHP02757 (A)
MFSFGEIPQHAELRALFEDLYLRYNRREFVHPDPVELLYCYQETGDREVAALLAAALAYG
RASQIVKKASQVLEVMGASPKGFVLSHSLKELQKVFKDFKHRFTDGKSVAGLFYGIRGVL
LEYGSLEMCAECYVNEGHLKAKEAITGLFESLLRHGMPSSVLPDPRKPSACKRLYLFLKW
MIRKDSIDPGGWSALKPSELIYPLDTHIFSIARALGATDRKSADFKAALDVTEFFRRINP
LDPLKYDFVLTRFGIRPDLNKKEFLEICCGNRMKKGH
>tli:Tlie_0793 hypothetical protein (A)
MGILPYWDRNVDLEIDSWVPYRLDFSPISINSMYSEQLGRIATMALALDSELLCVDGLTT
GQAGALFRQNIFDPERKLRHVGWFSMVFGYSKAMEKLIGFFTSVFPGITAGLALCGIWDR
NMLVDELKTIVMVSDKIIFNEFGCLEALEELMRKAGNEKSSRGFFAEKFGYRRFGIPFET
DNVIHLAISDALYNFELEETREILGPAPEVPFPKRNIEELLR
>tli:Tlie_0794 protein of unknown function DUF204 (A)
MNLGVTLALAFGLSMDAFAVSLGYALASIRLRSSDMLKLAASFGLFQAGMPLAGWLLADR
FVNIIKAWDHWVAFFLLFAIGLHMIYSGFHGDGTLPQKTDRLSTTTVLVLSIGTSIDAFA
AGISFIGIEDIPIGNTVAVIGVVTFIFSTVAMIFGKRLGKSLSSKATLLGGVVLIGVGVK
ILLEHILK
>tli:Tlie_0795 CMP/dCMP deaminase zinc-binding protein; K01493 dCMP deaminase [EC:3.5.4.12] (A)
MNRPDWDVYFMSIAEVVATRSTCIRRQVGAVIVKNKQIISTGYNGAPKGIPHCFETGCLR
EELGVPAGERHEICRGSHAEINAIVQAASVGSSTEGAVIYCTHEPCSFCTKAIINAGIKK
IIYKESYPDALSRKLLSEAGIKVERLILER
>tli:Tlie_0796 AAA ATPase central domain protein (A)
MPIELKKGGDRRGGIEDLEQLVGLQSIKRELRKIESMLWLNKHRKQKDLGELSLQSFHFV
FKGSPGTGKTTVARLIGQIFRKYGLLRSGDVVEVDRAKLVGPTPGETEVKVLRTVRSALD
GVLFVDEAYALSGGGDTSDPGWRALEVLLKAMEDYRDCLVVIFAGYTHEMDRLFDSFTGL
KSRFPFHLEFENYTPLELVEIANFMASRENLEISEQASLAIMNMMKKRVKEKDFSNAREI
RNLIDHAKTKMSSRLRNKRKVTSWDLKTITILDLDDPYGETSFLVENIELAKKEMYADPL
NKELRFKLAQRYEDAGLWSDVVATLEPVAKELSPPARALLGMALSKMGQHKEALEYLDGE
NLTPQHEFHKGISALWEGKRKEAIELLKDASEKTGEYPEFYLALSFAYFLEGQWGESFKA
FREGLALIKKREGILPPESLRSLPYKDLKDEQVRQALERAVLKDFNNPDEALISFAEALL
LSTSRGSVPDVIEEALRTALSNMPDDPRPHRGLAHYYKHKGEIMKAIVSLEVALELEPRN
IEDWKLLAELYFAAGQKEKAEEVLHDVVYEQVGAGALALDLAKAEEQKGNKEEAERLYEK
AWRQELSQEEKTFCADRLGQMKAVKGNFSEAMRYLEQVEISELSPEGQFWYARALIEARM
WSKAEAVLRGIGPLPEELSSPYLYWKIRTLVAVKDLYEARSVVVNEGAPPWLRLASLMAR
VVSGDKSVAPSLKSFDSSELGMDGLGLLCVGLAGIGEWEGLYRCAQKAQQAQHGPVLWEL
QDGKLKEELEYLAGIAAAHMKRWETALEHFKRSHTVLLHPVTLYAMAVSMIALGRVNEAK
RLSFQLNAAPTLKKKVDDLVKQNTGLRKLIAEPISAEVLDAFAFI
>tli:Tlie_0797 metal dependent phosphohydrolase (A)
MMSRDEALALLEQYNKEQSHIKHALAVEAAMRYFAEKEGEDGDLWGITGLLHDIDWELTQ
ETPEKHTHVGASILEEKGFPPEVVRAVLSHGWGICSDVEPQSLMEKYLYAVDELTGFITA
VALVRPGKSLQDLTVKSVKKKWKDKAFARGVDREVIAKGAEILGRPLEELIGEVIEALKP
IEKEIGLGEN
>tli:Tlie_0798 putative PAS/PAC sensor protein (A)
MHLDDEDQKSFAFEEKDGGLSHLDLAKELKKKDLLLQYLFDNAPLGIMQTLPGGVIVRAN
RMAHEIFGYSYGEMNGKLVDDLVLPDDKRLSGEEYTRKLHSEKEVVVFEDVRRRKDGSLF
YASFIGFPVLMDGEVVGVFAIYQDITKRKEAEQVLKEKVAYAETEMRTMKRYWEQTISLV
SSVVEARDPYTAGHQQNVAVISREIGRKLGLSGEEIYPIYVAAMVHDIGKVEIPSEILAK
PGKLTSLERELVKRHPEAGKRILSKLETPWPIAEIVYQHHERINGGGYPRGLKKNDILLA
ARIIAVADVVDAMETHRPYRPALGKDAVLEELYNGKGVLYDEDVVDAWMCLTGH
>tli:Tlie_0799 hypothetical protein (A)
MTKNKRLLVTVMGSILLLSAFFLVFSHYREKIMQKDETILILTEKCKKFEQIIGNLELKL
PDQPDWARYERLGLADPETNLKKDLMKRKDLIPWKGVMGGNMAIYNEDLIWFMAPNWCLA
YFEDGHIGGYMLLEFKVQNGKISWNLIDAKLTD
>tli:Tlie_0800 peptidase S58 DmpA (A)
MNFRVGHAQDLSKATGCTVVIFPEGAVASCDVRGGAPATRETDLLDPSCLVDKIDAILLA
GGSAFGLAAADGVMSWCLENNMGFDTGFGLVPIVLASCIFDFSVGEKLSWPDREMGIEAC
RNAQDPFKLPMGNWGAGTGATVGKYLGLHRAMKSGVGWHVTRKGKIKVYALAVVNSFGGV
VDPNGALLAGALNEAGYLVPCDNFGEEDKSSLLWGQNTTLSVIVTNAKLSKADCKRVSIM
AHDGMARAISPVHTPFDGDVVFCASTGGENSSVLGVGIMAAEALSEAIRNGVKFAQSAYG
FKGNSLAGVD
>tli:Tlie_0801 two component transcriptional regulator, LuxR family (A)
MTIRVFLADDHPMTRAGLRDYIKREEDFELVGEAEDGEEAFKGIKEKQPDIALLDIRMPK
ENGVALTRRLAAEGLETKVIILTSYDAKQYVISSLRAGAKGFVLKTASPEELAKAIRTVA
SGKLYLDAEVSSSVHDDFSPEPLSNREREVLLKAAKGLSSKEIASELYISERTVHAHLAS
IYDKLGAKNKTEAMLLALKYGVVALEELIE
>tli:Tlie_0802 integral membrane sensor signal transduction histidine kinase (A)
MKKHLLILLTVAILLPSFAALFVAGLGIVQHRRAMEMVAESYVKDIAQSVATQIEFDWGS
RFSMARLHTMAKFHWLAFNVSIPGWLAIIDSEGRILVSTAGAEILSSLWNREIPVETALE
LESPEGERFTLAVYPAGTTGWFVVAAVSWDKLMGPMIKFNRWPLLVGLIGLLGLLSVYAL
WKWLVAPLRNLSHEVSTLRWGSDLPEKEDPMAVFEVDRLRKVIYHLAQSAIDRAQLMKRY
VSDIVKVQEEEKSRLAREIHDGPLQEVTALMQQIRLARMELEGHEESMKRLLLAEEEAQV
AVRDLRALCDELSPPWLELGLKEALEELAERISKHFNVTIQVEVHRGICLSKDVSLAFFR
VVQEAIHNSYRHGKATKVNVKVYESEGYVFLEVYDNGIGFNPSLDVEALRLSGHRGLANM
SERMSLIGGSFEVFSEEGKGTTVLCKVSATCAFA
>tli:Tlie_0803 hypothetical protein (A)
MDIVGPLLIFCSRLLDVPLGTFRILLLVRGKKVQASITAFFESAIYLIALGYILKSGISE
PEQIIAYAGGYAAGNFLGVTLEEKFLSSFVLIEIIIADTEEASQLVQRLRNEGFGTTVLY
GSGREGRRLILKVLCRRDEIQHLYGITGNSGVVFVSDVKGVWGGHFRQKRK
>tli:Tlie_0804 RNA-metabolising metallo-beta-lactamase; K07576 metallo-beta-lactamase family protein (A)
MRLRILGAAQEVTGSNYLLEVDGRRVLVDCGLYQGANSGDNHVPLDYDPSTIDAVLLTHA
HLDHTGKVPLLVKQGYKGPVYGTRPTLELCDILWRDAAHIQKEDAEWQSRKNMRKGLPPV
EPLYTLEDVERSLERLRSVGYDDVVEIVDGLKVRFRDAGHILGSAILEVWLNEGDEEVKV
VFSGDLGPQETVMEANPAVVEDADFVVIESTYGNRNHKTNLESREEFRQTMKEMLKDHGK
VLIPTFVVDRAQRVLYELKLMQQEGILPDNVPIYFDSPMGMKTTAVYSEHISLLSAEIQE
EARQGRDPFTPKQLHIVESVDESKAINNIKHAIVLAGSGMCNGGRIVHHLKNNLFRENAH
VVFVGYQAKGTLGRRLIDGSKVVRVAGEEVSVKAKLHTINGFSAHADRSDLLAWAKNFKT
NPLFIVTHGEPEASGALAASLQEEGFSAVVPKLGQEFVLSKAKEVVSVQEVPPVFGQETF
EDRLALALEQIEQAAEALKLEGNIRDSYVISLIVSAETLLKTAREKLENQKERAANK
>tli:Tlie_0805 outer membrane efflux protein (A)
MRSRKTGQRVKKLLLFLLVAIFFSSMSGRCTAEEVSWEEAWRIITDKSPSLKATLYAVEV
AKASLKLAGAGKRISADLAVTEAMLEGASDSFVGGITLSYSLNLAGKEELEIASARIAYE
EALLAYRISQLQLFRNASFAYWNAVAANAALRAAEEEIKKREAFLKDAKLRYEQGVVPQL
DVLRAESALAEAKASYASKRAIRENYYAMLKGLAGWTDIEPLKEAFEKVEVPIREQAPNY
SGVVERHPSVALQSLKVARNEILVKLAKSGMAPKVSISGTRNLFKEGSSSASSSVEDRWS
AQATLSIPLSDGGKTKWSVSQAKAQLNIARAELGKEKAAVMEELFSAWEDYRSALEDFAS
SKKRLELVAREREISVLRYNEGLSSQLDVLDAQSRYADSLANYINAKKKVLVSYSRLDAA
EGRLP
>tli:Tlie_0806 efflux transporter, RND family, MFP subunit (A)
MERRKKAVLIWVSVIILVIGYGTWKVATKPKQAPPTSVATIHAQKGIPVTAEKARRGPWE
HWISLYGTVESSKVVQISADRQEYVLAVLCDVGDLLSPGDAMAILDTREIKEKYEAQRAK
VRELLDNYRRLQSLKKAGGASAQEVESALSAYLDGEAKLKELEIDLDRSKVSSPIEGIVM
EKFVEPGDLASPGKVLFKVADLDSLEVHLVASPKDALKLANAHAARVNTPKGWIDASVKR
VDPVADAQTGLLKVILEVPSESGLRPGETVEGQLKDENVAEAIYVPYEAIQRPDEGKAAV
FVVSGDVAVQKEVVLGESFNGYVRIISGLDGDEKVVVRGSDRLYPNAKIWLQGE
>tli:Tlie_0807 acriflavin resistance protein (A)
MGLVEVSVRRPILTSVIIVILLFLGIYAFLNEGVALLPKVDIPVVLIRTTYKGASPLEVE
NLVVKPIEDAVATVEGVDEINGYAIEGTGFVVAQLTYETDVTQATLDISTRIRSIIGSLP
EDADEPVVEKFDINARPFMIMVAESNLPPYMTKSIVEEQIAKRITQIPGMANVDVVGGRT
REIHLNVSPKELVARNLSLRKLSSYVAGSNLNSPSGRISQGLKETSVRVVGEPKSVLELG
NIGIPLGEDKVVLLKDIAEIEDGLAEERSKARYNGKPAILLELVARPNANVVEVAKQVKK
VIKEVAPAFRGSISLEAIYDSSEFVEKAVKNVIRDMTIGTVLTALVIFLFLQQFGATLAV
AVSMPAAIIATFIPMFLMGFTLNVMSTLGLAISVGVLVNNAILVLENIYRYRDMGETPIN
ASIKGTREIEVAVLSTTATNLGVFIPVAFMGGIVGQFFYQFALTVVFATLFSLWAAFTVT
PMAAARLGGVHRVSKPAMILTGWWQKVYSTIEDAHHYLVPRCVRHPVRTLVFFVVMLGVA
LYFSRYIGFQFFPRVDEGIITVSIELSSTASLDATDEVVQYVEKTLKEKPYVKSVSSNVG
GGSRLGGANTGQVRAYLIEEGRRPSAFAIASMLRKEFASVPDAKISVNVSNGRGGGNSKP
IQITLVGPELDVLNEKSQELIRKLRGVEGLVDLDSDWEVGRQELRLLPNHFKLAGLGVTL
DDVASELRGYISGVKAGVYRERGYEYDILVQLGEQWRDAPSKVEELPLWTPKGFVPLKEL
VHVKYEKGPTAIYRLDRQRKVTVEGEVAGRSVGEVFRDIQPIVRKIELPQGYRFIYKGEI
EDIQENFRRLITAFGMATFLTFLMIAGIIESYLFAFVIMLTVPISIIGVVPALLFTGTTL
SIYGLLGLIMLVGLVVNNAIIIVDYAELLRKRGYKPDEAVIEACNVRLRPIIMADVTTLI
ALLPLAMGMGTGGQYRAPLAIVLIGGLIAGGTMALFLIPPIYNVVWRLKAYVSKGGLL
>tli:Tlie_0808 hypothetical protein (A)
MKRGLFFWGAFILVAVIIVGGFFYLGRKPSLLDPLNAIPEVEADQSWLLLESPGDQLSLL
EWPEDKNEVSTVEVFTKDILGLSSLSSKVALWVQLPYGDRWYGAFQMPKEEIDSLRALKT
PERWRSRFPNCVVGETSEGAIKIKFSEDSEPVVGAVERGTLLLSKDAQGLSKMYEAIETP
SKRMKVKWDVKPSLPAHLVVFDDGKLASKLGEKLGVDEDLGESLPLTFTLGWESSDDRGN
IFWNINGLEDVFASNDVADRIEPISWEGEFFVPDPLVAAFAFNAKGLVADTMMEGFEEAA
SKAYSERKELLELLDGAIISMVGGKSRVALLSLPGILVQLPERGDKGVEAVNELWDSFWL
DPRPIEGFAAGGAVAFPFTLIGAADERLVLLGAIDLNTLIKNKSVTEIIGYDKPSLGWLY
VDFPKAAEALEDLQKIGSLSTKVGVTNTPDLEKIEQTISRLKQLGRLKMVFYDLKSGEAR
WEPSN
>tli:Tlie_0809 tyrosyl-tRNA synthetase (EC:6.1.1.1); K01866 tyrosyl-tRNA synthetase [EC:6.1.1.1] (A)
MVQNALAVLMERNCIEWCSNPEELGSLFSTEMVTGYIGFDPTADSLHVGHLIPIMGLAWM
QRLGHRPIAIAGGGTGLIGDPSGKSKERNLLTLEQVEQNMVSVKKQLEQFLDFDCGPNSA
LIINNYDWLGKLGLIEFLRDTGKYFTVNYMIGREYVKSRLEDPEKSISFTEFSYMLLQAY
DFYHLYKEYGCKLQMGGNDQQGNIIAGIDLIRKKAGGQAYGITYPLLLTASGQKFGKTED
GAVWLSPQKTSPYKFYQFWINTDDRDVEKLLKLFTFLPLEEIRELMEEHEKSPEKRSAQR
RLAWEVTKVVHGETAAASVRRASEILFGGSFELSELDENMLSVLRREVPSGHFSMEDSQN
IVDVLVASGACKSKGEAKRLIKGGGLAVNGRKVSSEDELIQREDLLLGKYVFLRLGKKRY
HIAENQ
>tli:Tlie_0810 lipid A biosynthesis acyltransferase; K02517 Kdo2-lipid IVA lauroyltransferase [EC:2.3.1.241] (A)
MSYISSFLKAVTLYVGKGGTRATLLDYLLSGMLKTTKPRGKVAMDNLSIAFPQSTEEWRK
DMLSKVYSHFASTLVEYIVALNEPDRLTGWFKTVEGKKYLDEALTSGRGAVLLFGHLGNW
ELLGGWLALSGYPVYAMVRKHDDQELEDLIDGYRQRMNLKIIDKDNIREPIRQLKKGNFV
AIAGDQHWGRAGLEVPFLGKTCSTPSGPAVYAILTGAPIIPIAAFRRGKFDYVFEAYPPI
EPQRKGDSKQETYRLTTLANQAIEKMIRKAPEQWLWMHRRWR
>tli:Tlie_0811 4-oxalocrotonate tautomerase family enzyme; K01821 4-oxalocrotonate tautomerase [EC:5.3.2.6] (A)
MPVVQIHFLEGRSYEQKKKLVSKVTEAICESLEVQPQQVRIILDEMPKTHYSIGGFLISE
RDPRPKS
>tli:Tlie_0812 tRNA modification GTPase TrmE; K03650 tRNA modification GTPase [EC:3.6.-.-] (A)
MGQDIIAAIATAWGEAAISIVKLSGRGSRDLVDSIFRGKRPLKSYPPRFMCHGYIINQEG
EAIDEVLAVWFQAPYSYTGEEVAEIHCHGGTLVARLCLEELLKKGARLAEPGEFTRRAFV
NGRIDLSQAESVIGIIRARSEEALKSATRNLVGSFSEKIKHLYDEIMEFCVLLEANLDFP
EEDIPPLSAKDGILKLTELRNETASILDSARKGNLLREGIRVALVGRPNVGKSSLLNAFL
NESRAIVTAIPGTTRDIIEEVLTHKGVPLRLVDTAGIREPSDEVEAIGVEKAQKALHESD
ILLWVIDGNERLQQEDLKVAYALKNKRHIVVINKADLPLVVTEKDISKILPESKVHIISA
NNRTGIEELKDSIVDLFLQGGDVNEGLNATTRQIEELKGVLTNIDTALEALSTNLGEDAA
AACLAEARKCLERILGVEADEALLDAIFSSFCIGK
>tli:Tlie_0813 putative transcriptional regulator, GntR family; K05825 2-aminoadipate transaminase [EC:2.6.1.-] (A)
MSNFLESLYSQATFNLKPSPIREMLHLIRRPGMISFAGGMPDPEIFPVEQFKEAAGILDR
EGKDVLQYGTTEGYLPLKEFLAEWTAPKMGRKLATDEILITTGSTQIVDLLSWVLIDKGD
WVICEEPTFLGATLTMRNHGASFLTVPCDENGMKVDMIPEMVEKARKEGKKVKFIYTIVN
FHNPLGCDLSLERRKKLIEIAEKYNLLILEDDPYGYVRFDGEEIPSIFSMDTSGRVVFAC
SFSKILAPGTRVAWCAGNKEVIRKMTVFKQGVDVCTSVVAQAMVYEYCRLGHLDSFLPKI
IDHYRKKRDAMEEAFRKYLPQGEVKWLTPRGGFFYWLETPKVKAKDLFEKAVEKKVAFVL
GEPFFPNGGGEHNFRMCFTFASKEQTEEGISRLGEALRELL
>tli:Tlie_0814 peptidase M48 Ste24p; K07387 putative metalloprotease [EC:3.4.24.-] (A)
MRKHIVGPFLCILITFVFLWSPALGAVSPKQAQKVWDRLSTVSGLGGNKTLVVEDKEEPN
AWVSFRGSDYSIHVTKGLLNIMDQDDEIAGIFAHEIGHIKLGHYRETVSRNLIWYLLYRA
FGKDDKTASTILRLGLALAESGFSREMEVEADDFGVQLAHKAGYNPWGLYNALLRMKEAG
YSTTPNGFNSHPPTERRLEHIRNTTISISGGKGAS
>tli:Tlie_0815 aminotransferase class V (A)
MRRYLFTPGPVELSKKVKEATKGQMISHRSREFSSLMSGLQLKLRKLLNVQEPVLLFPGS
GTSALEALLVNLISRGDKVLSFSCGHFGERFREIASRIGAVVLSFDKPYGEVFTKEEVVG
AVNLYSDASAILITHNETSTGAANPIEEIIEGLPADGPLVLVDAVSSIGAMPCYPEKWGV
DGLATCSQKGLMAPPGIGIVWLSRRAWEKVRQNKTCPSYSMDFLLMRKYLEKELPQTPVT
PPVSLFFALDASLEEVEEEGGFLRRFEERKAYAQSLCKAVEDLGLELLVKNKPSRSCGVT
AIRIPGKAESVRKGLLEKGIEVAGGQGALRNEIIRVGHYTREGLSELWDFIQALEETCKE
LGVAVDKMSFGKIEELYTGRCR
>tli:Tlie_0816 D-3-phosphoglycerate dehydrogenase; K00058 D-3-phosphoglycerate dehydrogenase [EC:1.1.1.95] (A)
MWKILVTEKIHPSGLKELRKDPEVELLEKVDMSEEEFFHLVKDVDALVTRSGTSIDKRVL
DEAKRLKVVARAGVGVDNIDLDWASRKGVVVINAPTGNTLAATEHTFALLLSICRKLPHG
FNDLARGGWNRKAFMGMQLHGKTLLIIGLGRIGSQVAKRAEAFGMEVLAYDPYISARKVE
ELGVRRALELEGALALADVVTLHTPLTSETKGMIDERTLKAFKKGAILINCARGGLVDEQ
ACADAIREGRLAGAAFDVFSQEPPKNDHPLFAEDIRDRVVLTPHIGANTHEAQSAVSLII
AKNLLAALKGEPYEHAVNLPFMEHKLSASGKRFLALARKMGILAASIVAGAPGSVQFSMR
GIPVDDVVEARAYEYCSHCPYTIAALKGVLERHLGRGISYMEAPLLAQERGIYVEEASIS
DSRYRYLMELKVKSDKEEVVILATVTEDDEKQRIVGINGYRMDFEPSGSFIIFQNHDRPG
VIGKIGTYLGEKGINIANFYLGRKNGSGLAFGVLQVDGEVDQQVLEDLNEAEDFVWVSSV
KFEGDR
>tli:Tlie_0817 Phosphoglycerate mutase; K15634 probable phosphoglycerate mutase [EC:5.4.2.12] (A)
MRFFLIRHGRTNWNSEGRYQGVIDVPLDEVGKKQAELLAKSLKCVTIDKVWSSPLSRAKE
TAWYISQEHGCPLEVHEGLTEISHGEWEGKYAHEVKALWPELYDLWYKEPQKVKMPSGET
LEEVANRAKGALEFILGEGKDPVAVVTHDAVIKVLLCHFLELPLAKFWSFHVANCSVTMI
ERKGKEFCIYLLGERPWASNRYDWEKQAGL
>tli:Tlie_0818 Phosphoglycerate mutase (EC:5.4.2.1); K15635 2,3-bisphosphoglycerate-independent phosphoglycerate mutase [EC:5.4.2.12] (A)
MLNKRMEILKQLATEAPTKIVMLVIDGLGGLPDKDGMTELERAFTPNLDEIASRGETGLL
EMVDVGITPGSGPGHLALFGYDPVEFTVGRGILEVLGTGGKVSRGDVCARGNFATWGVQD
VILDRRAGRIETDKSRELVERLSEAIKEIDGVRITYYPGLEHRFSVVFSGDGLCDCVSDA
DPQKDGASMRWAEPLSEEGSKMADIVNKFIREARNVLDGEPKANGCLLRGFSGVPDIPHL
GELYKIKPLGLASYPMYRGLASLVGMDVLEVENNPIKLIEELQARWDAYDFFYLHVKHGD
SRGEDGDTLGKIKVIEEVDKVMPLLMELSPDVLVVTGDHSTPSRMKGHSWHPSPLVLLSP
YVRPDGISTFGERDCARGSLGIIPAWKLMGLLLAHGRRLKKFGA
>tli:Tlie_0819 metal dependent phosphohydrolase; K03698 3'-5' exoribonuclease [EC:3.1.-.-] (A)
MEHKDIKKVMDLASPVSNLPKTRNIGDIKNLEPGERFRAVVALTAAKQRRDKNDRIFWEV
SVMDSFGNLEAKVWSDAKWWNAKNGNKEPMVAENINPQEDLLNKPVGVIGVVTEFKGRLQ
YNFNEVYLLDPGKHPISSFLQKSPVPLAEMEKNFWSIVEKCGDPVKGFLHFVFRGDLWET
FRDAPAAVSHHHAYVHGLLEHTLAVASSAIAIGESYVARDFPVDMDTLIAGALLHDLGKV
EAYSLEPFPSMTLKGTVIDHIPLGYARFINLASEYDLCEDVTLAVGHIIISHHGRKEYGS
PVLPATPEALIVSMADELDFILHCWEATGVQGDGEITDFSYSAQRRFWKRSATKDKKGE
>tli:Tlie_0820 pseudouridine synthase, RluA family; K06179 23S rRNA pseudouridine955/2504/2580 synthase [EC:5.4.99.24] (A)
MPFKFKIDNHQQGRRLDKVLRGKWPNLPLGALMKYFRKRQILVNGSPANYNDKVIAGQEI
QVPWDDSPVKKNITPQGPSVRVHLDIIYADSNICIINKPWNLLTQPAKRNDDSVIARIIK
ELGWRDNSFLPTPVHRLDRNTSGILVVALNGEALRVLNEAWRNGKVRKKYLALVSGNPKD
KGTVKVALVKDTSKNMVTPVKSEGLNAETRYRTIKGNGDVALVSLELLTGRPHQARAHMA
YVGNPIIGDRKYGDQKINQKWVQKGIKRPLLHARTITFDENFPAPLEYLSGRTFNAPPPD
DFLSVLRERGWHIYNWGV
>tli:Tlie_0821 hypothetical protein (A)
MVANKLEISASAREKLKKMGDEAYVIVRRIGAG
>tli:Tlie_0822 Glutamate dehydrogenase (NADP(+)) (EC:1.4.1.4); K00262 glutamate dehydrogenase (NADP+) [EC:1.4.1.4] (A)
MSWVDEVLEKQVKERWPWQKEFIQAVTEFVNAVRPVLESDPKYKKHAILERIIVPERTII
FRVTWERDNGDIEVNYGYRIQMNSALGPYKGGLRFHPTVNLSVLKFLAFEQIFKNSLTGL
PLGGGKGGSNFDPKGKSDDEVRRFCQAFMTELYRHVGSDIDVPAGDIGVGAREIGYLFGQ
YKKIANLHDGGVLTGKTVGWGGSLIRPEATGYGCVYFAEEMLKTKGDSIGGKRVLISGSG
NVAQYAAEKVNQLGGKVISLSDSGGTVIDEDGISGEKWEYVMELKNVKRGRIKEYVEKFP
TAKYYEGKRPWGLAEAEIAMPCATQNELDLDDAKALVKNGCMVVAEGSNMPTTLEATDYL
LENKVLFAPGKASNAGGVATSGLEMSQNSMRLFWTKEEVDSKLHNIMVNIHQSCLDAAKE
FGHPGNYVVGANIAGFLRVAKAMIDQGF
>tli:Tlie_0823 amidohydrolase (EC:3.5.1.47); K01451 hippurate hydrolase [EC:3.5.1.32] (A)
MIDMSDTPELVEVLLSQSEDLVDEMVSWRREFHQFPELGFEENITSAKVVSALEAIDSVE
VIKGFGIPTSVIGVLGGELGGPALVIRVNMDAVPIQEKTGYPFSSCFPGMMHACGHDSHM
AALLGAARILSMHKEKLKRPVVFLFQPAEEGKGGAKKIIEEGFLSKFKVGKMLGFHFWPK
IPYGEFRTKKGLFTALSDRIHIAVRGVATHASSPHLGVDPLIVAANIMLAVQGILTRELD
PTKTAVITFGQMEAGEIYNIVPESAHLWGTLRTFSEDVRDFIKDRLETMVPLIAQAHRAV
ASVEYVKNYPSLINDPLLTEEVVSLARSFFGEEQVSNMDGPILNGEDFAFYSLKVPSCFM
LLGTGLDVGLHSAKYDVPEDLIPMGAAWLAYLGLKA
>tli:Tlie_0824 AMP-dependent synthetase and ligase; K01897 long-chain acyl-CoA synthetase [EC:6.2.1.3] (A)
MSRLEEHIFAICKKAGGEKAFWWRGAWWSRNVLYEMISKCRDTLKDAGFGEGQILAAIMP
NCPLFLSLAVAVWSLRGTLLPLNLQAGRLNMAKNLKHAGVSLAIMPEGMESVAESLTEMG
ILTVTAPLEGPLPSVKVKGVKSSDAEKAVLFYTSGTTGAPKAVPLTHRNLLDNVSKSIEH
FMELQPEDRFLNVLPNFHALGFTTSSLLPLLGEFSQVILPNFMPAENTLAAIREAEVTAV
IAVPTMIALMLGAIARGADVPRSIRILVSGGDKFPPLLDQRIQKVFGLGVLEGYGLTETS
PVVSVNPGQKVRKLGTVGTILKGYEVQIRDREGNIVKDPKEEGILWLKGPSVFQGYFKDP
ERTAERIKDGWFNTGDIVKIDEDGYLSILDRESDIIIVGGFNVYPAEVEEVIRSIPGVLE
SAVVGVPHPISGEIVKAYVVKRPGAELQPREIISYCKERLAHYKVPRVVEFIDELPRSSI
GKVLRRELRNR
>tli:Tlie_0825 PfkB domain protein; K03272 D-beta-D-heptose 7-phosphate kinase / D-beta-D-heptose 1-phosphate adenosyltransferase [EC:2.7.1.167 2.7.7.70] (A)
MKSLFSGCSVVVVGDVMVDHYIWGDASRISPEAPVPVVHVHKEEYRPGGAANVAANVVGL
GGEADLIAFYGKDFGGNILEALAKKYMYNFDKSIVVEGFKTIRKTRVVARAQQVVRVDWE
EKLILDGAKEEILWQRLSNKPSACRVLVISDYGKGMIGDQRAAKLIHWARERNMDIVIDP
KPPAKKGYCGATVVTPNRKEAEIMSGESIDTLLDAERVASKLRQELELEALFLTLGGDGM
MLATQDGCAHYPALEQEVYDVSGAGDTVVACVALSIAAGLDYHVASQLAMITAGVAVSKV
GTAVVHWEDVLKTKEWKTLRETIYKG
>tli:Tlie_0826 citrate lyase ligase (EC:6.2.1.22); K01910 [citrate (pro-3S)-lyase] ligase [EC:6.2.1.22] (A)
MFGINVSLFTPPSPEEEKIIKAFLEEHGLVYEGKPDASVIVEDPQGRVIATGSLSGKVLK
MLAIDQEWREANLSGTIMTRLIEYGRSKGLTHFFVFTKPDVADKFLSFGFRELARYKEYA
AVLEMGHPGVDHFKKYLLENKKELEEGKTAGAVVVNCNPFTRGHQYLIEQASRAVDFLYV
IVVEADLSSFPFKHRFELVKQGTAHLDNVTVIRSGDYAVSPATFPSYFMKGASVEKIASI
QARLDVTLFANLFVPTLQISKRFVGTEPYCAVTSSYNEAMKEILPARGVELVEIPRLTTE
DGMVVSASTVRDLIRKDDWENIKKLVPQSTWNYLVSDEAKDVLEKIKKGAGRH
>tli:Tlie_0827 lipolytic protein G-D-S-L family (A)
MAQRLFLLSIVVCLITAGIAGTPEEAKGGAKIMPLREDSVILAFGDSLTYGTGAPKDKSY
PSLLQRELKLKVINAGVPGELISEGALRLPGLLEEYMPSLVLICHGGNDILRGRADELIE
KDLAAMAEMVKATPADLVIIGVPRPGLGLVVPDFYERVAERYEALYEGQILRKVLSRPEL
KSDLIHPNAKGYQLMAKALAQLIKSSQW
>tli:Tlie_0828 Haloacid dehalogenase domain protein hydrolase (A)
MKDRKALIFDVDGVLVDTSRSFPNVVFTAIQWWSKYKLGLSIDCRPFGEEHYKITKNHPS
FNDDYDIAWAFISFLSSRKAKKLSENRITPAEWSRILSSCKEDNPIPWVYSTFKSAPERE
KVRRLCEEIYFGKDALQNINGRSPQNIFARGLWHLESPNITTHWSQFDLPVGIYTGRSRF
ELKLALEILGWSDLPEEHYVTSDMGITKPSPEGFYILSKTLKFDSIYYFGDTKSDLEAFK
AYGKGTFFAIGNYLEGYPNSFENLKEALAFLFARKLACPK
>tli:Tlie_0829 phosphoribosyl-AMP cyclohydrolase, phosphoribosyl-ATP pyrophosphatase (EC:3.6.1.31 3.5.4.19); K11755 phosphoribosyl-ATP pyrophosphohydrolase / phosphoribosyl-AMP cyclohydrolase [EC:3.6.1.31 3.5.4.19] (A)
MSFQIEKVKFNDQGLIPIIVQDQETGLVLMMAWTNKEGLAMTLEKGELVFWSRSRGKLWH
KGETSGNTMKLKEILLDCDGDTLLALVEPQGPACHTGEASCFFTSLDGETPPKKDNITFL
HQLVSTLKDRKSSMPKGSYTASLFSSGIERIAQKIGEEGVETALAAATGKNDEVVAEMSD
LLYHCLVALTYLELPLVKIWEELSSRHGGNHER
>tli:Tlie_0830 imidazole glycerol phosphate synthase subunit hisF (EC:4.1.3.-); K02500 cyclase [EC:4.1.3.-] (A)
MLTKRIIPCLDVKNGRTVKGINFKELKDAGDPAEMALAYMNEGADEIVFLDISASNERRK
TMSQWVERAAERIFIPFTVGGGISSVEEAKFIISLGADKISLNTSAVKDPNLIKECSDLL
GSQAVVLAVDAAFNQEKKRYEVFVQGGTTPTDLDAINWIKKGVSMGCGEILLTSIDRDGT
QQGYDLRLINEAANAVQVPIIASGGAGSKEDFLYAIQAGADGVLAASVFHYGQINIKELK
KYLKSKGIPIREEDLYEFPNRKG
>tli:Tlie_0831 1-(5-phosphoribosyl)-5-((5-phosphoribosylamino)methylideneamino) imidazole-4-carboxamide isomerase (EC:5.3.1.16); K01814 phosphoribosylformimino-5-aminoimidazole carboxamide ribotide isomerase [EC:5.3.1.16] (A)
MEVFPALDIFDQKVVRLYKGDFNKTTIYSENPIKTAENFAAQGAKWVHVVDLEGAQKGAP
VHLDLLKELSQLGLKVQFGGGLRTFDDVEKALTSGASRVMVGSLLFKDEIAPMVLINKFG
NRIVPAIDIKKGMVATHGWGKTCSLSPSDAVRKLLGIGYKTFLITSVDRDGTLMGPDIAL
YDAIITQATPKPEIIAAGGIASISHILELKRSGVSGVVLGKALYEGKIKISEALEVTNQC
>tli:Tlie_0832 imidazole glycerol phosphate synthase, glutamine amidotransferase subunit; K02501 glutamine amidotransferase [EC:2.4.2.-] (A)
MITIIDYGAGNIGNLIRALEAIGKNTFVAQKPSDLPDKTKVLLLPGVGAFGPASEMLQKS
GWFDFIKNWEEQKKPVLGICLGMQLLCKNSLEGGYSQGLGLFEGTIKKLTDVPKLPHIGW
NSVKWIGPSPIPWGGKYEEAYFYFVHSYALEVSRYTTGVTSYGRTSFSAIVQKKNAIGFQ
FHPERSGIRGLMLLDWAIQKLEE
>tli:Tlie_0833 imidazoleglycerol-phosphate dehydratase (EC:4.2.1.19); K01693 imidazoleglycerol-phosphate dehydratase [EC:4.2.1.19] (A)
MMNETRRKTKETEITVKINLQPGPIDMDIPCPFLAHMLEQLLHHAGWSGEIRGKGDTDID
YHHLTEDVGVTLGIHLNKIFSKNKYKRYGWCLLPMDGSLVMVAVDMGGRAYCSFDATFPA
PKCGDFDMELVEEFFRALSREGRMTIHIKALSCDNSHHLAEGMFKGVGLSLGQAMTPSQL
DPSTKGVWA
>tli:Tlie_0834 ATP phosphoribosyltransferase (EC:2.4.2.17); K00765 ATP phosphoribosyltransferase [EC:2.4.2.17] (A)
MLTFALPKGRMLQTCLKLLEEMHMPCKKIEKRGRELVIEEEQVRYILVKPMDVPTYVHHG
VADAAFVGSDVIWETGASLVEIADTKEGLCRLAIAGPKSLAERFMKHKSSLMGIKIATKY
PRITKQYFSHRGIQPEIIPLKGSIELAPILGLSDGILDIVQTGETLRANGLHVLEEVAQV
SLRIVANNKSIHEHWDKLIRFIEKTRILKERKHR
>tli:Tlie_0835 histidyl-tRNA synthetase 2; K02502 ATP phosphoribosyltransferase regulatory subunit (A)
MTKIPIGCRIYSGPKAESMEEARNTFLKVFSAFGYKVFCPSTIQLVSSCWSKLPSTIREK
LLILNTPHGEAACLRPDLTLTAISYISSHYAPQERPLRICYADRIFLGPEEPETNLERLQ
LGAELIGWDGSGADVEVISIMFKVLDLLGHRDAQVVIGDTNIIDFMLKNTVPNIAKSLRD
ALLRQSLAEYYNTLEKHPVPDIELSALLALPTLKGKRSILNKAESLLPKGTPLSDIKHII
STLEKMGYGERVSVDLALSRKLNYYSGPVFEVYSPRAGKLLGGGGRYDSLLSSYGIIGQA
IGFALDLEEIALVKETKIGSNSIMIWSGKTPPEVAMTRADLLTDKGFNVELSWTENRQHS
IDLAKRRKYKWWLNALTSKIYDLEEKEEHELIEWLGKEQETC
>tli:Tlie_0836 histidinol dehydrogenase (EC:1.1.1.23); K00013 histidinol dehydrogenase [EC:1.1.1.23] (A)
MKCIKARNVRESVETTSLENRVREILHAIKTGGKEALLKLVKELDGYEGPLKVRIEEMDR
ALKSTPPALLKALERAIKNIRSFHRAQRNMIKETTLATEKGVIAGIRFAPVESAAVYIPS
GRYPLPSTVLMSVIPAQEAQVPRIVALSPARGTQGIHPTILAALRLLGIEEVYAMGGAHG
IGAVAYGVEGIRPVEFVVGPGNVYVTEAKRQLFGTIGIDGLAGPSEVLIIADETSNPSYV
AADLLAQSEHDPLARSVLFSTSETLAEEVLKYLKLHLKTIDKTGSIEACWNGNGEIYVGT
INEAIDFANEMAPEHLELSIANADAYVERFKSYGAVFLGCWSAEAFGDYIAGTNHILPTA
GTARWNGALWTGTFMRPQYMLKLEREGAASLSKSGQVLASKEGLLAHKLSMELRGETND
>tli:Tlie_0837 aminotransferase class I and II; K00817 histidinol-phosphate aminotransferase [EC:2.6.1.9] (A)
MLQNAMLGDSFMDESFQNTVYLDKNENPYDVAPSLKEELRMRLQDLSFNRYPDVENRRLR
EALALEAGLDAENVTVGNGGDEIIQMLFLAFTKPGSTVMTLSPCFSQYCHLCKVFPVEQK
AVSFKLSQGQVLFDEEKFLDCLSSYSPDLILLDRPNNPTGKSLSLNFVKRVIELSRGVVL
VDEAYAEFDTGSILDFYGAKNFPENLVVLRTFSKAWGMAGLRIGYGFTSYGLRKSLERVR
PPFNLNIISAEAALIALKYKEWMLNRVEGIKCTRDRFISNVNKLCGWKAYPSSANFVLVE
SQCNRGALREALRINGLNVKFLNSSMFSSLTDEKGDNKVWFRVTIGQEEDMGRLINIFKS
LS
>tli:Tlie_0838 transcriptional regulator, GntR family with aminotransferase domain; K00375 GntR family transcriptional regulator / MocR family aminotransferase (A)
MDEHISKGLWALLEIPLDRCSDVSLYKQISYHLKRMIESGTLQVGMRLPGSRFLARTLGV
SRNTVVLAYDLLEDDGYIEQRGRKGAFVTFRRKVLLDLPKPEGPTWDLASGTPSMDLIPW
KELGSISREIIYAKGSLSLTPPPLAGLPELRKALVRHAASRGIPARWEDVVVTTGGKQGL
FLSLMSLAEIGVQKIWVEELTYPDIFPMINKLKLQVETVPMAPADMLERCNILKEKDALY
LIPSFHNPTGRTMDYETRKEVLALAKKKGFWIIEDDAYGELRYSAQSVPAMKAMENAEKV
IYLGSFSQLLFPGLRNGYALVPNQLKEEFREALACSAGTVSSLVQYLVSAFLSEGLLENC
LERARKEISKRMDCLISSIEKLLPHALAEKPLGGIYLWVTLPGLSDESLHALALSEDISV
VPGKEFTKDKRETFSVRLSVSSLGINDLKQAVERLAKAWGDKQ
>tli:Tlie_0839 holo-ACP synthase CitX; K05964 holo-ACP synthase [EC:2.7.7.61] (A)
MKLKRILEGREARARAQRWLLGKVDVVAQVSLNIPGFPKDVEGSRVLIHKVAASFTEKVL
RAGGIVPVEMTLENGAGVAAFLGITSLDAVEVKKIAVALEEVQEWGRILDIDILTQAGAL
SREKMNKPSRKCLVCERDAKWCASTQRHDIKDLRKKAIDLIQEAVKAFSGPLG
>tli:Tlie_0840 hypothetical protein (A)
MRLIVLILSIATLVFFGHGIAGLWGYIVGRPDPFRIVWGLSGGFACAIGAVYLWHRYIAL
FLQDKDKEINPKDH
>tli:Tlie_0841 transcriptional regulator, GntR family (A)
MIREPKLYTTSADYVYHEIRHKIITKQLKPGQRLPEVNIAAELGVSRTPVREALRRLASE
GLVMIIPNSGARLASPSRKEMENTYVVREALECLAAELAAKNITERALRRLEDTIADEIR
AFEEKNLELYLEVNEEFHRIIADSSGNRVLAEYIENILARTNAYVMFYDPFYDIEDNPSI
EQHKGIVKALRMRDQEKAVELMREHLKLSLLDLRKPEE
>tli:Tlie_0842 DegT/DnrJ/EryC1/StrS aminotransferase (A)
MPDRTLPSFDLKRNFKRVKEEIMEALERVLESQHFILGPEVKAFEEEVASYLGVEHAIGC
ASGSDALLLALMALDISEGDEVITTPYTFFATASCIARLGARPVFVDVEPDTYNISVDGI
KNALSERTKAILPVHLFGQMVKVEEIKEVAPGITIVEDAAQAIGAVRFVDGKAIKAGTFG
ELACFSFFPTKNLGAYGDGGMVVAKSKKLADRIFRLRVHGAGRQYMHEEIGINSRLDALQ
AAILRVRLRHLEIWNEERRKAAFRYDLLIAEKGLNEWVTPPRADEHNHHTYHQYVVRCQR
RDQLQKFLQDKGITTRVYYPVPLHLQKCFQYLGYKEGQFPVSESLSKESLALPMFPEITP
EEQEWVIDSIRQFYLK
>tli:Tlie_0843 peptidase membrane zinc metallopeptidase; K06973 uncharacterized protein (A)
MFYPFFFDPTIILLLPALFLAIWAQMKVKGAYAEYSRVATIRGIRAQDAARMILDSHGLR
NVTIEPVPGNLTDHYDPRSKVLRLSEGVYNSASIAAIGIAAHEAGHALQDMDGYAPLKLR
NMIVPVANLGSGLAFPLFFIGFLFGSPTMMDMGILFFLGVLVFHLVTLPVEFNASGRAIK
VLAGTGMFTQDELYGAKKVLDAAALTYVAATVMAAMQLVRLLALRGMRND
>tli:Tlie_0844 hypothetical protein (A)
MPLLILAILFLFVMPWLGILFLAFSLLLLVLIPLGFAAKSLVWLFIGPRELLRVMVNKKV
RKNHALEHATINVIEERYGIDMLSGISTEEGFSVNGPVSPELALTAASEALSRLKKGEKE
LAIHARCGTTIVVVNTLSSLVFILALIATDTLGLATVLLAILVAWILGPYISRYAQAYIT
TLAEVDDLVITGAEIKPREVRIWGMRVLVPGEIFIRTRTLDEPLKVEVLD
>tli:Tlie_0845 Fmu (Sun) domain protein; K03500 16S rRNA (cytosine967-C5)-methyltransferase [EC:2.1.1.176] (A)
MRGIEVALEVWRDVNEGLFASEALRKKSLGLPEGDRVLASTLVYVSIRRASFWKYLVKEY
SGRSLREFSPAAGDALVLGVAGIAELRRFHPASLVNALVEFVKKKGSRREVSVVNAVLRR
AAREAKKDLERFLHSPQLKDLCLVCGVPYWVGTSLSDSWGRKEARQLLKLMTMRSYVSLR
LSPGVDKREVISNLEGSGYRAWESSLLDYSIRLASSAFPPNLYGYDKGWITPQTESSMMV
AEVVSSNYEGGAILDMCCGRGVKTAQIAQVLTGAPIEAWELSQGRLKAAEREMERLRIKR
DSIIFKRGDALELNPNEKPSLIFLDAPCSGSGTWARHPDGKLRQSKEKLQHLTDLQRAML
LRALEMVKPGGKVVYSTCSLLRPENELVVGEVVGKVPDVVEIPVSWPYDYVRRGRPWGYY
VWPALPWVDGFYVAVLKKRP
>tli:Tlie_0846 PASTA domain containing protein; K08884 serine/threonine protein kinase, bacterial [EC:2.7.11.1] (A)
MRNLLKIVLLLTILIIVGSGAFAIYSVFWGFRDATVPNLEGMKVADAASLVEGMGIKLRI
DKVDSVRPEGTIVEQWPKAGTMVKKGQIVILKVSRGGERLPLPDVRGMEYGQCVALLKEK
GFVVGDIVRVHSEERPAGVVIAQSPAAPALVAQGRPIDLMVSLGPARVDGKVKVPNVLDR
SEKVARQILGQSGLRVKEVKYRYTQLTPSGMVMDMSPRPGEEVSEGSPVVLVVATAKKPE
TKEDKVVSKEDQEEAQKAEKDTAESKPKETEKKDESPKTVDEQPPSQEPTKVAKIRYQVP
PLARSMELKIELIDEKGVRTILKREVSSGEYISIDAPFVGDAAVTIYLGGQFVWQDRYR
>tli:Tlie_0847 ribulose-phosphate 3-epimerase (EC:5.1.3.1); K01783 ribulose-phosphate 3-epimerase [EC:5.1.3.1] (A)
MARSISVSSQEVLIAPSVLSANPLRMAEAVNALSGEYDMLHVDIMDGHFVPNLSYGPDLV
RSMREEWPDVLLDTHLMVERPQDFIDVFADAGTDILTVHVETAPHLHRVLEMIRAKGCVP
GVSINPGTPVEWLKPVLPIVGLVLVMSVNPGFGGQSFIPEVLEKVKTLKCWKETGPFDYL
IEIDGGISTQNVGEVVRAGCDVVVAGSAIFKAQSPYETAREMRRIAAEAKKIGR
>tli:Tlie_0848 hypothetical protein (A)
MEDERKVAVELGESVRSRREALGLTLEDVNKETKIRKAFLEAIEEGNLKFLSGVIYVKGF
IKAYLKVIDAEDLYPEYEKLVDRLAAERETRNLETVVNYMPPQKRFRKPSRWWIYGSAIL
LLLASGFMVWQEREQIREKSRLMLEREKSQTVESAPLPEEAPASEDGAMPEVVIVEEAPL
PQEAEVLEQEAKSEEKEEEEQVPAEEPLETKVLAIEFEGPCWVRITKGNEVVFQGTLRKG
DTKEVVVDAPVRIRYGNAGVVANRWEGQTKEKIGQSGEVVTYEYLPDGTMKRM
>tli:Tlie_0849 SSU ribosomal protein S12P methylthiotransferase (EC:2.-.-.-); K14441 ribosomal protein S12 methylthiotransferase [EC:2.8.4.4] (A)
MIGKKVFILSLGCAKNQVDSENLAGYLKRAGFYLVDNIEEAQIAIVNTCGFIRPAVEESI
DAILDLEELKSSSSLEKIGVVGCLLNRYGEDLKKELPMVDFWAEAEEWQALLAAMGCSGN
YAPLQEVLPGKSTWSRYLKISEGCSNKCSYCMIPSIRGPLRSVPMNEVLEKAAFLAEQGA
REICLVGQDLTAYGMDWNGKPQLLKLIEALDSKFSSSKMWFRLLYLHPARVTKEIISAVV
SSRVFLNYLDMLLQHVDPEILAKMNRGGFSEKDLRRPFEIARELDEGFALRTTFMTGFPG
ETEKHHSKVLDFIEEIQLDRVGVFPFSEEEGTQAALMLDQIPIDVRERRASEILELQSEI
SYRRQQKFVGRALEVLVEEVDDDDNQRGWGRTYRDAPEVDGLIEVSSRQKLSPGCFVNVR
VIEAYEHDMVGEVVDSED
>tli:Tlie_0850 phosphatidylglycerophosphatase A; K01095 phosphatidylglycerophosphatase A [EC:3.1.3.27] (A)
MKINSWYSAASTCLGLGYLTSMPGTIASSVAFLIHVLYPVQVWLIVGASLLGILASDKYV
KKERKTDPKEVVIDEVVGSWIAFWGLSPGLAFGALFLFRVFDILKPFPISAAERLPGGLG
VMADDVVAGLFTNLLIRGIFWFFLPALSG
>tli:Tlie_0851 competence/damage-inducible protein CinA; K03742 nicotinamide-nucleotide amidase [EC:3.5.1.42] (A)
MKEAALFAIGDELLAGIGREGNCSWLAGKLSDIGWQVATIQVLPDEIDFIVSSVGAWLGK
VDLIVLSGGLGPTHDDVTREAVSRLLGRPLVLREDLYASILARYAGPIKEAVERSKHKQA
LIPEGAEGIYNPLGSALAFKVNLMDTEIFVLPGVPREFKAIAEERVLPALDKGGKVREVI
RVVGWPESVLKDKLKGLLEEFKEVKLSILPSPNLIKLSLWGTPGDVYNAANYVRDLLSED
ILPQGASSLAEAVLLEAEKKQASVALAESCTGGLLGASLTQIPGASKVFLGGVVCYSNES
KIRILKVPEEVIRDHGAVSPECAEAMALGAKELLGSDFALSVTGIAGPDGGTEEKPVGTV
CFAISSPKGLEVFQRQFFGDRSNIRDWAVAFGLEKLWRAIKGGCEGGAR
>tli:Tlie_0852 2'-5' RNA ligase; K01975 2'-5' RNA ligase [EC:6.5.1.-] (A)
MELVRCFVSVELDEKVRNRISQWIEELKILAPRLKWVSGSGLHITLKFCGEIDLSKVIKL
ENALQDAFARTTVRPFSLEIGGVGAFPGLREPRVLWLGVGGEEDQLSRIVEIVEGAAEIV
GLEREHRPFHPHVTIARIKSPSDVPVDLIRTISEHELGQLSWNVNAVMLMRSDLRPSGAV
YSPIAKYNLKQPEVSR
>tli:Tlie_0853 RecA protein; K03553 recombination protein RecA (A)
MAKSKQKQEITREDVLDLALRDIKSKFGEGAIMCLGEERTSSVEVIPTGVLSLDLALGIG
GYPRGRIVEIFGPEGSGKTTLALHAIAEAQKAGGIAAFIDAEHALDPRLAAAMGVKVDSL
YVSQPDSGEQALYILETLVRSSAVDVIVVDSVAALTPQAEIDGRIGDSQVGLQARLMSYA
LRRLTSAISKSKCVVIFINQLRAKISTMGYGGPQETTTGGRALKFYSSVRIEVKRGKALT
KGDENIGHELWIKVVKNKQAPPFKSAHASLIYGRGIPEEMSVLDMALDMDIVTKRGSWLS
YEGETLGQGKDNVAAYIKNNPELMAEITRKVKEKIAESGGFLIAPHEEEQEEPVAMEEMD
IEEGILELDVEEDN
>tli:Tlie_0854 general secretory pathway protein E; K02652 type IV pilus assembly protein PilB (A)
MEEKIESRAVEGAEDNKTLDHPLVVRIGDMLLHSGLITQEQLDEVLAEQKRTKERLGEIL
VRKGYITERQLAEILSRQLKVPLVSLARYRPMSEALNLVPERVARRLQVLPLAIVDNNRL
MVAMADPLDLMAIDEIKMLTGMELEIGITTPSEIERELDKFYRVRGSLEDAIVEVYETTG
GELDLQREERAASADDAPVVKLVNTILEQGAKEGASDIHIEPFENVTRVRFRVDGALYDA
LDFPRKLHPAVSSRIKIMSNIDISEKRRPQDGRILIKVANRKIDLRVSTLPTIYGEKVVL
RLLDQTNAMVGLEKLGLYPEDRALVDEMINRPYGIVLVTGPTGSGKSTTLYSVLEQISKP
EVNIITVEDPVEYTIAGINQIQLNEKAGLTFGEALRSILRQDPDKIMVGEIRDLETAQLA
IRAALTGHLVLSTLHTNDAPSASIRLVEMGIAPFLVSSSLIGVIAQRLVRKLCPHCKEEY
SPPPKVLMDVGLPPGVSLWKAAGCDECRGTGYKGRTGIYEIMKVDEAIQSLILEGASAAR
VRKEALSKGMTTLRQSGLRKAVDGITSLEEVLQVTIQ
>tli:Tlie_0855 pilus retraction ATPase PilT; K02669 twitching motility protein PilT (A)
MVPSINDILAESIRMKATDIHLGVGLPPAVRVDGDLVYLASFPELSNYDLRALASEVLMR
RQLEELEENREIDFSFTFTGEGGESSRFRGNCYFERGNMCLALRTIPTKIRTIDELKLPK
QIIEVTRKYRGLFLVTGPTGSGKSTTLAALIQEINRTRPCHIVTIEDPIEYLYTSDVAVI
HQREVGSDTKSFAEALKRVLRQDPDVILIGEMRDLETISAAITAAETGHLVFATLHTQSA
PQTVDRIIDVFPPHQQQQIRQQLSTVLIGVCTQQLVPVPGGGRVVATELLFATPAVRNLI
REAKVSQMVSIMQTGSAAGMHTMDQDLARLVRDGIIPYEIAKARCHDPKDLERLVFEVSF
>tli:Tlie_0856 Type II secretion system F domain protein; K02653 type IV pilus assembly protein PilC (A)
MIFRYRARTADGRTVNGTISAYSQEQVVQQLRGQGLVPLAISADKEEHKLSFKERLQAIG
TVPLKDKAVLFRQLTTMISAGITLGSALEILVQQTKNKKLALAVREVKRLVDSGISLSSA
MRTRKEFNNLMVSIVRAGEEGGVLDKSLDRLATFLERQEALKKKIVSAVTYPAVVMSFAI
GVVYILVTFIVPRFAQVFDGLGIDLPPVTTLTFDFALWMNRNWPFVLGSLVLFIVLVVIL
NRNKNTKPYMDRLKLRLPLVGDIIYKAIMARTNRTLSSMVEAGVPILMALEMTAEVANNY
VIGKAYEDLKEAARRGQALGETAANTKVFPLMTAHMITVGEQTGRLEEMLGKVADWFELE
LDEKIKRLSSIIEPVLIMFVGGVVAIVASAIFLPIVGAIQAML
>tli:Tlie_0857 hypothetical protein; K02456 general secretion pathway protein G (A)
MFKLVRRRKAKGFTLVELLIVMVIIGILAGAMLLVMGSGKDKANATKIVSDMRSLKAAAL
MYYGDNNAWPTQISQLSQYMDRQINANTTVASYDISNTSTDYYVCVKADLSSAGEGVKKA
LAAMAEDSGLYYDATSADHTYEASYDEVYMRISTQ
>tli:Tlie_0858 Tfp pilus assembly protein ATPase PilM-like protein; K02662 type IV pilus assembly protein PilM (A)
MTVAFFAKKSLAAGLSLASGHVRYVELERSGGELSVARSGEVELGPGIVDGEMIADVQAL
EGKLEELKSYIGGHWGAPVSLSLPSRDVLLRIVEMPSLAPDEAKEALKWDFEKYFPFPYA
EAVFDLSPVDLPGEPDVTTSRFLVAAARLRVVEGLMEVTKRVGIKVNAVEPSGVPLYRSF
KGAHTESDIITGTMVVSVGSLSSQIIVGFGDNGIIYRTLLFGGRPKDGLDSSSGFVAVAR
EVSSTFTYLASQFREMRVDEIILCGDYGKEELLKEELQKATDTAVVVKDPWEIWNIRGAP
ADRWGWETALGLAVRDLS
>tli:Tlie_0859 Fimbrial assembly family protein (A)
MKIKLDLRPQSYAESVSRGVDLAKIVATVLVLSFLVVSLTSFGYGFYLSNDLKKQRLALQ
NRIEALQVQNIKLGKELKRLKEKEADYQSALSLIEKELPSIEFLASLEKALPASVWLEKI
SISKGKVDLSGKAFTENDVVSFGKALLDAPVVKAVGFPVTNRVEQDGQSVVTFSLSAFLG
EFKDLRSALKEEVAAR
>tli:Tlie_0860 hypothetical protein (A)
MKLPRKRLVISLVLLLLFALILGGEAFFSKKVLEERRAIDEMRRREAILSRDVMDKTRLI
KAYKEALSTIDEYKITLPEDEVSFYSAVERELAKNGIKVNSIKPGKGSKDLKAIDVNFEG
PYYAVLNVFADWRSMGVAVRMVSASLQKDNEIEGYVRGTVTLESAFPKGGEGQ
>tli:Tlie_0861 hypothetical protein (A)
MISSDSWLGALLEFWDEIVHGDKVPRLVKILLAAALLGATVWSGYVFKELTELAKPQIPP
EVKPSPKVAEEAKRLDQVVGKFRATVQARGGSTELSVLASTISRKPFVPPPPPELQEGVS
VTLAKEVTPPLIIVRAIIVNEPDSVALLDVDGLSDGLVVKKGASFGDGQGRIVAISAEKV
VFTWAGQVYEASIEM
>tli:Tlie_0862 type II and III secretion system protein; K02666 type IV pilus assembly protein PilQ (A)
MGRSSVRGFNRNVRSSLPGVLKAVFVLTVLVAVFPLGGASSWAGDAPSQDLANQMPTMLG
LEVTQAGGRVLLMEFKGHKLPLPEVLSTENDQLVLYFLGVTLPSGFWEKDYSLPLLRKVK
LSQEDQGVKAVIMGNMPLGLLKVEGAPPSSLLRLYVGVPSQGGEISLKEEMLLEGAKEFP
GGSKYDPMMITKPVTIEMRDADLRDVFRMLGTMMNINILVDPSVPSSMVTVSLKDVPFRD
ALQYLMRMYEITYAMIGKTMVVGKAESIAKTLGLQQTRGFHISYADPKQIPALLQSITGV
TKFVVDERLRMVYVTGTEAQLDHVKRTLERIDHPGLQVMLQARIIEVSDDGKDEVEALVN
AVYKSWWASFGASGGMIGYYDDNQNTEESVYDPDTDDRTIAPPGELTFPDLSNGALKVLD
AGLRALESSSKAKVLASPSLVTVDGQPAEVKLTQNYIYQSGLDDNGNPEFETEEAGPILK
FTPNVGRSGVVTIQLDIGTGQILEFRKSGQSEVPVTSKRNVKTLVRVRNGEPFVVGGLFS
EQTTRSVTKIPVISDIPLLGELFKIRNARKQNTEVVIIVVPYILEVPSGSVAANF
>tli:Tlie_0863 translation elongation factor P (EF-P); K02356 elongation factor P (A)
MASVVETSDFHSGMKIKWQDGIWEILDCQHHKMGRGGAIVRTKLKNLDTGAIIENSFRSG
ERFERVTFDDKPAQFLYQDGENYVFMDLGNYDQIYIPKDVLGNAVSFLKDNLEVSLSMYE
GRVVGVELPKSVELKVVDTSPGYKGDTVSGGGKPATLETGLVLTVPMFIEVGDVIVVDTR
TGEYIERAKG
>tli:Tlie_0864 hypothetical protein (A)
MTSKERIAYLEGLLEGLKVEDEDTRRVYEAIVEALRALSSEIEEHEEVLTEQQEFLGELA
DYCEELEEDMSRLEEGLGEEWEEEEYEDDEDLDYPSVTCPECGYVFFYDPEEYEEEEELQ
CPECGFLMDLPKE
>tli:Tlie_0865 protein of unknown function DUF322 (A)
MEEKEKHLTEEETSEGLESTETLDSSTVTGSVKISEEVIAQIATQALLSVKGVQPASPGL
VANLRLGKKSSSGVKISVHDGEVPSIAVEAYVTVKYGLRIPDVAWDVQESIKKNLEQFTG
YTVKSVDVYVQGVFFESPQKEEETAQSSAETEGTSPPERSEL
>tli:Tlie_0866 hypothetical protein (A)
MFFYWKDGPFGRLWVSKKGLQDVVERFLPEKSRCAELFFDGERSLLTLSIELQGDLLEED
AKRIERDLACEFSSIGIEKVVLNVVKTEDAKGVEALLANRLCGRFGMDKPVFWAVLAGAV
SAAFQLGLRGILCALGWSVAGFLVSFFLLSDEGKKITSKIMSFFKRDK
>tli:Tlie_0867 NusB antitermination factor; K03625 N utilization substance protein B (A)
MSRSFLPQKRRRAREIALQILYSLDVREGLEPDEAISLFPFKDEEPSVTSYAIKLIKGTW
ANKENIDMLIRTYITGWRPERMVVVDLVAIRLALYEGWIEKSVPMAVAISEAVELAKHFG
TEDSGRFVNGVLGRIVRSLQEESSGDNDSEG
>tli:Tlie_0868 Exodeoxyribonuclease VII large subunit (EC:3.1.11.6); K03601 exodeoxyribonuclease VII large subunit [EC:3.1.11.6] (A)
MIVEFDVDQLTGYIRDLLEQDANLRNLRVIGELFDFKVHSSGHVYFTILGKESRLNCVLF
KSDARDVPKWPQKGDLVAVEGRIGLYPPRGAYQLYARRLVPIGQGAIARAKEELRLRLEK
EGLFDIRLKRPIPKLPLKAAVITSPTGAAVKDVIKVSSVRFPQCELIIVPCLVQGLDAPK
SIVNALRKVQYIEGLDVALLVRGGGSRDDLSPFDDEAVVRAVRLCPVPIVTGLGHDIDLT
LADLAADLHAPTPSAAAERTFPDRFALLHSLENLKSAMTRGVKTRLNERTSRLEHIFCYI
QNIVNDKYLWRNRSLLESLSRELAKNTQRKVESHKLSLARAVDGLDGASPLKILSKGFAY
CRDEEKNKISSALQVTLGENIVVQFIDGDIKACVTDKVPVDRRLLD
>tli:Tlie_0869 methylthioribose-1-phosphate isomerase (EC:5.3.1.23); K08963 methylthioribose-1-phosphate isomerase [EC:5.3.1.23] (A)
MLPDTLRWNDKTKQLEILDQRRLPREVSYLRCSTVEDVARAIETMAVRGAPAIGIAAAYG
VVLTNPMTHDALKESLSRLARTRPTAVNLFWALNRMEKVAEGTKEALLGERLLTEARQIH
FEDIEINRRIGINGAKLLPDTSIVITHCNAGALATGGYGTALGIIRAAKEQGKNIKVYVD
ETRPVLQGARLTAWELFQDGVDVTLICDSMAPFVMKKEKIHGVIVGADRVARNGDVANKI
GTYGLAVAAKYHGVPFIVAAPVSTIDPACLEGDKIPIEIRKAEEIRKLPGGMEVPEEIPV
WNPAFDVTPKELVTAIVTERGVLYPPFEEAIARLFA
>tli:Tlie_0870 adenosylhomocysteinase (EC:3.3.1.1); K01251 adenosylhomocysteinase [EC:3.3.1.1] (A)
MKLDSTLVEEGLKKINWAWNFMPVLRSFEEEYQKDQPLKGERICTCLHLEAKTACLLLTL
KKLGAEVSAAGSNPLSTQDDVCAALVSKGIFVYSRRGMSTSEYVENLNKALDIEPTIVID
DGADLIALLHTERQNLLPRIRGAAEETTTGVTRLKAMEASDDLSLGVIAVNDAKSKFLFD
NRYGTGQSVVDGILRTTNVLIAGKIVVVAGYGWCGRGVAMRMQSLGAKVIVVEVDPHKAF
EALMDGHSVMSMKEAAPLGDIFLTLTGNRDVIRREHFEVMKDGAILGNAGHFDVEINKNH
LEEMCESKAVSRKNILTYTLKDGRRLHLLAEGRLVNLAAADGHPIEIMDLSFSTQLLCAL
HIRKKTLEKGVIPVPEEIDRLVMKRKLKTMGVTLEEMTAAQRGYLRSWKE
>tli:Tlie_0871 amidohydrolase; K12960 5-methylthioadenosine/S-adenosylhomocysteine deaminase [EC:3.5.4.31 3.5.4.28] (A)
MRTLLRRVYYVDAFMEEAKRGDILIDGDSIVEIGEEIPISEDMEVLDCKFKKAVIPGLVN
AHTHAAMTLLRGLGEERPLKEWLEEKIWQVEAKLTPEDIYWGTSLALLEMTSMGVTAFAD
MYFEMEEVGSAAQQFGARCALAKGIIGTDESNVEKTLSLIDHFKGQELVNVQIGPHAPYT
VPAEMYKRLCDLALDKGVGVHTHFMEAPWERGFLMEKYGMTPVDFLENSGLLSVPVALLA
HCVWMEEEEIEKMSCPSVQVAHNPSSNLKLGSGIAPLRGYLDRGVTVSLGTDGAASNNRL
DVWEEMRLAALLHKGKELDPTCCKAKEVLKMATFNGARALGFDKVGRIERSWKADLAMID
LDKPHYVGFDCANLVHYLVYAGSSADVVGTMVNGVWVYYHGNYKYKEAEFVRERAQKSRE
RICS
>tli:Tlie_0872 alanyl-tRNA synthetase (EC:6.1.1.7); K01872 alanyl-tRNA synthetase [EC:6.1.1.7] (A)
MQARSGKELREMFLSFFESKGHKRYPSFSLVPDDPSILFTIAGMVPFKPYFLGQKTPEVT
RATTSQKCVRTNDIDNVGRTARHHTFFEMLGNFSFGDYFKKEASLFAWEFLTERVGLDPD
RLYPTIYKDDEEAFEIWNKVVGVPANRIYRLGEEDNFWSVGPVGPCGPCSELIYDQGPEF
SCGSPDCGLECDCDRYLEVWNLVFMQYNRDEEGNLNPLPKKNIDTGMGLERLASVVQQVK
GDFETDLFKPLVAKASSIMGVNYGAGGREDMAVRVVSDHLRAVAFMIADGIMPSNEGRGY
VLRRILRRAVRYGRLAGVERPFLTELLPVLNEIMADPYEELILHKNLIEQVIEQEELRFG
RTLEQGTTLLEEEIRNVKSSGGKTLSGVVAFELYDTFGFPFELTEEICKEAGVEVKFEEF
QKEMEKQRERARAAWAKSESNKIEMDEGLLKDLEPSEFTGYEKEEDEGKVLAVVVDNEKK
EACAEGQECYVVLNKTPFYGEKGGQVGDEGVLEWQPGGRAKVLDTQVSSGGHYVHKVRVE
SGKLKVGDFVVAKVDSGRRKKIKAHHTSTHLLHEALIRVLGDHVRQAGSLVAPDFLRFDF
THVKPMTKDEIKEVENIVFGVITDNLALETHITNIEEAKKLGAKALFEEKYGDKVRVIVV
PGYSAELCGGTHVNRTGDIGVFKIVKEEGIGAGLRRITALASDAAFLKFQEQAEKLDELS
EILEAEEGQLKEKALSLLEQRKKLQDEVERLNVEKAQLAVDEMLQKAVEVEGVLLCSGIF
DELPPNVLRQVGDKIRNSRKSSVAILASKAKDQVTFVVMADKDAMAKGVHAGKLAKSIAQ
LLGGGGGGRPDVAQAGAKKVDGVKEALNKAIDILREMIG
>tli:Tlie_0873 Holliday junction resolvase YqgF; K07447 putative holliday junction resolvase [EC:3.1.-.-] (A)
MKRFLGLDIGTKRIGVSVSDPLGSFAQGVAVLDATRDWMAELDKLVAHYKVGVIVVGMPY
RTDASVGPEALKIKDVVSSLRQRYPDLDVVLWDERFTTTIAEKAMIEADVKRKKRRQNID
MVAASIMLQDFLEHYSKGGS
>tli:Tlie_0874 DNA mismatch repair protein MutS; K03555 DNA mismatch repair protein MutS (A)
MSVPKGVKLTPMLKQYDYWKRQYPDCLLFFRMGDFYEMFFEDAQKASSILGIALTARDSA
REIPMAGVPYHAAENYIYRLIKAGFKVAICEQVTEPDGKNLVERKVVRVITPGTFVPADL
PMESKLAAVRIKDKVMYLALLNCSSGRLEAATLPEEDGLGLLCSFAPSELVIPKNLKEDT
RKKLLQFMEPRIVEKDPDDFDPKEGARRFCSEWGIATLEGFGFQEDDGSIGAAWAAYSYL
RETQFGVVKHIKRIHKSHFSSELIMDYSTQKNLELIEGDKLTLFSVLNRCGTPMGKRLLK
EWLLHPLVDHEQIRKRHDGVEKLLQNWTELQRLREVLSSCGDAEKALSRLGMGLGAPRDL
GVIRDTLGVLPGVMEVVRGAFIDEVLDIPGDPRDLRAKLESALCDELPKNIKDGNVIREG
FDQELDSLRYLRSHSGEELNAILEREREKTGIKNMKIGFNKVFGYYLEISKSYLDKVPQN
YIRKQTLVGGERFITEELKELEEKLMTLDIQIEAREKVLYESLVQEVLENSSTIQDISDF
IATLDVLCSFAVKARECNYVRPAINDGYVIALRDARHPVVEEALGSRAPFTPNDVLLDSY
GKRIAIVTGPNMAGKSTYLRMAALLVIMAQAGSFVPASKAEIGIIDRIFSRIGAKDELAR
GKSTFMVEMVETANILRNVTPRSLVILDEIGRGTSTYDGISIAWAVLEYLHKVCDGMPKV
LFATHYHELASLADSLPGLFNLSLAVEETEKGIVFLYKLEPQPADKSYGVEVAKLAGVPE
AVIKRSMELLRRFEEERNFKELGGEGQVDNGVKVKQLGLFLPEAEDLVRDIASLDPDNLT
PLGALELLYKLKDRAKEIIGEN
>tli:Tlie_0875 DNA mismatch repair protein MutL; K03572 DNA mismatch repair protein MutL (A)
MRRIEKLKPDVSARIAAGEVIESPASIVKELIENSLDAGATTIKIALNQGGKSKIVVEDD
GVGILFNDLPLAVERFATSKISDVDDLGHIGTFGFRGEALGSIAAVSRLEIRSMAREEAE
GGLLICTGGKVELHRRINTFPGTRVQVEDLFFNFPARRKFLKSSQGETRRVSSVVRDYAV
AFPDKVFTLMSEDRVIFSTEGNTEERTFLDILDKIWPSHCPIQQGKVDFVPVKITAFWQP
LREGTRVNLTVFVNGRRVQDSVVRAAISSFGQAASGLWFVIVEVPPEDLDVNIHPAKAEV
RFKNSGEIYKAASKLVEDMLMGSKQMFSIPLRPSSEGRPVLAQTEDDGEEPQKWERDLGE
NLGGNGPEEVHDTDHGETFLQFVDEDEQHVRFLGRLSSGYLLYEYSTNFVLLDPHASHER
ILFEFFLSRIRDGSRQNIYPELELPPSVSEVAREWVKILEEWGFSFKEREGVLYLSGVPA
GISEKNLSPIGVLRLALDAAEKTAGEDLAEVFAEGLASEACKGAIKITKIIEEKEALALW
NELFACKKPQACPHGRPTHVVVTAEDMERLFRRK
>tli:Tlie_0876 tRNA delta(2)-isopentenylpyrophosphate transferase; K00791 tRNA dimethylallyltransferase [EC:2.5.1.75] (A)
MNMRSGNYLLSIIGPTAVGKTALSLKLAEALDAEIISVDSRQVYKYLDIGTDKVSEEIRS
RIPHHLIDVVDPKEVFSAATFVEMTLKVIKDIRQRGKIPILVGGTPFYYSALFDGILTES
LPKDEKVRKELELLWNQGCKEELRERLKRVDPKIYDKVHPNDGRRIIRFIEVFILTGKPM
SWWSSFAKKQKSHFRPLYLGLYRNRQALYRAIEERVEKQFSEGFVEEVGRLLSMGYDEKL
PAMQGFGYKELVLFHRGVLSLDEAKQGDIKATKAFARRQMTWFRRFSPSLWYDVTDRVPY
QDIRQVVERWRTILNW
>tli:Tlie_0877 4-hydroxy-3-methylbut-2-enyl diphosphate reductase (EC:1.17.1.2); K03527 4-hydroxy-3-methylbut-2-enyl diphosphate reductase [EC:1.17.1.2] (A)
MVEPKVILADPIGFCFGVERAVNLLEEALKVHGKVYCIGSPIHNPQETARLENKGLVVVD
SGEEIPNGSAVFVRAHGLPEGDRRELLNRGHSLIDGTCPFVFKAQKKASFLISQGYRVLI
LGDKDHPEVKAITQHLGERSSVVLPGEPLPEEVSGGKVGIISQTTQRLEDLANLVQLVVP
KASELRVYNTICGATEARQKAVAELAGITDGVVVIGGKNSANTRKLFEIALERNNQAIWI
EEASELDWRWLEGKSIIGVAAGASTPDWLIDDFLKLLGKAKGVVKEDGR
>tli:Tlie_0878 SSU ribosomal protein S1P; K02945 small subunit ribosomal protein S1 (A)
MLMDENKQNKENFEMSNNKPQDTQAPKPQENEETMENIFEQYIADDIRRGKVVEGVIVDA
TDGGWLVDVGFKVEGFLPKNEWSQGILVEEKETPQKGETVTVKVVSIKHGEESQLIVSRW
RCEFDRRWNELEKHLEQSDIVTVKGLRKVKGGLIVDCLGLEGFIPISHTSEEGKSVNLSK
LVGGTFDAKVIEKDRRKRRLVLSRRVILEEERSKLLDEFYGKVSEGDVVEGTVSTVTSFG
AFVDLGPIEGLIHNSELSWQKNVNPRDVVSKGDKVSVKVIGIDREKNKISLSLKQLQPDP
WESAKEKLSVGDIVKGTVTNVMDFGVFVEVLPGVEGLIHIGDLSWHRIKHPKEVVKKGQT
IEVQVLSLDWENKRIGLGLKQLHDPWKNIEERYQVNQDYPVKVVRLTDFGAFVELEQGVE
GLIHVSQIARKRVEKPSDVLSIGQEVQARLVDMRPQERRIRLSIAAIEEEKYRKQREEEK
KQRMAEQAKSKPQFASDEDNVSVTIGDILGDFLK
>tli:Tlie_0879 peptide deformylase (EC:3.5.1.88); K01462 peptide deformylase [EC:3.5.1.88] (A)
MTTLKVRIYPDPILRKEAAPVEVFDGELEKFIKEMFDVMRKEDGVGLAAPQVGVSKQIAV
VSYGGQDYVLINPKVLESSGSERREEGCLSVPGIYEEVERPYRVVVEACNEKGKVERIAA
EGFLARAFLHEIDHLRGKLFIDYLSVLKRQIIKKKMRKHWKE
>tli:Tlie_0880 methionyl-tRNA formyltransferase; K00604 methionyl-tRNA formyltransferase [EC:2.1.2.9] (A)
MLAFWFMGSGGFAARCLDQIVGSVPISLVVTNVPSKAGRGLKERPTPVDILASSLKLNVH
RTSNLSKDELLIALLKDHSPEGIFVIDFGHIVDEPYLSWGKVGCFNVHPSLLPRYRGAAP
VQRAIMNGDRRSGITVFKLVKKMDAGPILLQEEVEIPINATAGEMLEFMAVKGGKILLDA
LQLFLEGKIVPKEQKEEEATYAPKIDKAESKLSWDLPSEKFHNIVRALNPNPGAYLMYRG
KRLKIWKTLMANAVEGAPGQVVALDKGFPVVSCGEGAVTLMEVQMEGRKRQDGASWFLGA
GLKEGDMIL
>tli:Tlie_0881 putative ATP/GTP-binding protein (A)
MIIREDIVKDLVAKYPWPKAIAVTGALGSGKTEWVLNLAFALKATAVPVTVADVDIINPY
FCVRQIQTRLEEEGLTIIAPPESAKWSDMPVLSPKVGWALKDPEGKLLMDIGGDAIGVRA
LKQFSDLLEDVGYMLMLIVNTFRPQTSDTQGIADMIRRMESISSLKIKALVANCHLMEET
TVDELVHGINKAREASKELSLPLLYATVPPSLHSEMDRISSVIDVPLWPLERRMMLPWEE
DYMWTRQ
>tli:Tlie_0882 4Fe-4S ferredoxin iron-sulfur binding domain protein; K00176 2-oxoglutarate ferredoxin oxidoreductase subunit delta [EC:1.2.7.3] (A)
MAKGRIEVFEEYCKSCGLCVAACPMKVLRISDKINSKGYRPVEQFKEGCIACKMCATTCP
DAAIEVYKIEDSQ
>tli:Tlie_0883 pyruvate flavodoxin/ferredoxin oxidoreductase domain protein; K00174 2-oxoglutarate/2-oxoacid ferredoxin oxidoreductase subunit alpha [EC:1.2.7.3 1.2.7.11] (A)
MARVLMKGTEAIAEAAIQAGCKYFFGYPITPQNEIPEYMSAKLPKIGGAYVQAESEVAAI
NMVMGGGATGTKVMTSSSSPGISLMSEGLSYIAGCEIPAVIVNVMRAGPGLGGILPAQGD
YFQATKGGGNGDYRLLVLAPSTLQEAVDLTQLAFDLAFKYRNPVMILADGFMGQMMEAVE
INEYKGQEFDVVPWALGNMEKRGKRTILKSLHLNPEDLEKHNFKLNEKYKRMQEEEVRYE
EFHAEDAEVLIVAFGTTARIAKSAILNLRKEGKKVGMIRPITLFPFPYDAVKEKSDKAKH
VLVIEMNMGQMLEDVKLAVGERAPISFFGHAGGIAHSVQEIEDKIREIL
>tli:Tlie_0884 thiamine pyrophosphate TPP-binding domain-containing protein; K00175 2-oxoglutarate/2-oxoacid ferredoxin oxidoreductase subunit beta [EC:1.2.7.3 1.2.7.11] (A)
MKETKVYERPKSWKKDVHTHYCPGCGHGITHRILCEVIDELGIQEKTIGIAPVGCAALMY
DYIDVDFCEAPHGRAPALATGLKRTRPDQIVFTYQGDGDLASIGTAEIVHLANRGEKVTT
IFINNAIYGMTGGQMAPTTLIGQRATTCPEGRDPNLTGYPIKVCELLATLKTPAYIARVS
VAQPKYIIEAKKAIKKAFEYQISGKGYSFVEVLSNCPTNWGMQPVKAFEWTVSAMMPYYP
LGVFKDFDKEAE
>tli:Tlie_0885 Pyruvate/ketoisovalerate oxidoreductase, catalytic domain protein; K00177 2-oxoglutarate ferredoxin oxidoreductase subunit gamma [EC:1.2.7.3] (A)
MGGFYRSLIAAGFGGQGIMVLGQLVAYTAINEGRHVTWIPSYGPEMRGGTANCGVVVSDE
EIASPVVAEADVAVIMNNPSLEKFKDKVKPGGLLIYNSDLVNYADPRTDITVLPVPAHSV
ALSLGSEKVSNIVVLGALVEASDIVSKDVCLETLKEKLGKRKPEFLPMNLEAYKKGQEIA
REYLSKGKE
>tli:Tlie_0886 NUDIX hydrolase; K01515 ADP-ribose pyrophosphatase [EC:3.6.1.13] (A)
MSGHSMQEERIYTNKVYEGRIVNLRVDGVLLPSGRKTLREVVEHAPAVGILAVTEDEKIV
LVRQYRYAVGECLVEVPAGIVEAGEAPEATAERELMEETGYKPGKLVEICRVYPSPGFSN
EIIILFLATELVEESLEQDDDENIEVALFTKEEIMEMIEKGKIKDSKTLLAIFWYLNCQK
>tli:Tlie_0887 integrase family protein; K04763 integrase/recombinase XerD (A)
MPTQKDSSLLEGFLKYLRYERGCSENTLKAYERDIKRWFDYCEKKGLSGFLPSHDAARDF
LRHLKKMNLSRSTIQRHAATLRSWGSYLFYEGLSDASDFKVPLPPRGKVLPQILSEGEIL
RIIDACSGGTPLGLRDRAMLQVAYGCGLRASEVTSLKVNDVDFQSRSVRPLGKGMKERVV
PLLGEVAETLKAYMSQARPMLDKAMSEFVFLSKNGNPLRREDFWKIVQKRGKAAGISSAR
LHPHVLRHSFATHLLRRGMDLRTLQELLGHASIGTTEKYTHFDLELRDIYDKTHPRA
>tli:Tlie_0888 inosine guanosine and xanthosine phosphorylase family; K03783 purine-nucleoside phosphorylase [EC:2.4.2.1] (A)
MSTFEKVQVAKEYLKSKIKEVPKYVIVLGSGLGSFVECLEEVIEIKYEEIPGWPISTAPG
HAGALIYGKKEKVPVLVMKGRVHYYEGYSMEDVVFPVRVFGAMGVKYYIATNASGGINRM
LSPGDIVLVEDHINFLGDNPLRGRNIDKWGPRFPDMTEAYDRRVMALAEKCAHDVGEKLK
KGVYIAFTGPSFETPAEIRMAEIMGADVVGMSTVPEVITARHMGMRVCVFSCVANYAAGI
TDSPLCHEEVLEAMEKTAGRLNAILERLITSLEEEDA
>tli:Tlie_0889 thymidine phosphorylase (EC:2.4.2.4); K00756 pyrimidine-nucleoside phosphorylase [EC:2.4.2.2] (A)
MLDILAFIEQKRDGKVHDSIQIENFVRGCMDGSVPDYQIAAWLMAVYFRSLNSEELISFT
RALADSGDKIVFPEDMVVLDKHSTGGVGDKTTLIVIPIVSSLGVPIAKLSGRGLGFTGGT
IDKLSSIPGISLQLEAREFINQVMEIGCAISGHSKALAPAEGFFYALRDVTGTVPSIPLI
ASSIVSKKLAGGANRFVFDVKFGNGAFMKKKDESIALAETLVGLAKAFDKKALALLTNMN
APLGRWVGNSAEVQEALDVLRGDGPQDTRNLCLSLSAAMLLIADRVKTMEEGIACAQKAI
ESGKALRQFKKLIEFQKGRLSDAVLAGEEMMPLAGKIAEVKSDREGYITACNALNVGLAL
RKLGGGRMKKGENIDLTVAIELLKKTKDHVDAKEPMARIYFNNENSLEEALNLIRDAFVV
GEAPPSSELLVERIIGID
>tli:Tlie_0890 RNA polymerase, sigma 28 subunit, FliA/WhiG subfamily; K03091 RNA polymerase sporulation-specific sigma factor (A)
MTSPGSKNKELTLSKEDIFFVKSIAKSLISPHSPDFDDLVQEGSIAFLRALATYDENKAS
FRTYASRCVKNAMLDYLRKKTRLNMRELAETWEYYPLKEPDDILDLKIELEALKEKLTDT
ERKALDAVLLCGSIKNASSHLNWHPKKLENAITRVKKKAQRA
>tli:Tlie_0891 Acetoacetate decarboxylase (A)
MLRDFKLKGFSYPLTPKGISSVIPSFPWHYGTEYLNILFRADPSVVREFLPEPLELGPDP
GLCYAAFSKWWSVSEEAKDMPSINPERTQYREAAIWASCSFKGNPGQICLFVWVDNDFTM
ARGWFMGFPKKLGQVYITEYHDLNPAMPHKKEGTVFKGIASANGERLMEGTITLESRINP
SDLPYVMTSPLYHIRHFPNITNPNEAPSVLELVKLKAENKRLGKDIWKGSGTLKFYESEI
EEHFLLRPKEVLDAYMFSSGYTFPGGEVLYSWV
>tli:Tlie_0892 nucleoside-binding protein; K07335 basic membrane protein A and related proteins (A)
MLRKVMLCFAIACLVFGSAVAYAGEGIPEEDLVAGFVYIGPIGDGGWTYMHDLGRLEMEK
AYPKMKTFFAESVPEGPDSARVMETFVRNGAQLVFATSFGYMDFVQEVAKKYPKVKFMHC
SGYKRAENVGTYFGRMYQARYLSGIVAGKATKSNVIGYVAANPIPEVIRGINAFTLGVRK
VNPQAKVKVVWLFSWFDPGKEKEATLALIDSGADVIAMHADSGAAPQAAEEAGVYVIGYN
NDMSKYAPTKHLTAPVWDWGKVYTYVAGQVIKGTWKSEDIWWGLKEGLVDLAPFGKEVPE
SVKEMVKAEKDAIINGKHVFVGPIKNQKGEVVVKDGVAMTDEELLGMNWFVEGVEGDVPN
>tli:Tlie_0893 nucleoside ABC transporter ATP-binding protein; K02056 simple sugar transport system ATP-binding protein [EC:3.6.3.17] (A)
MKANPIPLVEMKGITKGFYGIRANDEVDFDVRPGEIHTLLGENGAGKSTLMNILCGLYTP
ERGTIKVNGKRFIFRSPKDAINAGIGMLHQHFKLVPVMTVWENVALGDEGLPQILPKNQI
IEKIKELSDLYGLKVNPTAFVWQLSIGEQQRVAIVKLLYRQARILILDEPTAVLTPQESK
HLFKVIKRMAEEGHGIVFISHKLDEVLEISDRITVLRKGRNVGTVDKSEASKEKLAELMI
GKKVAFIINKPIQNPGKNVLEVKDIKVLGDRGRLKVDGISFNLKQKEILGIAGVSGNGQE
ELAEVLTGLRKPVGGKVFVDGDDVTGGNPRDFMKRRVSYIPADRKGTGLVANMNLRENVA
LRKYWKSEYTKFKFFINWERIAGHTGRLVERFNVANPSLSYPVRLLSGGNMQKLMLAREL
SDNPRVIVAVQPTWGLDIGATHYVREVLISQREKGSGVLLITDDLEEILALSDRIAVIHG
GKFVGMVNDPDKVTEEELGLMMAGTELEKYPVCDLKEDELE
>tli:Tlie_0894 nucleoside ABC transporter membrane protein; K02057 simple sugar transport system permease protein (A)
MPRLIIERRFKTPLVLNIILPLVSIALALLVSSFLLLALDVSPVKALKGIINGALGSWYG
VSEVLVKATPLIICGVAVALAFMMKVWNIGAEGQIYLGALASAAAVRYFPVNNMLVMLTI
MAVAAILAGAFWGGIAGYLKARWNVNEIITTLMLNYVAIHLVDYFVYGPWRDPSSLGFPM
TAPFPDFARLPTFGGTRVHAWIFLALILVVLYRVIIRWTRWGFEIRVIGENQRAALYAGI
PYMKNVVLVMAVSGALAALAGMGEIAGLQGRLQHGFSPGYGYTAIIVAWLARLNPWGTVI
VSIFMGIIMVGGETLQVIMRLPLASVQVIQGLILLFVLGSEFFRNYKIRILSGDGQ
>tli:Tlie_0895 inner-membrane translocator; K02057 simple sugar transport system permease protein (A)
MDALITILAAAVRSGTPILYATLGEILTERAGVLNLGLEGLMLMGALSGFWVAYTTSNVV
FAIFVAFLVGAAIALVHAFLCVHLGANQVVSGLAITMCGTGASSLLGRGLVGETIKGIGG
VPIPGLSKIPIIGPVLFNHDPLVYLSYLLVIGMGWFLYSTKAGLKLRAVGEAPEVVDSVG
LDPVKLRYLYTILGGGLAAVGGAYLSLVYTKMWGEHMTAGRGWIAVALVIFAVWHPARAA
LGAYLFGGVGALQLRMQAAGTSIPAPLLLMLPYLLTILVLLGISIKKGKGIFLGAPSALG
VPYQREERT
>tli:Tlie_0896 Xanthine phosphoribosyltransferase (EC:2.4.2.22); K00769 xanthine phosphoribosyltransferase [EC:2.4.2.22] (A)
MTNSEEKYKKVYPVSWQQLHQDCKALAWRLLDLGTWDKIVAVARGGLVPAAIIARELEIR
FVDTVCISSYTLRTQGETRILKEIKRDEKERILIIDDLVDTGSTARVVRKMIPGAHFATV
YAKPDGRPEVDTFITEVSQDTWILFPWDSEPQYHYIKPIVSQK
>tli:Tlie_0897 cysteinyl-tRNA synthetase (EC:6.1.1.16); K01883 cysteinyl-tRNA synthetase [EC:6.1.1.16] (A)
METITIYNDLTRTKEPLVTQKKGKVGIYTCGPTVYDYFHIGNARPFIVFDAFRRFLEAQG
YEVTFVQNFTDIDDKMINRAKELGITVPQLAEKFIEAYYEDADALGIKRPTVAPRATEHI
DEIISLIEKIMKNGHAYVVNGDVYFDVQSYPEYGKLSKQTLEELQSGARVEINPNKKHPL
DFALWKAKKPGEPSWPSPWGEGRPGWHIECSAMAIKYLGETIDIHTGGSDLVFPHHENEI
AQAEAATGKPFVKYWMHNGYLMINAEKMSKSLGNFLTAREARKKFHPVAIRLFMLSAHYR
TPLNFSVENLINSAKGAERIRNCWNELLNAEERCYDSGTSMGETETINSLKEKFDSNLKD
DFNTAGAIGVLFEAVKIVNQVLKGNNFDKNFIDSAKALMRYADEILGIIDINNTLKAENE
STELNEELINELIREREEARKQRNFAKADEIRDKLSSMGIVLEDTPSGTRWKRALH
>tli:Tlie_0898 excinuclease ABC, C subunit; K03703 excinuclease ABC subunit C (A)
MAIDALRNKINSMPNRPGVYLMHNSSGEVLYVGKAKSLKKRLRSYLRHSSFSSPRLRKLT
KEVEDISVIRTENEAEAFIVEARLIKLYQPFYNVELKMGEKYPFIKITAEDFPRLIITRH
KEDDGSMYFGPYVNVKQLRQLLRIINRYFPIRDCGKIIGDGTPIQSRPCIRYSLGQCPGP
CAGLCDRREYQENVADIILLLNGQSSELVSRLRNRMDRAAKNLAFEAAARLRDAIRVIWR
FSRQKTSSLFLETSSDELWKPLLRLQTVLQLRTVPWRIEGFDISHHAGKETYGACVVFEQ
GLPNPSLYRKFSVSQRDAPDDFRAIREVVFRRYKRLKEAQDAFPQLILIDGGKQQLRFAV
EALEEAQVEGIDVVALAKKEELLYVPGRDEPLSLHRDDEGLKLLQRVRDEAHRFALAAHT
AASRRRFSRSSLEDIPGVGKIIASRLIAKFGSVANIAMATPEEVAQVKGVSILMANKILE
ALKGAKDGKQEEQV
>tli:Tlie_0899 diaminohydroxyphosphoribosylaminopyrimidine deaminase (EC:3.5.4.26); K11752 diaminohydroxyphosphoribosylaminopyrimidine deaminase / 5-amino-6-(5-phosphoribosylamino)uracil reductase [EC:3.5.4.26 1.1.1.193] (A)
MGNKKNKYKDSYYMRMAISLASRGTGNVSPNPKVGAVIVKEDEVVGFGWHRQLGGNHAEV
EALAMAQENAKGATVYVNLEPCSHYGKTPPCAPRLVEAGVSRVVISMVDPNEKVNGKGIS
ILEQAGIQVDIGIEREASVWLNRGFIKRVKTGRPWVILKAALTADGNIAMQNGYSKWITN
EFSRTSAHLLRAECDAILVGAGTVIKDNPRLDVRDAPGKSPLKVVLDSRYRVPITSKVFD
RGRTIIMGSELMFKESSFASYRDRDNSTVEIMFAQSENNGKVDIERVLQLLGDLGVNYLL
VEGGAEVFSSFVSRRLFDEISLFINPSFMGKGIGMTRNVNVTSLEDRIGFNVLRVSNLEG
DLWIEGVSKCSQDLLRM
>tli:Tlie_0900 riboflavin synthase alpha chain (EC:2.5.1.9); K00793 riboflavin synthase [EC:2.5.1.9] (A)
MFTGLIEDVGKITSIIARGDVTVVEIGDTFIASELKRGSSVAVSGACLTVVEVVSSNRFK
VEIMEETRNRTTLSKARIGLRVNLERALPVQGRFDGHIVTGHVDTLGEVVDIVDKGRTRQ
IFIKVPSEWVKYIVEKGSVAVDGVSLTVISVEGDTFSVGLIPTTLADTTIGSVRKGDRVN
IECDILAKYIARLISSDNKSPPSDEGSYGLSLERLRELGW
>tli:Tlie_0901 3,4-dihydroxy-2-butanone 4-phosphate synthase; K14652 3,4-dihydroxy 2-butanone 4-phosphate synthase / GTP cyclohydrolase II [EC:4.1.99.12 3.5.4.25] (A)
MADKKIFSSIEEALEDIKKGKMVIVVDDESRENEGDLVMAAQFVRAEDINFMAKHARGLI
CVPITEEKAKLLGLSPMVEDNSDPHGTAFTVSVDARDGTTTGISAEERALTAKLLSRPDV
KPEMFRRPGHVFPLIARNGGVLKRAGHTEAAVDLARLAGCEPVGVICEIMNEDGTMARLN
DLEEFSKKHGLKIISIEDLIRYRHRRDKLVEKAATVNLPTEYGIFVAHAYRSLLDSDTSS
LLHIALVKGEVRGRDGVLVRVHSECLTGDVFGSLRCDCGPQLHTTMKMIEEEGCGVLLYM
RQEGRGIGLLEKLKAYELQEKGLDTVEANEALGHPPDLRDYGIGAQILVDLGLHRIRLIT
NNPRKIVGLEGYGLEIIERVPLMVEPNEYNKRYLATKKQKLGHMLHLKDFIG
>tli:Tlie_0902 6,7-dimethyl-8-ribityllumazine synthase (EC:2.5.1.78); K00794 6,7-dimethyl-8-ribityllumazine synthase [EC:2.5.1.78] (A)
MRVFQGKMVGTGLKFAIVVSRFNELISSRLLEGAKDYLLRHEVRHQDIDVVWVPGAWEIP
LAAKECALMGIYDGVIALGAVIRGNTPHFDYVASEVAKGLAVTGLNQRVPVTFGVLTCDN
LEQALERAGSKAGNKGVEAASAALEMANLLKKLRNEQGDDKDA
>tli:Tlie_0903 seryl-tRNA synthetase (EC:6.1.1.11); K01875 seryl-tRNA synthetase [EC:6.1.1.11] (A)
MLDIRLFRDNLEGLKQMLKNRGYDYPVEEVASLDEERRRILVEVEELKAERNRGSKEVAE
AKAKGMDVTHLKERMKSIGAKIKELDEKLSKIEKKLEEHLLRIPNWPHSSVPIGPDETYN
VEIRRWGEPKEFEFPPKPHWEIGESLGILDFQRGVMLAESRFTVLVGLGAKLERALINFM
LDLHTKEHGFKEIEPPFLVNSETMQGTGQLPKFADDLYSCAGEDLWLIPTAEVPLTNMHR
GEILSESSLPLYYTAYTPCFRREAGSHGRDVRGMLRQHQFDKVELVKICTPEKSYEELES
LTQAAERVLQLLELPYRVVCLSTGDMGFAASKTYDIEVWLPSQGKYREISSCSNCEDFQA
RRMNMRYKPSEGGKSRFVHTLNGSGVAVGRCLIAIMENYQQEDGSFIVPEVLRPYMGGIE
RIG
>tli:Tlie_0904 glycosyl transferase, WecB/TagA/CpsF family (EC:2.4.1.187); K05946 N-acetylglucosaminyldiphosphoundecaprenol N-acetyl-beta-D-mannosaminyltransferase [EC:2.4.1.187] (A)
MYLLFAFVILMPIGMFLVQRQIKKLLAKDQYYYIKDLLFVGVWAVAALWLKGEGLLPVVA
LGVLGASLGMFQKYFPSRWWVLSYFLIGFMFALLGLKIEFIRFAGREYVYFQWWMSLIVT
SLWVGLYPLLIQELDRIPGLAGFLLAVTWSLMLLVTGFSGQNLGGAFQMSLLAVFILGVF
WSRHGHAYRRLGEPLAAMWGILIAGTSILGVSKGVTFSTMMMLPLGLFAVPIVEKSLHFI
SLALDVNRESTVSLYRKFLDKGYEHATAVKLVGLISAALGMTVAAIQMRGQNDVFMLLGL
ITPGALLGYGWLTLRRKHKSLTSERRPKLWGIPIDNVSSDYAVSKVVNWIRLKQGGKYIV
TLDALATLRARKDKIYAKCVKDADLVLPDGKGLTFALRFLGMPVQERIAGIDFVEKMCRI
AAYEKVSVYFLGGAEGIAAKAAENMAKKYQGLEIAGVHHGYFDETEEPKIIEHIRESGAS
FLLVALGVPKQEIWMNRHREELEGIVAIGVGGSFDVLSGKLRRAPLIWQRLGLEWLFRLI
QEPWRWRRVKALPLFGILVLLTKLGFDRGWYEDGN
>tli:Tlie_0905 CBS domain containing protein (A)
MKMEINAGSLMNKDLTALSEDELIIDALHVLYSQRLSGVPVVRDDWVLVGFLSEKDILQG
AVPTYLEVLAQSTFLDDCEGNLLQRLCAMGKQKVKDLMTKDPVYVTPEASLMTVADLMLR
KKIKRLPVVQDGKLVGIIDRGAFFEFIMEGDLYETME
>tli:Tlie_0906 hypothetical protein (A)
MRLWSKQKKEEKAKEQIWDVSSELVAFKEQLEVRYEEEKAKLEVQRREAEEKLKLMSDET
IKKSLNEWQKMEQKLEDELQRYKLEVEEKIRKEMNNIDKRSLMYEIGELALKELVGKDVE
AVT
>tli:Tlie_0907 V-type ATPase 116 kDa subunit; K02123 V/A-type H+/Na+-transporting ATPase subunit I (A)
MILDMLRIAVWGLSSDRSRIVKVLHDLGVVHLVQMDMKHQNKEPSSLKSLHKMRNLLLGL
IEALEWNSWDNLTDEYLEEQRKFIPDFSDGVLKALQESLEEFNERLNKLKNRQIELKTQM
EKLRRVLKIAHHFDSFWRSEHDKGNVVGFWWIYETNVSRLLSRLKALEPQGAGSSFETGG
LRYHIAKLSESESMIALAGPPEWFSDVEEMMQEENAVRWTPPEEFVVGDFLASVKHMEKL
YEEIPRELSKIEAELKETRDAWGPKLAAIYIFVEERLEEAIVERSAKTEGYMFCIEGWIP
EVELKRTISALKNHFGSRVLLMWRRPKDTEWHEVPTALLNPPMFRSFELFLKLMPPLRYT
GIDPTLLIGIFFPFFSGCMVGDVGYGVLIAFAAYFIKKRAKSKLWADVSNIMFFVAFWSV
AWGVLFGEYFGDVGKRLFHLEPLWVERSHVVMPVMIFAVSVGLGHVVFGLVLGFIQGLKG
KRKHVWLEKLGNLLILLALVGALVTLKGWLPREVFVSWGVVLFIGVVLLIVGGGIGALAE
SIGAIGNVLSYVRIAAIGLSSAILAAVATKFLDVLGMSIFGLLLALALHLLNFVLAIAGS
SLHSARLHYVEFLGKFYEGGGKPYKPFSRRRLKKWKKR
>tli:Tlie_0908 H+transporting two-sector ATPase C subunit; K02124 V/A-type H+/Na+-transporting ATPase subunit K (A)
MEKALIALAAALAVGLPALATAYAQAKIGSSGAGTIAEKPETGGIIIILEAIPETMVILG
FVVAIMLILQFA
>tli:Tlie_0909 hypothetical protein (A)
MTLDSLDEGRSLELFKKALQEEYEKRLEALRKEHEERLMELTAQYRQRTEIEVSRIRQAL
QARYEETLRTRKESVKGELISLIYKELSDLYSETLSYIEKELFSFTSNPEGGYKGVLKGL
VEEALAVLNEPAVVVVRPEDENLLLEHPLVEKVEVEEDDKLLNCGGCIVLDAATKRRIVD
NTILSRFEKLKGMIREKLSIRYKEVFDVVEKI
>tli:Tlie_0910 H+transporting two-sector ATPase C (AC39) subunit; K02119 V/A-type H+/Na+-transporting ATPase subunit C (A)
MLLKKYEENYGYFNARLRARMEFFLKKEDYERLASGSLGEFETFIMEGQFGKNYREELLK
SGYSTGRRIDEALARGVSDNFQKIKTFAVGEPRLLLELLFMRSDLHNGRLLLRALKTKSN
ATQPPPKWYGFGALPASLFEDLYASRSNKEIIGKLFLDGHRIATSLAKAVIELEQTGNLP
QAERRYLSLLLGYALDSIEDIRAENKKIILEYIKRTVDIWNVNVFSRKIRNEGEEAAYTR
YFMDTEGLINRNRLLKANKWSELLSGTPWSGVLKKVKDDVSDQFILRSLMREFLFWQVQQ
RRENLMGIGIAVAYVALQLAEWQNLNTISIGLQLAMPADQILSRLIILER
>tli:Tlie_0911 hypothetical protein (A)
MERALVVGRDLFVDLWSLLGFEPIECPHPKAFGSIWNTLIEEDVSLVLLEERWFSQVPEI
FKRRIEKMTRPSWVVLPSFSLPEEGGSFDG
>tli:Tlie_0912 H+transporting two-sector ATPase alpha/beta subunit central region; K02117 V/A-type H+/Na+-transporting ATPase subunit A [EC:3.6.3.14 3.6.3.15] (A)
MDRCGIIRGISGPVIKAESKVPTRLYEVVRVGKEGLLGEVIRIRGSFVDVQVYEDTTGLR
VGEPVVFSGELLSVELGPGVLGTVLDGIGRPLSRIGAEDGIFLKRGFAAPTVPRDLKWKF
VPLMQEGQEFFPGDVYGVMVDVGGFQHKLMIPPMAKPGKVAWIAAEGEYKAEDLLFESTQ
GLSLCCVQKWNVRVSRPFKERLPFNEPLITGQRILDTLFPVALGGASVVPGGFGTGKTVT
QQSLAKWCNADIIIYIGCGERGNEMTEVLEEFPHLKDPRTGKALMDRMILIANTSNMPVA
AREASIYLGMTLAEYFRDMGNNVAIMADSTSRWAEALREISGRLEEMPGEEGYPAYLSSR
LSQYYERAGRVKVLCSDEREGSITVINAVSPPGGDFSEPVTQASLRLSGAFWALDKSLAQ
KRHFPSINWHLSYTLYEHSLSDYFNRKLGAQWSELVLWLRELLEDEKKLEELVQIVGRDA
LEELDRWKLHLAWLVKSFYLQQNAFDDKDAFCPLEKQKLLLEFFKEMDCKVVDKVKEGVL
FSQIQRIPIQMWLEEMRKLQVEEMQTKKHEYITALDRELDSLEVIRS
>tli:Tlie_0913 H+transporting two-sector ATPase alpha/beta subunit central region; K02118 V/A-type H+/Na+-transporting ATPase subunit B (A)
MSLYREGSRAVEGITGPLLFVSGIKNGGYGEIVSIETGTSTLMGQVLQVEDEICVIQVFE
DTMGLDPASTTVWLQRDVMRMPLSPALKGRVLNGRGEPIDHKGPIVYEEYRLPIQGLPLN
PVMRSSPNAYIETGISSIDVMNTLVRGQKLPIFSGAGLPANELATQIVKQARVPGARGRF
LPIFAAVGITAREAQYFINFFNDTGAIHNGIFFINLASDSAVERILTPRLALTAAEYFAF
SLGYDVLVVITDMLYYCEALREISAVRDEVPGRRGYPGYMYSDLASIFERAGCVKGRKGS
VTQLPIITMPGDDMTHPVVDLSGYITEGQIVLDRSLNDRNIYPPINVLPSLSRLMNKGIG
KGRTVKEHRSLADQLYASYAKAKEVERLRLIVGEDGLTPEEKLFLRFGEIFEKEFLNQGN
IYRDLKQSMEIAWDCLSVLPREALFKLSEDVITEKLAGRERKNQ
>tli:Tlie_0914 V-type ATPase, D subunit; K02120 V/A-type H+/Na+-transporting ATPase subunit D (A)
MSSQLIPTRDQVILLRRQINIVSFGRTLLEKKKDALLRAIEEDRKVFSEKEKRLKGLIRK
LNYLYALVRMYEGNTTVKLLSMNKPSIELKSTMHTLMGCKYLQYKCKKAEGFTLEEVALD
PALTSFYVDDLLRTLTDTESVLWDFINTKTKLNALEAELKKTMMKVNTLDYVILPKLKTD
LNYIMDILNERERQERYIAKKVSRRKSSQRDVKV
>tli:Tlie_0915 protein of unknown function DUF163; K00783 23S rRNA (pseudouridine1915-N3)-methyltransferase [EC:2.1.1.177] (A)
MKIEILTVGKPKASYVKDGLSEYLKRLKVHLPLSMKHVPDRSKRKNAEKVLEEEGKEILS
TVGDEDFLVLLDVDGRLVDSVSFAAWVQKKLNETPKKLIFCVGGAYGVSEDVKRRANFLL
SLSPMTFPHEMSLLILVEQLYRAVMINKGSAYHH
>tli:Tlie_0916 Uncharacterized protein family UPF0133; K09747 uncharacterized protein (A)
MKMDHILKQAKKLQAEMARVQEELANEVVEGSAGGGLVKVKANGQGDIVGIDIDVEVIDP
EEKEMLEDLILAAISDALTKSRELAQKRMGAFSKGFGLPGLM
>tli:Tlie_0917 DNA replication and repair protein RecR; K06187 recombination protein RecR (A)
MDRDPLKKVISLLEKIPGVGEKTARRYALFLLQQSKEYSIELSKAILELKENTGSCPQCG
NITSSDGELCAICCDPMRDRETLCVLESLEDLLNFEHSGIYNGLYFVLGGRISPMEGEDL
DDERLKKLKDYVVEGKFKEVIIATNPKVEGDLTFYAVYDAIKDCNVAISRLAFGLPVGGN
IGYADRMTLHASLDSRVAIKDAKR
>tli:Tlie_0918 PilT protein domain protein (A)
MAKKVRKVLVVFARSLFVFIGAITGYEIAFVLISNKMWPWENVPHVIVLYLLSVILFSLI
GYMVTPLIVRVLGFIGLYLEKSMEGISWRDISVAIFGLVAGLFVANLAALPFTNLPGVGS
YIAITLNIFLGYLGVRLFLSHKDEIASMWTSIGGLKNRFGKPKKEKYFHEELLETGQEGP
SPKILDTSVIIDGRILDIAATGFVEGVFILPKFVLNELQSIADSTDPLRRTKGRRGLDVI
KELQRVRNVSVHIVGKSVNDLGVDSVDAGIVALAKDMGAKIVTTDYNLNKIAQIQGVEVL
NVNELANALKPILLPGENVIVDLIREGKEPKQGVGYLDDGTMLVVEDGERYIGSRVEVTI
TSMLQTPAGRMAFGRVKREVKP
>tli:Tlie_0919 2-C-methyl-D-erythritol 2,4-cyclodiphosphate synthase (EC:4.6.1.12); K12506 2-C-methyl-D-erythritol 4-phosphate cytidylyltransferase / 2-C-methyl-D-erythritol 2,4-cyclodiphosphate synthase [EC:2.7.7.60 4.6.1.12] (A)
MKKWSFIVLIGGKGNRLGGTPKQYRMLCGKPLWVWSFDLAKNLVSMNEVDEVIVVAPTED
VDLLRQKLACYSWVKVVSGGKTRHDSVVSGLKAAKGDYVFVHDGARPFADLAMCLRLKEE
AILSGAAVPVLEVVDALKKQEGEILVTVPRENFLLAQTPQVYPRDLLLKVMEEASNKVRD
ESEAWSQAGFPVGLVKGNVQNMKVTFLEDWEFAKMIGSYYQCVERCGVGYDTHPLEPGRP
LVLGGVKIPSTLGSVGHSDGDALCHAISDAILGACGEPDIGLLFPASDAKYKGANSLTLL
KEVVSRVQEKGWQVLWVDSVIILQYPRLAPFINEIKRSLGKVLCDPRGNGIVNVKAKSAE
HIDSAGSGMAVHCHAVAMLRRISD
>tli:Tlie_0920 inosine-5'-monophosphate dehydrogenase (EC:1.1.1.205); K00088 IMP dehydrogenase [EC:1.1.1.205] (A)
MDCEKLIQAEEGITFDDVLLLPGYSEVLPAEVDLKTYLTPQIKLNIPLCSAAMDTVTEGR
LAISLAREGGIGIIHRNMTVEEQVAEIDKVKRSESGVIVDPFYLHPEDSVKDAVSLMEHY
HISGVPIVDKDNKLVGIITNRDLRFVTNYDQPIKNVMTKENLITAPVGTTLDGAAEILKK
HKVEKLPLVDSNGILKGLITIKDIRKAKDFPNACKDEHGRLRVGAALGVGEGALVRADKF
VEAGVDVLVVDTAHGHSKAVIETVRQIRKRHGNIPIIAGNIATGEAAEALIEAGADGVKV
GVGPGSICTTRVIAGVGVPQLSAVMRVASVAHKKGKTVIADGGVRFSGDVVKAIAAGADA
VMIGSLFAGTDESPGEVTIYRGRSFKSYRGMGSLAVMKDGLSKDRYFQQDAPEEKLVPEG
IEGLVPYKGPLSGVVYQLVGGLRSGMGYVGAANINELQQKARFVRVTSAGVKESHPHDVV
ITKEAPNYWVEA
>tli:Tlie_0921 protein of unknown function DUF150; K09748 ribosome maturation factor RimP (A)
MDILKDTFTRERIKDIVESLGYEFVGVEFVVESGRTIMRVYIDSIGGILISDCEKVSKKI
DALLNEHDEKIPQNFYLEVSSPGMERPLFEIKDYIRFKGKKVKVKLKTPLEGRKNFKAFI
EDVEGDKVFFRTPEGEVFSVPVSSVFKCNIIPEELEQFGHKEKQTRDDRKRRKK
>tli:Tlie_0922 NusA antitermination factor; K02600 N utilization substance protein A (A)
MMQLGRDFARALRQITQERNLPMEIISSGLEAAMVHAYRKFKNGNQNVEVYLDLEHGEMS
ICEVRKVVEEIENPDTEITLKEAIEKGFNDVEIGDIIRIEVNPEDFGRIAAQTARQVIIQ
RLKDAERQVIYEEFADKIGGLVTGTIFKAENDYVLVRLNDRTEALLPREEKIVGEEYNLG
DRMKFYLLEVRQTSKGPKIIVSRSHPGLLRKLLELEVPEIQDGVIEIRGIVREAGARSKV
AVSSLDANVEPVGACVGPNGSRIKSISNTLGGERIDIVVYSSDPLQFIRNALSPAKVVKM
EPVLEQERTVKVYVRPDQLSLAIGKAGQNVRLAARLTGWKIDIKTIEPDRLPTLQDLFED
IVTKEDD
>tli:Tlie_0923 protein of unknown function DUF448; K07742 uncharacterized protein (A)
MAGITGNKAGALQKRKRPRTCVGCGAEEGKKKLLRVVRSPEGVVSVDPTGREPGRGAYLC
ISLECLKLAKKKNAFSRALRVSVPLTFYDEVEAYINAKLSGDENGGKGQRPIDPKLLDMI
GLSARAGMLSVGQDQVLQELKKGKHLLVLLTRDCSKNVERAIAGYKERGLCKIIKLDFLD
RDVVHTKLNLGKTQILGLPLDSGMAKKIETLVTEGVVNHE
>tli:Tlie_0924 translation initiation factor IF-2; K02519 translation initiation factor IF-2 (A)
MSKIRVYELAKMLGLSNKDLMQILEDLGVDVKTHMSSIDAETAQIIEESLGEPKTKDKPS
DVKEKGKKVVNVPPGSSVSDVANLLGIKPADAVKALLEAGKMIPAGATANREILDILSEV
FNAEFVVADSAQEEQEKDKAKSQQRKKPEGKNLQPRAPIVTVMGHVDHGKTSLLDYVRKT
KVTEREAGGITQHIGASTLEYNGRKIVFLDTPGHEAFTSMRARGAQVTDIVILVVAADDG
VMPQTVEALNHAKASGVPIVVAVNKIDKPEARPDRVRQQLSEHGLIPEEWGGDTIFVDIS
AKTGVGIDQLLEMVLLVADMHELKADPTVDPRGVIIEAKLDRGKGPVATVIVQEGTLRVG
NIVVSESSWGKVRAMIDDRGRNLKEAGPSTAVEILGFNDVPSPGETFKVVGSEKEARTLI
DKIKQEEKLAASKTERHMTLEELYGKMAEGETPTLRLVLKCDVQGSLEALKGSLKKLETD
EVEIQFIHEGVGRISESDVMLASASDAIIIGFNVRPDSKAKKLAEAEGIQIRLYDVIYDL
IDDVKSALEGMLAPTLKERTLGQAEIRAVFKVPKVGKVAGCYVLEGVIRRNAKVRLIRDG
IVIWNGSLDTLKRFKDDVREVAAGYECGMSFTNFQDFNEGDIVEAYEIVEEKRTLE
>tli:Tlie_0925 protein of unknown function DUF503; K09764 uncharacterized protein (A)
MRMWRSYESPVFGILMLEIKVQGAKSLKDRRQVFRSLQTLLRKRWNVSVTDLGPSGSWSD
LAMAVGIVGSSFDSVEDTLSDVMRFLNMKEELSEFSIVRMKREVEKYDVF
>tli:Tlie_0926 ribosome-binding factor A; K02834 ribosome-binding factor A (A)
MTSFRMQRINKELLREISILLQSEIKDERAKRAILIEVDCSKDLSHAKVYYTTLRKEDRE
EVQKGLDKASKLIRSILGRQMHLRQIPELRFEYDLVEEKARKLEAVLDSIKSKEDSKKEG
PEESL
>tli:Tlie_0927 phosphoesterase RecJ domain protein; K06881 bifunctional oligoribonuclease and PAP phosphatase NrnA [EC:3.1.3.7 3.1.13.3] (A)
MREPFASIREALLNARCWLVLAHEKPDGDSLGCGSALVRRAEVLNKDVIWCGPDEIPEMY
AFLYGIERYEVLESVEVPKDSVVVAIDIASLGRTTELLVGENSEDVLIVNIDHHGDNTCY
GAINLVREEASSVAEIIWLMYNEFGWEVFSEEALGLYVALATDSGHFRFSNTSSQTHAVA
AELLRIGELDPQKIFTQIYENRPIRKMRLWGKAFIKAELHLSGRLCVCCLTNGDFEECGA
KKEDTEHLVNEFLSIKDVMTAVLLVEDENGTKASIRTREPVDAREIARIWSGGGHVRAAG
CRMEVPVEEAKELILKEIGAIYAERGYLIK
>tli:Tlie_0928 tRNA pseudouridine synthase B (EC:4.2.1.70); K03177 tRNA pseudouridine55 synthase [EC:5.4.99.25] (A)
MQNGVILLNKRFGERSTRCVSKIKSLVGRGLKIGHAGTLDSTAEGLLVILLGSMTRTSSF
IMELPKIYEVKAHLGYETDTLDSSGVIVKESCAEHVTRKDVEVSLASMLGWINQVPPKIS
AVRIEGKRSHELARKGVDISPAPKPVRVYKIEVCDFDLTEKSISLSIHCGKGTYIRSIIR
DLGRALGCYATVTSLRRTYVGLMDLQDSVSLEQLQMGSVDKYLLKPYEILKNYTIYYIPE
DLQRWIKAGNRVEPSKLVRRSWSPFGIGRHVVLVGRDFFSFAERMYISGKPLFKPVRTIM
CSEEELRKEDIK
>tli:Tlie_0929 riboflavin biosynthesis protein RibF; K11753 riboflavin kinase / FMN adenylyltransferase [EC:2.7.1.26 2.7.7.2] (A)
MIVVLGAFDGFHKGHQALFDAASKMTLRLEDSWGVVTFSPHPQAVLSSDGFTFLFTERER
EILARFFGIPELVRIQFTRKLAEMEPEDFVCFLEERFFIRGLVVGEDFRFGRLRKGNASM
LKELAHVRGWQTSIVPQVSFDGDKISSSKIRVLVSLGDVRTAGNMLGYPFFLNGSVSHGE
GRGRSLGFPTANIVPCTGKILPDRGVYAGAAAVEGEIFPAAINIGFNPTFEGIRSLRVEA
HIVGFKGDIYNKKITIFFLEKIRQESKFLKVEELVEQIKKDVKATTDYWKREKKFKRVIS
MLGMHV
>tli:Tlie_0930 protein-L-isoaspartate O-methyltransferase (EC:2.1.1.77); K00573 protein-L-isoaspartate(D-aspartate) O-methyltransferase [EC:2.1.1.77] (A)
MIFEERKWAELAENMVRTQIAARGISNGRILDALAKVPRHVFVPEELRFMAYDDCPLPIG
YGQTISQPYMVARMTELLDPKAGEKVLEIGTGSGYQAAVLAYLGAKVFSIERIEPLAKRA
QDNLRKLGLSASVIVGDGNKGLPEEAPFDAVIVTAASTEVAQAWKEQLKDDGRILLPLRL
HSGVERLLLLIRSEGKEEEQWYDYCRFVPLLPGVEKTM
>tli:Tlie_0931 hypothetical protein (A)
MAITIKSLKIMFWAALISTVLVFFIFVPIPSVKILVGDRVWFKVPVALGGKFETLYEHSV
QKTPVIDEYVISCGRIWQWQERVKSHNAGLPFEVPRNGKFLATNGWFYFRGGRWNWNRFF
LRVGNDILGKNIIVFGDGFIDGTPERTTYKLFTILRGRKLVVQWASTTIVSCLFSNESLR
IVPNMVE
>tli:Tlie_0932 TRAP transporter, 4TM/12TM fusion protein (A)
MNEEIKPKNGAKIAIEEIEKEAEKIDLDELRRKYDSEANTRDLRGWYALMVTAIAIALSA
FHIYTSGFGLLLAIKQRAIHLAFVLFLVYMLYPPKKKGVIETKVPWYDFLLGGLAAFAAL
YHVIFFNDIIMRAGLPTTMDLTVGFIGILLLLEATRRVSNPILPGIAIFFLFYCYAGRYF
PAMFAHRGFNVMRIINHMYMGTEGVFGIPLGVSATFVFMFILFGAFLEQTGMGRFIIDLS
MALAGWSTGGPAKVAVVSSGLMGSISGSSVANVCTTGMFTIPLMKSVGYRPHFAGAVEAV
ASTGGQIMPPVMGAAAFIMAEFLGVPYLKVALAAVVPALLYYFAVIVQVHLEASRLGLKG
LPREQLPKILPLLKAKGHLLIPLIGIIYFLLAGYTPLKAAFNGIVITVVVSFLNKETMMT
LPKLKEAMESGAKGALGVACACGTVGIIVGTATLTGLGLRIASAIIALSGGILIVSLMLT
MVACILLGAGLPTTANFIVTSTMAAPALLQLGVAPMAAYMFVLYFGIAADLSPPVALAAY
AGSGIAGSDPMKTGATAVKLAIAGFLVPYIYVFNPMLVLVGFEPIPFLLSIATALLGVFL
LGMGSIGYYKAEMALWQRVVAIGGAIALLIPGITTDIVGLAILVVMFLIQRQKAKAAAA
>tli:Tlie_0933 Isoleucyl-tRNA synthetase (EC:6.1.1.5); K01870 isoleucyl-tRNA synthetase [EC:6.1.1.5] (A)
MPEDYKNTLNLPQTSFPMRANLAKKEPELLRFWNSINLYEKLKESHSESERFVLHDGPPY
ANGNIHIGTAFNKILKDFIPKYKWMKGYFAPYVPGWDTHGLPIELRVLKEKKIDKDKVEP
AKLREYCMEYAQKYIDIQRSEFRRLGVLGDWDNPYITYKSQYEAAQIGVFADMVERGLVY
KGKKPVFWCIDCQTALAAAEIEYEDESSPSIYVAYPFKDCEKLAEELKDRQCYTVIWTTT
PWTLPASMAVAVHPDYSYSFVESEDGRVFLLAEELKSAVEKDTGIRFTKTLLTVKGRELE
LKRLQHPFYDREVPMVLADYVGLDQGTGCVHTAPGHGIEDFETGVKYGLDVLNPVDDKGF
FVANTPLVGGLSLEEGAKKVLSVLSESGRLLGKSQITHSYPHCWRCKKPVIFRATEQWFV
SVDSFREKALNEIDKVEWVPDWGRDRIANMVRDRSDWCISRQRVWGVPIPVFYCEECGCT
IATPDRIRRVQAKVEEKGSNCWWELSPAELLEELAVCPECGGKELRKETDIMDVWFDSGC
SHVAVLETRPELKWPADLYLEGSDQHRGWFQTSLLTSVATRDEAPYKSVLTHGFIVDGEG
RKMSKSLGNVIAPQEIINKYGADILRLWVASTDYRNDVRISENILKNLVESYRRIRNTAR
FLLGNLYDFEPAKDSVNHERPEEMDKWIISRLQSLVKRVTKGFDEYAFHLPTYMIHHFCV
NDLSAFYLDVSKDRLYTEKPNSHKRRSCQTALWEILMTLTKVLSPILSFTAEEIWQEMKK
IDGSLEESVFMASWPQVHLDLVDEELESKWARILEVRAKITKGLEMARSQGLIGHPLEAQ
VVIEGASADNEDIRLLTPEDWAEILIVSGFSLEEEFSRNVDHIRFKDEDIGIQMVVAKAD
GMKCPRCWKFSESVAEKGLCERCYNVLQER
>tli:Tlie_0934 TraR/DksA family transcriptional regulator; K06204 DnaK suppressor protein (A)
MDKAELKLRLERERQRLTELVSLAEPRDEDASGPDHPDHMAEHASELVQKEYEAGELASL
RYLLKEVDHALAKLNNLPDKFGYCEKCGKKIEEKRLKAKPWARYCLQCRKVYESTVAKRK
K
>tli:Tlie_0935 pseudouridine synthase, RluA family; K06180 23S rRNA pseudouridine1911/1915/1917 synthase [EC:5.4.99.23] (A)
MVDSRHHNIDIEDFGAGEGDETISILVGQNYEGYRLDVFLSEKIDRSRSYVQKLIKENLV
FVKGFSTIKPSTRLQSGMEIVVKIPVAEAITLTPEYVPFDVLYEDEDIIIINKPAGVAVH
PSPGHWKGTLVQGLLHRYPELFSGENSLRPGIVHRLDLGTSGLMVIAKHIKAHERMSMLF
KTRSVKKEYLALVWGCPRKVSGLIDMPIGRDSRNRLRMAITPKGKRAITRYEVLWTRNGF
SLVRCRIYTGRTHQIRVHFKSLGCPVVGDKLYAPRRERVFDSERIFLHAWRLAFPHPMTG
VDVSFRSPLPEDLIFVLRDIFSNRLGKPK
>tli:Tlie_0936 protein of unknown function DUF814 (A)
MTFGPEMVSAWSTEISTEFKNKKVTKIDFGHSWIVMQFANYTDALFFSLDPQYYGVASIS
KSQGKMIASYFAKTSRVEQSFKKHLLGGVIIGCNQINHDRILTITFEKRLGAGFAQKYSV
IFEIMAHKSNLILADSEQRVIDAVKLKSFDSKSNSLLLPGTRYSPPPPLSGVTLSQMIND
IPSVAPERIVGIGKNLEKKIKELWHEYPKELWHKWLSNLRYIHGNIGNVTFQKLGNYITF
FPVLLPGAEPIETHGSSALKLAREFVFYPFLQKETTKLKNEILKPLKTELKSYKARIEGL
NNLIDMAKQSEEWMKIGNLLIAWQHNIPPKTAETVLEDWTTTPPQKIRVNLDPQKSPVEN
AQTYFKKAKKYKDKNEEAQKLLMRYKTRYEELKETIESIESLEEPTQILALAKEQINTGR
SSKSKHNKTSPVIRYDLRGAIVFAGLNQKSNHYVTFKLAKSDDIWLHAKDKPGAHVVIRK
TDTKEKSFSPDDPRLIFAASLAAYHSKGRSDNLVVVDYTEKKHVAPQKGGIAQVTYSNYK
SISVSPVYWKKYLEEQI
>tli:Tlie_0937 Integrase catalytic region (A)
MGITERWVRTLMKRKKDGLSAKELLHKKGPRSPHPKRTKPHIEALVIETQQKTNMGPRRL
ARELKRTLNLNISSYTIRNILRRNNVKTKKVRSRNGNKRYYANLNHWEALQYFQIDSKHI
ADAKTLPPKAYAALFKYRLPKYQFTAIDIKTRMRILCFSDECSFANGFSFILYIAFLMRA
LGIRHRMFFQTDNGSEFGGSEESRKRKILQEKFLEPLGVTLLSIPKGEKEAQGFVERSHR
TDDEEFYIPALPHITSRKVFMTSAASWVKYYNQKRSHGGRDMNGKTPKEKIFELSLVSSK
AATSIPPILLDKVNTFILKMVGAQNISWDSHHLLQLIKRKQFVAPYRELIFGIP
>tli:Tlie_0938 hypothetical protein (A)
MTSLYQRLKESGNPKAPMEVICDLIEKGKTSQRNS
>tli:Tlie_0939 Integrase catalytic region (A)
MSRGDVYLSEKESRRVYVMERLMDGVVTVKEASCVLGLSERQIKRLKAGVKERGIAALAH
GNRGRKPKHATSKEVKEAIVGFAVGKYHGASYQHMSELMKEHDGIFVSAKTVGRILKEAS
IPNKHTHKTPRRRRTRNRMSMEGMLVQCDASPHDWLEGRCSKLCLHGAIDDATGKIFGLY
FRPNEDLLGYLHVLKQMVEDYGVPRSIYSDGHSIFFSPKGDKLSIEEELKGERVKLTQFG
EVLNQLGITHIKARSPQAKGRIERLWETLQSRLIVELRIANICTMEDANDFLCDFKKRFN
SRFAVRAEDKEQAFRANPGLESLHKIICIRSHRKASNGSTISYGGSTYQLLDSKGHVVPL
KPKSPVCVTRHLDGSLGALYSGDYFKLKAISSDSNKKAIQEENLENKAKPRGKYKPSMDH
PWRRSINSTTKDHKNKKRYPLEGELGGIHAPY
>tli:Tlie_0940 tRNA(Ile)-lysidine synthetase; K04075 tRNA(Ile)-lysidine synthase [EC:6.3.4.19] (A)
MGIKVKDDNWYVKRVLEAGARQGWLEEPCGKMVVAVSGGSDSVALLWLLCQVWDKDKLVV
AHVDHGIRKETSKRDALFVRNLAESWGLNIALLQVEVPKLCKKGESIEVAARRIRYDFFE
KTAKSVGARWIALGHTANDQAETVLHNIIRGCGIKGLAGIPERRGKIVRPIIDFYRKELM
ELLRSKGIEWVSDETNDETIYTRNKIRLNLIPYIERNFNKQFVKHLLGISEIARPLANLV
EEEAAKLDLWSSKNVPGMLKAWERSVILRRGLDRGLEVILLEGKRRNLKPLSRERISVLR
ELLNKRSFWRFQWERDIEIVGEKDLIVFRRREQAEKREFIEKEILVPGSNATGKLKWDDW
SIEWKRAEKEERKVKLGVFSACVPFDNNYKIMSIGRFMTSSVEKCLKEKVKTEWRSMKER
PVVTDEKRILWIPGTGGINLEASGKEQQLLILKAHIKERRFLQDGQI
>tli:Tlie_0941 hypoxanthine phosphoribosyltransferase (EC:2.4.2.8); K00760 hypoxanthine phosphoribosyltransferase [EC:2.4.2.8] (A)
MDRYELGDILLGRDVIRNKVKELAQELSLYYKDKPVHVIGVLKGSVIFLSDLIREMDAKV
HMKLDFLSVSSYGASTKSSGVVKINKDLDESVVNKNLLIVEDIVDTGLTLQYLVNILKER
SPKEIKICSLLDKPERRVVDLKADFCGFTIPDEFVVGYGLDYGGYWRNLPDIHVLRKVN
>tli:Tlie_0942 membrane protease FtsH catalytic subunit (EC:3.4.24.-); K03798 cell division protease FtsH [EC:3.4.24.-] (A)
MGRMAKNLGLYLVLIVLVVSLVNLFLSPTHAPSEYEPISYSEFLSAFRSGQIESAEIDGN
TIRGERLDGRKYTTIGVGVGELAKEMADKGVDVKVLPPQQAPWWASMMTSLFPTLLLIGA
WIFILYHMQGGGNRVMGFAKSKAKLYLDNRPKVTFADVAGCDESKEELAEVVEYLKDPSK
FSKLGAKIPKGVLLLGPPGSGKTLLARACSGEADVPFFSISGSDFVEMFVGVGAARVRDM
FEQARKYQPCIVFIDEIDAVGRHRGAGLGGGHDEREQTLNQLLVEMDGFDENSGIILIAA
TNRPDILDPALLRPGRFDRQIVVDRPDLKGREAILRVHVKKVKLDDDVDLAVIARRTPGF
VGADLANLVNEAALLAARQGKDKIGMAEFEEAIDRVIAGPERRSRLISEREKEIIAYHEV
GHALVAKLIPGCDPVHKVSIIPRGHRALGYTLQLPEEDRFLMSKKELLNRISVLLGGRVA
EELHFDDVTTGAQNDLERATQIARQMVTEFGMSDRLGPVTLGKKHHEVFLGRDIMEDRNY
SDEVAYAIDQEVRRIIDECYEQVKNLLEQHRAVHVKVAKVLLEEEVIEGPRLDEILKENL
VEEEAGTLSEETNSRGLEEANQEI
>tli:Tlie_0943 Excinuclease ABC subunit B; K03702 excinuclease ABC subunit B (A)
MDERFKLVAPWSPEGDQPIAIAKLVEGYEKGLNKQCLMGVTGSGKTFTMACVIERLQLPV
LVLAHNKTLAAQLYSEFKSFFPDNAVHYFVSYYDYYQPEAYVPSNDIYIEKDASINEKIE
KLRLATTKALLERNDVIVVSSVSCIYGIGKKKNYEEAVLEIKTGMTLPRREFFKRLDHNF
YKRNDYSLEPGTFRVRGNIIDIFPAYSDSAVRVIFEDEDVEEIMEIDPLSGKISGRKNRI
RIYPSQHYITSGEAINKALKEIEKELEERLLVLRSEGKLLEAQRLESRTRYDMEMLKEVG
YCSGIENYSRYLDGREPGEQPGTLLDFFPKDFLIIIDESHITIPQIRGMYNGDRARKQTL
VDYGFRLPSCLDNRPLKWEEFEKYLRKVCFVSATPGDWELKVSDQVVEQVVRPTGVVDPE
VEVAPASAQVDDLVGRLKDVIARGERALVTTLTKRSAEDMAEYFQELGLPVKYIHSELDA
FERVELLKELRRGDIAVLIGVNLLREGLDLPEVSLVAITDADREGFLRSHRSLIQMIGRA
ARNTAGKVVLYADRLTDSIRAAVEETERRRRLQMEFNKQRGIEPKSISKKVISILPEELE
MAGKLHSPDYREEKKLTKHELERLMWEAVERLDFERAAEIRDIINQRFAGGEELVSRNNS
KRRERT
>tli:Tlie_0944 excinuclease ABC, A subunit; K03701 excinuclease ABC subunit A (A)
MSREIIVKGAREHNLKNINLKLPKDSLIVITGPSGSGKSSLAFDTICAEGQRRYIESLSS
YARQFLGVQDKPDVDDIEGLSPTISIEQKGISHNPRSTVGTVTEVYDYLRLLFARVGVPY
CPKCGRELKRYTVDQILEYLYRNFWGQKVEILSPVVMGKKGEFKNLFVQLQKKGFLRVKV
DGYVYWLEEEIVLEKNKKHDIEVLVDKLTVNDKNRSRLAESVESAIDVSKGFVQIENGDG
YKVVLSDRFVCPSCEVSFPELEPRLFSFNSPFGACPDCEGLGSHQYFSVELAIDKDAPLL
EGGILPWAKKNHYMLRKLKALFESMGESLEGKSFNDLREDLQRIVVYGSPVKVPMKFMER
GESIDYMGRYDGLIPWLQTRWRETESESVRNELLNYRDEDICKSCNGSRLREEARSVKIH
GYSIVDFVNMPVEDLLDLLQRLPLDGNQAYIGEPIIDEIKKRLSFMVDIGIGYLSLSRRS
DTLSSGESQRIRLATQIGAKLSGVLYVLDEPTIGLHSRDTERLVRILKSIRDLGNTVLVV
EHDRDTMKMADHIVEIGPGPGEHGGRIVAQGAPEEIMKGDSLSAGYLLGTTSGIVHSSRE
RKPSGWLSFSKASENNLKEIDVQVPLGVLTCITGVSGSGKSTLLHEIIYKGLKKKLDKSY
KGKAGRQGDIKGWEQLRNVVLIDQSPIGRTPRSNPATYTGVFTPIRELYAQLPEARIRGY
KPGRFSFNVHGGRCEACHGEGEVKISMLFMPDVYVKCEVCNGTRYNRETLEVKFKGKSIS
DVLEMTVSEALEFFKDVPRISNKLSVLEQAGMGYMRLGQPATTLSGGEAQRVKLAEELSK
RFKGNTLYLLDEPTTGLHYSDVKKLLLLIHKLVDSGNTVIVIEHNLDFIASSDYIIDLGP
EGGARGGNVVVAGPLRQILEDERSYTALYLRKYLKEIGMTNYEEREE
>tli:Tlie_0945 RNA methyltransferase, TrmH family, group 3; K03218 23S rRNA (guanosine2251-2'-O)-methyltransferase [EC:2.1.1.185] (A)
MKSEKNKDGNKQEGKNLEDICYGKNAVISLLEEHPERCLSTYISTNAHGGVYQKILALCK
ERGIPCHRVPKEHLDRQTNFSNHQGVMVKTSPLDVSGMEKFYEITERGKEGPLLFVVLDH
VEDVQNFSSIIRSAEVLGAAAVVFPKRRSALPTGTVLKVSSGAAARLPLIRVNSVFHALE
IMKENNFWVIGLDMEGENLCNLELPKRLVLVVGSEGRGLSKTAKKACDELAKIPMAGKTG
SLNAAVAASIGIYEWRRSVDKL
>tli:Tlie_0946 holo-(acyl-carrier-protein) synthase; K00997 holo-[acyl-carrier protein] synthase [EC:2.7.8.7] (A)
MIVKGIGVDICSISRIGTKIKNDEFKRRVFTEEEITYAEGHVTPEVHYASSFAAKEAFAK
ATRLGLGKVGLKNVWVKRTEKGPILSFSSSIRDFLKKEKMDNVHVSLSHDGGFAVAFVVI
EGRE
>tli:Tlie_0947 carbohydrate kinase, YjeF related protein; K17758 ADP-dependent NAD(P)H-hydrate dehydratase [EC:4.2.1.136] K17759 NAD(P)H-hydrate epimerase [EC:5.1.99.6] (A)
MRLYTCDAIRRIEDLLVDKYGFDFFQLMDYAGNAVAEKVLARFPGIKSVAVLCGGGNNGG
DGLVAARYLFLKDIAVKVIAASRFERSSLQTMKNKTILEKMGGTLLTSEEIGDTELLRLL
DESDVIIDALLGIGATSSPRGEYLRLIRAVNQSQTPVVSIDLPSGLDGSTGEIMGEAVKA
DITVTFWGPKVGLYVMPGKEHAGEVLIANEEFVSDRLFPDLGEIIKKDLHLVSVPEIKHL
LPPVTLSYHKGKRGSVLIFAGSKKYKGAAALVALGALRAGAGRVILVVPEGCLVPGVTPE
TIVFEVPSRDGTLAADSYIRAMDEFGDIVSSIVIGPGVGRTNGVRDLVSYIWEQSQVPTC
MDADALYFLPEIGEGALQRRHDVIITPHEGEAARLMRSKASCVSAKRLEFAKSIAEKWGT
VLLKGAGTIVDDGNRTSVIKDAHPCLSVPGSGDVLSGMIGAFLARGLGCYEAGLCAACLH
ARAGVSLGAIRGNDGILAGEIANRIPIEIKSVSELEREPLL
>tli:Tlie_0948 Uncharacterized protein family UPF0079, ATPase; K06925 tRNA threonylcarbamoyladenosine biosynthesis protein TsaE (A)
MTSASKRHILDIVTCSPEQTYMLGKEASRFVYGGLCIMLNGDLGSGKTTFVKGLVCGLDG
DEAKSPSFNLVNEYAGRINVAHADLYRLKVTDGYDLGLYDYLNYGYLLIVEWCDRWICPP
SSDVWCLSFGLFDVDVEEDFLPDLGNKRKITFTCLGDKACKSLAMYAESIDVEGAKKCLY
>tli:Tlie_0949 peptidase M22 glycoprotease; K14742 tRNA threonylcarbamoyladenosine biosynthesis protein TsaB (A)
MSLLVGLDCSTRWTALGVLEDGGPLGEVNVLLGRKQSSELPLLLDTLLGFWGKDVSAINY
IAVTVGPGYFTGLKVGLSYAKSLAFALGAKIIPVSTLSVLAYPYLKDGVKVTSVLKAKSD
LVYLGSYTRCGKNTFAIHEPRCVKIEDIDDLLWNELNPDVVIMEDLPNLRIASPSSKKGV
MIVKNEGVSGLDVARLGLERVDDAAAPSNIHPQYLRDPDIGPA
>tli:Tlie_0950 sarcosine oxidase, alpha subunit (A)
MKLIEKHPILEFKHGRLVNFTFDGVPMQGYEGEPIAAALHANGVKVYRETPIRKQPRGFF
CAIGKCSSCFMVVDGVPNVRTCITPLREGMRVETQKGKGIVKVDL
>tli:Tlie_0951 FAD-dependent pyridine nucleotide-disulfide oxidoreductase; K00302 sarcosine oxidase, subunit alpha [EC:1.5.3.1] (A)
MDVLRETEVLVVGGGPAGLSAAIEAASFGAKVTLVDSDLALGGQLIKQTHKFFGSKNERA
GTRGFKIAEELFRELKDKEENIETFTNCTVTGYYKEDGVVSCVKGEDEYFHIKPKKIVMA
TGAQERIIPFPNNHLPGVYGAGAIQTLMNVYGVVPGDRVLMVGAGNIGLIVSYQLLQAGV
QVVGIVEAMDKVGGYWVHAAKVRRLGVPIYLRHTVKEAIGERFVEGAVIQEIDEKFQPTG
NEMKVDVDIICLAVGLTPTCELLWQAGCKMAFVPQLCGYVAQRDKNMRTSHPDIWVAGDA
AGIEEASSAMVEGRIAGVGVAKALGYGTQEEIEKRLKEYHGRLADLRGGEVGAKIREGIA
LCSVECWEV
>tli:Tlie_0952 4Fe-4S ferredoxin iron-sulfur binding domain protein (A)
MDEKERLFNSGILTGERKGAVKPPQELWETKKNGLVVIECPQRIPCNPCHTSCPTGAVVP
FKDINDQPQIEYEKCTGCARCVAVCPGLACFVIDLTWGEDDKALIKLAYEMLPVPEEGQV
VDCLNRFGEAVAKGKVVKITEPMKDKTLVVHVEIPKDLVMDIRAIKVV
>tli:Tlie_0953 BFD domain protein (2Fe-2S)-binding domain protein (A)
MADKYEDIIICRCEEVTLGEIREWIAKGYDTFDELKRVLRVGMGPCQGRGCRDIILREIS
KMTGKKYAEIPPGTFRPPAKPVKLGAIAKAGENE
>tli:Tlie_0954 FAD dependent oxidoreductase; K00303 sarcosine oxidase, subunit beta [EC:1.5.3.1] (A)
MTWKNTADAVIIGGGIQGCSIAYHLAKFGMKDVVVIEKNTVCSGSTGRCGAGIRAQWGTE
MNCRFGLASLEKFEQLHEELGMDCGLHQGGYLMVAYKESEFEQLKKNIALQNSLGIKSRV
VTYDEAKEICPGLSADDAVGFTYHDRDGHADPFLTTFAYQEAAKRLGVTFYKFTECTDIK
VENGKVKGVSTSRGDIDAPIVVNAAGGYAQQVAKMAGVNIPNFSERHEIIITEPVEKGVC
PPMLMSFSGNYYIQQRPHGSIIGGCSPEGHPEDYTCGNSWQFLNMMSKTITKLLPRTKGI
RVVRQWSGLYNMTPDRQPILCEADEVRGFYLSVGYSGHGFMFGPISGELLAQKILGQEPR
ISIEPLHYKRFERGELIIEPAVV
>tli:Tlie_0955 4Fe-4S ferredoxin iron-sulfur binding domain protein; K00176 2-oxoglutarate ferredoxin oxidoreductase subunit delta [EC:1.2.7.3] (A)
MAKSFAVQINKKWCKGCGLCIAVCPKKVLELDADVKCEPVRPEDCIGCRQCENICPDLAI
TIEESGQK
>tli:Tlie_0956 pyruvate flavodoxin/ferredoxin oxidoreductase domain protein; K00174 2-oxoglutarate/2-oxoacid ferredoxin oxidoreductase subunit alpha [EC:1.2.7.3 1.2.7.11] (A)
MRKAEFWQGNVAVAHGAIAAGCRFFGGYPITPSSEIAEVMAEELPKVGGKFIQMEDEIGG
IAAAIGGSIAGFKSMTATSGPGFSLKQENLGLAYMAEIPLVVVDVMRGGPSTGLPTAISQ
QDVMQARWGTHGDHATIAYSPASVQECYEITIKAFNMAERFRQPVLIMSDEVLGHMREKV
FVPAKEEITLVDRKKPSVHPDEFMAYKPDPEDNIPPMASFGDGYRWHITGLTHNEWGFPT
NDKDEIAKKSKRLMDKVEAYRDEIVEYDTEFVDDAEIIVVSYGSVARSALTAVKAAREEG
MKVGYFRPITLWPFPDKELERLAEKASCIIVPELNYGQMVLEVERAVHGKAEVKPLNLVN
GELFKPKDILQYAKEVA
>tli:Tlie_0957 thiamine pyrophosphate TPP-binding domain-containing protein; K00175 2-oxoglutarate/2-oxoacid ferredoxin oxidoreductase subunit beta [EC:1.2.7.3 1.2.7.11] (A)
MPRPEIESWLRKRFFPHIWCPGCGHGVILHALLRALVSCGKKKEETVIASGIGCSSRMPG
YIDACTVHTTHGRSLAFATGIKLANPSLTVVDVMGDGDCSAIGGNHFIHACRRNIDITAI
VMNNNIYGMTGGQASPTTPPGSKATTAPYGVVDPPFDICKLAVGAGATYVARTTIANPVM
CEKYIKTAIEHKGFSVVEIVSSCHTQYGRRNKRRTPVDNLNYLKAASVPLAKAKEMSEEE
LLGKITVGEFVKVDKPEYTEMYDKVIEAAGGKSHE
>tli:Tlie_0958 Pyruvate/ketoisovalerate oxidoreductase, catalytic domain protein; K00177 2-oxoglutarate ferredoxin oxidoreductase subunit gamma [EC:1.2.7.3] (A)
MSSRYEIRFAGSGGQGVILAAVITGEAAALYEGLNSVQSQAYGPEARGGKSKSEVVISEG
NIDYPKAMEPDLQIILNQTSCDEFAFDTKKGGVVILDDTYVKEAPKIDAEVYMVPIVKTA
REKIGRELVTNMVALGAMAKILERKGIMKPENIKKAILARVPKGTEEMNAKAFEEGYALI
N
>tli:Tlie_0959 23S rRNA m(5)U-1939 methyltransferase (EC:2.1.1.-); K03215 23S rRNA (uracil1939-C5)-methyltransferase [EC:2.1.1.190] (A)
MKLHVGEKIKVSVDSINSQGDGVARFGEERFVFFVPGALPGEEVEGIVRILKRHYGVMEL
TDVLTPCVNRVIPKCSWYGLCGGCSLQHADYAMQLEIKKRIVFDAFMKTVGKEHLDKIQD
CVPSPKKWCYRNKASFPVKRGKKNLNVGFYMKGSHRIIPINSCCILEEGIDYIYRRLLEN
LSYLGIEGYDEKKGTGILRHLVLRRTARGDKAVILVLRNFGKKEERSLRSFMQRVSEMLG
KDISFYVNVNPHKGNRIFGERTIAIKGKEGLSESICGKRLFFGPTSFFQVNRDIAELLFQ
EVKNALEISGADHVTELYCGVGAITVTYGKNVKSVTAVESWPESVLFLRKNIKLNKLNNV
RVLEGDVEEFAPDALFGEDKVVLLDPPRSGCAKGVLEGIIERRPKAVIYVSCNPATLARD
VSILMNGGYELSFVKPFDMFPMTAHVESMALLTREKLQIARYDKGCS
>tli:Tlie_0960 hypothetical protein; K02107 V/A-type H+/Na+-transporting ATPase subunit G/H (A)
MAKNLTEEIRATEEQAQKIVSEAKSQASQIISEARYEAEQAVKSFRQQMHRSFRDELVRV
EKDAEKEIGVILQEGQKKAESIIDNHKGKVDEVAAWIAQEVMTRYGSN
>tli:Tlie_0961 V-type ATPase 116 kDa subunit; K02123 V/A-type H+/Na+-transporting ATPase subunit I (A)
MAVTKFKKASLVVLGEKEEAVVSVLQDLACCEIMPEPTDTRTHDWAKCIKSADEALADIR
SALRFLEPYYSEVSGKLERLLGEKPTVTVEELENLSNSIDLASLSSSVKKIERRMLDIRT
LLSKLDSNEEILIKLRQFPYSLAIISSGTVRISSIVGTLPVAYLERFQGLVAELLASDGE
LFVAPFTPKETDVTVVLMYDKKKADEVAEICEKVPFTKLDFPPELEGTPEEELSKIERNR
TELAKESENLERNAAKLASEWVPTLRNLLDYYSVIRTRYETLVNASRTEKVSVIKFWVPE
PAVGKLKEKLSKFGEELELIIEDPSDDDEPPTLLENPRWALPFEPLTRLYGAPKYGEIDP
TVPMAPFMFLFFGMCLGDGGYGVLIAFAITYLLSKYKIVGDTKNFLHLLLLGALSTIAVG
ALTGSWMGDMIDAFPFLALLKPLKDRLVVLNPMSDPITFLGISLALGVVQILFGLSIAFW
DSLRKKDYMAAFGDNGGWISLLIGLLLLGGVKSGFLGGAAGLLGKILSILGAAVLVATQG
REKTGLFRRLLSGVLSLYNITSYLGDILSYSRLLALGLATSAIAMIVNTLTNLVLSIPFV
GWILSIVIFVGGHLFSVVVNTLGAFIHSLRLQYVEFFSKFYSGGGRIFQPLEYRTRYVKI
VGSKPLGQQSK
>tli:Tlie_0962 H+transporting two-sector ATPase C subunit; K02124 V/A-type H+/Na+-transporting ATPase subunit K (A)
MEVLGIMLAVLGAALAAGLAGSGSAIGVGIAGEAGAGIMTEDPGKFGLVLLLQALPGTQG
IYGLLTAFFAILKVGLLGGEAIEVSVWQGLGVFFACLPIAIAGYYSGIAQGKTSAACIQL
IAKRPEETGKAVILPAMVETYAVLALLMSIILLNSIKF
>tli:Tlie_0963 H+transporting two-sector ATPase E subunit; K02121 V/A-type H+/Na+-transporting ATPase subunit E (A)
MSLQDIKKKIEAEAQQEAKEILERAKKEAEKIKEQTEEEIKKIKDQYDKKLSAEKPEIFR
RKKVVANLEIKKMELGSERYLVDLAFEKAVEQLSNMDKEKYSQFMSVLLEKAAGDGSGTL
LVGENEDVITKEWVEGFNKSHKASIVLGKQHINTAGGFILNKDKVDVNCTFEALVKSLRE
DIEVDVFNKLFSS
>tli:Tlie_0964 H+transporting two-sector ATPase C (AC39) subunit; K02119 V/A-type H+/Na+-transporting ATPase subunit C (A)
MIPENGYSYAVSRLKAMGNRLLDNNSILRLWESETFSSAMKLLAETHYSQWLPEMKSEDD
FESLISAELNYVISEVKALSPDKEIPVLFQLPFDFHNIKVLLKDRITRASGQGRRVDLLT
PLGNIATDDLLLAVESEDYRLLPFGLHIVLPESISIWEQSHDVLLVEKKLDEALFELMRN
IAGNINVEGVKKWVKARIDAENIRNILRLTRFGMETGKIASFLHDGGFISREKLLLLVNE
PLEGWSRIIGFADAAVALSQVESFLVPEKALVELEKALDDYVSNVLAPYRYEAFAPENVL
AYLWAKDMEAKNLRIVMVGKANGVDKDVIRGLLRNVL
>tli:Tlie_0965 Vacuolar H+transporting two-sector ATPase F subunit; K02122 V/A-type H+/Na+-transporting ATPase subunit F (A)
MSSNVHKLRMAAVGDYESILPFQAVGAEPFFLSEGEQDKLRNLLLKFAREGYAVVFLLDT
IFQEGKDLVAEINENYAVSIIPIPGVKGSTGVGVEAIRKSVEKAVGMDIFAVR
>tli:Tlie_0966 H+transporting two-sector ATPase alpha/beta subunit central region; K02117 V/A-type H+/Na+-transporting ATPase subunit A [EC:3.6.3.14 3.6.3.15] (A)
MEKIIKGAIAKISGPLVVAEGMTGASMYDVVRVGELGLVGEIIELKGDLASIQVYEETSG
LKPKEPVISTGAPLSVELGPGLIEQFYDGIQRPLALIEEAAKSPFITRGIDVPSLPRDKK
WYFRPTVEVGTEVSAGDVLGTVKETVLVEHKIMVPPGMKGKVKDIKEGEFTVEEAVAVIS
TENGDKEVTMLQRWPVRLPRPVARRLPPNVPLVTGQRVVDTFFPMARGGAACVPGPFGSG
KTVIQHQLAKWADAEIVVYVGCGERGNEMTDVLLEFPELEDPRSGEPLMKRTVLIANTSN
MPVAAREASIYTGITIAEYYRDMGYSVALMADSTSRWAEALREISGRLEEMPGEEGYPAY
LGTRLASFYERAGRAICLGKDGREGSISAIGAVSPPGGDLSEPVSQNTLRVTKVFWGLDA
NLAYQRHFPAINWLLSYSLYADSLGEYWDDRYDGEWSKMRTQAMSLLEEEDRLKEIVRLV
GIDALSKEERMILETAKSIREDFLHQNAFHEVDTYASMDKQFKMLRNILYFHELSMDALK
[truncated: 383,935 more chars]
