# Supplementary material for: Assessing in silico the recruitment and functional spectrum of bacterial enzymes from secondary metabolism
Source: BMC Evol Biol. 2017 Jan 26;17:36. doi: 10.1186/s12862-017-0886-2 (PMC5270213; doi:10.1186/s12862-017-0886-2)
Supplement: Additional file 5: — 1005 multiple Fasta files (one per BGC that comprises enzymes) containing the sequences of the data set enzymes SM*. The BGC are named according to MIBiG nomenclature. (ZIP 6333 kb) [file 12862_2017_886_MOESM5_ESM.zip]

Archive with 1,005 entries (1,005 files):
- BGC1000.fa
- BGC1001.fa
- BGC1002.fa
- BGC1003.fa
- BGC1004.fa
- BGC1005.fa
- BGC1006.fa
- BGC1007.fa
- BGC1008.fa
- BGC1009.fa
- BGC100.fa
- BGC1010.fa
- BGC1011.fa
- BGC1012.fa
- BGC1014.fa
- BGC1015.fa
- BGC1016.fa
- BGC1017.fa
- BGC1018.fa
- BGC1019.fa
- BGC1020.fa
- BGC1021.fa
- BGC1022.fa
- BGC1023.fa
- BGC1024.fa
- BGC1025.fa
- BGC1027.fa
- BGC1028.fa
- BGC1029.fa
- BGC102.fa
- BGC1031.fa
- BGC1032.fa
- BGC1033.fa
- BGC1034.fa
- BGC1036.fa
- BGC1038.fa
- BGC1039.fa
- BGC103.fa
- BGC1040.fa
- BGC1041.fa
- BGC1042.fa
- BGC1043.fa
- BGC1045.fa
- BGC1046.fa
- BGC1047.fa
- BGC1048.fa
- BGC1050.fa
- BGC1051.fa
- BGC1052.fa
- BGC1053.fa
- BGC1054.fa
- BGC1055.fa
- BGC1056.fa
- BGC1058.fa
- BGC1059.fa
- BGC105.fa
- BGC1060.fa
- BGC1061.fa
- BGC1062.fa
- BGC1063.fa
- BGC1064.fa
- BGC1065.fa
- BGC1066.fa
- BGC1069.fa
- BGC106.fa
- BGC1070.fa
- BGC1071.fa
- BGC1072.fa
- BGC1073.fa
- BGC1074.fa
- BGC1075.fa
- BGC1076.fa
- BGC1077.fa
- BGC1078.fa
- BGC1079.fa
- BGC1080.fa
- BGC1083.fa
- BGC1085.fa
- BGC1086.fa
- BGC1087.fa
- BGC1088.fa
- BGC1089.fa
- BGC108.fa
- BGC1090.fa
- BGC1091.fa
- BGC1092.fa
- BGC1093.fa
- BGC1094.fa
- BGC1095.fa
- BGC1096.fa
- BGC1097.fa
- BGC1098.fa
- BGC1099.fa
- BGC109.fa
- BGC1100.fa
- BGC1101.fa
- BGC1102.fa
- BGC1103.fa
- BGC1104.fa
- BGC1105.fa
- BGC1106.fa
- BGC1107.fa
- BGC1108.fa
- BGC110.fa
- BGC1110.fa
- BGC1111.fa
- BGC1112.fa
- BGC1113.fa
- BGC1114.fa
- BGC1115.fa
- BGC1116.fa
- BGC1117.fa
- BGC1119.fa
- BGC111.fa
- BGC1120.fa
- BGC1125.fa
- BGC1126.fa
- BGC1127.fa
- BGC1128.fa
- BGC112.fa
- BGC1133.fa
- BGC1135.fa
- BGC1137.fa
- BGC1138.fa
- BGC113.fa
- BGC1140.fa
- BGC1145.fa
- BGC1146.fa
- BGC1147.fa
- BGC1148.fa
- BGC1149.fa
- BGC114.fa
- BGC1151.fa
- BGC1152.fa
- BGC1153.fa
- BGC1154.fa
- BGC1155.fa
- BGC1156.fa
- BGC1157.fa
- BGC1159.fa
- BGC115.fa
- BGC1160.fa
- BGC1161.fa
- BGC1162.fa
- BGC1163.fa
- BGC1164.fa
- BGC1165.fa
- BGC1167.fa
- BGC1169.fa
- BGC116.fa
- BGC1170.fa
- BGC1172.fa
- BGC1173.fa
- BGC1175.fa
- BGC1176.fa
- BGC1177.fa
- BGC1178.fa
- BGC1179.fa
- BGC117.fa
- BGC1180.fa
- BGC1181.fa
- BGC1183.fa
- BGC118.fa
- BGC119.fa
- BGC122.fa
- BGC123.fa
- BGC124.fa
- BGC125.fa
- BGC126.fa
- BGC127.fa
- BGC128.fa
- BGC130.fa
- BGC131.fa
- BGC132.fa
- BGC133.fa
- BGC135.fa
- BGC136.fa
- BGC137.fa
- BGC138.fa
- BGC140.fa
- BGC141.fa
- BGC142.fa
- BGC143.fa
- BGC144.fa
- BGC145.fa
- BGC147.fa
- BGC148.fa
- BGC149.fa
- BGC14.fa
- BGC150.fa
- BGC151.fa
- BGC153.fa
- BGC157.fa
- BGC158.fa
- BGC159.fa
- BGC15.fa
- BGC162.fa
- BGC163.fa
- BGC164.fa
- BGC165.fa
- BGC166.fa
- BGC167.fa
- BGC16.fa
- BGC171.fa
- BGC173.fa
- BGC174.fa
- BGC175.fa
- BGC176.fa
- BGC177.fa
- BGC178.fa
- BGC179.fa
- BGC17.fa
- BGC180.fa
- BGC181.fa
- BGC182.fa
- BGC183.fa
- BGC184.fa
- BGC185.fa
- BGC186.fa
- BGC187.fa
- BGC188.fa
- BGC189.fa
- BGC18.fa
- BGC190.fa
- BGC191.fa
- BGC192.fa
- BGC193.fa
- BGC194.fa
- BGC195.fa
- BGC196.fa
- BGC197.fa
- BGC199.fa
- BGC19.fa
- BGC1.fa
- BGC200.fa
- BGC201.fa
- BGC202.fa
- BGC203.fa
- BGC204.fa
- BGC205.fa
- BGC206.fa
- BGC207.fa
- BGC208.fa
- BGC209.fa
- BGC20.fa
- BGC210.fa
- BGC211.fa
- BGC213.fa
- BGC214.fa
- BGC215.fa
- BGC216.fa
- BGC217.fa
- BGC218.fa
- BGC219.fa
- BGC21.fa
- BGC220.fa
- BGC221.fa
- BGC222.fa
- BGC223.fa
- BGC224.fa
- BGC225.fa
- BGC226.fa
- BGC227.fa
- BGC228.fa
- BGC229.fa
- BGC230.fa
- BGC231.fa
- BGC232.fa
- BGC233.fa
- BGC234.fa
- BGC235.fa
- BGC236.fa
- BGC237.fa
- BGC238.fa
- BGC239.fa
- BGC23.fa
- BGC240.fa
- BGC241.fa
- BGC242.fa
- BGC243.fa
- BGC244.fa
- BGC245.fa
- BGC247.fa
- BGC248.fa
- BGC249.fa
- BGC24.fa
- BGC250.fa
- BGC252.fa
- BGC253.fa
- BGC254.fa
- BGC255.fa
- BGC256.fa
- BGC257.fa
- BGC258.fa
- BGC259.fa
- BGC25.fa
- BGC260.fa
- BGC261.fa
- BGC262.fa
- BGC263.fa
[truncated: 705 more entries]
