# Supplementary material for: Assessing in silico the recruitment and functional spectrum of bacterial enzymes from secondary metabolism
Source: BMC Evol Biol. 2017 Jan 26;17:36. doi: 10.1186/s12862-017-0886-2 (PMC5270213; doi:10.1186/s12862-017-0886-2)
Supplement: Additional file 5: — 1005 multiple Fasta files (one per BGC that comprises enzymes) containing the sequences of the data set enzymes SM*. The BGC are named according to MIBiG nomenclature. (ZIP 6333 kb) [file 12862_2017_886_MOESM5_ESM.zip › BGC1000.fa]

>emb|AAY42393.1 BGC0001000, ---, HctA
MNTKKKFTSLIHLLCYRGTNKPNQKAYTFIGNGKTETASLTYGELEKRSRAIAAQLQEMGVTRGERALLLYSQPLDFICAFFGCLYAGVIAIPAPPPDAIRLKRTLPRLQACVKDAQVSLVLTTSQIYSQFPSEWQKDFEYNNMLLWLFTEEISEQLANQWQELKINLDAIAYLQYTSGSTSTPKGVIVTHNNVMHHSAYIKQAWNYTSDSIAATWMPYFHDYGLIDGLIQPIYSGITCYVMSPLTFVRRPTCWLEVISKYKVTHSQSPNFGYDYCVRQVTSEQLNNLDLRSWKTASNGAEPIRKDTIEKFIKTFEPCGFRATAFFPSYGLAEATLLVATKSHNDVPEIASIAASALEKNQIVECDGNQKGTRYVVSCGFPICGIKVIIINPNTLTRCASDEVGEIWVSDLSVAQGYWNRPEETKHTFEAYLADTGEGPFLRTGDLGFIKNGQLFVTGRLKDVIIIRGQNHYPQDLEFTVEQSHPALRKNSEAAFGIEVDGEEKLVVVQEVERSWLRKLDFDQVNGDIRQALMEQHELQVYAIALIKPGSIPKTSSGKIMRHACRIKFLEGTLEVINSGGGNPEHLRRLTVMSVMRATPKNGAHLG
>emb|AAY42394.1 BGC0001000, ---, HctB
MLTQNQIQHFEEKGWLGPLDIFTSSEVESVKKCIEANSSIKEVEDQPMMMLYNNVLNLNTSRDLHLFHQPIAEMFKNNKIVRVLNQLGGDNLLLWNSNVFCKMPGEGEIKWHQVYDSYDPSAYDPQKPALLYPNNEEIINISVWIALDDATLENGCLHFANGTHKEKFGRIQVPAEEGMFAGIKNHKMVWQGRRKYSIVFDFDDNEWEVEAVPARMGQAIIFTERVMHSSPPNKSKQQRRLGINGRYVPPSVQVYPHRLKGDFIDENFHNIKKHFCILVSGQDDYGINVVRDSHDLDNIELEFQTMSNLVRFGHVQLPKGKKEIELETLYQQAMEGDCLEEEPDPILQPRKYIQWQAWNQLKGMSCSEAMKQYSQIVAKLPVVDQERELPLEEKIKAWLVAYIAKVFNIQPDEVNSTLPFERYALGSAESATLVAELGAWLERDIPATALYSYPTIEFLAKHLANSREAPRCTDRVSVGMTARQ
>emb|AAY42395.1 BGC0001000, ---, HctC
MTTMRAAYQYQLRLTKSQVTKIEKWLDLLRCQYNYLLADRFNWHEQNRCSLSSCPLVCHLPELRDNPDYFSQKRTLPQLKKDRPWYSDIQSQVLQDCVKRVDLAFKRFLKGDSNGKRSGRPRFKSQSRYKSLTFPSLSKTPINGNILTLPKFGKVKMIYHRPIPDGFKVKTATITRKADGYYVTLSIQDDTTPEILPVESVTNPIGIDMGLKSFLVKSDGSEIPIPQYYRKAQKRLKKIQKAVSRSKKGSKNRNKAISKLGKAHKKVADTRKDFHFKTAKNLLDNHDLVAHEKLNIKGLARTKLAKSVLDAGWGQFLSILSNKAENAGLITKAVNPRNTSQNCSNCGQKVPKELKDRIHSCPHCGYTADRDVNAAKNILNLAVGHPVGNKAYRVTEPLGGVGKKPALP
>emb|AAY42396.1 BGC0001000, ---, HctD
MDPTAIIGIGCRFPSAGNPESFWDLLQHGVHTITEVPSNRWDVDALYDPDPATPGKMNTRWGAFLEQIDMFEPSFFGISPREAESMDPQHRLVLEVAWEALENAGVAPNKLADSQTGVFIGIVASDYGRLVFNDPLNIDAYGGIGITPGIAANRLSYILNLHGPSLAIDTACSSSLVALHFACQSLQSGESNLCLVGGVNLVLSPEYTLTFSQARMMASDGFCKTFDKDADGYVRGEGCGVIVLKRLCDALRDRDNVLAVIKGSAVNHDGLSNGMTAPNGLSQQAVIRQALKNAGVAPAQISYVEAHGTGTSLGDPIEVESIKAVLGQGRSPLESCGIGSIKTNIGHLEAAAGIVGLIKTVLSLQHQQIPSHLHLKQLNPLIQLEGTPFFIPTECQPWSVAKEPRLAGVSSFSFGGTNCHVILSEAPKQETRANEIERPAHILALSAKNQKALSELVERYEAHLKSNSSAKLADVCFTANTGRTHFDHRLFVTATSTTEMQKALRDLAEGKDTVPTGQICSPKRQKIAFLFTGQGSVYVNMGRQLYDTQPTFRNCLKRCEEILRPYLEVPLLSVLYPDIDLSSPTSGEANQKLYNTAYTQPALFALEYALCQLWKSWGIEADAVIGHSVGEYVAACVAGVFSLEDGLKLIAMRGQLMQQLPPGGEMLSLLASESQVREVIAPYGEQVAIAALNGPSSIVISGKSEAIQEIYSKVSTQGIKAKFLQVSHAFHSPLMEPMLGQFEVAAWQISYHKPQIPLISNVTGQLIGDDTSTPEYWVNHIRQPVRFADGMQTLYQEGCQIFLEIGPQAILLGMGRQCLPEDRGVWLPSLRKDREDWQQLLESLGELYVRGLEVDWSGLDKDYTREKVVLPTYPFQRERYWTKATNFTNFVDQEEFQDWLYEVEWQPQASFGGQFPSEELLDPLTINQKLQPLVSSLASVNNLDSYSQLVRQLETLSVEYVLQAFDEMGWSLKLGENFSTESLAQKLGVVPQYQQLFNLLLEMLAEVEILRHTENQWVTLQTPEKVNLQQKNQTLLAQFPSANAELTMLERCGSQLRAVLQGTIDPLQVLFPEGDFTIATQLYEQSPEAQFTNTLVQRAIATALENLPPSRGVRLLEIGAGTGGTTSYILPHLNPEQTEYIFTDIGTSFTSKAQERFQDYPFIHYQNLDIEKNPELQGFEPHQYDVIVAANVIHATSSLRKTLQHVRQLLKPGGMFVLLEITTPRRWVTLSFGMLEGWWKFSDFDLRPNQPLLSPSKWQQLLVESGFPKVVNLPDVRGTEEVLSSRSLIIAQTAVTPSLSPSEGWLIFADRQGIAQQLADRLRTFGQVCNLVFPGKEYQQIASDEFTINPENSDDYLKLVTEVKANLPDCKGVFHLWSLDTPRAEELTPEGLKVASKEGCGSALYLVQALTKAQFLQSPRLWLVTKGAQPVLPIKDSISGLAQSPLWGMGRVISLEHPELSVRMLDLDPNVAPEHSCTTLLTEIGDANDENHIVFRDAQRYVARLINKKFKESQSFQFRPDATYLITGGTGFLGLKLAQWMVEQGACQLVLIGRKGLPQREDWPNLDRESNEWKQVQAIQLMEEKGARVTVYASDVTDQAQMSSIIKGIDTAQKPLRGIIHAAGLSGEHKLSQMNYKVFESLLSPKTIGTWVLHQLTKEISLDFFICFSSIASVWGSLGHGHYDAANHFLNILASYRRSIGLPALSINWGIFVVGGMIADENYVRWMNQIGIEALQPEEGFNALKFLLKTNAIQPLVTKVDWSTFKEYYEVRGLGKLFSDLMTVSTVDQTTPSIETIKSQESSILEQLKAASPSKIENILLTHFQNEIAKSLRTSASEISLQKPLNSMGLDSLMAVELRNMSLVKLGIDIPTVKFIEGLSIADIVTEVKDQLNQIDASQKVEWKNSQQLYTEEPDQIERVRGEL
>emb|AAY42397.1 BGC0001000, ---, HctE
MNLVEFLQELSIKGWHIWSEGSQLRYDAPKEESTTSVLALLKQHKGEILQLLHDNPDILNVYPLSYGQQAMWFLWKLAPGSCVYNVSVPVRICSEVDVTAWRQAFQALCQRHLMLSSTFTKLGQVPIQQVDRHQEVDFLQVDASTWSKEELNQRVVEAHKHPFNLEKESGMRVRWFVRSFQEHILLLTIHHIACDGWSLDIIFQELAKLYQAQQTNVPASLPALKYSYQDYVRAQRKILDSPRGEILWQYWKQKLAGELPSLNLPTDKPRPPIQTYDGAAYHFSLSEKLSQQLIELAQKENVTLYTLLLAVFGVFLYRYTGQEDILVGSPTSGRNRAEEAPIVGFFANSVVMRMSASENLSFKEFITKVQHTVLEAVNYQDYPFALLVERLLPNRDPSRSPIFQVFFLLQQMSEWRKLLSGEMKTSSDWQGLKLEAFDRPTKECQFDFILEMIQVGSSLGGLIKYSTDLFEEKTIARMVEHFQTLLQAIVTNPTANIDRLPLLTATERQQCLALGNNLERKQGQNKFIYQLFEDLFGYPGEVSGKQTQLGDYTEVVPVAWPNDFSVYVLDSYGEPVPPGVTGEIYVGGGNLTESEINRSQQAPVSFVEHPELGSLLKTGERGYLRANGSLELQGFGQRWAWIKGHRVELQAIEKALLAITGVEDCYVIMRQRQLVAYVVTSKSFLSESLHNQLKTELPSYMLPSAYVPVSNLPLTGKGLIDESALAQLEVIDSELVSRWEQQLRSLPEIEQVAVVVQPQVKTLSRLHISDLVPSPPRGTDTDTHQVETDNLIDKGKQNLPQEVNQLAISEGEPLTEPEAQTLGEILQRAALENSTKGVVYIQPDGTEFVQSYKNLLEDAQRILGGLRKLGLKPQDKVIFQLSANQNFISAFWGCILGGFIPVPIAATGNLNKLQNSWQMLGKPLVISEEKLAPKLHQWAAELKLENFQIEAIEPLKDSEADRNWHESNSEELVLLLLTSGSTGMPKAVMHNHRSLLSRSAATVQTNSFSKEDISLNWFSLDHVGGIVMFHLRDVYLGCQQIHAPTELVLQEPTRWLDWISHYRATITWAPNFAYGLIVQELENRQKTGSQQENHRGWDLSSMHFILNAGEAIVAKTVRGFLEVLGQYQLHDSAMHPAWGMSETSSAVTFSSNFLLSSTTDEQKFVEVGSPVPGFAIRIVDNQNQIVKETMAGRVQVKGPSVTSGYYQNTEANQDAFTEDGWFNTGDIGFLQQGCLTITGRQKDIIIINGLNYYSHEIEATIEEIEGVEVSYTAACAVRDGESDTDKLAIFFNPAKTARDREADLLKEIRLLVVARFGINPDYLIPVEAEVIPKTAIGKIQRSQLKQRFESGEFNTILKRVDLLLLNVNTIPSWFYRKVWQAKVPVFNLSSQITTTLIFSDTLGLGTVLSEELEKHPQPCIQVSVGEKFTKISDNHYCLVPDRAEHYQMLFKQLAQEKKTIGQIVCLWEYDQYRGEISHLEALEQSQKQGLFRLLFLVKALEQSRSEEQSVQLLWVSSYSQSIVPSDKIAYEKGTVLGLLKTIGQEMTWLNCRHIDLPVLEVEVNEAYIRQELGNFAKETEVAYRDGKRLVCGIESVNLAEEPKQELPFITGGIYLISGGLGGIGTEIASFLLKNYQARLLIVGRTSLPDQDTWQTHLDSGNALARKIQAYQQLQQLPGAVIYEDVDICDYAQLQQILTTSLSKWGGQLDGIIHLAGILTEQLLVSQTLESFTAVLRPKFLGTWALHKLLLEDNPQGLFIHFSSINGFFGGTTVGAYAAASSFMEAFCDYQQTYTSLQSYCLSWSMWDEIGMSQGYQMKDLTHAKGYFSINKAQGMCSLLATLSRGQRHLFVGLDGSKANIERLTITSEPQNLQQLTAYFTSKVEQLPVSHLEALEVRDRFGRLSRCLWAQLAEMPLTETGEIVREKLIGISTGIGLFEQTKPRNQVEHQLVEIFQQVLEVPVTSIHDNFFALGGNSLLAVQVVSRIQQTFNQEVSLHILFESPTVGELGQTIIKENLLPGQKSDTSLPTLVPDPEQRYEPFPLTDIQQAYWLGRNQAFDLGNVASHIYIEIDSENLDIERLNQAWQKLVDHYDMLRAVVLPDGQQQVKQQVPFYQIQVFDLQNQPEPAVSDHLKAIREQMSHEILPSEQWPLFKLQATHFNEKHYRLHLSFDALIADSWSLMLLGQYWLQLYRDPESSLPSLELSFRDYVLAKIGLDVTPQYQRSQDYWFDRLSTLPPAPELPFAKQIVALEQPQFKRRSGRLNVVDWQRLKEKASQANITNSTVLLAAFADILTCWSKSSKFTINLTLFNRLPLHPQVNEVIGDFTSLTLLEVDNSKPTPFIKRAQQLQKQLWQDLDHRYVSGVEVQRELRRLYGSYQAMGVVFTSVLGAGIESEEQLWVNQLGQMVYSISQTPQVWLDHQVLEEQGELIFQWDIVEELFCEGVIDNMFQSYTDYLQHLATSESAWIDLYPQLLPKAQLQQLAQLNQINLPVPQQTLHGLFLQQVEKNYLELAVITPEHCLTYGDLHQRARDIGHWLQQLGASRNSLVAVVMFKGWEQVVAVLAILMSGAAYVPIDPELPKERREFLLTQGEVQLVLTQESLLEQLAIPEGIECLSVDTFESIKNDSISFVPVHNPEDLAYVIYTSGSTGLPKGVIIKHQAVVNTILDINQRFNVTANDRILAVSALNFDLSVYDIFGILAVGGTVVIPSAIDAKDPARWYELIVKHQVTLWNSVPALMQMLVEYLSGQLNQSHGPLRLALLSGDWIPLTLPEQIKDLWSQIQIVSLGGATEASIWSIYHPIEQITPVTKSIPYGKSLGNQTVSVLNDLMQPTPVWVCGDLYIGGVGLASGYLLDEKKTNASFITHPVTHERLYKTGDLGRYLPDGNIEFLGRCDFQVKINGYRVELGEVEAALSDHSTVKEVIVVVLGESEHKRLVAYIVPSESSVDKAKLPEGYQPSQTVGVIQDPVEKIEFKLKQPGLRSPSPTKETISLPLSEFDAAQKEAYLKRQSYRQFLREPLTLEELSQFLSCLLPIKLEEFPLPKYLYPSAGNLYPVQTYLLIKPERVSGLSGGIYYYCPREHNLVLLNSLMKVDSRIYGGNQPIFEQSAFSLFLISKLSAITPMYGELAEKFCLLEAGHMGQLLMSTAPDYQIGLCPIGGLEFNKLRDLFELESNQRLIYSFICGKIDPVQTQQLFGKSSKDERSIPQQLNEHLQGKLPQYMLPNDYVLMDVFPLTANGKVNRKALPAPEVSIKERNFLPPSTPIEEKLAGIWAKILELDLNQVSVNDDFFDIGGNSLLATKLISRIRQFFQVDLPLSDFFEEPTIAALVEHIEVLSWVGQDLQDSETNIEEIEL
>emb|AAY42398.1 BGC0001000, ---, HctF
MKNQTIVKFLSQLRKLNIQFLDDGEKLRCQAPEGVLTPALSRQIAERKAEILAYLQQARQKTSSSPPAISVVSRDEKLPLSFAQERLWFFDQLDGSTAPYIEQGAMKLSGNLNILALQQAFCEIVRRHEVFRTRFHSVNGIPMQVIVPDASLEISVVDWEHLPKTQQERQIKQYAQQQAKIPFNLSEDLLLRVTLLQLSQQEFILLVALHHIVADVWSVGLLVQELSVLYQAYSQEKPSPLPEPSIQYADFAAWQRQWLTAELQQKQLQYWQQQLADAPTLLRLPMDRSRPSVQSYRGNTQTFAIDKQLTNQLRKLSQNTETTLFMTLLAAFAVLLFRYSAQDDILIGSPIANRNHSEIESLIGFFANTITLRTCLKGNPSFEQLLEQVRKVTLSAYTHQDVPFERVVETLQPERSLSYSPLFQVVFILQDAPMESFELPGVTLKYLPEINPGTAKFDLVLSMEETEIGLIGTWEYSTDLFEEQTIARMARHFQTLLSAIVANPTHKIEKLPLLTASDRQQLLAVGNNNDLEPVPDKCFHQLFEEQVERSPDEVAVVHLDRQLTYRQLNEQANQLARYLQSWGIQPESPVCCLSTERSVEMIVALLGILKAGGSYVLVDPSEPIQSLAKIPDQLLLVSLTQEKDLCHWLENKTKVVYLDSEWEAIAQQSTENLNSNSTPENLAYVLGLETQSISVEHRAVVRRLNWLQSKVELSLGERVLHQTSLGPESVLWEIFLPLMVGGCVVIAPTERFDSAASWQQLIAEKKISIANFLPSQLTAFVGSLNLTAAGQLTHLRWLLCSGESLSHSEVEICSQYLNAHLLYAYTLPEIAGEVSCWQTQLGEHTEVAPVNLPTDFSVYVLDPYGEPVPPGVTGEVYVKGRDLTQSKLNQTKETPVSFVEHPELGSLLKTGEWGCLRANGCLELQGFEQRWAWIKGHRVELQAIERALLAITGVEDCYILMRQRQLVAYVATSKSFLPESFHNQLKTQLPSYMLPSAYVPVSSLPLTGKGLIDESALAQLEVIDSELVSRWEEQLRSLPEIEQVAVVVQPQVKTLSRLHISDLVPSPPRGTDTDTHQVETDNLIDKGKQNLPQEVNQLAISEGEPLTEPEAQTLGEILQRAALENSTKGVVYIQPDGTEFVQSYKNLLEDAQRILGGLRKLGLKPQDKVIFQLSANQNFISAFWGCILGGFIPVPIAATGNLNKLQNSWQMLGKPLVISEEKLAPKLHQWAAELKLENFQIEAIEPLKDSEADRNWHESNSEELVLLLLTSGSTGMPKAVMHNHRSLLSRSAATVQTNSFSKEDISLNWFSLDHVGGIVMFHLRDVYLGCQQIHAPTELVLQEPTRWLDWISHYRATITWAPNFAYGLIVQELENRQKTGSQQENHRGWDLSSMHFILNAGEAIVAKTVRGFLEVLGQYQLHDSAMHPAWGMSETSSAVTFSSNFLLSSTTDEQKFVEVGSPVPGFAIRIVDNQNQIVKETMAGRVQVKGPSVTSGYYQNTEANQDAFTEDGWFNTGDIGFLQQGCLTITGRQKDIIIINGLNYYSHEIEAAIEEIEGVEVSYTAACAVREGDSDTDKLAIFFNPAKTARDREADLLKEIRLRVVARFGINPDYLIPVEAEVIPKTAIGKIQRSQLKQRFESGEFNTILKRVDLLLLNVNTIPSWFYRKVWQAKVPVFNLSSQITTTLIFSDTLGLGTVLSEELEKHPQPCIQVSVGEKFTKISDNHYCLVPDRAEHYQMLFKQLAQEKKTIGQIVCLWEYDQYRGEISHLEALEQSQKQGLFRLLFLVKALEQSRSEEQSVQLLWVSSYSQSIVPSDKIAYEKGTVLGLLKTISQELTWLNCRHIDLPVAEVEVNKSYLWQELGNFSKESEVAYRDGKRLVCGIESVNLAAQPKQQLPLKTGGIYLISGGLGGIGTKIASYLLKNYQARLLVVGRTSLPPQNTWSTQAAGENELAKKIRAYQQLQQLPGAIIYEAVDICDEAQLQQVVKTTISQWGGPLDGIIHLAGRFSEQLLASETPESFMGIVRPKVLGSWALHQLLLKENQTGLFIHFSSVNGFFGGTTVGAYAAASSFQETFCDYQQTKTGVQSYCLSWSMWDEIGMSQGYQMKELSRSKGFFAIDSKQGINCLLAALSHGQSHLLVGLDGTQPNIERWTFTSPPQNRQQLTAYFTSQVKELPVSRLEQLEVGDRFGRLSRCLWAQLAQMPLRSSGEIDREKLRGLDTGMGVLEQTKPRNQVESQLVEIFQQVLEVPVASIHDNFFALGGNSLQAVQVVSRIQQTLNQEVSLHVLFQAPSVAQLGSTLITSGEDHLLGGQELNVGLPTLVPDPEQRYEPFPLTDIQQAYWLGRDQAFDLGNIASHVYFELDCENLNLERLNQAWQKLVDYHDMLRAVVLPDGQQQVKQQVPFYQIQVFDLQNQPEPAVSDHLKAIREQMSHEILPSEQWPLFKFCATQLDEKHYHLHLSFDALIADGWSLMLLGQQWVQLYQDPESSLPSLELSFRDYVLAQIALEVTPQYQRSQDYWFGRLSTLPPAPELPFTKQLVALEQPQFTRRTARLSAVDWQRLKDRASQANLTNSTVLLAAFADVLTRWSKDPKFTINLTLFNRLPLHPQVNQLLGDFTSLTLLEVDNSEEVPFINRAQRLQEQLWQDLDHRYVSGVAVQRELRRQYGSYQGMGVVFTSTLGMSSQSEKQFSVNQLGQMVYSISQTPQVWLDHQVMEEQGALLFDWDTVEELFCEGVVEEMFNSYTNYLQHLATSESAWMEINPQLLPPAQLQQLAQLNQSNVTIPQQTLHGLFELQVEQNPEKKAVIAPERCLSYGELYQRARDIGDRLQQLGASPNSLVAVVMFKGWEQVVAVLAILMSGAAYVPIDPELPQQRREYLLGQGSVKLVLTQEPLLEQLAIPEGIECLSVDTFESGNHDSSAFIPRHQPEDLAYVIYTSGSTGLPKGVMIKHQAVVNTILDINQRFDVTADDRILALSALSFDLSVYDIFGLLAAGGTLVMPSAAKTKDPAHWYELIVTHQLTLWNSVPALMQILVEYLCGQESNQSGNALRLALLSGDWIPLALPEQIKQLWPQAEIISLGGATEASIWSIYYPIAQIPPTTKSIPYGKSLTNQSFYVLNDLMHPTPVWVCGQLYIGGRGLASGYLLDDQKTRERFITHPVTEEQLYKTGDLGRYLPDGNIEFIGRCDFQVKINGYRVELGEVEVALKENSTVKEAIVSAFGELENKRLVAYIVPSQPSVDKAKVPEGYQPSQTEGIILDPVERIEFKLKQPGLRSPSPTKETISLPLSEFDAAQKEAYLKRQSYRQFLREPLTLEELSQFLSCLLPIKLEEFPLPKYLYPSAGNLYPVQTYLLIKPERVSGLSGGIYYYCPREHNLVLLNSLMKVDSRIYGSNQPIFDQSAFALFLINKLSAITPMYGELAEKFCLLEAGHMGQLLMSTAPDYEMGLCPIGGLEFNKLRDLFELESNQSLIYSFVGGKIDPVQTQQLFTEQPSKKPKSLPQQLREHLQQMLPSYMVPNDYVLLETLPLTSNGKIDRKSLPAPETVQSLQTQQQLQENFVPPRDLVELKLAQIWSNILDIPSVGVRDNFFDLGGNSLVAIRLMTQIEQQFGRNLSLATLFEGQAIEQLATILREQSDSNFWSSLVPIQTGGQKQPFFCVAGGGGNVLYFYHLASHLGLDQPLYALQSVGLDGESEPYTRIEDLAAHYVEAIKSVQPKGPYLLGGHSFGGLVAFETAQQLQKQGDEVAKLFIIDMRAPAVDKPEPDSYQLDVDWDSAGMLASIAGIFERMFGKNIGVSSEFLQPLSLEERLNYVNEQFQKVNLFPPGTGVKQIRGILRVGKANQQQEAYYVPRDIYPTQITLFRASEEAPMEVAASEDIHKILYDSRKNDPVWGWGEFSAGEVELHSVPGDHLTIMAEPNVGVLAEKLRACLEKAQSANPID
>emb|AAY42399.1 BGC0001000, ---, HctG
MKLPPGPQTPAILQMIEWVFHPSKLMQTCAQRYGDTFTVKVGPNLAPVVFLSDPKAIQKIFTADLKQFETGKLNKIAQPLIGEYSLMLQDGKYHQRQRRLLMPPFHGERMRRYNKIIDDIAKQVISQWPEGKPFSIRPSIGKISLELIVECVFGLRKGPRSQHLIQLLTLMAEYTSKPLAIALVSCKPMQRDFGSWSPWGSFIRLKQQITKLIYDEIGERRSQFDSSRTDILTLLMSARDEDGMPMTDVELHDQLITFLMGGHDTTTTALVWAFYWIHYLPEVREKLLRELDSLGDDLEESNIIKLRYLNAVCSETLRINPISVLTLFRSVKSPLQLMSYQYDPGTILAGCIYLTHRREDLYPEPEKFKPERFLERQFSFYEYLPFGGGNRRCVGDALAMFVMKRVIATVLREKQLTLVDRRPVKPVFRGPGLAPSGSMQMVAVTKK
>emb|AAY42400.1 BGC0001000, ---, HctH
MMKFPDGPKTPALLQSINLIVNPLNYLEDCAKRYGDIFTIRFLNYPPTVLVSHPQAMKEIFTASSQTFNTGEAMKELPTAFTGENALPLLDGDLHKHRKRMLMPAFHGERLRAYSELIYDLTKQEIEQWTKGEPFHVQASMQDISLKFIIRAIFGVNDEDRFQQFKKTLISLLNLLSDPWTSIVLYFRALQQDWGSWSLWGRFVRLRQQVDDIIYAEIKRRRDDPALLGEDILSLMMSARNEQGELINDVELRDDLMILLLGGHETTSMSMTWALYWIHHFPQVYETLMAELDTLDDYQDSSAIMKLPYLDAVCHETLRIYPPTILGAYRIAQKPVEIMSHKFEAGTFILPCIYLTHRQEDLYPEPNHFRPERFLERQFSAYEFVAFGGGSRRCIGYALSLFEMKLILATILTNLKLALPDNRVIKPVRSAFTVAPSPMYMIRA
