# Supplementary material for: Assessing in silico the recruitment and functional spectrum of bacterial enzymes from secondary metabolism
Source: BMC Evol Biol. 2017 Jan 26;17:36. doi: 10.1186/s12862-017-0886-2 (PMC5270213; doi:10.1186/s12862-017-0886-2)
Supplement: Additional file 5: — 1005 multiple Fasta files (one per BGC that comprises enzymes) containing the sequences of the data set enzymes SM*. The BGC are named according to MIBiG nomenclature. (ZIP 6333 kb) [file 12862_2017_886_MOESM5_ESM.zip › BGC1001.fa]

>emb|AAS98794.1 BGC0001001, ---, Sucrose synthase
LIQDVLESDEKSDLRHFTSQLKTAEPRYLLRNEILAAFNEYCTKHKKSEYFYHSSHLGKLIYYTQEIILEDESLCLIIRPKIAAKRAFRLFEDLRAQEVTPEELLDIRDRFVNRYNPKVGEVLQLDFQPFYDYSPLIRDPKNIGKGVRFLNRYLSSKLFQDPEQWLESLYGFLKVRHFHGNQLLINERIHNHQQLSEQVKLALEFVSDRPDSESYDKFRFKLQEMGFEPGWGNTASRVRETLAMLDELIDEPDDRALEQFLSRIPMIFRIVLVSVHGWFGQEGVLGRPDTGGQVVYVLDQAKSLEKQLQENLTLAGLNIQPKVIILTRLIPNNDGTRCNERLEKIKGTENAWILRVPFREFNPKVTQDWISRFEIWPYLETYAIDAEKELLAEFQGRPDLIVGNYSDGNLVAFLLARRLKVTQCNIAHALEKSKYLFSNLYWQDSEQQYHFSLQFTADLIAMNAANFIISSTYQEIVGTADSVGQYESYQNFTMPDLYHVINGIELFSPKFNVVPPGVNETVFFPYTRTQGRVASDIKRLDEFLFTLDDEAQVFGKLDYPNKRPIFSMARLDRIKNLTGLAECFGKSRKLQERCNLILIAGNLRTEDSSDSEEKAEIIKLYQIIEEYNLYGKIRWLGVRLSKSDSGEVYRVIADRHGIFVQPALFEAFGLTILESMISGLPTFGTQFGGPLEIIQDKVNGILINPTNQEEMAQKILDFVTKCEENPQYWEEISNQGIERVYSTYTWKIHTTRLLSLARIYRFWNYTSKANQEDMLRYLEALFHLIYKPRAKKLLEEHLTLPARA
>emb|AAS98795.1 BGC0001001, ---, Putative uncharacterized protein
MGIINNQKFVQIPLGKLKDRLEQLCQIHPIQLEITEEAYTSKASYLDGDSLPEFGQKPNGWKASGKRLKRGLYKSGDGSIVNADLNGSANILRKVARKLDIDLSRRSLTAFDDRSKD
>emb|AAS98796.1 BGC0001001, ---, Putative transposase
MSSIMAKTNKKIGVQQILLHLDQETEAMVDYLCRQSGKLYNMGVYYARQIFFKTGRLLTGKFDLIYEESIGKNLIAKSLPSTPTQQTLLSVTESFKGYNKLRDIWFNGQLQSKPKPPGYLKGAKLFKVSYPNSGGQKPKVINGNLRFALGLTVKRWFDIKYFEIPFPTNLEGIKIKEWTILPKNGAFYLEISYELLEWDKGTQLNKK
>emb|AAS98797.1 BGC0001001, ---, Transposase
MATPKANANNGRLSLFVFYFTQSCPTSTMKVLEFKVKGKKAQYAAIDEAIRTGQFVRNKCLRYWMDNKGVGQKELYRHNTWLRAEYPFVKDLNSHACQASVERAYSSIARFYDKCKKKAPGKKGYPKFKNLSRFGVADAARTVEYKTSGWKLSGDAKSINFLDKKGIGKLKLKGTWELWRYDSAKPTLRKS
>emb|AAS98774.1 BGC0001001, ---, JamA
MSKPEFSTLIDLLQYRSHYQSARKAYSFLQNGEKEVNSLSYKELDEKARAIAVELQKQVDRNERALLLYPQGLEFIAALFGCLYAGVVAIPAPPPDPIRLKRTLPRLEAILFDAQASVILTDFSKYSQLKESTSELSSEFKRIKWIVSDKIPTALSQKWQKPDINSDTLAYLQYTSGSTSTPKGVMLTHKNLIHHCSYIKEAWGYTSDSIATTWVPHFHDYGLVDGLIQPLYSGIPCYVMSPIAFYMRPIRWLQTISRYRVTHSQGPNFAYEHCLRRTTAEQRANLDLSSWRTASNGAEPVRQETVENFIATFEPFGFRRDALYPAYGLAEATLLVSTKKHGEKARVLTLAAEALEKNRIVVVSPAEKEQVVRFVVSCGPPIGGMKVAIVNPFTLRKCQPDQVGEIWVCDPSMAVGYWNRLEETKKTFHANLAESGEGPFMRTGDLGFLKDGELFITGRIKDVIIIRGRNHYPQDIELTVEKSHPSLRSSHGAALAVEIKGEERLIVVQEVERSYQKTLDINEVVGNIREAVTDEHDLQVYSVVLIKAGSIPKTSSGKIQRSACRVKFLEGTLDQWEARVKVTSKSGAAVSS
>emb|AAS98775.1 BGC0001001, ---, JamB
MSMPMDVSKKSFKPAKTQKSKTISNDYIKGLQTKHFLLYNVIPTIGTITAIALLWWYPISSVEIGLLIGMWALSMIGMSVGLHRYFAHRAFKTSQTMSVILAILGCMGAQGPVVSWVAVHRRHHEYSDLPGDPHSPNPELLGEGIFGTLRGLWHAHVGWLTNHEYPNPMYYAPELMRDKTISKINRNYVVWIVLGLLIPTILGGIIHGSWIGAVEGLLWGGFVRMFVVDNSILSINSFSHAFGTHPFDSKDQSRNNIWVAIPTFGESWQNNHHTFENSAAIGLKWWQIDLGYCLIWGLEKLGLVWDVKLPTAKMIEAKKLA
>emb|AAS98798.1 BGC0001001, ---, JamC
MENLTVETQNLTSLDNGSIEEKNGPTVDEVQEWLISYLSQLLDLEIEEISTSTSFNRYGLDSSASISLTSDFGDWISKEIDPTILYSYPTIEAMAEHFGA
>emb|AAS98776.1 BGC0001001, ---, JamD
MFEVCIIGFGFSAVPLIRELQRTGTEFKIISDDSNSVWDALSQSNRLDFDLVSSYLTSFYSFDLVKDFVEDYYPTSKQFYEMHQRWRKVYENEIIRDRVTRIDNFKDHSVIFTKSGKTLNAKHVICSTGFSRAIHTDINQIDYSVSNKTFVFDTMGDSANLIISKLIPNNNKIIIRTNGFNARDKVVPGAGAIYTLDQLEGHNFRYMSHEHYASVIYGLPLGSKKPILMGDQFPVTVRDDSYITSNSRPASGTIAIKYWPIDQYAEKFGNNLEESIYQGYLLNDIAMWLHTGKAIVVPKDTAINFEKKTITYAGIERAFHQYIKGDAEQPRLPKIMIDGNTPYKYQYRDNFMGVIPRTLNNVYFIGYTRPYTGGLANIIEMQGLFVHKMITQSEFHQKIHHNLDERIVAYNNHYYGTTKPRRADHLVYFGFYTDDLARLIGVDYKPSELTSIKDLVFYYAFPNNALKYRLKGEYAVDGVEHLIEKINEKYYYFIGVFAYLWGTSKMDSVELNEELEQFIRQYFNDMRHKEPYTKFLENYIQVYRRLKNTRVDQTDDYEWSLMVKKASETRDRVLQEFKESGDYKLEKDLNNFIYDEIELIQFLMNYKIESIKDGQLKIVPEKIGGHPILENILCKITRMLGFQGIIESVLGKNEMLPKIEAQDLQSLLSLTKPKEYELLYLKP
>emb|AAS98777.1 BGC0001001, ---, JamE
MMNKEPIAIIGMGCRFPGAKNPEAFWELLCNGIDAITEVPASRWDNELFYDADISKPGKTNSRWGGFLEQVDRFDPHFFGISPRETQTMDPQQRLLLELAWEALEDAGQPPEELAGTPTGVFMGVSSFDYYELIAQNPSNFSTYTGTGNLNCINANRLSYFFDFHGPSMAIDTACSSSLVAVHLACQSLWSAESTLALVGGVHIVTSPWMSVAYAQGGFMAADGRCKTFDAKADGYVRSEGAGLVILKPLSQALANRDRIYALVKGSAVNQDGYSNGLTAPNPLAQEAVLRAAYKNAGVSPGQVQYIEAHGTGTKLGDPMEMKALGAVLSVGRAPGDYCAIGSAKTNIGHLEAPAGIAGLIKVALSLHYRQIPPNLHFNEPNPYIKFDKLPLRVQETLTPWPEKSIPAIAGVSSFGFGGTNSHVVLAEVENREEGVGNKEEERLERPVHLLTLSAKKEAALDELVTSYKNHLQKHPELAIEDVCYTASVGRSHFQYRIAIVTQSIEQLEKRLKSTEKGEETPGVLKGQKIGRKRPKVAFLFTGQGSQYVNMGRELYENQPTFRQALEQCEELLRPYLENPLLEVLYPQDTPNSNSSLLDQTAYTQPALFALEYALCKLWESWGIKPKVVMGHSVGEYVAATVAGVFSLEDGLKLIALRGRLMQQLAAGGEMVSLIAAESRVIEAISDYTNQVAIAAINGPESVVISGEAAAIGAIVNKLESESIKTKQLQVSHAFHSPLMAPMLAEFAAVAQQITYHQPKIPVISNVTGTIADKSIATADYWVEHVVKPVRFVAGIKTLAEQDIGIFLEIGPKPVLLGMGRECLLGSKKLWLPSLRSGKPESLQMLQSLGQLYVQGIKVDWLGFYQDNAPQKILLPTYPWQRKRYWISALEQYKNKDNSGRGDARTRGRGEGKSHENLTLPQEIATKEESRLQQPKLRLSNPALLSFPKTPVAKQQPAKRELAQLRVPLTQAEPAQLTQAYLEAENQDIVLKQEPTKEPKTMNWEQIEQLKQEYEEKGYCQIKKIFDFSEIKRIEETLEQAKQTSDISKEKVTLKLGGIDDIDTNDHAYDLVKYDFVSSFIQEKLALLNYITGKNLMIMHNALFSVEPNRKGLPWHVGVGSFSFTKTEDFGASIWIPLDKITKEYRGGMQYVPIKRFPGQFYYTVFDLHLKNNIRWDESQGDLNEYVANANTIYNKITEDVIDYTIKDAYEEDEYDLGDAFFFNKYVLHQSVPLKPGLHKIRRAFVIRLVDYDTRVDEERLGLFSKYSQLHSRYYKTLPRYNKDSVLVMVSRAVQKGLKSPYLRDIPHVQQTLPERIATGSISFDETPKAGNRVSREDDQEVSAFTQKKPGFLTDSLGSLPQTQQPLKTLQPLPTPQVSSSQVKQVLKEQLAEALYTEESEIAEDQKFVDLGLDSIVGVEWTTTINQTYNLNLKATKLYDYPTLLELAEYIAQTLSSQGTKPQVNQQPLKTLEPLPQLQVNPSEIKQVLKEQLAEALYTEESEIAEDQKFVDLGLDSIVGVEWTTTINQTYNLNLKATKLYDYPTLLELAEYIAQTLASQGTKPQVSQQPLKTLQPLPQLQVNLSEVKQVLKQQLAEALYTDISEIAEDQKFVDLGLDSIVGVEWTTTINQTYNLNLKATKLYDYPTLLELSAYIAQEITATGSSKLPQGNGNGGYSQESSPNHASQGDSSEEMSQKVRLRAILNKVANNELTVQEANQLVQQLKQQVTV
>emb|AAS98799.1 BGC0001001, ---, Acyl carrier protein
MSKEQVLKLITKYTREVAPELEEVPLEPTDSLKNLGIDSVNRAEIIMMVMEDLSLNIPRVEFAGANNIGELADLFAAKL
>emb|AAS98778.1 BGC0001001, ---, JamG
MNDINITGMGIVSPIAQGVEPFREALFSGKTQFGYLQRPGREKPSKPFIGAELPELDVRNLFPKYSGLLRSATWSGQIALLAVAEAWEDAKLTSNQVNPERIGLVIGGSNLQQRHQQQTWQRYQSRPEFIRPTYGLTVWDTDILGLLSQCFPIQGEGYTVGGASASGAVAIIHGARQILTGVTDISIVVGSLFDICAYECQGLMNLGAMGSERFADSPELACRPFDHNHDGFIYGEGCGVIVLEKADSAQQRGVLSQGKLLGWGLNLAGNRSPEPSQKAEAQAMSAALAMADLKPEQIDYVNTHGTSSPIGDNTEVSALKSTGVDHCLLNSTKSLTGHCLTAAGVIEAIATLLQMNSSFCHPTHNLVNPVDDSLNWVKETAVQAEIQYAISNSFAFGGINTALLLGKE
>emb|AAS98779.1 BGC0001001, ---, JamH
MQSVGIEALSVYGGAAQLDVRKLVQARQLDISRFDNLMMKEKAVSLPYEDPVSYAVNAAKPIIDRLSNADKQRIEMVITCSESGIDFGKSMSTYIQEYLGLSRNCRMFELKQACYSGTAGLQMAINLILSQTFPGAKALVIATDISRFLVAEGGEALSEDWSFAEPSSGAGAVALLVSDTPYIFQVDVGCNGYYGYEVMDTCRPNPDSEAGDADLSLLSYLDCCENAYRHYQNRVEGVDYQESFDYLSFHTPFGGMVKGAHRSMMRRLKRAKPADIEADFQRRVMPGLVYCQQVGNIMGATLFLSLASTIDNGDFSTPRRIGMFSYGSGCCSEFYSGVVTPEGKQIQAQQGISSQLADRYSLSMEEYEQLLYHSSAVAFGTRNVTLDYQLFPGVWKQIAGKGRLVLKAIKEFHREYEWV
>emb|AAS98780.1 BGC0001001, ---, JamI
MYYQTLKINHQPAVQRIQIYRPEANNSINDQLTQELLSALQAVEAEETVKVVILEGLPDVFCTGMDFQAIANGELVDTKISAHGYYNILKQMSQSSKVILSLVRGQVQAGGVGFVAASDLVIADETTTFVLSELLFGLLPACVLPFLIRRVGFQKAYRLSLTTQPISASEAYNWSLVDEYGSNPDKLISQYIRRLRYLPSSGVKELKDYMNKLWIIQAETQNIAANKSASLLGDPTIQAKIKRFAKEGLYPWQS
>emb|AAS98781.1 BGC0001001, ---, JamJ
MAKLNLNQDLGNGNSEVVQLAELGDGIVQITMNDEKNRNSFSKNFIDKLFRCFELVNQNPIYKVVIIAGTSHYFSTGATQEQLQSIFREEIKFTDFYEILTLALDCPLPVIAAMEGHALGGGLNLGLYADFLVLSRESFYANNLMKYGLTPVGSTSLILPKKLGAELGQEMIYTGRQYRGEELAQRGIPFPVLPRKEVLNSARKLAKEIAEKPRLSLLALKENLTAEIRTKLPEVVSKELEMHEKTFQQVKVASQAIHQTTSQPVQLKIASYGLLKNLTWVSLENQVPGVGEVKVQIQAVPVNFRDILNALGMLQEHNQTKLGITSVDHLTFGFEAVGVIVGVGLGVSQWQIGDEVMVIGCHDAFSSFIICSPNNLVAKPANLKLIEAATIPIPFFTAYHGLYNLAKIQSGERVLIHAASGGTGQAAIQLAQFWGAEVFATTSPQKMAVLREQGIKHVMNSRTTEFANEIRELTQGKGVDVIFNSLTHGEYIQKNLDVLALEGRYIEISKRKIWSHSQVAQKRSDIKYFPFDLLEEFNRDNQLYYQIWKKLIQCFENKELHPLVYKTFPNEDIVEAFRYLQRSKHIGRVVVTMPEIYSHKESSSYRLPNQGQMSQQEEVLQQLQSGEVSLEDAEKLLLEVTGEEVQQKILFKQINNGQNQQIKKDKSENILALLSSGEISLENAEKLLLEPESTKETEKETDAITPAQNTDIAIIGISCRYPGAKNYREFWENLQNGVDSVTEPPPGRWEGQNWYHPDPEHPDTSYCKCAGFIDDIDKFDPSFFQISPGEAQFIEPQQRIFLEEAYHAIEDAGYAPDFLKGRQCGVFVGAVKSDYSKLLSDSGLGTHRLALSGNQLSIVPARIAYFLDLRGPVMTVETACSASLVAVHQACESIKRGESELALAGGIHTMLTPDFQILSSQFQMVSPAGRCKTFDAEASGTVWSEGCGVLLLKSYEQAIRDQDHIYGVIKGTGINYDGNTNGISAPSSQSQTRLEETVYQKFGISPETISYVEAHGTATSLGDPIEVEALTETFAQWTNRKQFCAIGSVKTNIGHASTAAGVSGLIKTILCLKHQKLVPSLHFNQPNPHIDFANSPFYVNTEFQDWEAQEGKPRRAAVSSFGFSGTNAHIVIEEALREGNRQQATGNSEDYRKGNRQQATGNSEDYLERPVHLLTLSAKTETSLAELVRAYQNYLKTYPGLGLADICYTANTGRTHFNHRLAVVAADQQELVEKLQQHQQGDEVAGIYSGQQEYNTTTAKIAFLFTGQGSQYVNMGRELYQQAATFREAINQCDDILKTVETFRDKSLREILYPADDSSDSSLLNQTAYTQPVLFAIEYALCQLWKSWGIEPDAVMGHSVGEYVAATVAGVFSLEDGLKLIAARGRLMQQLPAGGEMVSVMANEAKILETLNAMSRSDKVAIAAINGPQSIVISGEGEAVRAIATHLESAGIKTKQLQVSHAFHSALMEPMLAEFEAVANQITYHQPWIPLISNVTGKLVDTGITSAEYWVNHVRQPVRFAQSMTTLDQEGYELFLEIGPKPILLGMGKQCLPEEVGVWLSSLRPGVEEWQQMLSSLGQLYVEGTKVDWLGFEQDYACQKVALPTYPFQRERYWLETNNGLPKKQYLSTSQNIHPLLGQKLNCASEQQIFQSVLGEGSPAYLSQHRVFDQALFPTTAYLEMATAAGNYQLKTSHLVVEDFLIRQGCILPPGELVSAQTILTPADNQGYQFQIFTQQEQKKQEEQKWVLHATGKIRSDQTETTPTPVDLEKYQRECNHSIEISQHYQQCRQIGIDYGSSFQGIQKLWSGSNQALAEIKLPEELLGETIDYQFHPALLDAALQVTFSALPQTDSDKTYLPVGIEQFKVYRSPGLSLWAYASVMTPVEESQESLTTQVTLVSPSGEIIATVKGLQVKLATQQTLLKTEVESITNWLYGVEWRNKGRLGRLLPPDFLLAPVEVSQQLTPSLAELVTQVDNARTAEIGKSIEALSVDYIVQALSSMGWSYQPTESFDLQAAVQRLAIVPSQRRLFQRLLEILAEVGILQSQQQRWQVQQTLEKVNPTQKSQSLLSQYPEEAATLTLLDRCASQLSGVLRGAIDPVQLVFPKGDLTTAAELYKNSTVAKVMNTIVQQTITKAIDKLPPSRGVRLLEIGAGTGGTTNYILPYLNPNQTEYIFTDIGALFTSKAQDKFRDYRFLGYQTLDIEVDPTSQGLESHQYDVIIAANVLHATTSLKQTLSHVRQLLAPGGMLVLYEATTRTRWVDLIFGLLEGWWKFSDYELRPDYPLLSRQQWKKVLSETGFTQVVTLPEVEGMAKALSEQTVIVAQAATTTLEQTKETSKGWLILADTQGIAQHLASQLRSVGDVCTLVFAGESYQQLAPEEFTINPDNLSEFEQLIETLTAKSPSLSGVVQCWTTEAGLGKTINSEELENLSRLGCGTTLSLVKALVKAGLSQSPRLWLVTNGAQPVPSNHPVIPGVAQSSVWGMGKVISLEHPELNCTRIDLDPEETIEGQADALFNEIWSEDSEDQVAWRGDGRYVARLVGSRHRQPVTQQLVPSQPFKLGSSEKGSLDNLILEPVTRRSPGAGEVEIRVKATGLNFLDVVSALGLVPEQVDGMSQKHLVEMDSFGAECAGEVVAVGSEVTGFHIGDTVMAMAHGSFSQYVTVDATYVVIKPENLSFEEAASIPANFLTAYYALHHVAKIQAGDRILIHAGAGGTGMAAVQIAQQAGAEVLATASPPKWEALRNLGVKHIMNSRTLEFADQVMEITQGQGVDVVLNSLTSGEFISKGLSVVSSGGRFVEISKRGVWDSSQVAALRPDVSYFVVDLVKESIEQPGLINSMLQGLKDKLSNGLLQPPPIKVFPIEEVIDAFRYMQQAKHIGKIVVSQTQLADGTTQKPLSFRSGASYLITGGMGGLGLLVANWMVSKGAKHLVLLGRRSPDDATRKKITELEMAGAEVVVEKADVSDLESMTRVLHKIEQSNIPLTGVIHSAGMLSDGVLQNQSWSSFEQVMDPKVQGAWHLHQLTKNKPLDFFVLFSSVASLFGSPGQGNHSAANGFLDGLAHYRRGMGLSGLSIHWGAVAQVGEAAERGADMRASKQGMGVISPTQVLESLELLMSGEDVEVGVVPLEWSAWQERLAQWPFLADWQETIQTTSETSKSEFLLKLEATAPNERRSLLVAHVRRQLALVLGINNPESIALATGFFDLGMDSLSSVELRNKLQNSLDYSLPSSLAFDYPTVEKLVDYLVGKVVAKESYDTLVPKPTENKNDQKQEKLLADTKELSEEQLEELINQELNLIINE
>emb|AAS98782.1 BGC0001001, ---, JamK
MKDSSHNLEQLSPLQKSFLVIERLKSKVDTLEKSQREPIAIIGMGCRFPGGASTPEAFWDILQNGVDAITEVPQDRWRLDDYYDPDPDSPGKVYTRYGGFLNKLQEFDSNFFGISPKEAIHLDPQQRLLLEVSWEALENSGKNPQQLQGSPTGVFIGICGNDYTQRIFSQGPEQFDAYVATGNAHSTASGRISYILGLIGPNLAVDTACSSSLVSIHLACSSLRNQECNLALCGGVNLLLSQEFSINFSKARMLSFDGRCKTFDTSADGFVRGEGCGIVVLKRLSDAVADQDNILAVIRGSAINQDGDTSGLTVPNGPSQQSVIRQALANGEVDPTSVSYLEAHGTGTALGDPIEVEAIGTVFGKTHSVEQPLIIGSVKTNIGHTEGAAGIAGLLKLVLQLQHQQIAPSLHFNQPNPYINWSQLPVKVSTQLTPWQTNGKSRIAGVSSFGFSGTNAHVILEEAPREGNRQQATGNSEDYRKGNSEDYLERSVHLLTLSAKTETAFDELVSSYQNYLPTHPELGVGDICYTANTGRAHFNHRLAVVAQNQQELVEKLRQHQEGEEVAGIFSGKLPNNTTAPKIALLFTGQGSQYVNMGRELYQQASTFREAINQCEDILSRVETFQETSLREILYPADDSSGSSLLNQTAYTQPCLFALEYALCQLWQSWGIKPNVVMGHSVGEYVAATVAGVFSLEDGLKLIAARGRLMQQLPAGGEMVSVMANEAKILETLNAMSRSDKVAIAAINGPQSIVISGESEAVRAIATNLESLGIKTKQLQVSHAFHSPLMEPMLAEFEAVANQITYHQPRILLISNVTGKLVGEEITSAKYWVNHVRQPVRFAQSMTTLHQQGYELFLEIGPKPVLLGMGRQCLLEEVSVWLPSLRPGKIPLPSPLDPPPVPLNKGEARGCYAFGSTGKPEDAALLRGEWQQMLSSLGQLYVQGVKIDWLGFDKDYARQKVALPTYPFQRERYWVETKVNGNHQHSSWTSENSNTAIVNLLSQGETATLAQQLEQAAKFSPEQLKLLPEILEVLAKQHQQQLAAATIKDWFYQLQWQPLPQTQSQTSIKPSHWLIFADNTGVAEKLAQKLQEQGHECSLVHRADNYQQLAAGRYQLNPSAPEEFEQLQKAILETSQLSLSKVIHLWSLDAPATEDLTLDSLEQTQLWGCGSVLHLLQSVLKTTNVLQLWLVTRGAQSVLSNTEKLTVAASPLWGLGRVVSLENSQLWGGLVDLDPQTPEDEVEKLLQLLVNNLEEDHLALRGEQTYVARLVQQSPQASEQPLSLSSDATYLITGGLGALGLHTAQWLVEKGARNIVLTGRSAPSATAQEIIEQLEQAGAQVSVLLGDISVEQDVAQIIEEIQISLPTLKGVIHAAGVIDDATLQQISWGDFTKVMAPKVRGTWHLHQFTQDLPLDFFVCFSSMASLIGSPGQGNYAAANAFMDALAHYRRGRGLSGLSINWGAWSYGGMAASLAVEHQNRIHNLGISTIDPAQGIYVLEQLLRNQALTGQVGVISVQWSLLAQQWSNLDKSSLLWKLLQQDELQQQDTIKQKLNQEILEKLEKASVDSRQEILSKHIRGQVAKVLGFNSSQLPQVNLGFMEMGMDSLTTVELKNRLQAQLGIALPGTVAMEYPTIETLSQYILKEVMGWQSVADSENNLPELEEVDVDDQILPVIENISEEEFEALAAQQLEKIKSML
>emb|AAS98783.1 BGC0001001, ---, JamL
MEPTTNKDQLSLSKQMFLALKQAETKLEMMELAKSEPIAIIGIGCRFPGNANTPESFWQLLANGEDGVREIPPERWDIDSHYHPDPDTPGKMYIRHASLVEQVEQFDPEFFGISPREAHSLDPQQRFLLEVTWEALERAGINPQQLENTQTGVFLGIGQNDYADLGLSQLENISPYDGTGNGFCFAAGRLSYFLGLQGPSIAIDTACSASLVAVHEACQSLRQRESNLALAGGVQLILSPYVTTALSRLKALSPDGRCKTFDAAADGYGRGEGCGMVVLKRLSDAVKNGDQIWAVIRGSAVNHDGPSSGLTVPNKLAQEKLIEQALKAAKVEPSQVGYVEAHGTGTSLGDPMEVRALATVFEQGHNQENPLRIGSVKTNIGHLEAAAGIAGLIKVVLQLQHQKIAPSLNFVNPNPYIEWENLPLEVPTQLKPWLSSGDKRVGGVSSFAISGTNAHVVLEEAPREGNRQQATGNSEDYLERSVNLLTLSAKTEIALAELVSSYIYYLETDTELAREHPFRFAIANVCYTANTGRAHFKHRLAVIASDHKELAEKLLYQKTGEEVVGLFAGQFDSASQSPPKIAFLFTGQGSQYVNMGRELYETQPTFRQALEQCDQILQPYLEYSLLEILYPQNAQPSSSSLLDQTAYTQPALFAIEYALYKLWSSWGIKPKAVMGHSVGEYVAATVAGIFSLEDGLKLIATRGRLMQQLPSGGEMVSVMASESKIRELITPYTEKVAIAAINGPESVVISGEAEAIAAIVHKLESDGVKTKRLQVSHAFHSPLMEPILAEFEALAKQITYHQPKIPLISNVTGTKVDNSIATANYWVNHIRQPVKFAASMATLHQQGSEIFLEIGAKPILLGMGRQCLPEDSGTWLPSLRPGVDEWQQILSSLGQLYIRGAQIDWSGFDRDYSPQKVVLPTYPFQRERYWVETAKDWNGKAISATKLHPLINQKFCSPLAKEIFFESHFSTTNLPFLADHRIYEKVVVPGASHISLLLAAASLTLPTTACQLEDILFPQALAIPEQGARTVQVALTPQDSSYSCQVISFDDSLDSQTHELSNNGNQADSWAVHATGKLALTKAEQSLIPLEEIQDRCLTKIDNTEVYQYIWDRQIQLGQSFRWIEQVWLGEGEVLCQMKVPQTVWDATKYQLHPALIDSCFQSIVALDLSQSDDNNETFVPFSVEKFIFYNRPQPGLLWCFTRASQDKQAKERLKADIQLFDQDGQLVAQVIGLQARKANPETLLMTLEADLSNWFYEINWQTQPLPSTSPSNGNQTGNWLVFALTSELTECIGKELAQKGHNCIWVSPGSEYQQLDAQHYQINPTVAEQFSQLLQDNADIKGIVHLWGVDETKESVGELAKAQELGCATALHLVQGLTQAGLTQVVPMWLVTQGTQTVLAETEVVQPQQGSLWGLGRVMRLEHPELTCCRVDLDPKSPVADTLPILVDELLFNNQEDQIAIRQGVRYVARLVQQQKQKFTSQQQLPIPETQPLELKLSEYGLIDNLNWQPMQRRPPEAQEVEIQVKAVGLNFRDVLNALGLLKEYYAQHLGITSVEQLTLGLECVGVITSVGETVSHWQIGDEVMAFVPNGFSSFVTTAAEFVMAKPKQMSFPEAATLPLTFFTAYYGLQHLAKIQPGERVLIHAAAGGVGQAAVQIALQAGAEVFATASPPKWDFLKSLGVQQIMNSRTLDFASEIMHLTQGGGVDIVFNSLNGEFIDKSFAVLATQGRFVEIGKIGIWTPEQVKQKRPDVDYFPFDIGEVMTQQPNLIAKISEELTQQWNQGKLQALPYKVFPSTEVAAAFRYMQQAKHIGKVVVAMPEASCEQKSIQAEASYLITGGLGALGLEVAQWMVKEGARNIVLTGRSAPKEAAQKTIRELETAGASVNVLLGDVSTQEDVTKIFQQMVEASLPPLKGVIHAAGVLDDGVLQKMSWERFTKVMAPKVSGTWYLHQLTQDLPLDFFVCFSSMASMLGNYGQGNYAAANGFMDAIAHYRRGQGLPGLSINWGAWATAGMAARLAREHQNRMQSSGVVAIDPESGMQALGSLLSGSQSQVGVFPVNWPEFFRQMPGMAKLPFLEAFTTKSVEQSQKDRILEQLNVASDREQEKLLTSYLQSRVAHFMGMTLSQIELEKSLTVMGLDSLMAVELRNQIQTELAVDIPATRFMEGITIIALATEIKQQLIIKTDKNQTIESNNQGQLDQNKDSNWIGGRTMNLVEFLQDISLKGVKLWCDGEKLRTGGSQEVLTPDVIAQLKQHKSEILQLLKENPGIFQVHPLSYGQKGLWFLWLLSPQNHNYNVSFSVRIYSKVDITIWQQVFQALRERHPLLRSTFPNLAEQPVQQLHQHQELDFLQIDASSWSEEELNKKVIEAHRHPFNLETESVMRVRWFTCSEANHIMLLTIHHIALDGWSCNLIAKELPQLYQAQQYGVETSLPPLNNSYQDYVRWQKELVEGQKGEQLWNYWQQKLVGELPVLNLPTDRPRPPIQTDNGGSYPFKLSEKLTEQLKKLAQTEGVTLYMILLATFQVLLYRYTGQVDILVGSPTYGRTKAEFASIVGCFVDSMVMRADLSGNPVFRDFLSQVRQTVLEALAHQDYPFPLLVDKLQVERDSSRSPIFHTYFILHKFQESKGWQNVFFSSKKTLMNWGGLEVEPFTLDQQEGLYDLDLEMLEEDSYLLGFLRYNTDLFDGSTIERMAGHFENLLSGIVENPSQKVSELPILSAAERHHLLVEWNDTAVEYPKDKCIHQLFEEQVEKTPDAVAVVFEGEQLTYQQLNQQANQLAHYLRSFEVGPGVLVGISVEPSLEQVVSLLSVLKAGGVYVPLDPNYPQERLAFMQEDSKVQVVLTQEPLLEKISLQHSRMVCLDRDQDVIGRESSENLACHTTPDDLAYAIYTSGSTGKPKAVLGRIRSTVNRLHWMWEMLPFAADEICCQKTSINFVDHVAEIFSPLLKGIPLVIVKDDIRGDVPQLMSLLRDKKITRIVLVPSLLKTMLEYGSEQFTQLRYLKYVFCSGETLPLNLAQAFQQKISSARLFNLYGSSEVAADVTCFEVNLWQTRQKILQYFKPQVIHNFNDNQVPGLDQKPFTKPGVSTETLAPKFQRSELPLYPLKVEDYYDKLSQEVLPYVIDTGSPKFIGHMTSALPDFMHDMSKLISRLNQNLVKIETSKSLILLERETLAILHRLVYHFADEFYQDNIQQKNRNLGIVTTGGTTANISALLCARNRGLLSKENSLELSKESIYHVLSKKGYQDIVIIGSRLMHYSINKAASILGMGTKNVVYIDSSSDGKLDLDLLVENISECRNKHMYVLAIVGIAGTTETGEIDPLVEMGNIAQEFGIHFHVDAAWGGATIFSERHKGKLKGIEKADTITICGHKQLYLPQGISVCLFKDPQMLNFAETTARYQAQRDTFDVGRFTIEGSRSALSLCLHGSLHIIGKRGYEILIDDGIEKAQYFSRLIQMLEPFELIMEPALNIVNYRYIPADLRSKVKQKSLTDSEIERINQLNTQIQKEQFEWGMTFVSKTTLIDTGHDQGKEIVVFRTVLSNPNTTTADLHSVLEDQLRIANQIETSETRSKHKLIDFSTPDAVTMDKEMIYLHLADDPKANLEEALEEYLKKNTVPIGKPISNTQIYILDKYGNLLPPGIPGELYVGGDGIAQGYLSHPELTQEKFILNPFTKDKKSQNTEANRLYKTGDLARWLPDGNIEFVGRIDNQIKLRGFRIELGEIEALLNGHSQIQQAVVIAREDIPGNKRLVAYIVASDESLSTKELREFTKQKLPEYMIPSAFVTLDSLPLMPNGKIDRKALPTPDGISPEQEYVAPKTEIEQHIAQIWQDVLQIEKVGIYDNFFEMGGNSLLLVKVSSKLQELFKMELQVVELLKYPNISYLSQYIKSETPKTKNLTEARNVRDYKLKEGKKNMRQRLEGRQRHRSKNKIRE
>emb|AAS98784.1 BGC0001001, ---, JamM
MERQDEQTFIDDLGIAIIAIGGRFPQAEDTNQFWQNLKNGVESISFFSDQELLESGVKTELLNNPNYVKASAVISDIDMFDANFFSYSPKEAQEIDPQQRLFLECAWETIERGGYNPNTYEGLIGVYAGVGINEYLLRNLYPNQDPDDFRKYYQLMISSEKDYLATRVAYKLNLKGPAVNVQTACSTSLVAVHMACQSLLNGECDLALAGGASIHLSPKSGYMYQEGMILSPDGHCRTFDAKAKGTIAGDGVGIVLLKRLNNAIADGDSIQAIIKGSSINNDGSLKVGYTAPSIEGQAAVISEAHAVAGVDPETISYIEAHGTGTELGDPVEIAALSQAFRYSTQKKGFCAIGSLKSNIGHLDAAAGVAGLIKTVLALKHKLLPPTLHFEQPNPKIDFVNSPLYVNTTLSEWKSNGTPRRAGVSSFGIGGTNAHVILEEAPEPIKKGNSPERPVDLLTLSAKTPEALAQLVARYQNYIETHQELEIADICYTANTGRVDFNHRLAVIASNQQELLEKLKAHQAREPVTEIFSGEIPGTSIAQVAFLFTGQGSQYIDMGRQLYETQPTFQKILDQCNEILKEYLEVPLLEVIYPLDAQKSTSNLLDQTAYTQPAIFAIEYALAKLWESWGVRPDVVMGHSVGEYVAATVAGVFSLEDGLKLIAMRGQLMQKLPSGGEMVSVMASESQVTEAIKEYTSQVTIAAVNGPESIAISGESGAIASICSRLESEGVKTKQLQVSHAFHSPLMEPMLTEFAAIAQEITYNQPKIPLISNVTGTEVGTEITTAEYWVGHVRQPVRFAQSMKTLEEQRYETFLEIGPKPILLAMGRQCLTEDAGKWLPSLRPGVDEWQQMLSSLGQLYVKGVKIDWSGFDSDYSRQKVVLPTYPFQRQVYWIETKEDQIMNILSLENQKETYLVKLLNKGDIQGLIKHIDKKVELSEKESSLLPDLLKKIMDIHQQERNPPKEEISLLKTDVIDEMLKTDIMELNKLLSEVENSSENG
>emb|AAS98785.1 BGC0001001, ---, JamN
MSDIQERLAKLSPEQRQVLEEKIIESEKYNELKGTRGSNEDPLKSYYRSLQVNSKSAKTYLRMTPLPEKIPGLSWLEMMLKPEKQQENIELILKYQEEMKSVLFRGIDFSSIEKVMDIGCGYSEDLIHLAEEHPHLQLDGYNISPEQVNFGKERIESLGYAQRINIYNRDSAKQPFLDEYDLGYSCQVIHHMKNQENVLLNISKHLRNGGLFVAAEIISNLPLTPIEDTKSTAYFATRSKWAELLAKNNLRVVEGVDASWEMGNFLEDPKFEENFTRLTQDYDETTKEHLKGPDELGQLFNKKLTVYMLITVQKDNLIDKETILRLNQQKLSNLVPYSKIIEVSPDGKMLLLPPVSGEKSTEVTTSSNNFREHLASQEPSQKQEWLESYFQTQVGHILGNTQAKPEVEQPLNMMGIDSLRAVELRNMVEKDLGIDVKISDFMRDISISILVTKVLELLEERELEQKVSLISTDSQEITEDEDIEEITL
>emb|AAS98786.1 BGC0001001, ---, JamO
MNLNQVLSQLANQGVKIWAEDDKLKVRAPKGRLTEETRELISKNKTELLKLLQQISISATSESPSKPLGRNNQETNQDILSINEQSLWFVWYLDPDSYAYNVSFAGKLLNASNISTWQRVFEHLLERHANLRTCFPSLDGKPYRQISETPVLDFQVINATDWSESELWQRLDAEHQEPFNLENGPLVRVRCFQHRAEELTLIMTLHHIVCDGWSFNLLLQELPILYQQQQTQEAILLVPLSHTYQDFVRWQQELLASAKGKHSLDYWREKLGGNLSVLQLPTDYPRPSVQTYRGDSCKFSLSLELVKQLKELAEKRKVSLYTLLLTAYQVLLHRYTLQEDIIVGSPVTGRSRSEFTGIVGHLVNMMPMRSILKGTISFTDLLMQTQQTVLEALDYQDFPFGLMVEQLQPQRDSSYTPIFQTQFVLQKSQIGDLVDVAEDNTSKNWGGLSLIPYPIVPFEGQFDLDLEIIQTDYSLVGAFKYNIDLFKQNTIERMLSHFQTLLEGIVADPQQPVSRLPLLTAAERQQLLVDWNETAVDYPHDKCIHQLFEEHVENNPNAIAVVFKQQKLTYSELNSKANQLAHYLQKLGVGPEVLVGICTERSLLMIVGMLGILKAGGAYVPLDPSYPSERLAYTLEDAAVPVLLASESVLDSLPEHQAKIVCLDTIGETITNEGTDNPASQVTPENLAYVIYTSGSTGKPKGVAIEHHSPVALCYWASQVFTIKELAAVLASTSICFDLSVFEIFVTLSQGGQVILAQNALDLPNIKSEITLINTVPSAITELSRINAIPDSVKVINLAGEPFSNQLLQRLYQQENIQSVYNLYGPSEYTTYTTFTLLKKGTTTQPTIGHPIANTQVYILDSHLQPVPIGVVGELYIGGDGLARGYHNRPELTAEKFIPNPFDNSTSTRLYKTGDLARYLPDGNIAFIGRIDHQVKIRGFRIEMGEIEAFVSQYPDVKENAVIAQSDPAGGKRLVVYIVPKQESTQDTSLIPHIRKFLKQKLPEYMIPAAFVLLDAFPLTPNGKIDRRALPVPDTVPSGLSTVYVMPQTETEQLIAKIWQEVLQIEKVGIYDNFFELGGHSLLIIKVHKKLQEVYAQNISIVKLFQYPNISEFSKYLIDLERXXETDSLTTGQAKARTDRKTSIKQQRLQRQKNRRNK
>emb|AAS98787.1 BGC0001001, ---, JamP
MITTNSIDDSAIAIIGISGRFPKAKDIETFWKNLQEGVECIDFFSEEELLQEGIDPTLLKKTNYVKAGTVTSDIDLFDANFFDYNPREAEIIDPQQRLFLESAVAALEVAGYDSQTYSGAIGVYAGLSENSYARNNLYPYLDTPEVGNAYQLLIGNGNDFLSTRISYKLNLTGPSITVQTACSTSLVAVHLACQSLLTGECDMALAGGVSIHVPQKTGYLYQEGMILSPDGHCRTFDAKAKGTLAGSGLGIVVLKRLEDAIADGDYIYAQIKGSAINNDGSSKVGYTAPSVEGQAAVISEAQSIAGINPETITYIEAHGTATPLGDPIEIAALTKVFRGTTEKKGFCGIGSVKSNMGHLDAAAGVAGLIKTVLALKHKKLPPSLNFETPNPVIDFANSPFYVNTTLSEWNSNGTPRRAGVSSFGIGGTNAHVVLEEAPTLEPSSTSRPWQLLMLSAKTNSALETATTNLAAHLKQHPEINLADVAYTLQVGRTAFEHRRMLVCQDIDDALKALSTPELQPVLTNYQESTEEPVVFMFSGQGSQYVNMAVGLYQTEPTFRAQVDICSELLIPHLGIDLRSILYPNQEEAQATASELKQTAIAQSALFVVSYALGILWQEWGVSPQAMIGHSIGEYVAATLAGVFSLEDALALVAKRGQLMQQQPPGAMLAVSLSEEQCQNLLDNQLSLAAINGLSQCVVSGPTEAIDTLQQQLSEQKVEYRRLHTSHAFHSQMMEPVVEPLIEHVKQIPLHFPQIPYISNVTGTWITAEQATDPNYWAKHLRQPVRFAEGIQNFLRDRSQVLLEVGPGRTLSSLAKRHPDKADEQILLTSVRHPQEKRSDLDFLLNTLGQLWLAGVRVDWEGFYSHEKRYRIPLPTYPFERQRYWITDGKTPKQNVQPKPSILEKKPDLSDWFYIPSWKRSNNINNTKPVITTTHLVFVDEFGFGDKIVQKIERDGQNVITVKVGTEFKKLSDRLYNLNPEQENDYHALCQELRERNENPKTILHLWSVAPNSKDKLEIEWVEKSQNLGFYSLLFLTKALGRQQISGELLLGVVTNNMQKIGSEALLNPEQATVTGPILTIGQEYPNIICRSIDVVVPESGTSEEEILIEQIGSELAIEQSEKMVAYRMGDRWVQTFEPVRLEEGDKTNPRLKPGGVYLITGGLGGIGLILAEHLAKTVQAKLILIGRSKIPPAEEWSEWLGSHDAQDSISQKIHKIRKLEALGSEVLNICADVANLQQMQDAISKALKRFGQLNGVIHAAGIVGDKSFQTIAKAAKTECEQQFKPKVKGTLVLAKTLEKLELDFCILMSSLSSVLGGLGFVAYSSANSFMDAFVHQHNQTSVVPWIGVNWDGWQVIEAKKTSKSVGASLVELAILPEEGINVFQRILSTNALHRIVVSTANLQDRINQWVKLKSLQQSDKSKKSDKSKKTEPSSFHSRPKLATSYIAPRNQTEQTIANILQQILGIEQIGIQDDFFDLGGDSLIAVQVIYKLRETLQIDLPLEAILNTGTIAQLSESIQATTSSQNIPGQKTPQARSSLLVEFQAGSNNKQPIFLLHAVGGTVYMYRDLARYLGSDIPVYGIQSSVLDGKTELPTSIEEMATEYIKAIRTIQPNGAYFLGGASLGGTVAFEMAQQLHAEGEKVALLAMIDTPGPGNMGVKLVDEQEIAAYILNTLFELDKSLFSFNSFPQVGNIEEQVMSALEQAKIANLLPNNFQIPQTRQIIRLFKANMEAMWNYKPRIYPGKIIFFRAQDRREKYDPIHPEYPWIELAASGIEIHPVSATHVTMNYDPHVQVIAEKLKFYLEQHN
>emb|AAS98788.1 BGC0001001, ---, JamQ
MEEEMSMIDNRKLCASEQAMEILNRLTRSSNVVVIGRILSPLSEEIVRQALDLIQDHHARLHSRIVGDVDNLRFETGAKKIPLRVVEKQYEGQWQETVLEELNTQIESSEVLLRAVLVQEQELGENSASHLIITIHHAITDALSSIQLYSELLSYCSKVASGEPLVPVSRLPVLPSMDELFPPSTKGFRSTISILLSLLRLQFKLLWHRPENLGIEKSVPLELRRCGNVYRHLDADFTQQLVNCCRQEKTTVQGALCAAMMFAAGRKIRPEQKTGMSCRSYIDLRKYLKPVVGNEHMGTLISGVTSFHTLGTNTSFWELARDVTQQLEVGLKRDDIFIEMLLLRKITEVMISRPSQVPLTVGLSNVGRVNIPRVYGQFELSEISFLASQATLEGCVIAFVTTFEGKMFLHFAFSVPAISQETMETVVDSVVSCLVDANKGKI
>emb|AAS98789.1 BGC0001001, ---, Putative uncharacterized protein
MTIEPSSMGFSPILRTGAPWRDLPSHYGIHSTVSSRFYRWRKAGVWEKILAGLQQKTDAEGLIDWEVHLADSTVVRAHQHAAGAKGGNKTKLSGVVREVSPQKSTKRAEGFGKPMVFVLTSGERHDTIAFGDLLAGGKVKHIGRGRPKSRFRYFLADKAYSSQAIREKLSRQGATPIIPRKSNEKKRERFNRGLYRERNRVERLINRLKQNRRIATRYEKYAINYQAMLTIASILLWL
>emb|AAS98790.1 BGC0001001, ---, Putative transposase
MHSRRVRGWLAINRFYANCKSKKPGKKGYPRFQKDNRSVEYKTSGWKLHLAKRRVTFTDKKGIGTLKLLGKWDIHTYPVKSIKRVRLLRKADGYYCQFCIDVDCVDIQPKTGQEIGLDVGLESFYTDSNGYQEPNPRFLRKAQSDIKQAQRRIYKKKKGSTQRRKARARYSRKHLRVSEALTRTLRDWQRNEHAKRLGRVCKLLYPE
>emb|AAS98792.1 BGC0001001, ---, Putative uncharacterized protein
MTTPEENLKIVQDFFEVMMNGTPWAENPSVSKDIECYYSLSKDSIFCGKVNGVEEMDRYLKVIFEKMNDSKFDSHYNNWVAYGNLVMCTAWERVFWRVEEGLVEHMVDYNMVFVITLDENGLIVKFEELMQTALDGMFNIKIPPAPSS
>emb|AAS98791.1 BGC0001001, ---, Choloylglycine hydrolase-like protein
MMKKHNLIIKKVATLLVVLITILSMAVVPPAQACSRLVYDGSSNGPITARSMDWLNDPGTELWVFPKGMERDGGAGCNPITWTSKYGSIVTSSYNMGTVDGINEKGLVANLLFLTATDYGKIEPGDQTLSIGGWGQYVLDNYATVNEAVTELQQEPFRIIPATAKDILSRKLGLDIPENRSQLEFTLHLSLSDPSGDSAIFEYINGELKIHHGKEYNVLTNDPTFDEQLAINNNWNQLNDVVGGSFVPGSNHPSSRFIRASYYLGQMNNACLSKLLKNRRNELAAALGIIRNVSDPLGLSGLAISTTQWRTVSDQTNLTYFFEFTKSPNVFWVEMSKLNLEEGAPVMKLENVDSLSLVGEVSGEFQKAEPFSWDLSTVCPR
>emb|AAS98793.1 BGC0001001, ---, Putative uncharacterized protein
MGILPVRVLLARAEWASCPFEYCWRGQNGHLARSSTVGAGRMGILPVRVLLARAEWASCPFEYCWRGQNGHLARSSTVGAGRMGILPVRVLLARAGCPLYSLFIQRFSNAFFFGKLALGRQLKKLRPVGCNPCIVFVLDSKKFREY
