# Supplementary material for: Assessing in silico the recruitment and functional spectrum of bacterial enzymes from secondary metabolism
Source: BMC Evol Biol. 2017 Jan 26;17:36. doi: 10.1186/s12862-017-0886-2 (PMC5270213; doi:10.1186/s12862-017-0886-2)
Supplement: Additional file 5: — 1005 multiple Fasta files (one per BGC that comprises enzymes) containing the sequences of the data set enzymes SM*. The BGC are named according to MIBiG nomenclature. (ZIP 6333 kb) [file 12862_2017_886_MOESM5_ESM.zip › BGC1002.fa]

>emb|BAO98800.1 BGC0001002, gmd, GDP-mannose 4,6-dehydratase, EC:4.2.1.47
MSKRALITGITGQDGSYLAEHLLAEGYQVWGLTRGQANPRKDRVAKLIPDLAFVDGDLMDQGSLVSAVDLVQPDEVYNLGAVSFVPMSWQQPELVTEVNGTGVLRMLEAIRMVSGLGKSTGGSDGHGQIRFYQASSSEMFGKVVESPQSEQTPFHPRSPYGVAKAYGHYITQNYRESYGVFGVSGILFNHESPRRGAEFVTRKISLAVAQIKLGLQDKLLLGNLDAVRDWGFAGDYVRAMHLMLQQDKARDYVVGTGRMHSVRDAARIAFEAADLDWEEHVVVDPALVRPAEVETLCADYGDARRELGWEPETGFVELMRMMVESDLRQAGLERDHGELLAGASW
>emb|BAO98801.1 BGC0001002, ---, Putative lyase
MAVRRVVPNVRSEAAQESREFYGLLGFEEVMNHGWVMTLASPSSPAAQVSFMAGDKTAPVVPDMSVEVDDVDAAYAAVRDSGAEIVHPLQDEEWGVRRFFVRDPNGRVVNVLGHR
>emb|BAO98802.1 BGC0001002, jaw1, Putative reductase
MIPSQRRPAGESPAGRVCLVTGGTAGLGRSLARALADAGARVHVGDHSAPGPERSPSDPERAPQDTSITFTDVDVTDRAALEAWIAAVHAEHGRIDVLIHNAVRMHGAADAEGMTVEQAQSAMRAGYDALVCSVRAVLPLMRSAGGGQIVAVGPGEGRMSGEGAAASCAAVKAAVEAYTEMLRSELAGSGSGIGVTLVRTGTAGNGFRMPRIADFLPPASPEEAADAVVHAIRHRRPSVDVPGSLTLFHRGFKVAAAGVAKCEGLALRAIKKADANTYFLRAMSTIAPSVDRAAHRLTGGRVLVMPALLPSLMLTTTGSVSGRPRQVPLLCHPEADGSYLIVASNSGKPHHPAWSRNLLTTPQAAITRFGRTVKVTATLLDGSERTAAWDHMVKFWPPYEGYARSSGRNLRIFRLAPA
>emb|BAO98803.1 BGC0001002, jaw2, Putative N-acyltransferase
MTGGTAARDVEASEDFDEIADILTDAFRDTPVTSWMVPHGLPQRERYITGFMHAWVRFMVQHEGTALISPDRDAVVVWEPSERAAPLTAEEHEAFRADIVAATGPVAERCLTLMDLVDAHYPPDLPPHIHGALAAVRPGTTNRGAFLSLAVATLKHIHPRGLGVYCEGTSETSTALWERLGAKPIGPKIRVPQSDIALTPLFIHPDDIARHPAVSMLLSAPTTPTTSTTSTTGT
>emb|BAO98804.1 BGC0001002, jaw3, Putative regulator
MPLDDRVRCGNRRPANGTVYAQVQLTGGPVHQNPPFRGVYPVLHTTELGSVTAYRVEFRAAGSGPHTLEAGPGQHALVLSALGAIRVARAERELVVRDEAAALCDTRLPLGIGPGARNQVAEAVVMVFPGSAVPTVLPGAGEPPYEVRDAAASGALLRRFLVEAATRAPGLRAPEAARFGDAALQLAAAVLERHFCDVGEAGPPAQQHELMTRMRGFIDRNLADPGLTPSLVASVHHVSIRHLQRLFKEEGGTPSDWIRQRRLESCRRELCDVELRSVPIREIGLRNGFAQPSDFSRAFRARYGLPPGRFRDERLRRGAIS
>emb|BAO98805.1 BGC0001002, jaw4, Putative polyketide synthase
MDSLGRIHPAGGDDVRRHRRRRTRRNHRRSIPLETEPIAVVGVGCTLPGGVHNLDEARAVFEEGRDCIREIPRDRWDADEYYHPDPLAAGRTYVRHGGFVDDIDRFDAGFFGISDMEAAYMDPQQRMLLQTVWHALENAGQNPDELAGTNTGVFLALMGHDYVTLKVKAGPEAITAYEAMSDANSVSAGRIAHFLGLEGPCVSVDTACSGSLVAIHLARQSILTGECDAAIVAGANAILAPNVHISFGKLGLFSRGGRCRTFDAGADGYVRSEGCVAALLKRQSLAEADGSPILASVVGTAINHTGRSRTLTAPDGRSQQRVIRTALAAAGVDPAQVGYVEAHGTGTPVGDPIEMDAIARTYGAAHSAGQPLYVSSGKSNVGHIEAGAGLLGVVRAALSLDRETIYPSIHLDRLNPQIDLTGVPVEIPDEPVDWPRGEVSRLAAVNSFGYSGTNAHAVLREAPPSRPAQDAPEAVRRSDELLTLSAKSPESLRELAGRWADFLSRTRRQALPEAVFTAAVGRASMRHRLAVTGRSGSELANSLRQWQTGRAPGSVSTGRARKAVKVAFVFSGQGTQYPGMARELYEQEPVFAAAVDRCAEVMDEELDVPLCRLLFDEDAAREIHDTRFAQPALFAVEYALAALLRSWGVEPAAVTGHSIGEVVAACAGGLLTLEDAARFSVLRGRLMSELPRKGRMLAVSTDQETVRSWLAGREDAVGIAAVNGPRNVVVSGTAEVVDEIAALAEKARVETAWLRTSHAFHSHLMDPVLPELHKCAAAFEPNPSTASGTAPVPVISSVTGRRLTGDEGPEYWAAQAREPVRFHDAVRTVVDAGCTVVVEVGPHPALIRHVAEAFGAAGVTALPTLDQDRRDVRRLLTTAGALFTSGAGLDLAQLYRGARYRRTSAAPQYPFRKDRYWWTEASESAPASPASADPVSANPVSANPAPAVSAPVVPAPVVPAPVVPSPGPEPSARAHVHEEQLTTAAPWSDHRVHGATVFPATGYLELAVRAHAEAGAGGGSVPVELTDVGFTRPFVLVRGGKSVARVTLTDAGPEAKGARRFAIAGSAEAGAGARWAEHCHGTIRAVRGAGDGGGVAQGGRLPEALRAEIPTPVAPAKLYGKLRDDGLEHGYHFSTVRELWVATPDREEALARITVVPDGAPAEGHAHRSATTLDGCLQLAAALFLAADAGLPPGGYLPASIRRMTLAGQLPRQIWAQVRRRPLDSRTAFVVDLLVTDDEGHVVAELEAVEYRHAGSLAGGAGSTEPDTEENRHRIGRSRQELLDELAPLPHEERRQAVTRWIVQEVQATLGRASAELEFEGDGIDPSLALLEIGLDSLKVTDLQRRIQEKLEFRFRAMEALDYQTIEDLADFLLDRVLALDPADQGPAGAPAPTPA
>emb|BAO98806.1 BGC0001002, jaw5, Putative radical SAM enzyme
MLDSAFVKEYLDTHLEERQVNKVQHGFPSPRYWNELTVPMDEITEDRRRLQKDGRQAGVYLYIGVPYCIKTTPGKCGYCLFPVEEFRGNDALEDYYGYVEREAELYRERWEGSVLTTAYFGGGTSNLYRPHMYHKIMDLVRSFFPDISPAADVTLEGIPQLFTRDKMQAIRDSGMNRISMGVQQVNERLNSLSGRKQTTRHVVQSLEWAREFGLAANVDVIFGWPRQTVETMLEDLETLVSWEVHDITHYELNVGGPTDFALNRFHELPSTLSNLEMYREARDFLLDRGYEQHGAYSFRKPGDPTTRLFREGYRPETTRDTSDAVGLGYAAVSFFGDASLGDGRSWSFINQRNLALYKKAIDEGRFPIERGFRHQPADWLLATLFRKLLSMEIDRAGIRRAMNVDVYEEFATIWDALAERDLAEIEPDRIRLVGDGPFYTPLVSALLAEERYRALREREAHAKKAGLVLVDDEGAEHG
>emb|BAO98807.1 BGC0001002, jaw6, Putative ketoreductase
MADALPLSGRKCVVTGGSRGIGAAVVRMVLAQGADVAFGYHHSSDRAEALRDELRTAYPEQRCTALPGEVSDGAGAEKFAAEALKSLGGGLDVLVNNAGITRDISFARMRREQWDEVIDTNLGSMFNVTRPLVMPLVKQRNGTVINITSASGIHGAPGQTAYSASKSGIIGFTKALAKEVGGLGVTVNAVAPGFIHTDMTAAIPEQHADRLKSMIPTQEFGSADDVAALVCFLASDRARYITGQVIEISGGLVL
>emb|BAO98808.1 BGC0001002, jaw7, Putative dioxygenase
MQLTKSSYAELTPPGRGYVTDLLKPGETLDVLETFGFAVTRSPLTTVSKAEAHREMGTIRADFGLGEPYVPLLYRDRDAPSVTEVTRKGDSDHPVFHTCAAQGWHTDGLLEDIGTIRTTLLYCVSPARRGGRTSLLNTGRVFGELRTEDPEAADVLLRGTILGRRSTLPGVEREAVGPVFAGLGDGNYATRYGEGQVEHWYPGDAAERAALDRALRYFRDRRADPDVRVDLLLRAGECLIFRNDVLAHSREDFTDDPRHPRLLLRSLHINAPELTP
>emb|BAO98809.1 BGC0001002, jaw8, Putative aminotransferase
MDSRDSKEGTEGAASALGRPWRAPHDHSGPVFVSGRGSWLVDSGGHRVIDATSGALNVLCGHGVEPVLDAYLSQLRELAHIDMSQGLARPAHLLADRLRAARRRDGERFFFANSGSEAVELAVKIASLYWAAAGPAAGSRRQDIVTFERGYHGSTALCQSLSGLPQTSSTPDRCGAGVHHLTFGEFTGEGLRSQQARRHIAGQLRAILADSHAGTVLVEPLLNVGGGIRLPEGLLGDIRRICDEYGALLVLDEVFTGLGRTGAWFAHEHEGVRPDLTAFSKGLTNGVCALSAVAVDNGVLERLPSGSIVSYGHTMSASPAACAAASATLEHMRATGAVSEARDIGARLLSVLGRELRGADGVLDVRGQGLAVSVELDSADTAGNVQQTVYDLGAYTRQQGGTVMLAPPACLSSGEEERLVDHVVTAVRKSGQRKVRNRR
>emb|BAO98810.1 BGC0001002, jaw9, Putative regulator
MKFAVIGGTGLIGSQVVKSLNAAGHEAVPHSQSTGVDVITGKGLDEAVAGADVLVSLTNSPTFDKDSLAFFQTSMDNLLAAGRKGGIRHFVILSIVGVDKVPELDYYKAKVLQEDILAAGAIPYSIVRATQFMEFMDATMSWTTDGDTVRLPPTPIQPIAAKDVADAVAEVAAGAPLGGIRNIGGPEVFTLDELGRITLSHKSDGRTVVTDPTAGMFAAVKGDVLTDKNAHLAPTRYADWLS
>emb|BAO98811.1 BGC0001002, ---, Putative MbtH like protein
MNPFDDTDATFLVLTNAEGQHSLWPAFAEVPAGWTVAFGEDTHAACVEHIEANWTDMRPKSLAELTDAQC
>emb|BAO98812.1 BGC0001002, ---, Putative nonribosomal peptide synthetase
MSFAQQRLWFLHKLEGPGATHNLPFALRLTGELDTPALEEALRDVIGRHESLRTVFPETEGVPQQLVLDPVEAWTGMKVVPVSEDGLAAESEAAARYAFDLSCEAPLRATLLRLSERQHVLVVTLHRIAGDGWSLGPLARDLSTAYAARREGAAPDWAELPLRYTDYTLWQRELLGAGDDPGGLSARQSAYWRQALDGAPEELALPHDRPRPAVASYRGGHVPFALGPELHAGLRRVAREHGTTLFLVLQAGLAAMLSRMGAGEDVPVGFDVAGRPDEALDDLVGLFANTLVLRTDVSGDPTFTELLGRVRERAQEAYGHQDVPYERLVAALAPAPSAARHPLFQVALLLRHQQAEFSFPGLRTRQERPGTGTCRFDLSFSLAERLGEDGTPAGLDGSLEYAAELFDHPTAAALAARLTRVLEQAVAEPGTPVGRLEVLSARERHDVLEGWNDTAREGGVGDIVECVRELAEARPDRIAVVDGAGEVSYAALAARAAGVTAGLRELPEWGRGQVAGLLGGPGTGFVAGVLGVLGAAGAFVPLDPAAPAGRSAGVVADGGVRVLLVEEGLEPLAARIVAEAGTAITVLPLRTAAADSPRPWPVAPASPLDLAYVIFTSGSTGRPKGAMVHRGGMANHLSAKVDDLKLTAEDIVVQNAPLTFDVAVWQMLAPLAVGGRARIVDHTTAADPEALFGVVEDEDVTVLEVVPSLLRTALDAWDAGLRAPQPAALRWLMVTGEELPPELCDRWFTRYPDVPVVNAYGPTECSDDVTHAVLTGPVTGARTTPIGKPVRNTRLYVLDEVLRPVPVGVPGELYVAGRGVGRGYVADPVRTASVFVADPYAPAAGERMYRTGDQVRRRADGQLEFLGRRDFQIKVRGHRVELGEIEAALRAAPGVTGAAASLAHDPAGRPQLCGYVTGDTDPAAVRAHVTGLLPGYMVPAVVTVLPALPLTAHGKTDRKALPAPDLTAVTATASRPPRTAAEELLCGLFAEILGLDAVGADDGFFDLGGHSLLATRLASRVRTAFGAELPVRDVFEAPTPAGLALRLDAAAAARPALARRTRPEPVPLSYAQQRLWFLHKLEGPGATYNMPVSVRLSGELDVPALEAALCDVIGRHESLRTVFPETAGVPRQLVLDAAEAWPGLTAVPVAEDRLAEEIAAAARHGFDLSCEPPVRTTLLRVSEREHVLLFVLHHVAGDGWSLGPLTRDLSEAYRARHAGHGPGWAELPVQYADYTLWQRELLGTEDDPDSVMSRQVTYWREELAGAPEELALPYDRPRPAVASHRGGYVPFEVGPELHEGLHRVAREHGATPFMVLQAALAALLSRLGAGEDVPVGFGVAGRLDDALDGLVGFFVNTLVLRADLSGDPTFAGLLGRVRRSALAAYAHQDVPFEHLVETLAPARSAARHPLFQVALVLQNNRRGEIDLPGLRTRMEWAGTGTSRLDLFFSLDEREDAAGRPVGLDGAVEYATELFDRATVEGLVGGLLRVLEQAVTDPGIPVERLDPLSARGRHDVLDGWNDTAVELSGPATLPALFEARAARTPAAAAIDHGGEETTYAELDTRAGRLARQLTAAGVGPGDLVALSLPRSAELVVAVLGVLKAGAAYLPVDPGYPDARIRFMLSDAAPKLLLTDGPTAKALPGTGVEHRLLDDPATAAAPEAPARPPRPDDPAYVIYTSGSTGRPKGVVVPHKGLPALAAAQAAGLAADATSRVLQLSSPSFDASVWDLLMALAAGGTLVLPDTDGPLTGEALAETLAARNVTHLTITPTALEAVPPGAESALAALRTVVTAGETCPAPLVERWAPRRRMVNAYGPTEATVCATMSDALSAEAVGTGPVPIGRPVTNARVYVLDARLRPVPPGVTGDLYLAGPGLAHGYLNRPGLTAERFVACPFGAPGERMYRTGDVAAWTPGGQLVFRGRADEQVKVRGHRVELGEVEARLLEHPSVGRAAVVAREETPGDVRLVAYVVPTSGTDAPGTDASGGELVDEWRDIHDQVYAASGPAPWGEDFRGWDSTYDGEPIPLEQMREWRDATVARIAELRPRRVLEIGVGAGLLLSRLAGHCETYWGTDFSPAAVAKLTAHVAADPELAAKVELRCLPAHDADGLPAGFFDTIVINSVAQYFPDAGYLSQVLGTCLGLLAPGGTVYVGDVRNLRTRRALQAGVASHRPADGTSSADDTSGQDETGTADALDHALDAETELLVAPEFFTALAAADDRVTGVDIRLKRGLHHNELTRHRYEAVLRKTSGPDTEAAAPLLPVDGLEELPWERLATSGTGADGIAALAARLATGGTGLRITGVPNGRLLGEFSALAALGRPGDAPEPPVQGPGADPEALCRLGEALGLRPVATWSPARHDTFDIAFLPAGTTGPVAAYTHPEADPDPAAHVSTPLGARGHREPGAGTSAAAALKRHLAEVLPAFMVPSAYVTLHQLPMTANGKLDRKALPEPVLATAPAGRAARTPAEELLRGAFADVLGLAAVGADDNFFDLGGHSLLATRLVSRIRSALGTELSLRDLFGAPTAAELAALVAERRSEAGRPAPAPYERPERIPLSPAQDRTLRIGLGNASASSALKNMPLALRLTGDTDRAALEAALTDVVHRHEALRTLFPGPDGDRHQRVLAPEDARVTLPVVPATEAELADRVRDAAHHEFDLRTEPPFRAVLFEAAEREHVLVLVWHHIAGDGWSVGVLLHDLATAYAARRSGDEPGREPLALQYADYTLWLADLLGDASDPESLAARGHAFWSETLADLPVEVTPPLDRPRPDHPTHRGATLPFEIAPDVHRGLRELAARQDTTLFMVLHTALAAALTLTGAGTDIPVGTPIAGRVDEGLDDLVGLFTNYLVLRLDTSGDPAFTDLLRRARDADFAAYEHQEYPFTGMVDACDPPRHPGRHPLFQTMLVLQNYAGTALDMPGLAVEPFPVDHASARIDFSLLLTDAPGADGMSGHVEYADELFDRETVERFCAVLTDVLSAACDRPGLPIGRTTPAPAPAGRPLTAATSEGDQL
