# Supplementary material for: Assessing in silico the recruitment and functional spectrum of bacterial enzymes from secondary metabolism
Source: BMC Evol Biol. 2017 Jan 26;17:36. doi: 10.1186/s12862-017-0886-2 (PMC5270213; doi:10.1186/s12862-017-0886-2)
Supplement: Additional file 5: — 1005 multiple Fasta files (one per BGC that comprises enzymes) containing the sequences of the data set enzymes SM*. The BGC are named according to MIBiG nomenclature. (ZIP 6333 kb) [file 12862_2017_886_MOESM5_ESM.zip › BGC1003.fa]

>emb|ABB05090.1 BGC0001003, lipReg1, LipReg1
MTAIRLLLVDDDPLVRAGLSLMLGGADDVEIVGEAADGDEVGALVDRTRPDVVLMDIRMPVVDGLTATERLRGRADAPQVVVLTTFHADEQVLRALRAGAAGFVLKDTPPAEILDAVRRVAAGDPVLSPAVTRRLMEQAAGAAPDARRTRARARVDTLNDREREVAVAVGRGMANADIATDLFMSVATVKAHVSRILAKLDLNNRVQIALLVHDAGLLDEHADD
>emb|ABB05091.1 BGC0001003, lipReg2, LipReg2
MSTVNSDKQATVPPAFAKRRWVLPAALVEDLYPEPRRPGGRPRRTARDWVVDFACFLLAVAIGLLAADALDQEPDLSPAMAVADQLIGALACAAVWLRRRWPVGLAVAMVPVSLVSATAGGAVLAALFTLAVHRPFRYVAWIGGTSLAVTPLYYWMRPEPGLPFLASLAIAFLLAVTVLGWGMLVRSKRQLLLSLRDRARHAEAEARLRAEQAQRLAREAIAREMHDVLAHRLTLLSVHAGALEFRPDAPREEVARAAGVIRESAHEALQDLRQIIGVLRAADSDDAGRPQPTLAALDALVAESRAAGMRVTLADRVPDPGAVPAAVGRTAYRIAQEALTNARKHAPGTEVTVSVTGAPGAGLALSVRNAPPRGEVPHVPGSGQGLIGLTERATLAGGTLEHGPTPGGGFEVRARLPWG
>emb|ABB05092.1 BGC0001003, lipX1, LipX1
MRFPPRITRIGTAAAVLSALLVGGTVATASPAAAAVGSICYGDLPSQAYDTLELIEQGGPFPYSQDGTVFQNREGILPSQSSGYYHEYTVITPGSSTRGARRIVTGEENQEDYYTADHYESFDLVDYGC
>emb|ABB05093.1 BGC0001003, lipEx1, LipEx1
MSAGAATADEQAAAERNHRNRWYVLAVIATAQLMVMLDGTIVQIALPSVQQSLHMSDTNRQWMVTAYALAFGGLLLIGGRLADRFGRGRTFLVGLVGFAVVSALGGAAPNTETLITARALQGVFAAILSPATVSLLTTTFTSTKERAKAFGLFSGVVGSGAAIGLIVGGVLTEYAGWRWCLYVNVPIAVAVTALGIATLPRDRGHRDISLDAIGAVLGCLGPLALVYALSEAPDRGWDSPLVAGLLAASVVLIAAFLLSQTRIRQPLLPLRVVAERTRAGSFLGAALLNFGMMGISLFATYHLQIVMHYKPLKAGFAFLPMVGAVMVTATQVVARVMGRVPTRWLVGPGLAFTAAGVWMFTTLSEDSSYLFGVLPAWLLLGVGMGLSYSPTTHASLAGVAERDSGAVSAFQTTARQIGGAIGLALSNTLAADAAASYYADHEGRGAQGELLVKSIVHGSAAAAWWVSGILLVGTVACTIMINADPRKVRQGAADADADGAPGTDAILICGRVVWAEDVPVSEAALTLVTHDGREVARATADGDGAYALRAPGDGPYILIARSCSHRSTATPLALTAGASAIEHTVTFQDEGVVVGIAQDEADGMPLKGASVILTDVNGRLVRSLSTDEDGSFVIDGLAYSPYVLVVHHDGYRPAAIDIQIGEARQITVTVELSSHTRLGSLSGVVSDSERTPVNDVRLTLTDGSGTGLTATTKEDGSFRFADLPVGSYILITAGHPPTVSRLTISEAINQHNIHLDRREDAPSRES
>emb|ABB05094.1 BGC0001003, lipReg3, LipReg3
MEVSVARDPEVTASELVAALTETVSPLLRHAGTVFANNQVPFSQASLLTDLYERGAPQRMSTLAQTFDVAPRTVTALVDGLERRGLVQRAPDPDDRRAVLVGVTDKGNALMQEIEWGRQALADELVNGLTRDERVEFARLLNKLRPAPKSEKGSQA
>emb|ABB05095.1 BGC0001003, lipReg4, LipReg4
MTQLKRRGLFSLDLLIERKDEISALRGLISDGRAGNGRITVVSGATGSGKTALLQQAAECAVEQGSVAVNVTCSPLERDVPLAVVRQLFDALPLGPQPARQVADMLAEGVQAGLGEIVTTITPAHARVAEALWGLLVAFSERIPVVVLIDDVRNSDALSLVYLLYFIRRVRPTCIAMVLSDTEDPQPRFPLFRAEIMRLPELSHIRTAALSPTGVTELLAGRVRADKAGLLGAEFHNVSGGSPLLLKSLLRDLADSASQPPEQCAPVVGEHFAQAVVSCLRRSGPTMLVVAQWVALLGESTCKELLAECLGTSPESAHRLLRMLDTIGVTRAGRFRHPAARVAVMDGISEQNRAEMKFRVARMLYDTGAPATQVAGHLLGQAGQQAGLCTEQAAWAVSVLREAADRALTGNRVEQAIAWLRQAHRLCTDKAERGAVLFHLARIQWRHSPTAALRCLDQVTKPFVHERFGTPYTLLLIRYLLRSGRHQEAQKILHRLHRDADSLPDEVCAELRLLEMWLAVSFPAVAEHFPYDHSLVVRRSGPVTGRDELQWQAARLLVGVLGGGVDGGFISEVEQALRLYQVAEATLEPLVMGLSALIFADRLAGAGSWCASLMDDVETLDAPAWRAALSALRAEIAVRQGDLKGAVRLAGQALDDIDAEGWGVEIGVPLSTMVLAHVAMGRTEEANALLQLPAADPMHESRYGLQYRYARAHHHLAADRPHAALRDFLDCGTLMRRWNLDAPGLALWRVGAAEALLLLGEQARAKSLMDEQWALLAGKRTTRSAGMALRVCAAVTRPDRRPALLRQSAEILQGCGDRYVTGQDDGGPRPRARGPR
>emb|ABB05096.1 BGC0001003, lipGtf, LipGtf
MTEPHPPRHYLFFAAPAHGHVRPTLPVAAELVRRGHRVSYATTAPFAAEVGATGAETVLYRPALPDFAGAAPGDSPDWLPLALTAAIAESSALLPAIVDRFGDARPDVVAYDTTMNPAGRLLTRLWQLPALEFSPVFLPQRTSNPGFSLAAMLRGSPQDGAAERPAVRRFREDLTALLAAHGAADVSPLDFVTGFQGPRMAFFPRDFQPGGESFDERHVFVGPCLDPSPPSAAWQPPSDGRPVVLVSLGTSYGNRPEFFRMCVKAFADSPWHAVLTVGRAGVDPAELGPLPAHVEVHRWLPHLAVLPHARVFVCQAGMGSVMEALSCGTPLVLAAQAREQQMVARRAVALGLGTEVPGGTDLTAEALLDAVGSVADGREVHASVAGLRERIREAGGTTRAADVLERLGAG
>emb|ABB05097.1 BGC0001003, lipDig1, Glucose-1-phosphate thymidylyltransferase, EC:2.7.7.24
MRGIVLAGGSGTRLRPVTRVASKQLLPVYNKPMIYYPLSVLMHAGIREILIISSPGFLGSYRDLLGDGRWLGLEISYAEQPSPDGLADALRIGRHFAGDDTIALILGDNIFYSHQLPAMLQGERQRLDGCTLFGYPVADPERYGIAVTDADGTLLSLEEKPEKPRSNLAVTGLYFYDNDAVDLVRGLTPSARGELEITDLNALYLTAGRARLVNLGRGSAWFDTGTHDSLLDAATFVQLIEKRQGIRIACIEEVAYRMGFIDADQLFEIGRRTGMSTEYGRYVIDLAGT
>emb|ABB05098.1 BGC0001003, lipDig2, dTDP-glucose 4,6-dehydratase, EC:4.2.1.46
MRALVTGAAGFIGSAFVRSSLTQPGSAFPEMEITAFDALTYAGNTENLSSVADDPRFTFVRGDIADGKLLAEVLPGHDIVLNFAAETHVDRSIEGPSVFVRTNVLGTHTLLEAARRAGVERFVQISTDEVYGSIDTGSWTEESALCPNSPYAAAKAGADHLALAYARTYGMHVCITRCSNNYGPHQFPEKVIPRFVTLLMEGHRVPLYGDGGNVRDWLHVDDHCAGIRLVLEKGKPGEVYHIGGGTELTNAELARLLLEEFGHGADRVERVPDRLGHDRRYSLDDSKLRALGYRPGVPFAEGLRATVAWYRENTSWWKPLLP
>emb|ABB05099.1 BGC0001003, lipMt, LipMt
MEVSLMGLAGMGWIAKSLTAAAELGLADHLDGTPMTAEELAKQTGTHPETLEALLRILSALGVFRRDDAGVYRNSALSDQLRDDHPQSMRHYVMLSGGLYADTFTAVTHTLRTGESAFRHLHGTRIYEYLEQRPAEADLYDKAMADLARPVAAALAGTYDFGAVRSVLDVGGNSGELLKGLLTAHPHLTGTCLDRPDVCARATAELAASDREDLKDRLVYRPGDFLQEVPAGSDLYTVKNVLHNWNHEHSVVILGRIREAMERTDADRSAGRRARLLVIEPLIETDLDWMRVLFQMVVCEDGTRGRTDEVQRAQIAEAGLEVLDTLRLSTGHTAHICAAAH
>emb|ABB05100.1 BGC0001003, lipX2, LipX2
MTVQQPLATTAPPTWKVLNEGGSAEPVVLAVDFAVSGRPESTFSDLGRLLARGVPLWETRQPEPEQARTFGGEDFASYWVRGVRDTGRPVRAVLGYCVGGLYAARVAQLLAAEQDEAPAVVLFDPEPPHRAGMVADFRAAVARLSSVLSPEESALAGQAADEAAQQSAGIAALGAALTEVFTGIAGAAFDRAGLPAGLADELSGAYAAFVAYIAAAAAFDPAVSWAGATALTTPAADPHARYARRLIPVDAAHDDILRSPLTADVLTGLLTRSRPQG
>emb|ABB05101.1 BGC0001003, lipNrps, LipNrps
MQSAEKAKPADGAAAALLATLTHKRRLDAATPKESALWLLDRLLPEAGVNNVPLAVRVDGRLDAAALQAAVDGLVRRHEVLRTVYLDRQAGLVREVLGEDTPGPRVEVHDTVAGVPEKALREFAATPIRCDGRLMLRAAVFRGPDADTLAVVVHHLVFDAASVPVLIAELAAAYDARATGRDLPDELRTPVAALRDPAPREESLAYWRTALDGFDPAGLDLDCARPAPARATLVGDTVLHVLDDETRDLVRGLQRTQRAPEAVILFTAFCLLLAAHGAGPDLVVGSPVNIRPPEAPSAIGYHVNTLPLRLTVDPGRGFRDLVKEARTAFFGALAHSDTPVDAIAHETAREPVSWRDTLFQHMFNYVPVESAGALTLGGAPARALHVETGFSKFDLELFVQSGADHIGLRILYCSEVLDRADAQALAHRYAALLHTVAADPDRPVGELDVWSAEDRALPGPGTARSVPDTEVEADGDLDAFRTSPDGSVLGLADAAAHCAAAGGYPYVVHPLDARHIAVVGRAGNRLPAGVRGEVCLVRPDRATHVATGWTGSLGRDGALELYGRAERVALLHGRAVHPERVEAALLAHPEVTRAALVVTDGTALAFVTADERPGLADDVAGHAARLLPRAAQPARVIRTDTLPLRPDHGWDTAALMALAAAEPESGQDDADGLVAELRGLWRDLLGLAEPVGADADFFSLGGHSLLGAQLVQRVDDVTGRRIKLADLFDNPTPRSLARHLRAPRAGS
>emb|ABB05102.1 BGC0001003, lipPks1, LipPks1
MAGPPPFPRRRGPSGRRRCGGRATPGSVRDRTGRRPAAVPSRAVCAADLCEENDDGSKNVSEHRGSAGGSVLFPRTGTVLPWVLTGPGAAAVRARSEALRTHLRASTEWSPAGVGQALLAGTGAGADTHRAVVLAGDRAQTLNALAALSAGADHPAVFTSTRADASPAGPVFVFPGQGSQWTGMARELLDSAPVFARKLHDCADAFAPYLGHSLLDSVTGAAGGPEPVGADVVQPALFAVMVALTDLWNAAGVAPGALLGHSLGELAAAHVAGVLSLDDSARVVARWSQAQATLAGRGDMVSVLLPADELADLLDRRWPGRLVVAVENGPGSAVASGDLDAAAELVAHLTAEGIHARRVDVGLAAHSPHIDAILPRIRADIAPIRAHTPSIPVYSALHGGALDGTPMDAAYWCRNLRSTVRFADATRAALEAGHTTFVEVSPHPVLTTAMEVSATRAAHAATVLGTLRRGEGGPSRFLASLAELHVSGGDADLRTVLPASQAAGLPETVLTAGPRGESADGDSRHEVLCARLAPLDPAERRAQLLTVVRESAAAALDGDDQGSIDGRRTFRDLGITSLAAVGIRDRLHSATGLRLSPTVVFDHPTPDALAAHLDTELFGTGADAEPAPAAGGRAVPHDEPMAIVGMACRYPGGVGAPADLWRTVLAGVDAVGPLPADRGWNIADGYDPELAGPGRFSQREGGFLHDAAEFDAEFFGISPREALAMDPQQRLALESAWEAIEDAGLDAHSLRGSRTGVFLGLITQDYGPRAGEPTTRAGAVEGHLFLGSTGSVASGRLSYTLGLEGPSLTIDTACSSSLVALHEACQALRTGDCDMALTGGVTVMPSTGMLVEFSRQRGLSPDGRCKAFSASADGFGLAEGVGMLVVERLSDARRLGHRVLAVVRGSAVNQDGASNGLSAPSGPAQQRVIRQALVNAGVQASQVDVVEAHGTGTKLGDPIEAQALQATYGQGRPAERPLWLGSLKSNIGHAQAAAGVGGVIKMVMALREGVLPPTLHADEPSPHIDWSAGQVRLLTEEREWPEAGHPRRAAVSSFGVSGTNAHVILEAAPGTGGAPEVSDGVLGSAPETVPWVLSAASPDALRAQAERLRGHVAERPGLASADVAFALATRRTALEYRAVAVGAERDELLDTLDALSAGRPAPRAVPGDAAAHSRRPVFVFPGQGSQWAGMAVELLDSSPVFADSMHACSEALNEFVDWNLLEVLRSGDEELSNRVDVVQPVLWAVMVSLAALWQACGVRPAAVVGHSQGEIAAAVVAGALSLRDGARVVALRSAVIARLLAGKGAMASVALASDTVRERLTPWEGRLSLAAVNGPSSSVVCGHLDALDEFVSALEHDGVRVRRIAVDYASHSVFVEQAEEELRNVLTEVSPLPGQVPFYSTVTGAVLDTTTLDAGYWYRNLRQTVRFEETVRELTRRGHDAFIEVSAHPVLTVGIQDTLEATGTRHAVCGTLRRGEGGAQRLLTSLGEAWVAGIAVDWSRLTPTTTAVQLPTYAFQHQRYWLDSTTANTGDRPAADRDTAFWEAVQHTDLDAFAAELDIAPDAPLGTVLPALADWRQRLRTAAAVDAWRYRTAFKRLPDAPGAPVLTGSWLAVVPVRHLDDPSVTTSLDAVAKAGAEVVQLAIEDADADVDRLTERLRGLVAGLGAAPAGIMSFLGLDEERHRDHPAMPSGLATSLALVRALGRAGIGAPLWMVTREAVAAGQDTHPHAPLGSLIWGLGQVTALEHADRWGGLIDLPGVCDARVARMLCAGLSGRGAEDQLALRPSGTFVRRLAHIPGEQRAARRSWQPRGTVIVTGGTGALGAVLARWLATEDAEHLVLTGRRGADAPGAERLRDELVATGARVTLAACDVADRKAVAALLDELAADGETVRAVLHAAGVADLTSLENTGPEAFAAGVAAKVDGALHLTELLDHDSLDAFVLFSSIAGVWGSGDHGAYAAANAFLNALAEYNRARGIPTTSIAWGVWNAFGVEGAGGISEAVDLDQLHRRGLPLIEPELGLTALRRALDRDETVLTVAPVAWERFFPLFSAARPRPLFEDLPQVRALSAPVPTTAGPAVEPGRRGSGLGDLPLTDRDSALLALVRGESASVLGYERPDRLDPDRALRDVGFDSLTAMELRNRLATATGLTLPAALVFDHPTPLAIAAYLKAELYGPDPGDDSSVLTELDGLSQRLAAIDPDTNTRLEITLRLRSLLTQWSEPDGGRTTAETATATSTTALESASADEVLAFIDTELGI
>emb|ABB05103.1 BGC0001003, lipPks2, LipPks2
MADHDKLVDYLKRVTADLQQTRQRLREYETQSHEPIAIVGMGCRYPGSVASPEELWRLVHGGVDAVGGLPTDRGWDVEALYDPKAQNPGTTYAREGGYLTGATEFDPEFFGISPREALAMDPQQRLVLEVAWETLEHAGIDSATLRGSSTGVFVGCNYQEYRARLSEVQEGLEGHLVTGSVSSVVSGRVSYVLGLEGPALTVDTACSSSLVTLHLACEALRRNECTMALAGGVAVMSTPHTITGFSRQRGVAADGRCKAFSASADGMGFGEGVGLLLVERLSDARRLGHRVLAVVRGSAVNQDGASNGLSAPSGPAQQRVIRQALVNAGVQASQVDVVEAHGTGTRLGDPIEAQALQATYGQGRPAERPLWLGSLKSNIGHAQAAAGVGGVIKMVMALREGVLPPTLHADEPSPHIDWTAGNVRLLTESREWPEAGQPRRAAVSSFGISGTNAHVILEAAEAVDASGEADGGAGDEGTPVLSGTDVVAWPVSAASPDALRAQAERLRAHVAERPGLASADVAFSLATSRSALARRALVVGGDRDELVAGLESLAADRPGNGLVKGLADLATKPVFVFPGQGSQWAGMAVELLDSSPVFADSMQACSEALNEFVDWNLLEVLRSDDEELSNRVDVVQPVLWAVMVSLAALWQACGVRPAAVVGHSQGEIAAAVVAGALSLRDGARVVALRSAVIARLLAGKGAMASVALASDTVRERLTPWEGRLSLAAVNGPSSSVVCGHLDALDEFVSALEHDGVRVRRIAVDYASHSVFVEQAEEELRNVLTEVSPLPGEVPFYSTVTGAVLDTTTLDAGYWYRNLRQTVRFEETVRELTRRGHDAFIEVSAHPVLTVGIQDTLEATGTRHAVCGTLRRGEGGAQRLLTSLGEAWVAGIAVDWSRLTPTATAVELPTYAFQHQRYWLDSTTGSGVDVGAAGLGAARHPLLGAAVALAGNGGTVLTGRLSLDTHLWLADHAVRGVVLVPGTGLVELAVRAGDEVGCGFVEELTLQAPLVLPPEGAVQVQVVVGAADDAGVRSVDIYSRPEEPGVDGPWTLHGTGTVTPGASEPADGRADLTVWPPRDAQVLDTDGFYETMAGRGYEYGPAFQGLRRVWRRGDEVFAEVALAEEIAGAAGEFGLHPALADAGLQAGLLTLFAPADDGATGNRLPFSWRGVALHAVGATTLRVRMAPVAGDPTTVTLDMADASGAPVASVDVLATREVSEAQLAAAAPGADDSLFRVEWLATAGGGSVEAVSWAVLGDSPLGDGGLAFADADALVASSADLPDTVVLECPAGEGAGAVPEVVRARLAEVLGVVQRWVADERLASSRLVVVTRGAVGLRAGETVDVRVAPVWGLVRAAQAEHPDRFVLADLPAGAGARELAAGLASREPQWAVRDGVVRVPRLVRAQAPAGEAPGFGDGPVLVTGASGVLGGIVARHLVSAHGVRELVLVSRRGPAAAGMDRLEAELVALGATVESIACDVADRDALARVLTGRRLTGVVHAAGVLDDGVLESLDEARFDTVLRPKVDAASHLHELTRDHELSAFVLFSAGAGTLGNAGQAGYAAANVFLDALAQARRAEGLPGLSLAWGLWAETSAMTGRLGETDLNRLARLGVTAMETGQALALLDAAARTDEPYLLPVRLDLAALRRRAAVSGVPALLSALVPQRVRRQATGTGAGAASADGGDLGGRLAALPADRREEFLLDLVRGEVAAVLGHASPDAVEPERAFKDLGFDSLTAVELRNRLGAATGLRLPATLVFDHPNATAVVRLLWSELGGAGLAGDASATRPSTPAAADEPMAIIGMSCRFPGDVESPEDLWRLVAEARDAIDVMPGDRGWDVDALYDPTPGVPGRIYSREGGFLRNAAEFDPAFFGISPREALAMDPQQRLLLETSWEAFERAGIDPATLRGSRTGVFAGVMYHDYGSRLGAGTVPEDVEGYVGNGSAGSIATGRIAYTLGLEGPAVTVDTACSSSLVAMHLAMQAIRQGECSLALVGGVTVMSSIEMFLEFSRQRAVSPDARCKAFGAGADGAGFSEGAGMLLVERLSDAQRLGHPILAVVRGSAINQDGASNGLTAPNGPAQQRVIRQALATAGLGPTDIDAVEGHGTGTSLGDPIEAQALMETYGQERPEERPLWLGSLKSNIGHAQAAAGVGGVIKMVMALGEGVLPRTLHADEPSPHIDWTAGNVRLLTESREWPVTGQPRRAGISSFGASGTNAHLILEQAPARPAEDTPEEPALPLVPWLVSAKSEAALRAQAERLRSYVAERPGLRPADVAFSLATTRGALEHRAVVVGTDLGELAEGLGALTQTATVVPGRTAFLFTGQGAQRVGMGRELYDTFPAFRKALDEVCAVLDPLLPRPSREVMWDEDPEALSRTEFTQPTLFAIEVALFRLLESWGIHPDAVAGHSIGEIAAAHVTGVLSLADACVLVAARGRLMQALPHDGVMIAVQATEDEVLPLLEKVTGQADIAAVNAPEAVVVSGAETEVEHVAATLGAQGRRVKRLTVSHAFHSPLMDPILKDFQTVVEGLSFRQPSLPFVSTVTGTVAGAEITEPAYWVRHVRQTVRFADGLRALHELGVRKFIEIGPDAILTGLVEQTLDTQAVPVLRRDRDEVRAAVEAAGGFFTRGGSVDWPALLAGGRRVDLPTYAFQHERYWLDAPVSVGDATALGLRRAEHPLLGAAVELAGSDRMVFAGRLSAASQGWLVDHAVHGTVLVPGTTLVELALAAGDQMGSGRLEELTLQAPLVLPETGAVQLQVSVGEADAEGRRTVEIHSRPERDAAEVAWACNALGALTEAAAEPTPAALGEVWPPQDASAVEVGDFYDDLADRGYEYGPVFQGLHRAWRRGDEVFAEVALPEEAANTVDAFGVHPALLDAALHAMNFASVTMGSGTPLPFAWTGVTLHAVGATALRVRIAPDDARGAVSVELFDQAGLPVASVESLALREVSPEQLAVADDPDSLFEVEWVSAADGGSAEAGAPSWAVLGDSPLAEGGPVFADVEALVASSQDLPGTVVLQCPAVEGAPVPDAVRDRLTGVLDVLQRWVADERLASSRLVVVTRGAVAASANEPVDVRVAPVWGLVRAAQAEHPDRFVLADLPAGAGARELSVGLACDEPQWAVRDGAVRVPRLVRAQAAVSGVPAFGNGPVLVTGASGALGGVVARHLVSVHGVRELVLLSRRGPSADGMAEVQRELAEAGASVEVLACDAADRDALAQVLDGRELTAVIHAAGVLDDGVLEALDASRLDTVLQPKMDAAWNLHELTRHLDLTAFVLFSSATGVLGNAGQANYAAANVFLDALAQTRRTENLPGHSLAWGLWAEASAMTAGLSETDRHRIARLGAQPLNETEALALLDRALGEDAPALLVPVRLNLAALQGRSQAVPAVLRALVPVRARRQAAVGAAAGSGGGLVERLAAMSESRRAAHLLDLVRTEVAGVLGHRSAATIEPERAFKDLGFDSLTAVELRNRLHAATGLKPAATVVFDHPTSADLARHLRTQIPDLPAAGPECLLGELDRIEQMLTDVDPTDEKSGDIQRRLTALLARFDEAAGPVEAAQVADKIDAATDDEIFAFIDNELG
>emb|ABB05104.1 BGC0001003, lipPks3, LipPks3
MSNEQKLRDYLKRVTTDLAETRRRLGQAEAARHEPIAIVGMACRYPGGVESPEDLWELVAEGRDAIDVMPGDRGWDVDALYDPDPSSTGKTYSREGGFLRNAAEFDPAFFGISPREALAMDPQQRLLLETSWEAFERAGIDPATLRGSRTGVFAGVMYHDYGSRLGTGTVPEDVEGYVGNGSAGSIATGRIAYTLGLEGPAVTVDTACSSSLVAMHLAIQAIRQGECSMALAGGVTVMATPDTFVEFSRQRGLAPDGRCKAFGAGADGTGWAEGAGMLLVERLSDAERLGHPILAVVRGSAVNQDGASNGLTAPNGPSQQRVIRQALATAGLGPTDIDAVEGHGTGTSLGDPIEVQALQATYGQERPAERPLWLGSLKSNIGHAQAAAGVGGVIKMVMALREGVLPRTLHADEPSPHIDWTAGAVRLLTEQSAWPDTDRPRRAAVSSFGVSGTNAHVIIEQPSEPVEPADTDPESHSDSEADSDGTPVVHPALLPWPVSARGADAVRAQAARLHAHLLARPDLTAADVAFSLGTTRTALPHRFIALGTDRAELINTLARFAEGSESAADGLTGTATPGATAFLFSGQGSQWAGMGRELQARFPRFRQALDAVCAVLDPLLERPLREVMLAAPGTTQAEALDTTGCTQPAVFALEVALFRLLESWGIRPDLLAGHSIGEIAAAHVSGILSLEDACTLVAARAGLMQRLPSGGTMVAVEADPDEVLPLLAGHEHEVGLAAVNAPGAVVLSGADTAVREIVALLTERGRRTKRLRVSHAFHSPLMEPMLDEFRRTLARVTFREPGIPIVSTVTGATDPEEMRTADYWVTHVRATVRFADAVTALHAQGVGRWVEVGPSATLLPVIQQTLDVMDGPDGSAGPAGDGGAAVVAPVGSDVVVSVLRRAEPEEKALLTAVSRLHAAGTSVDWAAVLEGLGAQRVDLPTYAFQRQRYWLDVPAGTGDMSAVGLGAAHHPLLGASVALAEGDGVLLTGQLSPAAQTWLTDHTVGGATLVPGAALVELALRAGDEVGCGRVDDLTLEAPLVLPPEGAVQVQVTVGAPDERGARPVHVYSRPQPDPRHPRSADTGWTRHATGLLTPGTPALAPSDDFTAWPPRAAEPVGIEGFYEDLADRGYEYGPAFQGLLRAWRRGEELFAEVALPEQQASGVGGFGLHPALLDAALHPIGLTSLVADGATRLPFAWTGVTLHAVGATALRVRIAPTGPDSFSVTAADPTGAPVAAVESLNVREVSREQVIAAMGPAATGVGTDSLFEVEWVAAADGGSAEAGAASWAVLGDSSLAEGGLVFADVEALVASSQDLPGTVVLECPAVEGAPVPDAVRDRLTGVLSVLQRWVADERLASSRLVVVTRGAVAASADEPVDVRVAPVWGLVRAAQAEHPGRFVLADLPAGAGARELAAGLACDEPQWAIRDGAVRVPRLVRAQAAVSGVPAFGDGPVLVTGASGALGGVVARHLVSVHGVRELVLLSRRGLAADGMDTLRDELTHQGASVEVLACDAADRNALAQALSGRRLTAVIHAAGVLDDGVLEALDASRLDTVLRPKMDAAWNLHELTRDLDLTAFVLFSSATGVLGNAGQANYAAANVFLDALAQTRRTEGLPGLSLAWGLWAEASAMTAGLAETDRHRIARLGAEPLNETEALALLDRALGEDAPGLLVPVRLSRPALRAQAQAGTLPMLMRALVPATVRRHAAAGAAGVVAGGGALADRLIGLSATEREEHVQDLVRREVAGVLGHATPDAIQATQSFKELGFDSLTAVDLRNRLTAATGLRLPATLIFDHPTSAALADRVLNDLVDDSAETPADSARTAVMASSEPVAIVGMGCRFPGGVVSPEGLWEVVLSGADVISEFPTDRGWDVEGLYDPDPDRPGKTYGRRGGFVDAVADFDAGFFGISPREALAMDPQQRLLLETSWEAFERAGIDPATLRGSRTGVFAGVMYHDYASRLREVPGHLEGLMGTGNATSVIAGRLSYTFGLEGPSVSVDTACSSSLVALHLAVQALRAGECEMALAGGVTVMATPEAFINFSRQRGLATDGRCKAFGAGADGTGWAEGAGMLLVERLSDAQRLGHPILAVVRGSAVNQDGASNGLTAPNGPSQQRVIRQALATAGLGPTDIDAVEGHGTGTSLGDPIEVQALQATYGQERPAERPLWLGSLKSNIGHAQAAAGVGGVIKMVMALREGVLPRTLHADEPSPHIDWTAGAVRLLTEQSAWPDTDRPRRAAVSSFGFSGTNAHVIIEQPSELADPADTDPRDRSVVPWVISGASPQALRAQAEQLRSYIAERPGLRPVDVAFSLATTRSVLEHRAVVVGADHDDFLTALDTPTETTDTPTGRIAFLFTGQGAQRVGMGRELYDTFPAFRNALDKVCAVLDPLLPRPSREVMWDEDPEALSRTEFTQPTLFAIEVALFRLLESWGIHPDAVAGHSIGEIAAAHVTGVLSLTDACVLVAARGRLMQALPHDGVMIAIQATEDEVLPLLEGITGQADIAAVNAPEAVVISGTETEVEHVAGILTAQGRRVKRLTVSHAFHSPLMDPILKDFQTIVEGLSFRQPSLPFVSTVTGTVAGAEITEPAYWVRHVRQTVRFADGLRALHGLGVRKFIEIGPDAILTGLVEQTLDTQAVPVLRRDRTEVRAAVEAVGRLHLAGIPVDWPAVLPGARRVELPTYAFQHERYWLEETAGAGDVTAAGLQGARHPLLGAAMELAGSDRTVFSGRLSVASHGWLADHTVGGVVLVPGAALVELALRTGDEVGCDRLEELTLQAPLVLPETGAVQLQVSVGEADAEGRRTVEIHSRPHDLAGATTAEWAAHADGVLAVADAAPDKHDTPWPPARATSVDVSDVYDTLADKGLVYGPVFRGLRAAWRLGDEVFAEVALPEEAANAADAFGLHPALLDAALHAIGLLQLADSEGMRLPFAWSGVSLQAVGATTLRVRIAPDGRGGATVDLFDEAGLPVARVESLTLREVSREQMAAAASAAGDESLFQVEWVPVVGDPDEAVSWAVLGDSPLAEGGLVFADVEALLASSQDLPGTVVLECPAVEGAPVPDAVRDRLTGVLGVLQRWVADERLASSRLVVVTRGAVAASANEPADVRVAPVWGLVRAAQAEHPDRFVLADLPAGAGARELAAGLACDEPQWAIRDGAIHVPRLVRAQDSTDGASGFGDGPVLITGASGALGGVVARHLVSVHGVRELVLLSRRGLAAEGMDTLRDELTHQGASVEVLACDAADRNALAQALSGRRLTAVIHAAGVLDDGVLEALDASRLDTVLRPKMDAAWNLHELTRHLDLTAFVLFSSATGVLGNAGQANYAAANVFLDALAQTRRTENLPGHSLAWGLWAEASAMTAGLAETDRHRIARLGAQPLNEAEALALLDKAVTGDGEGLLVPVRLNLPALRALADSGRLPALLSGLVRTRPRRAAETKAGSGVGLRDRLAGMNEAEAERHLVRLVRSEVATVLGHASPDAVGSKRSFTELGFDSLTAVELRNRLTAATGLRLPATLIFDHPNSTLLAERIRLEILPEGAATELDDPEENAFREAVSAIPMSRFREAGLLDVVLQLAGPKRQQETAVEGEETESIDEMDVDNLIRMALDGKDS
>emb|ABB05105.1 BGC0001003, lipPks4, LipPks4
MATPNEKVVEALRASLKETELLRQQNNALRAASSEPVAIVGMGCRFPGGVVSPEGLWEVVLSGADVISEFPTDRGWDVEGLYDPDPDRPGKTYGRRGGFVDAVADFDAGFFGISPREALAMDPQQRLLLETSWEAFERAGIDPATLRGSRTGVFAGVMYHDYASRLREVPGHLEGLMGTGNATSVIAGRLSYTFGLEGPSVSVDTACSSSLVALHLAVQALRAGECEMALAGGVTVMATPEAFINFSRQRGLAADGRCKAFGAGADGTGWAEGAGMLLVERLSDAQRLGHPILAVVRGSAVNQDGASNGLTAPNGPAQQRVIRQALATARLEAGQVDVVEAHGTGTSLGDPIEAQALMETYGQERPAERPLWLGSLKSNIGHAQAAAGVGGVIKMVMALREGVLPRTLHADEPSPHIDWTAGAVRLLTEQSAWPDTQRPRRAAVSSFGFSGTNAHVIIEQAPDPAHPADTADTNPGDGSVVPWVISGASPQALRAQAEQLRSYIAERPGLRPADVAFSLATTRSVLEHRAVVVGADHDDLLDGLGELSLTGPVVEGMSAFLFTGQGAQRVGMGRELYDTFPAFRNALDKVCAVLDPLLPRPSREVMWDEDPEALSRTEFTQPTLFAIEVALFRLLESWGIHPDAVAGHSIGEIAAAHVTGVLSLTDACVLVAARGRLMQALPHDGVMIAIQATEDEVLPLLEKVTGQADIAAVNAPEAVVISGAETEVEHVAGILTAQGRRVKRLTVSHAFHSPLMDPILKDFQTVVEGLSFHQPSLPFVSTVTGTVAGAEITEPAYWVRHVRQTVRFADGLRTLHELGVRKFIEIGPDAILTGLVEQTLDTQAVPVLRRDRDEVRAAVEAAGGFFTRGGSVDWPALLAGGRRVDLPTYAFQHERYWLEAPVSVGDVAAVGLSAARHPLLGGAITLADRSGVLLTGRLSLATHAWLADHAVHSTVLIPGTALVELALRAGEEVGCDTVEELTLQAPLVLPATGARAVQVQIVVGEPDARNLRPVDVYARVEDDTGEAPWTCQATGLLAPGTGAPEEATDFAVWPPRDAEPVDIGGFYDAMADRGYDYGPVFRGLRSAWRRGDEVFAEIALPEEAAGAAREFGVHPALLDSALHAATAATDEHGDVTRVPFSWRRVALYAAGATALRVHLTSAGETLTLRAADTEGQLVASVESLALREVSPEQLAVADDPDSLFEVEWVSAADGGSTEAGTASWAVLGDSPLAEGGPVFADVEALVASSQDLPGTVVLECPAVEGAPVPDAVRDRLTGVLSVLQQWVADERLASSRLVVVTRGAVAASANEPADVRVAPVWGLVCAAQAEHPGRFVLADLPVGAGARELSAGLACDEPQWAIRDGAVRVPRLVRAQPAVSGVPAFGNGPVLVTGATGALGKLVARHLVSVHGVRELVLLSRRGLAADGMDTLRDELTHQGASVEVLACDAADRDALAQVLDGRELTAVIHAAGVLDDGVLEALDASRLDTVLRPKMDAAWNLHELTRHLDLTAFVLFSSAAGVLGNAGQANYAAANVFLDALAQTRRTESLPGLSLAWGLWADDSAMTAGLTEADVRRLSRSGAGALSADEGLALLDTAAMAVHHGLLIPVRLDLAALRTANAAPERVPQILRGLLPTPARSRRRAAGAATGTAADGGELASTLAPLDAPARAAHVLDLIRSAVASVLGHASPDAVEPEKSFRDLGFDSLTAVDLRNRLTATTGLRLPATLVFDYPTSAALAEHVMTQVVGEADRVTTLVPAEAGADDPIVIVGMSCRYPGDVMTPEDLWDLVLSGGDAVSEFPSDRGWDLENVYHPDPDHPGTTYSREGGFLHRAAEFDAEFFGISPREALAMDPQQRLLLETSWEAFERAGIDPATLRGSRTGVFAGVMYHDYASRLREVPGHMEGLLGTGTAASVVSGRLSYTFGLEGPAVTVDTACSSSLVALHLAVQALRAGECEMALAGGVTVMATPGAFINFSRHRGLSPDGRCKAFAAGADGTGWAEGAGMLLVERLSDAERLGHRVLAVVRGSAVNQDGASNGLTAPNGPSQQRVIRQALATAGLTPTDIDAVEGHGTGTSLGDPIEVQALQATYGQERPAEHPLWLGSLKSNIGHAQAAAGVGGVIKMVMALREGVLPRTLHADEPSPHIDWTAGNVRLLTEQSTWPDTQRPRRAAVSSFGFSGTNAHVIIEQAPDPAHPADTADTNPGDESVVPWVISGASPQALRAQAEQLRSYIAERPGLRPADVAFSLATTRGALEHRAVVVGTDLSELAEGLGALTQTATAVPGRTAFLFTGQGAQRVGMGRELYDTFPAFRKALDEVCAVLDPLLPRPSREVMWDEDPEALSRTEFTQPTLFAIEVALFRLLESWGIHPDAVAGHSIGEIAAAHVTGVLSLTDACVLVAARGRLMQALPHDGVMIAVQATEDEVLPLLEKVTGQADIAAVNAPEAVVVSGAETEVEHVAGILTAQGRRVKRLTVSHAFHSPLMDPILKDFQTVVEGLSFRQPSLPFVSTVTGTVAGAEITEPAYWVRHVRQTVRFADGLRTLHGLGVRKFIEIGPDAILTGLVEQNQTLDTQAVPVLRRDRDEVRAAVEAVGRLHLAGIPVDWPAVLPGARRVELPTYAFQHERYWLDPEELAAAAEDTVAPSGTEVPDPDTRFWGAVADEDLGSLAALLGIDGEKGGAQDRAAVEAALPVLASWLGRRQAAARVSHYRVGWTPVARRPDGTTARLRGIWLLTIPARIGADDALVTRLASALGGAGADVRVVTVGDPGADSYDDLAAEVSSLTADGGELAGVLSLLGLASADGPGDAREAAVGTLALLRALSGSVASVPVWSLTSGAVSTGGSERVSAPAQAVLWGLGRLLAEDSDVRWAGVVDVPAPCGDRVLRRLAEVLANPAEETEVAVRDAGVFARRLLRATGAADGPARPTALAPRGTLLVSGGSDTWRDRVARRLLASGAAHVLVATAPDEPEPASTPGSAVTGVSRVVCDVSDGPALAHLAASLPAGPDGRPLTGVVHAPPATASDGPLDKALDEVLGAGLPALAGVSSTAGPIALFLAVDVDDLVGAPGAGAVAALAGWWEAAARVRTADRAPVRLIAADPDALDLAVLDRAMERADGLLVVTGRDWAQYAGTHADTRGRRLLEGVPEARAVLAAAAPAGDAGKSGLLAGVDGPESLRRVLAAREADHKLATLVELVRGQVAVVLGHASADAVSADGDFMDLGFASLTAVEFGHRLSAITGLKLPTTLVYDHLNPVELAEHLADELARELTAA
>emb|ABB05106.1 BGC0001003, lipTe, LipTe
MTSAVDTGVWIRRYRPAPDAGVRLLCLPHAGGAASYYVPVAAALAPAADVLAVQYPGRQDRRSEEPLGDLRELADRVADAVGDGDERPLAVFGHSMGALLGYEVALRLEEAGRGPVRLFVSGRRAPSAVRPSEDMHKRTDSALLDGVRRLSGTDAQVFEDEELVRMVLPAIRADYRAVETYEPRPGDRVRCPVTVLTGDDDPMATVEEARAWSAHTEGPTDLHVFPGGHFYLNDRAADVLTVVRAHLGL
>emb|ABB05107.1 BGC0001003, lipX3, LipX3
MVGHRPSDWHVLDLDKDPTPGDPQRVRTLAKTLHDFADDVSEALRLVKGMAGESTLAEWAGKSAAVFKEEFDGVPKNLRKLEKSYGMCGDALADFWPKLERAQALADRALVKAREARQDLSSAQSKLSSADSWVTRASKEADKYKDDPTGSKSDADKPDEAKVRAATRDVQHAKTAQTNAQSAVDSAQGALDAAKKMAEDARKMRDDAAREAKNKIDEASDAGIQNRSWWEEVGDWVSDNWDSIVAVCKVVVAVVGIIAMVIGGPILAAIVVVAALVVLADTLYKYSKGQASLWDVGFAALDCIPGMKGLTTLGGLAKGMKGMATAMRGGLKTLRSGAKDLLAKAKPYKGRCRGGDPIDMVSGEMLMEQVDLELGGLLPLVVRRTHVSTYRWGRCFGPSWASTLDQRLEIDDQGVVFASEDGMLLAYPIPAPGTATLPLEGPRRPLTWNGDSEGTITVHDDETGRTHHFAPGVRREGDDAPAYTLPLTAMSDRNGHRIDFLYDEAGVVAEMRHSGGYRVAVATEDGRVTSLSVLSSPEDGYGVEADSPWAVVRRYGYDAEGNLRAVSDGQGRDFRLTYDAESRITSWTDRNGGWYRYTYDERHRVTAGRGADGFLDCSLTYDDAARVNTYRNSLGRTTTYRFDERLQLVQVTDPLGASTHREWDENGRLVAWTDPLGRTTRQVFDAAGHLIEVVRPDLSSVRAEYDEAGRTRRLTDPDGSFWSYTYDDRGNRLTVTDPSGATTRHRYDALGRPLSVTDALGHTRHIETDPAGLPLALTDPEGRTTRARRDSFGRVTAVTDPTGATDRFGWTVEGLASWRSFPDGATEAWSWDGEGNLASHTARNGAVTTYEFTHFHQPTSRTTPDGRRYTFAYDTELNLTGVHNADGRTWEYAYDDANRLMRETDFNGRTLTYTHDAAGQRTSWTNGAGQTTDVTVDLLGRPRQYRTADEVTTYEYDSAGSLLRAANRDTTVERTYDSMGRTLTETVNGRTTTYTYDALGRRISRRTPSSITSTWTYEATGHPQTLSGTGSRLRFDYDTAHREIRRTLGAEAVLHQSWDGSGRLTGQSVTTPGRAGGDAGGELLQHRTYEYDPDGALREIDELLGESRRFDVDPVGRLTAVRTADREERYGYDRAGNLVTSSPYDGTAEPRPHHVDGTRLHRAGRTTYAYDGQGRLIRKTVRLLSGGRRTSQYGWSAEDRLVRTVAPDGSEWRYTYDPDGRRVGKQRLGTGGDVLEETTFSWDGTRLAEQIETDGTVTTWDYAPGSYRPVAQTVSGGRERPAVNRGGSDPGDTDARFYAIVTDLVGTPTELVSADGRIVWHRRFTAWGQPTGTPTPGPEADCPLRFPGQYADAETGWNYNYFRYYDPETARYVSADPLGLAPDPNDYAYVTNPLLLLDPLGLIRIRGQRGRWERDPNSPGVQAHNRDTEYPGSYRQSTHDAMTAAWTDEGIAQGGTPMRPTGQLDPQGRQIMERIPRSELTWRNSAGEIIPSNQLTYEHLTPVVDHWNQTGYRSDRATRNDFYNDPDNMEPMTRSENSRGGALMDATYRQDVDPTLYSCS
>emb|ABB05108.1 BGC0001003, lipX4, LipX4
MTSTLRKHLVMALGVATLLTAEVVPAIAQPAAPSPAEQLRQDTKAIHALGVSGVQARVIAPDGRQSVATSGTADLNTGRPVSSGGYFRMASTSKTLVATVVLQLEAEGRLSLDDTVDHWLPGVVRGNGNDGSRVTIHHLLQHTSGIRDALPGYTTPEEYYQQRHIIYEPKQLVDLAMAHEPEDFVPGKGWAYSNTGYVLLDMIIQKATGHPAHQEIKNRILGPLGLDRTRWVGASPTLPRPHAQAYQLFGPGSRVDVTDQIPVDYANLSWVTTTRDENRFFRALLDGRLLPARQLAKMKQTVAVSAEVQELWPDGRYGLGLVERPLGCGGTYWSHEGGDGGYITLNGVTDDGRRSAVVSMSEARGDTKEHILEQENAASALIDHALCAGGPNTR
>emb|ABB05109.1 BGC0001003, lipDig3, LipDig3
MHYTRLGRTALKISRLCVGTVNFGGRVDEEDGHRILDRALDLGLNFVDTANMYGWRVHKGYTEETIGRWFAKDPSCRDRTVLATKVGNEMSGAPNQSGLSARHIVASCEASLRRLQTDRIDLFQLHHVDRTAPWDEIWQALDLLVSQGKVLYVGSSNFAGWHVAMAQEAAGRRHFLGLVSEQCAYNLVTRLPELELIPAARAYGMAVLPWSPLHGGLLGGVLAKLREGSAVKSAQGRAVPALEEHRGRIEAYEELCRELGEHPAQVGLAWVLSRPGVTAPVIGPRSVEQLDSAVAALDLTLPHDALTRLDALFPGPRAEAPEAWITT
>emb|ABB05110.1 BGC0001003, lipDig4, LipDig4
MTGGTRGADRRRRGAGGAGRRSRASEKHWAGKRVVVTGGLGFIGSHFVEQLLEHGACVTCVHRGEKPEVLEVLPSANRARLLSLDLLDDTALSAALRSVTPRVDLIVHCAALYGNADFKKRNPALILDANMRMASNVLRAARACDVGDVVMMGSAEIYSELAPSPAREDDDYRRYPVPTQNGYALAKIYTEMLAEFFRTQYGMRIFVPRPTNVYGPRDDFDASVSRVVPSLMNRIARGEDIEIWGDGSQTRTFVHVRDVVRATLRMAESNRHHTLNIGTREEISILGLAKLLSSVFGAPESIRLVPARPTGPGARTLDVGRMDELIDFEPTALRDGLEETARWYRRTRYQAATAG
>emb|ABB05111.1 BGC0001003, lipDig5, LipDig5
MSEVTTRAATTDSTAQKPGGGTRGRPADRPATGPRWDRRTTDLLARSALVTERGAGPATASSPTGSPTRGREHAFRVRRIDFAELKGWHFRQPTGNLAHQSGRFFTVEGLRVRTSAGSFPEWHQPIIRQPEVGILGILAKEIDGVLHFLMQAKMEPGNPNLLQLSPTVQATRSNYTRVHRGAPVRYVEYFAGPRQGRILADVLQSEHGSWFYRKHNRNMIVETRDEVPPHPDFCWLTLGQLYELLRRDNTVNMDSRTVLSSLPPLAELPDSRLALTPDAEVLSWLTEHRSTQDWTIELCPLTGLPGWARTEREISREDGRFFDVVAVAVEAGNREVPSWTQPLIEPHGEGVAAFLLHEFDGVPHVLAHARMEGGLPLVVEVAPTVQCVPANYPEDRRPRYLDEVLAAPPARIRYNAVHAEEGGRFRNAVSRYLIVESDGALAAEPLPPGYAWLSVRQLERLTSAGLSVNVQARTLLACLRSVARPS
