# Supplementary material for: Assessing in silico the recruitment and functional spectrum of bacterial enzymes from secondary metabolism
Source: BMC Evol Biol. 2017 Jan 26;17:36. doi: 10.1186/s12862-017-0886-2 (PMC5270213; doi:10.1186/s12862-017-0886-2)
Supplement: Additional file 5: — 1005 multiple Fasta files (one per BGC that comprises enzymes) containing the sequences of the data set enzymes SM*. The BGC are named according to MIBiG nomenclature. (ZIP 6333 kb) [file 12862_2017_886_MOESM5_ESM.zip › BGC1005.fa]

>emb|AHI59103.1 BGC0001005, ybbR, YbbR-like domain-containing protein
MDKFLNNRWAVKIIALLFALLLYVAVNNNQAPTPKKPGESFFPTSTTDEATLTDIPVKAYYDEANYVVTGVPQTVNVTIKGSTSAVKKARQTKNFEIYADMNKLKTGTHKVELKAKNVSDGLTISINPSVTTVTIQEKTAESFPVEVEYYNKSKMKKGYTPQQPIISPKNVQITGSKNVIDNISLVKASVNLENANETIEKEVKVTVYDKDGNALPVDVEPSVIKVTVPVASPSKKLPFKIERKGSLPDGVSVASIDSNPSEVTVYGPQDVLDSLEFIDGVSLDLGKIDKDTDINADIPLPKGVTKVSPEKITLHVKVDSEDKKDFDNVGIKTVGLGGSQQIEFLDPESQAINITAKGSPANIKALKKSDIELYANVSDLDDGEHSVKLEVNGPQNVTWSLSKDTVKIKLTSKKNSSSNKNNGGSADSGNKNGTSGDADKDKNKNREDDTDSDQNKSQNQDQNQDQDEDGSSADSSSTE
>emb|AHI59104.1 BGC0001005, glmM, Phosphoglucosamine mutase, EC:5.4.2.10
MKKERYKMGKYFGTDGVRGVANSELTPELAFKVGRFGGYVLTKDKQRPKVLIGRDTRISGHMLEGALVAGLLSIGAEVMRLGVISTPGVSYLTKAMDAEAGVMISASHNPVQDNGIKFFGGDGFKLSDEQEAEIERLMDEPEDKLPRPTGADLGLVNDYFEGVQKYLQFLKQTADEDFTGIHVALDCAHGATSSIATHLFADLDADVSTMGTSPNGLNINDGVGSTHPEALSAFVKEKNADIGLAFDGDGDRLIAVDEKGNIVDGDQIMYICAKYLKSEGRLKDDTVVSTVMSNLGFYKALEKEEIKSVQTAVGDRYVVEAMKKDGYNVGGEQSGHLIFLDYNTTGDGLLSAIMLVNTLKASGKTLSELADEMKKFPQLLVNVKVTDKYKVEENAKVKAVISEVEKEMNGDGRILVRPSGTEPLVRVMAEARTKELCDEYVTKIVDVVRTEMGAE
>emb|AHI59105.1 BGC0001005, glmS, Glutamine--fructose-6-phosphate aminotransferase [isomerizing], EC:2.6.1.16
MCGIVGYIGQLDAKEILLKGLEKLEYRGYDSAGIAVANEQGVHVYKEKGRIADLREVVDHTVESQAGIGHTRWATHGEPSFLNAHPHQSALGRFTLVHNGVIENYVQLKREYLENVELKSDTDTEVVVQMIEQFVAGGLSTEEAFRKTLTLLKGSYAIALFDGENTDTIYVAKNKSPLLIGLGDTFNVVASDAMAMLQVTNEYVELLDKEMVIVTKDEAVIKNLDGEVMTRASYIAELDASDIEKGTYPHYMLKETDEQPLVMRKIIQTYQDENGRLAVAGDVADAVAEADRIYIVACGTSYHAGLVGKQYIEMWANVPVEVHVASEFSYNMPLLSKKPLFIFLSQSGETADSRAVLVQVKALGHKALTITNVPGSTLSREADYTLLLHAGPEIAVASTKAYTAQIAVLAILASVAAERNGVDIGFDLVKELGIAANAMEALCDQKDEMEMIAREYLTVSRNAFFIGRGLDYFVCVEGALKLKEISYIQAEGFAGGELKHGTIALIEEGTPVFALATQEHVNLSIRGNVKEVAARGANTCIISLKGLEDADDRFILPEVNPALAPLVSVVPLQLIAYYAALHRGCDVDKPRNLAKSVTVE
>emb|AHI59106.1 BGC0001005, potA, Putative ATP binding protein of ABC transporter
MMSNLLEIRNISKSFGHKAVLKDVTFNVPAGLIVGFIGDNGAGKSTTFKTILGLISQDRGKVKIFGKENLDKHIKFKEDIGVVFDAMNLPAHLTIKQLNHVFKKLFGAWDQDHFYRLVHSFSLPMDKKVNTFSRGMSMKLSVAVALSHNAKLLLLDEATGGLDPSSRDDLLNELKSFVDKSNGGILLSSHIMTDVEKIASHIVIMKDGEILLNEEKDKVLESYTVIDVDEGQLAELDEEIVLAKRNHGSYWSVLVSDQQKLPNGVTANTISIEEISVFLTRSEDIERSVTD
>emb|AHI59107.1 BGC0001005, locD, Locillomycin synthase D
MISIVISFGGDKTMTLLSAIQKKASEETKGITFVKNRKKEKRVSYKELLMTSLRILGFLQSKGVTYKDEIVFQLKDNEDFINVFWAGILGGFIPVPVNSGTNDEHKLKFFKVWEKLNNPYLICDMEQYENLMKYAQHAGIDTVKIRNRVIDIQEVYNFEEEGLIHKCTEDDIAFVQFSSGSTGDPKGVILKHRNIMANIEGIITNGEMSKSDSLLTWLPLTHDMGIIGCHLVPTFLNINQVQINTNDFIRRPTLWLEKATQHKSTLLFSPNFGYRYTLKYMKKFSMNYDLSHVRLIINGAEPISADLCEEFLSEMSQYGLKKRTMLPSYGLAEACLGVASPNPSEGKIIEWVIDRRKMNIGDTVAVMDNEESRFATVFIDVGSPIKHTDVRITDKERNVLGDNTVGFIEIHGANVTSGYYNMPDKTKEVLSDEGWLNTGDLGFMHNGRLIVIGRYKDVIFLNGQNFYAHDLERIIRDVAGIPLTEAEVAIGGVRNYKEQSEKVVAFVRFRQPIDKFLDVERNIKRELNIKLGVKVDHVIPIKQIPKTTSGKIQRFNLVQKFEEGIFDPVVNEIKKIKLQLQQKHNEEIGQLEGKLLDVCKEFIPDREFGINDNFFEIGIDSLTLTQMSSELQKLYTEKITIADFYANPTIKELARYIKYGDSLSEKKEKCINKLSVQNEDVAIVGISVRVAHATGLDEYWELIRNGLEAVRELPNNRKNDLYEYLKKEGQAPENLEFQQASYLDEIDSFDYKYFNILPVEAVSMAPAQRLFLEEASKAVEDAGYSGDKLKGTKTGVYVGYMSDMDGFKYQQIVKSSEDFLTPTGYLSSNIAGRVSYFMDLKGPNLMVDSACSSSLVALDLACMGLRDGSCEQAIVGGIRLKTIPVEDGFKAGFESDDYRTRPFDKNGNGTGEGEGVVAIMIKPLSAAEAAKDHIYAVIKGTAINNDGTSLGLSAPNPAAQTAAILEALQKADVDPSTVSYIEAQGTGTPIGDPIEIQGLTNAYGRSNGKQYCSIGSVRGNIGHLYEASGLSSLVKCCLMMQHKIIPPLANFKEANKNIQFEKTPFFPNTVEMKWEPVKGVRRCGINNFGFSGTNCHVILEEYSVKKEFHPESHTELPLIFTISAKNKQVLKQLIESYIRSLEKNNDMRIEDICYTSNVAREHHEIRAAIITDSIKDLLNKLKRFTFKTDLSTKTFYGIHKRLKESAAFKKIGQLSKDEVSLLSKNGNTLISEIDRNNREIQLNRISQIYTRGADLSWEGFYSLSYVNKVSLPSYEFQKLRCWPSFTYNEKVLN
>emb|AHI59108.1 BGC0001005, locA, Locillomycin synthase A
MKTKNLNETLDELLTIVSKITKINKSEIDINENLVEMGMDSIVFTKINYSIIQHFSVEIPFSKVYEELTDLYKIAVYLSEKTKSQSILNETTQPLKIGKIEESTTVIKADKETIIQETSNRYKDIHELITKVKARTKSKDIKREADETFLCEIPLTKEQESILVQHDLSEKAFNESIALRIHGKINISFLEKAINKVVERHESLRTKINKEARMQQLLKEQFIPLNVVKDSGLYTNQIVTEFAEQPFKLSESLFRALLVEEAENQSVFVLVIHHIIADGWSIGVLLNEITEIYNSISIGDMPKMDDPLQFREFIQVRDEWLCMNEDKGTTFREKYHSKTDNFMDLNFNHEPKSKEYVGARLDLIENKETFDQVRKISAKNNMSFFHTMFSSFIALISKVSQSQHISIGVPFAGQNIINIYNLIGNCVEMIGVHLDVEETDDLISLSQKVSQFFKELDESSYLHKQNAEQSYNVVFNMIKNVNNRFNETECEFYPITISESKYDLFLTIIEFNSQVILRFDYNKEVLSDKTITRWAGYFKGILKAIIEEDLTVISEMNVVSNEEEVNILSHFSSFSYEYINSLAGINLSQYGLSNGEEAKVFILDQNMQLLPTGMIGEIYIGPNTTEIYNTNLLGKINEEGQLTVLGEEEKQFVLKGRKVSLYKIEEHIRRNSKIKDVLCEYDPQKLELIAYIILNKTINDASELVKGLRKSLPAFMIPTAFIKVSNLENRADSVILDFYEQLTDTEKKLIPLWKDILDLRNVTTEDQFFELGGNSLKAMKLIASIERDFNKSIQIKELFTEPTIKNLAAIIDATAVNPSEQIEITNLSSKEFYPLSSVQKRMYMLHKLDPASLNYNISTAIEIEGKVNVRKLQGAIHNIIKRHESLRTYFDEVNGKLVQKIEEPFKLNVQYSQNEDFMNEKEFLDKEVNNFIKPFDLNVLPLMRVKIVKLEQNKHVLLLDAHHIIFDGASAVVFLHELLADYNELEIPAPKVQYKDYMLWKSQVATKAEKDKKEKFWRSLYQNNVPVLTIETDFPRPVKQTFNGNNISFVLDENVGDQVEKLCLTNKATPYMFFLAALNVLLAKYSNQEDIVIGTAIEGRNHLDINNLIGMFVNTIPLRNQPESHHSFIEFLSLVKEGTLNAFEHSDYSLEELLDLLDVDRSAGRNPLFDVLFTFQNNLMKEFNFRDLDIKSYEIKKEGSKVDLFFEISQEKQFQCNIEYNSDLFTKETIERMVEHFKQIVASICRNPDAKLSEIEMITEAEKQLILHDFKVTKADYPKEKTIVELFEEQAAKNSDRIAVKFETEALTYNELNQRANQLARVLREKGIKDESIVGLMVGKSLELVVGILGILKAGGAYLPIDPKLPEDRKDYMIKDSGLELLITSNTYKRTEVESIIISLEDHSIFNGPSGNLPLINKSKDLAYIIYTSGTTGHPKGVMVEHRNVVSLMINDQMEFDFSEKDVWTMFHSPSFDFSVWEMYGALLYGGKLVIVSDLTAKETAKYLSLLKGEKVTVLNQTPTAFYNLMKIELQNFSKELCLSYIIFGGEALKSTTLDEWLKKYPETKLINMYGITETTVHVTFKEIGEKEVRDGASNIGKPIPTLTTLIVNKNLNVQPIGIPGELCVSGAGVTRGYLNREQLTKEKFVQNPYSDNEKMYRSGDLVKLLPNGEIEYMGRIDHQVKIRGFRIELGEIENRLVSHECIKEAVLIAKEDEQNQKYLCAYIVCQKALDKSELKNYLKESLPDYMIPSYFMEMNKIPLTNNGKVNRNALPEPDDSGLITSNYEVPQTAIQKELATIWIKVLKVNSVGIHDNFFNLGGHSLKATVVISEIHKVFHIEVPLKQFFMNPTILGLSSYIETTAEDPYETIEPSIERDFYETSSVQKRMYTFQQVEKTSTAYNMPGILKLEGEVHHEKLENAFKQLVQRHEGLRTYFEIVDGEIVQKVQSFQQFCLEREKIRETDISEIVKTFIQPFELDKTPLFRVKILENNNGEYLFFDMHHIISDGVSMSIFIKELTKLYNGEILKPLRLQYKDFSQWQNAFLLSGGLEKQALYWKNRFQGNVPVLHLPYDYERPSKQSFIGEKIFFQLDEKTTVGLKNVAKEQEVTLHMLLLTAFNILLSKYSGQEDIVVGVPVAGRTHADLQNIIGVFVNTLAIRNLPVKEKAIKDFIMEVKENSIQAYDNQGYQLEELIRTITLKREQGRNPLFDVLFDMTDADIYSDIKLNDGILKPKIFENGIAKFDLMLVGLERKQNIEMYFEYSSQLFKKTTIDRAIRDFKTIINNITTNLEITLSQISIRTEEEKEFLLQEEKVLDEFKNQDFSFTF
>emb|AHI59109.1 BGC0001005, locB, Locillomycin synthase B
MFKGIFKNGGWDMSVNKQEALLHKEEDSRRYWESLDIANEKKVELPHDFLKIEDYKKSTTSFSIEEALKQKMVVMTKGNDFPLFSVFLAALHIQLYKYTGKTESILGVPIYIANMQKNDIEFNKVLPYIKEVDKNSNVKSLIMQVRDRIIETYKHKDLNIDNMLKGLGLAENTLELTPVSMALNTLHSPDFVNYICDSPKNEITIYIIKKDNTLGFDLIYNANVFKKSTIEAFGNRFIMILQEIVHNVDVQIKDVEIITDEEKNQILNQFNERAIPFPKNKTIQELFEEEAAKQPDQIATVCKDTRLTYKELNEKANALARVLREKGIKPDSIVGLIVDRSVEMVVGMLGILKAGGAYLPIDPSYPPDRIDYMLKNSKSEIVVTKRSINDHLDYDVTKIYLDENFTYSKSHLNLEPINNAEHLAYVIYTSGSTGKPKGVPIHHRSVINISSWLGRICKINENKNVLQNTSISFDASVVEIISPLLSGGTLYITTENEKFNREKFREFVQKNQINIIQLVPSSLQEFILDGEKLESVNVLMSGGEALPQSIKQEIITLGYDLYNCYGPTETTVDSIAAKCDNSEYVVIGKPIDNTQVYIMNFDSQLQPVGIPGELCIGGEGVSKGYLNRPDLTVQKFVCNQFNPGTKLYKTGDMAKWKEDGTIEYLGRIDHQVKIRGFRIELGEIENKLLQFKEIKQAVVLSGDDDSIGKYLCAYIAGNKKIDTMQLRDSLKKSLPHYMVPSYFIQLEKIPTTPNGKLDRKALPKLNLEHLTNNGYEAPNNKKEQMLSQICCEVLGIKKIGMNNDFFELGGDSIKAIRINSKLQKYGYKLEVKEIFNNSNLKSIASKIKKNETIINQEPVTGDVPLTPIQHLFFKQNISNNHHWNQAVMLFREDGFQEDIIRMVFEQIVIHHDALRMQYKRDNNKIKQFNRGIEKASLVSIKTYDYLAVNYFEDEIKEKCNEIQSNIDLENGPLVKLALFKTSKGDHLLIAIHHLVVDGVSWRILLEDFSEGYSQVTRGENVKFQTKSNSFKEWAEYLQKQIKTPELLEEFQYWDEIEKIKVKPLPSDYSCSEEDNKFKYFKEVTIELSEEETEDLLKKANRAYNTEINDLLITSLGLTINEWTSEEQIILNLEGHGREILQGDIDINRTVGWFTAQFPLLISEKNISISDSLKRVKESLRRIPNKGVGYGLLKYMGPVNNWNNREPEIGFNYLGQFDDSIKEEIIKISKLSTGNNMSLEGKRINQIDINGMITKKKLSFTFLYNSKRYRDSTMSNLAVRYKKNLLDVIEHCKNKGSVEFTPSDYSDKRLTIEELDSLRETYEMHGNCKISDIYALSPMQEGMLFHSLMDQRSSAYFDQTSYLAIGHLDIELMQKSFDVLVSKYDILRTVIANKNLNNPRQIVMMERESRIFYKDLTNMNENDRSAFVKKFELADRKNVFNLSKDLLMRISILKVNKESYKVIWSTHHILTDGWSKWILMRDFFEIYANLKNGRHLDSNNVKQYVHYINWLQQQNSGKAKLYWDEYLKGYDTSMELPAITKTSKTRSNEYLPKEVQFKIDSKLITEVERISKLNKTTMNTVMQAIWGLLLQKYNNTNDSVFGSVVSGRNHRVGGIEDMVGLFINLIPVRIKCSESCTFEEILRETQRNALESEQYDYWPLADVQSLTDLKNQLITTKLTFQNYYIDEKLRNFDFLTELGYSVEHVSGVEQTNYDFNVKVVPSEEFNITFSFNGYVFDEETVTNIKNHFIRMMEIISEDPTVNISEIDITIDNERHQLLEEFNDTQADYDREKTLQELFEDQADKRPDHIAVKFRDHYLTYRELNEKSNQLARVLRQKGVTRHSIVGLMIENSLEMMVGILGVLKSGGAYLPIDPSHPEDRVHYMMKDAEIKVLVTTDEYAQKFQFEGTTIDISDPNIFTGDKTNVDIINQSGDLAYVIYTSGTTGRAKGVMVPHSGLINYCQAMIKKADITSNDETALLSSYAFDLGYTAVYTALISGITLHILSEDMYRDPDQLVEYAKTCTYLKMTPSLFSIMIHSEKIKSIAETGRLRLIILGGESVNKNDLKRFSSLDLNHSIRLINHYGPTESTIGCVAGEINLDQIDEFSNVIGKPLDNIQAYILDPHQNLVPVGVPGELYISGDGVAKGYVNNSELTEEKFIQSPFEPGKRMYKTGDLVKRLSDGRIEFIGRLDSQVKIRGYRIELGEIENVLLSHPEIKEAAVINRDNEAGEAYLTAYMAGNSVLDITEIRSYVKDLLPHYMVPVYFMVLDQMPLTKNGKVNREELPEPDSSSMASADYAAPENDVQETLASVWSDVLGVEKIGIHDNFFDLGGHSLKATILISKIHKYFDVEIPLSELFEFPTIKHISTYIEKSTKRIYRTIDPCEENEYYETSSAQKRMYMMQKMEKGTLYNMPMICELEGEIDEQKIESAFHKLVTRHDSLRTYFDQTDGEIVQKVQADNSFVIEKEYRTDLVAEDILQAFIRSFELEEAPLLRAKLIISKEKTYLLVDMHHIISDGVSIRILIKEFMKLYNGNELKPLRLQYKDFAAWQNRFLETDELKIQKQYWIQQFKDDIPVLNLPYDFERPLMKSYEGSIRTFHLDKAQSKSVRSIARETGSTMYMVMLTAFHILLSKYSGQEDIVIGTPIAGRAHVELQNMIGMFVNTLALRNKADRTLSFKEFLNTVKQNSILAYENQSYQFEELIDTVQVKRNTGRHPLFDVMFSMSSEELERDLITKNFRLKRLNTKSNISKFDLTLHVVENESTLLYSIEYCTKLFKEETIDRMIFHLNQILKTASDNLNILISSIDIMTEPEKVYFLETLNNTAREYPKEKTLHQLFEEQAEKSPNQTALVAEGHSLTYKELNEKANQAARVLRQKGVQPETVVGLMTERSSEMIIGLLGVLKAGGAYLPIDPAHPADRISTVLSDAKVDLLVTYGDIPHAMSFTGQVLNLKDRSIYQGEKTNLDVEMTSRHLAYVIYTSGSTGTPKGVMVEHQQVNNFIHGMVNETHLDSYKSILCVTTLSFDIFGLETLAPLTQGLTVVISSEAESREGKKLAALIEEHKVEVMQSTPTRLKMLMENDRFKHTMKNLKTLYVGGEALPETLWNEVKEYGLPVFNMYGPTETTIWSTVKRMGKTDSITIGKPIQNTQVYVLDRHNQLVPEGVLGELCIGGDGVARGYFNREELTKEKFVPNPFILGERMYKTGDLVRWLPDGELEYGGRIDHQVKIRGFRIELGEIETQLVSYPKVKEAVVAAKEDEQNQKYLCAYVVSDETLDKARLKAYMKEHLPDYMIPSYLMEIDTIPLTNNGKVNRSALPTPDVNGLISGDYEAPQTVLQETLVTIWREVLGVENIGIHDNFFDLGGHSLKATVVMSDIRRHLQIEVPLKEIFTRPTIFELSGYIEQRAVNVYETIEPCEEREFYEASSAQKRMYSIQQLDKISTAYNMPSIFELKGEVDRNRIETVFQQLIDRHEALRTSFETVDGEIFQKNWFNVEFQLISRELPETDVADIAKTFIQPFELDQAPLFRAELATVSGKQYLMIDMHHIISDGVSISLLLKEFTKLYNGESLEPLRIQYKDFAQWQNAYLRSGSLDKQAAYWKKQFEGTVPVLHLPYDYERPSIQSFEGDSVHFTLDKEMTEGLRGLAKEEGATLHMVLLSAFNILLSKYSGQEDIVVGVPVAGRPHADLRNMIGMFVNTLAVRNHPDKEKTFKELLKEVKENSLQAYDNQNYQLEELIENIAIKRDISRNPLFDVIFNLNNIEYEVDLTLDGIELKQVNLENDLSRVDLSLVGFESGSEIHLKLVYSTKLFKKPTIKRAIEDLNTILTKVLKDSSIILGDIQLLNKDEEKYILNEKNKVSDLRNVEFSF
>emb|AHI59110.1 BGC0001005, locC, Locillomycin synthase C
MEVNMNKDTGNQHLSEQEQYWKELHLEGIEKTRVGYDFYSDQYEKKTISFPIKKNVLDKLKSVTKGNDMLEYVIFLAVFNIELYKYTGNDEIVIGVPVYFSDEKRPLSIKNKMLPFKCSINGNVNIKRFLLDIQKKLLDVYENQYIDLVPAFRKLNMPFTLPELTPVSITYNPLHAEGDIEYICNSQKNEITICLEKNQAEEVEMVLVFNSALYEEVTVIHFAERFIHALNEMLGNLDRSVRDVGLLTETQMNHILYEFNNTNMEYKEINKPIHELFELQAEKTPDQTALIYEDNKVTYKELNDKSNAFARTLRSRGIQSEDIVGIMLERSIEMVAGILGILKSGAAYMPIDPKNPKDRIEYMLHDAQIKVLVSEKRFISDIKFEGIIIDAGNSETFKGDVSRLEQVNQPNDLAYVIYTSGTTGNPKGVMVEHHSLTQTMLFLKNDYQYSENNIVLPIINYAFDGFVLLFYTPLIAGSKVVLVNNEEMINPYKISEIIKTLGVTDYFSVPSIYLTVLDYISLEESISLRQVTLVGEELPVKAIEYTNRLDRNIEIVNRYGPSENTVETTAMRHVERYDKIMIGKPIANTKVYIVDEDHNILPIGIPGEICIGGSRLARGYLNRPELTKEKFINNPFEKGQRMYKTGDRAKWLSDGTIEFLGRKDNQVKIRGQRIELKEIEDCLLRHPDVKEAFVHAEKNSDLDQYIIAYVVRSTASISDIKNYLNESLPHYMVPSYIMQLEKMPLTNNGKTDFRSLPKPNVNDNVNLYAAPRNNIEKELVDLWQEVLGVIKVGIDDNFFDLGGHSLKANVFISKLHKNLDIELPIKELFINPTIRALSDVINRRTEKSYEMIPACQKSDYYEASSAQKRMYMIQQLENRTAYNMPIVFAVKGDIDSKKVEKIFQKLVDRHESLRTSFEDVNGDIVQKIHSDFSFTMERRDRKGWAVEDLLKDFVRPFELNKAPLFRVEMAELEEATYLMVDMHHIICDGVSVERLFSEFKELYNGQDLKPLRIQYKDFAAWQNSFLKSDELKKQKEYWTEQFKGDIPVLNLPYDFERPLMKSFEGSHLGFSLNEDQTEGLREIAKKTGTTMHMVLLSAFYILLSKYSGQEDIVVGTPIAGRTHADLQDIMGMFVNTLALRNKAEGEKCFLEFLAEVKSNSLLAYENQNYQFEDLIDTLEVNRETSRHPLFDVMFNMSHATEVAERADEGLQLRQIQRESHISKFDLTLHITEHKNTINGNIEYCTRLFKKETIERMALHFNEIVTSICRNDEAELYQINMMTEPEKHQILHEFNNTKTIYPREKNIVELFEEQVERRPGHQAVVYENQHITYKELNEKANQLGRALRKKGIQSGNVVGIMIESSIEMVIGILGVLKAGGAYLPIDKSYPADRIDYMLRDSNAQILLTAGSEQDLADFSGERLDIKEERLYQNDTSNLCFGGSPLDLAYIMYSSGSTGEPKGILVEHRNVVRLVKNNQFVQFQDNDVILQTGSPVFDAITFEVWGALLNGISLCLVSREIILSADRLEKEISSQSTSIMWLTVALFNQLAQEKPEMFRKLRYLIVGGDALSAKHINLVKRKCENVKILNAYGPTENTTFSTTFHIEKEYEGAIPIGKPISNSSAYIVDRYGNLLPAGIYGELYLGGDGVARGYLNQPELSGEKFIQSPFVSGEKLYKSGDIARWRRDGNIEFAGRADHQVKIRGFRIETEEIDRKLLSHPSIKEALVLAKANEQNEKYLCAYVTTDGVIDKLKLKEYLQESLPDYMVPAYIIEVKSFPLTTNGKVNRKSLPEPIPKDLIYGKFEAPRNETETKLAALWNEVLGTNKVGIEDNFFELGGDSLKLIKLLSRTKDMFGMDIELNKMYKNPNIVSMAKYILKKEYSRICDADKLQLLNKKQDRNLFAFPPVGGIGIVYSDLAKLIQNHSFYAFDFIEENKRIEQYVELILNTQAEGPYLLLGYSAGGNLAFEVAAELERNRKEVSDLILLDSYKVENKQSQSTYSDNLYKNIVEGAKKEPMFQEYLETEYFREKVIDKIKAYTRFLNSITHKHKIAANLHLIKAAGYKEKKDNNQFLLYNWEDFTERAVHYYNGFGEHGEMLSKGYLSGNTALITDILKKTEEHSLPYKGM
>emb|AHI59111.1 BGC0001005, graR, Response regulator protein GraR
MDNIYKLLIIEDDKDMAKALQNLLVKWNFETVICGDFDNILSIYEKEEPHIILLDINIPSFDGFYWCKKIREISSVPIIFCSSRNSNMDIVMAINNGGDDYIQKPFDSHVLVAKLQAIIRRTYEYITAESHLIESNNVILNLNDAKIYFQDQSLELTKNEFKILKTLMENKGKVVSRDNLMRQLWNDDIYVNENTLTVNINRLRNRLEGINVDDFILTKKGMGYIIQ
>emb|AHI59112.1 BGC0001005, ---, Two-component sensor histidine kinase
MKLIDYVKNHILWILCSALILVVINGILFASTSIHQGYIDIFYMDLLIVFILLNNIFYGFIKAKKKYEVVFNSSIETLERNKVRNDYFIDMLIKVSKKQQNKFLKAEEDYKNGINEIQDYTTQWVHDIKVNIAVCELLLDEINLESSRELRNQIEQIKFRINHILHVTRANHYDQDILAGVVDVCHILRSAIKENALFFINKNIEIETNLKPFSVISDERWIYYIFGQILNNSSKYTPEGGTLTITTKEDKQAYYIVIKDNGIGISKEDLSRIFNKGFSGKNGRVGTKSTGMGLYYAKKMADKLSIGIKVDSVEGEYTEFHIIFYKLSDYYKVANEAINN
>emb|AHI59113.1 BGC0001005, potB, ATPase
MNKIVEVSNVIKEYGEIGSTFRALKEVSLNINKGEFVGIMGPSGSGKTTLLNIMSTIDKATLGEVLIDGKRIDYYKDEDLAKFRRDTIGFVFQAFNLLDNMTIRDNIALPLALNNVKHKIILKKIDELTELLGISNQLDKYPYELSGGQKQRVAICRALITSPKVIFADEPTGALDSKSSSEVLECFKNINKTIGTTIIMVTHDANAASYCNRVMFLKDGKLHGRLDSSGDKKELFKKVLNMLAVMGGSENELL
>emb|AHI59114.1 BGC0001005, potC, Permease
MNSFKIAFKLLKNNLKIYGLYFVVLVVTVATYYNFTAIQYNEVFVQLTERFQSAVVASATSGFVLICTVVFFMWHANGFFLKQRQKETGLYMLMGISTSKIGRVFAIESILIGSLSLLMGLLIGILFSKLFLMLLSKSMTLGGEIPFSISAQAIIQLIIVFGIIFVMLGMKNYRVVKKTQLINMLNASKAKPSPPKYNYTKGFTGLVLIAAGYIVALNFKQWDLDLLLSAMGILILVSTGTYLFFGSSLTIILGKLTNSKKIIYKDVRLVSISNTFFRQKVNYRSLAMTAILTAATVTAFNVSISFKQFEANYDITASPYSLSFESNSEDVKDKVKEVIRESKHDLIGINKIHFFIGNVQYDDNKQNIDPNNKAIITSYSQIKKTLIFLEYSNKASILNQIKPEIHEISFILNADSIASPIYVDGNKVSINNNNFLVSKHTQLPFTGKIKKYGDKNIYVLNDNDYKELRKKNQEIVLNGVRITDEKESREVVNRIKEVVPGGDLNVNGKNQSFTWEYYALGQFFFLGLIMSLVFILATFSTIYFKILSDAFTDREQYSMLKKIGMSKKEVQRSVYLQVGIAFLLPVIVGALHSIVAMNMLEQIMNVKFTIPILCGIGLFVLIMVAFYIGLCKNYTKLVYEEQ
>emb|AHI59115.1 BGC0001005, potD, Multidrug transporter
MSWLTKWSFANKAAITLTSIIIIAWGVVSYLRIPMEFLPQAENPQVTIVVMGQGTDSKTMEEQVTFPIEQATSTVKGKNGVLSTTGDGFSKVDIYFEVGTDMKQAKREIQESIDSRSLPDYVSKPSITQSDTSSVPVSFVALTFKDGLTSENIDLLNKEIEPIYNDVKGVSGVQKTGNEKSFISVKVDNKKLNQNHIPIKKVMGILEGQNGAFSVGADTIDGKASNINVLGGLSSIKELGNISVQDNVKLKDIATIKETKPENVINRFNGKDSIELGISKDSQTNAVTLSKEIEKVTDTINKRYDNVEATVFLSTSDMVKTSVQSMIKEVLLGALFATIVIMIFLKNVRSTFITIVSIPISLCITVILLSKSGISLNTLTLGGVAVAVGRLVDDSIVVIENIYKRMQAEKLSVYMIVEATKEVGGAITASTLTTVAVFLPIGLVNGSLQEYILPFALTVTYSLLSSLLVAVTIVPVMSGALLKKEKLKEYNSPARFTKVITWSLNHKWIVLSLSFVLFAGSIIAYFTMPKGAVESKNTDYIQVTLNYPSDTPLAKVKNNILNLEKIIKQKDEVKYMMTYLGNSMSSNQRGGVDSPTKGQFRVFLKDEGDADKIIKEIQKEKEKERFSDAEFTVVASSVTGHADTNITIDVTGNNLDDLENVTNKIEGKIKNIEGVQEVSTNQDEKKTVYSFVVNPSQGNTELVASQLGVMLNRTTLGTLTIDNRQTDVMLEPVLNTDTSQDLKDIQIMTESGSTPISRVATLKSDQESTTQFHKDSKPYLQVTAKVDPSKLSDINAKIESAISGEDGKEAIKIPKDVKVFVGGASVQQSEDFNDLFTTMLVSIGAVFLILVVTFKGFKAPFAILTSLPLAAIGSILGLMISGISVDTNVLLGALMLIGIVVTNAIVLLDRVKQNEKTMTIRESLIEASVRRMRPIIMTAVATIFAMLPLLVKKSESVNLVSQSLAVVVIGGLAVATMLTLIVIPCVYEIFNFKKSKMQKREKTLKDDITI
>emb|AHI59116.1 BGC0001005, kdgR1, Putative 2,5-diketo-D-gluconic acid reductase
MMTEAIPQKKLLDGTSIPAIGFGTYALNGNNGVHAITSAIDIGYRLIDTAYNYENEGTVGEAIKRSSVPREQLYVTSKLPGRYHDYDKAVQTIQESLYRAGLDYYDLYLVHWPNPKQDRYTEAWQALIDAKKWGLIRSIGVCNFLPEHIERLERETGVKPGINQIELHPAFNQQQQRQWHEEQGIVTESWSPLSRAGEVLNDQKLGRIADKYGKTISQVILRWHIQLGAIPIPKSASPERQLENISVFDFSLDENDMNIIDSLTRPDGRINGQDPAEYEEF
