# Supplementary material for: Assessing in silico the recruitment and functional spectrum of bacterial enzymes from secondary metabolism
Source: BMC Evol Biol. 2017 Jan 26;17:36. doi: 10.1186/s12862-017-0886-2 (PMC5270213; doi:10.1186/s12862-017-0886-2)
Supplement: Additional file 5: — 1005 multiple Fasta files (one per BGC that comprises enzymes) containing the sequences of the data set enzymes SM*. The BGC are named according to MIBiG nomenclature. (ZIP 6333 kb) [file 12862_2017_886_MOESM5_ESM.zip › BGC1006.fa]

>emb|ABP55492.1 BGC0001006, Strop_3055, Methyltransferase type 11
MTEQTDLTARVRDAYDKSADQYDSAGQLLFHPLGKTVADLLELKPGERVLDLGCGRGACLFPIAAQVGTEGFVLGIDQAPGMVEACGADLEARGLADRAQVRLGDVQSFTVDRPFDAISAGMVLFLLPAPQQALAAAAAALRSGGRLVATTFPTENGRLAAGWESAEILAEVLSTYLPEGVDDPWQLVLGLNGPLVSEESTASAVLTAGFTDVDIRHIAAKSRFESIDDYLAWTWTVTPRMLWELVPPERRTEATNAARTALRSLAGSDGSLVFSCPTRTIRAVR
>emb|ABP55493.1 BGC0001006, Strop_3056, Thioester reductase domain
MRSELIRPLSELLGEHAVRRGDKIAFADGKRGVSYADLDRRTARLAGHLAALGLETGGRAVILMGNSVEAVESSLAVIRAGGIAVPLNPQSSTAEIDHLLDDAEPTVIVCDPARFGQVVRRHHPGRPPRVIRTGEAEAEEDAAAETVRYEELMGTEPSGPAPDEAALDAPAWMLYTSGTTGRPKGVLYSLRSSLWLVAAGHEPVLGLSEQDRLLWPMPLFHGLGQNLCVLGVTAVGASARLMSGFAPSEVRDLLREEAITFLAGVPTTYHYLLDQVTDATTDLSALRLGFVAGSASGAALGSRFEEAFGVPLVDQYGSSETGAITSNRPFGERVPGSVGPPLPGVDIRLVDPDTGQDVPTGKEGEVWVAGPNLMLGYHGQPDATAAVLRDGWYRTGDLGRRDALGHLTLTGRRKELIIRGGENIHPVEVEEVLRTAAGVADVAVGAEPHDVLGEVPVAYLVPGPEGVDAATVFAHCRRLLSFFKVPDRLYTIERVPRTSTGKITRHLLAEADPQLLGVATPDGEAGEAAPIDGTAWAAQLRELPPSERTRSVLELVRSEVARAVGLDSAEQIRPDQPFVDLGLGSLAVVGVGQRLCARVGLRLPATVVFDHPTPTALAARLVAEVSGTRAPAEGTHAPDRAGADEPIAIVAMACRFPGEVEDPDQLWAMIAEGRDATSELPDDRNWPLDTLIDPNPDHLGTSYVSRGGFISDPAGFDAAFFGISPREATAMDPQQRVLLEIAWEAFERAGIDPTRVAGSPTGLFIGTKGQTYSSLAAPASEYEGYLGFATSGSVLSGRVAYTLGLEGPAITVDTACSASLVALHLACQSLHAGESRLALAGGVTVMATPDDLITFSRQRGLAVDGRVKAFAAAADGTAFGEGAGVVLLERLSDARRAGRKVLAVIRGSAVNQDGTSNGLTAPNGQAQQRLIRQALAAARLGPADIDLVEAHGTGTALGDPIEAEAILATYGQGRAPEQPVWLGSVKSNITHTQAAAGTAGLIKIVQAMRHRTLPATLNVDQPSPHVDWTSGQVRLATEPRPWQVAGRPRRAGVSAFGISGTNAHVIVEESPVEPPVSASVDESRSPAAVPWLLSARSPVALRTQAARLASMTRSAPELSPAAVGRALARSRAGLDHRATVVGTETKQLLAGLEALASGTPAAGLTTARAVPDRAVAVLFTGQGAQYPGMGRHLYDSFDVFAAALDEVCQFLAPEVRPALLAPAGTPDDESIHQTGLAQPALFALGVAQFALLRSWGVHPSVLAGHSIGEITAAHVAGVLSLPDAARLVNARGALMQALPPGGAMLAVKATEEEILPLLSGEESRIGIAAINATRSVVVSGDEEAVTSLATRLAEHGHRATRLRVSHAFHSAHMDPVLDDFRAVAESLAYQRPTIPIVSTMTGVAAGAELLTPGYWVEQLRQPVRFAPAVRAIRTQGTDTFVELGPDGVLTALVRETLGADEHHAVPFCRRGRSGAEAAALGALHALGVPVEWEGFFPPTDEPEVDLPTYPFQRRRYWLPPTAVPSPTRPGPALRERVGGADSSRLGAATERSTGTVPSAGATPAVDAAQLAGAMLAARLGALDEEEQFLHLVQTVTALVAAVLGHADPDEIDPDASLLDLGFDSLTAVELRNQIRDLSGVNLPASLVFEFPTVAVLADHLLSRVLRAADDDEDRVDFAAEVTLAADIVCADEVITAVTEPREVLLTGATGFLGAFLLRDLMRSTNAVVHCLVRSTDEKPAPDRLRDNLQWYQLWDEIDPNRLSVVVGDLAAPRFGLSEQRYDELSRRVDTVYHAAATVNGLYPYSSLKATNVTGTEEILRLAARHRSVPVHHVSSTGVFSAEVVPGVALKSTDPPGPAAALSSGYRQTKLVAEQIIEIARERGLPVSIYRVDEISGDSEQGRCQTHDFVWLSMKGILQAEAVPTDPAGIFHLVPVDYVSSAILRLSRNANAVNHNHHLANSTHLPFAEMTDALRARGYRLDELGWDTWVRRVRSNPENTMVAMVDSFESTIYSGRNHYLTVDTSETRALLAGSGVDCPAMTRDLFEKYVDFFVRVGYFPPPGGHQTTGSAGGRLHIRPATTADLPRLAQICYEAFEATNTALGLPPEWSSEQAVLEMLQGRLASPSCVSEVAVDATGSVVGSNFLVLGEEVAAFGPLSVAPETQGGGVGRMLMESIVAASNRLGCSSVRAVQVTNNTSAYRLYSSLGFVPQEQLSLMVGYVPPTPGNLAGFEVRPMTEADVAGCQTLYRKINGHSRDSEIHMAAKRAFDWSMPYVVLDKTNGELCGYTTGLADLGHLAATSEAAAWALYAGAGELMRRQDPHGLAPRLRIPGRLAPELLSWAARTRGVSLLRLETLISLGGYTPPEGGVSCPGLSY
>emb|ABP55494.1 BGC0001006, Strop_3057, Asparagine synthase (Glutamine-hydrolysing), EC:6.3.5.4
MCGLLAFFSARGDAAAHRDHIANALECLHHRGPDETGVEVVGDASGQYADGVFAHKRLAIIDVASSHEPLPYANGRYLLTFNGEIYNYIELREELARDYGAQFATSGDGEVIVAGYHYWGEQVLTRLRGMFAFVVWDRQERRAFGARDYFGIKPLHYLETADGLYLASEKKALLPFAPANYQGDAGIDTASLSHYLTLQYVPEPGTLHQGVRRIGSGEYLTWTPGGRIDVRRWYRPVFRPAPVPDEQKLYHEIRETLRDSVRIHMRSDVPVGSFLSSGIDSTAVVALAREFNPNILTFTVGYDVPGYSEIDVAQESARHLDVTTIPTKIGPQDMIAALPKIVWHLDDPVADPALVPLYFVARKAAEHVTVVLSGEGADEFFGGYTIYREPLSLSSVNGLPDGVQKGLRAVSKAIPQGVKGKSFLERGTTPIEARYYGNARMFTEEEKQHLLRRYDPSVRYTDITAPIYAECTELDDVTKMQYVDLYTWLRGDILVKADRISMAHSLEVRVPFLDRAVFDVASKIPVDLRLPPRSDATKYAMRQALQGVVPPAIVNRRKLGFPTPTRVWLRGEMYEWARHMLATSGAGDLIDLPYALRLLDEHKREEADHSRKVWTVLIFCIWHAIFVAKTLDPGIQRNQSALLTKPVVGSMVR
>emb|ABP55495.1 BGC0001006, Strop_3058, Xaa-Pro aminopeptidase, EC:3.4.11.9
MTEEHIHRDPGGTESHDPNFPAALLAFMRQGWRDTALPVVPHPATPHHAKRRAALSATFPGETLVIPTGGEQVRANDTAHRFRPGSDFAYLTGDHEPDSVLVLRPTVSGHEPLLYLRPHASRQSDEFFRSRHGELWLGRRRTLAEKSSELGLPTADLADLDAALADLAPARTRVLRGFDSRVDAALRPYDGRRERGQPTRDQELASAISELRLVKDEWEIAQLQDAVDATVRGFEDVARALPADRGVSERLLEGIFALRARHDGNDIGYGSIVGAAEHATILHWVHNHGTTRPGDLLLMDMGVENDHLYTADVTRVLPVSGRFTALQRQVYDIVYAAQQAGIEFIRPGVAFKDVHLTCMRVLAEGLAELGLLPVSVDEAMDETSAVYRRWTLHGFGHMLGIDVHDCANSRSAMYRDGTLGEGYVLTVEPGLYFQPEDELVPEELRGIGVRIEDDVLVTANGTVNLSAGLPRTADDVETWLARQREAGPRLPG
>emb|ABP55496.1 BGC0001006, Strop_3059, Uncharacterized protein
MSTEITTPDGGANVGPPNRGRQTLWVTAGVVGLTGVVGLAVLGGIAARDDEKAGSAGQAAAPADAGPRVDAAGDTYNESEWSGSERSGQDDRRATEKHREKTVPCSSDKLIQAILHANQNRGGVLTLAKDCTYELTRSKQGNGLPVITEPIVLAGHNTTIARAATADHFRILNVGRDGHLTLRGVTVKNGRTAPPLPFPTPEAAPLLTLSAPTNTPQPAAPTAAESAATAAAVGPFVGGAGILVQRGGRADIEKSSIRWNQTGHNGGGIANYGTTTIGKSSVESNSAAAFGGGIFNVGVLRIEDSKIEQNDARQGGGGFANGSFRPGVKGGTVWVWKSTINHNHTQGLAGGILDRSGEMSVTRSQVTENTAGRDAGGVLGVDGSQLYLEQVMLERNVAMGVGGGLAVAADAIAVLQESALKQNVANGAGGGGLFNAQAFVTLRDSQVARNRAVGPFAVGGGIVNAFGQVDLVRSAVTQNAATTPPGGIFTTNDGVDIDRKSAVKQNRPTNCLGSPVVPERCFG
>emb|ABP55497.1 BGC0001006, Strop_3060, Uncharacterized protein
MYNYLPKNNATDPEATSKRRRKLWLASGVAGLTGVVSIAAVGLTGVGAGAQDMAWNTAQVTKDGEQSADDREMGREGDWERGREGDWGKGREGDWDSRHGHQGREKKRGKEVPCKTDKLIQAIIYANNNQGGVLKLAKDCTYTLTRSDGFGNGLPVIEEPIKLIGHNTKIVRDSQAEFFRILNVGRGGQLKVEGLSIKGGKTLEVEQGENTPEAVWARFSNSVAAGEAAQAGQPYLPLLQGEPQAADAEATTPAEAASPRANTETPAEAAQTSQWSNGAANGNGAAIGNGAANRAAAANGAAAGNENGATDWSGNGAANGAAAANGAAAGNENGATDWSGSGAANGAAAANRAAAGNENGATDWSGNGAANADNAADAANVLQDENLSDGAGVLVQAGGSAEFEKSHVEHNLAGGLGGGIANFGKTSLYHTTVADNHAFQFGGGIFNAGMLKISSSRVKDNGAIIGGGGISNGAALVDGEDTDAGTVRIEKAEITANETLGFGGGLLDIGGDTTITQSKITSNLALLAGGGIAAVGQSNLYLKETEVAKNTTTGAGGGLALVLGAIVNVDKSKVLDNKAVTFGGGVFNVLSAVTFRNSSVSGNLAAVSGGGIFNVAGAVDLTASKVTKNRSTFEPGGVFSALGEVTVDNKSAIKGNDPTNCQGSVDEIENCFG
>emb|ABP55498.1 BGC0001006, Strop_3061, Alpha-1,6-glucosidase, pullulanase-type
MKPPPIPRKALLTLASLATLTLAGTNTFVHIDPSAGTDVLAMAGTEQWAVDHSATLLTAGEDQSEPGTTTDLDLTRQKAHWIDRGTLAWPTGPPGGTTYALVAAASGGVTIVDGELAGTYRTVPLRVRHHGLTKAQRERFPHLAAYQALVLDRKHLAGVPAALRGQLVVTERDTDGTLRVATGVQVPGVLDDIYAPATRARLGPTFAGAVPTLAVWAPTARTVTLELFDTPTARPRPVTMSRDDRTGVWSVRGTPSWTGKYYRYRVEAWQPAEQQMVTAAVTDPYSLALAPDSTHSQIVDLADPRLAPPGWTNLRKPAAVPATKAQISELSVRDFSIADSTVPAERRGTFRAFTDPVTAGMRHLKALGDAGTTHLHLLPAFDFATIPERRADQQQPPCDLAALPPDSDEQQRCVAAVADTDGYNWGYDPLHYTVPEGGYAVNPAGAARTTEFRRMVAGVNGAGLRVVLDVVYNHTSATGTDPKSVLDQVVPGYYHRLLADGSVATSTCCANTAPEHAMMGKLVVDSVVTWAKEYKVDGFRFDLMGHHPKANMLAVRAALDELTVARDGVDGRGILLYGEGWNFGEVADGARFVQATQANMAGTGIGTFNDRLRDAVRGGGPFDANPRQQGFASGLFTDPNNDPVNGSTAQQRARLLHQHDLIKVGLSGNLRGYRFTNTAGEQVTGAQVDYNGSPAGYTAAPGESVTYVDAHDNEILYDALAYKLPADTTAVDRARMQVLALGTAVLGQGTGFVTAGTERLRSKSLDRNSYNSGDWFNQIRWECAQGNGFGVGLPPESDNKDKWPYARPLLADPGLVPGCATMDLAEARFAELLRIRSSSPVFGLRTAEQVQRRVAFPLSGRTEQPGVLTMTLDSRGLGGPWKSVTVIFNATPQPATQQLIDLRGADVTLHPVLRTSADELLRTSSFAADSGTFTVPARSLTVFVQR
>emb|ABP55499.1 BGC0001006, Strop_3062, Aconitase, EC:4.2.1.3
MASLDTFGAKTQLRVGDASYEIFKINKVEGHDRLPYSLKVLLENLLRTEDGANITADHIRQLGAWEPTADPSVEIQFTPSRVLMQDFTGVPCVVDLATMREAVRDLGGDPTKVNPLAPAELVIDHSVIADLFGREDAFQRNVELEYERNKERYQFLRWGQTAFNEFKVVPPGTGIVHQVNIEYLARTVMERNGQAYPDTVVGTDSHTTMVNGLGVLGWGVGGIEAEAAMLGQPVSMLIPRVVGFKLSGEMPAGTTATDLVLTITEMLRKHGVVGKFVEFYGPGVSAVPLANRATIGNMSPEYGSTVAIFPIDAETVRYLELTGRDPQQVALVEAYAKEQGLWHDPAAEPNYSERLELDLGSIEPSLAGPKRPQDRVPLGNAKTLFRAALTDYVATDATGGEQKQGINGPADEASAESFPASDAPANKVIDPADAPRDLVTAAVGSGGRATSPIRVTGADGTEFELDHGAVVIAAITSCTNTSNPQVMIGAALLARNAVDRGLARKPWVKTTLAPGSKVVMDYYERAGLTPYLEKLGFHLVGYGCTTCIGNSGPLPEEISAAVNEKDLSVVSVLSGNRNFEGRINPDVKMNYLASPPLVVAYALAGTMDIDLANEPIGEDAQGSPVFLRDIWPSSAEIQDVIASAIGAGGFSSAYANVFAGDERWQSLPTPTGNTFAWEGESTYVRKPPYFEGMRREPAPVRDIGAARVLAKLGDSVTTDHISPAGAIKPDSPAGRYLAAHGVPRHEFNSYGSRRGNHEVMIRGTFANIRLRNQLRVPGADSAAGATLPEGGFTVNHLTGEQSTIYDAAVAYQEAEIPLIVLAGKEYGSGSSRDWAAKGTMLLGVKAVIAESYERIHRSNLIGMGVLPLQFPAGETAESLGLSGVESFAITGVTALNEGDTPRTVRVTTDTGVEFDAVVRIDTPGEADYFRHGGILQYVLRRMIG
>emb|ABP55500.1 BGC0001006, Strop_3063, Uncharacterized protein
MISPRCVRLVVMDDKTILKRISELVDEEHQLRAEAQANEEGTDEESRDRLRDLAESLDQCWDLLRRRRAARSTHGDPEAQGVRPAPEVARYLQ
>emb|ABP55501.1 BGC0001006, Strop_3064, Uncharacterized protein, EC:2.7.11.1
MRDHDSPAPERRTRGRRRFDDDEPHFSKRGRRTGPQPADSDPPPEAQTWSSWDDAVHGPEPYPSWLVTELAATDTELGVLKTGKEADVHLVRRAVPDTDRSCLLAAKRYRDADHRLFHRDAGYLEGRRVRRSREMRAMTRRTAFGRQMIAGQWAAAEFAVLGRLWEIGARYGTITVPYPVQLRGTELMLEFLGDSDERQAAPRLAQLRPTEADLRDLWEQLVEALVVLARVGYAHGDLSPYNLLVHEGHLVLIDLPQVVDVVANPQGPEYLARDVRVVATWFAARGLPAEQAEPLALTEQLLREAGLR
>emb|ABP55502.1 BGC0001006, Strop_3065, HAD-superfamily hydrolase, subfamily IA, variant 1
MPLLLLDLDNTLLDRENLFRSWGERFLVKIGAPPDDLDWLLSVDADGLTDRWDVADAIRDRYSLAVRSVDLVEELHEGVLAGTRLDPLVACALQIAGDAGWMPVVVCNGAVRPQEEKIRRTGLDRYLADWVISEAAGVSKPNPRIFALAAQRVRMPLRGAWVVGDGPEADIGGAAAAGLPSVWLHRGRTWTDGRFAPTFTVDGLIAALAAVLAA
>emb|ABP55503.1 BGC0001006, Strop_3066, Transcriptional regulator, TetR family
MPRVSQDQLDARRQEILTAARVCFARHGYEGATVRRLEEATGLSRGAIFHHFRDKDSLFLAVAEDDAAAMVETVARNGLVQVMRDLLARAASPDTTGWLGSQLEVSRRLRTDPAFARRWTERSAAIAEATRDRLLRQREAGVLRDDVPIDVLAQFLKLAYDGLVLHLAMGRPADDLGPVLNLVEEAVRRR
