# Supplementary material for: Assessing in silico the recruitment and functional spectrum of bacterial enzymes from secondary metabolism
Source: BMC Evol Biol. 2017 Jan 26;17:36. doi: 10.1186/s12862-017-0886-2 (PMC5270213; doi:10.1186/s12862-017-0886-2)
Supplement: Additional file 5: — 1005 multiple Fasta files (one per BGC that comprises enzymes) containing the sequences of the data set enzymes SM*. The BGC are named according to MIBiG nomenclature. (ZIP 6333 kb) [file 12862_2017_886_MOESM5_ESM.zip › BGC1007.fa]

>emb|ABV99084.1 BGC0001007, Sare_3281, Methyltransferase type 11
MTEQSNITSRVRDAYDKSADQYESAGQIIFHPLGKMVADLLELKPGERVLDLGCGRGACLFPVAAQVGTDGFVLGIDQAPGMVDACGADIEARGLADRAQVRLGDAQNFTVDQPFDALSAGMVLFLLPEPQQALACAAAALRSGGRLAATTFPTENGRLAAGWESAEILAEVLSTYLPAGVDDPWRLVLGLNGPLVCEESTAAAVLAAGFTDVEIRHVPARSRFESIDDYLDWTWTVTPRMQWELVPPERRTEATDAARTALRKLAGSDGSLEFSCPTRTIRAVR
>emb|ABV99085.1 BGC0001007, Sare_3282, Thioester reductase domain
MRAELIRPLSELLGQHAVRRGDKIAFADGRRGVSYGDLDRRTARLAGHLAALGLEAGGRAVILMGNSVEAVESCLAVIRAGGVAVPLNPQSSQAEVDYFLDDAEPTVIVCDPARLDQVSRAHSAGRRPPIILAGEAGPGEHGAPDTVRYEDLVGTEPSGPTPDEAPLDDPTWMLYTSGTTGRPKGVLYSLRSSLWLVAACHEPVLGLSEQDRLLWPMPLFHGLGQNLCVIGVTAVGATARLMSGFAPSEVRELLREEAVTFLAGVPTTYHYLLDHVTDGATDLPALRLGFVAGSASGAALGRRFEEAFGVPLVDQYGSSETGAITSNRPFGDRIPGSVGPPVPGVDIRLVDPDSGRDVPAGEQGEVWVAGPNVMLGYHRQPDATAAVLRDGWYRTGDLARRDVHGHLTLTGRRKELIIRGGENIHPVEVEEVLRAAAGVSDVAVGAEPHDVLGEVPVAYLVPDPEGVDVATVFAHCRRLLAYHKVPDKLYAIECVPRTTTGKITRHLLAAANPRLLGVATPDSATGETTPVSGDGWTRQLQEMPPSEQTRTVLDLVRTEVARTVGLDAADQIRPDQPFVDLGLGSLAVVGVGQRLSAQTGLRLPATVVFDHPTPAALASRLVAALTGTSGPAERIHIPDRAGSSNADEPIAIVAMACRFPGGVEDPEQLWTLIADGRDATSDLPQDRNWPLDTLIDPNPDRLGTSYVSRGGFLSDPAGFDAAFFGISPREATAMDPQQRVLLEVAWEAFERAGIDPSRMAGSPTGLFIGTKGQTYSSLAAPASEYEGYLGFATSGSVLSGRVAYTLGLEGPAITVDTACSASLVALHLACQSLHSGESRLALAGGVTVMATPDDLITFSRQRGLAADGRVKAFAAAADGTAFGEGAGVLLLERLSDARRAGRKVLAVIRGSAINQDGTSNGLTAPNGQAQQRLIRQALASARLEPADIDLVEAHGTGTALGDPIEAEAILATYGQGRAPEQPVWLGSVKSNITHTQAAAGAAGVIKVVQAMRHGTLPATLNVDQPSPHVDWASGQVRLLTEPRPWQVAGRPRRAGVSAFGISGTNAHVVLEESPVEPPVTANVGRSRAPAAVAWMLSARSPAALRAQAARLASLARNAPELSPVAVGRALARSRAGLEHRAAIVGADTNQLLRGLDALGSGTPTAGLTTARATPGRAVAVLFTGQGAQYQGMARHLHDSYDVFAEKLDEVCRYLAPEVRQALLAPVDAPDDERIHQTGLTQPALFALEVAQFALLRSWGVVPDVLAGHSIGEITAAHVAGVLSLPDAARLVTARGALMQALPPGGAMLAVKATEEEVLPLVAGEESRVGIAAVNAPRSVVVSGDEDAVASLAATLAEHGHRTRQLKVSHAFHSCRMDPVLDDFRAVAGSLTYHRPTVPIVSTVTGAAAGADLITPEYWVGQLRRPVRFASAVESIRAQGADTFVELGPDGVLTALVRETLGADEHHAVSFSRRGRSGAEITALGALHALGVAVAWEELFPPTGEPEVDLPTYPFQRRRYWLPPALAVPPPAGPEPASHVRVNGAVVAGLGADTARLTSDTQSTGSAESTGSALATRLGALDEEEQFLHLVQTIKAQVAAVLGHADPDEIDPDESLLDLGFDSLTAVELRNQISDLSGINLPASLVFEYPTVAVLSDHLLSRVLRAAADGGDDRVDFAAEVTLAADIVCADEVVTAVAEPREVFLTGATGFLGAFLLRDLMHTTNAVVHCLVRSTDDEQARDRLRDNLQWYQLWDEIDPSRLSVVVGDLAAPSFGLSPQRYDDLSRRIDAVYHAAATVNSLYPYSSLKAANVSGTEEVLRLAARHRSVPVHHVSSTGVFSAEVVPGVALTSTDPPGPAEALSSGYRQTKLVAEQIIEIARERGLPVSIYRVDEISGDSEQGRCQTHDFVWLSMKGILQAEAVPADPAGIFHLVPVDYVSSAILRLSRDAAAAGRNHHLANSVHLPFADMMDSLRSLGYRLDELGWDAWVTRVRANPENTMVAMVDGFESTIYSGRNHYLTVDTSETRALLAGTGIDCPAMTRDLFEKYVDFFVRVGYFPPPGAQEASSAGGRLHIRPATTADLPQLARICYEAFEATNASLGLPPEWPSEQAVTEMLQGRLTAPSCVSEVAVDAAGSVVGSNFLVLGEEVAAFGPLSVAPDTQGSGVGRMLMESIVAASERLGRPSVRAVQVTNNLRNYRLYSSLGFVPREQLSVMVGFAPPTPRTMAGFEVRPMTEADVTGCQGLYRKINGHSRDSELHMAAKRAFDWSMPYVVLDKTSGELAGYTTGLADLGHLTAVSEAAARALYAGAGALMHRHDAAGPAPRLRIPGRLAPDLLSWAARTRGLSLLRLETLISLGTYTPPEGGVYCPGLSY
>emb|ABV99086.1 BGC0001007, Sare_3283, Asparagine synthase (Glutamine-hydrolyzing), EC:6.3.5.4
MCGLLAFFSARGDAAAHRDHIAGALECLHHRGPDETGVEVVGDASGQYADGVFAHKRLAIIDVASSHEPLPYAGGRYLLTFNGEIYNYIELREELARDYGAQFATSGDGEVIVAGYHYWGEQVLSRLRGMFAFVIWDRQERRAFGARDYFGIKPLHYLETADGLYLASEKKALLPFAPANYHGDAGIDTASLSHYLTLQYVPEPGTLHQGIRRIGSGEYLTWTPGGRIDVRRWYRPVFRPAPVSDEQKLYHEIRERLRDSVRIHMRSDVPVGSFLSSGIDSTAVVALAREFNPNILTFTVGYDVPGYSEIDVAQESARHLDVTTIPTKIGPQDMMAALPKIVWHLDDPVADPALVPLYFVARKAAEHVTVVLSGEGADEFFGGYTIYREPLSLSTVNGLPGGVQKGLRAVSKAIPQGVKGKSFLERGTTPIEARYYGNARMFTEEEKQHLLRRYDPSVRYTDITAPIYAECTELDDVTKMQYVDLYTWLRGDILVKADRISMAHSLEVRVPFLDREVFDVASKIPVDLKLPPRSDATKYAMRQALQGVVPPAIVNRRKLGFPTPTRVWLRGEMYEWARHMLATSGAGDLIDLSYALRLLDEHKREEADHSRKVWTVLIFCIWHAIFVAKTLDPGIQRNQSALLTKPVVGSMVR
>emb|ABV99087.1 BGC0001007, Sare_3284, Xaa-Pro aminopeptidase, EC:3.4.11.9
MTEERVNRSPEGTESHDPAFPQALLAFMRQGWRDTALPVSPRPEVPNYAKRRAALSAAFPGETLVIPTGGEKTRANDTAFRFRPGTDFAYLTGDHAPDSVLVLHPTASGHEPVLYLRPHSSRQTDEFFRSRHGELWLGRRHTLAEKATELGLATADLDELDAALAGLAPARTRVLRGFDAQVDAAIRSYDEQRERGQPARDRELAIAISELRLVKDEWEIAQLQDAVDATVRGFEDVARALPADRGVSERLLEGIFALRARHDGNDVGYGSILGAGEHATILHWVHNHGSTRPGELLLMDMGVENHHLYTADVTRVLPVSGRFTALQRQVYDIVYASQQAGIEFIRPGVAFKDVHLTCMRVLAEGLADLGLLPVSVDEAMDEKSAVYRRWTLHGFGHMLGIDVHDCTNARAEMYRDGTLGEGYVLTVEPGLYFQPEDELVPEELRGIGVRIEDDVLVTATGTVNLSAGLPRTAGDVETWLAEQREAGPRLPG
>emb|ABV99088.1 BGC0001007, Sare_3285, Uncharacterized protein
MSIDVTTPDGGANAGPPKRGRRALWVAAGVVGLTGVVGLAALGGAVTRDDKTAGSAGQTEATEAQANARQNVGDAGPTKAGTTNDSQGEGTWSGGDQSGRDDHRSPARRTKNIPCNSDKLIQAIVHANQNRGGELTLAKGCTYELTRSVHGNGLPVIKEPIVLKGYDTTIVRAANAEHFRIFNVGRDGHLTLQGVTVKGGQTTPRWDHYPTLEAAPPLTLSAQDGVTRATKPTVAGSTAAGAVGRHGDGAGILVQRGGEANIQDSSVVLNHGRNGGGIANYGTTTIRKSSVEHNSATGFGGGVFNVGVLRIEWAKIEQNNARLGGGGFANGSLGFGDKGGTVWVWRSTISHNQTLGLAGGILDRSGDTSVTRSEVTENTAGRDAGGVLGVDGSRLYLEEVMIERNVATGVAGGLAVADDATAILEKSVLEENVAEGVGGAGLFNAQAYVTLRDSKIVGNRAIGPFAVGGGIVNAFGQVSLIRSTVTGNFATTPPGGIFTTNDGVEIDEKSAVKKNRPTNCTGSPVIPERCFG
>emb|ABV99089.1 BGC0001007, Sare_3286, Uncharacterized protein
MSNYQAQNNAIDPEAASKRRRKLWLASGVAGLTGVVSIAAVGFTGAGAGARDLAWNTAQITKNGEQVADDPGAGRVGGWEANHRGDSDGNRDDRNRGKKKRGKEVPCNTDQLIQAIVYANSNQGGVLKLAKDCTYTLTRSDKHGNGLPIIKEPITLAGYNTKIVRDSQADFFRILNVGRGGHLKVEGLTIKGGKTLEGERGANTPEAVWSRFSNSVAAGEAAKAGKPFLPLLQAEPGAAARGTDAARAAEGAPAGRVAAATDAAPAPVWNDRAPAGRSATEGAPAIDAAPAAGWTDRAPAADKAPAAEGAPADRLAPATDAAPAPVWTDRAPAADKAPAGGWGDKAPAAEGAPADRRAPAADKAPATDAAPAPVWTDRAPAADKAPAGGWGDKAPAAEGAPADRRAPAADKAPATDAAPAPVWTDRAPAADKAPAGGWGDKAPAAEGAPADRRAPAAEQAPATDAAPAPVWTDRAPAADKAPAGGWGDKAPAAEGAPADRRAPAAEQAPATDAAPAPVWTDRAPAADKAPAGGWGDKAPAAKKEKPKVLRHDRSSDGAGVLVQAGGTAEFEKSYLEHNLAGGVGGGLANFGKTSLYHTTVANNDAFHYGGGIFNAGVLRVSSSRVMDNGAAIGGGGIANGAAFVDRKDIEPGYVTVEKAEVTGNEVLGFGGGLFDIGGETTVKQSIVARNLALLAGGGIAAVEGSNLYLKEMEVADNTTIGDGGGLALALGAIANVDKSKVRDNKAGVFGGGVFNLLSAVTFRNSSVSGNLAGISGGGIFNVAGSVDLTATKVTKNRSTLEPGGVFSALGKVTVDNKSAVKGNDPTNCKGSVDRIENCFG
>emb|ABV99090.1 BGC0001007, Sare_3287, Uncharacterized protein
MTNRLGFWLAHLFVLSYCGVLLAAFGVQFVTGELPCPLCILQRMAMMLVVCGPLYIIGRARRGDVTLADYAMGYGLSIVAAVAGAAYAARQILLHIVPPDPGYGSPVLGLHPYTWAFITFCVVLVFCGVSLVFGRELVPRGVRFGWPSKVVIGLFLVIVAANLVAVFVQEGFHWFLPADPTRYEIFDDLSLVGDARG
>emb|ABV99091.1 BGC0001007, Sare_3288, Uncharacterized protein
MDTLIFAVILLSVWLTARGSRRRTVLAVWTVALCATLLLFIHHSATKLPLNF
>emb|ABV99092.1 BGC0001007, Sare_3289, Aconitate hydratase 1
MASLDTFGAKTQLRVGDASYEIFKINKVKGHERLPYSLKILLENLLRTEDGANITADHIRQLGAWEPTADPSVEIQFTPARVLMQDFTGVPCVVDLATMREAVRDLGGDPTKVNPLAPAELVIDHSVIADLFGREDAFQRNVELEYERNKERYQFLRWGQTAFNEFKVVPPGTGIVHQVNIEYLARTVMERNGQAYPDTVVGTDSHTTMVNGLGVVGWGVGGIEAEAAMLGQPVSMLIPRVVGFKLSGEMPAGTTATDLVLTITEMLRRHGVVGKFVEFYGPGVSAVPLANRATIGNMSPEYGSTVAIFPIDAETVRYLELTGRDPQQVALVEAYAKEQGLWHDPSAEPDYSERLELDLGSIEPSLAGPKRPQDRVPLGNAKTLFRAALTDYVATDETGGDLGRGQEHGVTGHADEASAESFPASDAPANEITDPADAPRDLVTAAVGAGGRATSPIRVTGADGTEFELDHGAVVIAAITSCTNTSNPQVMIGAALLARNAVERGLARKPWVKTTLAPGSKVVMDYYERAGLTPYLEKLGFHLVGYGCTTCIGNSGPLPEEISAAVNEKDLAVVSVLSGNRNFEGRINPDVKMNYLASPPLVVAYALAGTMDIDLANEPIGEDAQGTPVFLRDIWPSSTEIQDVIASAIGAGGFSSAYADVFAGDERWRSLPTPTGDTFAWEGESTYVRKPPYFEGMRREPAPVSDIAAARVLAKLGDSVTTDHISPAGAIKPDSPAGRYLAEHDVPRHEFNSYGSRRGNHEVMIRGTFANIRLRNQLRVPSAGSAAGVALPEGGFTVNHLTGEQSTIYDAAVAYQETGIPLIVLAGKEYGSGSSRDWAAKGTMLLGVKAVIAESYERIHRSNLIGMGVLPLQFPVGETAESLGLTGTESFSVTGVTALNGGDTPRTVRVTTDTGIEFDAVVRIDTPGEADYFRHGGILQYVLRRMIG
>emb|ABV99093.1 BGC0001007, Sare_3290, Uncharacterized protein
MDDKTILKRISELVDEEHRLRTEAQANEEGTDEESRNRLRDLAESLDQCWDLLRRRRAARTTHGDPDAQGVRPAPEVARYLQ
>emb|ABV99094.1 BGC0001007, Sare_3291, Uncharacterized protein
MRDHDFPAPERRTRGRRRFDDDEPHLAKRGRKAEPQPVDLDPLPDAGTWSSWDDAVHGPRPYPAWLVTELAARDTELGVLKTGKEADVHLVRRAVPDTDRSCLLAAKRYRDADHRLFHRDAGYLEGRRVRRSREMRAMTRRTAFGRQMIAGQWAAAEFAVLGRLWEIGARYGTITVPYPVQLRGTELMLEFLGDPDEGLAAPRLAQLRPGEADLRDLWGQLVEALMVLARAGHAHGDLSPYNLLVHEGRLVLIDLPQVVDLVANPQGPEFLARDVRVVATWFAARGLPAALADPLALTEQLLREAGLR
>emb|ABV99095.1 BGC0001007, Sare_3292, HAD-superfamily hydrolase, subfamily IA, variant 1
MPLLLLDLDNTLLDRENLFRSWAERFLVKVGAPPGDLDWLLAVDGDGLTDRWDVADAIRNRYALSVRSVDLVEELHDGTLADTRLDPLVACALRIAGEVGWMPVVVCNGAVRQQEGKIRRTGLDRYIADWVISEEVGVSKPNPRIFALAAQRVRMPLRGAWVVGDGPEADIGGAAAAGLPSVWLHRGRTWNDSRFAPTYTADGPIAAVAAVLAA
>emb|ABV99096.1 BGC0001007, Sare_3293, Transcriptional regulator, TetR family
MPRVSQDQLDARRQEILTAARVCFARHGYEGATVRRLEEATGLSRGAIFHHFRDKDSLFLAVAEDDAAAMVETVARNGLVQVMRDLLARAVSPDTTGWLGSQLEVSRRLRTDPAFARRWAERSAAIAEATRDRLRRQREAGVLRDDVSIDVLAQFLELAYDGLVLHLAMGRPAGDLGPVLNLVEEAVRRR
