# Supplementary material for: Assessing in silico the recruitment and functional spectrum of bacterial enzymes from secondary metabolism
Source: BMC Evol Biol. 2017 Jan 26;17:36. doi: 10.1186/s12862-017-0886-2 (PMC5270213; doi:10.1186/s12862-017-0886-2)
Supplement: Additional file 5: — 1005 multiple Fasta files (one per BGC that comprises enzymes) containing the sequences of the data set enzymes SM*. The BGC are named according to MIBiG nomenclature. (ZIP 6333 kb) [file 12862_2017_886_MOESM5_ESM.zip › BGC100.fa]

>emb|AAO65782.1 BGC0000100, gdhA, Glutamate dehydrogenase
MTTRPDTKTALSQKTALSQLLTEIEHRNPAQPEFHQAAREVLETLAPVIAARPEYAEAGLIERLCEPERQIVFRVPWQDDHGRVRVNRGFRVEFNSALGPYKGGLRFHPSVNLGVIKFLGFEQIFKNALTGLGIGGGKGGSDFDPRGRSDAEVMRFCQSFMTELYRHIGEHTDVPAGDIGVGGREIGYLFGQYRRITNRWEAGVLTGKGRNWGGSLIRPEATGYGNVLFAAAMLRERGETLEGRTAVVSGSGNVAIYTIQKLAALGANAVTCSDSSGYVVDEKGIDLDLLKQVKEVERARVDTYAQRRGASARFVPGRRVWEVPADIALPSATQNELDADDATALI
>emb|AAO65783.1 BGC0000100, dapA, 4-hydroxy-tetrahydrodipicolinate synthase, EC:4.3.3.7
MTLASSLEPTTEPLFNGLYVPLVTPFTDDLRLAPEALARLADEALSAGASGLVALGTTAEAATLTAEERETVIRVCSAACRAHGAPLIVGVGTNDTATAITALRELAARGDVAAALVPAPPYIRPGEAGTLAHFAALAEHGGLPLVVYDIPYRTGQTLGAGTITALGRLPEVVGIKHATGSIDPTTMELLDSPLPGFAVLGGDDIVLSPLVAAGAHGGIVASANLRTADYAEMIALWRRGSAAPARALGADLARLSAALFTEPNPTVIKGVLHAQNRIPSPAVRMPLLAASADSVRRAAPLAASRK
>emb|AAO65784.1 BGC0000100, ---, Hypothetical DNA binding protein
MLDVRRLHLLRELDRRGTIAAVAEALTFTASAVSQQLGVLEREAGVPLLERSGRRVVLTPAGRSLVAHADAVLNRLEQAVAELAGARDGIGGPLRIGTFPSGGHTIVPGALAELASRHPALEPMVREIDSARVSDGLRAGELDVALVHDYDFVPATPDTTVDEVPLLEEPMYLVTHAADTATDSGSGSTLAALLGPCAEVPWITARDGTTGHAMAVRACQAAGFQPRIRHQVNDFRTVLALVAAGQGAGFVPRMAAEPSPAGVVLTKLPLFRRSKVAFRAGGGAHPAIAAFVAAATTAVERMAGSRGPAGGSE
>emb|AAO65785.1 BGC0000100, ---, Putative uncharacterized protein
MADDAYLFLLPDRHPRLGAALAAVGALECTETPAVHAWLQAHEASVSSEQVRILPADAETLIPKDAERLPVPLSEEEALKVEQECAPQTVTDMESELLAFRETTQDWQALVHRALTAGIPAQRIARLTGLDPEEIGRL
>emb|AAO65786.1 BGC0000100, ---, Putative uncharacterized protein
MAVAACAAVVLPIDAVVRISAADVGVLVFFAYLLPYLAITMTVFVSVAPEQVRSWARREARGTFLQRYVLGTAPGPGGSLFIAAAALVVAVLWLPGHLSTTFSALPRTLVALALVVAAWICVVVAFAVTFQADNLVENERALEFPGERSPAWADYVYFALAAMTTFGTTDVDVTSRDMRRTVAANTVIAFVFNTVTVAILVSALGGR
>emb|AAO65787.1 BGC0000100, ---, Putative uncharacterized protein
MTVMDKLKQMLKGHEDKAGQGIDKAGDFVDGKTQGKYSGQVDTAQDKLRDQFGSDQQEPPQR
>emb|AAO65788.1 BGC0000100, ---, Putative uncharacterized protein
MGTAQSQEQAAAPGACAAFVRFVLCGGGVGLASSFAVVALASWVPWALANALVAVVSTVVATELHARFTFGAGGRATWRQHAQSAGSAAAAYAVTCVAMFVLQQLVAAPGAVLEQVVYLSASALAGVARFVVLRLVVFARNRSLPAAAAVRTARPVRRVPAPVPATVAHAASRPAGPAALCPAA
>emb|AAO65789.1 BGC0000100, ---, Acyl carrier protein
MTSTDHTSGQDATELEKQLAAATPEEREKLLTDTIRTQAGTLLNTTLSDDSNFLENGLNSLTALELTKTLMTLTGMEIAMVAIVENPTPAQLAHHLGQELAHTTA
>emb|AAO65790.1 BGC0000100, ---, Ketosynthase-like protein
MANEEKLVEYLKWTTAELHQAQQQLRELKAAQHEPIAVVSMACRLPGKTRTPDDLWDLVSEGRDAVTGFPDDRAWELPEERPYAELGGFLDDAAGFDAGFFDISDTEAVATEPLQRLMLHLAWETVERGHIAPHTLRSTLTGVYVGATGHDYATRLETAPDELLPYLGGGTSGSLVSGRIAYALGLEGPAISVDTACSSSLVALHLACQALRRGECGLALAGGGTVMSTPHTFHAFAHQKSLAQDGRCKPFAAAADGMGLGEGVGLVLLERLGDARKNGHPVLAVIRGSAVNQDGAGYGLAAPNGPSQQHVIRAALADAGLTPDQIDAVEAHGTGTPIGDAIEVQALLATYGADRSPDRPLWLGSVKSNTGHTQGAAGAAALIKMVQAFRHGTLPPTLHVDRPTPLAAWKKGAVRLLTEAVDWPRREEPRRVGISAFATSGTNAHLILEEPPVDEAPVPDAARDQTSPVAPELPVAWSLSARTPEALRAQAKALVTHLAATDPAPSPAEVAYSLAATRSPLEHRAVLTGTDHTELLAAARALAAGEDHPDLVRSTPGAGPKKIAWHFDGRPADGVTTGAAPGAKPGATFGATFGAAFGGAEFHSAFPLFASAFDEARALLDTHLPTPLPTPHSELARFAVHTALARLLLETGVRPHTLTGDGVGHIAAAYAAGILTLDDACRLAAAHAAAAQAAEGEQPAPPDAYEPVLKQLTFQRATLTLTSTAPADTPIASADYWHHHLTSPAPTAPPTPETHTLLHLGALSPEGTQTSAVSALLTALARLHTTGGTVDWTPLVRRTPHPRTIDLPTYSFQATRYWLHDHTAHAAV
>emb|AAO65791.1 BGC0000100, monCII, Monensin cyclase
MKNLRIPVSQTVSLNVRYRPADGPGAPGRPFLLLHGMLSNARMWDEVAARLAAAGHPAYAVDHRGHGESDTPPDGYDNATVVTDLVAAVTALDLSGALVAGHSWGAHLALRLAAEHPDLVAGLALIDGGWYEFDGPVMRAFWERTADVVRRAQQGTTSAADMRAYLRATHPDWSPTSIEARLADYRVGPDGLLIPRLTSTQVMSIVAGLQREAPADWYPKVTVPVRLLPLIPAIPQLSDQVRAWVAAAEAALEQVSVRWYPGSDHDLHAGAPDEIAADLLLLARSCEAMPGGKAGVRPA
>emb|AAO65792.1 BGC0000100, monE, Monensin 3-O-methyl transferase
MNKTVAPEPSDIGHYYDHKVFDLMTQLGDGNLHYGYWFDGGEQQATFDEAMVQMTDEMIRRLDPAPGDRVLDIGCGNGTPAMQLARARDVEVVGISVSARQVERGNRRAREAGLADRVRFEQVDAMNLPFDDGSFDHCWALESMLHMPDKQQVLTEAHRVVKPGARMPIADMVYLNPDPSRPRTATVSDTTIYAALTDIGDYPDIFRAAGWTVLELTDITRETAKTYDGYVEWIRAHRDEYVDIIGVEGYELFLHNQAALGKMPELGYIFATAQRP
>emb|AAO65793.1 BGC0000100, monT, Putative monensin resistance protein
MSADLGARRWWAVGALVLASMVVGFDVTILSLALPAMADDLGANNVELQWFVTSYTLVFAAGMIPAGMLGDRFGRKKVLLTALVIFGIASLACAYATSSGTFIGARAVLGLGAALIMPTTLSLLPVMFSDEERPKAIGAVAGAAMLAYPLGPILGGYLLNHFWWGSVFLINVPVVILAFLAVSAWLPESKAKEAKPFDIGGLVFSSVGLAALTYGVIQGGEKGWTDVTTLVPCIGGLLALVLFVMWEKRVADPLVDLSLFRSARFTSGTMLGTVINFTMFGVLFTMPQYYQAVLGTDAMGSGFRLLPMVGGLLVGVTVANKVAKALGPKTAVGIGFALLAAALFYGATTDVSSGTGLAAAWTAAYGLGLGIALPTAMDAALGALSEDSAGVGSGVNQSIRTLGGSFGAAILGSILNSGYRGKLDLDGVPEQAHGAVKDSVFGGLAVARAIKSNGLADSVRSAYVHALDVVLVVSGGLGLLGVVLAVVWLPRHVGQSTAKTAESEHEAADAV
>emb|AAO65794.1 BGC0000100, monRII, Putative monensin cluster negative regulator
MPGLRERKKARTKAAIQREAVRLFREQGYTATTIEQIAEAAEVAPSTVFRYFATKQDLVFSHDYDLPFAMMVQAQSPDLTPIQAERQAIRSMLQDISEQELALQRERFVLILSEPELWGASLGNIGQTMQIMSEQVAKRAGRDPRDPAVRAYTGAVFGVMLQVSMDWANDPDMDFATTLDEALHYLEDLRP
>emb|AAO65795.1 BGC0000100, monAIX, PKS thioesterase
MDRGTAARAPQIGDEFGAATGNGVWLRRYHAAAEAPVRLVCFPFAGGSASYYFGLSGLLAPGVEVLAVQYPGRQDRHAEPCLASVAELADGVVPHLPCDGKPFALFGHSLGAIVAFEVARRLRGPAGPGLPVHLFVSGGLARPYRPAGRSGAFGDADILAHLRAMGGTDERFFRSPELQELVLPALRADYRAVATYEAPGPGRLDCPITALIGDADERTSPEQAATWRERTGAAFDLRVLPGGHFYLDGCQEQVAAVVTEALTAGPGV
>emb|AAO65796.1 BGC0000100, monAI, Monensin polyketide synthase loading module and module 1
MAASASASPSGPSAGPDPIAVVGMACRLPGAPDPDAFWRLLSEGRSAVSTAPPERRRADSGLHGPGGYLDRIDGFDADFFHISPREAVAMDPQQRLLLELSWEALEDAGIRPPTLARSRTGVFVGAFWDDYTDVLNLRAPGAVTRHTMTGVHRSILANRISYAYHLAGPSLTVDTAQSSSLVAVHLACESIRSGDSDIAFAGGVNLICSPRTTELAAARFGGLSAAGRCHTFDARADGFVRGEGGGLVVLKPLAAARRDGDTVYCVIRGSAVNSDGTTDGITLPSGQAQQDVVRLACRRARITPDQVQYVELHGTGTPVGDPIEAAALGAALGQDAARAVPLAVGSAKTNVGHLEAAAGIVGLLKTALSIHHRRLAPSLNFTTPNPAIPLADLGLTVQQDLADWPRPEQPLIAGVSSFGMGGTNGHVVVAAAPDSVAVPEPVGVPERVEVPEPVVVSEPVVVPTPWPVSAHSASALRAQAGRLRTHLAAHRPTPDAARVGHALATTRAPLAHRAVLLGGDTAELLGSLDALAEGAETASIVRGEAYTEGRTAFLFSGQGAQRLGMGRELYAVFPVFADALDEAFAALDVHLDRPLREIVLGETDSGGNVSGENVIGEGADHQALLDQTAYTQPALFAIETSLYRLAASFGLKPDYVLGHSVGEIAAAHVAGVLSLPDASALVATRGRLMQAVRAPGAMAAWQATADEAAEQLAGHERHVTVAAVNGPDSVVVSGDRATVDELTAAWRGRGRKAHHLKVSHAFHSPHMDPILDELRAVAAGLTFHEPVIPVVSNVTGELVTATATGSGAGQADPEYWARHAREPVRFLSGVRGLCERGVTTFVELGPDAPLSAMARDCFPAPADRSRPRPAAIATCRRGRDEVATFLRSLAQAYVRGADVDFTRAYGATATRRFPLPTYPFQRERHWPAAAGVGQQPETPELPESSESSEQAGHEREEGARAWGGPEGRLAGLSVNDQERVLLGLVTKHVAVVLGDASGTVQAARTFKQLGFDSMAAAELSERLGTETGLPLPATLTFDYPTPLAVAAHLRAELTGTPAPAGSAPATGALGAGDLGTDEDPVAIVAMSCRYPGGAGTPEDLWRLVADGADAIGDFPTDRGWDLARLFHPDPDRSGTSCTRQGGFLYDAADFDAEFFDISPREALAVDPQQRLLLECAWEAFERAGLDPRALKGSPTGVFVGMTGQDYGPRLHEPSQATDGYLLTGSTPSVASGRLSFSFGLEGPALTVDTACSSSLVTLHLAAQALRRGECDLALAGGATVLATPGMFTEFSRQRGLAPDGRCKPFAAGADGTGWAEGVGLVLLERLSEARRKGHAVLAVIRGSAINQDGASNGLTAPNGPSQQRVIRAALAAARLTADEVDVVEAHGTGTTLGDPIEAQALLATYGQGRSAERPLWLGSVKSNIGHTQAAAGVAGVIKMVMAMRHDLLPATLHVDEPSGHVDWSTGAVRLLTEPVVWPRGERPRRAAVSSFGISGTNAHLVLEEAGQDEYVAGAADDAGPVDGAVLPWVVSGRTGAALREQARRLRELVTGGSADVSVSGVGRSLVTTRAVFEHRAVVVGRDRDTLIGGLEALAAGDASPDVVCGVAGDVGPGPVLVFPGQGSQWVGMGAQLLGESAVFAARIDACEQALSPYVDWSLTEVLRGDGRELSRVDVVQPVLWAVMVSLAAVWADHGVTPAAVVGHSQGEIAAVVVAGALTLEDGAKIVALRSRALRQLSGGGAMASLGVGQEQAAELVEGHPGVGIAAVNGPSSTVISGPPEQVAAVVADAEARELRGRVIDVDYASHSPQVDAITDELTHTLSGVRPTTAPVAFYSAVTGTRIDTAGLDTDYWVTNLRRPVRFADAVTALLADGHRVFIEASSHPVLTLGLQETFEEAGVDAVTVPTLRREDGGRARLARSLAQAFGAGCAVRWENWFPATGTSTVELPTYAFQRRRYWLEAPTGTQDAAGLGLAAAGHPLLGAATEIADGDIRLLTGRISRHSHPWLAQHTLFGAAVVPASVLAEWALRAADEAGCPRVDDLTLRTPLVLPETAGVQVQIVVGPADARDGHRDFHVYARPDGKDASEGEGIAEGEGASEGEGASGGTDAPWTCHADGRLVAEPTGTASEDSPDTVWPPPGAEPVDLGDFYERAAATGVGYGPVFTGLRALWRRDGELFAEAVLPQEAPETAGFGMHPALLDAALHPALLGERPAEEDKVWLPFTLTGVTLWATGATSVRVRLTPLDDDPDASADGRAWRVGVSDPTGAEVLTCEALVAVAAGRRELRAAGERVSDLYAVEWVPVPGPGPVGEGADFSGWAGLGECGERWECVGRVERWYEDLDALGAAVEGGASVPSVVLATAAAAPGGAGDGAADALSAVRWTGALLDQWLADARFADARLVVITSGAVATGDDFLPDPAAAAVRGLVEQAQVRHPGRILLVDTEAGAGLGVGAGVDDALLEQAVAMALGADEPQLALRAGRVLAPRLTAPQDAAVTEAARPLDPDGTVLITGPAGAPVADLAEHLVRTGQCRHLLLLPGDGELEEMAEELRGLGATVDLSTADPADPTALAEVVAAVEGDHPLTGVIHATGVVDAFDPGDSASDLMIDSASDSFAEAWSSRAGVTAALHTATAHLPLDLFAVLSPAGADLGIARSAAAAGADAFSAALALRRHTTVTTDTTAPPRTTAPPRTTASPRTTALSSSRTTGVALAYGPPTAPRPGIKGTAPGRIPVLLDAARAHGGGSPLLGARLAARALAAESAAEGVAGLPAPLRALAVAAAAAGAPTRRTAADRKPPADWPARLAPLSAPEQLRLLIDAVRTHAAAVLGRTDPEALRGDATFKQLGLDSLTAVELRNRLVEDTGLRLPTALVFRYPTPAAIAAHLRERLTSPSETTATQRSGGQTPAAGQASSALAPGGSAAGPPAADTVLSDLTRMENTLSVLAAQLPHTETGEITTRLEALLTRWKTTNATANDSGDGNGGDDDAAERLKAASADQIFDFIDNELGVGHGTSRVTPTPKAG
>emb|AAO65797.1 BGC0000100, monAII, Monensin polyketide synthase module 2
MASEEQLVEYLRRVTTELHDTRRRLVQEEDRRQEPVALVGMACRFPGGVASPEDLWDLVAAGKDAIEDFPTDRGWDLEALYDPDPAAYGTSYVRHGGFVDDAGSFDADFFGISPREALAMDPQQRLMLETSWELFERAGIEPVSLKGSRTGVYAGVSSEDYMSQLPRIPEGFEGHATTGSLTSVISGRVAYNYGLEGPAVTVDTACSASLVAIHLASQALRQRECDLALAGGVLVLSSPLMFTEFCRQRGLAPDGRCKPFAAAADGTGFSEGIGLLLLERLSDARRNGHKVLAVIRGSAVNQDGASNGLTAPNDAAQEQVIRAALDNARLTPSEVDAVEAHGTGTKLGDPIEAGALLATYGQHRARPLLLGSLKSNIGHTHATAGVAGVIKTVMAIRNGLLPATLHVEELSPHVDWDAGAVEVVTEPTPWPETGHPRRAGVSAFGISGTNAHLILEEAPPEEDVPAPVVVESGGVVPWVVSGRTPEALREQARRLGEFVAGDTDALPNEVGWSLATTRSVFEHRAVVVGRDRDALTAGLGALAAGEASAGVVAGVAGDVGPGPVLVFPGQGAQWVGMGAQLLDESAVFAARIAECERALSAHVDWSLSAVLRGDGSELSRVEVVQPVLWAVMVSLAAVWADYGVTPAAVIGHSQGEMAAACVAGALSLEDAARIVAVRSDALRQLQGHGDMASLSTGAEQAAELIGDRPGVVVAAVNGPSSTVISGPPEHVAAVVADAEARGLRARVIDVGYASHGPQIDQLHDLLTERLADIRPTNTDVAFYSTVTAERLTDTTALDTDYWVTNLRQPVRFADTIEALLADGYRLFIEASAHPVLGLGMEETIEQADMPATVVPTLRRDHGDTTQLTRAAAHAFTAGADVDWRRWFPADPAPRTIDLPTYAFQRRRYWLADTVKRDSGWDPAGSGHAQLPTAVALADGGVVLNGRVSAERGGWLGGHVVAGTVLVPGAALVEWVLRAGDEAGCPSLEELTLQAPLVLPESGGLQVQVVVGAADEQGGRRDVHVYSRSEQDASAVWQCHAVGELGRASVARPVRQAGQWPPAGAEPVEVGGFYEGVAAAGYEYGPAFRGLRAMWRHGDDLLAEVELPEEAGSPAGFGIHPALLDAALHPLLAQRSRDGAGAGAHGGQVLLPFSWSGVSLWASEATTVRVRLTGLGGGDDETVSLTVTDPAGGPVVDVAELRLRSTSARQVRGSAGPGADGLYELRWTPLPEPLPVPAPANGRDVAADLSGCAVLGELVAEPGPGIDLEGCPCYPGVGALADNASPPSMILAPVHSDTTGGDGLALTERVLRVIQDFLAAPSLEQKQTRLAFVTRGAADTGSTTGGSAAPAEAVDPAVAAVWGLVRSAQSENPGRFVLLDTDAPLDQASVAPLVDAVRSAVEADEPQVALRGGRLLVPRWARAGEPVELAGPAGARAWRLVGGDSGTLEAVVAEACDDIVLRPLAPGQVRVAVHTAGVNFRDVLIALGMYPDPDALPGTEAAGVVTEVGPGVTRLSVGDRVMGMMDGAFGPWAVADARMLAPVPPGWGTRQAAAAPAAFLTAWYGLVELAGLKAGERVLIHAATGGVGMAAVQIARHVGAEVFATASPGKHAVLEEMGIDAAHRASSRDLAFEDAFRQATDGRGVDVVLNSLTGELLDASLRLLGDGGRFVEMGKSDPRDPELVALEHPGVSYEAFDLVADAGPERLGLMLDRLGELFAGGSLVPLPVTAWPLGRAREALRHMSQARHTGKLVLDVPAPLDPDGTVLVTGGTGTIGAAVAEHLARTGESKHLLIVSRSGPAAHGAEELVSRIAEFGAEATFVAADVSEPDAVAALIEGIDPAHPLTGVVHAAGVLDNALIGSQTTESLTRVWAAKAAAAQQLHEATRESRLGLFVMFSSFASTMGTPGQANYSAANAYCDALAALRRAEGLAGLSVAWGLWEATSGLTGTLSAADRARIDRYGIRPTSAARGCALLAAARAHGRPDLLAMDLDARVPAASDAPVPAVLRTLAAAGAPATARPTAAAAADGATDWSGRLAGLTEEARLELLTELVCTHAAGVLGHADAGAVQVDAPFKELGFDSLTAVELRNRIAAATGLKLPAALVFDYPQARVLAAHLAERLVPEGAGAMGGVSGAEGVRDAYGAGGPGGDMTAQVLLEVARVEHTLSAAVPHGLDRAAVAARLEALLARCTATTAATGAAGAAVEGDGDSDGDGAVDQLETATAEQVLDFIDNELGV
>emb|AAO65798.1 BGC0000100, monAIII, Monensin polyketide synthase modules 3 and 4
MVSEEKLVDYLKRVSADLHATRQRLREAEERGQEPVAVVEAACRYPGGIRTPEDLWDLVAAGGNALGAFPDNRGWDLRRLFHPDPDHPGTTYAREGGFLHDADLFDPEFFGISPREAAVLDPQQRLLLECAWEALERAGIDPRSLQGSRTGVYAGAALPGFGTPHIDPAAEGHLVTGSAPSVLSGRLAYTFGLEGPAVTIDTACSSSLVAVHLAAHALRQRECDLALAGGVTVMTTPYVFTEFSRQRGLAADGRCKPFAAAADGTAFSEGAGLLVLERLSDARRAGHRVLAVIRGSAVNQDGASNGLTAPNGPAQQRVIRAALAGARLSPAEVDAVEAHGTGTRLGDPIEADALLATYGQERHGGRPLWLGSVKSNIGHTQGAAGAAGLIKMVQALRHETLPATLYADEPTPHADWESGAVRLLSAPVAWPRGEHGEHTRRAGISSFGISGTNAHLILEEAPAADAEGAGGDGDGDGGGVRPVVRVGATGPREEQGQGQGQEQHQQQRQQRQRSSMMPTPHLPWLLSARSPAALRAQADALANHVAHADHSIADIGGTLLRRTLFEHRAVVLGTDRDERAAALAALAAGRAHPALTRAAGPARNGGTAFLFTGQGSQRPGMGRQLYDTFDVFAESLDETCARLDPLLEQPLKPVLFAPADTAQAAVLHGTGMTQAALFALEVALYRQVTSFGIAPSHLTGHSVGEIAAAHVAGVFSLADACTLVAARGRLMQALPAGGAMLAVQAAEDDVLPLLAGQEERLSLAAVNGPTAVVVSGEAAAVGEVEKALRGRGLKTKRLNVSHAFHSPLIEPMLDDFREVARGLTFHAPTLPVVSNLTGRLADAELMADAEYWVRHVRRPVRFHDGLRALSEQGVVRYLELGPDPVLATMVQDGLPAPAEGEEPEPVVAAALRSKHDEGRTLLGAVAALHTDGQPADLTALFPADAGQVPLPTYRFQRRRYWRVAPDAAAPARAAGLQETGHPLLPAVIRQADGGILLAGRLSLRTHPWLADHTIAGGVPLPATAFVELALLAGRHAACDTIDDLTLETPLLLDDTGTGVGAAVGAGADALVDAIEVQLALGAPDGSGRRALTVHSRPADDAADDGDAADAADAAGRGGPGGSGDLGDPGDPGDLGDGGGSRGWRRHATGILSAGPAAEPAAPDAAPWPPADATALDVDALYARLDAQGYSYGPAFRAVHAAWRHGDDLYADVRLADEQRAEADAFALHPALLDAALHAVDELYRGSEGRGQEQGQGGQEPEQGRGDADAPVRLPFSFSDIRHHATGATRLWVRLSPQGDDRLRLSLTDGEGGQVATVDALQLRLIPADRWRAARPTTAAPLYHLDWHELPLPEPAETDPAAHSWAVLGAHDAGLAPAAHYPDLAALKAAVEAGEPVPDIVFAPFPAQGTETDVPAQVRAHARHALELLRDWLTTEAFAAARLVVLTTGAVTARPEDGPADLATAPVWGLVRAAQAEQPDHVVLVDIDKDIDKDTDEETDQATDAGTASRHALPAALAAAAAQAETQLALRAGTVLVPRLAVVPPRTDTPALHATAPESTTDTVDSTGIAGAAESGGTVLITGGTGGLGQAVARHLAAAHGARHLLLVSRRGDAAEGVAELRADLADDGVDVRVAACDITDRDALAGLLADIPAAHPLTAVVHTAGVIDDSLITAMTPERLDAVLAPKADAAWHLHELTRDKDLSAFVLFSSGASVLGNGGQANYAAANTFLNTLAEHRRAAGLAATSVAWGLWESASGGMAARLGDADRARIHRTGVTGLTDEQALALFDAALTAEHPTVLATRFDRAVLRGQAAARTLQPALRGLVRTPRPTASAGAIGSTAATGSATDENAPSSWAARLARLSAADRDRALNELIREQIATVLAHPSPDTIELGRAFQELGFDSLTALELRNRLSTATGIRLPATLVFDHPSPTALVRHLHSHLPDEAQHTSPTAPGASAEGTAATATGIDDDPIAIVGMACRYPGGVTSPEQLWQLVATGTDAIGPFPEDRGWDTAGLFDPDPDQVGHSYTREGGFLYDAARFDAGFFGISPREAAATDPQQRLLLETAWQAFEHAGIDPAALRGTPCGVITGIMYDDYGSRFLARKPDGFEGRIMTGSTPSVASGRVAYTFGLEGPAITVDTACSSSLVAMHLAAQALRQGECELALAGGVTVMATPNTFVEFSRQRGLAPDGRCKPFAAAADGTGWGEGAGLVVLERLSDARRKGHRVLALLRGSAVNQDGASNGMTAPNGPSQERVIRTALAGAGRGPEDIDVVEAHGTGTTLGDPIEAQALLATYGQGRPEDRPLWLGSVKSNIGHTQAAAGVAGVIKMVMALRHEQLPTTLHADEPTPHVQWDGGGVRLLTEPVPWSRGERTRRAGVSSFGISGTNAHLILEEPPEEDLPEPVAAEPGGVVPWVVSGRTPDALREQARRLGEFVVGAGDVSAAEVGWSLATTRSVFEHRAVVAGRDRDDLVAGMQALAAGETPTDVVSGAAASSGAGPVLVFPGQGSQWVGMGAQLLDESPVFAARIAECEQALSAYVDWSLSDVLRGDGSELSRVEVVQPVLWAVMVSLAAVWADYGVTPAAVVGHSQGEMAAACVAGALSLEDAARIVAVRSDALRQLQGHGDMASLGTGAEQAAELIGDRPGVVVAAVNGPSSTVISGPPEHVAAVVAEAEARGLRARVIDVGYASHGPQIDQLHDLLTEGLADIRPANTDVAFYSTVTAERLTDTTALDTDYWVTNLRQPVRFADTIEALLADGYRLFIEASAHPVLGLGMEETIEQADIPATVVPTLRRDHGDTTQLTRAAAHAFTAGADVDWRRWFPADPTPRTVDLPTYAFQHQHYWLEEPSGLTGDAADLGMVAAGHPLLGACVELAESDSYLFTGRLSRRAPSWLAEHVVAGTVLVPGAALVEWVLRAGDEAGCPTIEELTLQAPLVLPESGGLQVQVVVGATDEQSGRRDVHVYSRSEQDASAVWVCHAVGVVSSEMPEAAAELSGQWPPAGAEAVDVEDFYARAAEAGYAYGPAFQGLRALWRHGTELFAEVVLPEQAGGHDGFGIHPALLDAALHPLMLLDRPADGQMWLPFAWSGVSLNADRATHVRVRLSPRGEAAERDLRVVIADATGAPVLTVDALTLRAADPGRLGAAARGGVDGLYTVDWTPLPLPQPLPLPRTDAGGSADWVILSDNSSAALADAVSSATAAGGGAPWALLAPVGGGSADDGLPVVRRTLSLVQEFLAAPELTESRLVIVTRGAVATDADGDVAASAAAVWGLIRSAQSENPGRFVLLDVEEEHLHPDGGELPYAALRHAVEELDEPQLALRSGKFLVPRMTPAAAPEELVPPVGTSGWRLGTSGTATLENLSVIDAPEAFAPLEPGQVRISVRAAGMNFRDVLIALGMYPDKGTFAGSEGAGHVTEVGPGVTHLSVGDRVMGLFEGAFAPLAVADARMVVPIPEGWSFQEAAAVPVVFLTAWYGLVDLGRLRAGESLLIHAGTGGVGMAATQIARHLGAEVFATASPAKHGVLDGMGIDAAHRASSRDLDFEETLRAATGGRGMDVVLNSLAGEFTDASLRLLAEGGRMVDMGKTDKRDPDRVAAEHAGAWYRAFDLVPHAGPDRIGEMLAELGELFASGALAPLPVQTWPLGRAREAFRFMSQAKHTGKLVLEIPPALDPDGTVLITGGTGVLAAAVAEHLVREWGVRHLLLAGRRGSEAPGSSELAEELTELGAEVTFAAADVSDPDAVAELVGKTDPAHPLTGVIHAAGVLDDAVVTAQTPESLARVWAAKATAAHLLHEATREARLGLFLVFSSAAATLGSPGQANYAAANAYCDALVRQRRAEGLAGLSIGWGLWQTASGMTGHLGETDLARMKRTGFTPLTTEGGLALLDAARAHGRPHVVAVDLDARAVAAQPAPSRPALLRALAAGATPGARTARRTAAAGSVAPAGGLADRLAGLPHPERRRLLLDLVRGNVAGVLGHSDHDAVRPDTSFKELGFDSLTAVELRNRLAAATGLKLPAALVFDYPESATLVDHLLERLSPDGAPPPVKDAADPVLNDLGRIESSLDALALDADARSRVTRRLNTLLSKLNGAATAGSPADVTDLDALDALDDVSDDEMFEFIDREL
>emb|AAO65799.1 BGC0000100, monAIV, Monensin polyketide synthase modules 5 and 6
MSSAEESSPDVSGTGVSGTGESATGTSSTEAKLRQYLKRVTVDLGQARRRLREVEERAQEPIAIVSMACRFPGDTRTPEALWDLVAEGGDAIDDFPTNRGWDLESLYHPDPDHPGTSYVRRGGFLYDAPAFDASFFGISPREALAMDPQQRVLMETAWQLLERAGIDPASLKLSATGVYIGAGVLGFGGAQPDKTVEGHLLTGSALSVLSGRISFTLGLEGPSVSVDTACSSSLVSMHLAAQALRQGECDLALAGGVTVMSTPGAFTEFSRQGALSPDGRSKAFAASADGTGFSEGAGLLLLERLSDARRNGHKVLAVIRGSAVNQDGASNGLTAPNGPSQERVIRAALANAGLGAAEVDAVEAHGTGTKLGDPIEAGALLATYGRDRDEDRPLWLGSVKSNIGHPQGAAGVAGVIKMVMALQRELLPATLYVDEPTPHVDWSSGSVRLLTEPVPWTRGERPRRAGVSAFGMSGTNAHVILEEAPPEEAAAAETPAEGTGAVVPWVVSGRGEEALRAQAAQLAEHVRDDDQRPASPLEVGWSLATTRSVFENRAVVVGDDRDALLDGLRSLAAGEASPDVVSGAVGPTGPGPVMVFPGQGGQWVGMGARLLDESPVFAARIAECEQALSAYVDWSLTDVLRGDGSELARIDVVQPVLWAVMVALAAVWADQGIEPAAVVGHSQGEIAAACVVGAISLDEAARIVAVRSVLLRQLSGRGGMASLGMGQEQAADLIDGHPGVVVAAVNGPSSTVISGPPEGIAAVVADAQERGLRARAVASDVAGHGPQLDAILDQLTEGLAGIRPAATDVAFYSTVTAGHLTDTTELDTAYWVRNVRRTVRFADTIDALLADGYRLFIEVSPHPVLNLALEGLIERAAVPATVVPTLRRDHGDTTQLARAAAHAFAAGADVDWRRWFPADPAPRTVDLPTYAFQRQDFWPAPAGGRSGDPAGLGLAASGHPLLGASVGLASGDVHLLSGRVSRQSAAWLDDHVVAGQALVPGAAQVEWVLRAGDDAGCSALEELTLQTPLVLPDTGGLRIQVVVEAADAHGRRDVRLFSRPDDDDAFASTHPWTCHATGVLAPAPTDGTNGTRDAADTLDGAWPPADAEPVPADDLYAQADRTGYGYGPAFRGVRALWRHGKDVLAEVTLPKEAGDPDGFGIHPALLDAVLQPAALLLPPTDAEQVWLPFAWNDVALHAVRATTVRVRLTPLGERIDQGLRITVADAVGAPVLTVRDLRSRPTDTGRLAAAATRDRHGLFDLEWIAPENAAENAAGPARDASEGWVTLGEDAASLADLLASVEAGAPAPQLVAAPVEPDRTDDGLALATHVLDLVQTWLASPLHDSRLVLVTRGAVTDADVDVAAAAVWGLVRSAQSEHPGRFTLIDLGPDDTLAAAMQAAHLEEPQLAVHGGEIRVPRLVRATTDPTAPNGTPEADRTADPSEGLHRNGTVLITGGTGVLGRLVAEHLVTEWGVRHLLLASRRGDQAPGSAELRARLSELGASVEIAPADVGDAEAVAALIASVDPAHPLTGVIHAAGVLDDAVITAQTPESLARVWATKATAARHLHEATRETPLDFFVVFSSAAASLGSPGQANYAAANAYCDALVQHRRAQGLAGLSIAWGLWQATSGMTGQLSETDLARMKRTGFAALTDEGGLALLDAARAHDRAYVVAADLDPRAVTDGLSPLLRALTAPATRRRVASEGLADGALATRLAGLDADGRLRLLTDVVREYVAAVLGHGSAARVGVDIAFKDLGFDSLTAVELRNRLSAACDVRLPATLIFDHPTPQALATHLVDRLAGSTSATTTVNATAPAAAHVAAGADVDADTDDPVAIVAMTCRFPGGVASPDDLWDLLDARKDAMGAFPTDRGWDLERLFHPDPDHPGTSYTDQGGFLPDAGDFDAAFFGINPREALAMDPQQRLLLEASWEVLERAGIDPTTLKGTPTGTYVGLMYHDYAKSFPTADAQLEGYSYLASTGSMVSGRVAYTLGLEGPAVTVDTACSSSLVSIHLATQALRHGECDLALAGGVTVMADPDMFAGFSRQRGLSPDGRCKAYAAAADGVGFSEGVGVLLLERLSDARRHGRRVLGVVRGSAVNQDGASNGLTAPNGPSQERVIRQALASGGLSSVDVDVVEGHGTGTTLGDPIEAQALLATYGQGRPEDRPLWLGSVKSNIGHTQAAAGVAGVIKMVMAMRHGVVPASLHVDVPSPHVEWDSGAVRLAVESVPWPQVEGRPRRAGVSSFGASGTNAHVIVESVPDGLEEDSVSVGGEALETETDGRLVPWVVSARSPQALRDQALRLRDFASDASFRAPLADVGWSLLKTRALHEHRAVVVGAERAELIAALEALATGEPHAALVGPACSQARVGGDDVVWLFSGQGSQLVGMGAGLYERFPVFAAAFDEVCGLLEGPLGVEAGGLREVVFRGPRERLDHTVWAQAGLFALQVGLARLWESVGVRPDVVLGHSIGEIAAAHVAGVFDLADACRVVGARARLMGGLPEGGAMCAVQATPAELAADVDGSAVSVAAVNTPDSTVISGPSDEVDRIAGVWRERGRKTKALSVSHAFHSALMEPMLAEFTEAIRGVKFRQPSIPLMSNVSGERAGEEITDPEYWARHVRNAVLFQPAIAQVADSAGVFVELGPAPVLTTAAQHTLDESDSQESVLVASLAGERPEESAFVEAMARLHTAGVAVDWSVLFAGDRVPGLVELPTYAFQRERFWLSGRSGGGDAATLGLVAAGHPLLGAAVEFADRGGCLLTGRLSRSGVSWLADHVVAGAVLVPGAALVEWALRAGDEVGCVTVEELMLQAPLVVPEASGLRVQVVVEEAGEDGRRGVQIYSRPDADAVGGDDSWICHATGVLSPESARLDTELGGVWPPAGAEPLDVDGFYAQAGEAGYGYGPAFRGLRAVWRHGQDLLAEVVLPEAAGAHDGYGIHPALLDATLHPLLAARFMDGSEDDQLYVPFGWAGVSLRAVGATTVRVRLRPVGESVDQGLSVTVTDATGGPVLSVDSLQTRPVKPSQLAAAQQPDVRGLFTVEWTPLPQTDADGEADWVVLSDGVGRLADVVSAAGGEAPWAVVAPVDASVGDGREGLDGRLVVERVLSLVQEFLALPELAESRLLVVTRGAVATGVDGDGDVDASAAAVWGLVRSAQSENPGRFILLDVDGDGDDQGPDLNGRHLPHATLRHAAEELDEPQLALREGTLYVPRLTQARQSAELVVPPGEPAWRLRMVHDGSLDALAAVACPEALEPLAPGQVRIAVHAAGINFRDVLVALGMVPAYGAMGGEGAGVVTEVGPEVTHVSVGDRVMGVFEGAFGPVVIAEARMVTPVPQGWDMREAAGIPAAFLTAWYGLVELAGLKAGERVLVHAATGGVGMAAVQIARHVGAEVFATASPGKHAVLEEMGIDAAHRASSRDLAFEGTFREATGGRGMDVVLNSLAGEFIDASLRLLGDGGRFLEMGKTDVRAAEEVAAEHADVSYTAYDLVGDAGPDRISNMLDKLVELFASERLKPLPVRSWPLDKAQEAFRFMSQAKHTGKLVLEIPPALDPEGTVLVTGGTGALGQVVAEHLVREWGVRHLLLASRRGPEAPGSDELASKLTGLGAEVTIVAADVSDPASVVELVGKTDPSHPLTGVVHAAGVLEDGVVTAQTPEGLARVWAAKAAAAANLHEATREMRLGLFVVFSSAAATLGSPGQANYAAANAYCDALMQHRRAVGQVGLSVGWGLWEAPDAKPGVAADAKASAATVGKASALSDGTNGSAPQDTTGTAPQGMTGGLTDTDVARMARIGVKGMSNAHGLALFDAAHRHGRPHLVGFNLDLRTLATHPLHTRPALLRGLATPTAGGASRPTATAGGQPADLAGRLAALSPSDRHHTLVRLIREQAATVLGHHPDSLTTGSTFKELGFDSLTAVELRNRLSAATGLRLPAGLVFDHPDADILAEHLGAQLAPDGDTPAGAEATDPVLRDLAKLENALSSTLVEHLDADAVTARLEALLSNWKAASAAPGSGSTKEQLQVATTDQVLDFIDKELGV
>emb|AAO65800.1 BGC0000100, monAV, Monensin polyketide synthase modules 7 and 8
MASEEELVDYLKRVAAELHDTRQRLREVEDRRQEPVAVVGMACRFPGGIETPEGLWELVAAGDDAIEPFPTDRGWDLEGIYHPDPDHPGTCYVREGGFLAAPDRFDSDFFGFSPREALASSPQLRLLLETSWEALERAGINPASLKGSPTGVYVGAATTGNQTQGDPGGKATEGYAGTAPSVLSGRLSFTLGLEGPAVTVETACSSSLVAMHLAANALRQGECDLALAGGVTVMSTPEVFTGFSRQRGLAPDGRCKPFAAAADGTGWGEGAGLILLERLSDARRKGHKVLAVIRGSAINQDGASNGFTAPNGPSQRRVIRQALSSAHLSTSEIDVVEAHGTGTRLGDPIEAEALIATYGKEREDDRPLWLGSVKSNIGHTQAAAGVAGVIKMVMALQRELLPATLNVDEPTPHVQWEGGGVRLLTEPVPWSRGERPRRAGISSFGISGTNAHVVLEEAPPEEDVPGPVAAEPEGVVPWVVSARTEEALSEQARRLGEFVADTDPSTADVGWSLTTSRAILEHRAVVVGRDRDALTAGLAALAAGEESADVVAGVAGDVGPGPVLVFPGQGSQWVGMGAQLLDESPVFAARIAECEQALSAYVDWSLSAVLRGDGSELSRVEVVQPVLWAVMVSLAAVWADYGVTPAAVIGHSQGEMAAACVAGALSLEDAARVVAVRSDALRQLMGQGDMASLGASSEQAAELIGDRPGVCIAAVNGPSSTVISGPPEHVAAVVADAEERGLRARVIDVGYASHGPQIDQLHDLLTDRLADIRPATTDVAFYSTVTAERLTDTTALDTDYWVTNLRQPVRFADTIDALLADGYRLFIEASAHPVLGLGMEETIEQADIPATVVPTLRRDHGDTTQLTRAAAHAFTAGATVDWRRWFPADPTPRTIDLPTYAFQRRSYWLPVDGVGDVRSAGLRRVEHSLLPAALGLADGALVLTGRLAASGGGGGWLADHAVAGTTLVPGAALVEWALRAADEAGCPSLEELTLQAPLVLPGSGGLQVQVVVGPADGQGGRREVRVFSRVDSDDEAAGQDEGWSCHATGVLSPEPGAVPDGLSGQWPPTGAEPLEISDLYEQAASAGYEYGPSFRGLRSVWRHGHNLLAEVELPEQAGAHDDFGIHPVLLDAALHPALLLDQNAPGEEQEPAQPALRLPFVWNGVSLWATGAATVRVRLAPHGGGETDDSAGLRVTVADATGAPVLSVDSLALRPADPELLRTAGRAGSGTNGLFTVEWTALPPADVADHAAGDGWAVLGQDVPDWAGADMPRHPDMASLSAALDEGTQAPAAVFVETTATSHATPNTAADVTLDASGRAVAERTLHLLRDWLAEPRLAETRLVLITHHAVTTPADDDVNAAPLDVPAAALWGLIRSAQAEHPDRFVLLDTDAKANTDPGPDTSTDHSTASGTYRTVIARALATGEPQLAVRAGELLAPRLARAATPTPETPTPETQPDTGSGSEAGAGSGSGPGATLDPDGTVLIAGGTGMMGGLVAEHLVRAWSVRHLLLVSRQGPDAPDARDLADRLVGLGATVRIVAADLTDGRATADLVASVDPAHPLTGVIHAAGVLDDAVVTAQTSDQLARVWAAKASVAANLDAATSELPLGLFLMFSSAAGVLGNAGQAGYAAANAFVDALVGRRRATGLPGLSIAWGLWARGSAMTRHLDDADLARLRAGGVKPLLDEQGLALLDAARATAAHTSLVVAAGIDVRGLNRDDVPAILRDLAGRTRRRAAADSTVDQAALERRLTGLDEAERRAVVTDVVRECVAAVLGHRSAADVRTEANFKDLGFDSLTAVQLRNRLSAASGLRLPATLAFDHPTPQALAAYLGTRLSGRTATPVAPVAPSAAATDEPVAIVAMACKYPGGATSPEGLWDLVAEGVDAVGAFPTGRGWDLERLFHPDPDHPGTSYADEGAFLPDAGDFDAAFFGINPREALAMDPQQRLLLEASWEVLERAGIDPTTLKGTPTGTYVGVMYHDYAAGLAQDAQLEGYSMLAGSGSVVSGRVAYTLGLEGPAVTVDTACSSSLVSIHLAAQALRQGECTLALAGGVTVMATPEVFTGFSRQRGLAPDGRCKPFAAAADGTGWGEGVGVLLLERLSDARRHGRRVLGVVRGSAVNQDGASNGLTAPNGPSQERVIRQALASGGLSSVDVDVVEGHGTGTTLGDPIEAQALLATYGQGRPVDRPLWLGSVKSNIGHTQAAAGVAGVIKMVMAMRHGVVPASLHVDVPSPHVEWDSGAVRLAVESVPWPEVEGRPRRAGVSSFGASGTNAHVIVESVPDGLGEDSVSVSGEAPETETDGRLVPWVVSARSPQALRDQALRLRDAVAADSTVSVQDVGWSLLKTRALFEQRAVVVGRERAELLSGLAVLAAGEEHPAVTRSREDGVAASGAVVWLFSGQGSQLVGMGAGLYERFPVFAAAFDEVCGLLEGPLGVEAGGLREVVFRGPRERLDHTMWAQAGLFALQVGLARLWESVGVRPDVVLGHSIGEIAAAHVAGVFDLADACRVVGARARLMGGLPEGGAMCAVQATPAELAADVDDSGVSVAAVNTPDSTVISGPSGEVDRIAGVWRERGRKTKALSVSHAFHSALMEPMLAEFTEAIREVKFTRPKVSLISNVSGLEAGEEIASPEYWARHVRQTVLFQPGIAQVASTAGVFVELGPGPVLTTAAQHTLDDVTDRHGPEPVLVSSLAGERPEESAFVEAMARLHTAGVAVDWSVLFAGDRVPGLVELPTYAFQRERFWLSGRSGGGDAATLGLVAAGHPLLGAAVEFADRGGCLLTGRLSRSGVSWLADHVVAGAVLVPGAALVEWALRAGDEVGCVTVEELMLQAPLVVPEASGLRVQVVVEEAGEDGRRGVQIYSRPDADAVSGDDSWICHATGTLTPQHTDAPNDGLAGAWPAAGAVPVDLAGFYERVADAGYAYGPGFQGLRAVWRHGQDLLAEVVLPEAAGAHDGYGIHPALLDATLHPALLLDWPGEVQDDDGKVWLPFTWNQVSLRAAGAATVRVRLSPGEHDEAEREVQVLVADATGTDVLSVGSVTLRPADIRQLQAVPGHDDGLFSVDWTPLPLSRTDVSQTDADGDADWVVLSDGVGSLADVVSAAGGEAPWAVVAPVGASAGGGLAGFDRREGLDGRLVVERVLSLVQEFLAAPELAESRLLVLTRGAVATGGDGDGDVDASAAAVWGLVRSAQSENPGRFILLDVDMDVDVDVDMDVDVDVDVDVDVDGDGNGSDLDPDLNGRRLPHATLRHAAEELDEPQLALRDGQLLVPRLVRATGGGLVVAPTDRAWRLDKGSAETLESVAPVAYPGVMEPLGPGQVRLGIHAAGINFRDVLVSLGMVPGQVGLGGEGAGVVTETGPDVTHLSVGDRVMGVLHGSFGPTAVADTRMVAPVPQGWDMRQAAAMPVAYLTAWYGLVELAGLKAGERVLIHAATGGVGMAAVQIARHLGAEVFATASAAKHVVLEEMGIDAAHRASSRDLAFEDTFRQATDGRGMDVVLNSLTGEFIDASLRLLGDGGRFLEMGKTDVRTPEEVAAEYPGVTYTVYDLVTDAGPDRIAVMMSELGERFASGALDPLPVRSWPLDKAREAFRFMSQAKHTGKLVLDVPAPLDPDGTVLITGGTGALGQVVAEHLVREWGVRHLLLASRRGLDAPGSGELADRLSDLGAEVTVAAADVSDPASVVELVGKTDPSHPLTGVVHAAGVLEDGIVTAQTPEGLARVWAAKAAAAANLHEATREMRLGLFVVFSSAAATLGSPGQANYAAANAYCDALMQRRRAAGQVGLSVGWGLWEAPDAKPGVAADAKPDVAADAKTGVAADGTPQGMTGTLSGTDVARMARIGVKAMTSAHGLALLDAAHRHGRPHLVAVDLDTRVLAHKPAPALPALLRAFAGDQGGQGGGRGGGRGGGPARPAAATTRQNVDWAAKLSVLTAEEQHRTLLDLVRTHAAAVLGHAGTDAVRADAAFQDLGFDSLTAVELRNRLSASTGLRLPATFIFRHPTPSAIADELRAQLAPAGADPAAPLFGELDKLETVITGHAHDESTRTRLAARLQNLLWRLDDTSARSDHAAGASDADGDAVENRDLESASDDELFELIDRELPS
>emb|AAO65801.1 BGC0000100, monAVI, Monensin polyketide synthase module 9
MPGTNDMPGTEDKLRHYLKRVTADLGQTRQRLRDVEERQREPIAIVAMACRYPGGVASPEQLWDLVASRGDAIEEFPADRGWDVAGLYHPDPDHPGTTYVREAGFLRDAARFDADFFGINPREALAADPQQRVLLEVSWELFERAGIDPATLKDTLTGVYAGVSSQDHMSGSRVPPEVEGYATTGTLSSVISGRIAYTFGLEGPAVTLDTACSASLVAIHLACQALRQGDCGLAVAGGVTVLSTPTAFVEFSRQRGLAPDGRCKPFAEAADGTGFSEGVGLILLERLSDARRNGHQVLGVVRGSAVNQDGASNGLTAPNDVAQERVIRQALTNARVTPDAVDAVEAHGTGTTLGDPIEGNALLATYGKDRPADRPLWLGSVKSNIGHTQAAAGVAGVIKMVMAMRHGELPASLHIDRPTPHVDWEGGGVRLLTDPVPWPRADRPRRAGVSSFGISGTNAHLIVEQAPAPPDTADDAPEGAATPGASDGLVVPWVVSARSPQALRDQALRLRDFAGDASRAPLTDVGWSLLRSRALFEQRAVVAGRERAELLAGLAALAAGEEHPAVTRSREEAAVAASGDVVWLFSGQGSQLVGMGAGLYERFPVFAAAFDEVCGLLEGELGVGSGGLREVVFWGPRERLDHTVWAQAGLFALQVGLARLWESVGVRPDVVLGHSIGEIAAAHVAGVFDLADACRVVGARARLMGGLPEGGAMCAVQATPAELAADVDGSSVSVAAVNTPDSTVISGPSGEVDRIAGVWRERGRKTKALSVSHAFHSALMEPMLGEFTEAIRGVKFRQPSIPLMSNVSGERAGEEITSPEYWARHVRQTVLFQPGVAQVAAEARAFVELGPGPVLTAAAQHTLDHITEPEGPEPVVTASLHPDRPDDVAFAHAMADLHVAGISVDWSAYFPDDPAPRTVDLPTYAFQGRRFWLADIAAPEAVSSTDGEEAGFWAAVEGADFQALCDTLHLKDDEHRAALETVFPALSAWRRERRERSIVDAWRYRVDWRRVELPTPVPGAGTGPDADTGLGAWLIVAPTHGSGTWPQACARALEEAGAPVRIVEAGPHADRADMADLVQAWRASCADDTTQLGGVLSLLALAEAPATSSDTTSHTSTSCGTGSLASHGLTGTLTLLHGLLDAGVEAPLWCATRGAVSCGDADPLVSPSQAPVWGLGRVAALEHPELWGGLVDLPADPESLDASALYAVLRGDGGEDQVALRRGAVLGRRLVPDATPDVAPGSSPDVSGGAAHADATSGEWQPHGAVLVTGGVGHLADQVVRWLAASGAEHVVLLDTGPANSRGPGRNDDLAAEAAEHGTELTVLRSLSELTDVSVRPIRTVIHTSLPGELAPLAEVTPDALGAAVSAAARLSELPGIGSVETVLFFSSVTASLGSREHGAYAAANAYLDALAQRAGADAASPRTVSVGWGIWDLPDDGDVARGAAGLSRRQGLPPLEPQLALGALRAALDGGKGHTLVADIEWERFAPLFTLARPTRLLDGIPAAQRVLDASSESAEASENASALRRELTALPVRERTGALLDLVRKQVAAVLRYEPGQDVAPEKAFKDLGFDSLVVVELRNRLRAATGLRLPATLVYDYPTPRTLAAHLLDRVLPDGGAAELPVAAHLDDLEAALTDLPADDPRRKGLVRRLQTLLWKQPDAMGAAGPADEEEQAAPEDLSTASADDMFALIDREWGTR
>emb|AAO65802.1 BGC0000100, monH, Putative regulatory protein
MSGVERGVGSAGPVEQGDGLAGLVERAEALAALRGAFDGSPGTGGSLVVLSGAVGTGKTALLRAWADRIGADADALVLTATACRAERDLPLGVLEQLVRSPGLPPASAERALAWWDEEASATPGKTDANGTSANGTDANGTGAGQTGAGQAGVGQTGVGGEPVLAASALRGLCEVLRDLLAERPVVVAVDDAHHADAASLQCLLSVVRRLRSARLHVLFTEYAHQKAQNALLSSEFLHEPALRRIRLEPLSKAGVEALLARHLDERTAQDLTPVVHGMSAGHPLLVRALAEDHRAAGGAGEAYGRAVLSFLYRHETPVTQVARAIAALGAHAGPGQVGRLLDVDAASVERAVRQLTVAEVLHEGRLCHPAFAAAVLDGMPPEERRALHGRVADLLHEEGAPATEVAAHLVAADRSDAPWAVPVFQEAAQLALDEDQVETGVDYLRAAHQRCRGAAQRAAVVGALADAEWRLDPAKVLRHLPDPAAMAPQTDPAALAPHTDPAPTAAPTAAPTPTPIPTTPPLPTHLLWHGRVEEGLDAIGTLTGPGPNPAGAPPMNPADLDTPWLWGAYLYPGHVKERLGSGALSPQRSTPPAVTPELQGAGTLMNDLLHGGERDATEAAERALNRYRLGPRTIAVQTAALAALTYRDRPHRAAAWCDGLVAQADERNSPTWRALFTAWRALLHLRQGDPAAAEQRAETALALLGSKGWGAAIGLPLAAAVQAKAALGDVDGAAALLERPVPQAVFQTRTGLHYLAARGRYHLATGCHYAALCDFYACGTRMSSWGVDLPALEPWRLGAAEAYLALGEGLLARQLVDGQLPLPTPDDGRTWGMTLRLRAATSPAPARAELLDEAVAVLRESGDTFELARAVADQAVAVREGGEAERARLLARKAELLARRWGSAPAPATVPEPPERPGPATPDAELTSAERRVAELAAEGFTNREISRKLCVTVSTVEQHLTRIYRKLDVRRLDLQAALG
>emb|AAO65803.1 BGC0000100, monC1, Monensin epoxidase
MTTTRPAHAVVLGASMAGTLAAHVLARHVDAVTVVERDALPEEPQHRKGVPQARHAHLLWSNGARLIEEMLPGTTDRLLAAGARRLGFPEDLVTLTGQGWQHRFPATQFALVASRPLLDLTVRQQALGADNITVRQRTEAVELTGSGGGSGGRVTGVVVRDLDSGRQEQLEADLVIDATGRGSRLKQWLAALGVPALEEDVVDAGVAYATRLFKAPPGATTHFPAVNIAADDRVREPGRFGVVYPIEGGRWLATLSCTRGAQLPTHEDEFIPFAENLNHPILADLLRDAEPLTPVFGSRSGANRRLYPERLEQWPDGLLVIGDSLTAFNPIYGHGMSSAARCATTIDREFERSVQEGTGSARAGTRALQKAIGAAVDDPWILAATKDIDYVNCRVSATDPRLIGVDTEQRLRFAEAITAASIRSPKASEIVTDVMSLNAPQAELGSNRFLMAMRADERLPELTAPPFLPEELAVVGLDAATISPTPTPTPTAAVRS
>emb|AAO65804.1 BGC0000100, monBII, Probable monensin biosynthesis isomerase
MPDEAARKQMAVDYAERINAGDIEGVLDLFTDDIVFEDPVGRPPMVGKDDLRRHLELAVSCGTHEVPDPPMTSMDDRFVVTPTTVTVQRPRPMTFRIVGIVELDEHGLGRRVQAFWGVTDVTMDDPAGPADTTHPEGIRA
>emb|AAO65805.1 BGC0000100, monBI, Probable monensin biosynthesis isomerase
MNEFARKKRALEHSRRINAGDLDAIIDLYAPDAVLEDPVGLPPVTGHDALRAHYEPLLAAHLREEAAEPVAGQDATHALIQISSVMDYLPVGPLYAERGWLKAPDAPGTARIHRTAMLVIRMDASGLIRHLKSYWGTSDLTVLG
>emb|AAO65806.1 BGC0000100, monAVIII, Monensin polyketide synthase modules 11 and 12
MSNEEKLLDHLKWVTAELRQARQRLHDKESTEPVAIVGMACRYPGGARSAEDLWELVRDGGDAVAGFPDDRGWDLESLYHPDPEHPATSYVRDGAFLYDAGHFDAEFFGISPREATAMDPQQRLLLETAWEAIEHAGMNPHALKGSDTGVFTGVSAHDYLTLISQTASDVEGYIGTGNLGSVVSGRISYTVGLEGPAVTVDTACSSSLVAIHLASQALRQGECSLALAGGSTVMATPGSFTEFSRQRGLAPDGRCKPFAAAADGTGWGEGAGVVALELLSEARRRGHKVLAVIRGSATNQDGTSNGLAAPNGPSQERVIRAALANARLSAEDIDAVEAHGTGTTLGDPIEAQALIATYGQGRPEDRPLWLGSVKSNIGHTQAAAGVAGVIKMVMAMRNGLLPTSLHIDAPSPHVQWEQGSVRLLSEPVDWPAERTRRAGISAFGISGTNAHLILEEAPPEEDAPGPVAAEPGGVVPWVVSGRTPDALREQARRLGEFAAGLADASVSEVGWSLATTRALFDQRAVVVGRDLAQAGASLEALAAGEASADVVAGVAGDVGPGPVLVFPGQGSQWVGMGAQLLDESPVFAARIAECEQALSAHVDWSLSDVLRGDGSELSRVEVVQPVLWAVMVSLAAVWADYGITPAAVIGHSQGEMAAACVAGALSLEDAARIVAVRSDALRQLQGHGDMASLSTGAEQAAELIGDRPGVVVAAVNGPSSTVISGPPEHVAAVVADAEAQGLRARVIDVRYASHGPQIDQLHDLLTDRLADIQPTTTDVAFYSTVTAERLDDTTALDTAYWVTNLRQPVRFADTIEALLADGYRLFIEASPHPVLNLGIQETIEQQAGAAGTAVTIPTLRRDHGDTTQLTRAAAHAFTAGAPVDWRRWFPADPTPRTVDLPTYAFQHKHYWVEPPAAVAAVGGGHDPVEARVWQAIEDLDIDALAGSLEIEGQAESVGALESALPVLSAWRRRHREQSTVDSWRYQVTWKHLPDVPAPELSGAWLLLVPAAHADHPAVLATAQTLTAHGGEVRRHVVDARAMERTELAQELRVLMDGAAFAGVVNLLALDEEPHPEHSAVPAGLAATTALVQALADNGADIAVRTLTQGAVSTSAGDALTHPVQAQVWGLGRVAALEYPRLWGGLVDLPARIDHQTLARLAAALVPQDEDQISIRPSGVHARRLAHAPANTVGSGLGWRPDGTTLITGGTGGIGAVLARWLARAGAPHLLLTSRRGPDAPGAQELAAELTELGAAVTVTACDVGDREQVRRLIDDVPAEHPLTAVIHAAGVPNYIGLGDVSGAELDEVLRPKALAAHHLHELTRELPLSAFVMFSSGAGVWGSGQQGAYGAANHFLDALAEHRRAEGLPATSIAWGPWAEAGMAADQAALTFFSRFGLHPLSPELCVKALQQALDAGETTLTVANFDWAQFTSTFTAQRPSPLLADLPENRRASAPAAQQEDATEASSLQQELTEAKPAQQRQLLLQHVRSQAAATLGHSDVDAVPATKPFQELGFDSLTAVELRNRLNKSTGLTLPTTVVFDHPTPDALTDVLRAELSGDAAASADPVRAAGASRGAADDEPIAIVGMACRYPGDVRSAEELWDLVAAGKDAMGAFPDDRGWDLETLYDPDPESRGTSYVREGGFLYDAGDFDAGFFGISPREAVAMDPQQRLLLETAWEAIERAGLDRETLKGSDAGVFTGLTIFDYLALVGEQPTEVEGYIGTGNLGCVASGRVSYVLGLEGPAMTIDTGCSSSLVAIHQAAHALRQGECSLALAGGATVMATPGSFVEFSLQRGLAKDGRCKPFAAAADGTGWAEGVGLVVLERLSEARRNGHNVLAVIRGSAINQDGTSNGLTAPNGQAQQRVIRQALANARLSAEDVDAVEAHGTGTMLGDPIEASALVATYGKERPADRPLWLGSIKSNIGHAQASAGVAGVIKMVMALRNEQLPASLHIDAPTPHVDWDGSGVRLLSEPVSWPRGERPRRAGVSAFGISGTNAHLILEQAPDAPEPVTAPAEDAAAPAGVVPWVVSARGEEALRAQARLLADRATADPRLASPLDVGWSLVKTRSVFENRAVVVGKDRQTLLAGLRSLAAGEPSPDVVEGAVQGASGAGPVLVFPGQGSQWVGMGAQLLDESPVFAARIAECERALSAHVDWSLSAVLRGDGSELSRVEVVQPVLWAVMVSLASVWADYGITPAAVIGHSQGEMAAACVAGALSLEDAARIVAVRSDALRQLMGQGDMASLGAGSEQVAELIGDRPGVCVAAVNGPSSTVISGPPEHVAAVVADAEARGLRARVIDVGYASHGPQIDQLHDLLTERLADIRPTTTDVAFYSTVTAERLDDTTTLDTDYWVTNLRQPVRFADTIEALLADGYRLFIEASPHPVLNLGMEETIERADMPATVVPTLRRDHGDAAQLTRAAAQAFGAGAEVDWTGWFPAVPLPRVVDLPTYAFQRERFWLEGRRGLAGDPAGLGLASAGHPLLGAAVELADGGSHLLTGRISPRDQAWLAEHRVMDTVLLPGSAFVELALQAAVRAGCAELAELTLHTPLAFGDEGAGAVDVQVVVGSVAEDGRRPVTVHSRPTGEGEEAVWTRHAAGVVAPPGPDAGDASFGGTWPPPGATPVGEQDPYGELASYGYDFGPGSQGLVSAWRLGDDLFAEVALPEAESGRADRYQVHPVLLDATLHALILDAVTSSADTDQVLLPFSWSGLRVHAPGAEKLRVRIARTAPDQLALTAVDGGGGGEPVLTLESLTVRPVAAHQIAGARAADRDALFRLVWMEVAARAEETGGGAPRAAVLAPVESGPMGGTSAGALADALSDALAAGPVWDTFGALRDGVAAGGEAPDVVLAVCAAPGAGAGAVADADGRGGDPAGYARLATVSLLSLLKEWVDDPAFAATRLVVVTRGAVAARPGETAGDLAGASLWGLVRSAQAENPGRLTLLDVDGLESSPATLTGVLASGEPELALRDGRAYVPRLVRDDASVRLVPPVGSLTWRLARCQEAGGGQQLSLVDAPEAGRALEPHEVRVAVRAAAPGPLTAGQVEGAGVVTEVGGEVGSVAVGDRVMGLFDAVGPVAVTDAALLMPVPAGWSWAQAAGSLGAYVSAYHVLADVVAPRGGETLLVGEETGSVGRAVLRLALAGRWRVEAVDGASTADDSGAERAADVTLRHEGALVVHRAGGRPDEGQAVVPPEPGRVREILAELTELTELAEITESAEPGLPAERGDSRALTPLDITVWDIRQAPAAMAAPPSAGTTVFSLPPAFDPEGTVLVTGGTGALGSLTARHLVERYGARHLLLSSRRGADAPGALELAADLSALGARVTFAACDPGDRDEAAALLAAVPSDHPLTAVFHCAGTVNDAVVQNLTAEQVEEVMRVKADAAWHLHELTRDADLSAFVLYSSVAGLLGGPGQGSYTAANAFLDALARHRHDGGAAATSLAWGYWELASGMSGRLTDADRARHARAGVVGLGADEGLALLDAAWAGGLPLYAPVRLDLARMRRQAQSHPAPALLRDLVRGGSKSGGGAVSAGAAALLKSLGAMSDPEREEALLDLVCTHIAAVLGYDAATPVNATQGLRELGFDSLTAVELRNRLSAATGLKLPATFVFDHPNPAELAAQLRQELAPRAADPLADVLAEFERIEDSLLSVSSKDGSARAELAGRLRATLARLDAPQDTAGEVAVATRTRIQDASADEIFAFIDRDLGRDGASGQGNGQPTGQGNGHGNGNGNGNGNGHGQAVEGQR
>emb|AAO65807.1 BGC0000100, monAVII, Monensin polyketide synthase module 10
MAHTEEKLLEYLKRVTADLRQTERRLQDVESAGHEPVAVIGMACRLPGGVRSPEEFWELVSTGGDAVAPLPGNRNWDLDSLYDPDPESTGTSYVREGGFVYDAGDFDPTFFGIGPTEAAAMAPQQRLALETAWEAIERAGIDPLSLRSSDTSTFIGCDGLDYALGASEVPEGTAGYFTIGNSGSVTSGRVAYTLGLEGPAVTVDTACSSSLVSLHLATQALRTQECSLALAGGTYVMSSPAPLIGFSELRGLAPDGRCKPFSASSDGMGMAEGTGVVLLERLSDARRKGHKVLAVIRGSAINQDGASNGLTAPNGPAQERVIRAALANARLAPEDIDAVEAHGTGTTLGDPIEAGALISAYGRERPEDRPLWVGAVKSNIGHTQIAAGVAGVIKMVLALRHDLLPAILHVDAPSPHVEWDGSGLRLLTDPVKWPRGERPRRAGVSSFGFSGTNAHLILEEAPPEEEDVPGSVAEEPGGVVPWVVSGRTPDALRAQARRLGEFAAGPADASAADVGWSLTTTRSVFEHRAVVVGRDRDALTAGLGALAAGEASAGVVAGVAGDVGPGPVLVFPGQGSQWVGMGAQLLDESPVFAARIAECERALSAYVDWSLSAVLRGDGSELSRVEVVQPVLWAVMVSLAAVWADYGVTPAAVIGHSQGEMAAACVAGALSLEDAARIVAVRSDALRRLQGHGDMASLSTGAEQAAELIGDRPGVVVAAVNGPSSTVISGPPEHVAAVVADAEARGLRARVIDVGYASHGPQIDQLHDLLTERLADIRPANTDVAFYSTVTAERLTDTTALDTDYWVTNLRQPVRFADTIEALLADGYRLFIEASAHPVLGLGMEETIEQADIPATVVPTLRRDHGDTTQLTRAAAHAFTAGAPVDWRRWFPADPTPRTVDLPTYAFQHQHYWLERSASASGAVSGEQSAAEAQLWHAVEELDLGLLAETLGSEEGSEEAVRALEPALPVLKGWRRRHQDQATIDSWRYRVTWKQRSDGPAPELGGDWLLFVPADKAEHPAVRATAEALSEHGAAAVRLHPVETGRAGRQELAAVDTAGLAGIVNLLALDEEPHPEHPAVPAGLAATTALLQALGDNGTTAPLHTVTQGAVSTGATDPLTHPLQAHVWGLGRVAALEHPRLWAGLVDLPARIDRHTLPRLAAALLPQDDEDQTAVRPTGIHHRRLTHAVGSIQNPVHSEATWRPRGTTLITGGTGGIGAVLARWLARQGAPRLHLTSRRGPDAPGARELAAELDGLGTAVTITACDVSDPRQLSGLIDDMPAEHPLTAVIHAAGMTDLTAIGDLTTARLGEVLGSKSDAAWNLHELTRDLDLSAFVMFSSGAGVWGSGQQGAYGAANHFLDALAEHRRAQGLPATSIAWGPWAEAGMSADPESLTYFKRFGLLPIAPDLCVKALHQAVDAGDATLTVANFDWAKFTPTFTAQRPSPFLDDLPENQREAEQTGTAAETSAFREELAKTPASQRLGFLVQQVRTYAAATLGRTVEDIPAAKPFQELGFDSLTAVQLRNQLNTTTGLSLPATVIFDHPTPEALATHLRGQLGDGAEVAGEGDVLAALDKWDTAFGAAEVDEAARRRIVGRLQVLVSKWSPAQDGPEGTDSAHADLEAASADDIFDLISSEFGKS
>emb|AAO65808.1 BGC0000100, monD, Monensin hydroxylase
MGLTVGPDNAKRGIVPITDSKPAATFPDLVDPSFWARPHAERVALFEEMRGLPRPAFIRQNMPGVPWTFGYHALVKYADIVEVSRRPQDFSSNGATTIIGLPPELDEYYGSMINMDNPEHSRLRRIVSRSFGRNMIPEFEAVATRTARRIIDELIARGPGDFIRPVAAEMPIAVLSDMMGIPAEDHDFLFDRSNTIVGPLDPDYVPDRADSERAVIEASRELGDYIAGLRAERLAAPGNDLITKLVQVQADGEQLTRQELVSFFILLVIAGMETTRNAISHALVLLTEHPEQKQLLLSDFDTHAPNAVEEILRVSTPINWMRRVATRDCDMNGHRFRRGDRIFLFYWSGNRDESVFPDPYRFDITRGTNAHVTFGAVGPHVCLGAHLARMEITVLYRELLAALPQIHAVGQPRRLDSSFIEGIKHLHCAF
>emb|AAO65809.1 BGC0000100, monRI, Activator protein
MRYEMLGPLRIKDGNDYATINAQKVEIVLTVLLIRADRVVSLEQLMREIWGEDLPRRATAGLHVYISQLRKFLKVPGSAGNPVETRAPGYVLHKRDDDQIDAQIFPELVDVGRSLLREKRFDEAASCFGQALALWRGPILGQGGNGPGTNGPIIDGFSTWLTEIRLECQEMLVECQLQLGRHREAVGMLYALTAENPMCEAFYRQLMLALYRSERQADALKVYQSVRKTLNDELGLEPGRPLQELQRAILAGDMHLMSPPPLALSGR
>emb|AAO65810.1 BGC0000100, monAX, Thioesterase
MSAFPPPDMSDPWIRRFRPRPEAVVRLVCFPHAGGSASYYHPLAQSPTLPTDSEVLAVQYPGRQDRRRERLLDDIGELADLITDALGPFDDRPLAFFGHSMGAVLAYEVAQRLRERTGKQPCRLFVSGRRAPSRFRRGTVHLLDDTELAAELRRAGGTDPRFLDDEELLAEIIPVVRNDYRAVELYRWNPSPPLSCPITALVGDRDPQAPLDEVEAWQQHTEGPFDLKVFAGGHFYLNTHQQGVTEVISKALADSAQQRATARGNAR
>emb|AAO65811.1 BGC0000100, ---, Putative uncharacterized protein
MSESMAWLTRDVRKARKEGSAGTARRRADRLADLVAHARSASPYYRELYHGLPERIEDPTLLPVTDKKQLMDHFDDWPTDRDITFEKVRAFTDDPELIGRRFLGRYLVATTSGTSGRRGLFVLDDRYMNVSSAVSSRVLASWLGPLGIARAVVHGGRFAQLVATEGHYVGFAGYSRLRQDGGARSKLVRAFSVHEPMSRLVAELNEYRPAFVIGYASTIMLLTAEQEAGRLHIDPVLVEPAGETMTESDTDRIAAAFGAKVRTMYSATECTYLSHGCAEGWYHVNDDWAVLEPVDADHRPTPPGEFSHTTLISNLANRVQPFLRYDLGDSVMLRPDPCPCGTPSPAIRVQGRSGDILTFPSGRGDDVSLAPLAFSSLFDRMPGVELFQIEQTAPSTLRVRVVQAPGADADHVWQRAHDGLTHLLADNKLDNVTVERGEEPPRQASGGKYRTIIPLAA
>emb|AAO65812.1 BGC0000100, ---, Putative lipase
MRLSSWLGGLVAAVLAATVLPASAASAADVSSPPLEIPAAELAKALHCGTELGDLRDAGDKPTVLFVPGTGLKGEENYAWNYMAELKKKGYQSCWVDSPGRGLRDMQESVEYVVYATRAIQEATGRKVDLVGHSQGGLLTAWALRFWPDLPGKVDDMVTLGSPFQGTRLASPCRPIAEVAGCPASVLQFARDSNWSKALGADGTPMPAGPSYTTIYSYADESVVADGEAPSLPGAHRIGVQDICPGRPWPTHIAMVVDQVSYDLVADAIEHPGPADTSRIDRAHCAKPVMPLNSQEAVDALPGLLNFPIELLIHSQPWVDEEPPLRPYAR
>emb|AAO65813.1 BGC0000100, ---, Hypothetical transport protein
MGHDHGPSAGAAGGTLSGTYRKRLLWTIGISGSITVIQVVGALLSGSLALLADAAHSLTDAVGVSLALGAITLAQRAPTPRRTFGFYRVEIFSAVLNALLLVVIFAWVLWSAIGRFSEPVEVKGGLMFVVALGGLAANLVGLWLLRDAKEKSLNLRGAYLEVLGDALGSVAVIVGGLVILLTGWQAADPIASIVIGLLIVPRAYGLLRDSLHVLLEATPQDVDLGEVRRHLLEERGVVAVHDLHGWTVTSGMPVLTAHVVVTEEALASGYGELLGRLQRCVGGHFDVAHSTIQLEPEGHVEEDGALHT
>emb|AAO65814.1 BGC0000100, ---, Putative uncharacterized protein
MTRALTLHDWIVAGIAVVAGVVAGLLLRALLRWLGERASKTRWSGDDVIVDALRTLVPCAAITAGLAAAAGALPLTPRTGRNVTMTLTALLILAATLTAARIVTGLVKAVAQSRSGVAGSATIFVNITRVVVLAMGFLIVLQTLGISIAPLLTALGVGGLAVALALQDTLANLFAGVHILAAKTVQPGDYIQLSSGEEGYVVDINWRNTTVRQLSNNLVIIPNAKLAGTNMTNYSRPEQELSIMVQVGVSYDSDLEQVEKVTTEVVDEVMAEITGAVPDHEAAIRFHTFGDSRISFTVILGVGEFSDQYRIKHEFIKRLHQRYRAEGIRVPAPVRTVRVQQGELPPPLGIPHQRDTSTQARLH
>emb|AAO65815.1 BGC0000100, amtA, Glycine amidinotransferase
MSPVNSHNEWDPLEEIIVGRLEGATIPSSHPVVACNIPTWAARLQGLAAGFEYPQRLIEPAQQELDQFIALLQSLDVTVRRPAAVDHKHRFGTPDWQSRGFCNSCPRDSMLVVGDEIIETPMAWPCRCFETHSYRELLKDYFRRGARWTAAPRPQLTEALYEKDFRPPEEGERCAT
