# Supplementary material for: Assessing in silico the recruitment and functional spectrum of bacterial enzymes from secondary metabolism
Source: BMC Evol Biol. 2017 Jan 26;17:36. doi: 10.1186/s12862-017-0886-2 (PMC5270213; doi:10.1186/s12862-017-0886-2)
Supplement: Additional file 5: — 1005 multiple Fasta files (one per BGC that comprises enzymes) containing the sequences of the data set enzymes SM*. The BGC are named according to MIBiG nomenclature. (ZIP 6333 kb) [file 12862_2017_886_MOESM5_ESM.zip › BGC1010.fa]

>emb|CAD89764.1 BGC0001010, ---, Putative uncharacterized protein
MRTSSATYSRPREERIDFKAGDGRPLNLIRVRGARSPVKGPIVLVHGAGVRANIFRAPIPRTIVDTLVADGYDVWMENWRASID
>emb|CAD89765.1 BGC0001010, ---, Putative uncharacterized protein
MGHGATMLLSALLVVLTVSPSSSPPVRTETRPMMGTYVTVTLVGGTRGEAREGFAAAFSAFSRVNEVMNEWRPDSALSAVNRQAGDGAFVTVPEDLCAALRRGVLGAKQTEGLFDPTWAALRGLWRFGTDLSPTLPDPDELKQRCALISSRDVEFAPAPKAGAAGCGVRLKRAGMQLGLGGLAKGWAVDRAVEKLRALGFKHFFVQAGGDFYAAGSKAGRPWKVGIRDPRGEPDSVLAVLEVSNAAFSTSGDYENFFLLDGKRYHHIIDPRTCYPATASRSATLLAPSAVDAEVLTKAVFIRGGREGLALAEKHGAAAVLVTADGQLLASPSLDKKLRRTGAPPQPPR
>emb|CAD89766.1 BGC0001010, ---, Putative uncharacterized protein
MPRMNVRATLRSLAVTLCATLLSTACGGPEEQEFPEDPRSPEVIAMDSALGSLDMHNLMSNTDIAGYQTVTPDQVQSFLVSKGSFLAGYRDPAFGNKTAATLIVERATAYTINPVYILARIETESGLIRSGKSTNLAKATGCGCPDGSGCDAAYTGFGKQVECSAKVFRNYLRDLEAGRTTVSGWKAGVSKNTLDPCTVRPANNATAALYTYTPWVGAYASQCGTSRWGGSSLVALLYREFRDSRNWGGPCVVGGDILTRYNQIGGAGGVLGPCTTNELPTPDGVGRFNHFQNGSIYWTPETGAWEVHGLIRARWESLGWETSALGYPITGEKPTPDGVGRFNHFKKGTTLGSIYWTPETGAWEVHGLIRAKWESLGWETSVLGYPTTNEMTTPDGVGRYNHFKKGTTLGSIYWTPATGAHEVHGRIRDKWAELGWERGALGYPVSDEYAVSEGRESEFQKGFLTFNAATGAVSVRMK
>emb|CAD89767.1 BGC0001010, ---, Putative uncharacterized protein
MTPRRLSALLLPWLFAAPPALAQDEDAPRQPPPAAQEEGPRLELEGLEDPAGPGPAAAGTDTPGTSPQDVFIDRLQPTSTLSQRAAAILDRTTLGGYAEHDFLWADGSSTFRNHRYVLFVYSHISERISTATEIEFEFAGSPLKRDGVLQAGEVLLEFSVVDLKLTEWMTFRAGVILVPVGAYNLRHDAPAQELAERPIAYTTVVPTTWFESGAGFLGGFDLGRDWRLSYEAYAINGLDARILDDQGFRAARGSHLEDNNNDKALTARVSVSPFLGLEAAVSGYTGEYDLEGRRASMLNADVFWRVGALDLTGEVVRAFIDPGFVQGFPEGSPSNTRQRVPTGMFGFYAQANYRFRIEPFFRWLPDEWHDGHFTASLRYEEKDTDTEFVTVGDVARLTLGLNFRPLPPYVIKTSLYWEKSGGDGLKPHLWTDDFWSQGHLAGIASVAYLF
>emb|CAD89768.1 BGC0001010, ---, Putative uncharacterized protein
MKPFALALMVWLGVGGALPARAAATYFTTPQVLKAFFPQSQRVTFRKVKLTPAQVTALQGRLGYKPAKPEYVFFVATTGEHVDGYALIDEELGQHEQITFAVKLSPEGAVERHEVMVYRESYGQEITDARFRRQFQGKTVKDPVRAGTDIDVVTGATISSRSMAVGVRRALILLDELVLKPNAAAKE
>emb|CAD89769.1 BGC0001010, ---, Putative uncharacterized protein
MISVVIPARDEVRSIEGVVRRVRAALAHEAHEILVVDDGSRDGTGAVAREAGARVLTSNGGGYGAAIKAGAREARGEWLGIIDADGTYPEAALPGLLNAVRAGARQAIGARPRSGPGESFARSAVKALFRCAVRWGGGFEAPDLNSGLRVLRTADLLSLAPLLPDRFSLTTTLTLALAAAGDPIVFQPIDYHARQGRSKWRPVRDTWRMGRTVARGIGWLRAGRAPEPRGTG
>emb|CAD89770.1 BGC0001010, ---, Putative uncharacterized protein
MSAPVVVIGAGPSGLSAAHALARAGQRVVVLEAAERVGGLAGSFDFAGFRVDYGPHRLHQAAGPEVLALYQWALGGALRVRARRGLLHVGERRLPYPLSLLGIARGLGLTEVARHGVSAVLARLRPPEGSHFGAEAARRLGRHAARVLYEPAARKVWGLPPEALDAALGQARVQKGGPWDVLRAALGRGGASAGRRYFYPEGGFGALAEGLAERVREAGGEVRLGSAAEGLVLERGRVRAVVARGLEIPARAVVATVSLPLLCGWTGRPEAAEGLDYRALTLLYLLLATERGSARDVHYFADERLPANRLFEPRNFSGTGPAGRTVVGFDLPCAVGDSIWCASPEALTRQVRPALERTGLAGVEILDSRVHRMAAAYPLYRRGFAVARERALEALSGVEGLYPVGRSALFVHDNVHHACAAGLAVGGALTRGANSRDWRERQKAFLDPRIED
>emb|CAD89771.1 BGC0001010, ---, Putative uncharacterized protein
MKVLVTGAAGFIGYHVCERLLARGDTVIGVDNLDTSGDVTLKATRLSRLRAAPNFGFHRMDIRDAKACRELFDGARPERVVHLAARVGVRTLDSESPEYAETNVTGFLQVLELCRRSRVEHLVFASSSSVYGAGSDMPFSEDSAADRPLSLYAATKRANEMMAHAYSHQYAMPITGLRLFSVYGPWGRPDMAPMMFLRAMLEGRSLELHGEGKAQRDFTYIDDVVEALVRVLDAAPTGLPLYRVLNVGRGTPVSMSRLVDLLEEHLGTTAWVEMRSSRSEEMDATCADVTALERETGFRPSVTLEQGLARLVAWYRGREG
>emb|CAD89772.1 BGC0001010, ---, Putative uncharacterized protein
MSRRAVVRVLAQCLAWDEVREEAPSMSLVTLYTKKDCPYSRGAKALLNQMGIHYEDIDVTYDKRRLLEMMERSNGGISVPQIFIAGHHIGGFSELTRLQQRGDLTALLGGQEPAPSPS
>emb|CAD89773.1 BGC0001010, melB, MelB protein
MHTRQIAPQIASSGQEPLAIVGMACRLPGGVRHPEEFWKLLAQGVDAVREVPSERWSLDAWYDPNPEAPGKTYSRHGGFLSEVDAFDASFFGISAPEARSMDPQQRLLLELSWEALEDAGVVAERIKGTPTGVFLGICLSDYAQLELNAPDPRGINPYSGSGGVLSMAAGRIAATLGLEGPALVVDTSCSSSLVATHLACQSLRAGECDLALVGGANLLLSPRMTVYFSKLKALSPDGACKAFDGAANGYVRSEGAGVVVLKRLSDAIAAGDSIFAVVRGSAVNQDGRTNRLTAPHQAAQERVIERALGQGGIAPHEVGYVEAHGAGSLLADSVEVKALAAVLGRQRAASAPVGIGSVKTNLGHLEGAAGIASLIKVALALRHRALPRSLHFKDPSPHIPWAELPVEVISEHRPWSVAAGQRRIAGVSALGLSGTNAHVVLEEAPEPARRPVAPGAEERAELLVLSARTPRALSEAAQRLSAQLSSPEAESAGLRALSYSTTCHREHHGHRLAVASRSRRDAVGALEAFQRGLAHPDLQSGSVRPGPAPRVAFLFSGQGGHWPGTGSALIDQEPVFRDAVLAADAVYQRIVGWSLIEEWRRDKPRFDLSRYSQPAHVALQMGLAALLRSWGIVPDAIVGSSIGEVSSAYTAGVLSLEDAMLVTHASGELHTDIGDGAMSALELSEEEARAVIAPYGDRLSIAALNSPSSTLLSGEAGAMEELVRELTARGISARQMGIRYASHSPAVEPRRPAMRRALGSLRLNAPTVPLYTTVTGERAKPGDFDAEHWTRNYRQTVRFAPVIATLAEQGFTLFIEIGPNAVLARPVQQCFQKLGKSATVLSPLRRGEPEHHTLRTLLGGFYAAGGTPSWAGLFPEGGERVPLPSYPWQRERYWVAGGSAALQPVRSGTSAVPASEDAPAALLADRLQSLPTASTFGTGEPLPSARALADMPAEERLARVESFLRAEVARQLELTQDLSDWSLPLVRFGFDSLMGMKIKARIEQTLGISVSTARLLSGLCLPDLVTLVIEQLAVLPPESALDEQMEEFRF
>emb|CAD89774.1 BGC0001010, melC, MelC protein
MGVELKVEDEHLRVRAARNVITPELQRRIAANKAELLALCQQREAPERARRQHEPFPLTDIQQAYLIGRGTDFGIGGIACHMYNEIDARDVDVGRLSRAWQRLIDQHAMLRSVVLPSGEQRVLESVPAYSIPVLDLRGQSSAQVEEKLAAVRHEFSTRATPPGQWPTFALQASLLDEGRVRIHVDIDIMTADASAVLALQEEWRELYLEPEKVLAPVPVSFREHVLAELASHDTPAYRRAESYWFSRLADLPPAPVLPLATSPEHLVRPTFRRIGARLEPARWERLKERAAEAGLTRAGVLCSAFSDVLAAWGESARFCINLTVFRRLPIHPEINRLVGDFTSNVLLEVDGQGQTFTERAIRLRDQLARDLEHNEMSGVRVLREQSRRREGFGALMPVVFTSMLGLRSRKSDVSGLFSWLGQTNYTITQTPQVWLDCQLRDDDGALLFSWDYPEGLFPEGMIEDAFSAWGELIGRLADSTEAWNERSCVQLPAAQRARRESFNATAAAIPEARLDALFLAQAERMPERVAVIDHGRTLSYAQLREHASALASQLVTLGAKPDTLIAVVLEKGWRQAVAVLAIQLAGAAYLPVDPALPEDRRNLLLQEGQVKVALTEPRLAERLSWPEDVEVVVVADIARGAALPERRGSVTDLAYCIYTSGSTGRPKGVMIDHRSAANTVQDINSRFQVGPEDRVFALSSLGFDLSVYDIFGALAVGAAFVLPESEATKDPASWLNLLRTHRVSVWNSVPTLMEMLVDVAETRGERLPDSLRLVMMSGDWIPVTLPDRIRRLARGDIQIISLGGATEGSVWSILHPIGQVEPTARSIPYGRPMLNQRFYVLDDALASRPDYVPGELFIGGVGVARGYFRDDVRTAERFIVHPKTNERLYRTGDLGRFLPGGDIEFLGRKDFQVKVAGHRIELGEIEAALLRHPALREAVVAAPGERSARRLVAYVVVAEGQAVPSAESLQSFLGATLPQYMVPGIFVHLERLPLSSNGKVDRKALPEPAAPVSRSTALAPGQGGELLVKVTHLVAEVLRRPEVDPQDNLRQLGASSVELIKLASLLEQHLGSRPKLAEFLMLRNAGEIAAYYLARQPAEAPKEAAPATASAVASPAPQITLPLEALGEDEELRRRHLKRTSHRTFSSQPVDAKTLGRLVSNLRPLELDGKRKYQYGSAAGAYGVRLYLHVASGRVRGLDGGTYCHDPVRHALVRLSDTGALDLMLHAKGNRALAASAAFSFFFVCDRRVLAPIHGEKWRDYALLEAGLMAQLLEMRASDLDLGLCQVEAPRAEELRGVFQWEEEHTLLHALVGGGLEWEEGSL
>emb|CAD89775.1 BGC0001010, melD, MelD protein
MTTAEFIIELQRKGIDLWVEGDALRFRAPPGHLTEEIRAGLKERKAQLIEHLRAASQAATPAAAVEVVPAHPGRFEPFALTDIQNAYWVGRQGAFDMGVVSAHCYFELAFDVLDLMRLEQALRRLIDHHDMLRMVVLASGQQVVLESVPPFTIALHDLLGATSEEAEAHLQRVRGELSHQVLPADRFPLFDIRATRMPNGQVHLHISLDLLVADAFSFQLLIEQCATLYRDPEARLPVSRSTFRDYCLAAEKRRAADSKAYQASLGYWRERVRTMAGPPELPLAGENEISGTRRFVRRKSGLDRAAWRAFLENAKAADVTPSMALCAAYGEVLREHGRNDRLTLNLTLFNRLPVIEDVERIIGDFTSGILLEVDCSRRESFSERARRVQGQFFEDLEHLSVSSVQVLREAARTGRWDAHSPMPYVFTSLVSGTGRSLRVPEGVRIAELITQTPQVWLDYQVFELNDELYFSWDYVEGLFPPGLLDSIFDSYQLLLRRLSEDASAWHAPARQPLLPAQQARRDAFNATERPVSSERLEALFLRQAAARPEAPAVFFRDQTLTYAELERRSSRIAAWLLSRGASPGRLVAIVAEKGMEQVIAAIAILRAGAAYLPLDPALPSERLQDLIQEGQVELVLTQSHLDASLSWPQGPTRLAVDLDDALGPSWVAPAPRSDNSLAYVIYTSGSTGRPKGVMIDHRGAVNTVLDMNERFAVEPRDRVLALSSLSFDLSVYDLFGMLAAGAAIVMPEPGTSRDPSRWLSLLEQRGVTLWNSVPALMDMCVEYAEGMGQRLPDSLRLVLMSGDWIPVSLPDRLRARSRDVEVVSLGGATEASIWSILYRIGEVDPTWRSIPYGRPMVNQRFYVLDASLESCPDWITGQLYIGGIGLSLGYYRDPARTAERFITHPRTGERLYATGDLGRFLPGGDIEFLGREDFQVKIQGYRIELGEIEAALDSHPGVRAAVVNAVGKPGGIRRLVAYVVPDQLAPNLVAAPSSEDSLLEDNGPRPPQDVITDPVARLEFKLKEPGLRADANQHQALALRRPEADESLRRKYTDRRSHRTFLSEPLTVSRLGDMLGCLMQLSLDDFLQPKYRYPSVGGLYPVQAYLHLKPGAVEGLVGGTYYYHPKRHELVLLTPDVTLDRGLYVAGNRSIFDACGFSLFLVAQMSAITPLYGEYARDFCMLEAGYMAQLLMSSAPESQLGLCPVGGLNFEPLRQAFLLDEQHVLLHSFLGGGVDPSASLAKPKAHRAAPSASLSDELRRHLAAKLPAYMVPSSFVVMEALPLTANGKVDRGALRAPAAELPETTKASSGSAPQGSTEQTLSAIVGEVLQLKEVDVHLNFFDLGGTSVHVVQIHRKLRERLQVEFPIAQMFRYTTVRSLAEYVGEQLAAKKAPASAPPPPPAPAPAPAPKEAPAPVAKQAVIPAPVPVPVPAPVVSVPRRESSSRQQPIAIVGMSGRFPGARNLEEFWRNLSEGVESISFFSEDEVRREVLEPSLLRDPNYVRAGAVLEDIESFDAEHFGLMPKQARLMDPQHRVFFECVWEAIEDAGYNPRKLDGRVGVYAGSIISNYLLFQMDPTSLGREGAVRDLQTLIGNDKDYLATHLSYRLGLKGPSLSVQTACSTSLVAIHLASQALLNGECEMALAGGVAVRVPHRSGYLYEQGGIMSPDGHCRAFDADAQGTIFGNGAGVVVLKRLDDALAAGDHIRAIIRGSAVNNDGALKIGYTAPSQEGQAAVITAALAAANVEPSSLGYIETHGTGTPLGDQIELSALQQVFGASTDAVGVCPIGSVKTNIGHLEAAAGIAGLIKTVLSLQHRRVPPSLHCKKPNPFFEQTRSPFYVNTQLTEWRAGATPRRAGVSSFGIGGTNAHVVLEEAPEAVPARDARVRSAGLLTLSARNERGLRALADRYVRHLEAHPEAKLEEVCFTANAGRAHFAHRAAVVAESVQQLREQVEALAKGEAPEQGAVSREAGRVQEVVFLFTGQGSQAEGMGRELYETEPVFRETMKRCDEVLRPLMGESLVEVLYGGKGALLSKASVAQPALFAVEYALAKVWMGWGVKPGAVLGHSLGEYVAACVAGVMSLEEGLELVAKRGQLMEGLGEKGKMVVVMAEEGKVRQALKGKESRVSVAAVNGPRETVVAGGEKEVEGVVEELRKEGVESRELKTTHAFHSPLMEPMLEEYGKVLGKVKWGRPSVELVGNVSGRPVKGEEVSQGEYWKKQVREPVKYWEGLKGLYERGQRVFVEVGPKPTLVAVGRKYLGEEGEWVGTLKPGVGDWKQMLGGLAKLYARGVEVDWASVSAGGARRRTSLPTYPFQRERHWIDRRRGHAHGALSGSRTPRLLGRRISSPALKETVFECTVSTGLFPFLADHQVHGATVLPSTVYMEVVRAAARELLGEGAHALEDVLIQEVLVLRDDAEHTLQLVLSPRGDDTRSFQLFSARADLAESSNEPWVLHATGTLRVAPRGAPAPEPVSPDVLRSRCARDVPAATLRAHFQSLGIHYGPGFQGIERIHLGSGEALGWVQLPEALASESAHFPLHPALLDACLQVCGATLLGDGTKAPEDTLYLPVGFKRLQFWRAAGAACWSHVSMRPRDPSAEGVLTADVRLLDASGVVCAVVEGLRFQRVGNSALQRLLRSGSQWTHEVRWEAQPHDAGTEAVLEGTWLVLADATGTGDALVRSLRGRGVRCVVARPGAAYAAHDGQTFTLDPSRMEDFSRLLRDASAPGTPPCRGIVHLWGLEPDAPVTLASLREAQRLGCESVLHLTQALVRGEFPVRPRMFLVTRGTQRTGQEPTPPALAQSALWGLGRTLALEHPEFSPALVDLDSRAPSTEDASLIAELLHVPRGEQVAYRQGQRYVARLARYAGSDARSAASRLRPDGAYLITGGLGGLGLQVARWMVERGARHLVLMGRKEPGEAAKESLRALRQAGAEVTLASGDVSQPGDVARVLASLAQTKTALRGVMHLAGVVDDGTLLHQNASRFERVLAPKQAGGWNLHEQTRGMDLDLFVLFSSSASLLGAAGQGNYAAANAFLDALAHHRRALGLKAVSINWGAWSGHGMAAAFASPEQQRGSEWIDPERGLEALGQAMEEGPAAVAVLPVDWNQYVQRFASSANFLRKLIEPGRVGTPGSREATLVDRLKGLPRGRQQEVLLDHVHQQVHQVLGVSLSKALAGNDRLFDAGMDSLMAIELRGRFQSSLGVERTLAATLVFDHPTIDALTHHLATEILGLEPLAPSSPGHVPDKAEAEGPSLENLEQLPQDELGALLDQKLADLEKLVGDA
>emb|CAD89776.1 BGC0001010, melE, MelE protein
MSTEQNEHSARLARALVALEKMQARLEASEREKREPIAIIGMACRLPGGGNDPASYWQLLREGRDVVTEIPSDRWDVDAYYDPDPDAAGKMYTKWGGFLQGTRLDSLDAGFFGIAPREVASMDPQQRLMLEVTWEALANAGQAPERIENSLTGVFVGIMLNDYGQLMAQRVDPSLLDAYVALGTDPSFLVGRISYLLGAQGPSVAVNTACSSSLVSVHLACQSLRARESNLAIAGGVNVILSPDGHIVSSRLRSQSPQGRCKTFDASADGYVRGEGCGVLVLKRLSEALADGDPVLAVIRGGAVNHDGPSGGLTVPSGPAQEAVIRRALANAGVEPSQVSYIEAHGTATPLGDPIEVRALQRVFEPGRSRAQPLTLGSVKTNLGHLEAAAGAAGLIKVVLMLQHRQIPPHLHLKEPTKAIPWAELPLTIPTELRDWAGVPGKRVAGISSFGLSGINAHLVIEEAPARTLTRPSSAPPAYLLPLSARGEPALRELARAYQSFLAEDGAGAPYALEDICFTASTRRGQFPNRLTVAGRSRQALVEHLGAFLRDEPHDAISHGEAATRRPKVVFVFSGQGSQWPAMGRRLMRESPVFRATLEACDQAMRAYVDWSLMEQLQADEATSRMSEIDVLQPTLFAIAVALAAHWRSWGIEPDAVVGHSMGEVAAAYVAGVLSLDDAARVICRRSILLRRVRGQGGMALAEISLAEARAALVGYEDRLSVAASNGPTTTVLAGEPNALREVTEGLRRRNVFCRDVKVDVASHSPQVEPLLAELREQLEGLRPEAARLTVYSTVTGSQTDGKDWDASYWVRNLRQPVLFSTAIEQLLASPHHLFLEISPHPVLSQSIERMCAAYPKAQVLPSLLRDEVEGEILLRSLGALYTAGHPIDWRPHYAGPHACVPLPAYPWQRSRYWVELQRAEPRAGLSAPPPSEESAEVPAASLHGEGTASRFYDDSAELERVLQPDEVYLTFGIMRRPVPGFSWLLNVYGMSETPEHKDVLLDGQRGLRSVLFGGVRWESVRKVLDFGCGYASDLLSLARRHPHLKLHGYTISAEQAAVDARRVRERGFEDRIRVFARDSAKDAFPDRYDVAFGFEVATHIADKDALFSNLARSLNNGGFLLLADFIAAGVSAINIEETASYNSSAEEWADVLSRHNFRLVEGVDISREASLFLEDPSFDQNLERVTERFKLNELVRRNFDAMRNFGKALEKGLMSYALLIIQKDEYASPSYLARVNQAKLGALTPYAEFENGGADWAEPAGQDTARAALTAPRDWFYDVSWPHKARGPGQREASRTSAASSAWLILSDRSGVGQALAERLRAKGEPCTLLHANEEKRFEQVAQGAWRGVVHLWTLDGGSLSEVLATGCESLPSLVQGLGQSSSPGARLWLVTRGAQAVGKDIPSVTLAPLWGAGRVLALEHPELWGGLLDLPSEWNASQVDALCEELLHSDGEDQIAYRAGSRHVARLVRAAPAATGPVAWRADGVYLITGGLGGLGLQVARWLVSRGARHLVLVGRTGLPEASQWDALSADSAAGRQVRAVRELESQGASVKVVRCDVGESQQVAALVGELRAGPLPLRGIFHAAGVSVHRPLVETDAALMASVFHSKVKGAQALHESTRDLPLDCFVLFSSASSVWGAQGMAAYAAANHFLEAFAGYRHAQGLVATCVNWGQWSEGGMAGSEEALRFFASVGLEAMPTASALAAMDQLVGSGAIRRTVASVDWNRFKPIHEAKRRRPLLDDIQSGRAVAASKAPERDTRSELLRQLEEAPSGRRRGVLLEHVRQVAARVLGAEPSALAPHQGFFQMGMNSLMSVELKNHLEKSFRHKLPSTLVFEYPTVDELTNFLAKELPAFAALIPAHVAPPSIPIAAPEDSAPVDDAILELLGEAQRLSETELHSLAQSLSGDGSK
>emb|CAD89777.1 BGC0001010, melF, MelF protein
MSDVMEKLVRGLSPEKRVNLAKMLLRSAGESVPESSATEPIAIIGVGCRFPGGANSPESYWKLLSGGVDAVQEVPSSRWDVNAYYDPDPSVPGKVYTRNGAFVDGVDLFDPYFFGIPPRSAVNLDPQHRLLLEVTWEALENAGISPRSLAGSKTGIFVGGATGEYTQLRADEGADRIDASYLTGTLLTFATGRLSHFLDLQGPSLAVDTACSSSLVAVHLACQSLRSGESSLALVGGVSLLLMPQGWITTSKARMLAVDGRCKTFDASADGYGRGEGCGMVVLKRLSEAIKDEDNILAVIRGTATNQDGHSSDLTVPNGLAQQQVIRKALDNAGLQPEQVDYVEAHGTGTALGDPIEMRAIGAVFGPTREKSRPLRVGSVKTNIGHLEFASGIAGLIKLALSLKHREIPAHLHFKRGNPYIPWNELPVEIPTQLTPWAAGQGPRVAGVSSFGASGTNAHVVLEEAPEVERKAEGKGRPLHVMSLSARNAESLRELASRYVKYLEAHPEAKLEEVCFTANAGRAHFAHRAAVVAENVQQLREQVEALAKGEAPEQGAVSREAGRVQEVVFLFTGQGSQAEGMGRELYETEPVFRETMKRCDEVLRPLMGESLVEVLYGGKGALLSKASVAQPALFAVEYALAKVWMGWGVKPGAVLGHSLGEYVAACVAEVMSLEEGLELVAKRGQLMEGLGEKGKMVVVMAEEGKVRQALKGKESRVSVAAVNGPRETVVAGGEKEVEGVVEELRKEGVESRELKTTHAFHSPLMEPMLEEYGKVLGKVKWGRPSVELVGNVSGRPVKGEEVSQGEYWKKQVREPVKYWEGLKGLYERGQRVFVEVGPKPTLVAVGRKYLGEEGEWVGTLKPGVGDWKQMLGGLAKLYARGVEVDWASVSAGGARRRTSLPTYPFQRERYWIDSLIPNTDTLVSFYRSVVHLLEVNSAFEVPSLRFATLREVIPGFSWISLYRPEPQEQSYRAYYDIALKANQEMARILYRGVDFSTRTRVLDIGCGHAADLVDLARAHPHLELHGCNISPDQIEVGRQRIRALGLDGRVLLHYQDSSRDQFPSTYDLVIAYQVIHHIRAKSDLFANISRSMKPGGLLIMAETMSNMVSPIEHPESTTQFVPVGEWAELLARNHLRVVECVDATQEIANFLHDAEFPKNFERVTRDSDAVTREHLHGIHMLGELLSRRLAAYGLFMVTKDDSRDVETLRRINRTQLNKQLPYATAYSQVEAKQYVVPPVPEVSASAADSETSAFAHALLNADASQRGVLLDGYLREQTANLLRMPAAKLDLSQPLHTLGMDSLLTMELKHKIHVETGVNVPLDELLEGASLARLSKSVAERLSSTGVAAPKAADWEEGEL
>emb|CAD89778.1 BGC0001010, melG, MelG protein
MMSAEELVAELSRQGVTLWVEGDRLKYRAPKGALSPETLSLVAGHKAALIQHLRQLAAEGESVHPLSRGQQALWFVSQLAPSSSAYNTSLSIRIISELDVAALRRACQALLERHGALRTTFATHQGQPIQKVHQRGTVHFEHVEVPDLAPEALRARVIQAYELPFSLERGPLMRVHLFSRGPRDHVLLFVIHHIVYDGWSLLILGDELVRHLYGAEKAGQPAALPPPQATYVDFVRWQSEMLAGEEGQRLWAYWSRQLADSPSVLDLPFARPRPAVQHYAGSSTRVSLSSALTQRLRALCEREGVTLYNTLLAAFMVLLHRYTGQEDLVVGSPTLGRTQPKFAQVVGNFMNMIALRGDLSGNPSFRQLLGRLRPTVVGALAHQDFPFHLLVERLNPERHSNSTPIFQVVFMLQPSPREDLFQGDERQPVLPGGLVLRPYELPQQEGQFDLSLELTESDSALGGVLKYSTDLFDEDAATRIVGHLEALLQGIVDAPDQRLSDLPLLSAAERHQVVVAWNDTATERPPTACLHTLFEARAERFPEATALVCGERRLSYQELNARANELAHELRALGVGPEVRVGLCVRRGVDMVVGMLGILKAGGAYVPMDPAYPADRLAYMLSDSRAPVVLCEKRSRGLLSAQDVKKVCLDDGERASSRERSNPSSGVTADNVAYTIYTSGSTGRPKGVMVCHHTVDRFFAAMDESLEGRGEPGVWLATTSMSFDISVLEIFYSLTRGFQVVLREERTTQQPVRAGASKPLEFSLFYFASDERERSGDKYRLLMEGARFADEHGFTAVWTPERHFHSFGGIYPNPSVVSAAIAATTRNLRIRAGSVVLPLHSPIRVAEEWSIVDNLSGGRVDLSFASGWHPNDFVLAPERYAGARGQLMSQIEAFQKLWRGEAVVFPNGLGQDVEVRTLPRPIQPDVAIWLTAAGNPETFRAAGERGLNVLTHLLGQNLAELAKKIQIYRDAWKAAGHGPGAGHVTLMLHTFLGEDRGAVRQKIQGPLREYLKSSVGLLRSVIGPLPHGAEFESLSEADIDVLLSKAIERYFEQMGLFGTVESCLPMVHQLRELGVDEIASLIDFGVDMESTLAGLQHLNALRERATSREEKEEIPELVARHGVTHFQCTPSMLRMLLMEAGGEQALRPLKRLLVGGEAFPLALGQQALACMKGEVLNMYGPTETTIWSSFHQMVRGESVLPIGRPIDDTRMYLVDKGLRPVPVGVPGELLIGGEGVTRGYLDRPELTAERFIPDPFGNEPGARLYRTGDLARYLPDGRIEFLGRLDHQVKVRGVRIELGEIEAALRQHPEVRQAVVLARADGSGEVNLVAYVVGQSATGVTSSALRSFLLDKLPAAMIPSHFVRLEALPLTPNKKLDVRALPAPDAPGPELPADHVAPKDALELELASIWEELFDVRPMSVTRGFFQMGGHSLLAVRMMSRLRARFGRPFPVSLLFQADTIQQLAAVLRQQGVALESGPLVRIQEKGDKPPLFFVHPTGGDVLCYAALAGQLGPQQPFYALQSLVDEQAASVEQLAARYLEEVRKIRPAGPYRLGGWSTGGLLAQAMARRLEESGEQVELLMLLETWAPETYQHADEPRALMAWFATDVLGGQGAARLDPARLDAPDEKARLGYVFERAQALGALPGVDLAELEQRFRVFAKNAQALSRYRPAPYRGKVVFLQAEEAVPLAGDSLPDPWTSWRDNLAQAQLLRVPGSHYSMLQGSHVQTVARRLTDCLDSLTRAVST
>emb|CAD89779.1 BGC0001010, melH, MelH protein
MGVHVARFKTGSEIRWGVVQRDRLVVIPGQYATLAGFLGEGAAHARRLAAAPEGETLAVRDVELLSPVTAPCNVVCQGQNYRSHMLEVGQDPEAKNFNQFFRKASSSLTSGHGDIVKPERVRMLDYEIELGLVIGRPLSGPCRVERERLHEFVAGLVICNDVSARDIQLAEGQWYKSKSFRTFCPAGPYLYLLDAEDNARVMNLKLHLSVNDQTRQDSNTSEMVYPPEETLSELSEVMDLFPGDLVMTGTPRGVAAGHNAPKNAKWIKKFLTVVMSEKELTQLVVKMQTRNPAYLKEGDVVRATISSPDGSIHLGTQESRVVAAGRASA
>emb|CAD89780.1 BGC0001010, melJ, MelJ protein
MSSLRVAALQLRSENGRVQHNLEHARPFIQRAAEQGAQLLLLPEFYPTGYLQSADVWKAGETLDGPTVRFLKQQAAQWGVHLGTSFLEAEGDDFYNAFVLASPSGRIHKVRKRRAPSYEAYWFRGSGDDPCVIDCELGRFSVGICADNHFGDMAACIEGQRAQLHLMPHCYCVPHENPKTFPSELIEASRRQMETLPVRYASHFGVPVVLANQCGPWNSPLPPPMGSMVKTDRFLGRSAIVSATGARLRALGEEEEGVIVDTVELRPADYPGDARKIAQAKGRWGWTSLGEPTFATASLAFKIGAMEWLARRSYRRSAQRKQSAQRVQSGAATPP
>emb|CAD89781.1 BGC0001010, melK, S-adenosyl-L-methionine-dependent methyltransferase, EC:2.1.1.-
MNQTKTRADRTAEGVAMWRAIGAKESDARVRNPDFMAAGFLSPVSRALLTVSPLRSWMTSYYGNKLPGAYGYATARTLHLDAIFARALDEGAEQVVLLGAGYDSRAYRFRERLSKVRLFELDLQATQERKKKRIKTLFGGLPEWVTYVPINFDAQRLEDVLPAAGFDRTKRTFFLWEGVSMYLTEEAIDQTLGFVARNSPPKSSIAFDFVDQGALKGNSPRHPGVQQWIDVLTELGHPMTFGIDENATDVFLRKRGFEVVSQIGSAEMERKYLTKSDGALLCRTSSFLCIVHAQVTAPSPA
>emb|CAD89782.1 BGC0001010, ---, Putative uncharacterized protein
MESKRGPGRTPGAGKAVWRALGYLRRYRFDTMGALLSLLMASAANLAAPQFVRQVVDEGIAHGSMPAVRAAVAGLVGVALVRGVCNFLQGYLAERASQGVAFDLRDSLFERLQRLSFSYHDQAQTGQLLTRLTNDVEQVRTFVGGGAVQVVASLLMLVGCTALLFMTNPVLALAALATIAPVLWVLRHFMMKMGPLFGQVQGTLGRLNSILQESLRGARVVRAFSGEARESARYGRVNEEYLGLNLQLITIIFTHFPWVFFFASLGTLVVVGVGGWLIFHQWLSIGELLAFNSYLGFLLLPLITLGFLANQMSRAGVSAVRIFELLDTSVEVVDRPGAQVLPPLEGRVELRDVRFRYAGGERDILKGVSFVVEPGQFVAIIGTTGSGKSTVINLIPRFYEVTGGAVLIDGRDVRDVTLASLRSQVGIVLQEATLFAGTLRENIAYGRPSASLEEVQAAAEAAQAAEFIAALPQGYDTPVGERGVGLSGGQRQRVAIARALLTQPRLLILDDSTSAVDARTEAEIQHALDRLMRGSQRTAIVIAQRLSTVRDADQVIVLDEGRVVAQGRHEELLASSPLYNEILGSQLRPEQGEAV
