# Supplementary material for: Assessing in silico the recruitment and functional spectrum of bacterial enzymes from secondary metabolism
Source: BMC Evol Biol. 2017 Jan 26;17:36. doi: 10.1186/s12862-017-0886-2 (PMC5270213; doi:10.1186/s12862-017-0886-2)
Supplement: Additional file 5: — 1005 multiple Fasta files (one per BGC that comprises enzymes) containing the sequences of the data set enzymes SM*. The BGC are named according to MIBiG nomenclature. (ZIP 6333 kb) [file 12862_2017_886_MOESM5_ESM.zip › BGC1014.fa]

>emb|CAD15506.1 BGC0001014, RSc1804, Putative peptide synthase with thioesterase and phosphopantetheinyl transferase domains protein
MMTITTDRTPPAAGAALDRNRSAYAGLADVLERAGLAEHALYLNWGYRPVDGQPDWAARELPPGELGRMQARLVLEVLGDTPLDGRRVLDVGCGRGGALALMGRLHAPAALAGADISAANIAYCRKRHTHPRLRFQIADACRLPYPDSSMDVVFNLESSGAYPDIGAFFHHVHRILRVGGRFCLADVFDADSVAWVRAALEQAGFTLERERSIPAQVRAARERASPGIWRRLDTALTALDAPGLRRELERYLAAPSSGLFQALEDGRVDYRLFHWRKTCPAAGRIDADVIARLATRSARLDAALQDRAPSAAAPQSPAPGPANASASAWFPFTAPDAQAGFNVFALPYAGGGASVYRAWTLPRRPGAAPWQLCPVQLPGRESRFGEPLIDDMATLADRLADAIGPYAHRPWALLGCSLGCKIAFEVARRFARQGRPPALLFLMACPAPGLPLGRRISTRAEADFAREVCHLGGTPPEVLADAEMMRTLMPILRNDSALAEHYVAAEDATVNVPIVMVAAGDDHLVTVEEARRWQRHAGAGFDWRLVDGGHFFLRQRRRELTDWLLDALRRGERTLPVQTTTTDVPDVPCSTPEQPRDPSRMPAPGASANLVLAPGEILVVTAPRSLAARLTPAVLSDDEQRQLARFAFDADRERYLAAHWAKRRVLGALLAAAPRSLRFGAQAGGKPYLIGEALHFSLSHSGDRVAVAVCRHAPVGVDIEQARGIACHASAARIMHPLDRIAPQCETPEDRFLAAWSLKEAVAKCTGAGLALPFDSLRLAFAGNGRYGCLLGTHAAWEAHHQHEDGVHLAVASATPWAALRILPLDAALAEG
>emb|CAD15507.1 BGC0001014, RSc1805, Putative siderophore-like synthase protein
MHDLSTAPKTYSVLVCGTRFGEHYLAALTCAERLWAARPAHLPRYRLAGLLARGSERSRALARRLGVPLFSAPDEVPAGIDIACVVVRSAIVGGDGSSLARALLERGMHVLQEHPVHPTDIVRLRELAARHGRRYHVNTFYPHLPAGQRFIDYARQSAARNRPAFVEITTSLQLLYSSLDMVCRALGGEGTFACAGPLPLDTLPGRPDAPWPFRAIQGVICGVPFSLNLQTYLDPADPDHHSLVMHRIAIGGPEGHVLLVGSYGPVIWSHPIYAPDYARSDAQASYLLSPQAHGVSRFNRQPTALTFGPARGPSLCEAVASDFPVAIHAALDELVAAGSPVHAPPWWHAHGQAWLGIMRAAGQPVMVKQPAPPPPHPDPETYLREHA
>emb|CAD15508.1 BGC0001014, RSc1806, Probable polyketide synthase protein
MTTHALTERATLVDWIEHHARARPLAEALFFCGHGADDLRLGYGALSERVRRCAAALQQRGAAGSTALILFPSGIDYVVALLACFYAGVTGVPVNLPGVSRVRRVLPKLGDITRDCRPAVVLTHTAIERASGNDLRDFAAGHGLDILHLDTLGGEAAAWVRPALTPESIAFLQYTSGSTGSPKGVVNRHGALLRNLQFLGRLTRPQDRAPEDTAVASWLPLFHDLGLIMGILLPLAYGNRAVYMAPMAFVADPLRWLEIATAERATALPCPSFALRLCADEARRAAPARTAGIDLSSVQCLMPAAEPVLPSQIEAFQAAFAAHGMRREAIRPAYGLAEATLLVSANVDDAPPHRIDVETAPLEQGRAVVHPAAAPMPAAGRRRYVSNGREFDGQDVRIVDPRTCATLPEGTVGEIWISGPCIAGGYWNKAELNREIFMAETPGAGDRRYLRTGDMGFLHGGHLFVTGRLKDMMLFRGQCHYPNDIEATSGRAHAAAIPESGAAFSIQAEDEAGERLVIVQEVRKQAGIDPRDIATAVRAAVAEGHALGVHAVVLIRKGTLPRTTSGKVRRAAVREAWLAGTLQTLWQDDIDNLAVPPTPAQETAAAPADAALLAALAPLDAARRQQHLVQWLAARAAAALGTVAARAIRPEASLFGYGLDSMSATRLAAVAAAASGLALPDSLLFDHPSLDGLAGWLLQAMEQARHLPPAPGGRDRAMPAPRPAAHRHGDGQDPIAIIGMAFRLPGENGHDADTDAAFWRLLDGAGCAIRPMPAERFRAPAGMPGFGAYLNQVDRFDAAFFGMSPREAMNTDPQQRLLLEVAWHALEDAGLPPGDLRGSDSGVFVGIGTADYGHLPFISGDDAHFDAYWGTGTSFAAACGRLSFTFGWEGPSMAVDTACSASHSALHLAVQALRARECGMALSAGVKLQLLPEIDRVLHKAGMLAADGRCKTLDASADGYVRGEGCVVLVLKRLSDALADGDAIRAVIRDTLVRQDGAGSSLSAPNGEAQQRLLSLALARAGLAPSEIDYIELHGTGTRLGDPIEYQSVADVFGGRAPDDPLWIGSVKTNIGHLESAAGAAGLVKTVLALEQARIPPLVGLKGINPLIDLDAIPARAPAHTVDWPARQAVRRAGVTSYGFAGTIAHVILEQAPQAPVAQAAGTEPTRGPHLFLLSARSPDALRRLAAAYRDTLAGTADLAVLANGMARQREHHALRAAVVASDHDECARALDRLAAPDAAAPEAVTRAPRVGFLFTGQGSQYAGMTRALYAAQPDFRAALDAADAALAPHLGRSILALMHDDAQRDALQQTAHAQPALFACGYALAAMWQAWGVVPAVLVGHSIGEFAAMVVAGAMTLEDAARLIVRRGALMQALPAGGAMLAARATPRHAHDLLAALAPAVAAEVSLAAINGPQDVVFSGSAAGIDAVRARLDAQQLDARPLAVSHAFHSPLLDPMLGDWAEACADAQSAPPRIPLISTLTGAPMTTAPDAAYWSAHARQPVRFAEALARAGADCDVLLEIGAHAVLSALAQRNQLAQPWPHPVACVASLLRGTDDSRAVAQACAELYLRGQPFDWDRLFAGPLPSPRALPRYPFDRQSHWLEYDEDAPRTPLPMQPQPERAAPRPVERYAVQWEPFAPSAGDGHASTYWIVAADAADAGPADAGRLAARLSGPARDVHVLSPSQWADAADRIADDDVVIYLAGWPARASDAAAVAGSRHVWQLTECVRTLQRLRKTPRILLPTLHGQSPDGAPCDPLQAALWGAARPLSLEYPGPAWLLADCAGESPLETLADALPALLPLFGKEEAVALRAGGWLRPRLTPQAAPERAPCVTLRADGLYLVAGAYGALGRHTTDWLAAHGATHLVLAGRRAPPAGWQARLALLRAQGVRIDPVDADLAEAADVERLFDAVAALEATTGRTLAGVFHCAGTSRFNDLAGLTTDDCAAVTGAKMTGAWLLHEQTRARRLDWFVCFTSISGVWGSRLQIPYGAANAFQDALVRLRRAQGLPALAVAWGPWGGGAGMSEVDDALLQLLRAAGIRRLAPSRYLATLDHLLGHAEHADGLPADGTCVVAEVDWQQFIPLFALYNPIGTFERCRTDTATHATAAPSALIALDSGARADAVRAFVIAELARTLRVAPSQLTPDIELLKLGMDSILVMDFSRRCESGLGVKCELKAIFERNTPGGLASYLLERLEHAPQGAVPAPAAAEPIVHAPDHAHLPFPLTELQHAYWIGRQGHYALGGVACHAYLEADAADGLDLGLLERCWNALVARHGALRLVIDESGQQRILPRVPAYRIRVANLGAATPQALAAHCDDWRQAMSHQVLDAAQWPLFDVRATHLPGGATRLHIGIDMLINDATSGQIIWDELAALYRAGGDLERAGLAPFEISFRDYVLAKYVHSEARRAARESAKAYWLGQLETLPPAPQLPLRAEALHRAAPRFSRRQHRLSAPQWQSLRDRAAASGCTPASLLIAVFAEVLSAWSTEPRFTLNLTTFDRLPWHADVPRLLGDFTAVTLLPLDCAAPLPFGQRAAAVNGAVLEHLQHRAFSAVDVLREWNRGRERQDAVSMPVVFTSQLGMSDPTKGAARASVLGTVGYGISQTPQVWLDHQACELDGALIYNWDAVDALFQPGVLDAMFDAYNRMLERLAADADAWLEPLPALLPQAQREVRARVNASTAPLPERCLDQLFFDQAARQPQAPALIANDLTWTYAQLAGWSRRLANGLAQAGVQRGDRVAVVMRKGAEQVAACLGIQAAGGAYVPVDAQTPAARLHAILQGSRIRVALTQADCLPIVRELTQALDVRVIDASHDAVAGWPDAPPTVARDPLDPAYVIYTSGSTGTPKGVLIDHRGAVNTVLDINRRFGITAGDRVLGLSALYFDLSVYDLFGSFAAGGTLVLPQPGGVRDPAHWLALATRHGVTVWNSVPALLELLLDEAEAAGQTLPGIGHVFLSGDWIPLHLPARLRALAPAARLIAMGGATEASIWSNWFRVDEVPAHWHSIPYGYPLGNQRYRVLDTHLRDCPDHVTGDLCIGGIGLALGYENDPERTAASFFHHPLDGERLYRTGDLARYWPDGTLEFLGRRDFQVKIAGNRIELGEIESALLRHAGLRDAVVDAIGPARGNKRLAAWVVPKPGDASLFETLEGDAGEHRAHWSAMITAAQAVFDRARSGALPGAPCDAASLARFWSLMDRAGRRMMLDTLHAAGLDAAQALPDAEAVLQAVRPAPAFAPLVRRWLDTLDAAGADDAPDTASDWPQLLPAAERFGLPRGALLRLRAGATQRLAVLRGEASALELFYGADSTLAPEHMTRMNPLSGVALGALAEAIRCAAQRLGRPPRILEIGARSGAAARELLALLDDCALDYTLSDPARALIEQAEREHAAPDPEPPHTVAFRVFDPEQPATAQGLPEYAFDVVVAFNALHRSRNIPALLDRVRVLLGPGGMLLAPEITRNSTFQLATVALLESGYTQFNDSRHASGDALLDAPAWCEAFSAARFAAAAALGIDPAEAAHTSGMHLLAARQADRVTRFSPRRLIEHLASLLPAYMVPQTILRLDALPLSVTGKVVRAQLPRPEAGAAPRRGRPRGAGAAPVSDDLAGIWRELLGVTDLVADDDFFDLGGDSLIAVRLIERVRHGLHAHVALPDLFEAPTLGAFAGRVAQAAPYDDPLPALEADPANRHAPFPLTDVQQAYWIGRDASFELGGVSTHLYAEIEVDDVPMARLERAWQQVIDRHDMLRAVIDPNGMQRVLPEVPDYRIACQDLRGCGAAEVSEWLEIVRLELSHEAPDTTGWPLFTVRAARMSDTRIRLFISLDNLVCDGRSMRTLLAEWSRLAREPGTVLPPLSATFRDYVLLTEQLALRPSYQRSLRYWHDKLGTLPPAPALPRGRHAADAVSPPHFTRREASLPPAQWQALQRHAAQAGVTVNALLLAAYGEVLANWCATPRFTLNLTLFNRPAVHPQIDALVGDFTSLVLLAFDGTAALGFAQRALAMQRQIWADLEHMQVSAVRVLREAARRNRRLDPVAMPVVFTSGLGVAGDGDSEMDWLGHFVYGVSQTPQVWIDQQVVERNGALVYNWDAVDTLFPDGLLDDMFRAYRDLLLRLAEQPEAWQRPVRGDLPASRWPVAAPAASAAQAAPQADAGPALAVDDAILATVRGMLGALTGRGELPVQVNFFELGATSLDLIRLRQQLMAALKLPIPVTDVFTHTSIAALAAHLRGLGAVAAHAQDGARGTETGRAPHRRHRLGNDRRRKRSQQSQV
>emb|CAD15509.1 BGC0001014, RSc1807, Putative siderophore receptor protein
MGVSTLRGLLLAGSTLGAVGAAGAQDSATAAEPADVAQLAPVVVTGTKLDASGQTADSATSVASGARLQAAGVARTDELGKLFPELTVTPRSSRAYTLFGMRGTPSSDFYSPAVTVYVDGVPQDMAYFTQPLPDVEQVEVLRGPQGTLYGRAAQGGVINIVTTKPNNRFGAQASVDVNNLTRRTDLSVRGPLVKDLLYGDVSAYFDDRPGTLKNPATGADQLDSGREALGRARLRWTPRDTDLDATLSVSHDRYRSHEEYFQAYDLKDRHAIASSPFDLTEPSLTRTVTQAALSVDYYLRGWKLSSVSAYQDRRLERVLTTGNADPENQKTFSQELRVATSGDVKRPVDGVFGLYYEKQAFERDRGIAVPGVSAFLFPGPSRSESNLRSMAAFGEGVWHATERLDLTAGLRYGIDSADIHYNRTGAAALSFAGDKTFRSLTPKVSVGYQAAPGWRVYGLYSEGYKAGGFNRIADNSAGSIPYSAERLRNVEVGFQADLLGKRLRLDGALFHSRTSNLQAQVVSGLFQMLSNVGDARATGVELNGTWLATPDLTLRAGGAWTTSKIYSYSAPQGNLDLTGKRVPYVVPLSLRASGEYRFRPQGMRGRLRWNVGMTYSGDMWFDAANTLRQPAYALLDTSLSWDINKHLTVVGYVDNLTDRAVRTYAFSLGTFGTFAQYGQGRTIGLRLQARL
>emb|CAD15510.1 BGC0001014, RSc1808, Probable composite atp-binding transmembrane abc transporter protein
MSSVEIAELQAAAGEAAQDAAAAPRKTGLAALLALAGERKGSLVLAAALSALSSVLSLAPLLVIYAVLMLIGQDRVAASALWPILGWGALAIGLRWLLLVASGVVAHLAAFDILLDLRLKVAAKLTRLPLGWITKQSAEATNKVLREDVDRLELFIAHHLNDSAAAVALPLASAVALFWFDWRMALVTLATVPVAALVQILLWKKIPEVMAQYNEVNASLSASVVEYVQGIAVLKTYHRGALASKRLTRVIDAYRAVIARMVRMTVPGWSAFTVVIGANMLSILPFGGYWYLQGSLSLELFVLCLLLGLGITRPLFALAFFGSLLRLIQDSHGRVQNLMQAPELTDAPAAGKPADSTVAFEGVGFAYGDKDVLHEVSFTVPAGSFTAIVGPSGAGKSTLAQLLARFWDVGRGAIRIGGVDVRALPLGDMHRQVAYVMQDVFLFNDTVLENIRLGQRELDEAQVIAAAKAAQAHDFISRLPQGYHTVLGERGARLSGGEKQRLSIARALVKDAPIIVLDEATAFTDPMSEAQILDALGVLTQSKTVIVIAHRLSTIADADQIVLLDHGRVAAAGTHAQLLAGSDLYRRLWRMHRDSADWRLPSAHATASADQPLEGVSQ
>emb|CAD15511.1 BGC0001014, RSc1809, Probable composite atp-binding transmembrane abc transporter protein
MNMLRAVFELTRSADRGRVRRGIAWRMAEALFATAPYAVLFLAFNAMFAGRFDAALLTTLTLALLGCVLAQLACAVAANLDGFIGGTGMMCDLRLQIAEQLRRLPLGFYARRQTGDLSAVMAENVVQVEDAFTHLTGELCGRLAIAGLTGALLLSIDWRLGLLAFASVAAGLLLFRLFKRAAGRLGRAKLDQKAETNSRLLEFVQGIKVIRAFGLSAERFDKVFNALTRLRALSVRIEVVAGAAAIGFSVLLEIGFLLVLAQAFRFSLAGHLTHAMLMMFLIMSHRFFSMMSESAMLMAQLAFYSRSFDRIAALMGEPLLPEPDASTAARGCAVEFRYVSFSHAPGEPTLRGVSFVARPDTVTALVGPSGAGKSTLAHLVARFHDVEAGQVLIGGVDVRAMRQDDLLDRIAIVFQDTYLLNDSIENNLRLARPEASDADLVAAARAACCHDFIMALPDGYRSVIGEGGGRLSGGERQRLSIARALLKDAPIVLLDEATASIDSGNELAIRQALAALVRGKTVLVIAHRLHTVADADQILVLERGRVVERGRHPDLLAGGGLYARLWAQQARTRNWRFRAAA
>emb|CAD15512.1 BGC0001014, RSc1810, Probable polyketide synthase protein
MTSLTPEAFQQRYGDTLPIAVIGAGCRMPRADDIFAFWHRLADGEDLIARFDARQLADAGIDPALLSRPGYVPAAAVIEQADRFEWSFFGYSRQEAETIDPQQRIFLMCAWEALEMAGYPSATLEAACPGARIGVLGACKMSSYPAARIENTQEIASPRTFGRLLGNDKDYLATRVSYKLGLTGPSMTVQTACSSSLVAIHLACEQLASGECDMVLAGGAGIGFPQESGYFHREGMIFSPDGLCRPFDAHADGTAIGNGAAVVLLKPLDRALADGDPILAVIRGSSVNNDGRAKAGYTAPSPEGQARVIADALALAEVDPASIHLMEAHGTATPLGDPIEVEALRRAWGGPTAQTQYCALGSVKSNLGHLDTAAGVASFLKAALALHHGQIPPSLHFETPNPALDLASSPFFVPQTLLPWPDTPTPRRAAVSAFAIGGTNCHAILEQAPHVAHDGAAETGLPRLLVLSARSETALRELARRHAWRLDDLGSQVALSDYCATAVHHRSVFDWRLVLVATDAASFIAQLHAFAEQADGQAQAVQAPAGCAVRAWMAGAGDDALLAFAREQAVQPCPDWSRHCPPPATRVLLPTCPFEGERCWFEGHEAQQPPASPASEDAPAHWQAAVQAGRHAAATLGGQLDLSGLPREAQGVDALHATYVGQAFAQLGVFADTDAWLDVEACLARGGVPARHRDLLGRLLRDLASAGALDARRIDGRPHYRNLRPRPMQDAQPWLEAMRALGYGQLAPLVERTGPRLADMLTGKRDPVGVVFPGAATDDVEHMYQEQPNSVYLNRIAAATAAALAERRALRILEVGGGTGGTTRDVLAHLPPGACERYTFTDVGPLFLQRARIKFADAPFMQFQIFDMNAPAVAQGLDPAGYDLIVAANVLHNAADLRRMLANLGTVLAPGGVLLMREITAPKKLFDFVFGPLVPPIDDTAARAGELFASEAVWRAALADAGFTRAEAFPDRASPAGALGEQILIAHGPVARHDVSTAPVPVPQTAALSGGVRQIDLTVEDPAPGQLIARILAALPEPGRLRLDDLQWRLDPAGAPLPLRLSLLVADDVLHVGIHGTPHGMQPLLRASLARPRALPARLHAMAGTTLGLGDDARGPALLDAALSAVQAPDGRPHTLRNLKSLYWPAPTGPARDARLLRQGERATVCDAGGTVLLAIEGWQDAPPLSAPWRGGEAAGMLYRWRWTPVSAPACATAIRRVMWLGQNSIAERQQLTEAFGCLGIACTFGNPADLLRDETRLPDWLAGADRADAICYAPLYHAQARAEAILDEQVEALRPLAMLVAALGARSDPPRLAVLAPHAFAVEDSDTAAGWQAAGMSGLLAIAQQEYPALQTLLLDSGASAPMGFVPALAAWLACGAVPVGALRGTQHYVQQLIPAAPAPCLAALPPGRHVLIGGLCELGLALADWLAARGARELAILSRKPPTAAQAARLAVLQAQGVDVRLDSRADATEPPAFDAALMRLGGSAPVGCVFHLAGIVRDAPLAAADWRDWQATLATKLVPALALHAREAHLRPAMTVYFSSAASACGPAGQGAHASANAALEGLAHYRSRLGLDTVALAWGFWGDIDAERRRELAGRLAARGMAGLGTAHGMTLMAQAMAGPEPFYLPARIDWPRFATMATRAQAERFGPCWQAAARTDAAATESPARATAQPVDSLFDTVRARVAEVLGRDAQAIPAEANLIQLGLDSLLFLDLSERLGKQFGVSISAETAFKANTLNAFVQALAAQLGLDDAGTDVRRQDTLPAEAPPAAPATLAAGLRQGSGAVDIAAVRQYLRAGIATLLHCAPDTITDQANLIQLGLDSLLFLELCETIARELDVRISADTAFRAGTFEALADGLAQALGVRRGGTGTQAPAAGACGLRMALTELEQSQGGWLAANGDMLPRPDAPGTPLPLPGLRGLRRQLRESDVPQQLYVEYDKPADFPLARFEQAWNRVVERHPMLRATVSADGLLRILPEAPRTVIAHTDWRGQPAAERDAALAALRETLSRQPFDLAQWPHAEWRASRLDEATLRLHLRLDTTLVDIESLRILLRELFLWVQDPARALAAPRFSARDYYAGEAALRLTDAHARQWQAYAPRVGQLPPPPNLPLRQEAGTGARRFVIWRDALPRDAWLALRAHAEQAGLSGTAALLAAYALALAPWSDRRAFTLRLDYPDRRPVHAQAMNVMLDASASALVPCALDAGSFIALARACAEAIAGRLAADLVGTETLLSAHCAQHLGAGHPARLPPVAMTSLLGVRSAYSIPETSDPLLGMPTHEYASQPDTWLHFQALEEASALLYNIDQRADWLPDELGETVMLRLRLVLDALAESPAAWHAAPLELVPADADIAGFAAAMTRLLDAGGMAVEAVARD
>emb|CAD15513.1 BGC0001014, RSc1811, Putative siderophore synthetase protein
MRGLHSDSILPAKQVSAAWLHDRGAGKGIDMRPDRDGNMREAMASMEGDHQHRRAVERAAGFERALRQIQLAAPPAETAWLQVGWHDTAMLPVLARRYGAHGRYCIEVDSSLQASRLRREHPGVEWRVPAARPRPDGHLAEPGGMGMPRERYDIVLADLRELAAPARGPMLRRLSSLLHDHGKLVVCQAQAQPQTTPGARPEDAIVARGDPRADAAHWVVLDRSDADATPGAPSAQAGPGDDTFALTDIQHAYWIGRGQALALGGVSCHVYFEWVSPDLDLQRFEQAWNRIVARHGMMRAVLTPDGRQRILGTVPHYAIETEDLRAQPPDRVAARLAQKRAGMCGQVLDAERWPLFDLRATREPAGVTRLHLDLDLLMFDVQSFHILLAELERSYRDPAAQLPAIGLSFRDYLLAGRDAAGEAAYLADKAWWQARLPEIAPPPRLPLARVASDVARPTFRRLQHRFDPQAWQRLSAFAAEAGLTGSSVLLTAFSEVLARWAGDGRFTLNLTHFNRRRVHPDVERLVGDFTSVLLLTVDCNAPLAFAQRAAATQAQLWASLSHTRFGGVEVLRELARHRAQDGGGMDGGSLMPVVFTSLLGMDLDLLVRGADLLGEPEFLYTCTPQVWLDHQVMVRKGTLEFNWIVIDDLFPEGMVDAMFEAYCRRLDHLAQDAAHWQQPMPAELPAAQRAVREAVNRTALPLPQSPLHAGFFRQAVAQPHALACATAHASETYAGLAARALAHVRTLREAGVMPGDLVACAMPKGIPALAAAIGIVAAGAVLVPLASDMPPARMQAILDGAGVKAAFIAQADFTRPACASPVAWLVSPESEPAVYASAALQREIDAHVASPALDALAYIIYTSGSTGTPKGVAITHGAAGNTLEAVHALLGLTPDDRVFGISALGFDLAIYDVFGMLSRGGAVILPDEAGMRDAAHWLDLAHRYGVTVWNSVPALLAMLVERAASSGRGLPASLRWVMLSGDWIALDLPARLRALAPHTRLAALGGATEAAIWSNWFEVGRVDPAWRSIPYGFPLANQSYRVLDAHLRDCPDWVDGDLHIGGAGLASCYWRDPQRTAEAFITHPASAERLYRTGDRARYWPDGCIEFLGRVDSQVKLGGHRIELGEIEAALTQHDGIQAAAATVCATAGGGQQLAAFVVPRHAPASADGAAHDAAWQALAAACASAAAALPAPAKVASLQGFQQETERLAPILVLRNLRQLGVDVPQGAVLERDTEMARLHIAAHYRRLFDAWLRMLAEQGWLAAEGEGRWRVLRAFPALARCERLIAESRAIVTAQMDWVHDSQGLTDWIFDSAARVPSVLREAAHAAGLVFPEGDRRAAESLYQRNIVADYLGAVAGAALAPLARERKAALRVLEVGAGVGGLTAHTLPALHAADPDAEYHYTDVSRFFDDIATAKFGHYGSLRLGRYDINRGAAEQGHAPASFDAVLAANVLHNARDVTWTLRELRGLLRPGGVLILHEATQDKRLQWVTAAAVLEAAAHAGRSAPGAGQAGRADDSPLLSAQAWEQALQASGFDRSRAFPAPDSPMAFVGQQVFLAWAHTPSGTVDLADVRRHLAERLPRYMVPAHLACIAQLPLSANGKVDRKRLPYPMPHDAPAGQPGAAGEPPAPGMESTLARHWADTLHLSLDTLGRDSDFFLAGGDSLLVTRLAARLGDALACAVPIRMLFQHSRLAAQAEALDTLRRQPAQAGAGSPVFPLGPPAARTLVCVHASDGHAAAYRPLAAVLAGTVQCVALQSPGLEAGQAPLRSVEAQAACYLAALRAGREAGAQAPWHVLGWSMGAYVAVEMARQLAQAGECVAQLLLVDPAPQEAMRAAARSEYDLLLSLAPEAVRRELAEQVGSADAFASLPPARRLAHWRAGLRLAAPSPADDDAALERMVAVLLANVTAMVDYRLPILDLPTVALYQASEHPAGWGDVIAPWRDVFPRGIQAETLAGTHWSVVGAEVLGPVLAQRLREGGAAAPATPAALPREARQRHPDSAP
>emb|CAD15514.1 BGC0001014, RSc1812, Uncharacterized protein
MPDILDTAAWPIVHYTMPNHVPAAEAGRHIAAFDALLARGEPYALIFSGAELPQDSKHFMTLYARWGKQHFAEQKRLCRGAIRVEPDVRKRESFWRKAMLYLMSSRAPYPYRIVATLPEANALARTWMAGDGDKPAGH
>emb|CAD15515.1 BGC0001014, RSc1813, Probable transcription regulator protein
MNCPRSHFRLFHQTLRQTSTGAGVKLNDIDCTPQENQLVVAESLPGLTLCVLLEASGHSILADRTCIPFTSDQVLLSFSPTASVSENYLPSQQKLRAIDAHFTAEALGKFEMAEIRQVFTRIAAAASIRPAGPDSYLYQLCASPAIRAIAEQIFRCRALAGVQQLFMHSKAFELLSLTVETLLTSLEGGKPQTMQRRDYRKLDRARELMLARLHHNWSLAELAQAVNLNERKLKEGFRMLYGNSVHAYLQEKRMQAAAHLLTQTELSITEVVLQTGYANPSHFSKLFRRYFGMSPREYARQNL
