# Supplementary material for: Assessing in silico the recruitment and functional spectrum of bacterial enzymes from secondary metabolism
Source: BMC Evol Biol. 2017 Jan 26;17:36. doi: 10.1186/s12862-017-0886-2 (PMC5270213; doi:10.1186/s12862-017-0886-2)
Supplement: Additional file 5: — 1005 multiple Fasta files (one per BGC that comprises enzymes) containing the sequences of the data set enzymes SM*. The BGC are named according to MIBiG nomenclature. (ZIP 6333 kb) [file 12862_2017_886_MOESM5_ESM.zip › BGC1015.fa]

>emb|CAD29792.1 BGC0001015, mcyT, Microcystin synthetase associated thioesterase
MQIDQLKPNLTPTANSWVTYPKPNPEAKLRLFCFHYAGGGAAIFRSWIDSLPSTVEICPIELPGRNSRLRETPFTQMEPLIQALDRAILPHLTKPFAFFGHSMGGLVSFELARLLRKEYNQSPLHLFVSGYRAPQIPDRTPQIHALPESELIKELRRYAGTPEAVLENAELMELLLPTLRADFSVVETYSYKDLPPLDCPITAFGGLEDLKPNALEIEAWREQTNSAFSVEMFPGDHFFLHSAKSLVLECLGKSLLIIDQGIN
>emb|CAD29793.1 BGC0001015, mcyD, Polyketide synthase type I
MEPNDLKNLSDHEKSIQTRVFKALNEAKERLKAVEAKQSEPIAIVGLGCRFGNNIATVDGFWSFLKAGGNTLRELPNDRWNRDDFYDPDRSKPGKIYVSQGGFLDDVSKFDPHFFGIAPKEALHIDPQQRLLLEVAYEALENAGMATPTARIGKTGVFIGITNNDYARLIAPEDDYSAIGAYHISGNHTNAAAGRISYLLNLNGPSLAVDTACSSSLVAVHLACRSLRSQECRQALVGGVNLILTPEVPIALCRNQMLASDGKCKTFDESADGFGIGEGCGVIVLKRLSQALEDGDRIWALIRGTAVNNDGASGGFTVPNGTIQTELIGEALTDARLNADAIDYVEAHGTGTSLGDPIEIKAIADALCVNRSKSQPLLVGSVKTNLGHLAAAAGISGLIKTVLSIYYSEIPAHLNFNNPNPHINWDILPINIVTKSCPWIVNNGKDKSAVVSSFGASGTNASVILSEPPQDQPLIPKTSPILITLSAKDPERLRIFASELIADLDQKPDRNINDIAFSLNTGRFSHKHRLSLLVSSLDSLQKGLEIFLSSNLEENQKQVIYGEAQSNPKIAFLCNDQEEIVPRMGEDLFTNEPVFHDAFIKCDRLFQKHLKFSLEDLLYKNQALDSQHDPLSVQPILFAFHYALCELWKSWGICPAAVLGSGLGEYLAAQQTGVFSLEDAVKLVASRAHFLSQKLDQRELADFQKIAEEVTYHQPQLTLIANGELANKALTTSAYWGQQFTEPKQVAKGITTLHQMGYQIFLEIGTYPDLINIGRQNLAENSILWLSSLVKDCHSNQQMQIVLGELYIRGVNIDWKGFHHSHAGRKISLPNSPFIRKRYWITSVNHQPKAISKGNNYSSGHPLLGDRFPSPLSDLQYRGSISQRQPAFLQEHQVFNQSIFPGSALIEMALAATQNQTIILENIQFKKALILTNKEDILQLIVTDKSWQIYHQVEQNWEILVTGEIDQSKSINSTVDNLEKIKVNCPEEVEINSFYQTYQKAGVNYGSNFQLIEQLRRGNNTAFAQIKLTDTLRLEAKKYHFHPAMLDACFQVIAAILFKQESSVTYVPVRIAKFQFFRTPDDIVISAARLQQNHDHPLMIISDIDIYSPQGELIASIIGLELKPVQSQDIIPQENQPQTYLEEWIPLVPLLANGRDTLVTPDLIKAQIQPAQLEQQLADKLPQYERLLEAMESLSVTYIWEALKQLNWQPKLGQTYPEEQIAIQGEIVEFYRPLLSRCLEILAEEKIVTWQQNGWLLTKELETLSSQSQIQDLRQQFPDYSAEINLIERCGLALAEVMRHQIEPLELIFPQGDINAIALIYSEAAGAKLMNQLVAVTINCAIANLPSNHQLRILEIGGGTGATTAAILPHLSPEQIEYVFTDISSSFLNRAKENNNNYSFIQYQTLDIEKNPFNQGFFPGSFDIIIAANVLHATADIQKTLENVRSLIAPNGLLILLESTGARRWVDLTFGLTEGWWLCSQDPLRHGYPVVNTEAWQNLLTEHQFAEINIIEPSQPQTRNLLKQSVIIAKSSDRLIPFHAKPDWNQIIFADTQGIANNLIPPLQQRGVGCSMLFPEDINPDSAEDYLSVLQTLLTPETHQILYFWGLEKIAGEIDQEVEIHCQRFLFLLQALLQQKNPPDLILVTQGAVPAKEIKTLTSPAQSSLLGIAFSLVLEHPELNFRAIDLDPNEQNLAEKLFREIYSNTPENRIALRGEQRFCPRLVQRKLAAGKINFSPDGYYLISGGTGGLGLATARWMIEKGARHLVLCSRSGAKAINPENLASLQSNLVDIKIKDCDVTDAEKLHILLEECRSEYPVRGIFHIAGTLDDTTLLRLTPESFNYVLAPKVKGTWLLHKLTLNDPLDFFVCYTSAVSLIGSAGQANAAAANAFEDAFIYYRQANNLPGTVINWGPWSEIGAAVDRNVLERLASKGYAAIKPNLALNTLEKILFNQIIRAGVITIDWQRFPYINQNFYQNFRSQAKPQTSNPSSDILKQWQTLPIKQRSSWLINHLSLCVSNILGHSNDETIAPQQGFFDLGMDSLTSTELRNLLQTDFDCSLPSTIAFRFPNVETLADYLLREVLDICEPILTPIPEKIPSKIHQKQIKESTPDKPQIEEDPIVIVGMACQFPGGANNLKSFWELLEQGKDAVGEIPENRWDMKIWYDPDPDKAGKIYSPYGAFLEQIDQFDAEFFGIIPREAIAIDPQQRLLLETAWQALEMSGQNPQKLRNSQTGVFIGCMTQDYAQLSYSPKAINAYTGSGTSVSVVSGRLSYILGLQGPSMTIDTACSSSLVAVNLAYNALRNGECDLALAGGVNVIITPVISLIESRAQMLAPDGHCKTFDESANGMVRGEGCGIIVLKRLSQAIKNGDHILAKIYGTAVNHDGPSGGLTVPNGAAQEKLLYQALKTANLQPEQIDYIEAHGTGTALGDPIELESMAAVFGKRPPNQPLVIGSVKTNLGHLEGAAGIAGLIKTVLALQHHKIPPHLHFKKPNPRFDWSSNIFEVPVGGKTWNPSERQGIAGVSSFGFSGTNAHIIVGEIDSSLPKKSEPNFYLLPLSARSEKSLQELTKNYQNALNGSGNFADVCFTGTTGRAIFQHRICILAESMTTAQAALVSFQKGEDSQQLITPILSENKLKIAFLFSGQGSQYSGMGEALYHREPVFKNTLDLCNEILEPILEKSLLDLIFKLPNSQLLEQTQITQPVLFSFEYALAKLWQSWGIEPSALLGHSIGEYVAACLAGVFSLEDALKLVTQRGRLMGELPQNGSMTAIYADYETVVAALTSYQNQVNIGSANGSITVISGVNDIVDRLEKIFIDQGYKTKRLAVSHAFHSPLMEPILDDFAKVLENISLHKPSLTIISNITGKPIGQEIATPDYWVNHLRSTVQFSQGFQFLIDSGYRCFLEVGSKPVLLGMARLISPNQEILWLPSIVPGQDEQAQMYRSLATLFVNGYSVEWTQVFKQGKRISLPTYPFQRERYWISNSEFSIPDIKTNLHPFIRDFKKLATGEIVFEGEISSDQPNYLQEHKVFEKVLFPATGFIEAILAASQKILPDNLIILQNVSIHQGLLLSETPIILQMIFKPQKLSKQSYSFEIFSHNPTVDQWILHVTGEVESNNLKGVAESEFKKDATEEGEAVSISRFSELYQQMGISYGKGFQGIQELFSLKNGSQAKISIDHSLADQRYCFHPVLLDACLQSIGAAFSEIHGQELHLPYGFSSLELFRDPGDQSLAQVDVKSDSQGEMCVDVDIYNQQKQLCARFTNLKARRTKPEILQRLWQETEKNCFYQIQWKKLDLLPTVTNNLNNSWLIFVHPKTALNPLINLLKKAGEKVIIVEIGNNYQCYSQDYFVINSAENTDFQRLYQQAYPSGELPTGIIFSWETVSFAEDTESFYTSCQAALNLIQTLTNNWQKLPDLWLITRGANQVLEDPSLEPQQSYLWGLGAVINQEYPQMRCVCLDLSTTKEAEEAELLFNQLHTSNNELRLALRQGNCYGARLVSAPPVHGGFGGAIPAAQKQQFVSKEGAYLITGGLGKLGLLVAEWLSKMGASHLVLCSRNIKSQPELIASFAEKGTEITIISIDISSPVEMERLFSRFGTDLPCLRGVIHAAAVLDDGLLVNQNWQKYQNVMRPKVEGTLLLDHYTRPLSLDFFISFSSAAVILGSPGQSNYAAANAFMDALMQQRQSLGLPGISINWGAWNTGNEIEQQRFANWGIKSLSADTAFKYLNSLILGNVVQGVIIDIDWSIFNQSFNIKQPFFAEVLTPKAQKPENSAKLLQKLKSISIDERIPTLSQGIEQILREVTGLKANQVIPQQTSFLDLGLNSLMVIEFKNRLENDLGCTLSASIIFDYPNIFSLSAYLRAEILAGDLDFEIKTDAPTESLNPYDSLSEEELAILLNQKLIELD
>emb|CAD29794.1 BGC0001015, mcyE, Peptide synthetase
MVQNTDYKKLIATTLTKMEVMQARITELETGQREPIAVVGMGCRFPGGITSPEEYWNYCQAGLDAITEVPKSRWDSSKFYAKEPTPGKINTAYCGFIQQDITEFDARFFSISSREATSMDPQQRLLLEVTWEALENANLPPNNLANNTVGVFVGITSVDNAITVYNSSYDQIDSFFGTGNALSAAAGRLSYFFNLRGPCLSIDAACASSLVAVHQAIRSLRNRECEVALVAGVNLILNPAITINLSQSGMLSPDGRCKTFDASANGYGRGEGCGVLVLKTLSEAQKKGDRILAILRGSAVNHNGAAAGLTVPSGPAQQELLRQAIADARITPEDVGYIEAHGTGTSLGDPIEMNAIASVYGKRSQPLYVGSVKTNIGHLEAAAGMAGIIKTILVLQKGEIPAHLHFQTPNPLINWQDNSIKIPTQTIPWPNSNKIPMAGVSSFGFSGTNAHVIVEKAPDIKITEIKQPLPSHLLTISAHNKTALQELARRFSTRLESDPEIGDICYSVAVGRAKLSERLAIVANTLPELQQRLVAFADQNPLDNLTFYQRFTEEKQPKVVFLFTGQGACYPGMGDQLYQTEPTFRQYIDQCAEILARYLEYPLPEILFGKHTDLLNQTAYAQPAIFALEYAVAMLWKSWGITPSLLIGHSVGEYVAACIAGVFSLEAGLALIVKRGQLMQTTKIGKMASIFADEATVISLIQNYSNTVAIAAINHPQQIVISGESASIEEIIINCKQQKIAAQYLSVTQAFHSPLMESILNEFEQEAPGQISYHRPQILLLSGIDGKILENAPDASYWRQQCRQPVQFLASLNTALNKGYNLFLEVGSRPILAEQGRRYQDGAIWLSSLNRGLDIWQTILSALGQLYLNGVYFNPEKFNQNYGYKQVRLPNYPFQRKRFQFQPNIVEETTQITEIYPEPETNKITELKVQNMQKHQLEIRQQLKSILALLLKENQNDIRDDETLLNLGADSIILTDFSRKVEEKFKVKVKIDQLFTDLQTIADIAEYIYNSIEPKNLEPSSEKTKLNQAEIVNFDPEINNYIEVISQLQPIATAYIIKALETLGKKLNPGETWTTESIKQTLPIAPKYQVLVTRYLQDLEQANIIQNQGNIWTVKNLPASFSLPEAIENLQKTCPSAKPELEMLQRCGENLAEVLKGNIDPLTLIFPEGSVTHAESIYGNSPVSRLMNQRVAEAINLTLNNFSPSINPYKIIEIGGGTGATSETILNNLNLNRVSYSFSELSPFLLNQARQKFQSKYNLNFHQLDIEKSPISQGISSHSYHIVVAANVLHATQNITETLTNIRELLLPGGYLILLETVENNSWLNLTFGLTPGWWRFQDKELRSDTPLLSGESWCSVLKRCGFATANSFSKQNNISIYNGQELIIACAAAEILPIPQTPKATQFQAVTSGKEALMMAQLQSLKDLKDLHEKTIIKQLEILQSVGITPNIITEKPIIQTEIIPSQNYQIETVSPAQREQTKLPQKPSSPSLNPLALKLNESKSLTEKQQDFINNLQTIYNQKTAKSKAYSQNSRQTMVDVKPTIDFRMTLKEFQYPIVSESAQGACFRDIDGNDYIDLAMGFGVNFFGHSPDFVIAAVQEQMQQGIGLGMQSNLAAETAALISEMAGVERVAFSNTGTEAIMAAVRIARSRTKRPKIVIFSGSYHGTFDGILARVGEDSTSIPVSLGTPSGMVEDVIVLSYGVEESLEIIAAHSDDLAAVLVEPVQSRKPDLQPQEFLQKLRKLTQEKGIALIFDEIITGFRIAPGGAQQWFNIEADIVIYGKAIGGGLPISMICGKADFSDTVDGGFWKYGDDSHPQTELTAFGGTFCRHPLALAACRAVLLYLKEQSPTIQERVNQLTQRLATEVNQFFQEIGIPIRIVNFGSLFRFEPFGAYSLFLQPIELPLFYYLLNLKGIYTWEKRVCFLSTCHTNEDIDKVIATVKSAIIELQQGGFFENAKLLKVNKQDKNVEREDEDGRENLNPINQQFPTSEAQRQLWLLAELDRNASASYNVTASLELRGSLDISALQEAINQVINRHESLRTQILEQGEVQEVINSVKIQLTLINLNDEQNPQAMALGLRSQFSKKPFDLSIAPLFDVILIRLNSDHYLLSLKTHHIVVDGWSLGLILNEIGQLYSTQIGATTDPLEFPMQFRQYLALREQEAQSPQMLEHRDFWLKTYQGEIPAFELPTDFPRPAIKTYTGGQESKIVTPELWQNLQTVGRQNQATLFMTMFAAYTAFLSRISGHNDLVIGIPISGRQIEGSDQLVGFCSQFLPIRIKVDITHSFVEHLQRTKQTLIAAFRHQSYTLEDLLAALQLQRDFSRSPLISVSFNIDPSLTLPDFEGLKVSLPPEPIGYTPFDVGFNFIEVNNNLIIYCNYNTELFKQETIKQFLESFEILLDGVINNANSWLHQLPLLTKLQRENLLAELIGETRELPENATIIDDFVSQVNSTPNAPALVCGETTLTYQELNQKVNRLTHYLQHQYQLGAGKIMGLMMGRNQNLIISILAIFKTGATYVPIDAEYPNNRIDFIIKDSGCHVCLTESNLISRIPQEIETICLDKIDNILAKYGNQEPNIPPDSSQIAYIFYTSGSTGNPKGVMGRHLSILNVIQSLRLTFNLDKYPEWRYIFTAAVTHDPSIRNIFLPLTIGAPLYIYEVKYIGHLVSFLQENQINALHTTPSIYREILALLEPGETISSLKYISVGGEKLDRETALALRQLFPGEIVSNVYGSTETCVGVSQYKINENLDTDVPLGQVFHNNRLFLLDEFNNPVPLHIVGEICVEGAALASGYHNLPQITKEKFKPGFFDQKTTMFRTGDLGKQTAPGVIEFMGRKDNQVKVNGYRIDPEEIEYQLNRYPQIERAIILPISVNNQTQLSAYCQTDKQIEISEIREFLANFLPVYMIPSYFIFLKQFPLTKHGKLDLNSMIALNETGKSTQVNYVAPRNNLESNLVRIWEKILTKHPIGIFDNFFEIGGHSLMLSRIVTHVHKELNVSVKLADFFKVPTIAGLAVLVSKTEYDYQEPIPTIPLQKSYPMSHGQRRLWALEFLDQNHNAYGMPSVYQFNGNLNIAAFENAFQQLIQRHEILRTTFSLIDNQPRQVVHNQMNFGIKQIDLTNYLETEQAKLIAEAISHNAKTTFDLEVGPLLRVNLLKLSQENYIVLFNMHHIISDGWSAGVLIKDFLGHYHTYRQQNSELLPPLKIHYKDYTDWQENQLKTSKLQAQRDYWLTKLTPAPQHLNLPFDYPRPAVQSFQGNTVIWKPNSELIEHFQILIKDKEASLFMGLLTLVKSFLFRYTEQNEITVGSPIAGRNHPDLESQIGFYVNTLVLRDQIRADDSFLNVLTTVKTTTLEAYENQEYPFDKIVSDLNLPRDPSRNTLFDVAVALQNNQNVDLALEGITVNSIDPEMTTAKFDLEFIFVEEGELYLKLIYNTDIFINERILLMINLLENLMEQVIKYPDKPLIKLSLESSNFGQEYSDLFAEDFNF
>emb|CAD29795.1 BGC0001015, mcyG, Peptide synthetase
MFKHSISSGGQLKDNWRTLSAVLANAAKYENQGIPYIGNDVTEYFQTYQDLYNDALNILDGLDQRGIKLGDKVILQIAKNKDFIPALWACFLGGIIPVPLTVAPHYELENSAVKKLENVWKILEQPLILSDNELITEIQKLETQSHLKGLQVVSIDYLRSIESQSNSQPDKTSKKCYSLPDLTPENQALLLFTSGSTGMPKGVMLTHNNLLSMSAGTVAMNNFSQQEVTLNWMPLDHAGAIVFLGIMAVDLACDQIHVPMELILRQPLKWLELIQNHQATISWAPNFAFSLINQQSEQLNQSSYNLSSMKFLVNAGEQVSIKTIRLFLEILEKHQLPDRAIKPAFGMTESCSGITWSVGLSQDKLTEENIIISLGKPIPGATIRIVDQENNVLPEAEIGRLQIKGKSVTKEYYHNPELNQEVFQDEGWFTTGDLAYLLDGELFITGREKQEIIINGINYFAHEIETVIEELEGVNVSYTAAFALFDQIQETDLLIIIFSPESEHFEQWVKVVRKIRSHLTQKVGIAPAYVIPLETNLVPKTSIGKVQKSKLKKDFEQGLFAGRIQEINQYLESDRQKNRSLPQSENERQIATVWCEVLQLTSVGLNDNFFELGGHSLHLIRVHNQLEKLFNRQLPIAEMFKNSTVATLARFLSKESNSTPATQQKSRQRAENRSRRQQETHDIAIIGMAGRFPGANNLTTFWENLQNGVETISFFTEEELLESGVSPELFNQPNYIRARPIIDQVEYFDSEFFGYTNREAELLDPQQRLFLQSSWECLENAGYNPNSYQGAIGIFAGASMNTYLINNCYPNRGQLDSNDELQPFTLDSMGGFQTMVANDKDYLTTRISYKLNLRGPSINIQTACSTGLVVVHLACQSLINGESDMALAGAASINSPQKIGYLYQEGLILSNDGHCRAFDSQAQGTIFGSGVGVVLLKRLPDALADNDQIYAVIKGSAINNDGGTKLGFTAPGGEGQISVAAEALAFAGVDANTISFIEAHGTGTTLGDPIEVDALAKAYGAANQGECALCSGKTNIGHMPIASGCGLIKATLALKHQIIPPTLHFQNPNPQIDFSKTPFYINTEAIPWKTKQQNGQELPRRAGVNSLGIGGVNAHIILEEAPTIIPQQNQTKRPINLLTISARTPQALKDLANSYVEFWENHPESDISDVVFTANTGRVHFSNRLAVIGSENSDFITKLRQFGQLDQGLIIQGQVDEKQPPKIAFLFTGQGSQYAGMAHQLYQTQPTFRQTLEQGESIYQKLTGKSLLEIIFANSDEILTQTSYTQPALFIIEVALAQLWQSWGIEPIAILGHSLGEYAAACFAGVFDLESGLKLVINRGRLIGQFPDNQGAMAAIFLDQKSVLEQCQNQGIKIAIAAINTDQHTVISGDKKSIQQLCEHFNNTGIKVRQLKVSHAFHSPLIEPICEQFKTILQEITFAQPQIPLISNLTGEIADDSIITPEYWLQHLLHTVQFHQGVLSLQSLGCDTFIEIGPQPILLGIIQSSISSSNPLILPSLRSGFSDWEVLLESLGKLYVRGLDIDWFSFNKDYHCSRCSLPTYPFQQSRHWIPLKTQLPTVTQESSLVKMLSNKNTKSLMQTLLETGNYSETEKQTVSAIVQQLIQLHHQQTNNFDFENLLYQVKWFPDNLATQKSENLATIQADLDVYMEKQIQFASLTGVSLAFAEMEKLSVDFIIKALKDLELFQLNTLLSPDDSFSQAGIKAEYKLLWNHCFKILAETGILEKQDSGWKIINKPQQSHPDLTVENLINQYPNALIELTLFQRVAANLAAILTGKIAPLSILFSQNEKIGAAEFYKNTSWAKVLNLSISKAVELLLSNYSPSEPLRILEIGAGTGATTHQVLNACKSDQINYTFTDVSPFFLETARENFTQFPNINYQVLDIEKDPKSQGFSLNSYDLIIAANVLHSTRDLQAETLPHIQSLLRPGGQLLLLELTHQSKWIDLIFGITQGWWRFSDDHLRSHHPIISASTWQSILLKSGFAQAEFVSPDQKIGSALFQQSIIIAQNPRQASNISENWLIFTDSHPEKDHLPRFIQAQLSKNYGSCTIIYQGQNKIKLSQFEYSLNAHQPEQIKAWFAENPSPHRIIYLLNDNHQDQPESILLNRCHYLLNLLQAIQKIPNSPKLFVVTQGGQPFELKQPTFVTQSPLWALGRVISLENPELWGGMIDLDPSADITQNIADLLLGLTHSISEDHLLFRNGQAYLGRLVPSTSPPTKPLTIQAEATYLITGGIGHLGLALAGHLVDLGAKHLILTTRRPFPPSSEISTEFAKIMENLRILEQKGVSVEVCQADVGDFEQIQAIWAKIEKTAYPLRGVFHLAGVSGRQAQLSECTFADLEIVFQAKVRGSWNLHRLSLATKLDYFVLFSSAGAIWGAKAQGLYDAVSNSMDSLALMRHLQGLPATTLNWALLAGNGIVSPDYEDWLKQIGMKEIDLDRAFSVMDAIIESNQTQILVADVDWVRFKNIYEFQGDKPLLKKLGQSQNIIKSVQDSSSTRRLLEDIAPGERREHLFQYIGKQVGMILGIKQMPDPEQGFSEMGIDSLLSIELKNRLEKGLEVTLPASLVFDFPNIRRLVDYLIQQVLGWQVQTIVQTTVDSTEVQQDVDADLILRELSELEDFLSD
>emb|CAD29796.1 BGC0001015, mcyH, ABC transporter
MQTQVSSQQPLANFNKFWDALKVISGSYWYPTDPKGRSFSEVIRSWGMLILLVLLIIGLVAANAANSFVNRYLVDVIIQDKDTSKFFTLVSLYGLGLLLITLFIAFSKFVKKRIALNWYEWLNQQILEKYLSNRAYYKINFRSDVDNPDQRLAQEIEPIARNALNFATTLLEKVLEMTTFLIILLSISKLAAAILLAYTIIGNLIALNLSKELDRITQEELESKANYAYGLTHVRNHAESIAFFQGENQELNIIYRRFNNLLKSSLSKTDWERNQDLFSRGYRSIIQIFPFIVFAPAYIRGEIDFGQVNQAIIACSMFANGFSELINEFGSSGRFSSYVDRLSEFSQALEVVTQQPTDVSTIKTIEKNHITFEDVTLQTPDYEKVIVKNLSLSIAPGEGLLIVGPSGRGKSSLLRAIAGLWNAGTGRLIRPSLEQFLFLPQRPYIILGTLREQLLYPKNNRQMSDSELEGILQQVNLQNVVTKVDSFDAEVPWENILSLGEQQRLAFARFLVTHPSYVILDEATSALDLKNEELLYQQLQQTQTTFISVGHRESLFNYHQWVLELSEDSSWRLASISDYQTLKH
>emb|CAD29797.1 BGC0001015, mcyA, Peptide synthetase
MEKFREVTETHLVATDYQIRQLREIQPVTPLFNSISQNKTEHKDKIIAPISINLRDQIYNLTAKNLVNKLALYLAAIQFLILKYTAQEEFVLATGALNIETSDSLIFCRFNQQNLKSFKDLLKITRSHLQEGYRHQNYDLNSLIETFLARGGNLETIFDIVVIQGGFSSHSSLLNKFQLVFEIEATDSSVSVTFSPDTFQEDFVQRMLGHFLQILEIVTINPDVELREIDILTPGEREQLLIKWNNTQTEYPADKCIHQLFEEQAKRTPNAIAVVYENESLTYQELNNRGNQLAHNLQKLGVKPDTLVGICLERSLELVVGLLAILKAGGAYVPIDPHYPQERLTYLLADTQVKILLTSQSLTSLLPANLAKIICLDSDWDLIAKENPDNFESGVTVENLAYVIYTSGSTGQPKGAMNCHRGVVNRLLWMQDTYPLTQGDRILQKTPFSFDVSVWEFFCPLLTGARLVVAKPEGHKDSVYLIKLIQDQQITTLHFVPSMLRVLLQEADLEKCQSLKRVICSGEALPNDLSQRFFERFNCELHNLYGPTEAAIDVTYWACSPNWKREVVPIGRPVANTQIYLLNADLQPVPIGVVGELHIGGVQLARGYFNRPELTAEKFIANPFYPSLQKEQGSTISPRLYKTGDLARYLPDGNIEFLGRLDHQVKIRGFRIELGEIETILGQHPDVCQSVVLAHQTETGSQTLIAYVVSQSQTRQHLSPEQEPHFFDEQIGQWQTLYNQTYRQSVEDSNPLFNTVGWNSSYTGEPIPAAEMDEWLKDKTATILAHRPQRVLEIGCGTGLILFQVAPHCDRYWGTDISVVGLDLIRHHLGESKLDLAEQVNLLQRPADDFEGLEAEAFDTIILNSVVQYFPHIDYLVKVLEKAIAAIAPGGRIFLGDVRNLKLLAAFHASVELTKADPDISVDQWQKRVERQIAQEQELLIDPAFFTALQQRFPQITQVDIQLPRSQYENELTQFRYNVVLQINTKAEVEQSETWLAQEAFTIPELSHLLEKTQPPVVGIKGLTNLKLVAPLTILEFFKHPQDVQTVETLQSSLQKLVLPNPETELDQLAETFGYSLLLTYADSQTLNHYDAIFVKEQRRKPHRAKLTNLSKTHQDWQQYANHPLQPQLNRQLIPQLRSYLETRLPEYMIPNAFVLLAEIPLTPNGKLDRRALPSPEQIRLELTDTFVAPCTPIEEMLALIWAEILGLEQIGIHDNFFELGGDSIRGIQVIAKARTMGFEFSLPELLQHQTIQELAHLVSRELNPVTSQKTEVFSLISAAQRLSLPPDIEDAYPLTALQLGMIFHSEYQGNVPVYHDVFTYHIRTVFNYTVLHQTIQEIAARHGILRTSFALTDYAEPLQLVHHQVEIPLALADLSSLTSLEQEAALDDWIEREKSHPFDWQVPPLLRFHIHLRSTETFNLTLSFHHSILDGWSVASLLTELLQQYLYRLGQNILPLAAPPTINFRDFVALEQTILKSQPCQEYWQKQLEDLTITPLPEWPEVSQKNKNWDWLVPIPTEVSQSLKRLGKKAGVPLKSVLLAAHLRVLSLLNNQTDVLTGLVSNGRLEETDGERVLGLFLNTLPLRLQLTGGTWLDLVRQVFATERDSLAWRRYPLAELQKRLGGQPLFDTAFNFVHFHIYQAIIGVQDLEVLGGKFFNQTNFTLLTNFSLHPLSGEVELTLKYDGDRLGQAQMERMAGYYQKVLTAIAQNPSQSFQDLCLLSDEEQAQILWDWNRTQTDLPPQQCVHQLFEIQVERSPDAVAIVWNQERLTYRQLNEQANQVAHYLQNLGVESESLVGICLERSLSLVVGLLGILKAGGAYVPLDPHYPTERLELILTDSQVPVLLTQQTLLSHLSHYSGDRVVLDRDAAIIAQQPKTNPKSQVSSSNSVYVIYTSGSTGKPKGVVIEHRSTVTLLDWARTVFSFDELAGVLASTSVCFDLSVFELFLPLTVGGAVILADNALALPNLAAATEVTLINTVPTAIAQLLALEAIPQSVRTVNLAGEPLSNSLVQKLYQLPQIERVYNLYGPSEDTSYSTFSCIEKGATTQPSIGRPIAHSQVYLLNATHQPVPLGTIGELYMGGAGLARGYLHRPELTAEKFIANPFHSPLQKYQGLSPSPKLYKTGDLARYRPDGNLEFLGRSDYQIKLRGFRIELGEIEVVLENCPGVKQAVVLRREDLVGGAKLVAYVVSENSTLTTQDLRRFLEQQLPDYMIPGFFVPLESFPLTPNGKVNRPALPRPEMELIPDGDFAAPQTAQEQILATIWQNVLGIQQVGRGDRFFELGGDSILSLQVVAQARQAGLKITPRQIFRYPSLAELAACCDIDSIGDTPNFSRTLTHQGLVTGEVPLTPIQKWFFEQNRSDSHHFNQSVLLNVPAQTQPTLLSQALSHLLQHHDALRLRFNLKQGQWQQDHGEITETVPLAVIDLSSIAPDQQFQRLEEIATEQQASFNLAEGKLMRVVLFQLGGQQGNRLLIIHHHLVVDGVSWRVLLEDLWTAYQQLENQKTVQLPPKTLAFRDWALLLTTSAQEQTLQKELSYWLNQPWSTVMPLPLIHPPEKRSHPVAEVAEITVTLNVEKTRALLQQVPSVFNTQINDVLLTALAQTLTAWTGNSTILLDLEGHGREEGLAEVDVSRTVGWFTSLFPVILQLPDSNHPGESLKSIKEQLRMIPNHGIGYGILRYLSPDANVRTQMAALPKRDIIFNYLGQFDGGQSQATPWQLAPESKGANHGSADAPSHWLEINARVIGGQLEIIWSYARHIHDKATVVGLAENYLSALLKLIDYCLSPVVGGFTPSDFPVANLNQQELDEILAELD
>emb|CAD29798.1 BGC0001015, mcyB, Peptide synthetase
MVAEQSKASHKNVAAIYPLSPMQEGMLFHSLYAPDSGTYCSQTLITLNGELNLGAFKQAWEKVVERHAVLRTLFLWEKRQKTLQIVRKQVDLPWNYSDWQPLSPREQQQQLDALLKDERQRGFALNQAPLMRCHLIQLSQQSYHFLWNRHHILLDGWSGAIIYGEVLQIYQALCQEQNPYLSPARPYEDYIVWLQQQDQSLAENFWRRSLKNFTTPTNLGITRSILVEPQSKPVYQSADLSLSPGLTEKLQTLAQQQNLTLSTLIQAAWAILLSRYSGESEVLFGITVSGRPASLSGIEKMVGLFINTLPLRVTVTESETILPWLEELQQKQAEIQDYAYSSLAEIQRLSDVLPGLPLFESLVIFENYPREERLTDSPQQLSVSGVIDFEETNYPLTVAVIPKQALQFQFSYDVSHFTHESIIRLTGHLETLLTAIAQNPQQSLGQLPLLTAAERHQLLVEWNDTAVDYPQHQCLHHLVEEQVLKTPEAIAVIFEGQELTYQALNERANQLAHYLQEKGVKPEVLVGIYFERSLEAIIGILAILKAGGAYVPLDPTYPRDRLDYMLTDSAVSILLTQQSLVTNLREDLDTLKIESFCLDSDWLILENYSRENPSSSVQSENLAYLIYTSGSTGKPKGVMNLHQGICNNILRTKDSYPTTNRDRLLQISSLAFDASVLDIFWSLSSGMALIIPKPEGTKDLAYLIQLMIEKKVSQVFFVPSLLRLLLQQPNLENCRYLKRVFCGGEALSSELMQQFFQHFNCELHNLYGPTETSVDATCWQCPPRTDDPAIAIGRPIANTQIYILDRHLQPVPVGIVGELHIGGIPLARGYLNQLELTAEKFIPNPFGQGKLYKTGDLVRYLADGNIEYLGRIDNQVKLRGLRIELGEIQTILDSHPQINQSVVIIQTDSEDNQRLVAYVDSQNQALTPKELRQFLQPKLPAYMIPSAFVILPEFPLNANGKVDLKKLPQPNETALVESVYVAPRNPTETILVNIWQEVLSLAKIGINDNFFELGGHSLKAITLVSKIQEKMGIAFAIKQVFSHPTIAEQAGLLTETKNEENLAILPIPHIPDQVKVATSHAQKRFFVLQQMDLNNVAYHITSILKLTGEFAPDKFKQAMQLLIDRHESLRTAFVLTDGEPQQKVLLHRPFSLVFEDWTEEFNAESRILEILQEQRKPFDLEKDPLLRSSLYQLSPQSYILFLEIHHIICDGWSMNLLAKECLGYYQALRQELEPTVEPLPIQYRDYAAWQNNQLKQKDQNKNLDYWRQKLDNGQIPRVHLPTDFLRSPLKSYNGSHLSWILPTEINLQLRKVCQDSKSTLFMALVAAVKVLLYRYSGQQDISIGTEIATRNHPQLQELIGLFLNTLILRDRLDPDQSYQDCLSKIRQTVSEALAHSDYPFDRLLEDLNISREINRTPLFDVLVLLQNFDQTPTIETLNIQSLDSLTPTSKFDLSFVFSENQENIRLDLIYNTDLFQKERMEKCLLHFDKLLTAMLANPEQPIGKISLLSDSETALIEDFIRPIPRLEIRTVLDDFADQVRIQSHLPALVYTEDGLTKQLSYQELDQLTDIWANNLNNLGIEKESICGVSLEGDYRQVIAMLAVFKARGIYLPLRLDEPEERWQRMIVKTSPAIILIAAENLEMIKPRLLVLAKPPNLLVVNHQEIQQYYEWNGTNYQEFSIVENNNRKDLLMPDADDANYIIFTSGSTGEPKAILGSHGSLRHFINWEKIEFGINHNWRCLQIAQINFDPYLRETLVTLCSGGTLYIPDSIDREDLERLLLRLGEWQINLLHTVPSVMRLFLNIGRNLPNANQLLKNLQVLVLGGEPLFVKELCEWHEVFGNQTEFVNIYGASETTFIKHFHRIPKPNNISYARVPGGKTLPDAAFAVIDENRPCAIGEVGEIFVKSPYLTKGYYQDEILTNSVFVPNPLNNGNDLVYRTGDLGRLLPDLTLEVIGRRSDNQIKLNGVRIELGEIEDAVAAIDGVQKALVIADKKEELVTVIAYYQGNNTVNREQISQKLKQVLPTYMQPTFLIQLESFPLLPNGKIHRLALPKPEGNITQSISQPTGFNQQEALLALVWGELLEIEVSDNNQSFFELGGNSLKAMRLVSQIRNQFGVSLRLREIFTHNILKEQAILIQSRQTK
>emb|CAD29799.1 BGC0001015, mcyC, Microcystin synthetase
MSNLQQSNSIAPLAKQQYYDVSHGQRRLWILHHINEYSSAYNIRLAIRIQGNLNVTILTKSFQEIVNRHEILRTTFASIAGNIQQIVHENIAKEQLVIFRDLRGQKDAEILADTLIQESANSRFDLDKLPLMRVLLVQIKSEEFLFGLTIHHIIGDATSLDIIFKEFVTLYFADIQQKNALLPPLELQYKDYTAWQNQWLESEEVREQHNYWCDVFAEHPPILNLPTDFPRPQLKSSQAASYTYNFSQSLSEQLRSFAAKNQTTLFITLLTLFKILLYRYTGQRDLVIGIPISGRNHPDLENQIGFYVNTLALRTLLPESGTFKQVLTEVTNTCIDAYEYSDYPFDKLVSALNLERDLLRNPLFDVMFSLLSKESKTVMEIPEIEHQEYPLKPRTAQFDLTWSFFEDGNNLRLAIEYEPDLFRPETIARMGGHFLQIIQTVIENPNIQLSQINLLTPEERDQLLIDWNNTQAEYPQDKCLHQLFEEQVKLNPNAIAVIFEDQKLTYQQLNKQANQLAHYLQEKGVNKEVLVGIFIERSLEMIIGILGILKAGGAYIPLDPNYPAERLTYMISDSRCSILLTQQSLVQFLPPNQAELLCLDRDWQSIANYSQENPINAVTSDNLAYVIYTSGSTGKPKGVMNLHRGICNNLWRLIDAYPLTLEDRILQLTPFSFDPSVWEIFWSLISGTTLVVAKPEGHKDIAYLINLIASEQVTNIGFVPSMLRVFLQQPNLESCRCLKRIFCGGEALSYELNQLFFERLNCELHNLYGPTETAVDATYFQCKPQSNYQIIPIGRPIANTQIYILDQYLQPVPIGVAGELHIGGVPLARGYLNQPELTAKNFISNPFGNGKLYKTGDLARYLPDGNIEYLGRIDNQVKLRGLRIELGEIESLLATHPQVEQTVVILPKDITENQSLVAYIVGKNLSVNPRELRSFLQAKLPVYMIPSAFVILSEFPLNPSGKIDIKKLPKPDQRSIVESPYLAPGNQTEVILVNIWQQLLRISKIGVNDNFFDLGGHSLQAMNLMALIYQETEIEIPLSIIYEKPTVKELSEYIIYAKEMNIQPKERPYVVFNKQQKKAVFLFPPALGFATAYTNLADYLTDYTIYTFRYIADELMLEQYAELIDHLSPDQDLKLMGHSAGGFLAMLIAKKLESRDRVVSDIILLDTYRGGSETKKADMSEIKAGVDGFLLNPKRQELRRYFLENQKLRDRTYNQVWEYFNFLWNSDLKNLQINGTIHLIRAEGNYDVEDDWIQATKGQRINYYASGVHREMIDPPYLQKNATIINSILNMGLEGLKN
>emb|CAD29800.2 BGC0001015, mcyJ, O-methyltransferase
MQDKFLVSELYTNIAKRDPDLHDPNIPQWLNFGYWKEETTYNGACTALARKLGEIAELQAGDQVLDVGFGFAEQDLLWVRENQVDSIIGLNTTELQVEIAQERVAKMGLADRINLQVGSATKIPFSDNSFDKVTALECAFHFDTREDFFAEAFRVLRPGGKLALADCLPREGREINFWLKVNSNKMCIPFVNQYDRHTYVEKMKKHGFVNIQAIPISEYVWPAMVHYFAQVSQGISKHDLVIDLQKDNPGIEVWSRNRGWFMAFDDYLLFSGEKPH
