# Supplementary material for: Assessing in silico the recruitment and functional spectrum of bacterial enzymes from secondary metabolism
Source: BMC Evol Biol. 2017 Jan 26;17:36. doi: 10.1186/s12862-017-0886-2 (PMC5270213; doi:10.1186/s12862-017-0886-2)
Supplement: Additional file 5: — 1005 multiple Fasta files (one per BGC that comprises enzymes) containing the sequences of the data set enzymes SM*. The BGC are named according to MIBiG nomenclature. (ZIP 6333 kb) [file 12862_2017_886_MOESM5_ESM.zip › BGC1016.fa]

>emb|AAO62577.1 BGC0001016, uan1, Putative uncharacterized protein uan1
MDWLEFIATKGINLPRTYKDFLKIMGHGAGKFLRGSDCFYQHLPQIQEWAKQLLVENDFPQTLPEDAFVFFMHQGYQFSFFKLSEGDNPPTYSYCEGQEEPYFVKSHDQFSDFLFVEINLYLKSLMLIAN
>emb|AAO62578.1 BGC0001016, uan2, Putative uncharacterized protein uan2
MKLLQKCLFGLMLIPSGILLNSRTINASQVANQWYFGLWDCNIDGRNAKMQWLVVDDPQTSCNGDVCSTTSGVKVVGRFSDNGSAWVPLAKRSANSTSLSIRHPVRRNVGYKLFFLFR
>emb|AAO62579.1 BGC0001016, mcyH, ABC transporter ATP-binding protein homologue
MQNQVIYNQASKNTAFLANFTQFWVAVKAIAAPYWFPTEPGVRAFSDVIQAWGMLVLLILLIIGLVGITAFNSFVDRYLVDVIVQDKDISKFVKTLALYAFGLLLITLLTGFSKFVRKKIALDWYQWLNKQILENYFSNRAYYKINFSSDIDNPDQRLSQEIEPIARTALNFSATLLEKVLEMTTFLIILWSISKLVVAILLTYTIIGNLIAAYMSQELDKITQEELESKASYNYSLTHVRNHAESIAFFQGESQELNIIERRFNTLLKNSESKINWEKNKDIFNRGYRSVIQLFPFLIFAPAYIRGEIDFGQVNQAVIACSMFANGLATLIDEFGTSGRFSSYVERLAYFSDALEVVTKQPENVSTIKTIEENRLAFEDVTLQTPNYEQVIVEDLSLSVQPGEGLLIVGPSGRGKSSLLRAIAGLWNAGTGRLVRPSLKDLLFLPQRPYIILGTLREQLLYPNRNRQMTDAELKELLQKVNLQNLLSRIDSFDTELPWENILSLGEQQRLAFARLLVTHPSFTILDEATSALDLKNEENLYQQLQETKTTFISVGHRESLFDYHQWVLELSQNSSWQLLTVKDYRNKKNSL
>emb|AAO62580.1 BGC0001016, mcyI, Dehydrogenase McyI, EC:1.1.1.95
MTIIYPPKNFPSKTKNHKVLLIGKMYDEIGEKLLAEYTNVEIIKEPKQHQIHEAIQDVSGVFVRYPTKLDAQAIGLAKNLKVISTSGFGTDAIDIAAATKRGIVVVNNPGLSTTAVTEHTLSMILALAKKLTFLNQCVKAGNYLIRNQVQPIQLEGKTLGIVGLGRIGSAVAKICSTALQMRVLAYDPYVPSGKADTVRATLVQDLDYLLTESDFVSLHPELTDETCEMFDLEAFKKMKPSAFLINTSRGKVVRQPDLVTAIREKLIAGAAIDVFEPEPPAINNPLYEFDNVIFSPHLAGVTPEAGMAAALSAANQILQVLQGEKPPYIINPKVWNS
>emb|AAO62581.1 BGC0001016, mcyF, Amino acid racemase, EC:5.1.1.13
MNKKLPVLGILGGMGPVVTIEFLKTIYEYNQYIDNEQEAPNVIVFSLPAAPDRTTSVHSGNEREFIDFVQIHLEKLNQLVDRIVIGCCTAHYALAHLPEHQTNKVISLIKIADQQLQAHDEPALLLAGSGTYKKKLFEQGCTAANMIISPDEKDYHLIHEMIFKVLKRGQNPLIILEDVQKLLDKYNTRSFISGCTEFHILAKHLKLNRIDSIQAIDPLTTIAETFFQLLDSSSSNSLLLTKTMKLSQQFHS
>emb|AAO62582.1 BGC0001016, mcyE, Polyketide synthase peptide synthetase fusion protein
MAQNTDYKKLIATTLTKMEAMQARITELETRQSEPIAVVGMGCRFPGGISSPEAYWNFCQAGLDAIVEVPQSRWDISKFYAPEPTPGKMNTRYGGFLQQDITEFDARFFSISSREATSMDPQHRLLLEVAWEALENANLPPTNLAGDRVGVFVGITSVDHAMTVYKSKYDEIDSFFGTGNSLSAAAGRLSYFLNLRGPCMSIDAACASSLVALHQAIRSLRNHECKIALVGGVNLILDPAITINLCQSGMMSPDGRCKTFDAAANGYVRGEGCGVLVLKRLSVAEKNGNRILALLRGSAVNHNGAAAGLTVPSGPAQQDLLRQALADARVKPQEVGYIEAHGTGTSLGDPIEMNAIAAVYGERSQPLYVGSVKTNIGHLEAAAGIAGTIKTILALQHGEIPSHLHFQEPNPLINWQGYPIKIPSQAIPWSNNGQVRIAGVSSFGFSGTNAHIIIEQAPAANIPEIKLQRPSHLLTISAHSETGLKELALRFHTRLESHPEMGDICHSAAIGRSSLPERLAIVADTLTELQQRLAAFAEEKNIDHGIFYRRFTGEKYPKIVFLFTGQGACYAGMGNQLYQTQPTFRQYIDQCADILGNYLEFPLQQILFGDRTDLLNQTAYAQPAIFALEYSLAMLWQSWGIKPSLLIGHSVGEYVAACIAGVFSLEAGLALIVKRGQLMQTAPLGKMASVFADEATVSALIQNYGNTVSIAAINHPQQIVISGESNSIDEIVANCKSQKIAVQLLSVNGAFHSPLMESILDDFEIAAREVSYHPPQILLVSGIDGQPLTTAPDASYWRQQSRQAVQYFQSLITALNKGYNLFLEVGPRPILAEQGRRYNDDAIWLSSLNRGLDNWQTMLSALAQLYINGVNFNAEKFNKDYGYRNIQLPNYPFQRKRFQFKSTVLSQSSLTKEVPLERELMETNMNLAKVANIKKNQQEIGNKLKSILALLLKEDENDIRDDETLLNLGADSIILTDFVRKIEEKFGVKVKIDQLFTDLQTIDEISIYLSDYIKQKPSNTSDETAINDILTKTSVQVSNSESELNNYLWVISQLQPIAVAYILKALEVLGKRLSIADTWTTEDLLQTLPIASKYHILVNRYLKTLEQTGIIQNQGNVWIVKSLPTPFSLPEAIENLQTICPAAKPELDMLQRCGENLAEVLKGNIDPLELIFPAGSVVHAESIYGNSPVSRLMNQRVSQAINSILNNFSSSDRPYQIIEVGGGTGATSEAIVNNLNLNHTTYFFTELSPVLLNKARQKFKNRHKFNFNQLDIEKSPVSQGLTAHSYHIVVAANVLHSTRNITETLNNIRELLIPGGYLVLLETVENNSWLDLTFGLTPGWWRFQDKELRLDTPLLSGESWCAALKRCGFVNADIYSQQNNISIYNGQELIIASTSPESAIDHQSKTVAVSIPTSGKEALMMAQLQSLKELKDIHEKTIIKQLEILQSAPVAPSNTPEVLLIQTETAPTPKISKTETTPPTQKISSPNLNPLALKLTESKSLTEQQQAFIQKLEIVYNQRTAKSKAYSQNSRKTMVDVKPTIDFRMALKEFQYPIVSESAQGAYFRDIDGNDYIDLAMGFGVNFFGHSPDFVLTEIQQQMQHGIGLGMQSNIAAETAALICEITGVERVAFSNTGTEAIMAAVRIARSRTKRQKIVIFAGSYHGTFDGILARAGEEAGTAEPLSLGTPSGMVEDVIVLTYGAEESLEIIAEQADNLAAVLVEPVQSRKPDLQPKEFIQKLRKLTQQKEIALIFDEIITGFRITPGGAQEWFEIEADIVVYGKAIGGGLPISMICGKADFLDTVDGGFWSYGDDSHPQTELTAYGGTFCRHPLALAACRAVLLHLREQGATLQETVNQLTNRLAIEVNQFFQETGIPIRIVHFGSLFRFESSGAYSIFLKPIELPLFYYLLNLKGVYTWEKRVCFLSTRHTNEDINKVVAAVKEAIIELRQAGFFANAKPPQTKKREASDRTEDEDARNNLNQQFPTSEAQRQLWLLAELDTTASASYNVTTSLELRGALDISSLQQAINEVVNRHEALRTKILEQGELQEVISSVTIDLPLINLMDEDNPEATALVLRTELSQKPFDLGVAPLFAAVLMRLAPEHYLLTLKTHHIVADGWSLGLILNELGKLYSAKIGVATESLSPPMQFRKYLALRQQEAQSPQMQAHRDFWLKTYEGEIPIFELPTDFPRPAVKTYTGGRESKIIAPQLWQNLQTVGRKNQATLFMTMFAAYTAFLRRISGHDDLVIGIPISGRQVEGSEKLVGFCSQFLPIRIQTDVTASFVTHLRHTKETLIAAFKHQTHALEELLAALQLQRDFSRSPLISVSFNLDPKLTLPEFEGLNVSLPPEPIGYTPFDLGFNFIEVNDALIIYCNYNTELFKPETIKQFLESFEILMQGVIKDANILLSELHLLTQVQQEELLAKLTGSTIELPQNSTIIDDFIAQVKSTPDAPALIVEEKTLTYRELNEKVNRLTNYLREKYNLGAGKAIALAIGRNQNLIIAILATFKTGAIYVPIDPQYPSSRIDFILKDSGCHLCLTESNFISQLPQEIEAICLDKIDNILTDFDINEPNFQPDTNQIAYILYTSGSTGNPKGVMGRHISILNVIRSLRLTFNLNKHPEWRYIFTAPVTHDPSFRNIFLPLTIGAALYMYEVQHIGHLVSFLQENKINVLHTTPSIYREILAVLAPEETIPTLKYISCGGEKLDRETAIALRKRFPAEIVSNVYGSTETCVGVSQYTIDDNLNTDVPLGQVFHNNRLFVLDEFNHPVPLHVIGEICVEGAALAVGYRNLPEITREKFQPNFLNSEKILFRTGDLGKQIAPGVIEFIGRKDNQVKVNGYRVDPGEIEYQISRYAEIEKAIVLPIEVNNQIQLSAYCQTDKDIKFSEIREFLAKYLPVYMIPSSFIFLKQFPLTKHGKFDLRSLIALKPTDQLTQVSYTAPRNTLESKLVHIWEKILTKHPIGIFDNFFEIGGHSLLLSRVVTHVHKELNVLVKLADFFKVPTILGLAALISKAQSNYQEPIPAITQQESYPMSHGQRRLWALEFLDHNHYAYGMPSAYQFNGDLNIAAFENAFKKLIERHEILRTTFTLINNEPRQIVNEQVDFAVNQIDLVDDENQAAKIAEAIRNNAKTTFDLESGLLLKINVLKLSQQSNIVLFNMHHIISDGWSAGVLIKDFLAHYHAYGKENVELPPPLRIHYKDYTSWQNQQLQTPKLQAQRDYWLPKLIPAPAPLDLPLDYTRPAVQSFSGSVVIWKPNQEFIKDFELLTKTQEASLFMGLLTLVKGFLFRYTEQNEITVGSPIAGRNHPDLEEQIGFYVNTLVLRDQITVDDSFATLLAKVKTTTIEAYDNQEYPFDKLVSDLNFKRDPSRNPLFDVVVVLQNNQNVDLAIDGIAVNTLEQELVTAKFDLEFIFVDEAELYLKLIYNTDIFANERISLMIKLLETLLEEVVKSPDTPLLHLCDHTDKACQEDNSLFATNFNF
>emb|AAO62583.1 BGC0001016, mcyJ, O-methyl transferase McyJ
MLENIGKIPFNYEWRNRWIIIKEFIQNPLQELWFLRDKFEVSELYTRIAKRECDLHDPNVPQWLNFGYWQEETTYNGACAALARKLGEIAKLSPGDKVLDVGFGFAEQDILWVRENNVDAITGINTTEIQVEIAQERVAKAGLSERINLQVGSATNIPCEDNTFDKVTALECAFHFNTREDFFAEAFRVLRPGGKLALADCLPRVGRNIDFWLRVNSKKMCIPFVNQYDRNIYVEKLKKHGFVNIQAVSISEYVWPAAVRYFAESSKGISKHDLVINLQQDNPGLEAWSRDRGWFMAFDDYLLFSGEKPD
>emb|AAO62584.1 BGC0001016, mcyD, Polyketide synthase type 1
MELEISNDKSVQARVFKALNEAKERLKAVEAQQSEPIAVVGLGCRFGKNISTPEAFWSFLKAGGNTLTDVPSDRWNVSDFYDSDRSKPGKIYVSQGGFLNDVSMFDAHFFGIAPREALHIDPQQRLLLEVGYEALEDAGMAAPTARIGKTGVFIGITNNDYARLIAPGGDYSTIGAYHISGNHINAAAGRISYLLNLNGPSLAIDTACSSSLVAVHLACRSLRSQECRQALVGGVNLILTPEVPIALCRNQMLAADGRCKTFDESADGFGIGEGCGVVVLKRLSEALADSDRIWALIRGTSVNNDGASGGFTVPNGPMQTDLIRDALADARLSANAIDYVEAHGTGTSLGDPIEIKAIADALCVNRSPSQPLLIGSVKTNLGHLAAAAGISGLIKTILSIYHGEIPAHLNFQKPNPHINWDSIPLHVVTQTRPWTQGNGKIKAAGVSSFGASGTNAHAILSEPPQVQSSTKTTFPVLVTLSAKDEERLRLLAANFVNYIDQKPEVNLTDIAFSVNTGRFHHKQRLTLLVSNTASFKEQLRAFVNGNDREANIIYGEVRVNTKIAFVCNDARTIFPAMGKELFVNEPVFRDALMQCDRLFQNYLNFSIEDLLDNNQDINDPLYVHPTLFALQYALCELWKSWGIRPSAILGNGLGEYIAAQQAGIFSIGDAVKLVATRVHLFSEQSGEKEFLAFQKVAEEVSYRNPQLTLISNNGEVANNYIKTAAYWLQQLHHLDNIEKGIFTLHQMGYQIFLEIGNQPINNIVHSKLPAKEILCLCSLAKDCSNYQQIQTVIAELYVRGVNINWQEFHRSCSGQKISLPSSPFIRKRYWVDAIKSNRSGHPLLGDRFPSPLSSIQYRASISQNNPEFLTEHQVFDKPIFPGAAFIEMALAAAQSQAVILENIEFQKALLLQEQEDTLQLIIEQNCFQIYQQSNNNWDVLVTGGIDSLNILDANRQNLEQIAANCPEQMEINSFYERYQKSGVNYGSSFQIINKLQRGKNSAFAKIKLTQIQCLEAEKYKFHPVMLDACFQAIAAILFQQESSVTYVPVRIAKFQFFKSPGASVISAARLTKNSNNYIISNIDIYSEQGELLVAITGFELKSVQSQEIIRHQIQPQSYMEEWITLASLLPDGRDYLLNPDAIKTLVQPQQLEQQLAEKLYQYERLLEEMETLSVSYIWEGLKELNWQPQLGQIYPEEQIATQGGVVDFYRPLLSRCLAILAEEGIITQQKDGWLLAKEPVISSSQLPIQQLRREFPDYLAEINLIERCGSALAAVMRRQIEPLELLFPQGDLNAIASVYSDAAGAKLMNELVAATIKTVVANLPTNRQLRILEIGGGTGSSTAAILPHLPPEQIEYTFTDISSSFLTRAKENFSNYPFIKYQTLDIEKAPISQGFLPSYFDIIIAANVLHATADINETLNNVRSLLAPNAILILLESTGARPWVDLTFGLTEGWWLCSQDPHRNGYPLVDTEHWQNLLAKHQFTEINIIEPTNPKTRNLLQQSVIIAKSSLPSLCTSVSWREIIFADTNGIARSLITPFQQRGITCSLISPQDINPDNPDDYLSLLQNLITPETREIIYLWSLQEIEGEIYQAVEIHCRRFLFLLQALLQQENPPALILVTQGSVPAKEITTLTSPAQSSLLGMALSLVLEHPELNFRAIDLDPHAQDLGEKLFREIHNNTQENRVALRGEQRFCPRLVERKLADGNINFRQDGFYLISGGTGGLGLATARWMIEHGACHLVLCSRSGAKALNPEILASLQSINEDIQIKDVDVTDAEKLHALLEECRSQYPLRGIFHIAGTLDDTTLLRLTPERFNYVLAPKVKGTWLLHQLTLNDTLDFFVCYTSAVSLIGSAGQANAAAANAFEDAFTYYRHAHNLPATVINWGPWSEIGAAVDRNVLERLAAKGYDAIAPDLALNTLEKILFNQIVRAGVIAIDWQRFPYINQSFYQNFLPQIKPKSQTASNLLEQWQIIPVKQRRDLLIRQISLRVCTVLGLSTHEVSPQQGFFDMGMDSLTSTELRNLLQTDFNCSLPTTIAFRFPNVETLADYLLREILVTSEVQTPVQQLIQEVPQIQIEKYTPEKPQQEEDPIVIVGMACRFPGGANDLESFWQLLEQGKDAVREIPSDRWDMQAWYHPDPDTPGKIYSPYGAFLEQIDQFDAEFFGIVPREAVAIDPQQRLLLETTWQALESAGQNPQKLRNTQTGVFVGAMTQDYAQLSYAPEAINAYTGSGTSLSVAAGRISYVLGLQGPSMTVDTACSSSLVAVHLACNALRNGECDIALAGGVNIILTPVISLIESRAHMLAPDGRCKTFDASANGMVRGEGCGMIVLKRLSQAVKSGDHILAKVHSTAVNHDGSSSGLTVPNGDAQEKLLHQALKAAKLNPEQIDFIEAHGTGTALGDPIELESMAAVFGKRLQNRPLIIGSVKTNLGHLEGAAGIAGLIKTVLALQHHKIPPHLHFQQPNPRFDWSSQIFEVPVHGKNWHPSQRERIAGVSSFGFSGTNAHIIVGEIASNSPQPSEQKFYLLPLSARSQKSLKELAKNYQYALNESVNFADTCFTASTGRAIFRHRLCVLADSNTTAEKALADFQKGEDSDNLITPITSETQTKVVFLFSGQGSQYSGMGQTLYNQEPVFKNTLELCDNILQPILGKSLLGLIFQLQNSEQLEQTQITQPALFSLEYALAKLWQSWGIQPAALLGHSIGEYVAACLAGVFSLEDALQLVVQRGRLMGELPHNGAMAAIYADYQTVADHLTPYGNQVNIAADNGAINVISGLSEIVEQLEKSFMEQGYKTRRLAVSHAFHSPLMEPILDDFAKMLQQVSFHEPSLNIISNVTGKPIGKEIATADYWLRHLRNTVHFGQGFKLLIDSGYRHFLELGPKPVLLGMARLNSQSKEILWLPSIVPGQDEQAQMYRSLATLFVNGYSIEWTEVFKQVQRVLLPTYPFQRERYWLSNPQFFVSDIKTKLHPFIHEVKKLATGEIIVEGEISSEYPDYLEGHKVFGKILFPATGFIETILVASRQIFTDDLAIIQNVAIHQGLVLSQSQTKLQLIFKSKKSSGYSFEIFSSDSAKDSWVLHVTGEINVNERHEKLTHRRRDAKDERRESVDLARFYEFYEQMGISYGQRFQAIQELRYFSSSSQAKISIDRSLVDRRYCLHPVLLDACLQSIGAAFPEIHGQELHLPYGFSSLELFGNPGTQAWTHIEIKSQIDGEICVDVEVYDEQEQLCARFTDLTARRINPAVLQRLWQETENNCFYQVQWQKLDSVSTITGNSQHSWLVFVRPSTALYQSINLLQKAGERVITVELSDDYKRHSLESFVINPSRKSDFQRLYQEAYPSGEFPTGVIFAWETVPNEASADTVYKSCNAVLYLIQTITSNMKKLPDLWLVTRGANRVLSETYLQPEQSPLWGLGAVINHEYPQIRCVCLDLPAIVESHEAEFLFNEFHTSGSESRLALRRGNRYGARLVSATIPAAQKQQLVSKEGAYLITGGLGKLGLLMAQWLSQMGSSHLVLCSRHVKSQPEAIASLTKNGTQITIVNADITSAADTEQLFSRFGADLPPLRGVIHAAAVLDDGLLTNQNWEKYQNVMRPKVEGTLLLDRYTRNLSLDFFIAFSSAAVILGSPGQSSYAAANAFMDALIQQRQSLGLPGISIKWGAWDTGNKIEKQRFANWGIHSMPSDTAIKYLSDLILSDVDQGIILDIDWSTFNQAFNINQPFFAEVITTKADSKEAKLLERLKSVSIDERAENLSQGIEQILREVTGLSASSVIPHHTSFLELGLNSLMVLEFKNRLQSNLACTLPTSIIFDYPNIASLNIYLQKEVLADSVDFEIKSNESSEIVNPYESLNEDELAILLNQKLAELEEYGD
>emb|AAO62585.1 BGC0001016, mcyG, Peptide synthetase polyketide synthase fusion protein
MTGVTQIDFQESVEEQETLLRQQDNAMLFGDQLEDIWRTLPEVLSDAAKYESQGITYIRSDESQYFQTYKDLYNDALIILDGLYRRGLKLGDKAILQIGRNQDFIPALWACFLGGIIPAPLSIAPNYDIQNAAVKKLENVWQILEKPIILTDCELISKIEKLTTQSHLKELRVVSIDKLRSNQSLSNQLSAHELPHLTPLDPALLLFTSGSTGLPKGVMLHHRNLLSMSVGTVRMNNFTRQEVTLNWMPLDHVGAIVFLGIMAVDLACHQIHVPIELILRQPLKWLGLIQKYQATISWSPNFAFSLINQHTEELNQSCYDLSSIKFLVNAGEQVSVKTIRLFLEILEKHKLRDRVIKPAFGMTESCSGITWSAGLSKDELIEENSFVSLGRPIPGATIRIIDQENNILPENEVGRLQIKGPSVTEGYYNNPDLNQEVFQDGGWFTTGDLGYLHNGELVITGREKQEIIINGINYFAHEIETAIEELDGVAISYTAAFAVFDQNRETDLLVITFNPESNNLDNAVKVVRQIRSHLTQKVGIAPAYVIPLAAELIPKTSIGKVQKAKLKKDFEQGLFSDRIQAINEYLASDRQKNASLPQSENERQIAAVWCEILQLDSVGIQDNFFELGGNSLHLIRVQNQLEKLFGRQIPLTEIFKNSTVATLAHFLTEESNTTNVIAEKSRKRAENRSRRHQDTHDIAIIGMAGRFPGANNIDSFWENLKNGVETISFFSEEELLESGVAPELFQQPNYVKARPILDKVESFDNEFFGYTDREAELLDPQQRLLLQCSWECLENAGYNPNSYEGAIGMFAGASMNTYFINNCYPYRGQLDANDELQPFTLDSMGGFQTMVANDKDYLTTRISYKLNLRGPSVNVQTACSTGLVVVHLACQSLLNGESDMALAGAASINSPQKIGYLYQEGLIVSPDGHCRAFDAQANGTIFGSGVGVVLLKRLKDALADNDHIYAVIKGSAINNDGGRKLGFTAPGGEGQTLVAAEALAFAGVEADTIGFVEAHGTGTKLGDPIEIDALARAYSTANQGECALGSVKTNIGHMQIASGIVGLIKAALALKHQIIPPTLHFNTPNPQIDFSQTPFYVNTAAIPWTAKQEDGKELPRRAGVNSLGIGGVNAHVVLEEAPAIIPQSNDIKRPHHLLTLSARTEQALVDLAKSYAEFLQNHPASDISDIVFTANTSRVHFQNRLAVTGCQIDDFVTKLHQFGQQNIESVIHAQVDEKQPPKIAFLFTGQGSQYLGMANQLYQTQPTFRRTLDQCETIYQELTGRSLLQVIFANSDVALNHTSYTQPALFVVEVALAQLWRFWGIEPTAVLGHSLGEYAAACFAGVFDIESGLKLVVQRANLIGGLPAEQGAMAAVFLDETSVRQLCKNQGIKVAIAAINAKQHTVISGEQTIIQQLSEHFINAGVKVRQLKVSHAFHSPLIAPVCGEFKNTLQEIDFAKPQIPIISNLTGEIADDSIVTPDYWIQHLLHPVQFYQGVVSLESLGCDSFIEIGPQPVLLGIIQSSISLSNPLILPSLRSGFSDWEVLLESLGKLYVRGANIDWFGLEKDYQPKRCALPTYPFQQRQHWIPLKTQFQTAKESAVVKMLSQKDTNNLIQTLIETGNYSEAEKQTLSAIVQQLIQLHHQDTGNSNFDNLLYQLEWLPHLLSAKKLENLEIIQTDLGSYLSEQIKSTQFTGVSLAFSQMEELSANFIVKTLKDLGLWQINTILSPENSLRQAGIKEEYRLLWQHCLKILAQTGFLEKQGLGWKIISEPQQSHSDLTVDDLIVQYPNASIELTLFKRVAVNLAAIITGKISPLSILFAQDGQIGVAEFYKNTSWAKVLNLSISKTVELLLSNYSPLEPIRILEIGAGTGATTHQILQACASRQINYTFTDISPFFLETAKDTFAHSFIEYKVLDIEKDPEIQGFLPGSYDLIIAANVLHSTRDLQGETLPHIRGLLRPGGHLLLLELTHQSRWIDLIFGVTQGWWRFSDRDLRSDHPIIAASTWQSILRESGFAQAEFISPDEKIGSPLFQQSIIVAQNAEKSSDISGNWLIFTDSETDNLALAIQQQLSKDCGSCAIANLENSSELETRLASSLCWRGIIYLVNGGEGDQYESTLFNRCHHLLNLLQAIKKIPHPPKLFLVTQGGQPFRLEQPSFVTQSPLWALGRVMGLEEPELWGGMIDLCPHADIAQNLVALLSGLTNSVTEDHLMFRKGQAYVARLSPLESLPTKPVTIQAQATYLITGGIGHLGLQLARHLVDLGAKHLILTTRRQFPLRAEWDSQAEFGEIIQNIKTLEQKGATVEVCQADVGDFEQMSRIFTKIQKISDPLRGIFHLAGVSGRKAKLSECTLDDIAEVFQAKVRGSWNLHQLSLATQLDYFVLFSTAGAIWGAKEQGLYDTASHFMDALAHLRHLQKLPATSLNWALLAGNGIVSQDYEDWLKQIGMKEIALDKAFAAMTAVMESGKTQILLADVDWVRFKNIYQSKGNKPIFEKLGEYQNSVKGIQQSISTRRFLEEIPPGERRQHLFEYIGKQVGTILGNKQIPDTEQGFLEMGIDSLLSIELKNRLEKGLEVALPASLIFDFPNIRRLVDYLVEQVFSWQVNASVNVVPIQEEVDQDLFLQELADLEAFLGNS
>emb|AAO62586.1 BGC0001016, mcyA, Nonribosomal peptide sythetase McyA
MDVIETHLVSIDYQIRQLREIQPVTTLFNIGIQNKIEKQDKIIDIISIELRDKIYNLTTNSPVNNLALYLSVIKFLIFKYTAQEQFIVATGALNLDKSNSLIFSRFDKQKLISFKDLLKITRSNLQEGYRYQNYDVDSLVETFIARGGNPAAVFDIALIHKGLCSHSSLLNNFQLVFEIDAQDTSVSVTFPKDAFSADFVQRMLAHFRQIIETVTVNPDCKLSEIDILTTEERNQLIRKWNNTEIQYSQKCIHQLFEEQVERSPDAIAVVFDNQQLTYRHLNERANQLAHYLQKLGVKPELLVGICIERSLEMIVGLLGILKAGGAYVPLDPSYPKERLSYMLEDTGVKVLLTQRSLTELLPENQAIVVSLDGDWQVIAQENQNNLNSGVKGENLAYVIYTSGSTGKPKGAMNTHKGISNRLVWMQNTYQLTSSDRILQKTPFSFDVSVWEFFWPLLAGATLVVVKPQGHKDNTYLIKLIQQQQITTIHFVPSMLRVFLQEPSLENCSCLKRVICSGEALPYELTQRFFERLNCELHNLYGPTEAAIDVTFWHCLPQIQQQIVPIGRPIANTQIYILDQYLQPVPVGIAGELHIGGVGLARGYLNRPELTSHKFISHSFGDGKLYKTGDLARYLPDGNIEFLGRIDHQVKIRGFRIELGEIETVLSHHPAVEQSIVIVHEEETGHKSLIAYIVGNSQPSDAVEHNQEVNLFDEQILQWQMLYNQTYSQANLEPDPMFNIVGWNSSYTGQPIPAVQMRDWLNDKVETILAQQPNRVLEIGCGTGLILFQIAPYCRHYWGTDISSRGLDYIQQHLSKPESQLHHVNLSQRPADNFEGLEAQGFDTIILNSVVQYFPHIDYLLRVLEGAVNTVAPGGCIFLGDVRNLQLLEAFHTSVELHKASPDLSVAQWQQQVQRRIAQENELLIDPAFFAAIQQRFPQITHVQIHLQRGQHHNELTQFRYNVLLYVGTTVDVPHDIQWLDWQNQKLTLAMVQHLLAEAKPEILGITRLLNPRLIKPLKTLELLKNPHKFQTVSQLRQDIDAISPEAGVELDDLYALAEALSYSLVVSWSDSSVLGYYDVIFVQHQSQAKVPLRVFTPTNGQAKPLHDWQFYANQPLQPRLNRQLIPQLRSYLESRLPEYMMPNAFVMLDAIPLTANGKIDRRALPSLEQIRLELANTYVAPCTPIEEILAVIWAEVLGIEQVGIHDNFFELGGDSIRGIQVIAKAKQIGFDFSLPQLLQYQTIQELAGLVSRELGFLPTPKTEAFSLISDEQRLNLPEDVEDAYPLAALQAGMIFHSEYSNDVSIYHDVFTYYIRATLDPQALHSAIQQVVNRHPVLRTSFVLTDYKQPLQLVHQQVDVPLKVDDLSHLSTTEQEVSLDAWIEQEKKRHFDWGVPPLLRFYVHRRTSETFNLTLSFHHSILDGWSEASLLTELLQQYLYLLGKDVLPLSAPPTITFRDFVALEQTTLHTQECQKYWQKQLSDIIITKLPRWSKSNAATKNCDLPVSISSRVSQGLKQLSKATGIPLKSVLLAAHLRVLSLLTNQTDIITGLVSNGRLEDTDGEKVLGLFLNTLPLRLKLLGGSWIDLVRQTFDAERECLPWRRYPLAELQRTFGGQPLFETAFNFVHFHVYQSIIGVKDLEVLDGKFFNQTNFALLANFSLHPISYKVEFTLKYDPSQFCKEQMKMIGGYYQEALTAMANQWSELYEKHCLLSDKEQYQLLVEWNNTKANYPQDKCIHQLFEEQVERSPNAVAVVFENQQLTYQELNEQANQLAHYLQTKGVKPEVLVGICLERSPQMVVGLLGILKAGGAYVPLDPTYPTQRLEMILADSQVSVLLTQQKLVARLPENKADMVILNTDGGDISLKNKKNPISQVNSRNSAYAIYTSGSTGKPKGVVIEHHSTITLLCWAKQVFTTDELAGVLASTSICFDLSVFELFVPLAWGGKVILAQNALDLPSLQAQEVTLINTVPTAIAQLLQIKGIPNCVQTINLAGEPLSNQLAQQLYQQENIQRVYNLYGPSEDTTYSTFSLVQKGAIKQPSIGRPISNTQIYIFNPDLQPVPIGIVGELYIGGEGLARGYLNQPELTSQKFIANPFDNSQKLYKTGDLARYLPDGNIEFLGRIDNQVKLRGFRIELGEVESVLETYPQIQQAVVMLREDTPGNKRLVAYLVTQNQSISMSDLRRFLQQKLPDYIIPSSFVILSTLPLTPNGKVDRKMLPAPEAELTREQEFVPPQTPVEQILATIWQDVLGIKQVSRYDKFFEVGGDSILSIQVVGRARQAGIKITPRQIFQYSTLAELAAVADTCTLMLVQQGLVTGFVPLTPIQHWFFEQNRSEPHHFNQSVLLQIPSDLKPELLSQAIGKLLEHHDALRLRFSFEEGEWQQINYGISDEVPFQVIDLSQTPQSQLPQILEQIATIQQASLNLSDGPLMRVVLFQLGNNQDSRLLIVIHHLAVDGVSWRILLEDLFTVYQQLKQQETIQLPPKTLAFKEWAMLLQEYGQAEAVRSQLHYWLKQPWSEVNSLPVDDPTGKQNNSVASAANVFVTLSQEQTCALLQQVPSAYNTQINEVLLTALVQTLAKWTGNSTVLIDLEGHGREDIFADVDVSRTVGWFTSIFPVILQLQNQNHLGEALKSIKEQLRAIPQQGISYGILRYLSQNQEISFQIAALPFREVSFNYLGQFDQGQLRGIDWKLASESKGANQSLEGHRTHLLEITARVVEGQLQINWSYSRHLHRHSTVESLVQKYLQALLKLIDHCLSPEVGGYTPSDFPVANLNQQELDEILAEID
>emb|AAO62587.1 BGC0001016, mcyB, Nonribosomal peptide synthetase McyB
MLVEKSQKNKNVESIYPLSPMQQGMLFHSIYAPDSGVYCNQTLITICTDINVIAFKRAWEQVVERYSVLRTLFLWEKRQQPLQVVRKQVDLPWNYQDWRNLSSIEQQQRLDSLLQTEYQEGFQLNQAPLMRCTLIRLSDQSYKFLWNWHHILLDGWCLPIIYKEVLTFYTAYSQGQNCYLPSPRPYQDYIIWLQQQDLSVAEMFWRRTLKGFTAPTPLVVDRPQLSNSGVQPTYQEQELHLSRATTKGLQSLGLQYGLTLSTLIQAAWAILLSRYSGSGESEVLFGVTVSGRPASLPMVENMVGLFINTLPLRVSTPKSELIIPWLQQLQQKQAELQEYTYSTLAEVQNMSDVPPGVPLFESLVVFENYPMDSLSEEPNQLLPVSKVENFEQTNYPLTVAAIPKQELLIKFSYDTSRFTGDTIVRMAGHLQTLLTAIVANPQQQIAELPLLTQAERHQLLVEWNDTQTDYPLDKCIHQLFEEQVERNPNAVAVIFEGQQLTYQQLNQKANQLAHYLRTKGVEPEVLVGIFVERSIEMLIGLLGILKAGGAYVPLDPSYPSDRLIYMLTDAAVSILLTQQSLVDSLEANSAEVVCLDRDWHIIANYSQHNPVKLVKAENLAYVIYTSGSTGKPKGVMNIHKGICNNLLRTIDTYPLIAGDCILHIGVLSFDVSVWEIFWSLTSGTTLVVAKPEGHKDIAYLINLIAQQQVTQVFFVPSMLRIFLQQPNLESCRCLKRVFSGAETLSYELTQRFFERLDCELHNLYGPTEAAVDATCWQCQPQSNYQVIPIGRPIANTQTYILDQYLQPVPIGIAGELHIGGVQLARGYLNQPELTNERFISNPFGEGKLYKTGDKARYLSDGNIEYLGRIDHQVKLRGLRIELGEIEFLLDTHPQVEQTVVVLQADTSENQRLVAYVVRKNSSLTPSELRRFLQQKLPAYMIPSAFVVLSELPLNPNGKIDRRKLPQPDETSIVELPYLPPRNSSERILVSIWQQVLQVSKVGVNDNFFDLGGHSLKAIALVNQIQEKLGLSFQIKQVFLHPTIAEQAELLTASTPINVQVIPHLSKQENYETSHAQKRFFVLQQMDLNNVAYHIVSTLKIKGNFDPDAFEKAMQVLIARHETLRTSFVLINGEPRQKVLAHSPFHVGFQDWSNQPHAESHILEIIKQSQEPFDLENSPLLRANIYKLPEQQYILCMEIHHIICDGWSMDLLAKECLKYYNYFVKGLQPNPDKLSIQYKDYAAWQANILRSDEYRKNLDYWRQKLDNGQIPRIHLPTDFQRPSIKTFNGSHLSWTFKPEIVCGLRGICQQRESTLFMALLTAVKVLLYRYSGQHDISIGTEIATRNHPQLQSLIGLFLNTLVLRDQIEPEQGYKNLLAQVRQTVTEAFEHADYPFDILVEELAISKEINRTPLFDVLLLLQNFGQPIAIEELQIKSLNSLTPTSKFDLSFVFIEQNEQLRLDLIYNTDLFQAERMQKCLSHFDKLLTEMLNNPSQPICKISLLSPTETAFFESFIQPIPRLERRTVIHDFIEQVRALPDKTSIIYSQGELSYLELDTLTNSWANIFKYLGIQKDNICGVILEGDYRQVLAMLAVFKAGGIYLPLRLDEPEERSLRMMSKTSPTMIVVDSENLDIIKPRLALLPKPPQILVINAHEIQQYYQWDGTNYQCLLVEANHDKKVLIMPDADDSNYIMFTSGSTGEPKAILGSHGSLRHFINWEKLEFGINSNWRCLQIAQINFDAYLRETLVTLCSGGTLYIPDSTDREDLEKLLLRLGEWQINLLHTVPSVMRLFLKIGRNLTNADQLLKNLRVLVLGGEPLFVKELREWHQVFGSQTEFVNIYGASETTFVKHFHRIPDPNKITYARVPGGKTLPEAAFAVIDGTRPCAVGEVGEIFVKSPYLTKGYYQDQRLTNSVFIPNPLNHGADIVYCTGDLGRLLPDLTVEVIGRSDKQVKLNGVRIELGEIEDALAAIDGVEKALVIAEEKEELVTVIAYYQAKNAINHQHISSQLKQVLPIYMQPNHLMQLADFPLLPNGKINRLGLPKAEANIAQTSHQITSFNPQEALLASIWTELLEVEVSDTNQSFFELGGNSLKAMRLVSHIRNQFGVALRLREIFTQNTLKAQADLIQLRQEK
>emb|AAO62588.1 BGC0001016, mcyC, Nonribosomal peptide synthetase McyC
MINSLPNQQYYEVSHAQRRMWILHHISEYSSAYNIRLAMRINGSLDIAAFTAAFQQIVNRHEILRTTFTNIAGSIQQIVHEEVPKEQLVVFRDLREQKDAETIADSLIQESANSRFDLEKLHLMRVLLVQIKPEEFLFGLTIHHIIGDARSLDIIFQEFVTLYSACTQQKTAALPALPLQYKDYTAWQNQWLESEEAKEQCNYWCDRFAGEPPILNLPTDFPRPQFKSSQAGIYTYNFSQSLSEKLRSFAAGNHTTLFITLLTLFKILLHRYTGQHDLVIGIPISGRNHPDLENQIGFYVNTLALRTLLPKVGTFQQALAEVTNTCLDAYEYNEYPFDKLVSALDLEHDLTRNPLFDVMFSLLSKDSKAVIKIPGIEHQAYPLKPRTAQFDLSWSLFEDTNDLRLVIEYEPDLFREETIARMSGHFLQIIQAVVENPNCQLSQINLLTSEELYQLLIEWNNTEVAYPQDKCIHDLFEEQVERNPNAVAVIFEGQQLTYQQLNQKANQLAHYLRTKGVEPEVLVGIFVERSIEMLIGLLGILKAGGAYVPLDPSYPNDRLIYMLTDAAVSILLTQQSLVYSLQANSAEVVCLDRDWHIIANYSQHNPVKLVKAENLAYVIYTSGSTGKPKGVMITHQGICNNLLRTIDTYPLIAGDCILHIGVLSFDVSVWEIFWSLTSGTTLVVAKPEGHKDIAYLINLIAQQQVTQACFVPSMLRIFLQQPNLESCRYLKRVFSGAETLSYELTQRFFERLDCELHNLYGPTETAVDATCWQCQPDSNCRIIPIGRPIANTQTYILDQYLQPVPIGIAGELHIGGVSLARGYLNQPELTNEKFISNPFGEGKLYKTGDLARYLSDGNIEYLGRIDHQVKLRGLRIELGEIEFLLDTHPQVEQTVVILQANTSENQRLVAYVVRKNSSLTPSELRRFLQQKLPAYMIPSAFVVLSELPLNPNGKIDRRKLPQPDETSIVELPYLPPRNSSERILVSIWQQVLQVSKVGVNDNFFDLGGHSLQAMNLMALIYQELEIEIPLSMIYEKPTVAELSKYIIYAKEMNIQPKERPYIVFNQAREKAVFIFPPALGFAAAYANLADYLTDYAIYTFRYIADEATLEKYAELIDDIAPNQDLKLMGHSAGGFLAMLMAQKLESRDRVVSDVILIDTYRGGREAQQAEMSEIIEGVDTFLLNPKRQELRRYFMENQKLRDLTYNQVWEYFNFLWYSDLKNVQINGNIHLIRAEGNYDYEDDWIQATRGQRINYYAHGVHREIIDPPYLNQNATIINAILSQN
>emb|AAO62589.1 BGC0001016, atn1, IS4 family IS10 group transposase
MLPEFYKTHLKNQLNLAEYILLKIMIILLQSLKKVSLEALATALPIPIKFESRKRKIQRFLSLPNLTIEKIWFPIVKTFLETYLKDEELIYVVMDRTAWGRINLFMISIVWDQRAFPVYFELLPKLGSSNFEEQSRILKKILPIFNNYKICGLGDREFCSIKLANWLKDQGLCFCTRLKKSEFVEIKKEIWVDLNNLGLSPGVAFFLAGVKVTKKHGFTSFNVACKWKRKILGVAPKEGWFILTNLDSLELAISAYKKRFCIEEMFRDFRSGGYNLEDTKVTNNRLISIILLISIAYTSATIQGQEIKRKGIQKYIGRVKEYGRTERRHSSFYIGLYAQSWVNFIDNCRELVRSPLRLSPNKWKYYQQGERAMRLILSAS
