# Supplementary material for: Assessing in silico the recruitment and functional spectrum of bacterial enzymes from secondary metabolism
Source: BMC Evol Biol. 2017 Jan 26;17:36. doi: 10.1186/s12862-017-0886-2 (PMC5270213; doi:10.1186/s12862-017-0886-2)
Supplement: Additional file 5: — 1005 multiple Fasta files (one per BGC that comprises enzymes) containing the sequences of the data set enzymes SM*. The BGC are named according to MIBiG nomenclature. (ZIP 6333 kb) [file 12862_2017_886_MOESM5_ESM.zip › BGC1017.fa]

>emb|AAF00953.1 BGC0001017, dnaN, DNA polymerase III subunit beta, EC:2.7.7.7
VTSRKLEGAYPTYNQLIPKSFDRSLVLDRKQLIRCLELVAVLSDQKNNLVKFSLDSENDRLSLAVESPDLGSAKESMAAEIQGESGDIAFNVKYLMDGLKALPNNDIQMQLNASTQPVIFTPLGGLKMTYLVMPVQIRQ
>emb|AAF00954.1 BGC0001017, mcyJ, McyJ
MQDQFQVSELYTNIAKRDPHLQDPNFPQWLNFGYWKEETTYNGACAALARKLAEVAELKAGDHLLDVGFGFAEQDLLWVRENNVSSIIGLNTTELQVEIAQERVAKAGLSDRIKLQVGSATQIPFPENSFDKLTALECAFHFDTREDFFAEAFRVLQPGGRLAVADCLPRVGREINFWLRVNSKKMCIPFPNQYDRHIYVEKLKKHGFVNIQALSISEYVWPAMVHYFAQISQGISKHDLVIDLQKDNPGLEAWSRNRGWFMAFDDYLLFSAEKPKLN
>emb|AAF00955.1 BGC0001017, mcyI, McyI
MTTTSPKTLTMDIQKPRVLLIGKMYDEAGQKLLEESTNIEILSNPTPEEINEAIQEVSGVFVRYPNNLEASSIRLAKHLKVISTSGFGTDSIDIMAATEQGVIVVNNPGMSTTAVAEHTLSMILALAKKLPFLDHCVKKGNYLIRNQMQPIQLENKTLGIVGLGRIGTLVAHKCNLALGMRVLAYDPYVPASKAETVGATLLKDLDVLLAESDFVSLHTELTSETREMFNISVFKKMKPTAFLINTSRGKVVCEKDLGIALNQKLISGCALDVFEPEPPALDNPLYNFENVILSPHLAGVTPEASLAAAVSAANQILQVLRGEKPPYMINPEAWNLF
>emb|AAF00956.1 BGC0001017, mcyH, McyH
MLFLLLLVIVGLVASNAVNSFVNRYLVDVIIQDKNASKFLTILLFYGLGLLLITLFTAFSKFVKKRIILDWYEWLNQQVITQYLSDRAYYKINFRSDVDNPDQRIAQEIEPIARNAVNFGSVLLEKVLEMTTFLVILFSISRLAALILVAYTIVGNLIAVYLSRELDKISQEELESKANYTYTLTHVRNHAESIAFFQGENQELKIIQRRFNNLVRNSLSKIDWEKNQDIFSRGYRSVIQIFPFVVFAPAYIRGEIDFGQVNQAIIACSMFANGFSELILEFGSLGRFSSYVERLSEFSSALEEIGQQTKDASTIKTLEQNQIKFEDVTLQTPDYEKVIVQHLSLSIEPGEGLLIVGPSGRGKSSLLRAIAGLWNAGTGCLKRPPLEQFLFLPQRPYIILGTLREQLLYPKTTREMTDGELESVLQKVNLQNIATKVHGFDAEVPWENILSLGEQQRLAFARLLVTHPRYVILDEATSALDLNNEQTLYQQLQKAQTTFISVGHRESLFKYHQWVLELLEDSSWRLLSIDDYRASKAL
>emb|AAF00957.1 BGC0001017, mcyG, McyG
MSKHSISLGGQLEDNWRTLSEVLETATKHNNHGITYIRNDATEYFQSYQDLYQDALVILNGLEQKGIKLGHKVILQIAKNQDFIPALWACFLGGIIPVPLTVAPSYDLENSAVKKLENVWKILDNPLILSDSELITEIEKLGTYSHLEGWQVISVNELRKAPSKIEQLPILDPQDAALLLFTSGSTGMPKGVILTHHNILSMTAGTVVMNHFTQQEVTLNWMPLDHVGAIVFLGIMAVDLACDQIHVPMELVLRQPLQWLELIQKHQVSISWSPNFAFSLINQQAEELKHVSYNLSSMKFLVNAGEQVSVKTIRLFLEILEKHQLQERAIKPAFGMTESCSGITWSAGLSKNELTEENSFVSLGKPIPGATIRIVDQENNPLPEREIGRLQIQGNSVTKGYYNNNELNQEVFQEGWFTTGDLGYLSKGELFITGREKQEIIINGVNYFAHELETTIEELEGVKVSYTAAFAVFDQSRETDLLIITFSPESEQFEQGIKVVRKIRSHVTQKFGIAPAYVIPLERNLVPKTSIGKVQKSKLKKDFEQGLFSTRIQEIDQYLAKERQKNQTLPQSENERQIAAVWSEVLQLTSVGLEDNFFELGGHSIHLIRVQNELEKLFNRQLSLAEMFKNPTVATLARFLSEESNTNQVIAQKSRQRAENRSRRHNETHDIAIIGMTGQFPGAKNLTTFWENLKNGIETISFFSEEELQESGVSSELFNQPNYVRARPILEQVEYFDSEFFGYTDREAELLDPQQRLLLECSWECLENAGYNPNTYQGSIGIFAGASMNTYLINNCYPNRGKLDSNDELQPFTLDSMGGFQTMVANDKDYLTTRISYKLNLHGPSVNVQTACSTGLVVVHLACQSLISGESDMALAGAASINSPQKIGYLYQEGLIMSPDGHCRAFDAEAKGTIFGSGVGVIMLKRLSDALADHDHIYAVIKGSAINNDGGQKLGFTAPGGEGQIAAATEALAFAGVDANTISFVEAHGTGTPLGDPIEVDALAKVYQGANEGECALGSVKTNIGHMQIASGIAGLIKATLALKYRVIPPTLHFQNPNPQINFSQTPFYINNEAISWTTKQDKSEKLPRRAGVNSLGIGGVNAHVILEEAPPIIPQDNQSQRPYHLLTLSARTELALTELVSRYIDFLESQPEKDLSDVVFTANTGRVHFSNRLALTGYKNSDFIEQLRQFKQLDYESTIYGIVDEKRPSKIAFLFTGQGSQYVGMAHQLYQTQPTFRKTLDAGEKYHQKLTGKSLLNVVFADTDDSLNQTAYTQPALFLIEVALAQLWHSWGIQPAAILGHSLGEYSAACFAGVFDLESGLKLVSHRGNLMGQLPQNQGEMAAIFLDKNSVVEHCQSQGIKIAIAAINAEQHTVISGEKNVIQKLCNHFTNAGVKVRQLKVAHAFHSPLVEPMVAEFKTILQEISFSQPQISLVSNLTGEIADDSIMTPEYWLQHLLNTVQFHQGALFLQSLGCDTFIEIGPQPILSGIIQSSLSSSEPLTLPSLRSGFSDWQVLLESLGKLYVRGAKIDWFSFDQDYHPRRCALPTYPFQKRQHWISLKTPSATVPRESNLVKMLSEKDKTTLMQTLLETGHYSEDEKPTISAIVQQLIKLYYQEKEDFDFAKLLYQVAWLPCDLANGKLENLTSLKTDLEVYLEPQLQSSELMGVSLAFSEMEKLAADFVVKALKDLELFQMNTFLDPDQSFIQAGLKQEYKSFWNYVLEILAKVGILEKQNTRWKIVKEPEQSNPDLAVEDLINHYPNAQIELNLFRQVATNLAAIITGKISPLSILFSQDGQGGASEFYKNTSSAKILNLGISKTVELLLSSYPPSASLRILEIGAGTGATTQQVLKACNSRQITYTFTDVSPFFLEKARDNLAEFSELEYKVLDIEKDPKLQGFCCHSYDLIIAANVLHSTANLQEETLPHIQSLLRPGGHLLLLELTQQSSWIDLIFGVTQGWWRFSDYHLRPNHPIITASTWESMLLKSGFSQVEFVSPDQKIGTALFQQSIILAQSSEISSNTAKNWLIFTDVEPQQNTFALGIQEQLLKKCDSCRIIYQGEKNTQISSSESCLNANQLQQLEEWFASNPSPDRIIYLLNSDGKDQPESILLNRCNYLLNLLKAIQKIPNPPQLFLVTQGAQPFELEQPSFGFQSPLWAMGRVIALENPQLWGGMLDLDPDVDINQNITALLLGLTHAHDEDHLVFRKGQGYVARLLPLKSLETKTIKIQPEATYLITGGIGHLGLELAEHLVNLGAKHLILTTRRSLPVRFLWDSAAELAQISQKIRKLEEKGASIAVTSADVGNFEAMQAIFTQIEETAYPLRGIFHLAGISGRQAQLKDCTLQDLEAVFQAKVKGSWNLHQLSLGSQLDYFVLFSSAGAIWGAKEQGLYDTVSHWLDALAHFRHLQGLPATTLNWALLAGHGIVSQDYEDWLKQIGIREIAPDMALRVMDAIMASNQTQVLIADVDWVRFKNIYQFKGEKPLLKNLGLSEIPINSVQESDSVLHLLEEMPFGERREYLLEYVSKQVRMILGIKSMPDTEQGLIEMGIDSLSSIELKNRLEKRLEVLLPTSLVFDFPNIRRLVDYLFDRIFGEKVQKTAEKMINFTEVQQEISEDLILQELTDLEAFLGD
>emb|AAF00963.1 BGC0001017, mcyF, McyF
MKTKLPILGVLGGMGPVVTAEFLKSIYEYNPFIDKEQESPNVIVFSFPSAPDRTGSIDSGKEREFIDFIQVNLEHLNKLADCIVIGCCTAHYALPQIPENLKDKLISLIKIADQELQEYNEPTLLLASTGTYQKKLFQEGCTTADLIISLSESDQKLIHEMIYKVLKRGHDPLSILRDIEALLEKYNTRSYISGCTEFHLLTKSLKLKGIDSIKAIDPLSTIAQNFSQLIIKQAQVDLVTDCHQPSNPKSP
>emb|AAF00958.1 BGC0001017, mcyE, McyE
MVESIDYKKLMATTLSKMEVMQARINELETRQSESIAVVGMACRFPGGINSPEKYWSFCQAGLDAIVEVPKSRWDISKLYSQKPTLGKMNTAYGGFLQENITEFDARFFSISAKEAASMDPQQRLLLEVAWEALENANLPLKNLADNKVGVFVGITSIDHALKVYGTNYDQIDSFFGSGNALSAAAGRLSYFLNLHGPCLSIDTACASSLVAVHQGIRSLRNRECELALVGGVNLILEPAITISLSQSGMMSPDGRCKTFDASANGYVRGEGCGVLILKTLSEAQKNGDHILALLRGSAVNHNGAAAGLTVPSGPAQQELLRQALADARIVPEDVSYIEAHGTGTSLGDPIELNAIASVYGKRSDPLYVASVKTNIGHLEAAAGMAGIIKTILILQQGEIPPHLHFQSPNPLINWQDHPIEIPTQNIPWPNNNKVPIAGVSSFGFSGTNAHVIVQQAPVSKISEIQQQIPSHLLTLSAHNKTALKELAKRFHTLLESHPEIGDICYSAAVGRIDLPERLAIVGDTCPELQQRLAAFAEENPLDDLTFYQRFTSEKSPKIVFLFTGQGACYPGMGHQLYQTQPTFRQYIDQCAEILSKYLDHPLTEILFGEQTDLLNQTAYAQPAIFALEYSLTMLWKSWGITPTLLIGHSVGEYVAACIAGVFSLEAGLALVVKRGQLMQTTTSGKMASIFADEETVIYLIKNYTQTVSIAAINHPQQIVIAGESASIEEVISTCKKQKIPAQYLPVTQAFHSPLMEPILKEFEKEARQISYQRPQILLLSGLDGEVLENAPDATYWSKQCREPVRFLSSLITAFNKGYNLFLEVGPRPILAEQGRRYKDEVIWLSSLNRGLDNWQTILSALAQLYLNGAPFNPEQFNQNYGYKKVRLPNYPFQRKPFQFQPNPRTENQSIDKIFLDSQTSNLTDTETTVFNMQKHQQEIRNQLKSILALLLKEDENDLPEDETLLNLGADSIILTDFSRKVEEKFQVKVKIDQLFTDLQTLVDIAEYLCQFVKEKPLENTSEITTKVIDDETELSNYLQVIEQLQPIATAYIIKALESLGKKLNQGEQWTIENLRQTLPVARKYHILLNRYLQDLEEANILHNQGNIWTVKNLPESFSLPQALQKLEKTCPSAKPELEMLQRCGENLAEVLKGNIDPLTLIFPEGSVAHAESIYGNSPVSRLMNQRVAQAINQILTNFSNSDHPYQILEIGGGTGATSEAILNHLNLDHITYSFSEASPFLLHQARQKFQKKYNLNFHQLDIEKSPISQGIPARNYHIVVAANVLHATRNITETLTHIRELLRPGGYLVLLETVENNSWLNLTFGLTPGWWRFQDQQLRSDTPLLRGENWCSVLKSCGFATANSFSKQNNIPINNGQELILACVPDEPLSIPSIPKFTVFGESSGKEALMMAQLQSLKDLKDLHEKTIIKQLEVLQTATVSPSIAPEILTNQTQIIPTQSSKTETYLPVSQEKPKSPEKPSSPNLNPLALKLTENKSLTEQQQAFIQNLQSIYNQKTAKSKAYSQNSRKTMVDVKPTIDFRMALKEFQYPIVSESAQGAYFKDIDGNNYIDLAMGFGVNFFGHSPDFVIEAVQEQMNRGIGLGMQSNLAAETAALISEMGRVERVAFSNTGTEAIMAAVRIARSRTKRQKIVMFAGSYHGTFDGILARVGEDKTTTQPLSLGTPLGMVEDIIVLSYGVEESLDIIATHADDLAAVLVEPVQSRKPDLQPQEFLQKLRQITHKKGITLIFDEIITGFRIAPGGAQEWFNVEADIVIYGKAIGGGLPISMICGKADFLDTVDGGFWQYGDDSHPQTELTAFGGTFCRHPLALAACRAVLLHLRENSPTIQEKVNQLTHRLATEVNQFFQEIGIPIRVVNFGSLFRFEPFGAYSIFLQPIELPLFYYLLNLKGIYTWEKRVCFLSTCHTNEDIDRVIVAVKEAITELQQAGFFANAKRPQVKKEEKKPLSEDEDGRGHLPSLNQSFPTSEAQRQLWLLAELDRNASASYNVTTSLELLGSLDVYILEKTINQVINRHEALRTKIIEQGELQEVVNEVNIKLNLIDFKDEDNPEATALALRSQFSQKPFDLSIAPLFAVILMRLKSDHYLLSLKTHHIVADGWSLGLILQEIGQLYSSQNNTTKEVLTPPMQFRQYLTLRAQETQSPQMLEHRDFWLKTYQEELPTFELATDFPRPAVKTYTGGQESQVIPSEVGQNLQKVGRKNKATLFMTMFAAYTAFLRRISGHKDLVIGIPISGRQIEGSDNLVGFCSQFLPLRIQVDATTSFIEHLQHTKQTLIDAFRHQSYTLEDLLAALQLPRDFSRSPLISVSFNMDPSLTLPEFKDLKVSLPPSPIGYTPFDLGFNLIELNDNLIIYCNYNTELFKKETIKQFIESFEILLRGIIDDANHLLYQLPLLTPVQQEKLLRQLTGKTRKLPEKATIIDDFIAQVKLTPNTPALIAGKISLSYQELNEKVNRLTHYLQQEYQLGVGKVIGVMLQRNHYLIIGILATFKTGATYVPIDSQYPHSRIEFILKDSGCHVCLTESNFISKLPEKMEKICLDKIDPIVEKYDKDEPKIFRNSSQTAYIFYTSGSTGNPKGVMGRHISILNVIQSLRLTFDLDKHPEWRYIFTAAVTHDPSIRNIFLPLTIGASLYMYEIKYIGHLVSFLQENQINALHTTPSIYREILGLLEPGETISSLKYISVGGEKLDRETALALRKRFPAEIISNVYGSTETCVGVSQYEIKENLDSEIPLGQVFHNNRLGVLDEFNNPVPLHVIGEICVEGAALASGYHNQPEMTQEKFKPSFLDETKTLFRTGDLGKQTAPGIIEFMGRKDNQVKVNGYRIDPGEIEYQLTRYAPIERAIVLPVQVNNQTQLSAYCQTDKTLEIAEIRELLAKFLPVYMIPSYFIFLKQFPLTRHGKLDLHSLRELRETGKSLVNSNYVAPRNYLESNLVSIWEKILSKHPIGIFDNFFEIGGHSLLLSRVVTRVHKELNVSVKLADFFKVPTIAGLATLISQTQYNYQEPISAIPPQKSYPMSHGQRRLWALEFLDQNHNAYGMPSAYQFKGNLNIDAFENAFQQLIQRHEILRTTFTLINNQPRQVVHNQMNFVIKQIDLTAYVSTEQENLIEESISHNAKTTFDLEVGPLLKVNLLKLSQENYIVLFNMHHIIFDGWSAGVLIKDFLTHYHAYGQENSQLMPPLRIHYKDYTSWQESQLETLKLQSQRDYWLAKLTPVPVRLNLPVDYPRPPVKSFQGNTITWQPEPELIDTFEKLVKAQEASLFMGLVSLVKSFLFRYTEQNEITIGSAIAGRNHPDLEDQIGFYVNTLVLRDQITDHDSFTDVLSKVKTTTLEAYDHQDYPFDQIVSDLNLQRDPSRNALFDVAIVLQNNQNVDLALDGITVNSIDPKMITAKFDLEFIFVEEEELYLKLIYNTDIFIHERILLLIDLFKNWLEQVLKFAHEPLINLSLASSENLIQEGQDMFTEDFNF
>emb|AAF00959.1 BGC0001017, mcyD, McyD
MDFQDKKNLSENDQSIQTRVFKALSEAKEKLKAFESQQREPLAIVGLGCRFGDNIATPESFWSFLKAGKNHLREIPKERWNQQDFYDSDRNKVGKIYVSQGGFLDDVSQFDAHFFGIAPKEAVAMDPQQRLLLEVAYEALENAGMATTTARRGKTGVFIGITNNDYARILTSNEDYNAIGAYHISGNHTNAAAGRISYLLNLNGPSLAVDTACSSSLVAVHLACRSLRSQECRQALVGGVNLVLTPEVVIALCRNQMLAPDGQCKTFDESADGFGIGEGCGVIVLKRLSDALEDGDHIWSVIRGTAVNNDGASGGFTVPNGPVQSELIREALADARLDAEAIDYVEAHGTGTSLGDPIEIKAIAEALCVNRRKSNPLLVGSLKTNLGHLAAAAGISGLIKTALSLHYREIPAHLNLKKPNPHINWDALPISIVTQNCPWNVNNGKLKAAGVSSFGASGTNAHVILSEPPQPQPQNPKISPILVTFSAKEPERLRLFTTQFVDELEQKTYLNVKDIALSLNTGRFPHKHRLALLVSNQENLHQGIQAFLNSNGDEKQFQNIQNNSFDIIYGEAQSHPKVAFLCNYEEEISPEIIENLLNNEPVFHEAFRQCEHLFKKYLEFSLQELLSSKKALEPQISLSVQPPLFAYQYALCELWKSWGISPSAILGSGLGEYLAAQQAGVFSLEDTVKLVAKRTRISPQNPNSEDLLSLLTSTPEVDSNSPDITLIYQGEVVKKSLRNLVNRGEKIRQKSDEIAQGISTLHQMGYQIFLEMGISANLINIGRQKLGVNSILWLSSLGKDCHSDQHEQRVLGQLYVRGFNINWEAFHRSHPGQKISLPNSPFIRKRYWINSGNKSESSSYKNPNYYSGHPLLGDHFPSPLALRQYRGSISQHKPAFLGEHQVFDQAILPASALIEMALAAGENQRVILENVEFKKALILKDTEDTLQLIIEQKSFKIYHALEPNWEVLVTGTIEELKSTNLTNCDLEEIAKNCPEEVDINSFYETYQKSGINYGSNFRLIHQLKRGENTAFAQIKLTDRLEREKYHFHPAMLDACFQGIAAILFKEESSVTYVPVRLGKLAFFHPPDEQVISAVRLKNSSPNPNIIIADIDIYSPQGQPLASLTNLELKAVQSQEIIPQEIPPQIYLEEWMPCEELLGNGRDTLVAPQVIKNQIHPAQLEQQLGEKLAQYERLIEALEKLSVVYIWEALTKLNGQPKLGQTYSEAQIANQGQIVDFYLPLLSRCLSILAEEKIVNQTKDGWLFLKKLEAPSSQSQIKILRQEFADYPAEISLMERCGSALAEVMSRQVDPLELLFPQGDLEEIASIYSEAAGSKLMNQLVATTISRAIANLPPYYPLRILEIGGGTGSVTTGLLPHLPTEHIEYIFTDISSSFLTRAKENFRNYPFIKYQTLDIEKNPFIQDFLPGSFDIIIAANVLHATANLQKTLENVRSLIAPKGLLILLESTGARRWVDLTFGLTEGWWLCSQDLRRNGYPLISTKDWQNLLIENQFEDINIIEPSQAKTRNLLKQSVIIGRSSEQLPSLPAKSYSHQIIWADSQGIANGLIPLFQQRGISCSCVFTQDINPEIAEDYLSILRNSITSETRQILYFWGLEKIPGEIDQQVEINCQRFLFFLQALLQQENPPTLILVTQGAVPAKAIKTLISPSQASLLGIAFSLVLEHPELNFKAIDLDPDEVNAADKLLQEIYSNPQENRIALRGEQRFYPRLVQRKLEDGKINFSPDAYYLITGGTGGLGLATTRWMIEKGARNLVLCSRRGAEGISPEILANFSSSGAKVTLKKLDITDAEKLHAVLDECRSQYPIQGIFHIAGTLDDTTLLRLTPERFNYVLDPKVKGTWLLHQLTLNDPLEFFVCYTSAVSLIGSAGQANAAAANAFEDAFIYYRQTHHLPGTVINWGPWSEIGAAVDRNVLERLAAKGYGAMKPDLALNALEKILLNQIIRAGVIKIDWQQFPYIHQSFYKNFLPQGKTQAAPSSEFLKQWQNLTLKERPNWLTNHIIMRVSTVLGRSNDETFSPQQGFFDLGMDSLTSTELRNLLQTDFNCSLPSTITFRFPNVEALANYLQQEVLDNCQPVLTPQIKAEISQKQPEKSSVEKSQLDDDPIVIVGMACRFPGGAKNLQSFWELLEQGKDAITEIPQDRWDQETWYDPNPDVPGKIYAPYGAFLEQIEEFDGEFFGIIPRESVAMDPQQRLLLETTWQALESAGQNPQKLRNSQTGVFIGCMTQDYAQLSYSPQAINAYTGSGTSVSMAAGRLSYVLGLQGPSMTIDTACSSSLVAIHLAYNALLNGECDLALAGGVNIILTPIISLIESRAHMLAPDGHCKTFDESANGMVRGEGCGIVVLKRLSQAVKNGDQILAKIYGTAVNHDGPSSGLTVPNGQAQEKLLHQALKRANLKPEQIDYIEAHGTGTALGDPIELESMSAVFGQRSPNRPLIIGSVKTNLGHLEGAAGIAGLIKTVLALQHHKIPPHLHFKNPNPRFDWSSHIFEVPVQGKPWNISERPRIAGVSSFGFSGTNAHIIVGEIDADLPQASENNFYLLPLSARSEQSLQELARSYQDILTESINLADVCFTTSTGRGIFPQRICILADSITTAQRALIDYQDGEDSDSLIRPILSETPPKISFLFSGQGSQYSGMGETLYNREVVFKETLDLCDQILEPLLEKSLLDLIFQEQNSQLLEETQITQPVIFSLEYALAKLWQSWGIQPSALLGHSIGEYVAACWAGVFSLEDALKLVTQRGKLMGKLPHNGSMSAIYADYETVANALTSYENQVNIASANGSITVISGFKEIVEQLEKDFIDQGYKTKRLAVSHAFHSPLMQPILDDFSQVLKTISFHEPNLTIISNLTGKAVGSEITTPDYWVAHLRNTVQFSQGFKSLIDQGYRCFLEVGSKPVLLSMARLISANQDLLWLPSIVPGQDEQAQIYRSLATLFVNGYSVEWTKVFKQGKRISLPTYPFQRERYWLSNSEFSLGQIKTQLHPFIRDFKKLATGDMIFEGEVSSLNPSYLEEHKVFENIVFPATGFIEAILAASQKIFNGHFVTLENVYIHQGLILSPTPSIIQIIFKPKKSSQLIYTFEIFSSDSAQEQWVLHVTGEVKPKDIQSLAASELTQTKLERENPKESIFIREFYELYQQMGIRYGEQFQAIQELYSFKKGSQAKISINPSLADRRYYFHPVLLDACLQSIGAAFPEIHGQELHLPYGFSSLEIFLNPTSQVWTKVQVISDTNGEMRVNVNIYNEQEQLCARFTDLTARRINPAILQSLWQEKSNNCFYKVEWKKLSSMPTVAVDPQNSWLVLVRPETDLNSLINLYKKAGEKVITVEMGQNYQCYSQDFFVINPAQKSDFQRLYQEAYPSGEFPTGVVFCWESSEAEDVLDTVDQSSHAVLNLVQTLTNNWEKLPHLWLITRGANKMINDTALSPQQSHLWGLGAVINQEYPKMGCVCLDLPIHKEANEAELLFNELKCFPHEFRLALRQGNRYAARLVSASLPISEKRQFINQSGAYLITGGGGKLGGLVAQWLSEMGASHLVLCSRHVKSSTELIAPLVEKGTKVTLIEADITSPTDMKNLFSRFGADLPVLRGIIHAAAVLEDGLISNQSWQKYQKVISPKVAGTLLLDRYTRSLSLDFFVSFSSAAVILGSPGQSNYAAANAFMDALMQQRQSLGLPGISINWGAWETGNQIDQQRFANWGLQMMPSEQAFQYLSQVILGDITQGIVLDIDWSIFNQTFNISQPFFSEVLTLNNQKQTSPAKLLEQLKSVSIDERITALVEGLEKILREVTGLNENKVIPQPTSFLDLGLNSLMVIEFKNRLERDLGCKLPSSIIFDYPNLLSLSIYLREEILANHLDFEIKINPIPDNHNPYDSLSEDELARLLNQKLTELDQYGG
>emb|AAF00960.1 BGC0001017, mcyA, McyA
MEAHLVSIDYQIRQLQEIDPVTTLFGNVSQNKTGEQHSVLEVISTDLQEKINSLTANNSVNNLAFHLAVVQVLMFKYTAQVEFATATAALNTKKLDSLIFCRFNQHNFSSFKDLLRIIRKDLQEGYRHQNYALDSLVKTLAARGGNLENIFDVAVIKEGLCADISSLNRFQLVFTIEADDSGVSVTFIKDKFPRDFVERMLGHYLEILEMVTSNPDIDLSEIDILTTEEREQLLRDWNDTAIEYPEKQWIHQLFEEQAKLYPERGAVIFENQELTYQELNEKANQLGHYLQKLGVKPEELVGIYLERSLEMVVGLLAVLKAGGAYVPLDPNYPQERLSYLLEDTGVKVIITGESLRGLLDEYRGIVVALDTDWSAISQESQNNCDSGVTGENLAYVIYTSGSTGKPKGVMNNHKGIRNRLLWMQDTYQLTKSDCILQKTPFSFDVSVWEFFWPLLAGATLVVAEPEGHKDSTYLIQLIQKQQITTLHFVPSMLRVFLQEPELKGCSSLKRVFCSGEALSLELTQRFFEHFDCELHNLYGPTEAAIDVTYWPCLPESQKAIVSIGRPIANTQIYILNPHLQPVPIGIVGELHIGGIGLARGYLNRPELTAEKFIPNPFAKVEAGIGGEIRAKLYKTGDLARYLPDGNIEFLGRIDHQVKIRGFRIELGEIEAILSQHPAVEQAVVIASETETGSQTLIAYVVGQSQEGELLTTSENGQLFDEQIGQWQSLYNQIYSQTSADSQGIFNIVGWNSSYTGEPIPAAQMREWLDDKVKVILAQKPKKVLEIGCGTGLILFQVAPHCQCYWGTDISSVALDHIQRINQEGPKLEQVRLLHSTADKFEGLESEGFDTIILNSVVQYFPHIDYLLRVLEGAIKVLTPGGCIFLGDVRNLQLMEAFHADVELYKANPEDSIKDFKQRVQRKIEQENELFIDPDFFRAIQSYFPQITEVEIHLERGQHHNELTQFRYNVVLRSATILDFSTDFPELNWTEQQLTLSEVRNQLGTSEGLRVIGVPNSRLFRPLKSVELFRNSQDFGTTEEFQAIKSEIIPENAVEPEDFSALAEDLSLSVWVTWSDTPDRYDVIFAPLENSQRNYIAFTPTHTVKPEGQLYANHPLRSKLNSKLIPQLRSYLQKQLPEYMIPHAFVQLDSIPLTNNGKIDRRALPSPSYNSLRNSENFVAPCTPLEEILALIWAEVLGIEEVGIHDNFFELGGDSIRAIQVIAKARQMGFHFSLPQLLQHQTIQELANCVSYEIDTLGTEKTEVFSLISQEVRLNLPEEVEDAYPLTALQLGMIFHSEYQGNLSVYHDVFTYHIRADFSFPALHSAIQEIVQRHPVLRTSFALFEYQEPLQLVHRQIDVPLGLDDLTHLSTSEQDTAIDDWIEREKIRTFDWNIPPLFRFHLHRRSQDNFNLTFSFHHSILDGWSVASLLTELLQQYLYLLDKKVLPLSPTPALSFRDFVALEKKTIQSPECQNYWQEKLRDVTLTKLPQWSKSNQVNQDWDWLVPISSQVSQGLKQLGKQVGVPLKSVLLAAHFRVLSLLNNQRDIVTGLVSNGRLEAADGEKILGLFLNTLPLRLELSGGPWSDLVKQAFDVERECLSWRRYPLAELQKSGQPLFDTAFNFIHFHVYQGIIGVKDLEVLGGKFFNQTNFTLLANFSLHPLSSQIELTLKYDGNYLGEKQMELIGGYYEKTLIAMATEGLERYETCCLLSEQEQHQLLKEWNDTEVHYPDGCIHQLFEEQVKRSPDAIAIITENEQLTYRQLNEKANQLGRYLARKGVKFESLVGICLERTPEMVIGLLAILKAGGAYVPLDPAYPTERLNVILEDAQVSLLLTQAKLVEKLGNYPGNLVILEAEQKNIALESPENLSLPVSSSNTAYVIYTSGSTGKPKGVVIEHHSTTTLLNWSKEVFSSEELAGVLGSTSICFDLSVFELFLPLAVGGKIILAQNVLDLPSLSAAKEVTLINTVPTAIAQLLEIEAIPETVRTVNLAGEALSNQLVQKLYQQENIKNVYNLYGPSEDTTYSTFSLVPKGHHGQPSIGRPIANTQVYILDSFKQPVPLGTIGDLYIGGEGLARCYLNQPELTAEKFISNPFSNEPNAKLYKTGDLARYLPDGNIDFLGRGDNQVKLRGFRIELGEIEATLGTYPPVKQAVVKVWEDSYRNKRLVAYLVAENDPINTEDLRRFLGQKLPEYMIPALFVSLEALPLTPNGKIDRSRLPIPEIPSTSEQDFVPPHTQKEKILASIWQDILSIKQVSRYDRFFEVGGDSIISIQVVARARQAGLKITPKQIFEYPTLAELATVADYSTAELAKQGLVTGIVPLTPIQLWFFEQNRAEMHHFNQSVLLEVPHHLKADLLAQSLRKLIEHHDALRLRFTVEEGQWQQVNGGMPDEVPFEVIDLSSIPQSQQGETLLAMATTQQASLNLSSGLLIKAVLFELAPYQPSRLLIIIHHLGVDGVSWRILLEDLLMTYQQLERGENVELPPKTIAFQDWALLLRDYSSAPLTNHGQGEKAREPLDYWLTQPWLEASNLPVDDETGKPYNTVATANDVTVTLDEEQTRALLQKVPAAYNTQINEVLLTALAETLTQWTENLTISLDLEGHGREDLFSEVDLSRTVGWFTSLFPVILRLPPENHPGERLKSIKEQLRAIPHRGIGYGISRYLSDDADIKSQLAEIPAREVLFNYLGQFEQGRLQKGEWKLADESKGPNHSLKGHRSHLLEITARVIEGQLQVNWTYSHLIYERSTVEYLGRSYKEALLKLIEHCLSPDAGGYTPSDFPVAHLNQQELDDILAEID
>emb|AAF00961.1 BGC0001017, mcyB, McyB
MADTKNQPAKNVESIYPLSPMQEGMLFHSLYTPDSGIYCSQTLITLEGEINLTVFRQAWEKVVERHSVLRTLFLWEKREKPLQIVRKKVDLPWDYQDWRNLSPTEQQQRLDLLLQTERQQGFEFKVAPLMRCLMIQLSDQTYKFLCNHHHIILDGWSMPIIYQEVLGFYEAGIQGKSHHLPSPRPYQDYIVWLQEQNPSVAESYWQRTLEGFMTPTPLRVDRLQLMKSEGKPTYKEYNCHLSASLSKDLQSLAQKHNLTLSTLVQAAWAILLSRYSGESEVLFGVTVSGRPHDLSGVERRVGLFINTLPLRVSIRESDLLLSWLQELQQKQAEIQDYAYVSLAEIQRLSDIPPGVPLFESLVVFENYPREALSRDSRQSLRVKDVENFEETNYPLTVVAIPRQELLIQLIYDTSRFTQDTIERMAGHLQTILTGIVTDPRQRVTQLPILTTQEQHQLLVEWNNREADYPLDKSLHQLFEEQAAQNPQGIAVIFEDQKLTYQQLNNRGNQLAHCLRDKGVGPESLVGIFMERSLEMVIGLLGILKAGGAYVPLDPDYPTERLGDILSDSGVSLVLTQESLGDFLPQTGAESLCLDRDWEKIATYSPENHFNLTTPENLAYVIYTSGSTGKPKGVLISHRGLMNLICWHQDAFEITPLDKITQLARIAFDAAVWELWPCLTAGASLVLVKPEIMQSPPDLRDWLIAQEITVSFLPTPLVEKILSLEWDENIALRIILTGGDKLHHYPSGLMPFKLINNYGPTENSVVTTSGLVRDYEEGNPPSPSIGKPVYNTKIYILDQNLQPLPIGVPGELHISSVGLARGYLNRLELTQEKFISNPFNSGILYKTGDLVRYLPEGNIEFLGRIDNQVKLRGLRIELGEIEAVLETHSEVEKAVVILREDTSDNQRLVAYIVRKSPSLGIGELRRFLQQQLPAYMVPSAFVILSDFPLNNNGKIDRKKLPVPDETSIIESAYIAPRNEKESLLAQIWQDVLQVSKIGVSDNFFELGGHSLKAISLVSKIQEKLGQSLPIKQVFAHPTIAEQAVLLSTVTPLTVATIPLVSTQETYETSHAQRRFYVLQQMDLNNVAYHIVSTLKIAGDFSPDVFEKAIQLLISRHESLRTSFILINGEPQQKILQNRPFDWEFKDWTNKPDEEILETIAKERKAFDLEKSPLVRSKIYKLSPNEYILELEIHHIICDGWSMSLLAKECLQYYSDLAKGLQPNIEPLPIQYKDYAGWQNNLLRSENNSKTLDYWREKLDNGQLTRVHLPTDFKRPQIKTFKGSHLSWKFTQETISKLRKSCQENEITLFMALVAAVKILLYRYSGQHDITIGTEIATRNHPQLQSLIGLFLNTLVIRDQIEPEKGYKNLLAKVRQTVTEALEHSDYPFDILVEKLAVSREINRTPLFDTLVLLQNFEQSVGLENIQIKSLDSLTPTSKFDLSFVFSEDEEKLRLELIYNTDLFQEERMKKCLIHFDKLLNEMLSNPAQPVKDISLLSEAETAFIANFINPIPRLETRTVIHDFIDQVEATPEKTSIIYPGGKFSYQELHELTNFWAYALKELGVEKDKVCGVLLEGDYRQLIAMLAVFKAGGIYLPLRLDEPEERRQRMMIKTSPEIILVAAENLEGIKPQLSALEKPPHILVVKAHKIQQYHQWNGMDYQEFPCQLSKLQPLLAMPDADDSNYIMFTSGSTGEPKAILGSHGSLRHFIDWEKREFGINESWRCLQIAQINFDAYLRETCVTLCSGGTLYIPESTEREDLELLLLRIGEWDINLLHTVPSVMRLFLKIGRGLVNAHNLLKSLRIFVLGGEPLFVKELAEWHQIFSSQTEFVNIYGASETTFVKHFYRIPNPNNIPYERVPGGQTLPDAAYAVVDGNRARAIGEVGEVFVKSPYLTKGYYQDESLTHSVFVPNPLNGGRDIVYRTGDLGRLLPDLTLEVIGRSDNQIKLNGVRIELGEIEDVLSGIEGVEKALVMANKKEELVTVIAYYQAEDTVHQEYIRGKLKQLLPIYMQPSFLMRLEAFPLLPNGKIHRLALPKPEENITNSTNQVPDFNPQEALLASLWGELLEAEVSNSNQSFFELGGNSLKAMRLVSQIRNQFGVSLRLREIFTHNTLKEQAVLIQSRQKR
>emb|AAF00962.1 BGC0001017, mcyC, McyC
MINLPQSDSINPLEKQKYYQVSHGQRRLWILQHISESSSAYNIRLAMRINGKLDVSILTAAFQELVNRHEILRTTFTSVGGNIKQVIHEEIPTEQLIIFKDLRAEKDAELLADDLIQESANLPFSLEKLPLIRVLLVQINSEEFIFGLTVHHIIGDAQSLDIIFQEFFTLYSAYTQQKKAELPPLALQYKDYAAWQNQWLESEEVREQHEYWCEVFSEHPPILNLPIDFPRPQVKSSQAASHTYQFSQSLSQQLQTFATQNNTTLFITLLTFFKILLYRHTGQRDLVVGIPISARNHPDLENQIGFYVNTLALRSLLPEGVTFKQVLGEVTNTCLDAYEYRDYPFDKLVSALNLERDLSRNPLFDVMFSLLSKESKTVLKIPGLEHQPYPLKPRMAQFDMTWSFFEDSHNLTLVIEYEPDLFLPETIARMNGHFLQIIKSVIQNPDGKLSEINLLTPEEQHQLLIEWNQTEVAYSQQCLHHLFEEKVRDNSEAIALIFEGKKLTYRELNGRANQVGHYLQEKGVTSEVLVGIFIERSFEMIIGILGIMKAGGAYVPLDPNYPPERLDYMISDSAISLLLTQQSLVQFLPENQAEILCLDTDWSRIANYSQENLTSPVKTENLAYVIYTSGSTGKPKGVMNIHQGICNTLKYNIDNYNLNSEDRILQITPFSFDVSVWEVFSSLTSGATLVVTKPDGYKDIDYLIDLIVQEQVTCFTCVPSILRVFLQHPKSKDCHCLKRVIVGGEALSYELNQRFFQQLNCELYNAYGPTEVAVDATVWCCQPNSQLISIGRPIANVQVYILDSYLQPVPIGVAGELHIGGMGLARGYLNQAELTAEKFIPHPFAEGKLYKTGDLARYLPDGNIEYLGRIDNQVKLRGFRIELGEIQTVLETHPNVEQTVVIMREDTLYNQRLVAYVMRKEPLLTSQDLRRFLQQKLPVYMIPSAFVMLSDFPLNPNGKIDFHKLPIPDETSLVESPYLAPRNQTETILVSLWQQLLQAGKIGVNDNFFELGGHSLQAMNLMALIYEKIAIEIPLSMIYEKPTVAELSDYIIYAQEMNIQPKERPYVVFNKEQEKAVFLFPPALGFAAAYANLAEYITDYALYTFRYISDELMLEKYAELIEDLAQDQDIKLMGHSAGGFLAMLMAQQLESRGRVVSDVILLDTYRGGREAKKADMSEIQEGVDAFLLNPKRQELRGYFLGNQKLRDRTYHQVWEYFNFLWNSDLKNVQIQGTIHLIRAEGNYEARDDWTQATKGERINHYATGIHREMIDPPYLPKNALIINSILNPKQS
>emb|AAF00964.1 BGC0001017, uma1, Uma1
MSPKIFNHHFTPLKSLSLGLFLLQAFTPLTLASPPREPDQSVGCDILVVGGGLAGAGAAYEALLLGKTVCLTEITDWVGGQISSQGTSALDERRTQREKLFFPKGYLEFRERIRKHYGKQNPGECWVSGSCFFPFDGHKLLFQQLEDAAKKGKGTLKWFPSTVVKELNIETLPNRGTGQQITSVIAIQHSPAKGTPPLNTEFLSQKMADIYRYENSPRFDKKILRFVPKSSQPNQLADWYVIEATETGEIIGLSDIPYRLGVDKRSYLEPSSSSVTGDPYCTQGFTYTFAMEETEKPQTHEKPVYYERYAPYFSYELPRLADFDLVFTYRRIWSPQLGKEKTFGGITFTEPVPGDISMQNWTWGNDYRPGTAKDNFIYTREQLQELGQLSPGGWMGGLRTETLARGEEHAISYYYWLVEGTTDSQLGDGVKVPHLNNRYLSGFDSPMGTAHGLSKYPYIREARRIIGRPSLTFPAGFTVTEIDISRQNFQSDFYRQNLSPAEYRRLIATLAGLEGFSVLDGTLSPDKAVKRKRSTIYPDSVGIGHYAIDFHPCMTEHPPEKPGNTEKAGERQGQGQAYPFEIPLRAIIPQKIDNLLIAGKSIALSHIAAAAYRVHSFEWSSGVAAGITAVYALDNNVLPYQLVESDFLIGNKQLRELRQKIDASGNPTMFPDASIFRSTDNWY
>emb|AAF00965.1 BGC0001017, uma2, Uma2
MKTVVLNLETVNLTDEQFYHLCQANQTWNLERNQKGELLIMPPVGGNTGKQEANLIVKVGVWNEQTQLGEVFSSSTIFRLPNGGYRSPDVAWIKRERWEALSAEEREKFPPLCPDFVIELRSRTDSLTSLREKMREYLASGLRLGWLINPQQQQVEIYRLNSDVEIINLPATLSGEDVLPRFVLHLT
>emb|AAF00966.1 BGC0001017, uma3, Uma3
MDSNRLIEELKNPDFYPHSVKIPVEIIQTHASIIFLTGDYAYKVKKPVNYDFLNFSTLEKRKYYLEQELELNKKVAANIYLEVLSINEEQGSISLNGEGKVIEYILKMNQFPQECLLSKIFERGELTEKAIESLAEKVAQFHRQAVSNSYITQFGNLEIVKQAFDENYQQTEKYINFVQTQKQYDETKAYTDKFFAEHRDWLEERQIKGMIRECHGDLHLNNICQWQGEIQLFDRIEFNESFRFVDVMYDLAFTAMDLTARGREDFANLFVNTYLEQTADWEGLKVLPLYLTRQAYVRAKVNSFLLDGDTFSEKIKADAQDYYQLAWQYTQPQKPRLILMSGFSASGKSTIGKVIAKNLNAIQIRSDAVRKHLAGIDLNQTGSLDIYSLEMSQKTFARLAELARILITLGYPVILDARYDKYAWREPLLTYAQNLKIPFHIVHCHAPIEVLKQRIAARKGDISDATIEVLNAQIEKTEPFNEKEQPYLISLDTTNPDWREFLESQLGK
>emb|AAF00967.1 BGC0001017, uma4, Uma4
MILDKFLNLQGTCIQGYRHLENIGIVCRIESKNQKAICPRCGLESDKLHQNHRHLVKDLPISGQPVYLQVNRRQFKCDNCRKPFSEELDFVAKKRTYTKRLAENILEQLKEGDILNISRRNDVTEEEIQRMIEDIAEEITETDLSKLKRLGIDEIALVKGQKNYCAVLVNLDTGKLIAILEKRTQEELRETLTGWGKEVLEQIEEVSIDLWLPYKNLVKELMPSAEVVADRFHVMKQINQELDEQRKAEKRAVEAQRNKKQKAEKEAKLEVLKRSKYSLLKNEKDLTETQKIKLDAIKENFPNLKKMQELKEEFRKIYETSENPTEGMLSISEWLAKSSSVFTKSCQTIRNWFGEIISYFERRTTNGMVEGINNKLKLIKRRGYGFRNFRNFWVRSMLSWHLVC
>emb|AAF00968.1 BGC0001017, uma5, Uma5
MSNKNKFGFGLGFDLVEDFVVDKAQDSPDNYAAKGDINQMEADNITDEGDIVNIDADNVTKDGDNINIDDIKIEADNIAQEGDIIEGDQNNYYISISSCQPESDSPSEVEAEQDSIVNDAPLPDAKDLEIESPPEPEFDFEIGG
>emb|AAF00969.1 BGC0001017, uma6, Uma6
KNGKNKINLDLNSQNLTPEKKEELQEKTNLLEKIEQQLRLANFFYMDHKELVMTRRGVKIFQDLLDQEDLLTYTEPHPNLKKLSFDDILYHKTLVILSQPLSQSSSKIIGPIFLDNFLNYVLELGSNPKTKNGKDRLKTLVILDETHRLPVGKIGDSGDYLREYGIGLVEVAPTIPKDNKRWEQNKHVYQTLLSLSPGIPTLTELMRDRLPHIPPSPMVVRNYQDRQGNIFPQPERRENYDLVLGQDNPGITSRSMQLSGRFTGLLQSSFIDENRRLFWIDFEDELLANIKTLLKKALAPDATHQDKNLVDYALGLDKYRPL
