# Supplementary material for: Assessing in silico the recruitment and functional spectrum of bacterial enzymes from secondary metabolism
Source: BMC Evol Biol. 2017 Jan 26;17:36. doi: 10.1186/s12862-017-0886-2 (PMC5270213; doi:10.1186/s12862-017-0886-2)
Supplement: Additional file 5: — 1005 multiple Fasta files (one per BGC that comprises enzymes) containing the sequences of the data set enzymes SM*. The BGC are named according to MIBiG nomenclature. (ZIP 6333 kb) [file 12862_2017_886_MOESM5_ESM.zip › BGC1018.fa]

>emb|BAH22761.1 BGC0001018, mcnF, Putative ABC transporter
MSAKVPQDRSTTNIISDVSKFWHSVKLIAAPYWYPTESGGRTFSDVIQAWAMLILLIGAILAVVGLNAFNSFVSNYLVDVILEKSDFDKFVKTLVVFAVGLLFVTLLVGLLKFLRKRIALDWYAWLNDWILNKYLHNRAYYRINFKSDIDNPDQRLSQEIEPITSKALSFFAVALENVLDMITFLVILWSISSSVAIILVVWTILGNVIAIYFNQALNKITQEELELKANYNYALTHIRNHAESIAFFEGENQELNIIQRRFNKLLDSAKRKIDWERGTEIFSRGYQAAIQVFTFVILGPLYINSEGISFGQVGQACLAANLFATALAELISEFGTSAQFSSYVERLSQFSQSLEEVVKQPENLSTIKTIEETQFSFEDVTLQTPDYEQVIVENLSLSVQPGQGLLIVGPSGRGKSSLLRAIAGLWNAGTGRLVRPPLEEVLFLPQRPYIILGTLREQLLYPNRNQETNEIKLREVLQEVNLQNLLNRVNSFDTEEPWENILSLGEQQRLAFARVLITRPSFTILDEATSALDLNNEENLYRQLQKTHTTFISVGHRESLFNYHQWVLELSSNSHWQLLTVEEYRRQKVKEIINISVDNSQARLEDLPNQETEVNPKINSAGEPPPESPTTTILTEVEEGLSHAQMKELSDYSLSSIRSKASQGKSITGKDGLTYRYDKDPKILKWLRV
>emb|BAH22762.1 BGC0001018, mcnA, Nonribosomal peptide synthetase
MSRNMKTIYPLSPGQEAMWLIWKIAPESVAYNIFITAKIHAYLEIAVVNRVWQKIIEKHPILRTTYTSYEGKPVQQVNQQENFKVEVIDASDWSEDQLVEKIYAIADRPFNLEKDSVLRVNLFTRSAAEHILLLTMHHIAGDMWSYDLLLSEFQSLYTEEVEQVSQQQTETAPNSWNENKTYANFVQWQAAMLSGSRGEKLWQYWQQQLAGELPILHLLPDKPRPPVKTYQGASYIVKLDEQLTEKLRYLASASNTSLYQILLTAFYVQLYRYTNQTDILIGSPMRGRTAKEFKEIVGYFSNLTVLRVSVQENATFTELLAQVGKIVRQAQKHQDYPFSLLANQLQPQRDPSRSPLCQVSFAWQAQAWCEVKNNSLHWQKSVLPMEPYLLGQRGGHLDLSLMVREAKGEIEPCWQYNTDLFDAATIERMAKHFVRLLNSIVLNPQQPISQLLMLTEVEQQQLLFEWNNTQADYPLDKCIHQLFEEQVERTPDNIAVVFEDQQLNYRELNARANQLAHYLQKLGVGPDVLVGICVERSLEMIVGLLGILKAGGGYVPLEPAYPQERLDFMLGESQAQVLLTQSSLAARFTHHDIPVVYLDSDWQKIAEFEEENPKNTTTAKNLIYTIFTSGSTGKAKGVAIEHRQLLNYLNGIRERCLSKPGGQFALVSTFAADLGNTVIFPSLINGGCLHILSEARTTDSNAFLEYCQQHPFDYLKIVPSHLAALLSAAQLETRLPWQKLILGGETTTWNLAEKVLIHAPQCQIFNHYGPTEATVGVLTFAMDSQSISPSQRDSSTQNVPLGRPLANTQIYLLDQNLQPVPIGVQGELYIAGASLARGYLNRPELTNEKFISHPFHQTTESRLYKTGDLARYLLDGNIEYLGRIDNQVKIRGFRIELGEIEAVLSQHNYVETTCVTAREDSPGIKRLVAYIVPPKNVTPSTNELRQFLKARLPDYMIPSAFVTLETLPLTPNGKLDHRALPEPNLRGEIELNFVAPRSLEEEILATIWSQVLRVEPVGIYDNFFELGGDSILTIQIITRARKAGLELTPKQLFTHQNIAELATVATRITESKIEPEIVNTPPPEADTGDYTAQDFPLLEIDQIELEQILAQL
>emb|BAH22763.1 BGC0001018, mcnB, Nonribosomal peptide synthetase
MNSQMNNTNRQNVADIYPLSPMQQGMLFHSLYEPDSDVYFVQFSCNLKGNVDTTIFEQAWQRLVEKYVVFRTAFIWEALSQPVQVVYRQVTVRVATFDWQHLTAQQQEQELAVFLESDQQKSLELSEAPLMRLNLIKLDKNTYQFVWSSHHLLLDGWSLSLVIKDFLKIYQEISQNQISTDQTVVSYRQYIAWLQQQEQKPAEEFWQQKLQGFTAPTPLVIERSANSKNSNVYKKQQIQFPASTTATCQSFVRKNRLTLNNLVQATWGLLLSRYSQETDIVFGATVSGRETSIAGIEAMVGLFINTLPMRIQVKPDTSALTLLKDLQAQLVESNQYSYSSLAEIQTWSEIPRSASLFDSIVVFENYPVDATAVLGNDSFCLENIQVSQQTNYPLTLIALPGEQLQVRISYDTSRFDDGTITRLLGHFQTLLEGIVANPEARVSQLPLLTEFEKNQLLIDGHNPQVDYPVTKCLHQLFEEQVKRTPDAVAVVYSDQQLTYNELNNRANQLAHYLQSLGVKPDQLVGICLERSLEMIVGLLGILKAGGAYVPLDPEYPIERLSFMLEDAQLSVLLTQQKLGETLPQHQAQIIYLDTDWEKIAENSHSNPENTVTPDNLAYVIYTSGSTGKPKGVLVNHSNVVRLFAATDAWYNFSSQDVWSLFHSYAFDFSVWEMWGALLYGGRLVVVPYLITRSPEAFYQLLCQEKVTILNQTPTAFRQLIQAEKSLKGSFPLSRGDRSSTTDNDLSLRLVIFGGEALEINSLQPWFQRHGDQCPQLVNMYGITETTVHVTYRPLSMTDLDSTASVIGRPIPDLQVYLLDQYLQLVPVGVPGEMYVGGAGVTKGYLNRPELTTERFISSPFEKDEVIPPTPLNKGGNEPSKLYKTGDLARYLPKGELEYLGRIDNQVKIRGFRIELGEIEALLASHPQIWETVVIVRDDATGDKRLVAYIVPQSEKIITINEIRQFLKAKLPDYMIPNAFVILDALPLTANGKIDRRALPPPESSSEPSDKYVAPRNPIEDILVTVWSEVLKVEKVGINDNFFELGGHSLLATKLVAQIRDRLKVELPLRQLFNSATLAELAQGIEQLKQQKSDTIVPAILPRKRK
>emb|BAH22764.1 BGC0001018, mcnC, Nonribosomal peptide synthetase
MNFEELPLSYAQQRLWFLDQLEPNSPFYNISLALHLAGNLQVDVLEKSLQEIIQRHESLRTNFATIEGNPVQVIKPESNWQLTLVNGKDSPKYREEQEIKKWLEIHSHQPFDLANDSLIRATLLQLSDTEHFLLICLHHIVSDGWSMGVFIEELTTLYNAYTKGLEPLLQELPIQYADFAIWQREYLQGEIRQNQLNYWQKQLAAAPALLHLPTDYPRPLQQSFQGDRIKCNLSPELSQGLNKLSREKGVTLFMTLLTAFKVLLYRYTGQTDILVGTPIANRTRSELAGLIGFFVNTLVLRTDLARNPSFSELLKQVRETATDAYDHQDLPFEMLVEALQPERNMSYTPLFQVMFGLDNEIVDSIDLEGIKATRQPLEFKTSKFDLSLSIQVKEAGLTAIWEYNTDLFAKSTIERLSEHFVNLLTGIIANPEQVIGQLPLLTKSETNQLLFDWNQTKIDYKNDLCLHQLFEQQVKQNPQAIAVRLEDEFLTYEELNCKANQLAHYLQSLGVKSDSLVGIFVERSLEMIIGILGILKAGGAYVPLDINYPQERITYLIEDTQLSIVLTQSKFIEQLPQFQGTTICLDQDWSTIAKQSTVNPLVAVEQHNLAYIIYTSGSTGQPKGVMIEHRSVVNYILTTIREYGITSEDQILQFSSICFDASVEEIFVSLLSGATLVLRTEEMLRSSEDFWQCCQKWQLTVLGIPTAYWHQLASELTPDTLPILSKIKLIVIGGEAIQPAKVQQWQTVTGQYSPLPRLLNAYGPTEATIAATFSEFTSPTITNVPIGRPISNTQVYILDAFLQPVPVGVAGELHIGGVGLARGYLNRPELTQEKFIPNSFEKDEVIPPTPLNKGGNEPSKLYKTGDLCRYLPDGNIEYLGRIDNQVKIRGFRIELGEIETVLSQHNAVKTAVVIAQEDETNQKRLVAYIIPQVEIISAPKEKNSLNVTQLRQFLKAKLPEYMIPSAFVILESLPLTPNGKIDHRALPSPEFQSQAQYIAPRNPIEEILSSIWGKVLKVAQVGIHDNFFELGGHSLLATQLISRIREAFQVEMPLRELLVAPTIAELSQEIKRLSEREQLTELPILPRDKAAELPLSFAQTRLWFLAEFESNSSFYNIPLALRLEGTLNSEILIQSLEEICDRHEALRTNFITVDGIPTQVVQARTWTVTVVDLQHLSSSEQAIASQELAQNQAIHPFDLAGEPLIRITLLVLSETEHLLLVCMHHIVSDGWSMGVFLQELTALYNAYIQGLSSPLNPLSIQYGDFTLWQRQWLQGEVLQQQLDYWQKQLASAPALLSLPTDRPRPNQQSFAGGHLPFSLSWELTEKLTQLTQEQGVTLFMTLLTAYAVLLYRYTEQEDILIGTPIANRNRSEIEGLIGFFVNTLVLRIDLSGKPNFNQLLGRVREMTMDAYAHQDLPFEMLVEVLQPERDLSHAPLFQVDFLLQNSPPSPLELTGLTATPLTTENDTAKFDLTLAMENTGAELKGVWEYNTDLFDRSTIERLTGNFITLLEALVVNPQQPIFQLPLLTEVEAKELLEDWNATEKDYPFHHCVHHLFEEQAARTPAAVAVVFEGQELTYQELNIQANKLAHYLQSLGVNSEVLVGIYLERSLLVIVGLLAVLKAGGSYIPLDPDYPQQRLTYMAEDAQISLLLTQESLLDSLPVEDVGVIVLDKLAEILTVQSPENPFSEVAPENLLCLLYTSGSTGKPKGVMLTHAALVNHSWGISEVFGLTESDRVLQFASFGFDVAAEEIFPTWLKGGTVVLRPGQMFPTLTDFADFIEQESLTVLNITPAYWHEWAIAVSQSLATVPSSLRVVAVGGDAVLPETVNIWRQMVGKRVQCINVYGPTEASVTAIVHDLLDYQSEKINSVLIGRPIANTKAYILDQNLQPVPIGVKGELHLCGVRLARGYLNRPELTAEKFIDNPFAHSPFNRLYKTGDLARYLPDGNIECFGRIDNQVKIRGFRIELGEIEAVLNQNIDVQTSCVIIREDTPGDKYLVAYIVAHYERIPMISELRQFLSSKLPLYMVPQAFVFLESLPLTTNRKVDRRALPAPDKIGNRRDQYVAPRNGIEEMLVQIWTEILKIEQVGIYDNFFEIGGHSLLATQLVSRIRSLFKIELPLRSLFGAATVAELAHLIGQLQQQNLTLTVPPILPRTKDTELPLSFAQQRLWFLDQLQPNSALYNIPMVLHFRGNLNQKALEQSLREICDRHEVLRTNFVTIDGQPTQIIQTTRETISVVDLQDLPIHKQEEKTQQLKQKQATQPFDLAKESLIRITLVVLSETEHFLLVCMHHIISDGWSIEVFIHELTSLYNAYTQNHPANLAPLPIQYADFALWQKQWLQGDVLQTQLNYWQNQLTAAPPLLSLPTDHPRPAVQSFVGTQQEFSLSPKLSQALTELSRQQGVTLFMTLLAAFDALLYRYTGSSDILVGTPIANRNRGEIEGLIGFFVNTLVMRTDLSDNPSFSQLLTRVREVTMDAYAHQDLPFEMLVEALQPERDLSHTPLFQVAFVLQNTPKSEIAMTGLTVTDLPPENTTAKFDLTLAMVNTDDGLKGVWEYNTDLFESSTIERLSGHFLNLLGGIVANPQAQISQLPLLTESETNQLLIEWNNTQVDYPEYKCIHQLFEEQVKRTPNAVAVVCSQQQLTYNELNCRANQLAHYLQKLGVKPEELVGICLERSLDMIVGLLAILKVGGAYVPIDPDYPQERISFMLQDTQVKIILTCESLQNSLPNHQAIVICLDKDWPQINQTSQENLNSTVSADNLAYVIYTSGSTGIPKGVIVTHQAVNRLVLNTNYIQFTPDDRVVQASNIAFDAATFEIWGALLNGAKIIIIAKSVLLSPQELALSLKENQISVLFLTTALFNQLANLVPQAFSSLRCLLFGGEAVEPKWVQEVLEKGAPQRLLHVYGPTENTTFSSWYLVENVASTATTIPIGKAIANTQIYLLDKNLQPVPIGVVGELHIGGAGLAKGYLNRPELTQEKFIPNPFEKDEVIPPTPLNKGGNEPSKLYKTGDLARYLPDGNIEYVGRIDNQVKIRGFRIELGEIEALLNQNEAVQSSCVIVREDNLGDKRLVAYVVPQPEINLTINEIRQFLRAKLPDYMVPTAFVLLDAFPLTPNGKIDRRALPVPDLQSQGEYIAPRNPIEEKMAQIWGEVLKLKRVSIEDNFFELGGHSLLATQVISRLQETFEIVVPLRYLFESPTIAQLSGVILKELQTGLGLKLPSIVPVNREDDIPLSWAQERLWFVNQLEGESGAYTIDLTMRLQGNLNVKALEKAFQAIIQRHEPLRTQFKLKDNKPIQAIDSNVTFTLPVVNLQNLSHSEQQVKNLLLAAACEPFDLESGSVLRVKLWQLETEEYVLLLAIHHIAADGWSIGVLVDELSVYYRSFCTGTKADLPDLSIQYADFALWQRQWLTNEVLDRQLSYWKQQLTGVPLLHQLPTDRPRPAIQSFRGGTERLQLDSQLTQQLKKLSQESGSTLFMTLLAGFAVLLSRYSQQTDVVIGSPIANRNRTEIEGLIGFFVNSLVLRFDLSQDPTFEDFLAQVRQTTQDAYDHQDLPFEMLVEKLQIERHLDRNPLTQIVFALQNAPSSPWDLPGVNIEEIPSGLDSVRVDLEVYLWDAPEGLGGFCSYNTDLFDAETIVRMMTHFKTLLAAIVENPRQSVASLPLLNPEEEYQLLEGWNETKADYSYNKCIHQLIEEQAARTPDGVAVVFENQQLTYAELNSRANQLAHYLRSLGVETEVIVGLCVERSLDMIVALIAILKAGAAYLPLDPEYPQERLQFMLEDSQVPLLLTQSSLIDKLPNHQAKTVFLAEIWQEIKPMNRDNLTVKVTASNLANVIYTSGSTGKPKGVMVEHQGLCNLALAQIQTFAVSSQSRVLQFASFSFDACISEVLMALGAGARLYLASKENLMPGLPLIKQLRENKITHITLPPSALAVLSWENLSSLQTIIVAGEACSPELVKKWSQGRNFFNGYGPTEGSVCATVAKCTPVDAKITIGRPIPHVQVYILDSHLQPVPIGVPGELHIGGAGVARGYLNRLELTAEKFISNPFVSLDPPLTPLDKGGEQPSKLYKTGDLARYLPDGKIEYLGRIDNQVKVRGFRLELGEIEAVLSQHPLVQEAVVMARADQASDHDHDQLNTNLVAYLVPALKGQVLPQQLAQWQSEYVSDWQKIYEESYSKPQPQTEDPTFNISGWNSSYTGQAIPDAEMQEWVDQTVSRILADQPPQRVLEIGCGSGLLLFRVAKHCQEYWGADYSAATINNLEHLCSTIEGLEGKVKLLHRTADDFTGIPQATFDRVVINSVVQYFPSVDYLLQVIAGAVKAIADQGKIFLGDIRSLSLLDPYHAAVQLARAEANKTLEQWQKQVNQSVATEEELLIAPQFFIALKQRFPRISWVEIAPKRGQADNELTQFRYDVTLHLDTDGQKTTITWLNWQRDRFSLGQLQDKLKLEQPEYLGIRDVPNQRLQKALQILDCLENPPGVKTVGELRQLLAKNSGIGINPEQMWQLGEQLGYTVHLSWWEGSQDGSFDVVFCRQNAILEPIINKIDQQPYPNFWDDETIIPKSWTDYTNNPLYGKLVQKLVPQVREFVQQKLPSYMVPQALVLLNTLPLTPNGKVDRQALPTPDTATRNLATGFLAPRTPIETQMSQIWSEVLGVERIGIKDNFFELGGHSLLATQVISRSRDLFSVELSLQNLLEYPTIANLAQIIEVLTVAPGETAMTESLEDYEDGEL
>emb|BAH22765.1 BGC0001018, mcnE, Nonribosomal peptide synthetase
MTPEIKEEIAAKKPEILDFLKAAKIPTNTVDLEIIPVSRDQDLSLSFAQQRLWFLHQLSPDSHSYNLLDALRLEGNLNLLALEQSLSELIRRHEILRTTFPMVEGQPIQRIAPPSTVSLPLEDLQGLSKNEQTEHLQEIAIAFSLKPFNLAKESLVQFKLLKLGFQEYVLLLKMHHIIYDGWSLSIFFDELSQLYAAFVQGLPSPLAKLSIQYADFAVWQRQWLTGEVLERQLNYWQKQLQDAPTILELPTDYPRPPIPSFRGDGQVFRLNQDLTQRLKRLSQESGATLFMTLLAAFFVLISRYSGQLDVLVGSPIANRNSSAIEKLMGFFANTLALRGDMSRNPSFLELLERVKQTTLSAYAHQDLPFEMLVEKLQLNRDLSHNPLIQVMFSLQNTPQSEASLSGLKMESLPLSVELKARFDLEVNFWEVSDRLEAVWCYSTDLFAAPTINQMGQHFQNLLTAIAANPNMGIFELSMLSDEERYQLLSLWNETHTDYPSDKCIHQLFEEQVKRTPNAVAVVCSQQQLTYNELNCRANQLAHYLQKLGVKPEELVGICLERSLDMIVGLLAILKVGGAYVPIDPDYPQERISFMLQDTQVKIILTCESLQNSLPNHQAIVICLDKDWPQINQTSQENLNSTVSADNLAYVIYTSGSTGIPKGVIVTHQAVNRLVLNTNYIQFTPDDRVVQASNIAFDAATFEIWGALLNGAKIIIIAKSVLLSPQELALSLKENQISVLFLTTALFNQLANLVPQAFSSLRCLLFGGEAVEPKWVQEVLEKGAPQRLLHVYGPTENTTFSSWYLVENVASTATTIPIGKAIANTQIYLLDKNLQPVPIGVVGELHIGGAGLAKGYLNRPELTQEKFIPNPFEKDEVIPPTPLNKGGNEPSKLYKTGDLARYLPDGNIEYVGRIDNQVKIRGFRIELGEIESVLSQNQAVQSSCVIVREDNPGEKQLVAYIVPKLGVKLTSGDLRQFLSHKLPGYMVPGAFVMLEFFPLTANGKIDRRALKAPSNTSDSDRFIEARNQLELNLVQIWSKVLKIDKISVHDNFFDLGGHSLLAPYLITQIKEQLGKEIAVTTLFQNPTIEQLATIIKTGLDPSNQSCLVPIQPHGSKPPFFCVPGAGGRPFYFYHLGRYLGQDQPFYSFENDLYQQFGQITRIEDIASIYLQAMQDLQPQGPYFLGGHSYGGNVAFEMAQQLVNQGQQVALLAIIDSSAPTYKDKQILLDYIDWDHARWLAEVSKGIEVYLDKTIDISYETLQLLTVEEQLKYALNFFKLANMLPPNAETTQLEKIVQAYKTSCLCLIDYLPKQIYPGKITIIRAGEELADDPNKDLIAGDCEDSSLGWSEFSTEPVEIHFVLGNHVSIMVEPHVQILAEELKVCLEI
>emb|BAH22766.1 BGC0001018, ---, Uncharacterized protein
MTEIPTNQSNLVILGVSSMTETTETAIPNDFLGINPTEINKKLVSWGISLDEVVQKLASLGLPGIIFIIAVAASGGTAYPMIYALFGLGGPLGLIGGLGVLGLSTIIGDIVTGYGIEALLKTVYLKRRETETQEYLINEVEGLPISQVLKLNLKKAIEVEIAAEEPIAPKEVEIAEE
>emb|BAH22767.1 BGC0001018, ---, Putative methyltransferase
MDKNEWISRFDDLICSPSIREFYGEREFFNVGYWLSHTQDQQEASSTLMEKLLEFIPNKQGTILDVGCGLGATTHYLLKYYPLTAIVGINISPTQIARSLLNFPEGKFLLMDAVEMDFADHSFEQIICVEAAFYFNTRQQFLREAWRVLKPGGTLILSDLSFATTELLGDWTVPQANTVKDRAEYQNLYQQAGFKDVQFVEVTEECWFIHFRHLKSWLTEELQSGKLDEETYNLNLKPLDNLLSSSVITYWLVAAQKPVNML
>emb|BAH22768.1 BGC0001018, ---, Putative acyl-carrier protein reductase
MFDSLSGKKVVIIGASSGIDLAIAQKLLSLGAKVVLSHASQEKLAAAVALISGEIEAKTVNFLQEDSVNTFFAEIGNFDHLVVTSLGDRNMPRALLTEMTTETARGGMEKFWATFLAVRGSLKTLAKDGSITLTSSVTIFKYSKMGGISVIAAANSAVAVFGRALALEIAPIRVNVVAPGLIEDTSIWSSQGDSERSDLSKWAVSALPVEHLGQPEEVALAVLSLIINPYMTAVVLPVDGGVTL
