# Supplementary material for: Assessing in silico the recruitment and functional spectrum of bacterial enzymes from secondary metabolism
Source: BMC Evol Biol. 2017 Jan 26;17:36. doi: 10.1186/s12862-017-0886-2 (PMC5270213; doi:10.1186/s12862-017-0886-2)
Supplement: Additional file 5: — 1005 multiple Fasta files (one per BGC that comprises enzymes) containing the sequences of the data set enzymes SM*. The BGC are named according to MIBiG nomenclature. (ZIP 6333 kb) [file 12862_2017_886_MOESM5_ESM.zip › BGC1019.fa]

>emb|AHB82049.1 BGC0001019, mscK, MFS transporter
MSFRRNASILFILITLLLDTLGVGLLIPILPRLVGAFTGDDVSAASHYYGAFVAVYAAMQFVFAPILGALSDRFGRRLVILTSLLGATLDYLLLAFAPSLAWLFVGRVLAGITGASFSAASAYIADVSPPEKRAQSFGLMGAAFGIGFIVGPAVGGLLGSVHQRLPFLVAAGLNLLNFLYGLLVLPESLPPEHRRAFSLRRANPLASLRNLGRHALILGLVGTLVCNSMAQHILESVWALYTEQRFGWSALDVGVSLALVGLGNAIVLGGLVRVLVPRLGERLSLVAGLGVSAAGLMVYGLADRSWLMYALMLPFALGGIAGPAAQALISREVGPSEQGELQGSLASLQSLTAIIAPLVGTSLFAYFAPQTARLHLPGAPFFAAAGFNALALVLAVRLFARKRGDLVVDRPATGT
>emb|AHB82050.1 BGC0001019, mscJ, Type II thioesterase
MSTGSTSDTWISCTRPNPAARLRLFCLPYAGGGSTAFSSWQRQLPAQVELCALKLPGREARMREPPFDRLTPLVQALATGIAPWLTKPFVLYGHSLGALVSFEVTRELRRRRAPLPRHLLVSGRRPPHMQPGPEPLHGASDQALVAWLRRVGGTPDEVLREPELLAMILPVLRADISVNEAEPFVEEDPLECPISVFGGLADERASRAELEAWRRHTRGPFGVEMFPGGHFFLQSAREPFLRSLSAHLEDVLRDLPA
>emb|AHB82051.1 BGC0001019, mscA, Polyketide synthase
MSRWRGRGPRADRLASRVGSALEGGLVRDKRDESTRAQIGFSAHNAMTAPVTPVRNTALEAELLGDPALEECVVLERERQDGSQEHVAYVVVAPGDDLEALRRRLSDAHKDRIAAFVPVHRLPVTDRGAVDVEALAQIPVRERQSEAEWEGQVAALPGIGRAAAISGPWRAPERRLHRADLFRSAPVAAPRARPEARPAPDGAAAASDGAAATSAPEAPPALRHGAPLPERAGEPWVIGQVLHAAPADQEIVYVGADGAERAETYGSQLADAERLLGGLRRLGLAPRDRIVFQLERAEDIVPLFWASMLGGFEVIIAPCPVSYDEESRAGAQLAHVYELFDRPTIVTDASRIEAFRSGTRKTPLAGARAATVEELREGPRDPRQHGVSPDDVAFYALTSGSTGASKAIALTHRNLIARARGVNAKCYSAEDVVLNWLPFDHIGSISEGHLRPVVLGCKLVYAPKEHILGRPLRLLELIDRHRITHTWAPNFSYSLVSAALERERAAQWDLSCVRMLLNAGELITTAAVQRFIADLSRFGLRPSAVQSAFGMAELCSGVTYHQPAEGSSLRFHTIDRGSVGEAVRYVDGADPAGIAFASLGTVIPGVSMRIVDPERRVLPERVCGRLQFKGAALSPGYYQNAEANRAFGDDGWFDTGDMGFLADGELVLTGRADAGIIINGANFSNSEIEAVVEGTGGVAPSFVAACAVRPPDSAEQKLAVFFHPASQDEALLPALLGAVQLRLAKRFGIKADFLLPVERSAIPKTEIGKIQHKKLTAQFNNGGFDALIRRVDLLLGNQNTLPDCFYREAWQRKDLVHADRRRGGATLVLLDPQGLGERAADLLSRRGAPCVAVTDGASFAQRGPSAIEMRLGEAEDYRALARWLDEPGTEVSTIVHALSNEPASGRGPTRRPGSLLQLVQALQGRREPRKPVRLLVVSSHDHAVPPGDEVALACAAVRGLLEAVRREVPWIQCAHLDLDTASAEDQASAIAAEVLGSSADEEVSYRDGERWARGYRRAAVAPEGRRELPFRKGGTYVVHGDLGGVSLQLLEVLLGRFEAHVLLAGAGARRDDGAAQDALQRLGQLGGELSLLDADVGEPAALLCAVQERLVDRGGVLDGCVHVAEPVAQRAFAEETAEGFAAALGQEATAAAAMAEIALEHPGAAFIAVGVTGAGAGALGAAASLQRGLAAHFEQRGDRPVYTVELAGVPAGRAALDLALGALLLGGRVVALADGDAPRLRARLAGEPPEVERTRLFVGVLDEEPSEHLRALALVDRYGTPARFDLVPMREPEHAGPGYAPGSPLQHLPELPLSPSGAPDRDRLRAVAQGAERQAAPDQTPMSAIELQIAEVWKDVLGLDAVGVQDNFFELGGHSLLLTQAQHRLSTIFGSRVTLVDLFKYPTIESLARFLGEGKPRETASDRGTARAEVRSRRRAAAGSDIAVIGMACRFPGASDLETFWKNLVEGRETISSFTEADALAAGVDPTSAKSPSYVKASPRVADVDRFDAEFFGLTAREADLMDPQHRLFLECAWEAFEVAGYDPVAHKGPVGVYAGAAMNTYFINNILPSRGDVDANDDLSAMTLDSMGGFQLMVAGDKDYLPTRVSYKLNLTGPSINVQTACSTGLVAIHMACQAILAGECDTALAGGSSVKAPVHAGHLYQEGMIVSPDGHCRAFDEKARGTIFGSGAGAVLLKPLEDAIRDRDPIFAVIKGSAVNNDGGVKLGYMAPSGDGQAAVVAEAMAVANVTPDTVGFVEAHGTGTEMGDPIEISGLAEAFRKGTDRKSFCAVGSVKTNVGHLQITSGTVGFMKAVLALHHKVIPPTLHFERPNPAIDFASSPFFVNTEALPWSSEGPRRAGVNSLGIGGTNAHAILEEAPPPAPRGDEVARSTHVLSLSARSPEALRELVARYRSFLDGRGDEALADICYTSNVGRSHFEHRLAIPAGSIQALREGLAAWSPERAAPRPAGAKPSVLFLFSGQGSQQAGMGRVLFETQPAFRAAIERCHELLRGRLEVGLLDVLYPKEGQASPIDRTEYTQPALFAIEHALYEMWRSFGVEPAAVVGHSVGEYVAACAAGVFSLEDGLGLIAERARLMAAQPGPGAMAAVFAPERDVAARLERRRQRVSVAAVNGPANTVISGEAAAVQAVLDELAAAGIRHQALRVSHAFHSPLMDGARAPLERFVARIELSAPKILLLSNLDGKAAGREITEPGYWSRHLREPVRFADCVEAALRAGCDHFVELGPRPALLGLSQAVAGAGGAVPIPSLRPGEDDWKTVAEAAARLYEAGQPIDWERLHAGAERRRVVLPTYPFQRKRHWIEPRAEQKPARALQGRRGAAALLDPVPLSPVIPHLLFNGALSVRSAPFLGDHLVFEQVVISGACHVAMVIDAATRHFGADVCQLEDVVFARALVIPDGGEVRVQLVLEPQGDDRYAFKLISLNGDRPDSWTGHAEGVLVARPEPMDGATRLDEVRGRCAQEIPVDQFYALQERRRIHLGDTYQWLTAIQRRQGEALGRLDVPPKLRDGWVGHLHPGIIDACFGLMLTCGDLDGDDTQVPFQVARVRARRMPDDRSFQAHARLDATASEGVTGSMSLLDEEGRAVLEIEGLAARKVARSAFAPDAGASARDLLYELAWEPAEAAPGDGSVAPGSWIVLGGEAPAGAELAARLRAQGHRCYLVTPAKAGQSGVNGHGGADVDHHHVDPLDAEGFAALLRGVEEPVAGVVHLWAADPLPAGLDLADVTAAQERACGGLLHLVQAIRRAGWKSMPGVWIATRGAQSLGSGPVQVAQAPVWGLGRALSVEQPDLPCVRVDLDPGADDGVERLLGELARQGDEGEILWRAGRRYVHRLARCAARGPREGAAIDPAATYLVTGGLGALGRRVAGWLFDKGARHLILTSRRAPDEPHPALAELEARGCEVRIVAADVAQRGQVEELLAAARASMPPIKGVLHLAGALDDGVLLQQSWERFRRVLAPKVDGTLNLHHATLDLPLDFFVCFSSIASVLGSAAQGNYAAANAFEDALCHLRRAEGRPGLSINWGPWAGSGMAASVSERDRERIAAQGLLGIEPEAALAALDVLLGDAAAQRTVLAADWSAFQRAVPGGVMPPLLSAFASRAAAPARRAWMRDEIAVAPAAARQLVLQKLVRAEVVKVLGGAAASELSDNRRLSELGLDSLQAIDLKNRFGAGLGATLPFTLIFDNPTVQHLTSYLTSTLSDLFVVQRPAPAAEEAAPLEAPANELDGLSEEELLGLLAGELEASEPRRSGGSLDHN
>emb|AHB82052.1 BGC0001019, mscB, Polyketide synthase
MAKAVKELRELRARVKELETARDAPIAIVGVGCRFPGAADPAAFWELVREGRDVTSEVPASRWDAGEYYDADREAPGKMATRRGGFIGDVDEFDAAFFGVSPPEARSMDPQQRLLLEVAWEALEHAGIATEALAERAVGVYVGICSTLHTSNVFDASSIERIDAHHGTGIAFSMAAGRISHFLGVMGPSLAVDTACSSSLVALHLACQGLRAGECELALVGGVNLLLGPQISVSFSKARMLSADGRCKTFAASADGYGRGEGCGVVVLRRLSDALARGERVLAVVRGSAITHDGPSSGLIAPNGPSQVKVIRAALKQGGVDPARVGYVEAHGTGTLLGDPIEVSSLGEVFGQSHTRERPLLLGSVKANIGHLEAAAGISGLIKVVLALQHRTVPPHLCVGERNPHIPWSRLPVDVPSAARPWASDGVPRVAGVSSFGFSGTNVHVVLEEAPEAAPAAPPVERPLHVLALSARSEGALRALGAAHQRLLGAGDAAAGDVCFTANTGRTHFRHRACAIGRSAEELRGDLDRALAEAAATPPSDPKIAFLFAGEGPLTPGTARGLYEAQPTFRRTVDRCAEIVDPLLPRPIREVLFDEGAGDAVGQTAFTQPALLIVQVALAELWRQWGVTPIAALGQGAGELAAACVAGVMPLDDALRLAVARGRSAQAPAAGGGDPAHDALARAAGAARLRAPAIPLVSSATGALADDAITRAGYWARDAREADRLAGGLRTLRELGCDVFVEVGPRPALIAIGQRDLDGSGGARWIPSLLAGEDDWSALLRAVAALYLAGAAIDWAGFDRDYPRRRVTLPTYPFERKEYPAPIPARRRADRGSDPGGDPGGDPGGDPGGDPGATDVERAPTAAARAGGSP
>emb|AHB82053.1 BGC0001019, mscC, Polyketide synthase
MDASDPRQLMAKAVKELRELRARVKELEAARDAPIAIVGMGCRFPGADDLAAFWELVRDGRDAITEVPASRWDAGEYYDPDPGAPGKMATRRGGFIGDVDEFDAAFFGVSPPEARSMDPQQRLLLEVAWEALEHAGIATEALAERAAGVYVGICSSQHACNVFDASSVERIDAYHGTGSTFAVAAGRISHFLGLKGPSLAVDTVCSSSLVALHLACQGLRAGECELALAGGVNLLLGPQASVSFSKAQMLSVDGRCKTFAASADGYGRGEGCGVVVLRRLSDALARGERVLAVVRGSAVNHDGHASGLTVPNGPAQVEVVRAALKQGGVDPARVGYVEAHGTGTSLGDPIEVNALGEVFGQSHTRERPLLLGSVKANIGHLEAAAGISGLIKVVLALQHRTVPPHPIEGERNPYILWDRLPVDIPPAARPWASDGAPRVAGVSSFGFSGTNVHVVLEEAPEAAPAAPPVERPLHVLALSARSEGALRALGAAHLRLLGAGDAAAGDVCFTANTGRTHFRHRACAIGRSAEELRGDLDRALAEAAAAPASPPKIAFLFTGQGSQQAGMARGLYEAQPTFRRTVDRCAEIVDPLLPRPIREVLFDEGAGDAVGQTAFTQPALFIVELALAELWRQWGVTPTAVLGHSIGEYVAACVAGVMPLDDALRLVVERGRLMQSLPAAGGGDPEREPVMVTVAAGAEQAAAAIGARSDQVSIAAVNAPRSTVLAGARRAVEAVVAELARQGVASKQLRVSHAFHSPLMAPILDDLARAAGAARLRAAAIPLVSNVTGALADDAITRGEYWARHAREAVRFADGVRALRELGCSVFVEVGPRPMLLALGQECLEDGSGLSWIPSLAAGRDDWGVLLGAVAALYRAGVAIDWAGFDRDYPRRRVTLPTYPFERKRHPVPMPARRWPDPARSAAVAAAAEPPPWFYEARWEPAPELSARPQAGAAGAARWLILGDRGGVGEALAAAVRERGGAARVVVAPDASAGQPEPLERALAAMEAAAGPPSHVVHLWSLDALLDGQAAGDAYPRAVALGCASALELGQALARRGGLRPHLAFVTCGAVAAGAGPIHPSQSPLWGFARSMALELPELRHTLVDVDRPSVALGRELHALLSAPHAEGQIAIRDGKALVCRLARVEAPAGAPRLREDGAYLVTGGTGALGLHIARRLADLGARHLVLVSRGGGGAEADGARRELEQRGVACTVVQADVARPEDVARALEIVDRAGLPLRGVFHAAGVAGARDLSALDAGALQEVLAPKWRGAWNLHEACEGRALDHFVCTSSIASLWGSRGQAHYAAANAFLDGLAAHRRARGAPGVSVQWGPWDGGGMTAPEARKALEALGVSVMPPRAALACLERALGSASACVAVADVDWSMFKAAYEARGPRPFLAHMAGGADGAPADGQGGPLARRLAELPEADRRAELLGFLRAEARRILETEELPDIEQGLFEMGFDSLMAVELRTRLAAALGRKLPTTVIFDYPRLGALADHVLADVLDLAPRPAAARGGAPDALRAEAVRNMSEDEAEALLLAKLSSLGDGP
>emb|AHB82054.1 BGC0001019, mscD, Polyketide synthase
MSTDATLSPLKKALIAIERLEARVRRAESAASAPLAIVGMGCRFPGGADSPAALWELLREGRDATREVPRARWDVDAWYSDDPDAPGKMNVRRGGFLDDIASFDPAFFGVSPRAAAAMDPQHRLLLEVGWEALEDAGIAPQALRGGSAGVFVGITSGEYGTMLLRHGGATGFDGQCLMGSPLYSAAGRLSYTLGLHGPSMSVDTACSSSLTALHLACQSLRNGECRWALAAGVNLLIAPEMTTALCRTGALAPDGRCKTFDASADGFARGEGCGVLVLMRLEDAIADGCRVRAVVCSSGVNHDGASSGFTVPNGRAQEALIRRVWQDGRVEPSEVDYVEAHGTGTELGDPVEMRALVGVLGQARPADRPLLVGSAKTNLGHCESAAGMAGVMKVVLALEHGEIPAHLHVERPSPHIPWDEIPVRVPRERAPWPRGERRRVAAVSAFGLGGTNAHVLLAEAPAAAPAGAPAARRPWHLLCLSARSEAALVEQARRLRAHLAARPEQRLADVAYTTSVGRAHFARRAVVRAADVQGAIAALDALIEGRADPALHVGRVSDPLPRAAFLFQGPGPEDAGAARALYEGAPVFREIIDRCDELLRPSLSQPLPHLLWGEGAPGGRAGGLLAGPALLAFEVAFAETLWSFGVAPRAVAGHGVGELAAACVAGVIPMDEALARAAEGSGAPVPHAGGLAPRVAVSASPKDLEGSPHLIEIGLPGPGQDTWQLVCDSVAALHVEGCPIDWEAFARGAGGERASLPTYPFERRRCWIEDALFDEAPLGNGAAAASAEVNGVETNGVETNGVETNGVATNGVATNDGATNGVETNVPVSQPRAVGGDGRSLGLDVLPAPAQPGIEQASFSASPGGEIERFMAEQLRVLSHVLDEQLGFLEQMAGAPADNH
>emb|AHB82055.1 BGC0001019, mscE, Putative amidohydrolase
MRAGARGAPEIAVSNVRRARHRGDARAQEVPEDGLHQVRRQIHPGTCHVSTLYPAENTMLDMKQFHGRLNDLDSHIQPSLSNYEVAAGETGRNFANAIRGALQTLPPDAARKLSGLIGEESSEFTEETVWKTKGASAPGSFTPEGRLRTLDLMGVRRALIFSDPGIQAASFAPGELGVATMRHWNDFALRFGGHDRDRLRVAALLNTHDIDVATAEAERVLAAGGRAFVFASSVAPGQLSPAHERMDRIWGMISEARATALLHIGGEHGFMGSDAWARGVDHLEFQPHDFTSETEQINTYTFASFHYAPQNFISTLVLGGVFERFPDLRFGAIELGAGWLAPMAERLDQVASLYARRLAPVLSLRPSEYIRRNVRVTPFRIEPVATYIDRYGFDECYCFSSDFPHPEGGVEPLKEFRQNIERLGQGAAEKLFVKNAEWVLPALSEN
>emb|AHB82056.1 BGC0001019, mscF, Non ribosomal peptide synthetase
MEKHEIGSPAHGPATSPQGGRREMLLQEMRSIMARMFRTGVDDIDPRAPFLEMGADSLALTEAVRIIQTTYGLKLSIRQFFEETTTIAALASYIDEKLPEGWSAPGKATSPGAEPPPGRPQAPVAQAQAPVAQAQAPVAQAQAPVVLPVAAPVLAPAAALAPALPLGALQVPRGELTALLGQQLQVVSQLVSRQLALLSGRPVAPSAEAQAPALGATTPAGAAEPPRPALRVEGPTNGHSHGAATNGAAAHGATENGAAASGAAPAAVVTSRGLGARQQQHLEALVERYNRRTRRSKELTQQHRAHLADSRATVGFRFSTKEMLYPIVGERSSGARIWDVDGNEYVDMTMGFGVHLFGNRPAFVSEALRQELESGVDLGPRSPAAGEVAELICQLTGHERVAFCNSGTEAIMTAIRLVRARTGRSRIALFSGSYHGHSDGTLAERNTSMGPLDSSPVAPGIPRGVASDVVVLEYGAPESLELLRAHGKELAAVLVEPVQSRHLELQPAEFLREVRQITRETGTALFFDEMISGFRVHPAGAQGLFGVQADIATYGKIVGGGMPIGVVAGRAEYLNGIDGGPWRYGDRSYPKEDMTFFGGTFCQHPLAMVAARAVLRRLRDEGPALQQRVSKMASEFARDANQLFVEHGAPIRIEHFGSQFRFGYSGNMDLLFYHLLERGVYIWEWRNCFLSTAHTAEDMSLVLDALRSSLEELRSGGFLDSAGPVPVDSPLRAKTSPAALKSGSAAAAATLPAPPAAAAPAAAAPAAATAPAAVLEPAARRIPQFVERRRGSAAEAGEGAIVAARTARPLELSLSFFGKYDAAFRRDKYDLLFESCRWADDRGFSAAWLPERHFHSFGGLSPNPSLLAAALARTTRNLRLRAGSVVLPLHNPIRVAEEWAVVDNLSGGRVGVAFASGWHPDDFVLAPGNYGNQREITFRDAELVQKLWRGEPVRLPGGAGNPVEIHIHPRPMQAELPLWLTIVNNPETYVKAGQLGVGVLTNLMGQTHEDLARNIRLYRKALADNGWAPERGHVTVLVHTFVDATDAAAREAARRPFNEYLQSSIGLFRNLVKSEQLDIDFDNLTADDRDYLCDKAFSRYLDTSLLVGSPASCEAVVRKLEALGVDEIAAFVDFGVAGQKVMDSLPLLDEVRQRCQRPEPAPRAGGAAPEIGGAVAEIGQARVGQRPLLASQQQMWVLSQISPEGAISYTDLVAIELRGPLDQPALRACLDALVRRHEALRSWISDDGLSQRVADEVALEVPVVALPDDEAARAWLRAHSGAPIDLHRAPALQAHLLALGERRHVLVLRAHHVFVDGWSLGNLVGELGQLYTARRAGRPAELPPAPQFGDFARWQEALQRSERWAEDEAYWLSRLSGPLPTPELPTDRPRPAVMSFRGERQTRRLDARLVRLVGDVSRKHGCTPFMVFFAAYALLLRRLCQQRDLLVGVAVGGRPSELGEGLVGSMSQLLPIRLEQPRDGSFADLLRLVRGTLLEAFEHEAYPYARLVQKLGAGQDLSRAPLVSAVFNYDRPLEIPGFAELEARALPRDIGFARYDLYLNVMTIGGEVELECDYSTDLFEPASIGRTLAAYARLLEQICEDPRGRLPDYAVVTGEDEERLLVAWNATVDDDPAWLPVHRQFEARARETPDAIAVAVDADLAQGSSVPAQALTYAELDRRASRLAAELRAKGAGPESRVAILAPRSPELIVGLLGILKAGAAFLPLDPAYPASRLTWMLEDAGARLLVTVRSHAGALPAATAERVLVDEVCVDAASGAPAAEPGAAVQPGNLAYLMYTSGSTGRPKGVMIPHAGFADYLRWCREVYPVTDGDGTPLHGSIAFDATLTSIFPALCAGRAVFVVPDEHEIEGLVRALRGGRRFGFVKLTPSHLGMLAELSGGANLLECTGALILGGEALTEAPLAPWKQRAPRLRILNEYGPTEAVVGCAIHEGWDVLPLSGGASIGRPAANTQLYVLDEQMRLLPPGVIGELYIGGVCLARGYNRAPALTAQRFVPNPFAGRTPGAAPGSRLYRTGDRARFLPDGTLEFLGRRDDQVKIRGFRVELGEITAVLAQHPRVLGAVAVVRGDHLVAYVGSDAAGTADEAPLRSALRERLRESLPAHMVPADLVVLASLPLTVNGKVDAPRLPEPTRENPEAAEADRAPRSELEARIAAVWCELLGLDRVGIHQNFFDLGGHSHLVVRAHRRLVEETGRDVPVVEMFRHPTVATLAALFGDGHAERARAPEASEDREARANARRLALQGQRQRAQKGRS
>emb|AHB82057.1 BGC0001019, mscG, Polyketide synthase
MTTEETRGEQNRIAIVGAALRFPGARTPDEFWRNLRGGVESVRTLTDEELEAAGVSPEEHQDPRYVRRKGVLDIADQFDARFFGIPPLEARVMDPQHRMFLECSWEALESAGYGGEDRGGRVGVYGGVGLNTYWLRYVTRDARLMSLLGGWQASILNDKDFVPTRASYHLDLRGPSVSVNTACSASLVAVHMACQSLLTYECDLALAGGVTIEFPQHEGMLFREGMVYAPDGRCRPFDAAGRGIVDGNGVGIVVLKRLDEALRDRDTIWAVILGSAINNDGGARVGYTAPSVEGQTDVVRQALAMAGCDADTIGYVEAHGTSTALGDPIEVAALTQAFRETTARKGYCGLGSVKSNLGHLDTAAGVAGLIKTALCLRNRQLVPSLHFEKPNPNIDFASSPFYVCTETRDWPAGDTPRRAGVSSLGIGGTNAHVVVEEPPPPEPSESRRRAHVLTLSAKSEASLQQARGALARHLAETRDELADVACTLQLGRRAFEHRAAIVGQDREELIAALRDGQGFAGAAAERPPSVVFMFPGQGSQHLGMSRELYEAEPTYREEVDRAAQLLRPALDLDLRALLFSTSPDDEARLRDTAIAQPALFVVEYALAQLWASWGVTPDAMIGHSIGELVAACLAGVLDLPDALRLVAVRGRLMASTAPGSMLAVNLPEAELAASLPGELSIGVVNEPSSCVVSGPEAAMAAFERTLEPRGISHRRLHTSHAFHSATMDPVVEAFVNEVSRCALRPARKRYISNVTGTWIEPATPASPAYWGEHLRRTVRFAAGIEALLAEEPGRTFVEVGPGQALSSMLKRSAGRGGASAIVPSLPHPRTRAGDERTLAEALGKLWVRGHGVAWKAVRAEEKLRRVPLPTYAFDHQRCWVDPTRSEGGRALAPGSSAEGGRAPAMGSPRAGATAHAPSWIRRAAGPASGRARDQRWLVFLDRSGWGEALAQQLRAGGGEVVVVRPGDVFQGEGGRDFVVDPASAEQHRQLAGALDQGAGVPRRVVHLLGIGRAADGDAEQLTAFAGLASLIAALGRRAPAGGDPAGDPAIELTVVSRGAQSVTGDEDLDPGSAALPALVRAAEQEHAWLTCRSVDVSDRELGDAAWLADRLIAEALSSSPAQLVAYRGKHRWEPTFEPLATGPDGQAAGGLRQGGRYLVVGGLGGAGLGIALHLAGAFAAQLLLVEDPDVPAPADPRAASVQVIRARIDDPGELSRAVREAEARLGGIDGVVYAAGVDDPALIGGIGDLRVADVVSRLAHHGRAIPALESALAGRSLDFCAVSSSLSAILGGRGLGAYAACSLLRDAHVRRHNQRSAQRWVAVNWDRWLDGARREGREVFHAEGNAARAGAPPRDAAGPSQGLEPEQALRALERILASPELDQVAVCSGDLAARLAQGRRAEPDAAPARRAEGGGAGAPADGDDRPDLSTRYVAPRDEPEEAIAEVWRELLGMTRIGVEDDFFELGGHSLLATRFLVRLEERLGTQLTIADFFQRPTIAALAARARETQVASDDGADLDELLARVEGMSDAEALAALDGEARGAAEER
>emb|AHB82058.1 BGC0001019, mscH, Non ribosomal peptide synthetase
MPGAPRPARRPIASGRAPRPGSIRPEPGASMKTNQDARERLDSLSPAKRALLQKLMQKPRPVAASPEVIGPRPPGEAPPLSASQQRLWFLDQLDGQSATYNMGGAMRLEGPCDAAALERSLLEIVRRHEALRTSFAARDGKPVQIISPEARCDLEVVSLEALPAETQESEVRRLATEHLRRPFDLAGERLSRTTLLRLRDDVHVLLLAVHHIISDGWSIAVFFRELRACYEAHVNGRRPELPPLPIQYADYACWQQSALSRERLAPAIAYWKARLKDAPATLDLPFDRPRPPVQTFHGRTQRFHLDRALRDRLSALCRETGATLFMALLSGFAVVLSRYSHQQDVVIGSPIANRPRKELEPLIGFFVNTLAMRIDLAGRPTVRELLARVRETCVGAYAHQQLPFELLVEELKPERNLSHSPVFQVMFVLQNAQADEAQLADLKMSIFDPETGTSMFDMTLFIQEKEDGLAGAVEYNTDLFDEATIARFVGHYRTLLEALGSGPDRRVPELPILDEAERARCLVAWNDTRVERAGPATAPALFEAQVDRTPDAVAARFEGQGLTYRALDARANQLAAHLARLGVGQGALVAVFLDRSLDLLVALLAILKAGAVYMPMDPSFPRDRLAFMLEDSGARVVLTEARLAGDLPPGAARVVVLDRERAEIEGAPAERPRGVPSDGRAYVLYTSGSTGKPKGVQITHGALGNFLLSMAREPGLSPEDRLLAVTTISFDIAGLELYLPLCVGASVEIVSREVASDGVALLAAIGRSGATCLQATPATWWSLLEAGLGPGALRKILCGGEALPRELAERLLRTGAEVWNLYGPTETTIWSAASRVRLSPRDGRGGEAACPIGRPIANTQIYLLDREARPVPIGVPGELYIGGDGLSIGYLDRPGLTAERFVPDPFSGVAGARLYRTGDLARFRPDGAVEFLGRADNQIKLRGYRIETGEIEAALDQHPAIKASAVVCRDAGLAHKELVAYLVEDPAFAAQSRQGSELREQLTGEWQAIWDETYGEDRAAAPAALDTVGWKSSYTGDLLPAEQMSEWTEATAQRILALGPARVLEVGCGTGMILLRVAPHAQRYVGVDFSAVVLEQLAAKVAERGLANVRLERGAATELDRLGERGFDAIVLNSVIQYFPGLDYLALVIERALELLDDGGSIFLGDVRSLPQLGVQHASVQLHRAGPGASRDELRAAVQRQIAQEQELLIHPGFFASLPERLGGLAEVEIQLRRGAHRNEMSKFRYDVVLRKGARGRGRIAPETVDAAGWASPLDGLRRLLAGTAPEAVIVEDLLNDRVAEDVRVLAWLEGEGAETTAGALRESLAARPATGADPEAVFQLGESLGYVVDIAWSGSDPRARFDVLLRRAEDRRAARALSIDGWPRCRAAGAEALANDPLAGRRERALLQSLRAHLERHLPAYMVPSTYVRLDAFPLTPNGKVDRKALPAPDRRARAAEHVAPRTEDEARLASIWAGALGLGSVGVTADFFELGGHSLLATQVISRIRDAFGIELPLRCLFEARTVQALAKELRAREPAAAAPAPPPVRRTAAPGPAPLSFSQQRLWFLDRLEGPSATYNLFGSLRLRGALDVRALGKAFDEIVRRHEVLRTRIVELDGQPVQVVSDEARCPLAIEDVAGGEAEARARAAALAHLPFDLAGGPPIRAQLLRLGERDHALVIAVHHIAADEWSIRIFLRELGQLYEAFARGEAPSLPEIEVQYADYARWQRAWLAGEARDGQVEYWRKRLAGAPRVLELRTDRPRPPVQTFRGRTLRFEIDAELTRRLRDLSRASGATLFMTLLSGFAAFLSRYSGQRDLVVGTPIANRTRSELEPLIGFFVNTLALRVELDGDPSTAELLDRVRASSLEAHDHQDVPFESLVEELKVERDLGRTPLFQAMFILQNAPLSELGLTGVEVDDFAIDSPIARFDLTLSMEEADGVLRAGLEYNTDLFDDSTAERMALHLEALLAAMVARPGVPVSRLPMMAAAERDLLLARSSGAPRVVAGPETVHELFSQVARRTPEATAIVATDGALSYAELDQRSDRLAARLQAAGVGPEVLVGLFVEDPAAQVVGLVAILKAGGAYVPIDPRYPEDRIAYMLADSRARVVLTERRLAGGLPSGCDAVPIDADDGAAGEPAPRAPALPDSLAYVIYTSGSTGRPKGVGVSHRAICNLARAHIEEYGIDAGSRILQLVSLSFDVATSDVVMALLCGATLCVSTPEERAPGAGLVERIAAQRITHLQIPASLLVALPHAELPELRALVVGGESCPMDVLQRWRSGRRLFNAYGPTEATVAVTIGEIGSGDLVAHIGGPIASTRVYILDAHLEPVPLGVAGELYIGGLQLARGYLGQPGATAERFLPDPHAPEPGARMYRTGDLARYREHGRIEFLGRADHQVKVNGNRIELGEIEAVLSGHPDVAQAVVVVREDRPGQRRLVAYAAIRRDGHATDGEALRRHLQGHLPAHMVPGACVVLDALPLTPNGKVDRGALPSPGDAVRAADRVAPRTPNEAILARIWADVLGAPDVGVLDNFFALGGDSIISIQVVSRAKQAGLGLTVKQLFQHQTVAELAAVATAGRRVSAGQGELAGPVQLTPIQRWFLDEGPRGPSEPHHFNQSVLIEAAGALDPAALADALRHLGQHHDMLRARFRRGPRGSSGPTAWTQEIVPSSDPFPLAIEDLGDLTSLDAKRAALSASAARAQATLVLDEGPLCRAVLYRLGAGEPDRLLLVVHHLVVDGVSWRILLGDLESAYVQHLRGGRIQLGPKTTSFQEWSARLAEHARSDALLAELPRWLEISAERAELPLDFDVDPAALRTGATAVVTVALDAGQTRALLSESAAAYRTQINDVLLTALARSLARHFGHAALRIDLEGHGREDLFDDVDVSRTVGWFTSAFPVVLEADPGAEVASTLRSIKERLRAIPRHGVGYGLLRYLGPDAARAQLAQAAPAQITFNYLGRFDGGASGAVLAREAREPTGPGISPREARRYLLEVNAVVTGGQLELSWIYSPEAHREGTIRALASGFTAELEALIAHCRAPEAGGYTPSDFPLARLREPALAQLFARWGRGIEDAYPLSPVQQGMLFHTLYDRESGAYCQQLVCRLSGALSPDVLRQAWAVVLERHASLRTAFVQIADDDPVQVALREVAPPWELLDWRDLPAAEQPLALERLLERDRRRGFDPERPPLMRFTLIRGADDWRFVWSHHHLLLDGWSLPIVLGEAIGAYEALVEGRSLELRRPRPFRDYIAWLAERDPAASERYWRETLAGFRAPTRLGLERAGGPAHAIGRSYGAREIQLSARTTEALRSLSREARVTLSVIVQAAWAVLLGRYSGEADVVFGATVAGRPAALAGVESMVGLFIATVPVREAPSPSLRVADYLAGFQERQLAREPHAHCPLVDVQRWSDVPPGEALFDSLVVFENYPVSQASSDEQRPLRVRDVQAIERTSYPLTLFAAPGDALLLRLSYDEARYDDARIASLLGHLATLLEGMALGPDTQLARLPLLSEAERHEVLRAPNQTRRDLSGEGLVHALVAAQARRTPDAVAVSCGSDALTYAELHRRSSALASRLRGLGVGPEVVVGVFVERSLDLVVGLLGVLEAGGAYLPLDTDYPAERLAFMMRDARAPLVLTQRHLLDRLPDAGAQAVCLDAAWPEAPAAPAGHAPAAAAGREAGPGDTAYVLYTSGSTGRPKGVSVTHACLRNFLLAMREAPGLSAADVLLSVTTISFDIAGLELYLPLVTGARVEILGRDAARDARQLMAALRDAGATVMQATPTTWRMLLEEAWQPGRLQRALCGGEALPGDLAEQLLGRGLEVWNLYGPTETTIWSTVKRVERAADPEAAPGAVCSIGRPIANTELYVLDRHLEPVPPGVPGELFIAGEGVARGYLGRPALTAERFVPDPFGDRPGARMYRTGDLVRYGARGELEFIGRIDNQIKLRGHRIELGEIEAALKQHEGVGDAVVVARRDRAGEDQLVAYLIPASGTPVEADVLRAWLGERLPAYMAVSAHVWLESYPLTLNRKVDRGALPAPDLAAGASASYVAPGTPTERRLADIWREVLGVERPGVADDFFLLGGHSLRATRVVAKIQDALQVSVPLPYFFGHPTIRELAEYIDGLVAAGSPPPDGPGEDEEDITL
>emb|AHB82059.1 BGC0001019, mscI, Non ribosomal peptide synthetase/polyketide synthase
MRATKGSLTPELKSELTRRKEEILRCLREEQQARAAGQDAIEPVAPGGEVPLSFAQQRLWFLHQLEGPSSTYNMPLPVLLDGPLDVAALRRALDDIWRRHEVLRTRFVTEGGRPAVVLGDDPGCPIVERALEPQADEELALSREATAEISRPFDLEREAPIRITLLRLGPTRHALLATAHHIAFDAWSSGVFLRELSTLYAAHRGGRPAALPALPVRYADYAAWQRRRLSGPLLATQLEYWRQQLAGVPAALELPTDRPRPRLQTFRGRSRSFALDARLTGDLERVGREAGATLFMVLLSGFAALLHRYSGQDDLTVGTPIANRTRAELEPLIGCFVNTLALRVRPHGALTARELIAAVRKTSLDAYAHQDVPFEHLVEKLQPARDLGRNPVFQVMFILQNAPASELRLPDLELSWLKPTWTTSRMDLTLSMEAAGDQLTGAIEYNTDLFDDATIERLIGHYRSLLSALARDPGRRVDDLPLLAPAERAELLAAWNRTERAYPGAATFLSLFEAQVEAQPDAIAARFEGEALSYRALDERANQLAWHLAELGVKPGARVAFCVDRSLAMLVGLLGVLKAGGAYVAMDPAYPAQRLAFMLEDCRPALVLTEARLAPSLPESGARVVLLDRDWPEIAARSAGAPPRALGAAHPAYVLYTSGSTGRPKGVEVPHGALLNFLIAMRERPGLARGEVLLAVTTISFDIAGLELYLPLVAGGCVALLSQAAARDPSRLAQAIRDAGATVMQATPATYRMLVAADADLGPLRRVLCGGEALPRPLSEQLLQRGLEVWNLYGPTETTIWSTVRRVLRREDGEEAEGVEPIGRPIDNTRIYVIDRRGEPVPVGVAGELCIAGDGVASGYLGRPGLTAERFVPEPFGPAPGARMYRTGDLARYRADGTLEFLGRLDQQVKVRGHRIELGEIESVLAKHPGVRECAVALRQIQADDARLTAYVVPRGDALAPEALRSWLKERLPEAMTPSLFVELPALPLTPNGKIDRKALPAPAAQRADRAAAFVPTRTKIEQQLAEIWSEVLRVERVGIDDSFFDLGGHSLLLTELHARLRRELDPSLALVDLFRYPTIRTLAERLRRDEAAGAPAAARHVHKTSDERIAVVGMAGRFPRSRDLGEFWRNLRDGVDCIEVFSEEELLAGGVPRRLLRDPRYVRARGVLDDVGSFDAGFFGFSPREAALMDPQQRIFLEVAWGALEDAGYGSSQLPFPVGVFASASQSVYYLVNLAVAPEGAGADADYLAMIGSDKDYLPTRVSYTFNLTGPSVSVQTACSSSLVAVHMACRSLLGGECDMAMAGGVCVQDRIGYLYEDGMVASPDGRCRAFDARAQGTVWGSGAGVVVLKRLSDAVRDGDTIHAVILGSAINNDGARKVGFTAPSVSGQAAVIAAARAAAGVDPASITYVEAHGTGTPLGDPIELAALTEATRPATDRRGFCAIGSVKTNIGHLDAGAGIAGLLKTVLALKHREIPPTVHFERPNPKLDLESSPFFVNSRLIDWEVDGGAPRRAGVSSFGIGGTNAHVVLEEAPSPGPSAPAAVPAAAGGCCVLPLSARTEAGVSRLAASLAQHLREHPDLDLADVAFTLQVGRRPYTHRKIVICRDLAGAAAALAEPAQLPGAAQEHGDRAVAFLFPGQGSQYAGMGQDLYDAEPRFREAVDRCAEALLPLLGLDLRQVLFPPADGVAQADLDLAQTRLTQPALFTIEYALAQLWLSWGVRPEAMIGHSVGEYVAATLAGVLELPDALALVAARGRLIQSLPAGSMLAVSLAARDVESRALLGPDLSLAAINGPAQCVVSGPGEAIERLRVELAARGVEARKLRTSHAFHSGMMDPILADFAAELGKISLKPPRIPFASNVTGGWITAEQATSVDYWVRHLRDAVEFAAGLQTVMAVPDLILLEVGPGRTLGGLVRRMPVEGQRPLVLASLPGRSDQRARPGDPGSEPHFLASSLGRLWLSGAKVDWSSRPAEGRRRLPLPTYPFERQRYWIDKPAVRPGAERRPAGAQKILELEDWFYLPAWKPALAPRPLGPDALRAEAHRWLLLADGSGLSRALAALLEQGGQEVFTAVPGASFSRRGDREFTLRPASPDDHLRLLDALGDRAPDRILHLWSCWRGAAAEPGPALFEACQETGFYSLLALTQALSSSGRGASCRLSVIADRLFDPLGGDRVCAEKAPLLALAHVIPQENPSLLCQSIEIELPGEGSRDEAALAGALLAEISRDALEPSVAYRGRQRLVPSYEPVRLQEGDPEVRELRPGGVYLITGGLGRIGLCLARHLARTVKARLALVARSFPERSRWDDLLAERGAADPTSLKIRALQEIEALGGEVLVLEADVADEGAMRAALEAVEARFGALHGVVHAAGARGDGTFMVPLAQADRAACEAQFRPKVHGTYVLDALLRDRELDFCVLLSSTSAILGGLGLGPYAAANRFMDAFVQMRGRAHRGAWLSMNWDAWTFDEAPGAAELAMTPDEGAEAFDRALRRAGAGQVVVAVGALEARIGQWLRRREAEPGEAAGADGARHPRPAMSTPFVAPRTELEGRLAEIFGALLGFASVGVQDDFFDLGGDSLLAVRLAATIHAELGKPLSPALLLQAPTVARLAEHLEAPARPAAASPVVPIQPRGDERPLFFVPGTGGHVLYFHALATLLEPSGHPFYGLQAIGLDGVEPPRTSVAEIAAGYIEPLRAVQPHGPYHLGGHSFGSWVAYELAQQLMDLGEEVALLTVLDTVAPSERDLAAYQAWTGPDWILAVADIVGQLWSRSFALSRDALAQLSWDEQLDRLSEAFQSAGVIPAGTERRHIQGLVEVYRTQAQMDYRRPPGRPVPISLFRATELNPGAEEIPEARRADPTWGWGPYARGEVSLELIPGDHLTIMSHPHVRVLADNLRRHLASRR
