# Supplementary material for: Assessing in silico the recruitment and functional spectrum of bacterial enzymes from secondary metabolism
Source: BMC Evol Biol. 2017 Jan 26;17:36. doi: 10.1186/s12862-017-0886-2 (PMC5270213; doi:10.1186/s12862-017-0886-2)
Supplement: Additional file 5: — 1005 multiple Fasta files (one per BGC that comprises enzymes) containing the sequences of the data set enzymes SM*. The BGC are named according to MIBiG nomenclature. (ZIP 6333 kb) [file 12862_2017_886_MOESM5_ESM.zip › BGC1020.fa]

>emb|ADZ45313.1 BGC0001020, ---, Putative uncharacterized protein
MIIEYWGRKPTQQQLSWVNPAYADPQVCHAARYTFDYQYDGCGNWPFNAAYAATYRDLQSLVTRLTSLTDVERLIHVGIPVITSQSFLKTELDGAGYGTAGHLMTVIGFTKDGDVIANDPNSPDNKAVRHVYKRRQFENIWLRTKRKNAEGKVVGATGGVCYLYFPAKPSPTQRRVLGGLGIR
>emb|ADZ45314.1 BGC0001020, mur1, Lantibiotic dehydratase domain-containing protein
MTAERETHEETRSLLKAATDPVFRHALSQASPALLDELLRLELAGQSKLRRRTAIGLTKFVSRAATKTSPYSTFTATAAGAWSGTGPLFSSSVSDELRCVLELDRMVLEQAVNSLLADGEPSDALRIRPNPSLNELDGRYTFLGRRPAEPLVAIRASREVRECLRIVGRGCTVEHLHSTLAARTPQQSAAVVRFCAQLVRMGVLEYESPVPDQSERPLDDLIRFLGATATDRGRKVIPLLESLRERLQQDPSPTAVAPYREQQRAISTLVAHLGQELGLDWPEADVLRKVAFHENAVRVGGDISCSAPHWRPLLDDLDALRRWLALHDRMLPVRIALTAYAGHRFGTGPSIPFLALHAAVQADLARKDADCPKWLRPLRPFLQLSNPVPADELARSPLPPLSRLHRLRRESLETVLSADQQEGSVLRTDPAVLTELSSQWPDWVRTPGSIACYLQPYTVNGELKAVVNTISGGWGKGRARWSRLLDQAGGRIHEAPRTDDDAHAPLLAEMSGTFGVSVNLRRAVAPYELDYPYTTSTRPDDERIPLSDLLVRHAASGATLELWSRSKGRRVQPAHLGMMADPLLPPAARLLFAAFGQSYLLHPSLSLLKRREVAEPSDVVFQPRIEVGRAVVQRAEWSAPIACVPQERTGEPDGAYLLRLAQWLRAHQIPRRCFVRLYATDGDWVSRVFVKSRKPMFLDFASLSMVAVFRNMTKEFSGRVGFEEALPDPSDPSPFECGGPRVAEFVVELTAAGS
>emb|ADZ45315.1 BGC0001020, mur2, Dehydratase
MRHESRVGGDRSWVSAHLFSQGNLDRVLTDLVAPLLDELRERRWADRGFFLRYWDGGPHIRLRVLPSCQEAAAGVRGLIEQRATAYFAHSPAPEVLSQEEYLHSAREIGAWEGVRPTERMYANNSVHFLPYVPEHHRYGQGATLHLVEEHFSTSSELALDLLRGASSPEQRELAALCHLLLAWFLGAEDVRELAGRQLAKVSARRAPGTAETITASDAQFLRRRERVLTLAATMRKVGRAWPHMPDDSGLKRWASSVSGVVDALGADAGAPSAESAADLCAHLFANRVGVRIDAEGSLRYLAARAVTDPAVYEGA
>emb|ADZ45316.1 BGC0001020, mur3, Dehydratase
MWRSFHVHYYDHDKSGLLLDAVRPFLERIAPQVSGAHYLLHWLRGPHVRINVNAEPETFAVTVLPALDEVIRPYLAEHPSTAVIDAAALETQHTRLAELEHEPGPVTPLHADNSVHEAGYDQRLHVLGSVQAAELLADFYDATTPLAFEMLDRTHRRGSPLAGLCFDTMIATAHALSGVGLRRGFVSFRSHAEAFLSWWPEAEGLRQAWDRHYTAHAGQLAARVRHVMRAVESPTQSGGMVRRWVQEAAPFLQRGTELMTAGELSMDPPWAGRYSEDDELIADMARKSAFHNQPRPAGEAVDQLWFDQYRLILNYTYLQLTRSGLSPVERFLLCHLAANTAEDLFGVAAAEVRLPAPGELLRTAASPRESP
>emb|ADZ45317.1 BGC0001020, mur4, Dehydrogenase
MSHGDVRRLYRLKEGVHSVRTASGEVVLAAWPHLQEMGRLTAEQRSLLQVLATDRSAEKLTERCPRDQADRLLAMLSSGGWLITTVVCGDRPLFSSQPLVPHRKPLPPAEPRRLSRFASVRRDGDAIVVESPAAGAEVRLYDSRLVEPVLTLGAAQQERPDVPLEAVRLLTDELAHRGFLATTAETNSLSSVQWSPHELAFHHGSRLRGDHRMGRDFGGSYWAKGRFDAPPGKHPRWPAAAIELPRPDLDRLRVQDPALTEVMEERCSIRSYDEDNPLTVEELGEFLFRTARVRATGTDAEGLDVSSRPYPGGGAAYELEIYPLVRNVRGLDAGLYHYAPHGHRLLPVPASATALRWLMKASAAGMTGEATPQVLLVIATRFGRLAWKYQAMGYALTLKHVGVLYQSMYLAATAMRLAPCALGVGDSDAFAAATGLDYFEETSVGEFALGSLPAARRESTG
>emb|ADZ45318.1 BGC0001020, mur5, Putative peptidase containing docking domain protein
MRPRLKDDAYFTRVDEGLVWLTPAGLLTVKEPSVAAMVERLAPRLNGRHTVDELTARLPERTRRLIVELLDVLVRQGLVEDTRPGRTPTASAEADAAFVEQVTGDPDAAVHGYRNGRALVMGPDPLLAHCVGALSASGVTTVARILDAGGAAPEAAVHAIVHDGIDFALQLFDSTGLSQASALAGVCADRDIPLVQGLVSESEVLVGPSATVDWTSVWRRLRAEDRKPFEAEPGPPTGAAGRVLANHMVFRLFRCVTGAAGPEDRRLFSFATRTLETRCHDVLRHFSVRTARPQSRVDFLRTVRELRRGRGCTEAQFSTRAVQAIDARFGPVRELAEDELPQLPLRQARALVAAPSWADGPVVVTASGPDFATARYRTALKAIGTYGAMTVDPRRLHMRSRSGGRLPDEPDDVIRAIRAGEADARLWGIRLDDAQPCLVDAREAFPVLSEGSTLPTGLGFGLDWTTMTRVAVLAQCRATVLADPREVTGPQVGQGVIDTDPVSRRYRRLLTALGHDLRLIDLSGRAGVPTVAVLVNGAAVQVMCRLRLVEAVRACLEAVLVAAQSGRPLSCTGRRVRESMAQWSPPQDASLDDAVSALRQTGQTPVLVPLNHDPAMNRITPYAGNVVLINE
>emb|ADZ45319.1 BGC0001020, mur6, Cyclodehydratase
MSNAHPLVSVLGEGRLRQAVATHLAADPRISCGPPEGPAEDPTAVVVVADAWLEDSVALGPDGAAAVLPVSTELGHVVIGPLTRPERPGCWMCARLRRSRNHPERDLVVRRNQQALASRPSSWLTSFAADAVAALVHDEITALVAGTGPRTESSFLRVSLADLTVRTHRVLPDPLCPVCGELPEDTAEAGVLPLTQRLKASPGAYRTRAVVDARESLLSTYVDPEAGLVSEVQTGDEGGLPVAKAPLAMRAASGTEAGWGRSDSYRVSAVTAVLEAVERWGGLQAGGKRTAVRAAYREVRELAVDPVTLGLYDDERYAAPDFPFTPFHDALELRWVWAYSFRRRRAVLVPETYAYYGAHVLEPDEPRLAYEISNGCALGGCIEEATLYGLLEVAERDAFLTAWYGRRPLPVIDLASAHDPRVRLLAAHLEEENDRTITVLDTTVEQNIPCVWAIAVSRPGDTVRARAVCAGGSHIDPERAVLNALCELGPILASVDRSYAQRREHVTAMTKDSHLVRTMGDHSLLYADPEVFPRLAFLFASQERRSLREMAAKSIRISLDDLTQDVHQVVGRYLETGLDVLVVDQTTSEHRRAALSCAKVIVPGTVPMTFGHGMRRVHGLPRLFDVPRLLGDRSAPATIEDLNPHPHPFP
>emb|ADZ45320.1 BGC0001020, mur7, Cytochrome P450
MTSTEGQAIPTAPSYPFRQARGLGIDPEFARLRHDAPLACVAMPYGGQAWLVTRYEDVRTVLGDRRFSRAATLGRDIPRLTPLVQQVPSILTLDPPDHTRHRRLVSRAFTPRRMEELRPKVEQFVDELIDELLRHGPPVDMVAHVTRPLPVMVICEMLGVPFGERHLFYTWSEAMRSTGADAVAKMKQAGQLPWDYLADRISVERENPSDNLLGTLVRACDEEERLSEQELVSFAVTLLLAGHETTTDELGNFLYTLLVNPAHREQLRARPHMLGTAIEELLRFVPIGTLSGFTRIATEDVHLSGGLVRAGDAVVVQADSANRDESVFADPDELDFQREPNRHLAFGYGPHHCLGAQLARIELRAAIGALLTRLPALALAVPEHEVPWKLGRSALGPQALPVTW
>emb|ADZ45321.1 BGC0001020, mur8, Amino acid adenylation and condensation domain-containing protein
MVPDPEIVCKLWRLRSTAPSPGHKRRCQVATAIRPMSVLHGPHAPYSEGDRIDVLVDRAATADPEAMALRWRDTSVTYRALVAAADRAAAVLAGQGVAAGDVVVVRAERTPETMTVLLGLLKVGAVYACAPVDWPVGRCRQLVQQTGATVCVTSVPGEPVGTATTLTVEDVLATQPDRPLPATRPAPPTDGADPFCVFLTSGSTGMPKAVLAPHRGVARTAIDIRRLHDEPLTTLQLSSMAWDIFALELWVTLINGGTCVLFDGQYLTGQRLRELVRGGLTMLAVATPLFGMLVDDDPDSLAGLRLVFVGGERLPAGHVARCLRHHPGLQLVNAYGPVENTINSTLWVARTDELTDDVPIGTPVTNTSVHLLDEQHAVVPRGRVGEIALSGDGVSPGYLGSDAEANRRFIELQADGTSVRAYLTGDLARINGEGQLVFAGRKDRQLKVRGLRIEPAEIERLVESIPGVTRAVALALPLESPNKTNLAAFYLTRHGGVDPQQVRAALTGTVPAGFVPDVLRAVDELPLTGNGKADERALAALLPAPAADDSAADADHDVEAVRSVAAELLGYPVGPGDDLFDRGATSLTAMRLATRLSSRFARTIDVSDVFRTRSPQRIAELLGRAPTAPGTPDTGRADPGPETGYEPHELPFVFGSFWTALRSGTRLDEAVVPVIYRLRGAVDAAVLAAALDHLVARHEVLRVRFGSDLEHPQVRVLPAGETAGVLERHPAVASLAEAEQAATEGAMRPFDLVAGSPIRAALFPAGPHEAVLAISVHHIFFDGWSARLFSEELADAYEALLRGRTPRADQPPSYFRVIAARREQYRKQFPFAVWSRRKRMADAPELTFPLNDRRPWSGPAEELPLAIDEKLIAEVGAAAAAVQGTAMSVFYAAYVMLLRAYTGVSDPAVAIPVSGRYTEQEAALVGCMAGLLPLRLPADADTPQALASTAAEELRAAMRPPLVPMNAIMPKLPDGHRRHPLLQAYLLQEEIPPASMRWGDADAELIRSPAANAVPELTVELWPHPAVGGVLRYRRDAIPDDDARMLARQFVDHVRQVVRALA
>emb|ADZ45322.1 BGC0001020, mur10, ABC transporter-like protein
MPSKTSEAGEGAVPALLQLHGVSRTYGDRQALHPLDLEVPVGTCTALFGHNGSGKSTLLRIASGRDKPTTGTALFDGRRIDEDDPEVRARVAVVGDTVACYPDLSVHDHLQLITVAHDVADADELIAQVLADRRLKDHAHHLPAALSSGQMQAFLLAAALVRPRDLLVLDEPEQRLDPDSRRRLSELLAVEKEDGVAVLLATHQADLVRAVADRVVALEDGKIVACGAPSTVLQQLDCHR
>emb|ADZ45323.1 BGC0001020, mur11, Methyltransferase type 12
MVQLNITLPESLAKEVRTSGPAGWFTPFEFRNCQSPEHSKRFYFQKRYQWKSQLLHDWIDRYTPGKRVLDLFCANGAFSIRAALAGAKEVTGVDAEPSRIAVANLLAKSLSDHVDTTFDFSVQDVHDVLDRDETYDVVMCFGGLYHVSDPPAMLTKIHRATNKYAIIQTSHVVHAPGSWGWFRLPRDQHTYVPQWPSETGGWSLTSGCYRRLIRNAGFRILEERFPPYPIRARFRWYSALVEKA
>emb|ADZ45324.1 BGC0001020, mur12, Non-ribosomal peptide synthetase
MRHHPGLRLSLVDSVDGEPRQRVVEDVSPSVVERDLRDAADPDTEFDELLREHAVAPFDHRAAPLLRWLLVRTADDRHRLVHTEHHLIHDGRSFAVFLTDLFTAYEALSEAKPLSLEPGTGYQDYLALCASEPEVTGQNAAVQWWKDQLSGAEFGATFRGLATSLAPRGGFVGAQHRQTLPAGLVRRLRQTAQTHGHTMFSVLYGLFSELLRRHASQDDIVLATAVGNRPAGFERTVGMMVNTLAVRLQHDPSWTGHELVDAAMDRLFDALDHQSAPIQHVVREVGASTAGLDGLLFRVMFSMHDSPLPRIDVPGLSVDLTEGLNPQGSRFDIDVVVLPGKRSLDGEDPDELTLVWDYSTERFDEQAVLTMAGRFERLLAAYLDDSQAPVRGLPMEPTGQQSVVRPAAVDLPDLPARLDRAFADHADNLAMLYGSEALTYSELSAKVDARVAELTAAGLVPGDVSAALLPRGPEAVIHLLACLRAGLVFAPLPVNAPASRITAMVQRLRPAALYAQQTGALDVRELETRVLRPGGPLPAGSAPRAPRRVDAAYVIHTSGSTGVPKAVAVPLGALSAAVDAAISVLGVTASDRVLQFTAPSFDVFLEEVLPTVASGAALVLPRAEVPTGLDLAALITSRGVTAVNLPTGYLAGVAADLTDALTGREHSLRLVVVGGERLPSRLLAQVGALIPDGRILNAYGVTEATITSTVHRCNLASDPTEVPIGLPLPGTAVCVVDDNGVIQPHGVVGELAIGGAGAQCWYLDEPALTETRFPQLAGPPAGRYYLTGDLAYQDRDGTFHFLGRRDTQIKLHGQRIELEEIELAARTLLDGSDCAVVLDPTPASGPRLVGFVESADTSVAEELADPLAELVPRGMLPALWVASPQLPRQPSSGKVDRAALTRQAAGVAVRSGGGRSRNAAEALIVEGFESVLGRKGLGPHDDFFAVGGNSLLVARLASWIGERTGVRPSMRSVFEHPRPVEMARQLPGLADAVEPLGALWDGPR
>emb|ADZ45325.1 BGC0001020, mur13, Amino acid adenylation domain protein
MTGAPASLTARYLERFRSRWSGASGESVQVLPATSAQRRFAVLEVMAGRRLAVPLFFSLPCGLVDEDRLRRALERVADRHPALRCTVRIRNGLVVQEWSAERSPDVASVRIGSSDDAGRAAAQAIEVLEDHTAAGPLHAVLLRGPERDLIGFVFDHAVVDESSLRLFTTDLFLVLEHLDAPQRLGERPGAPWADFRDAVWAHLEREAAAAGGTRTDYWVRKLTPVAARALTTPSVGTGGTSVDVVEPPPLPLPEAGARPVLFPLALASLHRVLRSAGASPPTSIGYAWGGRQDSTDRVIGCFMNTVLSTDGPGPWNAPEQGLAAFVDDWWQDLEHADVPFDEVVTAVDRVARSSWPGTADALMVFEDLRNRAPLRLSGQAVEEWLSPVLSPKAELSTALRLDGDGLHLRLLTAPGHSWSAQAAEFAETWRGQLADLLDAYAHHKNPGG
>emb|ADZ45326.1 BGC0001020, mur14, Non-ribosomal peptide synthetase
MSDAYGGAVPEDEAPSQAPTDVPALVRKVWLSTLGVRRCGPDDNFFVEGGNSLLAADLVSKLRAELGLPLRLQTLLRNPTLASFTRIVADDMSAEQRLPRARRPEAPSNPL
>emb|ADZ45327.1 BGC0001020, mur15, Cupin 4
MRSPPMPAAPNDPAPSDLLPTGRELADFMTTSWGKEVVHGHSGSAPVELLDIPALEDILRWNVLRFPYVFMSKDQARLPLETYCSNRRVFSYVQEGYLDGGKTVAALEKGASLYLNHLEDWHPGFGRYLQSWQSLPVAKTVANAFITPAGTQAVGRHWDDSHNFILQTAGSKRWRIYAPPPNPHPDMTAEDLKTELLLDTVLEPGDVIYFPPAFPHEAEGSDGLSVHLTFAAYEIMPTLVLQSLIPALDSVQSWKRLDPTTLDARDRTEQSITAIREAISAIGPDPIVASWTGTGARRCSLDRVARSTGLPKSADG
>emb|ADZ45328.1 BGC0001020, mur16, Putative dioxygenase
MVRADYRTPEVNDVVRYRYGAAETALLKNRISEFGFTMAEVPGECAPQTEIERLGKALGLGEPYVAALYQRGDTRAHGALYTDVRSRAHNTHPGFGTTEGQTIHVDGLLEPIGTIRTTILFCVRPAVSGGRTVLFNSSAAFETLRHSDPAAAESLRDPGVLRRRSTLPNVDAGHTGPAFAYDNGLLITRYSEGPTVEWNAPPGRSAELERALNFLRAAAEDKRYSIALRLGAGEALIFRNDVISHGREAYRDDPAAPRHLIRTLYLESP
>emb|ADZ45329.1 BGC0001020, mur17, Putative serine hydroxymethyltransferase
MTSSDDCAASRTAPVAGRAELLALLGEIEKEQRINEAAVNLVPSENRISPWAGAPLRTDFYNRYFFNDSLDPQGWQFRGGEGIGRLEKELALPALRRLGRADHVNIRPVSGMSAMLVVLLGLGGEPGDGVVCVDAETGGHYATGRQIAMLGRRPLPVRVVAGRVDLDALRTALTSCHVPLVYLDLQNSLWELDVAGVAEVIARTSPRTVLHVDCSHTLGLILGGSHKNPLDLGADTTGGSTHKTFPGPQKGVLFTRDENLSRKIRDAQFFTISSHHFAETLALALAAAEFEHFGAAYSRQVLINARAFAHRLRERGFGVVEGGPQLTDTHQVWVRLPLEESADAFSAQLASLGIRVNVQTELPDIPEPALRLGVSEITLNGGREPAMETLAEIFALVRAGEATKAVDLFQVLPHEMGEPYFFTGLPQEAGLFHG
>emb|ADZ45330.1 BGC0001020, mur18, Putative nucleotidyltransferase
MADFAEPVRPDVSVILPCAGHGTRFGAAYPKELHCLEPGSAVVDKCLDPVLALAERGLTVRIVVVLGPHKLATAEYLHRYRKRYQLVFVYQEEETAELPGALRAALPLCTGPTLLVLADQVLHGPAARHSAGELLDHLGSHDWAVVAARVEDPVLLQAEGALRVEDRATASRVSDAAEKPADPAGFNAAWAMVGVVGKHRWRLPEVCDRSAPSPLIGAPVTWVDGFDNGTSPGSWS
>emb|ADZ45331.1 BGC0001020, mur19, Putative glycosyltransferase
MSRPTRVLFDAGDYSLSPQDVGGIGLRIAELAETMAEECQVRVLGPAASSSIDMGEAQYVGGVRAWPELLAETDAVLFFDMADRARLEDAVAARRLVISENVAPIEHLEYPSLLVRPDPAAAYRPLVADYQRQLQVSHHFLCRSEVERATLIANLCLTGRLAPRDIQMSRTLAHLVSLVPIGFSDRSASAMAAVAPDPLADFLWTGGIWSFYDPMLLVDAVAVCRDRGRRADTAFLYARRKADNAELVGDLASRIKELRIEDRVTLVDEPLPHDRRDAHLKAARAFISVAEPGAENQTCVRLRLRDSRLHGIPMVVDDFGGTANEVRRSGPGTVLSEATPQALATVLLHYLDDAPRRSGPNPAFRYQTTLQGFLSWLRTTTL
>emb|ADZ45332.1 BGC0001020, mur20, Aminotransferase
MSPQSAAAGSADDFLSQATARDRAHLWHPWTPVAAQTGELLLLTDGDGYHVRDAKGKQYVDALASSLNASCGYGNPALLEAARTQMAMLPHFDLTVGSHEPAGRLAERLALIMPEGLTRTLFMNSGSESAEASLHLAFQYWRNVGTPKTRIVSFSSGYHGTTLLAQHLSGLGRVWQSFDAPFPATRVDLPLPSCELRDPSSAGVLLARFEEALEGDDVAAVIVEPFLNVGGGIVLPAGFLSGLRKLCDASGALLILDEVFCGIGRTGRMYGFDHDGITPDIVMTSKGISSGYVPLAAVTTTARIYDSFRAEPGAGGLRYGHTTSGHAVACAVGAAVLDQIEERGLVANAAEQGQRLLNALAPLMSHPGVVDVRGFGLVVTIETDGPERAQRLLRAAREEGILLRTQGASLMATPPLIIDRPGIEALAAGVLRAAEATA
>emb|ADZ45333.1 BGC0001020, mur21, NRPS/PKS hybrid
MRLLEAVAEWARRTPDALALEDPRGEKVTYAGLATLTHAAAVALRRRGIGHGSRVGLILPRSTDLVVMQLAVLRAGAAFAPMDPAQPTERLRMLLKTAAPDLLVIDDAGLAEADGGRATDVADLLATARSGSLDTAESGGPARPDDPAYCLFTSGSTGSPAGAVISRRAMDHYVSAYAELAQCRPSDRAAQLGSPGFDVSVEEIWPFLYAGATVTIAADTARSSPQRLAAWLRDSGITTAFVPPLLLEAFFRMAPAVDLGAVRLLRTGGERLAGYPPEGFPYRVLNEYGPTETVVAATYCDVSSWQDRDVMPPIGRPLPHIRLSVRDQDGTVVAPGTPGELYIGGPTLAIGYLDDEERTARRFVRLDGERWFRSGDIVRALPSGALAFLHRADEQVQLLGKRVEIGEVEAALGSYPAVRRAAVLAVPDSAGRADHLVCYVRWADDVAGADPVRLRAHLEGVLPGYMVPAAFHEVDDFPVTGAGKVDKEALARLHMAATHPPAEATDAVLDSLVRIWEDALTTTGLTPDDDLFEHGATSLQALEIVATVHERLERTVSIRNVFDHPTPRALARLWEGDAA
>emb|ADZ45334.1 BGC0001020, mur22, Acyl-CoA dehydrogenase
MTTNTSLVNRYTREHLPVLESFRAFVRRELVPLASETSGDSAERIPDDISEAVRRRSAELGFYAGDYPEEVGGQDMPFAAKTLLHEYAEEVGCPLAPVALCGPEGPSALLLSATPGQRVRYLKPLVAGAAVRSLAMTEPEGGSDAFDLATRAVRDGAGWVLNGRKTFVSNAEKADFTLVFATTESDRGTWTPAVFIVEAGTPGFTVGQRYEGLGGESVFELLLEDVRVGEEALLGGLARLDQGVRIGQEALARGRLMVAAAANGIATRALALGLDFARERVSLGRRIARHQHVQEHLVTSRVSLEASKMLTYAAAQNLDEGLDVMEATAVAKLAAADTACDVVDRMFQVHGGTAWVKGHPLEYLYRHVRVLRIVEGTSEIQKVIIANAMGLG
>emb|ADZ45335.1 BGC0001020, mur23, Pyridoxal-dependent decarboxylase
MSRHAHTTSPQRWGTGFPAPMEALRCVVAAAPETPTIVHDPDGIDAEITAIRHGLSLLHVPGSRLLFSVKANRSRAVLTHLASRNIGAAVSSVAEDRAAAEAGMSPRYATSPGLSGADLIELHKSGTHLDIDSIDQLAAVPRHSETGLRLSVPIPRESTARDMPWSRFGIRWEDAGERGKAQAVLKERKLRVVRLHAHVRDIGGVEDVRPLGRALAHAARDLPEVDEVNIGGGMIRLFHHNQEAIAPVFECLAEELARAGRPLRVLAEPGAQLVTSHGYLITRVLSVRRHEGRQSVTVDASAWNLAGWSRFHLAMTGADRGERWTTDLTGPTCYEKDLWFAGMATDRIEPGDLVVLRGAGAYVGSMLRVLHGLAAPGESLLGTADGAR
>emb|ADZ45336.1 BGC0001020, mur24, Aminotransferase
MSVVDNADGRNAAGFRDVACVRYYRDIRTGARRDARQIGYGVNKWPVSATVHEVLHRVYGRLLGERVTEYDGDQDIVERRLIAGLVSRYLDLPGLDADHVSLFNGTTEVISVVTAFAARHGMRPVLPLPVYYAFEQSAARHGMPPPVHYNHRGDLAPWGRDEREPLVIDIAPNGVTGGWFTAGDRPLSHLRSRLRLVDHVFALPTFDHPDHLRAELRTRAGDLRHTALAMTPSKDLSLPGIRCGVLVSRDPEVHAYARADRFERGYALHAGLGSVAAVHLAMLLISLCPPAEVLSLATELGQEFAAAAVPFPDDLAIADFRLHMQGMREGFLRNLDLVDRAPSLVLDDLLQQPAAGYSAFRWLAVPFESFAEFTSWVRSAGQAGLKLNPNLLFGGDQEAWQTLYPDRYGIRVNLSVPPPQLRTNLRLLESLLP
>emb|ADZ45337.1 BGC0001020, mur25, Amino acid adenylation domain-containing protein
MAHVPTSLQQESRLTLLPRYGPASPTAACWLLRGVHQEALVEALGVLVRRHDALRMSFPGTDPTHAWVTPPDARISLTERRVADKTEDEEIRTFLRDQLGKPFAPGEAPLHRFVLVRQGLDKLFFGMAVDHMVWDGLSLRRFVEDLRRVYSRGPAALSSRPPKYADFSNAQRRELEGVWGRERRAFWEGKFDRWGGYPPACGLTDAELAADPGRSDASATAERELGSDNWSRIRAYAATNRATVFAVVAAQLLTAQAELSGHSRTGLVTETHGRVLPRTAGALGLFSHGVPVLLDVDAAPPSGRLVQVGDAIMDAVEMGLPLRPFCARWRAERAVPDVATPFLYFGMEDAGQFAGLWLPRVSVAPFSLYPDEATRPGRSSDMLAVHLIVNQGTKSPAPFLHAQFDRAVFPEIKVRALLDRTIDLLNLAEQ
>emb|ADZ45338.1 BGC0001020, mur26, Pyrimidine-nucleoside phosphorylase
MESFMSTSLASEACASHPPHVEAGDVLSAIAAKRDGASLSAQSIECVVRGYTEGRIPDYQMAAWLMAVACRGMNDAETTALTKAYIDSGVRLEFADHRRPLIDKHSTGGVGDKTTLFVAPVVAACGVSVMKISGRGLDFAGGTVDKLESIPGLRIDLDHEQILEVLDRTRMVVVGQNTRLVPADGATYALRDVTGSVESLPLIAASVMSKKIAAGTDGAVIDVKYGSGALVGDIARAEELGRLMIRIGSAFGLPCRVVLSDMGQPLGRAVGNALEVKEALSALRGDQVPGFTELGHVLAVEMLCLAEPGLMRQAAEARVRDAVSSGRALAVFRAWVAGQGGDARVVGNPDLLPTATRVDVVPASWSGWISDVDARAVGKLALRLGAGRLRQEDRVDHAVGVVLRRRVGDEVRQGEPLAEVHWRGDADPEAVSAEATAAFTIDSRPVEPRSGVHSVL
>emb|ADZ45339.1 BGC0001020, mur27, Non-ribosomal peptide synthetase
MRQTIREPRGREGEPMRFGQQDGASPTAHLEQGEVRKYPRELTLPQIVAGWAERTPGAPALRFGRHSVTYRHLAVRARRIGELLKDAHGVGPGGVVAVLDGPSMPSVIAFLGVLYAGAAYLPLDEANPLERNRQMAQDAGVDCVIVADRHRSDWPSAVSLEELDERACAPVPVDEPTHPPVGSTPLDAAYVMYTSGSTGRPKGIAVPHRAISRLVINTDYVRISPHDAIAQASNTSFDAATFEIWGALLNGATAVGVDKEVLLMPDELPGTLAAERITTLFLTPALFHLHVAHVPDAYRGLRQLLLGGDAPDPGAAREVLAAGAPGRLLNMYGPTEATTFSTGLRVTEAAAAGDALSIGRPVANSVVRILDGGRRTGVGEPGELHIGGDGLALGYRGRPQLSAQHFIRDPFQPEGSLYRSGDLASWNENGSIQFHGRADEQIKLRGFRVELGEIEAALRAHPDVTDAAVAPLGEGMSRKLIGYLATRNAAAAQEVAEKIAAFLPPYMLPSEIVTVSSLPLNPNGKVDRALLSNLHPAGGA
>emb|ADZ45340.1 BGC0001020, mur28, Kinase
MIIWINGPFGSGKTTLAQEFVERFPGHRIYDPELVGYLVRDMVGEPPSGDFQDAPIWRSLVIHTALELKRHYGESLVVPMSVLRPAYLTEIFEGLRDAGEVLHHFFLEVDGKELCRRIEAQVIHENDLTRDADVRAWRLAQVGRGLAARQDMPVGTVFLDSQANTPSENCSRVMRVASDYSARF
>emb|ADZ45341.1 BGC0001020, mur29, Nucleotidyltransferase domain protein
MQAMNSVPRNSREPMLDPSVDAVLRVFLQSVDRLRPGLVEGLYLTGSIALGDFRQGRSDIDFVAVTAQRPQAADLSALQQAHTETKERHPRPYFDGTHVTWDDLAADFAFCPRVPYVQEGSFHAAGDFEINPVTWSVLAKNAVAVRGPASGAFPVSVDQAVLTDWARGNLDDYWRRWHAAHGKPLSLMGVAALGGWAPGWGVLGVSRLHYTVRTGEITSKAGAGAYALKTFGDTWEPIIEEALRVHRGESGSRFRTPFKRRRATLDFVSMVIDDVTR
>emb|ADZ45342.1 BGC0001020, mur30, Beta-lactamase
MTAPSVRPDVPTGAARTDEQLRELLRAAAPKHDVPGAVLAVSHGGERFAGAYGVANSRAHLEMTTDTLIPVGSFAKVWTAVLVMQLVDEGVVDLDDPIRRHLPEFVLADAKAAERVTIRHLLTHTGGFYGDSFEDFGPGDDAPARYVAALERAAQLHEPGELFSYCNAGFIVLGHLVAKVRGGTWEEQIRSRVMRPLGLRDVALNGDEAVLFRNSVGHVVTSGRPRIVPRWESLRCGSAAGAMLRMSAESALTFCEAHVRQGRGANGKTLLSARSTAAMHHDWVDVPGSTLSDQWGIGWALWDWDGSVAFGHDGEFRGQAILIRNVAEHHLTVVLAVNGGRAREMYDDVVPALIEQLTGVRAPRTPGLPRDPTPVDARRYAGTYQGPDCQYTVTPAPDGRTLLVTTTDPRKPQGHEDGSPDHYVRLAGDTFIQKSHKRGTDRILSFVGDDHGVAVYLHNSRAYARA
>emb|ADZ45343.1 BGC0001020, mur31, Major facilitator superfamily permease
MLGDAGVRADPPAGATPPLTLRNNREFRLIWLGGLLASLGAQLTILSTPLLILSETGSPTRAGLIVAVFDVVLVLSLLPSGAVVDAVERRKLLLWCRFGLGCGAAAVATGVLLGWPILPLVLLVAIGGAVLSSLSTPAANALMRTVVPPDQLGQATARLQARSAMAQLGGPALGGFLFSVHHALPFVVESLCLLSSSAIMLGLRIRSRPNKPDQPFSLSHLSGGLRYIAKQPYLRAVVGLLSGINLAYSGLVLVMVTTTERMDPTGRSTGLTTSLTGVGALVGVLLAARLRVELRPRATIVITSWTCAASVLLAGTAPGIVVFAGAMILGCTAAGAMNVVLGSTGLLATPHHLLGRVQGAANFLSMSAQPLGPLIAGVLLSQAGGPGAFIAFAGMFVAAALLATFTRGLHHAPQLGSESDETQKDDGNNGTYDQNRLP
>emb|ADZ45344.1 BGC0001020, mur32, Alkaline phosphatase
MRSVPSRRSVVVATAVGTATAALSLDAPSAHAKATRRRQGAAADRGPCFVHGVASGDPLPDGVLLWSRVTPSPEATPGSGKGEPVTVGWEIALDRHFDQVAAQGRIKASASGDHTVKADVRGLRPATDYWYRFHCGSATSPIGHTRTAPRHDAVPDAIRFGVVSCANWEGGWFSPYRHLADRYDLDAVLHLGDYIYESATYAGQGPIARLHHPLHECVSLGDYRARHGTYKTDPDLQALHSVTPVIAIWDDHEFADAAWAHGAENHQPETEGSWTDRAAAARRAYFEWMPVRPSIAGTTYRQLSFGSLAMLFLLDLRSFRNAPGGSAEDPLDVTITGRTQMDWLKNGLATSDAGWQLVGNSVMMSPVRLPDLPLPELRALSDSLGSASQLRPLNPDSWDGYTADRRELLQHLDSHHIGNTVFLTGDVHCAWAAHVPLEKKARTDSGVAVEFVVTSVSSDNFGDQLAPPRPSAARVEAAVVTPTRTSSGSTLPHTATPSSASSGRVQMDYFAVTDRMTPHAPSSLKPPTVYVPAAACGRVGSPVRPE
>emb|ADZ45345.1 BGC0001020, mur33, Putative uncharacterized protein mur33
MVRSSHGGRSAQRQAQNSAAATGHHAAREQGAMGSHTTRAELTPGGITVESSGAVIIHLNRSAEGKGARTRELFSGDSTLFGYSSASPMRLSLREENIAEPAGRITASQGHWLLSNFNPTASYIVENIEGSGEFVKVLPGRRAAPIPFELSRIILPDQPTLTRFNVLAPAPLRVDGDDVQHTLVSRSFSLTEDTKYFLVLVALCEPRLSGSSQHGVPTDNEIVERLRPLASCRSLTRGAVNYHLDYLASSKLPLHEWGESPGEDRMRWKREALVSIALRHDLVQERHLNLLPPVKAPDLSGCARMAGF
>emb|ADZ45346.1 BGC0001020, mur34, Putative regulator component
MPNGAAHRDDGRPILQKLDQRINELIEALYPDERTRPGYARLAKEIGETTGGSISGTYLWELATGKKRNITLGQLDVLAEFFGVAPEYFLNEEVHQRVNAQLALATALRNAKIRSIALRADGLSPASLDALLTMVNEARKMQNLQSISRSEADATENPE
>emb|ADZ45347.1 BGC0001020, mur35, Putative regulator component
MANDLAELGSRLGHFSLIVLWIAILLRSPSGIRSPHQRGLWLAAVFAATAMTLDLMATASFALHVSGLTHPVTLTKNLIGVLSAGAVLHFVAATFYGRRLRNGLCCSTGVVVAVLLALDLTAPRHPRHSVSGGAVAVPSLTYWLLLITTHLTANAVCFFMCWQYGRRTETRSLTIALRLFGMGTAFIGAFWFISLMNLWCDGKWSAPSMQLLMSLHSLFRAAAILVPTFLSIGHSASDIATAWRLWPLWHDLIRAVPHVALAKPRARLLELVWPQVPRDLLVYRRLIETRDAILALNEYVGPTVPRSARNYVRNRAVPPASVDATVLACVVRSSRNAKLAGRPPEKHQLDLFAIGGGDLEGEKAFLLQMARAYESDPVRRFDHSRPSVLPVDEP
>emb|ADZ45348.1 BGC0001020, mur36, Putative regulator component
MSGACGLLLATSTDDHIFYEQRTGRLHQEHIVLHEIGHLLFDHRTINLSEDAGRSILLPDLDPRLVQRLLARSNYDTQQEQEAELLASLIRTRVLRREPEAPSGVLGKLEAALGVRSSRGE
>emb|ADZ45349.1 BGC0001020, ---, Putative uncharacterized protein
MIAAYSPRSTDRNRKCRMKVWGGYRTEHSTNVGMIGWFQDATTAERAHALINELTTALQVEGEAGRLTAGEPNDRHSDEVMKLLSDLNVHSIRPRELEQFLYDAGLGRVQRTAGQPPG
>emb|ADZ45350.1 BGC0001020, ---, Putative uncharacterized protein
MPCPGAVTHENARYGRVIALAQQPTVEFHLDIDQSGRPLGEPGRCFGSQTEWWDIPPGRAIGAGRRSDVEDSLKKTEKHTPGKWDDVRDTATATSPASKQPSTMRSPRRWAPWPSRP
