# Supplementary material for: Assessing in silico the recruitment and functional spectrum of bacterial enzymes from secondary metabolism
Source: BMC Evol Biol. 2017 Jan 26;17:36. doi: 10.1186/s12862-017-0886-2 (PMC5270213; doi:10.1186/s12862-017-0886-2)
Supplement: Additional file 5: — 1005 multiple Fasta files (one per BGC that comprises enzymes) containing the sequences of the data set enzymes SM*. The BGC are named according to MIBiG nomenclature. (ZIP 6333 kb) [file 12862_2017_886_MOESM5_ESM.zip › BGC1021.fa]

>emb|CCP45165.1 BGC0001021, mbtH, Protein MbtH
MSTNPFDDDNGAFFVLVNDEDQHSLWPVFADIPAGWRVVHGEASRAACLDYVEKNWTDLRPKSLRDAMVED
>emb|CCP45166.1 BGC0001021, mbtG, L-lysine N6-monooxygenase MbtG, EC:1.14.13.59
MNPTLAVLGAGAKAVAVAAKASVLRDMGVDVPDVIAVERIGVGANWQASGGWTDGAHRLGTSPEKDVGFPYRSALVPRRNAELDERMTRYSWQSYLIATASFAEWIDRGRPAPTHRRWSQYLAWVADHIGLKVIHGEVERLAVTGDRWALCTHETTVQADALMITGPGQAEKSLLPGNPRVLSIAQFWDRAAGHDRINAERVAVIGGGETAASMLNELFRHRVSTITVISPQVTLFTRGEGFFENSLFSDPTDWAALTFDERRDALARTDRGVFSATVQEALLADDRIHHLRGRVAHAVGRQGQIRLTLSTNRGSENFETVHGFDLVIDGSGADPLWFTSLFSQHTLDLLELGLGGPLTADRLQEAIGYDLAVTDVTPKLFLPTLSGLTQGPGFPNLSCLGLLSDRVLGAGIFTPTKHNDTRRSGEHQSFR
>emb|CCP45167.1 BGC0001021, mbtF, Peptide synthetase MbtF (Peptide synthase)
MGPVAVTRADARGAIDDVMALSPLQQGLFSRATLVAAESGSEAAEADPYVIAMAADAAGPLDIALLRDCAAAMLTRHPNLRASFLHGNLSRPVQVIPSSAEVLWRHVRAHPSEVGALAAEERRRRFDVGRGPLIRFLLIELPDECWHLVIVAHHIVIDGWSLPLFVSELLALYRAGGHVAALPAAPRPYRDYIGWLAGRDQTASRAMWADHLNGLDGPTLLSPALADTPVQPGIPGRTEVRLDREATAELADAARTRGVTISTLVQMAWATTLSAFTGRGDVTFGVTVSGRPSELSGVETMIGLFINTVPLRVRLDARATVGGQCAVLQRQFAMLRDHSYLGFNEFRAIAGIGEMFDTLLVYENFPPGEVVGTAEFVANGVTFRPVALESLSHFPVTVAAHRSTGELTLLVEVLDGALGTMAPESLGRRVLAVLQRLVSRWDRPLRDVDILLDGEHDPTAPGLPDVTTSAPAVHTRFAEIAAAQPDSVAVSWADGQLTYRELDALADRLATGLRRADVSRETPVAVALSRGPRYVAAMLAVLKAGGMIVPLDPAMPGERVAEILRQTSAPVVIDEGVFAASVGADILEEDRAITVPVDQAAYVIFTSGTTGTPKGVIGTHRALSAYADDHIERVLRPAAQRLGRPLRIAHAWSFTFDAAWQPLVALLDGHAVHIVDDHRQRDAGALVEAIDRFGLDMIDTTPSMFAQLHNAGLLDRAPLAVLALGGEALGAATWRMIQQNCARTAMTAFNCYGPTETTVEAVVAAVAEHARPVIGRPTCTTRAYVMDSWLRPVPDGVAGELYLAGAQLTRGYLGRPAETAARFVAEPNGRGSRMYRTGDVVRRLPDGGLEFLGRSDDQVKIRGFRVEPGEIAAVLNGHHAVHGCHVTARGHASGPRLTAYVAGGPQPPPVAELRAMLLERLPRYLVPHHIVVLDELPLTPHGKIDENALAAINVTEGPATPPQTPTELVLAEAFADVMETSNVDVTAGFLQMGLDSIVALSVVQAARRRGIALRARLMVECDTIRELAAAIDSDAAWQAPANDAGEPIPVLPNTHWLYEYGDPRRLAQTEVIRLPDRITRERLDAVLAAVVDGHEVLRCRFDRDAMALVAQPKTDILSEVWVSGELVTAVAEQTLGALASLDPQAGRLLSAVWLREPDGPGVLVLTAHVLAMDPASWRIVLGELDAGLHALAAGRAPSPARENTSYRQWSRLLAQRAKALDSVDFWVAELEGADPPLGARRVAPQTDRVGELAITMSISDADLTARLLSTGRSMTDLLATAAARMVTAWRRQRGQQTPAPLLALETHGRADVHVDKTADTSDTVGLLSAIYPLRIHCDGATDFARIPGSGIDYGLLRYLRADTAERLRAHREPQLLLNYLGSLHVGVGDLAVDRALLADVGQLPEPEQPVRHELTVLAALLGPADAPVLATRWRTLPDILSADDVATLQSLWQGALAEITA
>emb|CCP45168.1 BGC0001021, mbtE, Peptide synthetase MbtE (Peptide synthase)
MWFVQMADPSGALLNICVSYRITGDIDLARLRDAVNAVARRHRILRTTYPVGDDGVAQPTVHADLRPGWTQYDLTDLSQRAQRLRLEVLAQREFCAPFELSRDAPLRITVVRTAADEHVLLLVAHHIAWDDGSWRVFFTDLTQAYSRADLGADLGPEHRPSAASGPDTTEADLNYWRAIMADPPEPLELPGPAGTCVPTSWRAARATLRLPADTAARVATMAKNTGCTPYMVLLAAFGALVHRYTHSDDFLVAAPVLNRGAGTEDAIGYFGNTVAMRLRPQSAMSFRELLTATRDIASGAFAHQRINLDRVVRELNPDRRHGAERMTRVSFGFREPDGGGFNPPGIECERYDLRSNITQLPLGFMVEFDRAGVLVEAEHLVEILEPALAKQMLRHFGVLLDNALAAPDNTLSGLALMDERDAARLREVSRGERFDTPVKTLVDLVNEQTTRTPDATAVVYEGQHFTYHDLNEASNRLGHWLIEQGIGSEDRVAVLLDKSPDLIVTALGVVKSGAVYVPVDPSYPQDRLDFILADCDAKLVLRTPVRELAGYRSDDPTDADRIRPLRPDNTAYLIYTSGTTGLPKGVAVPHRPVAEYFVWFKGEYDVDDTDRLLQVASPSFDVSIAEIFGTLACGARMVIPRPGGLTDIGYLTALLRDEGITAMHFVPSLLGLFLSLPGVSQWRTLQRVPIGGEPLPGEVADKFHATFDALLHNFYGPTETVINASRFKVVGPQGTRIVPIGRPKINTTMHLLDDSLQPVPTGVIGEIYIGGTHVAYGYHRRAGLTAERFVADPFNPGSRMYRSGDLARRNADGDIEFVGRADEQVKIRGFRIELGDVAAAIAVDPTVGQAVVVVSDLPRLGKSLVGYVTPAAGGDGPADVGVDLDRIRARVAAALPEYMLPAAYVVLDEIPITAHGKIDRAALPEPQIASDTEFRAPQTATERRLAQLFGELLGRDRVGADDSFFDLGGHSLLATKLVAAVRNAFGVDVGVREIFEFATVTALAGHIDTLDSDSARPRLTRVDHDGPVRLSSSQMRSWFNYRFDGPNAVNNIPFAAALHGPCDTNAFAAAITDVVARHEILRTVYREIGGVPHQIIQPPAEVPVRCAAGSDAAWLRAELNNERGYVFDLETDWPIRAALLSTPEQTVLSLVVHHIAGDHWSAGVLFTDLLTAYRARSTGQRPSWAPLPVQYADYSVWQSALLDDGAGIVGPQRDYWIRQLGGLAGETGLRPDFPRPALLSGAGDAVEFRLGAAIRDKLAAVSRDLGVTEFMLLQAAVAVVLHKAGGGVDVPIGAPVAGRSEANLDQLIGFFINIVVLRNDLRGNPTLREVLQRTRQMALAAYAHQDLPFDQVVEAVNPQRSLSRNPLFDIVVHVREQMPQDHVIDTGPDGDTTLRVLEPTFDAAQADLSVNFFACGDEYRGHVIYRTELYERATAQRFADWLVRVVEAFADRPDQPLREVEMVSAQARRRILDRSNAGAGTARVYLLDDALKPVPVGVVGDVYYGGGPAVGARLARPSETATRFVADPFAAQPGSRLYRNGERGVWKADGQLELLAEIERLPTAQAAPVPAEPADTETERALAAILADVLEVGEVGRYDDFFNLGGDSILATQVAARARDGGIPLTARMVFEHPVLCELAAAVDAKPHVEAEPDDKHHAPMSTSGLSPDELSALTASWDQWP
>emb|CCP45169.1 BGC0001021, mbtD, Polyketide synthase
MAPKQLPDGRVAVLLSAHAEELIGPDARAIADYLERFPATTVTEVARQLRKTRRVRRHRAVLRAADRLELAEGLRALAAGREHPLIARSSLGSAPRQAFVFPGQGGHWPGMGAVAYRELPTYRTATDTCAAAFAAAGVDSPLPYLIAPPGTDERQAFCEIEIEGAQFVHAVALAEVWRSCGVLPDLTVGHSLGEVAAAYLAGSITLSDAVAVVAARANVVGRLPGRYAVAALGIGEQDASALIATTGGWLELSVVNASSTVAVSGERQAVAAIVDTVRSSGHFARGITVGFPVHTSVLESLRDELCEQLPDSEFMEAPVQFIGGTTGDVVAPGTTFGDYWYANLRHTVRFDRAVESAIRCGARAFIEISAHPALLFAIGQNCEGAANLPDGPAVLVGSARRGERFVDALSANIVSAAVADPGYPWGDLGGDPLDGDVDLSGFPNAPMRAVPMWAHPEPLPPVSGLTIAVERWERMVPSTPVAGRHRHLAVLDLGAHRALAQTLCAAIDSHPDTELSAARDAELILVIAPDFEHTDAVRAAGALADLVGAGLLDYPMHIGARCQSVCLVTVGAEQVDAADAVPSAGQAALAAMHRSIGFEHPEQTFSHLDLPSWDLDPVLGVSVITAVLRGFGETALRGSVNGYTLFERTLADAPAVPNWSLDSGVLDDVVVTGGAGAIGMHYARYLAEHGARRIVLLSRRAADQATVAMLRKQHGTVIVSPPCDITDPTQLSAIAAEYGGVGASLIVHAAGSVISGTAPGVTSAAVVDNFAAKVLGLAQMIELWPLRPDVRTLLCSSVMGVWGGHGVVAYSAANRLLDVMAAQLRAQGRHCVAVKWGLWQAPKAGEPARGIADAVTIARVERSGLRQMAPQQAIEASLHEFTVDPLVFAADAARLQMLLDSRQFERYEGPTDPNLTIVDAVRTQLAAVLGIPQAGEVNLQESLFDLGVDSMLALDLRNRLKRSIGATVSLATLMGDITGDGLVAKLEDADERSHTAQKVDISRD
>emb|CCP45170.1 BGC0001021, mbtC, Beta-ketoacyl synthase
MSDNDPVVIVGLAIEAPGGVETADDYWTLLSEQREGLGPFPTDRGWALRELFDGSRRNGFKPIHNLGGFLSSATTFDPEFFRISPREATAMDPQQRVGLRVAWRTLENSGINPDDLAGHDVGCYVGASALEYGPALTEFSHHSGHLITGTSLGVISGRIAYTLDLAGPALTVDTSCSSALAAFHTAVQAIRAGDCDLALAGGVCVMGTPGYFVEFSKQHALSDDGHCRPYSAHASGTAWAEGAAMFLLQRRSRATADRRRVLAEVRASCLNSDGLSDGLTAPSGDAQTRLLRRAIAQAAVVPADVGMVEGHGTATRLGDRTELRSLAASYGTAPAGRGPLLGSVKSNIGHAQAAAGGLGLVKVILAAQHAAIPPTLHVDEPSREIDWEKQGLRLADKLTPWRAVDGWRTAAVSAFGMSGTNSHVIVSMPDTVSAPERGPECGEV
>emb|CCP45171.1 BGC0001021, mbtB, Phenyloxazoline synthase MbtB, EC:6.3.2.-
MVHATACSEIIRAEVAELLGVRADALHPGANLVGQGLDSIRMMSLVGRWRRKGIAVDFATLAATPTIEAWSQLVSAGTGVAPTAVAAPGDAGLSQEGEPFPLAPMQHAMWVGRHDHQQLGGVAGHLYVEFDGARVDPDRLRAAATRLALRHPMLRVQFLPDGTQRIPPAAGSRDFPISVADLRHVAPDVVDQRLAGIRDAKSHQQLDGAVFELALTLLPGERTRLHVDLDMQAADAMSYRILLADLAALYDGREPPALGYTYREYRQAIEAEETLPQPVRDADRDWWAQRIPQLPDPPALPTRAGGERDRRRSTRRWHWLDPQTRDALFARARARGITPAMTLAAAFANVLARWSASSRFLLNLPLFSRQALHPDVDLLVGDFTSSLLLDVDLTGARTAAARAQAVQEALRSAAGHSAYPGLSVLRDLSRHRGTQVLAPVVFTSALGLGDLFCPDVTEQFGTPGWIISQGPQVLLDAQVTEFDGGVLVNWDVREGVFAPGVIDAMFTHQVDELLRLAAGDDAWDAPSPSALPAAQRAVRAALNGRTAAPSTEALHDGFFRQAQQQPDAPAVFASSGDLSYAQLRDQASAVAAALRAAGLRVGDTVAVLGPKTGEQVAAVLGILAAGGVYLPIGVDQPRDRAERILATGSVNLALVCGPPCQVRVPVPTLLLADVLAAAPAEFVPGPSDPTALAYVLFTSGSTGEPKGVEVAHDAAMNTVETFIRHFELGAADRWLALATLECDMSVLDIFAALRSGGAIVVVDEAQRRDPDAWARLIDTYEVTALNFMPGWLDMLLEVGGGRLSSLRAVAVGGDWVRPDLARRLQVQAPSARFAGLGGATETAVHATIFEVQDAANLPPDWASVPYGVPFPNNACRVVADSGDDCPDWVAGELWVSGRGIARGYRGRPELTAERFVEHDGRTWYRTGDLARYWHDGTLEFVGRADHRVKISGYRVELGEIEAALQRLPGVHAAAATVLPGGSDVLAAAVCVDDAGVTAESIRQQLADLVPAHMIPRHVTLLDRIPFTDSGKIDRAEVGALLAAEVERSGDRSAPYAAPRTVLQRALRRIVADILGRANDAVGVHDDFFALGGDSVLATQVVAGIRRWLDSPSLMVADMFAARTIAALAQLLTGREANADRLELVAEVYLEIANMTSADVMAALDPIEQPAQPAFKPWVKRFTGTDKPGAVLVFPHAGGAAAAYRWLAKSLVANDVDTFVVQYPQRADRRSHPAADSIEALALELFEAGDWHLTAPLTLFGHCMGAIVAFEFARLAERNGVPVRALWASSGQAPSTVAASGPLPTADRDVLADMVDLGGTDPVLLEDEEFVELLVPAVKADYRALSGYSCPPDVRIRANIHAVGGNRDHRISREMLTSWETHTSGRFTLSHFDGGHFYLNDHLDAVARMVSADVR
>emb|CCP45172.1 BGC0001021, mbtA, Bifunctional enzyme MbtA: salicyl-AMP ligase (SAL-AMP ligase) + salicyl-S-ArCP synthetase, EC:6.3.2.-
MPPKAADGRRPSPDGGLGGFVPFPADRAASYRAAGYWSGRTLDTVLSDAARRWPDRLAVADAGDRPGHGGLSYAELDQRADRAAAALHGLGITPGDRVLLQLPNGCQFAVALFALLRAGAIPVMCLPGHRAAELGHFAAVSAATGLVVADVASGFDYRPMARELVADHPTLRHVIVDGDPGPFVSWAQLCAQAGTGSPAPPADPGSPALLLVSGGTTGMPKLIPRTHDDYVFNATASAALCRLSADDVYLVVLAAGHNFPLACPGLLGAMTVGATAVFAPDPSPEAAFAAIERHGVTVTALVPALAKLWAQSCEWEPVTPKSLRLLQVGGSKLEPEDARRVRTALTPGLQQVFGMAEGLLNFTRIGDPPEVVEHTQGRPLCPADELRIVNADGEPVGPGEEGELLVRGPYTLNGYFAAERDNERCFDPDGFYRSGDLVRRRDDGNLVVTGRVKDVICRAGETIAASDLEEQLLSHPAIFSAAAVGLPDQYLGEKICAAVVFAGAPITLAELNGYLDRRGVAAHTRPDQLVAMPALPTTPIGKIDKRAIVRQLGIATGPVTTQRCH
>emb|CCP45173.1 BGC0001021, mbtJ, Putative acetyl hydrolase MbtJ
MVLRPITGAIPPDGPWGIWASRRIIAGLMGTFGPSLAGTRVEQVNSVLPDGRRVVGEWVYGPHNNAINAGPGGGAIYYVHGSGYTMCSPRTHRRLTSWLSSLTGLPVFSVDYRLAPRYRFPTAATDVRAAWDWLAHVCGLAAEHMVIAADSAGGHLTVDMLLQPEVAARPPAAVVLFSPLIDLTFRLGASRELQRPDPVVRADRAARSVALYYTGVDPAHHRLALDVAGGPPLPPTLIQVGGAEILEADARQLDADIRAAGGICELQVWPDQMHVFQALPRMTPEAAKAMTYVAQFIRSTTARGDL
>emb|CCP45174.1 BGC0001021, mbtI, Salicylate synthase, EC:5.4.4.2 4.2.99.21
MSELSVATGAVSTASSSIPMPAGVNPADLAAELAAVVTESVDEDYLLYECDGQWVLAAGVQAMVELDSDELRVIRDGVTRRQQWSGRPGAALGEAVDRLLLETDQAFGWVAFEFGVHRYGLQQRLAPHTPLARVFSPRTRIMVSEKEIRLFDAGIRHREAIDRLLATGVREVPQSRSVDVSDDPSGFRRRVAVAVDEIAAGRYHKVILSRCVEVPFAIDFPLTYRLGRRHNTPVRSFLLQLGGIRALGYSPELVTAVRADGVVITEPLAGTRALGRGPAIDRLARDDLESNSKEIVEHAISVRSSLEEITDIAEPGSAAVIDFMTVRERGSVQHLGSTIRARLDPSSDRMAALEALFPAVTASGIPKAAGVEAIFRLDECPRGLYSGAVVMLSADGGLDAALTLRAAYQVGGRTWLRAGAGIIEESEPEREFEETCEKLSTLTPYLVARQ
