# Supplementary material for: Assessing in silico the recruitment and functional spectrum of bacterial enzymes from secondary metabolism
Source: BMC Evol Biol. 2017 Jan 26;17:36. doi: 10.1186/s12862-017-0886-2 (PMC5270213; doi:10.1186/s12862-017-0886-2)
Supplement: Additional file 5: — 1005 multiple Fasta files (one per BGC that comprises enzymes) containing the sequences of the data set enzymes SM*. The BGC are named according to MIBiG nomenclature. (ZIP 6333 kb) [file 12862_2017_886_MOESM5_ESM.zip › BGC1022.fa]

>emb|AAK57182.1 BGC0001022, ---, Aspartokinase, EC:2.7.2.4
MRPIGSARQAGRGTSALALIVQKYGGTSVGDTERIKNVAKRCIAAQKAGHDVVVVVSAMSGETNRLLKLVSQITERPNEREQDVVVATGEQVSIGLVALAIQTQKRKAVSFLGHQVRITTDSTFSKARIKSIDAERIVDALKKKNIVVVAGFQGQDEHGNVTTLGRGGSDTTAVALAAALKADACEIYTDVDGVYTTDPNMVPAARKLERIAYEEMLELASVGAKVLQIRSVEFAMKYKVPLWVKSSFTDDPGTLVCEEDAAMEDVLVSGIAYDKNEAKIAIRGVPDVPGVAAKIFGALDEQSIVVDLIVQNVSKDGRTDVTFTVGKADLTKAKDVVKKIAKSVKAEGVETDDQVSKVSIVGVGMRNHSGVAAKMFTVLAGAGVNVQMISTSEIKVSCVIHSNYTELAVRSLHTAFGLDKPEAGAVSEVVSLKG
>emb|AAK57183.1 BGC0001022, hutH, Histidine ammonia-lyase, EC:4.3.1.3
MSRPRLNIDGDTLKLEEILQVARHTVTVELAPAAAARVKAARDLVDRVAAGDTPSYGINTGFGTLAEVRIDKKDLRELQRNLILSHAAGVGSPLPLPEARVLLLLRCNVLAKGYSGIRPETLALALEMLNRDVVPVVPERGSVGASGDLAPLAHLALVFIGEGEAFYKGERLPAAQALERAGLKPVVLEAKEGLALVNGTQAMCAVGTLLQLRAEMLADLADLAGAMTLEGLLGSHKPFIPEIQDVRAHEGQKACAAHLRELLADSALVESHVNCSKVQDPYSLRCMPQVHGAAREGLSFARRILEVEINSATDNPLVFVETERIVSGGNFHGQPVSLALDVAAMALTQLSAISERRVEQLVNPALSGLPPFLAKNSGLNSGFMIAQVTSAALVAESRVLSHPASVDSIPSSAGREDHVSMGMTAALKGRQVADFTRSCLAIELLVAAQALDYRQPTRAGKGPQAAYELIRSKIPTMEKDRELHRDIAAVSALIDSGELLNAVRTATRGQ
>emb|AAK57184.1 BGC0001022, mxaA, MxaA
MSVRELLTTLAAKGVRLRLEGDKLQVEASKAVLTPELRAELSANKADILAFLRKHSSREETGSELGQPLARPEVIPLSSGQERLWFLDRLSPGTSQYNVHLGLRARGALDTKALRRSLDELVRRHEVLRTHFPEVEGSPRQVIVSPDTGVALTIVELPGLTESQREEEIYRRSDELAQQPFDLAKGPLLRVTVLALGPDDFALFVTKHHIITDGWSLGVFVRELSMLYASFVRGQAAALPPVSMQFADSALRERAWLAGESGARERAYWKGKLKGLPPLQLPVDHAVSTSTSHRGATVPLALSPALSDALRELASREGCSFFTVLFAAFSALLHRYSGQVDFGVGTVIANRGSVPADLIGFIANTLALRCDLSGEPTFSQWLARAHKVVLEALDYQALPFSEVVQTVGASRDGGLNPLVRACFTLESIPAPTLDLPGTSWSFLNGAPDGSVEGVAKFELSLILAASEKGLAGMLEYSREVFDASTVERMVGHFQVLLESIVAHPEVPLSKLPLLTAEERGRLLNDWNGPVLDVPALCMHELVQAQAERTPQAVAVVSGQKTLTYAELNRRANQLAHHLRRLGIQKEERVGLCVERTEDIVIGLLAILKAGGAYVPLDPAYPKERLALILEDAQVPVLLTQQRLVPELPATQARVVCLDKDWPTIGAESDTNPERITAPEAIAYLIYTSGSTGKPKGVMIEHRNAVAFLIWAMSVFSPKELAGTLASTSICFDLSVFEIFTPLCCGAKVIVAKNALELPELPAAREVTLINTVPSAMGALLRSGGVPSSVAIVNLAGEALAGALVDQIYQLDHVRDVFNLYGPSETTTYSTFTRVNRGQTPTIGRPVGNTQVYALDSNREPMPIGVPGEVYIGGMGVARGYLGRPELTAERFVRSPFGGGSEARLYRTGDLARWLPDGQLEYLGRMDHQVKLRGFRIELGEIGAVLMEHSGIRDAVVVVREGLGADKQLVAYVVGRGEKAPEPAELRDYLKSKLPEYMVPFLFVGLDALPLTPNGKVDRAALPAPERTHSGPAKEHVAPRTPGEESLAAIWRQVLGVEQIGAHDNFFELGGHSLLLYRVLVLARSASGADIPLRALLQAPTLEEMARAVEAAKTGSLPAHDVTVEMEADAVLDAEIALGKALPPVTGALRTILLTGATGFLGAFLLEELCRRTDARIYCLVRSKTEQEGMNRIRKNLESYSLWNEALAPRIVPVRGDIGQPLLGLSEKEFQRLSEEIDAIYHNGALVNFLYPYESMRAANVLGTREILRLATRTRIKPLHYVSTVSVLPLGRKAPIREDEPLEGPSSLVGGYAQSKWVAEKLVREASRRGLPVTILRPGRVTGHSRTGAWNTDDLVCRTLKGCVRMGVAPSVDALLDLTPVDYVSSAIVDLSMRPESIGQTYHLVNPQFVRADEMWNYMRAFGYGLRVLPYDQWLSELGSAASSDSELGDLLMFLQQVPPEDRSVGGPRMVVCDSGDTLKALGGTGTSCPSVDASLISTYLSSLVHRGFLKAPEVR
>emb|AAK57185.1 BGC0001022, mxaB1, MxaB1
MRAGAGGHPLLGVSFTTSVQKENRFWESALSAKEPSYLADHRVGGAVVVPGAAYLEMALSAARELSGEKAYELVDTSFKEGLLLPEGQERVVQMALSGEGGDALSFQLSSQKASTEPNAPAGWMAHVVGQIRPIEGGPSTQTPESFEAIRERCSEVIAQAAHYEELASRGVAYGPAFQGVQQIWRGRAEALGHVRLPEPLAARASAYRIHPALLDACFQLVAAAVPQEDLTPDAGPAVPVALAHLRLHEQPGTEVFCHVRLRPSEGARRGVYEFDLVLRDASGRILVEALGLRVQQLDAPAAEHAGKDLFFALEWRHASAVQQVPAEGPGASGRWLLIADGSELADTVESQLRERHGEVIRVDLAGAGQGRRVVDATSPQAFDGVLSEAFGAGSAPRGVIHLTGLEPREVDPIMGCGGVLHLVQALSRVSLASPPRLWLVTRGVHHGSGSRSASDVVQASLWGLGRTLAHEHSELKCTRVDVSAAMGTGDAGAALMRELLVADDEEEISLRADGRHVGRIVRGSPGRAPSEAVVPAGGRPFHLERDAQGRLEFRAGARRPPGPGELEIEVEVAALGGPGEGTGPERWEGAGEGIGCSGRVVAIGEGVKNVAVGEERIALVASGLGSHVSVPAGCTAIRPSSSSHGEAAALAATVLPAWYALFHLGRLEKRGRVWVLGATSGLGRAAIKLAKRAGAEVFAVATTDEQRASLRELGADQVMDPSDASFVSRVLDATGGRGVELAIVAPGAVELERSLPTLSEGARVLDLRASGASARTGDANVAWCVVDVQDFARRRPERFASLWQEVKAAFEAGGLPSAAADAKALALKDPKARVVVPAADARRLRADGTYLVTGGLGGLGLAVAKWMVEQGAGHLVLVGRDTVLSPEQQEVVTALEAAGARVRVARADVSDRAQIARILSEIAEGGAPLRGVIHAAGVLDDGVLLQQTVERFRRVMAPKVLGGWNLHVLTREAPLDFFVLYSSAASMFGAPGQGNYVAGNAFLDALAHHRRALGLPGLSINWGPFSEVGLAAAQANRGERLAQRGSDSLTPAEGNTILGRLLDGDVTQMAVMPLELRKWVEFYPRAKSSPWLSELVPADAGQEVGEARDVALLETLRTATPQEAKAALEQFVREQLARVLRLDSARIDPEAPLQSFGLDSLMGLELRNRLVSGLGVSLPASLIWKHPTLAALCAHLLGEVMDRTLAETLAQAAAGAGPAVDESAADDKEVFVL
>emb|AAK57186.1 BGC0001022, mxaB2, MxaB2
MSKQEKPAEQPSALQRAALLVEKMQARLDAVERARTEPIAVIGLGCRFPGGAVDGSSYWKILRDGVDALREVPESRWDVPGHFDSTRGVPGKMYGTRGGFLDDVEHFDAEFFGISPREAASLDPQQRLVLEVAWEALENAGLAPDQLAGSKTGVFMGVMSSDYMARLLKENDATRFDGYMATGNGYSFVPGRVSYVLGLQGPCMPVDTACSSSLVALHLASESLRAGESNLALAGGVNLILSPETMICLCSMQALASDGRCKTFDASADGYVRGEGCGVLVLKRLSDAQRDGDSILALIRGSAVNHDGASGGLTVPNGPSQQAVVQRALDNARIAPALVGYIEAHGTGTPLGDPIELRALGAVLGKGRPADRPFFIGSVKTNIGHLEPAAGIAGVIKTILSLQHKEIPPHLHFRTPNPHVEWDRIPARVPVERVPWPAHEGRRIAGVSSFGLSGINAHVVLEEAPASTAPTAVAEEDKAQLVVLSAKTPRALSSLAEAWSSFLKNEEGGSLADISYTSALSRTPHEHRLALAAKSKQELIEQLEAFAAGKSHAGLSSGRRGTGLGQKIVFVFPGQGSQWLGMGQRLYAENVTFREAIDWCHEAISRYTDWSLRDLLTNPGQQPRWNDIDVIQPTLFALQVALAAVWRWLGLEPHAVVGHSMGEVAAAHVAGALSLEDAARIICERSKLLRRVSGQGAMAVVDLSREQAEVEIRGAEDRIAIAVSNGPRSTVLSGDPAALKEVLERLERREVFCRWVKVDVASHSPQMDPLRQDLLDRMAAIRPTGSAVPLYSTVTGAPIDGRELSAPYWVRNLRQPVLFADAVQRLIQDGNVLFIELSPHPILVPFVDAMLREGDTSGRGLVVPSLIRDQEEWPSLLSSVGALFTRVIAWTGSGYIPTSVAGLRFLRTRGSASGTGWSCQQLRRRAGSCALAREVIPS
>emb|AAK57187.1 BGC0001022, mxaC, MxaC
MANRNDESNELSPAKRMLVALEKMQTRLNAVEGAAKEPIAIVGMACRFPQADNVEAFWRLLQGGVDAVREIPLERWPKDEVADIGDGAMRWGGFLDSVDSFDPGFFGISPREAVRMDPQQRLLLEVAWEALEDAGLDVDKLSGSRSGVFIGACNDDYHCMQVERPETGDAFSATGVAASVLSGRLSYLFNLQGPSLVVDTACSSSLVSLHLACQSLRNRECNMALAGGVNLILSPQSVLLVSKLQALSPDGRSKAFDASANGFTRGEGCGIVVLKRLSDALADGDHILATIRGSAINQDGKSTGLTTPNVLSQQALIRQALESSGLKAEQVSYVEAHGTGTPLGDPIEAEALRETYGVPRPDGSVCGIGSVKTNVGHLESAAGIAGIMKVVLAMRHQSIPPHLHLKQVNPRIQLEGSALTIPTRLTPWKASGQPRRAGVSSFGISGTNAHVIIEEAPAPVAKDALPQRPEVLPLSARSREALVALAERYAERLGREGGGSLSDVCYTASAHRTHHTHRLAVLADSREHTAERLRAFARGEQPSGAWSGRKAFGGRRKIVFVYPGQGAQRAGMGRALMESEPVFRDALVKVDKALQPHLGWSVLDEIAADEQRSRLAEIDVNQPVLFAVEVALTALWRSWGIEPDAVMGHSMGEVVAAHVAGALSLEDAVLIICHRSKLMRTLGGRGATMAMVELSVEEAEEAIRPWNGKIWLGGLNGPRSQVLSGEPEAVKEAVEALGKRGVFTRWVKMDVPSHTPLVEVISRELEGRIARITPRAADIPLCSTVTGEFLDGAKLDAAHWGNNLRNPVRFAAAAQHLLASDHGTFVEVSPHPVLLPAVEQTMSAGNTEGVVLASLRRNEDERHTMLSSLGALYSSGHRVAWNRVYPGKGQLVPLPTYPWQRERFWMEPAVRGVRASRTSSGHPLIGERIDLSAQGEVSRLWQVQLGPKHFPLLAEHRVQGVPALPAAAMADMALSAAKQTLGEPVSLEDVSFSALLSFPEDEERVLQLWLSTERPGASAFRLFSAPVMRETPSDELTWALHAEGSLRHGDASVVEKAAPVALDELRARCGEEASVEAHYQTLKEIGLEYGPSFRVVRELYRAKGEALGRVQLEGELTAEEERYSLHPALLDGCFQVLAAALEGLDSEGGVYVPVALSRLRVLVRPEAALWSHVRIVSGAEAGSNTIECDVTLLNDQGRVVAEVRRLVCKKIAAASAPADEVDRWIYSAQWEPQQRQARAETGSSRTAGRWLVFADARGIGQSLASGLAERAGGCVVVEAGPSYERLEADRYRINPSKLEDFQALLKEAFSDQSPCKGMVHLYGLDVASNVTEPESFERALSLSSTSVVYLLQAWAQRGWRDTPRLWLVTTGVQVIASGEQPGSPAAAPLVGLAAVITHEHPELRCAHVDLSAQPSPEEIASLTEELLGDGAEDRIALRGAVRHVARLGRGISGRKAAEPREFTADGTYLITGGLGGLGLEVAKWFIQRGARNLALTGRGAPSEEAQKVLGELRANGAEVRVYRADVTSAADVARLLGSIDSELPPLRGVVHAAGVIADGVLTQLDEPRLRAVLAPKVQGAWNLHVQTQGRPLELFVMFSSAASMMGSPGQGNYAAANAFMDVLAHHRRAAGLPGLSVNWGPWADVGLAAVATNRGDRLALRGVGNMPPAQALEALGRLLVQEAAQVAVVPLDLRQWREFYLSAAQSPFLSVLMQEKVSTPASRKGSARELLAAAEPEQRKGILEGYLREQLGRILRMEPSRIEPDQPFGDLGMDSLTGLELRNRIESGLKLTLSATLIYAYPTVQALTTYLYGKLEPVLEAEARPTVRPTQTEPRVSVGVAPASQGPELLAIVGMGCRFPGGANEPEAYWRLLSDGVDAVREVPADRWQSSTDAAEHKGTRWGGFLDRVDGFDPEFFGIAPREAVAMDPQQRLLLEVAWEALENAGLPKSRLAGTRTGVFVGVCGYDYAMLQAERDVEGDVYSVIGCSNSVIAGRLSYLMDLRGPAMTVDTACSSSLVALHLASQSLRNRECDAALVGGVNLLLSQRPSSWLSKLMALSPDGRCRTFDSRANGFVRGEGCGVVVIKRLSDALASGDNVLGVIRASAVNQDGGSTGLTAPNVLSQQALIRDALKSANLSPKEIGYIEAHGTGTPLGDPIEVEALRETYGVRRDDGFPCFLGSAKTNIGHLEAAAGMAGLIKVLLALRHEAIPKHLHFKALNPRITIEDTPFVIPTQMQPWPVSQRRRYAAVSSFGISGTNAHVILEEAPSPLPAPVAAEAGAQLLALSARSEGALRALARSYQELLAKPQDEALRLEDIAYTAALRRNPHEHRLSVAGRSKQELSEQLQSFLDGSTPPYLTTGLAESRREKVVFVFGGQGSQWQGMGRDLLARSEPFAAALRECDSLLAQHTGFSIIEALEVEGPTSRLDETEVAQPAIFAIQVALAAAWRALGVVPAAVVGHSVGEIAAAHVAGALSLAEAARLVAHRSRLMQRATGKGRMAAVELSSEDAQRELARYSDRLSVGAINDARSVVLSGEPSALGEVLESLRARGLSTRDLGVNYAFHSQQMASLQPELIEALGQLETRPTSIPMISTVSGQVIEGQALDAAYWASNIREAVRFSDAVGALIDEGHRLFVELGPQPALGRYVSQALERRELEGAAVPSLRKGRDGQTVMLGALGGLHVKGFPVDWARLFPSGGRLVSLPLYPWQRSRYWIDLDDASATSQAPTTSARGVASGAPASSTSRPDDWVYDITWQARERGAASPRAQQGTGTWLILGHREGTGAALAALLEQRGEPCWLVVPGEEAEVLGPTLRSIHPQRSEHFERLLQEVGPIRAVVHLWGADASPASEPKLAEVESAQQLGVHAVVRLVQAFLKSGSASGARLWLCTRGSQAVGGAMGGSPLQAPLWGLGRVMALEYPDAWGGLLDLDPSAPAGEVEALWKELSGFDGEDQAAFRDGVRYVARLVPAAPKPALAPVALRPDASYLVTGGLGGLGLHVARWLVSKGARHLVLLGRKGLPDRSEWPTIARESDVGRQIAAVEALEANGAVVHALSADVGNPIRMAEVIQSIQQGPAPLKGIIHAAGVSTLVSLDTMDEAALASILRPKVTGGWVLHQVTQGLDLDFTVYFSSGSAVWGSARMAHYAAGNQFLDSLAHYRRARGLHALSINWGPWAAEGMVAEEGLRWFERMGLRGVSVEGGLHVLEALLAMDVTQRSVAQIDWSLFKSVYESRTRKPLLEALGPASVPVPRSVEVAAGNEELAQLRNASPARRKELVIAWVREEVARVLGFPSSASVKLEQGFFETGMDSITAVELRRRLVARFGVQLATTVAFDRPTVLALSTHILQDVLRLDVEAKEEASRVVGNATEPIAIVGIGCRVPQASGPEAFWKLLEGGVDAIREVPASRWKVEDYYDPQPGVPGKTYTRWGGFLDGADQFDAQFFGIAPREAANMDPQQRLLLEVAWESLEHAGIAPARLANTRTGVFIGIGSNEYAMLNGVGSASAAGDAYIATGNDSSFAAGRLAYLLRFQGPTMSLNTACSSSLVAVHLACQSLRAGESNLALAGGVNMTLAPHSTIYLAQLRALSQDGRCKTFDASADGYVRSEGCGIVVLKRLSDAKRDGDDVLAVIRGSAVNHDGPSSALTVPNGDAQQQVLRAALANAGVAPADVDYIEAHGTGTSLGDPIEVQALANVLGQGRTSEQRLLIGSVKTTIGHLEAAAGIAGLIKVVLAHRHGVVPPHLHLKKLNPHIELNGFPLDIPTQVTPWPERARPRIAGISAFGLSGTNAHVLVEEAPAPEPRAEQAERSLHVLALSAKTKGALTQLAARVGEYLAEQPEQKLADVCHAANTQRTWFSHRLALVVESVEQTRERLLAFARGEEVPRLAQNRVEGEDPKVVFVFTGQGAQYAGMGRELYETEPVFRAALDRCNALIEGKWAESLLSVMHGTGSRIDDTEYTQPALFALEYALAELWRSWGVEPWAVLGHSVGEYVAACVAGVMELEEALGLITERARLMQALPRNGEMVAVSASEAQVQEMLAPYADRVSIAAVNGPADTVISGEREAVEAISASLQAKGVKARRLTVSHAFHSPLMDPMLDAFEKAAGKIAFRAPRLHLASNVTGQLLGDGAVLDAAYFRRHVREAVRFHDGLKALRALGGTVFVEVGPHPTLTSMALKGLGDDAGTWLPSLRKGQPEQPQILSSLGALYTQGVAVNWIALNGERHRSPVALPVYPWQHQRHWLETAKTPRPVAPTTCAQSLVGQRVRSPLNKSIVFEGRYSAQSLPFLDDHRLYGTVVVPGSCHIARIIATAAQSFGTGPYTIEKCLFSQPIVLADDEEQLVQLVLAPKGQGRYDFEIYSLSPTADEETEGWLLNGTGTLQVGGDGHSRPEPISRQDIEARCTRLMESGLYEKNWDIGFNLGHAFRWIERVQSGGREALCQMRLPTERDDRGLYVHPGLVDSFLQAMGTDLIREDAQLSTVYVPISVERFRFYEQPTGPVWAYAVRRDAEEAVGEVITGDVYVVNAEGRVLIEIEGLKHKRAPREALMAVLRHGQRDTLYELGWKRQPLPEGVPGSGRWIVFADETGTGEALAERLLKSGCRPVLVRPGEAFARQDGDRFTLDAQRAEDYARLLKEAVPSGESLGGVVHLWAMRGAHGNDVESLHAAHQLGGGSALHLAKAVASFPSAARLWLVTRGARALPSHSGPLALNQVPVWGLGVVFSQEHPERCGALIDLDPSASGEDATAIWRELSAADGERQVVIREGQRHVARIRASRDEQRNAAQRLRPDASYLLTGGLGGLGLSLARWMVDQGARNLVLIGRGAAKPEAQETLRTLEAAGAKVLVLQADVSKQADVRRTLEEAEKLAPLRGVVHAAGVLDDGVLLQQDWERFSRVFAPKVDGAWHLHELTKDKELDFFVLYSSAATLLGPPGQGSYAAANAFLDALAHHRRSQGLPALSINWGPWAEVGMAAQHASRFQTQGIEAFSPEAALKAFSQALSRAQPQLTLMQVQWSRYLAQYPRGAAPTVLAEVSGRAVAEPEANGHSASEFRRRLESAEPRQRLPLLLEHVQGEAVRVLGLDASASLEPRQRLFEVGMDSLMALELRNRLQTTVGASLPSTLVFDYPTAEAIANYLLGEALGLEKQSAGNAQGEVQDTALLERIMELSPDELAASLEAKLSALMEEGS
>emb|AAK57188.1 BGC0001022, mxaD, MxaD
MLLALDLHAESEALKRTRSEPIAIVGTSCRVPGGARTPEAFWRLLHGGVDAITEVPRDRWDAEALFDPDPNKQGRTYARWGGFIDGVDRFDAAFFGVSPREASRMDPQQRMLLEVAWEALERAGQPPDQLAGSRTGVFLGIIGSDYAQLQARLLGDSPDIYHLTGTSLNAAAGRLSYTLGLQGPCMSIDTACSSSLVALHVACQSLRNRECDLALSAGVNLMLMPDATIALSSSRGLSPDGRCKTFDAAANGFVRAEGCVVLVLKRLSDALASGDEILSLIAGSAVNQDGASSGLMVPNGPAQERVIEQALASGGLKPSQISFVEAHGTGTSLGDPIELQALARVLGTGRSAETPLFVGSVKTNVGHLEATAGLTGVLKTALALRNETIPPNLHFKRLNPDIVLDGAPVVVPTEPRSWPRAEQPRFAGVSAFGISGTNAHIILQEPPVPAPQAVVPPRGSELLVLSARSPEALRAVAANHARWFSEHPDGALREVCATAALSRSHHDHRLALAGRTPAEFVEKLEAFSRGEAAPGAATGRRTGQARRRVVFVFPGQGSQWVGMGRKLLEEEPSFRAALERCDAAIRACADFSVLGELAAEAGRGRLHEIDVIQPVLFAMEVALAEMWRAWGIEPSAVVGHSMGEVAAAHVAGTLSLEDAAKIICRRSRLLRSVSGQGSMLLVDLTMEEAKQALRGFEDRVSVAVSNSVRSTVLSGAPAAIEEISNNLKQRDVFCRFVKVDVASHSPQMDPLRSELLAALQEIAPRAAHVPICSTVTGGMTDGASFSANYWADNLREPVLFSKAIERLAVEGHDIFIELSPHPILLPAVEQHLRHLGREGAVLPSLRRDEDERGSMLSSLGALYAMGHEVDLQRQHPVRGRRVALPTYPWQHERFWVEAPARSRRAQAAGHHPLLGAHVALAGQEGSHLWQTELFADSPSYLGDHVVHGEVVLPGTGYLEMALAGAAEALGSGKHALEDVIFQEMMVLPREEALSVQMSFVSDDDGAKRFRIFSRPADAGEGWTLHAEGRIRQGVEAEAFALEEARARCTERMDGETHYQLMKERGVDFGPSFRLLKEMWKGSGEAVARLELPSSVASEMAAHQLHPALLDACFQVINGAGLGERPGETFVPVAVENLRAYGRPGRELWGHARVRSGTSSGPGSVEADVTLLDGEGRVLMEARGLMCRRLDAVRRRSADEIDKWMYLVEWQEEPRGDVAPTPASAPGAWLVLADRQGFGKKLQAVLRERGEQCVLVSQGEESRLVEPGHYVVDLSKTEGFARILEAEFGSGRPACRGVVHLFSLDAPRPEEGLQALAKARSLGAESALHLTQALVASGFRDMPRVWLVTEGVQAVKPAERVAHVEQAPIWGIGRVLSLEHPEFRCCSVDLGALDEAQARVLADELFSSTLEEQVALRGTARFVARLSRMERSKAAPAELRADGTYLITGGLGGLGLKLAEWLVARGARHIALLGRGNGSAEAQQTLEALRAAGAEVRVCKADVAVRADLERVFGELAAGMPPLRGVFHAAAVLDDGVLVNLTSERLRAVMEPKIHGAWNLHELTASAPLDFFVLFAAAGSLLGSPGQGNYAAANVFLDALASYRRGLGLPALSVDWGSWAGVGLAAAAEARGERIAQRGVDSMQPAQALEALGRVLESPHARVVVMRFELRQWREFYLTAAQSPFLSRLAREQANSGESSANRGAFVETLRAAERPKRAQLLEAHLCEQAGHVLRMSPSRIDPQQPLGSLGLDSLMGLEIRNRLEASLGLRLPATLVWRYPTVAALVEHLAEQLQLSITNKAEQPQDEAAALEAEIVNNVKQLSDEEAEALLAEKLAALAE
>emb|AAK57189.1 BGC0001022, mxaE, MxaE
MTSFAEKIAQYSPKRLALLAMDLKSRLDAVEGTRSEPVAIIGMGCRFPGGGNDPESYWNLLCNGVDAVTEVPSSRWTREEMERMDPEALEKLGARWGAFINKVDQFDADFFGISPREAHRMDPQQRILLEVAWEALERAGQDMTQLAGSRTGVFVGIYSDDYALLQVGNPSARDSSSVTGALNCVVPGRLSYLLDFQGPCLAVDTACSSSLVALHLATQSLRNQECSMALACGVNLILSPLSSSRVSRAQALAPDGRCKTFDARANGFVRGEGCGVVVLKRLSDAIAAGDPILALVRGSAVNQDGKSAGLTAPNVLAQQALIRQALQSANLEPSEIDCVEAHGTGTSLGDPIEMEALHEVYGSGRSAKQALVVGAAKTNIGHLESAAGIAGIIKMVLSMQHGAVPPIAHFQRLNPRIDFAGESITIPTALHPWPAREERKRRGAISSFGISGTNAHVILEEAPAPQTASASRTTGAHLLPLSARSPSALQELAQKYAEYLVSSPEASLREVCYTAAQRRTHHEYRLAVAGESAAAVAEKLRELASGAPVPAVNGLDERRKVVFVFPGQGSQWLGMGRQLIDQEPVFRETLERIDEAMRPHVTWRLIDVLRAPSESSRLQEIDVVQPVLFAMAVALSALWRSWGIEPDAVVGHSMGEVAAAHVAGALSLEDAAAVICLRSRLLKRISGQGAMLATELSLEDARKALAGREDRVAIAVSNSPTSTVLSGDAAALEEIRVSLEARNVFCRWVKVDVASHSPQVDPLRADLLSVLSAVRPRPSTVPIVSTVTAATCDGSGFDASYWVRNLRDPVLFSSAVLDLVKGGHTVFMEMSPHPILLPAVERCMQHAGREGVTIPSLRREEAERTVMLESVGALYRTAYPVEWKRLFPEGGRMAPLPTYPWQHKRFWLDVVAAPVLSAAEQVTSLKGRPVSVAHGVDGEIFELELSGTSLPWLSAHRLGGVAVVPASALVELGLSAAAEALGAGARELSDVEFERALVLTEADRRLVQVHLSPASGGQHVFHIHSRAVGGTSPGAGWVRHCRGQIRAANTPSGSPEVLDAVRSRCAQHVQGAAVYEQLERCNVQYEAPLRTLGEAWRRPGEALGAVALSPEVIQESARYQLHPALLDAGLQTLALALAAESGEAVLFMPLSIGSLECVQGRADVKWAHVSIAAATSPEDRMGTLELLDGEGRRVAVARGVRLRRVAAERLLEVLGEARSQEWFHDVTWEPRPAVTAQPGPADWLVFLDRGGWGTALVEEIGRQGQPCVTVTAGETFQRQDARRFVVNPKRPEDMERLLRELPALPAGHEGRAVYLWGLDAVLDEQTGTPESSVAALHLVKALMGSPARARLWVVTRGAQVTGVGTERVSLAQAPLWGMGRSVSLEQPGVWGGLIDLAPERVAEETAAVLREISAFGGDGEDQIALREKRSLVPRIARGRVNAPAEPLRLRPDGAYLVTGGLGGLGLKVARWLVARGARHLVLLGRSGASGAGDAASARRREGIESLRALGASVTTLAVDVADREKLAALLREAAATLPPLRGVIHAAALLTESNLENMDLAAMTAMMRPKVLGSWVLHEVTREAELDFFVMFSSTSTLWGASGLAHYAAGNQFLEALAHHRRAQGLPATTIHWGTWDEIGGERADNERGYARFGLNPMSSEPALEAMGQVLRAGVSHKTIASVNWSVLKPIWEARRRRPFLQHMGESLPTPGATASSRARLLTELQALPPARRFDTLVQRIQSEVGRILGFAASDLPSTERGFFQMGMTSQMSVELRNALQRGLEKELPASLAFDHPTVIALAKRLASSVTAVEIPLPTVAVAQESRPQAAQAEIGDLAERLSQVTELSDEEVERLIAQKLS
>emb|AAK57190.1 BGC0001022, mxaF, MxaF
MSAKDRVLKDGLAEVQARLAGVLSQRLGIEARKLDVRERFSRYGLDSIKVTAFIAEVGEVLGRSLSPTLAFEYPTLEALARYLAGAEERPASQPVSQAARENEPIAIVGMACRYPQASDPEAFWRLLAGGNHAITEIPPERWDINRLYDRDPAAAGKVTSRWGAYLDQVDGFDPLFFGISPKEALHMDPQQRLMLELTWEALEDAGIAAEGLQGSPTAVCFGVVWTDYEAMLQRMGLRRISSYTSSGSHHSIVANRVSYVLGLRGPSMAIDTACSSSLSAVHLACESLRRGESTMALVGGVNLTIAPDSTVGLSKLGALSPDGRCYTFDARANGYVRGEGAGVAVLKPLSRAIADGDPIYCVIRGSAINNNGGSNGLTAPNTQAQAEVIRQACARAGVAPTDVQYVEAHGTGTQLGDPMEARALGEALGAGRPSDKPLHIGSCKTNIGHLEAAAGITGLIKVALSIKNRALPPSLHFETPNPLIPFEDLRLEVQRTLSDWPEPDRKLVAGVSSFGFGGTNCHVVLEEVNAPQAELVRLSGEAPEALRGAAQRLLERMDSGEWMPLPELLRSVADEVGDHPHRLAMTVRTRKDLRECLQSFLAGETRAGMSVGQVEPEYPQKPVFIFSGHGSQWPGMGLALMRTEPVFRASMEQCDRLIQQNVGWSLLAMLGAKDAAAQLGRIDVTLPAIVALEISMTALWRSWGIEPAMVVGHSIGEVSAAYAAGILGLEDAMRVVCHQSLLMSRLSGQGAMGIVGISWAQSAELLVGYEGRLCRAIDAGSDSTVLSGEPKALDEIFAILQPRGVFCRRVDINVAVHSPQIDALSDELIEVLRGIRPSQARIPMVSTVTAALLEGEKADATHWVKNIAMPTLFTGALSHTLGEGHRVFVEVGPHTIVKHSIESTLKHKGQQGLVVPTMRRQEDERGTMLDTLGVLFTRGQKAQWEAISTGGVDKGAQAAAGEAPVRLLPLSARSPEALKSLAAACRDFLGGEGGAAGEAALDDVTYTAGARRSHLSHRLSVVGGSRQEMVEALDAFARGEVRPGVSQGRVSPEGRAKVAFVFPGQGSQWLGMGRQLLREEPVFRAAIEACEQAMRAHVDWSLTAELCADEQHSRLQEINVVQPVLFAMQVALAALWRSWGMEPDAVVGHSMGEVAAAHVAGALSLEDAARIICLRSLLLRRMSGQGAMAVVELGLEQAREALAGYESRLSIGVSNSARSTVLSGDTEALEELLRRLEGQGVFCRRVKVNVASHSPQMDPLKDDLLRALEGISPQRAPVSIYSTVTGQTSDGGDFHPSYWVSNLREPVLFHGAVERLLADGYSVLLEVSPHPVLLAPIEETVRESKQEALALASLRRQAPERRSLLESLAAMYAWGCSVDWKPLQPSGGRVVALPKYPWQRERYWLPDEAEADPRYGGAANEDRVGHPFLGSSLSSSVQPGAHFWERAVSAEAFPYLADHCVWGDIVFPGAGYVEMALSAGAEVLGETGLVLENVSISEMLALKAGESRRVQVVLNEEGTGQASFQISSRAEGDKSWRKHAAGSLRREENATLQLTAEPPELLRERLEVEISSEVHYQRRQDQGLVYGPTFQGLRQLWRSEREGLGRLELPEQVASDIGEYRLHPALLDASLQVAVELIAPMTGASTAAPTYVPVGLGRIRLFQKPGRAAWVWVKAVGEGASGERERSFDIRLLDDQGHVMLEIEELRLYRLEAGAAVRKELGEWIYQVDWESQPLAAELPWPARSAGSWLILSDSSGVGQRLSSLLRARGETCVLVQPGEKYRSIGPGAYEVDPRNGEHLRRLLGDAMGAGAPPCRGVVHLWSLDCASNDALTPQSLEASRRLGTTSVLHLVQALSRAGWRDAPRLWLATRGARSVGKEPQRVNVAQAPLWGLGQVLSLEQPELRCTRVDLEGGADICADALIREVSSTVFEDQAAWRAGTRLVARLSRAADALSTRDPATILRADGAYLITGGLGGLGLEVARWLVSNGARHLLLLGRRAPSAEAEQTLAELRQAGAHVEPFQADVASPDDVARALARVNETMPPLRGVFHAAGLLEDGLLINLTEERFASVMAPKVLGTWNLHTQTRHLPLDLFVLFSSVASSLGTPGQANYSSANAFMDALAHARRAEGLPALSINWGTWTSVGLAAAQANRGERLEARGLRGMSPDKALMAFGMLLGQGRPQLSVMSFESRQWLGFYLAAAQSPFFTRLSQEQAGRPSVEQGRSRIREQLEAARGSERRALLDGHLRELIGGVLRMEPSRIDPRTPLGSLGLDSLMSMEIRNRLEASLGLKLSATVVWTYPTLAALTPYLAEKMELPLEDKGSELRLAAAPVSAPPSAAPGSDIDDMSEEEVERLFAQRVAQGK
>emb|AAK57191.1 BGC0001022, ---, Putative acetyl transferase
MRKWLVAFWIGATVALTGCSDEPGPLDDPPVLVDHWLTASDGMKLHYLELEGEGTPVVLLHGFLGTASGTWVAPGFAQALAAAGHRVILLDQRGHGESDKPLEPSAYGEQMVTDVIEMLDDLKINQAHVGGYSMGGEMTAMLMRRVPERFITAHLGGAGIVETDEALRAAAAALDPKGTDPEEPRILALFEEATANLPPPDPRVIAAMTEAWAVWGPRPVDLTVIDFPVLTVNGEFDNPYSKTLRMTRELSQFENVVVPRRSHLTTLIDPLYLQSLVAFIDTHDPR
>emb|AAK57192.1 BGC0001022, ---, Putative transcriptional repressor
MNEELASQIGSAARDARTHLGLTQAEVAEKLGIAHMVYSRLERGKMLPSVPTLLRMCAVLHISADDLLGVSGEERGARLARGPRGEAEVPRVRQLLGLARKMDEEKLDALVTVAQVLLR
