# Supplementary material for: Assessing in silico the recruitment and functional spectrum of bacterial enzymes from secondary metabolism
Source: BMC Evol Biol. 2017 Jan 26;17:36. doi: 10.1186/s12862-017-0886-2 (PMC5270213; doi:10.1186/s12862-017-0886-2)
Supplement: Additional file 5: — 1005 multiple Fasta files (one per BGC that comprises enzymes) containing the sequences of the data set enzymes SM*. The BGC are named according to MIBiG nomenclature. (ZIP 6333 kb) [file 12862_2017_886_MOESM5_ESM.zip › BGC1024.fa]

>emb|AAF19809.1 BGC0001024, mtaA, MtaA
MPTSSPALPLLKLPPDEVHVWIVEPERITEPGLLESYRALLDPGERDKQQRFYFERHRLQYLVSHALVRLTLSRYAPVAPEAWSFSANQYGRPEIRGEEKPWLRFNLSHTDGMALCAVARDVDVGADVEDTERRGETVEIADSFFAPAEVASLRALPVSGQRERFFDYWTLKEAYIKARGMGLSLPLDQFAFEVSQGLSTRISFDPRLVDEPSQWQFVRFRPSQRHAAALAVRRPSEAPLTVRFQRTVPLQDDAPAEYLSRERIQPLRLRMPGVGGG
>emb|AAF19810.1 BGC0001024, mtaB, MtaB
MSTEHGVGGVGRSTGQLRDWLVQQVASQVGLEAHTVRITEPFFSLGVGSVFATRLIAELARWLERPLSPTLVWEHPTIDKFARHLSGAEPPRAEMHAPGPEAAVDGAEPIAIVGLACRFPKAPDAKAFWRVLQEGRDCVTEVPSNRWDASLYYDPAPGTPGKIVTRYGAFLDSVDRFDPVFFGISPREAGQLDPQQRLMLELSWEALEDAGIAPRVLRGSRTGVFTGMVWRDYADLQTIHNAAPTLHTCTGYAGGIIANRISYALGLEGPSLAIDTACSSSLVAIHEACRSLRSGESSLALAGGVQLNLSPRTFMAVSAFGALAPDGRCRTFDARASGYVRGEGGGVLVLKPLSRALADGDAIYCLIRGSAVNNDGASNGLTAPNPKAQERLLRDAYAVAGMDPAQVHYVELHGTGTPLGDPIEAGALGAVLGAAREAERPLHVGSVKTNIGHLEAAAGIASVIKVALSIRHQQLPASLHFEQPNPRIPFDDLRLRVQTQLAPWPAEKDPAVAGISAFGFGGTNCHVVVEEHRGGSRTAAVPVSTPHAQSPRHPKTAFLFAGAGSAWWGMGRELLGAEPVFRARFEECDAAFRPLGGWSLVEALLAPRVRSRFEQGERQLPLVLAFQISLAALWRSWGIEPSATVGYSVGEWAAAQVAGILTIEEVFALAYHYIQVQKGVAGGVGMAVVGLSGAEVAERIAPYGGRISIASENGPRSTGLGGEAAALQDFTASMTAAGIFARLVEIDFYAHIPQVEALKPLFLQSCPVLRPSPGRVPMVSTVSGAFVDGGTLGAEYWASNFREPVRFATAMRTLLEGGYDVVLDVNPHPIHEHSVLENVRAGTASAEFIASMRRGEPSVEGLHRALTQLSQAGGPVRWERVVPGTGAGSSAPVRTELFVASARTEQALREQADRIAEQLRRDAASSLTDLCYTAGARRSHHEHRLALVAETRAALEEGLAAFARGEIRPNPSQGMVRPGEAPRLGFVFSGQGSFPLGSSVQLFEEEPSFRKAFERSERLFRAQTGASLIEALHAERESQHPPRTEIEQPLLFAFQVALAALWESWGIRPDAVVGHSVGEISAAHVAGVLSLEEALSLVVSRSRLMGRAAGQGGMATVEASPARIEPLLGKCGTDLAIAAVNGPENVVVSGALAALASLRDELTGQGLRVRVLNVNYAFHSAQMAPYLGDLDPVLRELKPKPPRLPIYSTVHGRLASASDFGTDHWRANVRERVLFAPAVEAMRADGHGAFVEISPHPVLLQPLSRILDASPASGASALFSTRRDRAPRAALLGNLGTLYTLGHEPSWKGVFPDLGRTVELPSYPWQRQRCWFDAAPQPLAEPVHPLLGRRVDAPPGQTVFEATFRSDRLQLLSDHRLYGTVVVAGASMLGMMLVAARQLWGEAPCALQDVLFLQPLVLGDTEDRLVQVSIATDGAFRILSWAGQGGEGTSSHWIEHATGRLERGGAEETEAGREVLSEVEARCRPLASAESFYEGIARQGLGLGRQFRWLEALWQGDREAFGRLRVPETDDGAEDYRFHPGLIDSCFQVLGAVAGFASIEGLAFVPIGVGRFALRGEARPPRFCHLVLRRGSGKANEASSVDLRLLDESGLVVAEVSGLVIRRAPREVMLRRDVTAPPLVLRTEWQPQMLSGASQAGPEAWLLLADRGGLAARLAEQLSSRGSRVEVLAAEENAQSMLGRIEAIDASGLACAGVVDLRGLDEGSSSDAVQGAVKRVQQLVTRRAAEALRLVLVTRGTQVTGSQDGSIAFEQAPLWGLGNVIALEHPELRCQRIDLDPSPGAPDAAQLAAELAAPGREDRVAFREGRRLVARLVRTKLPPAVRALPLEGDATYLIVGGLGGIGLELARWMVGRGARHLVLMGRSAPSAHAQETLAALRDAGATISVALGNVAEREALARVLGDIRAAMPPLRGVMHAAGVLDDGLLVRQSEERLARVLAPKIQGAMNLHRETVGDRLDFFVLFSSVSSVFGTSGQAGYASANAFLDALALHRRAQGLTALSINWGPWADVGMAARLPPEAGKSWSSFGLGLLAPSAGLAALERLLSSEAAQVVVAGASEAEAKGDFAPFFDALSSRKPEASRPASVGGALVGASPRELRARLLSLLQVQAATVLGLPPSAPIDPRRPLQELGLDSLMALQFRNSLAASLGRSLPATLLFDHPTLEKLFEFLARDLTPASEASPAKSRRPVKLPARDAEGAEPIAVVGMACRLPGSVRSPEEFWRLLANGVNAVREVPKDRWSLDTWYDPDPETPGKMYSRHGGFLDEVDPFDASFFGISAPEARSMDPQQRILLELGWEALESAGIAVDQLKGSPTGVFLGICLSDYALLELNSPDPTGINAYSGSGGVLSVAAGRIAYALGLEGPTLAVDTACSSSLVAAHLACQSLRNGECDLALVGGSNLLLSPRMSVYFSKLKALSPDGACKAFDSSANGYVRGEGAGVLVLKRLSEALADGDPILSVMRGTAVNQDGRSNGLTAPSRAAQERVIESALRQGGVSPLDVSYVEAHGTGTSLGDPIEVQALAAVLGKDRPRSAPLGIGSVKTNVGHLEGAAGVTSLIKAILALRHRELPRSLHFKTPSPHIPWDELPVEVISEHRPWRVPEGKRRILGVSSFGFSGTNAHVILEEAPEAGPRSKAPSIPERPELLVLSARAPQALQEAAVRFSAQLSGRAGGDAAMLHDVCYSANCRRSHHEHRLAVVARSRTEAAEALEAFLRGLAHPDVQAGYALPGAVPRVVFLFTGQGGQWPGTGRALLEEEPVFRSALQAADEVLKGLAGWSIIEELQRETPRFDQAAISQPAHFALQSALLALLRSWGIEPDAVAGSSIGEVAAAYAAGVLTLEEAMRITVARSRILHAVAGKGAMALVELSEEEATTEVAAYAQRLSVAAINSQNSTLLSGEAGAMDELLGALTARGVSCRRIGLDYASHSPAVEPYIDELKQALQGLRPQPAAIPIFSTVTGRLAEAGDFNSDYWARNLRQPVRLAPVLTTLAREDYTLFVELGPNAVMARPVQQCFQAVGKSATLLSTLRRGESERHTLRSLVGGLFIAGVTPAWNRLFPEGGSLVSLPSYPWQKERYWIASPTSARLQLPAPSQGVLHGRRVRSPLAESLFETDLSVEKMPFLREHLLHGALVVAGAAHVALALSALRELRGTAPVRLADIVFPRPLVLKEGVENPVSVVVGREQGGRSALRIQSPQGSEPEWVTHAEGWVLPASSQVEGPAQVALEELRARCPNGLEVSPVYKAMDAEGIGLGRRFQWVEQLWQGDGEALGRMRAAESADQHPSAPLHPGLIDSIFHVLRAVPGIGRGDGVPYIPIGIEGLCFLAPPRGVLWAHVKLRPEGSRDGETLSADFRLFEESGKTVAWIDGLIVKRAPREAFQRHEAQDLSEKLFQVRWQSMPLAPAVPERGPWLLVADRGPAGEELAARLKREGQVCHVLAAPESAVTGEALLQRVEEALALEAYRGVVYLSALEAEQESPQGKSQAALEGVSGAVQVLQAIAKLERGTPPRLWLVTRGAQALEESPRPLALAQAPLWGLGLAVRDEHPELRCTLIDLDPDPAADGVGCLFQELLTPDREDRIAWRGGARFAQRLSFLEAVPEPGTAPISPDGTYLITGGLGGIGLRCARWLVDAGARHLALLGRSGPSEAARSVLGALEAEGVTVRVLQADVAVREDVSKVLSALRVDMPPLRGVLHAAGLLDDALLVRQDRDRIQRVLQPKVAGALNLDLETRGDPLDFFVLFSSIAAMLGGEGQGNYSAANAFLDALAFARRAQGLPAHSLAWGPWAEVGMVAARSERSAHLAALGIESIPPDEGVAILGRLLRAASAHVGIFQIDWTRWQQRHAEGHAPLLAGILKQQAAAPSQDSSEEAPDIQELIRATPEERQKRAEAFLRREVTRILDLPRPLADGRLPLVRFGFDSLMSLKLKARLESTLGLSISAAKLLSGLSLDKLVALVLERIETLQPTPVSTDDQMEDFRF
>emb|AAF19811.1 BGC0001024, mtaC, MtaC
MIELLRPKEAVPDAARQFEPFPLTDIQETYFVGRGTDFGISGMSCHLYHELDTRGMDVARLSRAWQRLIEQHVMLRSVVLPTGEQRVLESVPPFSIPVLDLRGQAPALVETKLAEIRQQLSTRSTPPGQWPTFELRATLLDEGRTRIHFDFDAITADASAVLTLLEEWREFYLSPDRPLKQVPVSFRDHVLAEVAARDTDSFRQAEAYWNARLNDMPDAPALPVATEPERLMRPSFRRLSGRLDAARWARLKERAANAGLTASGVVCAAFAEVLGAWSESPRFTLNLTLFRRLPIHPEVDRLLGDFTTNVLLEVDRSGESFTARAVRLRDQLAEDLEHTHFSGVRVMRQRAQMKKGNGAIMPVVFTSLLGHRSRVPGGGSPFSWLGEVVYAITQTPQMWLDHQVREEAGALYCHWDSPEGLFPEGLLEGAFEAYTDLLSRLADDNALWEEGTVVRLPEAQRARRETFNATTASIPEARLDGLFLAQAEQGPQRMAILEPALRMSYGELLGQAGSLAAHLAELGARPNELTAVVLEKGWRQIVAVTAIHLAGSAYLPIDPALPEERRRLLLEEGQVKVVLTESHLAERLSWPASVRVVAIADTARGAPPRLPARAASDMAYCIYTSGSTGRPKGVKIEHRAAANTILDINERFGVGPADRVFALSSLGFDLSVYDIFGSLAAGAAIVLPQPEVTRDPAHWLQVLRQQGVTIWNSVPTLMEMLVDQVEARGELLPETLRLVMLSGDWIPVTLPDRIRRLSRDIRVISLGGATEASIWSIIHPIGRVDPAARSIPYGRPMLNQRFYVLDEKLAPRPDHVPGDLYIGGVGLAQGYFRDEETTRARFFNHPRTGERLYRTGDLGRFLPEGEIEFLGRKDFQVKIAGHRIELGEIEAVLQRHPSIREAVVAAPGERTSRRLVAYLVPVEGQEAPSDEVLRSFLAAALPQYMVPAVFVRLEHLPLSSNGKVDRKALPEPVLQPSRASGLTDARGGKILSAIMRLVSEVLKRPSIEPEAGLLQLGATSVELIKLSMMLEQEFGSRPTITELLSLRNASEIAAYYVERQPAEEARKSDEAELVPAGIRRFDAGAVTAQLEAPPEDEARRQCYFKRVSHRTFSAEPVEARVLARLLSCLSPLKVEGQLKYQYGSAGGIYGVQTYLSIATGRVRGLDAGAYYYDPLRHTLVQLGGASALPAALDSSANAAMADSAAFSLYLVGDRRVISQRYGERWRDLALIEAGLMAQLLETRAAESDLGLCQLEELRFEGLSKALRLEEEHMYLHGLVGGGLAWEEGAL
>emb|AAF19812.1 BGC0001024, mtaD, MtaD
MSTSEFIVYLQQKGIELWIEGDTLRFRAPPGHLTPELRTALKDKKEQLLEHLRSASRSANLQTVASPPDAASRFAPFPLTDIQNAYWVGRQGAFDAGGVAAHSYLELAFDTLDLPRLESILQRLIEYHDMLRMVVLPTGEQVVLEKVPPFTLTAYDLAGAPASQIEAHFEAIRGELSHQVLPTDRFPLFDVRASKLAGGRVHLHISFDLLTADAFSVQILIEQCASLYLNPEAQLVPFKRTFRDYCVLAAQRADPSSRAYQNSLAYWRNRLEKLPNAPDLPLVNDTDVKGQHQFVRRKAGLDQASWRAFRNHAKAAGITASMALCAAYGETLRAYSRSNRLTLNLTLFNRLPLIEDVERIVGDFTSGILLELDGSKPESFAARARRLQGQFINDLEHSAVSSVKVLREAIRLGRWDAGTAMPYVFTSLISETGRSLSVSEGVKIVDVISQTPQVWLDHQVFELDGGIYYSWDSVDALFPAGLIDAVFESYGRLLHRLSSDASAWDALSRQPLLPAQLASRAEYNATERPVSQERIESLFLRQAERQPGAVAVIAGEQVLSYGKLERRSARIAAWLIAQGVKPDQLVAIVAEKGVEQVVAALAILRAGAAYLPLSPSLPPERLHALLEEAQADVVLTQSALESSLRWPEGPRRLSVDRDEFLEAPKGALPPVQGNNLAYVIYTSGSTGRPKGVMIDHRGAVNTLLDMNERFNVGPRDRVLALSSLSFDLSVYDLFGVLAAGGAIVMPEPGTSRDPGRWQVLLEKTGVTIWNSVPALMDMLVEFSEGSGLRLPDSLRLVLMSGDWIPVTLPGRIRALSKNAELVSLGGATEASIWSILYRIGDVGAGWRSIPYGRPMVNQRFYVLDEALEPCPDWVAGQMYIGGIGLSLGYYRDPVRTAERFIVHPKTGERLYATGDLGRFMPDGNIEFLGREDFQVKIQGYRIELGEIEAALDSHPAVRSSVVNAVGKPGGTRRLVAYVVPGELTSNAPPASAPSASTLSLESAPKLADEYSALESQGAGLITDTVERLEFKLKQHNLRPDAGSRAQVALKKPEFDEAFRKRYMERQSAQSFLSEPVSLERLSELLSCLMQIALEDSMMPKYRYASAGGLYPVQVYLHVKPGRVGGLAGGTYYYHPKRHELVLLTADAAMDRSQHASRNRPVFDAAAFSVFLVGKLSAIAPLYGSMARDFCMLEAGYMAQLLMSVAPAHKMGLCPIGVMDFEPLRSQLALDEHHVLLHSFLGGGAVTAAAAAKPAPKAADASLPDELRRYLASKLPEYMVPSSFVLLDSLPLTSNGKVDRSALRAPAELVEVKPPAARAPGSDVERSLAAIVQEVLQLQEVDVHRNFFDLGGTSVHIVQMHRRMKERLKADIPIAQMFRYTTVSALAEFIHSQRVQAASPAPAPSPQTAPEVVAKAVEAPSPVREAVREEAAPRALSATGVSKARDTASRPSTGRQEPVAIVGMSGRFPGAKNLGEFWRNLRDGVESISFLTERELRQSMDDPSMLSDPSYVRASSSLEDVELFDADLFGFMPKQARITDPQHRIFMECVWEAIEDAGYNPRKLDKLVGVYAGAIISNYLLFNLGPSVGREGAVRDLQTLIGNDKDYLATHVSYKLGLKGPSLSVQSACSTSLVAVHLACQALVNKECDMALAGGVSVRLPQKSGYLFEQGGILSPDGHCRAFDANAQGTIFGSGAGVVVLKRLSDALADGDNIRAVIRGSAINNDGSLKIGYTAPSQDGQAAVISAALAAAGVSPSTLGYIETHGTGTPLGDQIELSALQQVFGSSTGQASRCPIGSVKTNVGHLEVAAGIAGLIKTVLSLQHRRLPPSLNFKQPNPQLESSTSSFYVNTQLSDWPAGELPRRAGVSSFGIGGTNAHVVLEEAPEPGRQVAERERPLHVLSLSARSEVALKALAGRYAQHLASSGAVNLADVCHTANAGRAQFKHRLALVAESAAQLSQQLGLFAEGKPAEVLLGQAPNAGKAEVVFLFTGQGSQHEGMGRELYETQPVYRESLKKSDELLRPVLNESLLEVLYGGKGHLLEQSGVSQPALFAVEYALAQLWKSWGVKPAAVMGHSLGEYVAACVAGMCTQEEGLKVVAARGRLMEQLPEAGEMVAVLAAEAKVQEAVAPYAQSVSVAAVNGPEETVVSGRAAQVEQVVSKLKEQGVDCRKLKTTHAFHSPLMEPMLEEFEKEAGKVKWKRPEIEVVSNVSGQLAKGEEGQKGEYWKKHIRQPVKYWEGLKGLYEKGYRVFVEVGPKPTLVNVGKRNLPGGEAEWVGSLKQGSNEWQQMLGSVAKLYVKGVGVDWAGFDQDYPRAKVALPTYPFQRERYWVERSRGAAASAVSSAGSRRLLGRRMSSPALKETVFESFVGTRALPFIDDHRVNGTVVLPATVYMEMAQAAAVELFGAGPHTVESLLIHEALVLQDETERALQLVLTPGGEGEFSFQVFSAQGSPAEPQREASWTLHTAGTIRRAEKATSQPKPMSIEGLQSWCAQTVPVTALYENFEARGITYGTTFRGVQRLHVGRGEALGWIQLPEELNSEAVLAPIHPALLDACLQVCGATRLEEKVEAQADVLYLPVGMKRFRIWQSPGAACWSHVSIQPQAAASEKMLTGSVRLLDASGEVCAEIEGLQFRQVSRAALRRSIQVGREWTYDVSWEQRPRSGILEDAVLEGTWWVLADSAGVGTRLVEALQSHGARCVVVRPGPAYEARADRTFVLNPARVEDFERLLVDSQGPANLPCRGILHLWGLDEAPSLEAAQELGCRSVLNLAQALGKSRLEVSPRLWIATRGTQRTGHETQPPSLTHAALWGLGRTLAVEHPELSVALLDLDERAHASEDSLLIEEFLLDPDGEQVAFRNGRRYVSRLARCAVPNTQPSATRLREDVSYLLTGGLGAIGLHVARWMVERGARHLVMMGRTEAGSAAQEALQSLREAGARIRLEQGDVSQPGDVARVLASLAQSGPPLRGVMHLAGVVEDSMLQQQDWPRFKRVLAPKLQGSWNLHHQTKEMDLDFFVLFSSSSALLGAAGQGNYAAANAFLDSLAHHRRALGLKAVSINWGPWSGGGMAASFAGSEQRRWVDWIEPAQGLELLGWALDAAQAQVAVLPVDWAKYFQRFGDTGATKFLSRLLEETRSGTAKARQPKLLERLKGLTRNRQQDVLLEYVYSQVTQVLGLDPSRPLAGNQRLFEIGMDSLLAVELRNRFQSTLGVDRPLSSTLVFDHPTVEALTGYLAAEFLKLGPVDPVSAQASKGEEAAAQTLANLEQLPQNELGSLLDEKLALLEKLMGDG
>emb|AAF19813.1 BGC0001024, mtaE, MtaE
MSSSVEQHEHSARLARALVALEKMQAKLEASEREKREPVAIVGMACRFPGGGNDPKAFWDLLREGRDTIVEVPPDRWDLEAYYDPDPDALGKMYTRWGGFLQNVRLDELDARFYGIAPREVASMDPQHRLMLEVTWEALANAGQVPERLANSLTGVFVGVMLNDYAQLQMKQADPTLLDAYMALGNDSSFMAGRISYILGAQGPSMAVNTACSSSLVSVHLACQSLRSRECNMAIAGGVSVILAPDGHIVSSRLRSQSPQGRCKTFDASADGYVRGEGCGVVVLKRLSDAIADGDPVLAVIRGGAVNHDGPSGGLTVPSGPAQEAVIRRALASAGVEPSQVSYVEAHGTATPLGDPIEIRALQRVFEEGRTQAQPLTIGSVKTNVGHLEAAAGIAGLIKVVLMLQHREIPPHLHLTKPTPAIPWNQLPITIPTQLQSWAGGSGQRVAGISSFGLSGINAHLVVEEAPAQVQRRAEEPSAARSAYLLPLSARSEPALQELARSYQAFLASGGEGANLRLDDICYTASTRRSHYEHRLAVTGSTREALVEHLGAFLKGEPHPAFSYREASLRRPKVVFVFSGQGSQWPRMGRELLRTSPVFRKALEECDQAFRAHVDWSLLEQLGADESSSRMADIDVLQPVLFAVSVSLAAKWRSWGIEPDAVVGHSMGEVAAAYVAGVLSLEDAAKVICLRSALLRRIRGHGAMALVEISLSQARTALAGHEDRLSIAASNSPTSTVLAGDPQALQEVMAHLQRQNIFCRNVKVDVASHSPQVEPLLAELRDVLKDLRPKAASVPVFSTVTGKATDGTDWDAAYWQRNLREPVLFSPVIEQLLSPQHPVFLELSPHPILLQSVERTARAAQQVGIALPSLRRDEAEVEVMLQSLGALHTAGHPIDWRAQYPEARQSIPLPSYPWQRSRFWVDLKRAADFHPAAPRTHAPEGALVAGGGRSSHPEAAQPAHADGTPSRFYDDSVERERVLKPDEVYLTFGILRQKLPGFSWLMSVYGLSEREEHTEVLLNGQRGLRSVLFRGVDWSSVRKVLDFGCGYASDLISLGKKHPHLTLHGYTISAEQAAIDEERVRARGLQDRIRVFARDSAKDAFPDRYDLIFGFEVVTHIADKVALFSNISRNLQNGGFLLLADFIANSVSAINVQETASYNVNAEEWAELLARHNLRVVESVDISLEASHFLEDPGFDGHLDTVSKRFGLTELVRRNFDAMRNFGKALEKGLMSYALIIIQKDDFANRPYLKRANRAKLGALTPLTEFEDGGAWAAPSEGADLEHVAPQALREWVYEVAWPEKKHAPRSEAQSQGADTGKWLVLADGRGLGDALATRLREQGAPCTVLRAGGEASGPGQLSVNPKDPAEWQRVLGQLEAEGPFRNVVHLWSLDSGSQAASSVAVLEETLRLGCGSLPLLVQRLSRGSGQKAKLWLVTRGTQAVGKEAVSVAQAPLWGAGRVLALEHPEMWGGLVDLSPEAPAHELEALWQELRMPDGEDQIAYRGAKRHVARLVRSDVTPESPATWRDDGAYLITGGLGALGLQVSRWLVSKGARHLILASRSGLPDPGQWGSLPAESPFHSQVKAVQELQSMGASVQVVRCDVGEQAQVASLIEGIRKGSVPLLGIFHAAGVSTHRSWQETDPELFSTVFRPKAAGAWLLHEYTRDMPLSCFVMFSSASAVWGAQGMAAYAAANHALDALAHLRRSQGLAATSINWGRWTEGGMAGSEEAKRFFSQIGLEAMPTEAALALLGRLAGSKAAQRVVASVEWSRFKPLQEAKRQRPFLENIVTAQPVQKAAAGNARSELLLRLEEAPSSRRRAILMDHVRVEVARVLGAEPSRLEPQQGFFQMGMNSLMSIELKKHLETSLRHGLPSTIAFEYPTVEAMTGFLAKEVPALAALLSAPSEAASQDAALVDSDILDLLGEAGRLSESELRDLAHSFPGDGSHE
>emb|AAF19814.1 BGC0001024, mtaF, MtaF
MEKLVRGLSPEKRVSLAKMLLRSAGEAVPEQKLAEPIAIIGIGCRFPGGVNGPEAFWKLLREGVDAVKQVPGSRWDIDKYYDADPAAPGKMYTRNGAFLEDADQFDSYFFGIPPRAAANLDPQHRLLLEVSWEALEHAGIAPQSIAGSKTGIFIGGSTGEYTQLVQAAKGADNIDATFLTGSLLTFATGRLSHFFDLQGPSLAVDTACSSSLVAVHLACQSLRTGESSMALVGGVNLILAPQGTITTCKARMLAVDGRCKTFDAEADGYGRGEGCGIIVLKRLSDAQKDGDNILAVIRGTATNQDGHSSDLTVPNGLAQQAVIRQALENAGLEPGQVDYVEAHGTGTALGDPIELRAIGAVFGKKQDREQPLLVGSVKTNFGHLEYASGIAGLIKLALSMSHGEIPPHLHFKRGNPYIPWNELPVEIPTKLTPWKAKKDKRIGSVSSFGASGTNAHVVLEEAPKEGRQTADRERPAHVLSLSARSEVALKALAGRYAQYLASSGAVNLADVCHTANAGRAQFKHRLALVAESAAQLSQQLGLFAEGKPAEVLLGQAPNAGKAEVVFLFTGQGSQHEGMGRELYETQPVYRESLKKSDELLRPVLNESLLEVLYGGKGHLLEQSGVSQPALFAVEYALAQLWKSWGVKPAAVMGHSLGEYVAACVAGMCTQEEGLKVVAARGRLMEQLPEAGEMVAVLAAEAKVQEAVAPYAQSVSVAAVNGPEETVVSGRAAQVEQVVSKLKEQGVDCRKLKTTHAFHSPLMEPMLEEFEKEAGKVKWKRPEIEVVSNVSGQLAKGEEGQKGEYWKKHIRQPVKYWEGLKGLYEKGYRVFVEVGPKPTLVNVGKRNLPGGEAEWVGSLKQGSNEWQQMLGSVAKLYVKGVGVDWAGFDQDYPRAKVALPTYPFQRERYWIDSLIPNSDVLVSFYRAVAQMLDVTTVQEGPSLRFATLREAVPGFSWISLYKAEPENMAGFQKYYDLAVQANREMSQTIFRGLNFPAFSRVLDIGCGHSADLIDLAMKHSHLELHGCNISPDQIAVGRQRIRGLGLDERITLHYQDSSRDPFPSTYDLVLGFQVIHHIRNKADLFANISRSMRNGGYLVMAETLSNMVTPIEHPESTTLFVPQAEWVELLARNQLRVVQAVEATQEIANFLYDPQFNENFERVTRDSDDVTKKHLHGIHMLGELLQRRLAAYLLFTVTKDESMDVDTLRRINAERLSVRLPYATAFRQVQEGTFVLPTSVEDAGAQGATSAASAFANALSSAEPSQRGQLLGSYLCEQVAHLLKMPVAKLDPEQPLNSMGMDSLLSLELKHKIHAETGMDVPLDEVLQGASIANLSMRLAERMGNSGQAAVVAKDWEEGEL
>emb|AAF19815.1 BGC0001024, mtaG, MtaG
MAELSKQDVTLWVEGERLKYRAPKGALSPETLSLLSTHKAALLPYLRRLAAEGESVHPLSHGQQALWFVHQLAPDSSAYNTALSIRVVSELDIPALRRACQALIDRHGALRTTVATHQGQPIQKVRQRAEVHFEQVDVPGMELDALKQLVVRTYQAPFDLERGPLIRVHLFSRGPKDHVLLLSIHHIVYDGWSLIVIGDELLRHLYATEKAGVPSGLAPPPVTYVDYVRWQSEMLAGPAGERLWDYWSKQLAGSLPVLNLPFARPRPAVQGYSGASVPVSLSAALTRQLKALSEREGSTLYTTVLAAFMVLMHRYTGEEDILLGSPTLGRTQPQFARVVGNFMNMIPLRGNLSGNPVFRDFLAQLRQTVVGGLAHQDYPFHLLVERLNPERHSNSSPIFQSVFMLQPAQQGNIYAGDEANPAMPGGLVLRPFEIPQQEGQFDLILELTETDSGLSGMLKYSTDLFDATGAQQILGHLETLLESVVEGPGKRLSDLTLLKPSERHQVLQAWNETAGAFSRITCIHETFEAQAQKAPDAIALVSGDNRLTYRELDERGNRLAHRLRALGVGPEVRVGLCVHRGLDMVIGMIGILKAGGAYVPMDPTYPADRLAFMLSDSQAPVVLTEERLRQRLPDTGAKVVCLDAPEEGFSGALGTPRSGVHAGNVAYTLYTSGSTGRPKGVMVCHRNAESFFAAMDAPLDSQTPGTWLATTSMSFDISILEILFSLTRGFQVVIRGEQGAGLPVSAGHRKAPQFSLFYFASDERESTHGKYQLLLEGARFADQHGFTAVWTPERHFHPFGGIFPNPSVVSAALAATTRNIRIRAGSVVLPLHSPIRVAEEWSIVDNLSNGRVDLSFASGWHPNDFVLAPERFADARSGLAGQIQTFKKLWRGEKVNFRNGVGTDVAVQALPRPIQPDVAVWLTAAGNPETFRLAGELGTNILTHLLGQNLTELEKKIQIYRDAWKAAGHGPGEGHVTLMLHTFVGDDAAEVRQKVQGPLRQYLKSSVGLLKTVIGPLAHGAEFESLSEADIDVLLSRAIERYQDQMGLFGTPESCLPMVAKLRDLGVDEIACLIDFGVDRESTLAGLHHLNELRERSTQHGEPEDIPALVARHGVTHFQCTPSMLRMLLLEPGGTEALRPLKKLLIGGEAFPAALGQQVRPLVAGEVLNMYGPTETTIWSSFHRLRPDEATLPIGRPILNTQMYLLDRHLQPVPMGVPGELLIGGEGVARGYLDRPELTATRFIPDPFGAEPGARLYRTGDLARYLPDGRIEFLGRMDQQVKVRGVRIEPGEIESALRLHPEIRQAAVVARADAAGEVSLAAYVVAGPDAQVAPSELRRFLKDKLPVSMIPDHFIRLDALPLTPNKKLDVRALPAPDAPPVELSVAYVAPRDALELELVALWEELFDLRPIGVASSFFQLGGHSLLAVRLMSRLRAKFGQQLPVSLLFQADTIQKLASVLRQEGLAAARTPLVRIQETGDQPPLFFMHPTGGDVLCYAPLARQLGPRQPFYALQAVVDQEAESIEAMAARYLEEVRKVRPKGPYRLGGWSTGGILAQAMARQLEEAGEQVELLMLLETWSPTVYQRSEGTTALMAWFATDLLGGAGAAQLEASKLETLDEAAQLDYLFERASASGALPGVERSEMEQRFRIFAKTARALSRYQSDAYRGKVLFLQAEEAATPTAGTLPEPQASWGQSLEQVQMYRMPGNHYTMLQSPHVRAVADRMARALEQLSASAEPPPGAVRAASAR
