# Supplementary material for: Assessing in silico the recruitment and functional spectrum of bacterial enzymes from secondary metabolism
Source: BMC Evol Biol. 2017 Jan 26;17:36. doi: 10.1186/s12862-017-0886-2 (PMC5270213; doi:10.1186/s12862-017-0886-2)
Supplement: Additional file 5: — 1005 multiple Fasta files (one per BGC that comprises enzymes) containing the sequences of the data set enzymes SM*. The BGC are named according to MIBiG nomenclature. (ZIP 6333 kb) [file 12862_2017_886_MOESM5_ESM.zip › BGC1025.fa]

>emb|ABF89352.1 BGC0001025, MXAN_3928, Radical SAM domain protein
MSARIRERQESWGTIIYDNLRDEFSAKVFEGCVPVPRSPIGCGWLVTAPCNLVCIHCYGNVEDLPSKRLSTPQQLKVADEVIRAGIMRQILSGGEPLMRRDTLNVIDKLTDHGVATILGTNGTFLTQQMMKTVSRCTRVEISLDSMDERVNNEIRPSRNAKGNTYQETLRAMGLCVDHGVAPRILTCLNRHNSQHVEELAQFIYERGIRDWAISWTLSAGRAYHIYGELMPEETSHVTAAVERLRVRYPDMQIRLSDRTVNYSRYYFLIWPDGIMGTEEIVTGKKLFFASLVTGSVQDGWKQENYDLDAHFRKWVGDRIEVIPAEGRKPLVA
>emb|ABF89309.1 BGC0001025, MXAN_3929, Uncharacterized protein
MQEGARSGWGCADTAPRVEPQAGGRRLHPAAPRRARSGLRRRALWRRDSSRPRRRGRLRIPPDSRRELEPPRRPSLRGHGSSRISGAFPTARAPGPPGQGGQPSGRSESPWLQAFAAVSRPSASSPPNHPWRSIPARGPGGNECFCSSNGRTKMGAVSSRLASRPRCSRCNLALHLCLCDEIPQVHTRTRILLLQHVMEIAKKSNTGGVAALALVNSKRLIHGSLSGSAELELLSEPGTWLLYPDGPPPRPDTPPPRQLVVLDASWSQARRMTQRVAALRTLPRLALPPPEPGLLRLREPSHPSGMSTLDAVARAVAALEGPEVAMPLARLAALRVQRIAECGTLY
>emb|ABF90441.1 BGC0001025, lspA, Lipoprotein signal peptidase, EC:3.4.23.36
MTPERRKYLVVGGLATLLLILDQWTKVLVREHVKPLGYTGMSVFGDVIRFQYVENTGITFGMFRSLPYAQLILSAVAIPVFLLVIHLVRQTPADHYRLHVALGLVGAGVGNLIDRVRLGSVTDFVVADFGFWPVNPWYAFNVADAALVVGAILMAFDSRRPQPAPAPAPAPSQDD
>emb|ABF89350.1 BGC0001025, MXAN_3931, Conserved domain protein
MTRSVGIVIHKVVPSFRLAVARFQYNMASKMYSHQGYKFINCGYADMEGDHKAVDFNRPENVYVLWESLYQRVVGQAELSGREVLEVGCGRGGGSEYLMTRLKPRSLTAVDLSDVAIARCKENYRLDGLSFQVGNACALPFEDRRFDVVVNIESSHCYPSQLTFFEEVKRVLKPGGAFCFADITESAEHTARINEEFKALGFTVVHHENITANVVKALNVVKETPQFTEAFERWESPNKKGNMKVPLMVINGTLKDLNSGKEYQRWVVRREEATERPVAGEQARAAAAMA
>emb|ABF88102.1 BGC0001025, MXAN_3932, Polyketide synthase
MIESLPRLLGAQLEAMGCFTRLPARLDEMQASSGISPRYARWFSESVAALVRHGVLSTRDGKTYTRSGPPSRPDEVWQEWEGSRSRWTQDPNTRALTTLAETTIKALPDILVGRQLATDVLFSRGSMSLVEGVYKHNPVADFFNDALARSVVAYAELLREQSPGARVRILEIGAGTGGATAHVLAMLRTCALDVEEYCFTDVSPAFLQHAEKTYSPGNPFLTRRLLDIDVPLEAQGIPRAHFDIVLASNVLHATPDIRRTLRNAKSALAQNGLLILNEISHNTLFAHLTFGLLDGWWSYEDEDLRIPGCPALAPETWKAVLESEGFSSVFFPAADAHERGQQVIIAESDGVIQPISPRAQRQRAPEPRPVITDATSIEERVRDVIKACVAKSLKVPESQIQVDYSFADYGVDSIIAVNLSNAINDACGTSLPTTVLFDYNSVAALSQFIARNHGAEASRLLDDKPREAPVPPREVLRDDREAPLPVAVSSLRKTVAVATAEEPIAIVGMSARFAQSDSVEALWRHLEAGRDLVEDVRRWDLASHYASTLSGEGDRCMRGSFIEGIDRFDPSFFNISALEARCMDPQQRLFLEESYKALEDAGYAGSTPYHQRCGVYVGCANGDYATLLPRQAPAQAFWGNASSVIPARIAYFLNLQGPALAVDTACSSSLIAIHLACQGLWRRETNMALAGGVHLNSTPTFYVLSSRGGMLSRKGRCGTFSDEADGFVPGEGVGVVVLKRLSDAIADGDHVRGVIRGTGVNQDGTTNGLTAPSGKSQERLEREVYERFGVNPEDIQMVEAHGTGTRLGDPIEFDALTKSFGAYTRKRGYCALGSIKTNLGHTATAAGVAGIIKVLLSMQHRKIPASLHCNATNPAIDLERSPFFVNTQTRGWDVEPGKPRCAAVSSFGFSGTNGHVILEEAPFQERRISGQAPGYLIALSAHTAAQLKALVERLAAHLKLERIDCDDISKTLLLGRRHLAHRLACVVRDERELSAALETWLAKGRAPGVHVSEVNENTRREQAEFRRYGNACIQQCAEGAPTAEYLEKLAVIADLHLQGYTLELEGLFRAGRSRRIPLPSYPFARESYWVAGETPLAERQPPPAPQRLHPMLHRNGAGPDGTGYASTLNGNEPFLADHQVNGNRVLPAVAYLEMARAAVVHRTGATSTGDIRLSNVVWSQPIVVNGVNREIHLTLDGASEGGGAFSFEVQTAGAGQGSRAVLHSQGQAQRMALPRPQRVDLGALRAACGREVVAGGTLYTNYQRLGLQYGPAHQSVREVYVGDGQVLAEVVLPDGVAESDAYILHPSVLDGALQAIMCLHPGGDRGELPFALKELQVFSACARPTWAWIRRSPDNEAPSGRREGMTQRYDLDLCDDQGRVAVVLRGFSTRPVLTAPVRESADTLVGDVLVAPVWETAVIEPEVATPSATQHVLAVGATDEIAAGLAIRCGRVERLVIDEGDSIERIRDRLRGLDRIDHVVWVAPEEPLAFNEVAPRQSKGVLSLFRLVKALLSAGHGSSRLEWTVVTYRAQSTGRGDEVDPTHAAVHGLIGSMAKEYGHWKVRLVDLPDAGAWRDAALWDLPFDAQGNAVVYRQGQWHRQKLLPVDWDAFAASTPSVYRDGGVYVVIGGAGGLGGVWTEFMIRKHRAHVYWLGRRPVDADIEARLRELGALGPRPTYLRADAADEGALREAYRKIREQHSAIHGVVHSAIVLRDQSLAAMDEDRFRASLAAKVETSIHMARVFQQEPLDFIVFFSSINSFTKAPGQSNYAAGCTFVDALASHLAQTSRCAVKTLNWGYWGNVGIVATEEYRRRMEQFGIGSLAPAEAMKALETHLCSPLEQVGMLKTTRPAALAGVSTDDRLSVQRGPARASLVASATRGAAARAAGIAETKAAVGLEAERLAAVESLLVDLLAAQLHDMGPGVASSHRHWFTESMAILARRGYVAADGTRFLEGKVPDREQAWARWTQSSAEWRQVPTLRAVVGLLEPALRALPDIITGKRRTTDVMFPGGRMTLVEDLYKHNPVSDFFNQATSAAVADCVAERVRSAPSAGLRVLEIGAGTGSTTASVLAALAPYRTHVAEYCFTDVSKAFLLHAREAYGAAHPFMRFQLFDVSRPLAEQDLEQGAYDIVIASNVIHATTDVRESLRNAKAALAQGGVLALNELTANTLMAHLTFGLLDGWWAFADKASRLLGGPALSPSLWKRALEREGYRSVAFPVEDAHHLGQQIVLAESDGIVRQPRAARTKALAGRGEDARHTVAAPAVASPKSTGLSGGELRTVVRDCLAACVEMAPAAVANDRRFTEYGVDSIIAVKLINAIGQRLGLVLETTLLFDHGTVDELADALVARYGAQLQVSRPLAKKAAPAPQPEVPAALGLTPSAEAPLVCRVLLERPGQADDIKRIMNTAQPLEDREVRVAVRAFSLNFGDLLCIKGLYPTMPPYPFTPGFEASGVVVEIGAAVRSLKPGDAVVAGMGEMLGAHATSIVCSESRVFLKPANLSFEEACALPAVSLTMIDAFKKADLQPGERILIQTATGGTGLIAVQLAQLQGAEIFATAGSAEKLEYLKRLGVHHCINYLEEDFEAAVKQLTHGEGVDVVINTLSGTAIQKGVRCLRPGGRYIELAMTALKSEKSFDLSVLNDNQTFFSLDLRKLASSRPDVIARHQHEFVRLVEEGKLRATIHRTFPFSDVQSAYKALEDRKNIGKIVVTIDSPHLDTQDVSAPAAVGRSTEPLDLGAFTRFQELVRLNGSTEGRPIFWFHGGMGGVEVYRALSQEIRRPFLGIQARGWMSQEAPIAGIEAMASYYVDILLAAQPEGPYELGGYSLGGMLAYEVTRQLQERGARVASIVMLDAPDSTHLDVFQFSRRTATFQAVNTALFSSIAHHPERLEQTLIHRDEVEADLDDTALLRQLMGLAQSRGLSKDENQVRFMVEQNARVHAAYDVGRFRLKPLLRPEEVAVFYLRNGSCSFFGNLEPYLTLTPGELTFDGTNYWAEWERFLPRMQILEVASSNHLMLLAEPAVQRVIAGFCARFYGK
>emb|ABF92489.1 BGC0001025, MXAN_3933, Mixed type I polyketide synthase-peptide synthetase
MGEGHRIGVLQQPPRGRDCHEADDGSRRIPQPPVPQVGRPGRGAVMTRLEILQALQSGRMALADAKKALAAIEAQVQPEDFGLVVAGVGGVEAARLSAWAVAPPSPGDITIQVRASALNYPDVMCVRGLYPTMPEYPFVPGFEVAGVVSAVGPGVARFAVGDEVIAVTGPLLGGHASKVNVPADNAVRKPATLTFEEACSLPVVFSTVYYAFEMGKLAEGEHVLVQTATGGCGLMALQLAHLKRCICHGSSSRDDKRKVLERIGVPHVIDYTGDFAPEIRNQTGGRGVDVVLNMVSGEAIQKGIDSLAPFGRYLEIAVHALKTSPKLDLSRLVQNQTLHSIDLRRVGFAGRLGAHRLLDEMAAMASAGEIVPIVSRVYPVRKLQDALQYVSEGKHIGKVVLSHTAEEVVDRTEACIEAMVRHRKRFESSAPSKPTVPVSPPEVRTERPVTQDMEPVAVIGMAGKFPRASDLAQFWQNIARGVDCISEVPAGRWSVAEHYDADGNTPGKSYSKWLGVLEDAESFDPLFFGISPAEAERMDPQQRLFLAACWHCIEDAAIRPSSLSDTRCGVFVGCGPTDYGRDLRGGDLNAQALMGGATSILAARISYLLNLKGPCLAIETACSSSLVAISQACDSLVLRNCDLALAGGVNVAFGPAMHIMSSDAGMLSKDGRCFTFDARANGFVPGEGVGVLLLKRLSDAVRDDDPIAGVIRGWGVNQDGKTNGITAPSAKSQAALEREVYRRFGIDADTISLVEAHGTGTRLGDPIEVEALVESFREHSARKHYCALGSVKSNIGHLMTAAGVSGVLKVLMAMRHQSLPPTLHFEAVNPHLALEGSPFYVNTELKPWTGVPVRRACVSSFGFSGTNAHVVLEEAPSQSRTVAGDAVSPAAPVVFTLSARTEVQLKELAQSMAAFISATPDVDLRDLTYTLQVGREMLEHRLAILAGSREALQEALAAYLSGRPSAAVLSGQAKRTAASISALAADEDGRVLFESWLHKGKLRRVADLWTQGVDVDWRRLYATHTPRRLRLPGYPFSKKRYSPPVVEAQAVSTVRGGAVLHPLVHRNSSVLAEQRYSSTLRGDAFYLADHQVNGRKVLPAAAYLEMARFAASDAWADEAVGRIPVLRNMVWTSPLVVDDAAEVGVALHAQDAGRLTFEIHSAPDAAGERTVHCRGLAELQERVAPRHDLRRLEADCTLRVLSREQCYETFARLGLNYGPGHRALVRVRVGHGQALGEVELPEHLVGDGRSFVLHPALVDSALQAVVGVLGDEGGTAPALPFAVEEVVVHGPCIPRMWAVVRSGTGEGMARKLDVDLCDEQGAVRVSIHALSLRPLPEQPSASVATGLFQMEWVPRELPAGDAGTFEHRVVILCGMQGVDVAQLSSRLDGAECVAVDASHASVADRFLHASAQLLGVLQRVTTSRLSGKALVQMVAASGADLLLYGLSGMLKTAALEDDKIVGQTVLLAHPASSIDQMVEVLRNEARGLGSNSVRYDEGRRLLATWKARSTDAVATASWPDSGVYVISGGAGRLGLRVAEEIAQRARGASIVLVGRSAPTSEVAARIERIAGTGTQVVYRQADVGDLTAVDALVREVRSAFGPIKAVVHAAGLLRDRYLRDKTSEELQAVAWPKVRGIVNLDLATRGEPLELFLVFSSIAGAIGNIGQADYAAANAFMDGYAAHRDALVRTGERAGRTLSVNWPFWEEGGMQVDAATAKRKVREWGLAALSSTQAFDALYRGLRTDAAQLMVLSGHLEAIQRRLTLSEEGGAHRAATGAARAVTIDDDTLRTQVRQVLMSVVSKVLKIPFEELDADAELKEMGFDSISLTDLAHQLAGEYRLDLAPTVFFEHPTINALVGRLVSEHRPLLAERHRGVAGPVADTSPEDTLPTPPVSRRSGRRSPGFSPAAVAKVPGQREPVAVVGMSGAFPGAPDLAAFWRNLAAGRDCIEEIPADRWNWRDYFGDPAAEDNKTRIRHGGFIEGVGEFDPLFFGISPSEAEIMDPQQRLLMTHVWRAIEDAGHAPQSLAGSNTAIFVGTGNTGYASLLERSGVAIKGSTATGSVPSVGPNRLSYLLDLHGPSEPIETACSSSLVAVHRALLAIELGLCDAALVGGVNTIVTPDAHIGFGKAGMLSEDGRCKAFARGADGYVRGEGVGVLYLKRLSLAERDGDHIYGLLLGSAENHGGRANSLTAPNPKAQADLIEAAWLRAGVDPRTAGYIEAHGTGTSLGDPVEINGLKSAFHSLYEKTGAAEGTDAHIGIGSVKSNIGHLELAAGVAGLVKVLLQMRHGVLAKSLHCEELNPYIALKGSPFYVVQEGRPWLALKDASGRPLPRRAGVSSFGFGGVNAHVVVEEYVPSHEATPTPLRGPAICVLSGRTEEQLRQQARQLHEAVEREGYRDEHLPALAYTLQVGRDAMEERLALLVDSIAGLQEKLRAFVDGAGAGDAVFRGHVKRNKDALSVFTGDDDLQEAIASWLSKGKYHKLLDLWTKGLSFDWNRLYGAQRPQRLSLPTYPFSRTRYWVPEGEQPAGVPTWGALRAGGVDALHPLLRRNVSDLRQQGYEAVFSADQFFLADHVILGKRVVPGVVYLEMARAALQLAEGEEAAVVRPVRVTNVTWPQPQVVEGPTTELRVSLFPEDDGRVRFDIHSGSDDTHVCHSQGLVTFFEPKPAAAVDVAALKSQCQRGELSAEQCYQAFASLGAAYGPGHRALRAVYQGVDQVLARLVLPEGLGSTVAPYVLHPSLMDAALQATIGLSAQESPAPIGLPFSVDAVEVLAPCPPQLWVWIRNAAGSTAGGAVRKLDLDLLADDGQVCIRLKGFLMRPVKELRAAPAPRILAPAEEVDASPADAGPLGDPSSVRDQIRSVLITEVARAVKVSAGDIEINTEFSEYGFDSISLTEFTSRLNHGYGLSLTPTLFFELPTIAALSEHLAEKYRQNFDRYMVVAKRGADSGNTPAPTKAVGPKAEARRLRRMPRPSRSAEPLTYGNDEPLAVIGMSGRFPMAEDLEAYWRNLRDGVDCIQEIPASRWDWREIYGDANQEPGKTLIKWGGFIDGIDEFDPLFFGVSPSEAELMDPQQRLLMTYVWLAMEDAGYSASSLSGTRTALFIGTGQAGYGSLIEQANAEIKSYASTAAVPSVGPNRMSYFLNIKGPSEPIETACSSSLVAVHKAMLAIHRGECDTAIVGGVNTLPTPAGHIGFDKAGMLSPDGRCKTFSDQANGYVRGEGVGMLMLKRLSLAEADGDHIYGVIRGSAAGHGGRTNSPTAPSPKSQAELLHATYTQAGIDPRTVTFIEAHGTGTSLGDPIEIDGLKSAFTALDPTLGAGPVDRAFCGLGSVKTNIGHLELAAGVAGVIKVLLQMKYKTLAKSLHSEQLNRHIRLDGSPFFIVRETQPWPALEDGAGNVVPRRAGVSSFGIGGVNAHVVVEEYLPSSAPAAEVPQDAPHLIVLSAKNEARLIERARQLLHAVEQGEVSQADLPSVAYTLQVGRDAMEERLGLLARSLEELKEKLLEFTEGRGLADSVYRGHVKRHKEFLSVFADDAEMQEAVAKWMARGKLSKVLEVWTRGMPVDWAKLHGGAQLRRRSLPTYPFAKEKYWVAKPARAENRVRAGSRAALHPLVHENSSDLRGQRYSAHLTGEEFFLRDHVVGQDKVLPGVAFLEMARAAVVNASGLTPPGKVTLRNVVWSRPIIVTDAPVQVHIGLEAEQDGSVVFEIYGGTDEAPLLFCQGRARIGAGTDEEATAPCVDLSVLQSGCQDRRQSGAAVYQTFASAGLTYGPTLRALQELSVGRGQVLARAVLPEQVLSSQGQFVLHPSLLDAALQAALGLHSDEGGQLSLPFALDALEVWDGPAPSDVWIHLRDETDGAAGKNRQKISISLCDRDGKVWVRLKGFSTRPVPAAGVRAGAENHVLLFAPIWEETALASAPITAARRRVLVFCGATSAVAEAAANRIQGAQKVVMGTSAASAPERFRELVQKLFEAIKGMALQAGREATLLQCVVSTQDTERDSLRGLLGLFKTARLEHPTLQLQMVEVDAPTDVERVVARLQSSSTAPELPHLLFQDEKVLVTRWRELTAPAPEAPLWRKGGTYLITGGAGGLGKRFAQTIVEATEQASIVLTGRSPAGDAQRAFMESLRRPGVRVEYRPCDVTRAEDCQALIAWVRDTFGGLNGILHAAGVIEDSLLKNKDWEAWERVLAPKVQGLTCLDEASRSERLDFFVMFSSFAGAIGNPGQSDYAAANAYMDAYARQREARVARGERFGKTLSINWPLWREGGMHVDAATEQMMTHATGMAVLETTAGVQAFQHALEHAQSQVMILAGQAERIRKWLGRSGLLEGTSVSPSPSASATSSTAEPGDEVRARVSAMLCSEIAVVLKVDAAAVDADSELSEYGFDSITLTEFANRLNRAYELDLTPPVLFEYPSVDTLAGYLLRAHRESMVHHFGEQERGATPEVVSLAERMPAAEPVTSALRTRERRGGSRGRSVEPARTDAPSTSTPARRGPTPLAVVGMSGCFPGARDLEQFWTNLAGGVDSITEVPASRWDWRELYGDPRKEGNKTKVKWGGFIEGVEEFDPLFFGISPVEAEVMDPQQRLLMMHVWRAIEDAGYAPHSLSGTRTGIFVGTGITGYNSLVERANLAIQGYSSTAVVPSIGPNRMSYLLNLHGPSEPVETACSSSLVALHRAMEAIDSGSCDMALAGGVNTIVTPGGHIAFDKAGMLSEDGRCKTFSATANGYARGEGVGVVFLKRLADAERDGDPIYGVIRSSAENHGGRANSLTAPNPNAQSQLLQDAYRKADIDPRTIGYVEAHGTGTELGDPVEVNGLKSAFAAQIEARGGGTSLEKHCGLGSVKSNIGHLELAAGMAGVIKVLLQMKHRMLVKTLHCERLNPYIKLEDSPFFIVQQTQDWPALMDERGQPLPRRAGVSSFGFGGVNAHVVMEEYLGNARANAAKADVPRGPVAIVLSAKNAERLREQAAQLLDAVRSGRWSDAELPSLAYTLQVGREAMEERLAMVVDSLAALETRLQVFLTGGREGLFVGGRAGRAHPSGKGSAEAEAAVRDAVTAWKAGDASPLLGLWATGGTVDWTQLYAAPLSRTHVPAYPFARERYWISPAPPREQQTLEKPVAQTRPSLIGQLRTRIGAAAIEGETVND
>emb|ABF87992.1 BGC0001025, MXAN_3934, PfaD family protein
MSERASDCLRGLTLHAHFMNTPTLNAGLTITAQSLGSSTFRRRFGLAYSYVSGAMYRGIASAPLVARMGKAGFMGFFGTGGCSVEEIGRAIDEIQSQLTKGEPFGMNLLASHGESSLELETVKLYLARGVRNVEAAAFTQATPSLVFYRVKGLRQDAQGRVVCDNRIMAKLSRPEVAEVFMSPPPRRLVEQLLRDAMITPEQAAMAERVPLSHDICVEADSGGHTDGAIPTIILPTLLRLRDRLVSRYGYEEPICMGQAGGIGTPEAAAAAFIMGADFILTGSINQCTVESGMSSDAKLLLQEMGVQDTDYAPAGDMFEMGAKVQVLKKGVFFPARANKLYALYTHYDSVDDIPEKVRKQLESSFFKKSLSQVWEDTKVYLRRKGQQATIDKAEAHPKQKLALIFRWYFAYSTRLAFAGTGEDRVNYQVHTGPALGAFNQWVKGTELESFSNRHADVIAMKLMTEAAEYLNRQYPRLAGQEGGQS
>emb|ABF85931.1 BGC0001025, MXAN_3935, Non-ribosomal peptide synthase/polyketide synthase Ta1
MTTREVLAAFAEGRLSKVEARRRLAALRAASIRLPLSEGQKGLWAMQRARPESPAYNVPLAYRLRGKVDPARLTRAWEGLLERYPLLAGAIRVEGTEPVIVPSGQVSAEVHEVPSVSDSALVATLRASAKVPFDLACGPLARLHLYSRSEHEHVLLLCFHHLVLDGASVAPLLDALRERYAGTEAKAGLLEVPIVAPYRAAVEWEQLAIGGDEGRRHLDYWRHVLATPVPPPLNLPTDRPRSATGLDAEGATHSQRVPTEQALRLREFARAQQVSLPTVLLGLYYALLHRHTRQDDVVVGIPTMGRPRAELATAIGYFVNVMAVRARGLGQHSFGSLLRHLHDSVIDGLEHAHYPFPRVVKDLRLSNGPEEAPGFQTMFTFQSLQLTSAPPRPEPRSGGLPELEPLDCVHQEGAYPLELEVVEGAKGLTLHFKYDARLYEADTVERMARQLLRAADQVADGVESPLSALSWLDDEERRTLLRDWNATATPFLEDLGVHELFQRQARETPDAMAVSYEGHSLSYQALDTRSREIAAHLKSLGVKPGALVGIYLDRSAELVAAMLGVLSAGAAYVPLDPVHPEDRLRYMLEDSGVVVVLARQASRDKVAAIAGASCKVCVLEDVKAGATSAPAGTSPNGLAYVIYTSGSTGRPKGVMIPHRGVVNFLLCMRRTLGLKRTDSLLAVTTYCFDIAALELLLPLCAGAQVIIASAETVRDAQALKRALRTHRPTLMQATPATWTLLFQSGWENAERVRILCGGEALPESLKAHFVRTASDVWNMFGPTETTIWSTMAKVSASRPVTIGKPIDNTQVYVLDDRMQPVPIGVPGELWIAGAGVACGYLNRPALTAERFVSNPFTPGTTLYRTGDLARWRADGEVEYLGRLDHQVKVRGFRIEMGEIEAQLAGHPSVKNCAVVAKELNGTSQLVAYCQPAGTSFDEEAIRAHLRKFLPDYMVPAHVFAVDAIPLSGNGKVDRGQLMARPVVTRRKTSAVHARSPVEATLVELWKNVLQVNEVGVEDRFFEVGGDSVLAAVLVEEMNRRFDTRLAVTDLFKYVNIRDMARHMEGATAQARTGATEPAREDTASERDYEGSLAVIGISCQLPGAADPWRFWKNLREGRDSVVAYRHEELRELGVPEEVLRDSRYVAVRSSIEDKECFDPQFFGLTARDASFMDPQFRLLLMHAWKAVEDAATTPERLGPCGVFMTASNSFYHQGSPQFPADGQPVLRTADEYVLWVLAQAGSIPTMVSYKLGLKGPSLFVHTNCSSSLSALYVAQQAIAAGDCQTALVGAATVFPSANLGYLHQRGLNFSSAGRVKAFDAAADGMIAGEGVAVLVVKDAAAAVRDGDPIYCLVRKVGINNDGQDKVGFYAPSATGQAEVIRRLFDRTGIDPASIGYVEAHGTGTLLGDPVEVSALSEAFRTFTDRRGYCRLGSVKSNLGHLDTVAGLAGLIKTALSLRQGEVPPTLHVTQVNPKLELTDSPFVIADRLAPWPSLPGPRRAAVSAFGLGGTNTHAILEHYPRDSRPRERSQRSNAVRAVAPFSARTLEALKDNLRALLDFLEDPASAEVALADITYTLQVGRVAMPERMVVTASTRDELVEGLRRGIATVGGAHVGTVVDTSPSVDADARAVAEAWATGDSIDWDSLHGDVKPARVSLPTYQFAKERYGLSPAHSVANSSKTHPDAGVPLFVPTWQPWSEGASNASLALRHLVVLCEPLDALGAEGASALASTLADRRIEVVRTSSPSARLDARFMAHASAVFERVKALLSERLTAPVTLQVLVPEERDALALSGLGSLLRSVSQENPLVRGQLIRVQGSVSASALVDVLVKSARAGDVTDSRYHAGQLSRCEWREARVAKGDASRFWREDGVYVISGGTGALARLFVAEIGKRATRATVILVARASSAEAVDGGNGLRVRHLPVDVTQPNDVNAFVATVLREHGRIDGVIHAAGIRRDNYLLNKPVAEMQAVLAPKVVGLVNLDHATRELPLDFFVTFSSLAAFGNAGQSDYAAANGFMDGFAESRAALVNAGQRQGRTVSIRWPLWENGGMQLDSRSREVLMQRTGMAALGDEAGLGAFYRALELGSPGVAVWTGEAQRFRELSVSVSPAPPPHQVALDAVVSITEKVETKLKALFSEVTRYEERRIDARQPMERYGIDSIIITQMNQALEGPYNALSKTLFFEYRTLAEVSGYLAEHRAEESAKWVAAPGENSSSVIQEARPPRADATHRAPRADEPIAVIGMSGRYPGAENLTEFWERLSRGDDCITEIPPERWSLDGFFYPDKKHAAARGMSYSKWGGFLGGFADFDPLFFNISPREATSMDPQERLFLQSCWEVLEDAGYTRDSLAQRFGSAVGVFAGITKTGYELYGAELEGRDASVRPYTSFASVANRVSYLLDLKGPSMPVDTMCSASLTAVHMACEALQRGACVMAIAGGVNLYVHPSSYVSLSGQQMLSTDGRCRSFGAGGNGFVPGEGVGAVLLKPLSKAIADGDSIYAVIRSTSVNHGGKTNGYTVPDPQAQAALIRSALDKAGLSARDVSYLEAHGTGTELGDPIEVAGLTQAFRRDTDARAYCRIGSLKSNIGHLEAAAGIAGLTKVILQLRHKRLVPSLHAESLNANIAFGETPFVVQRGFEDWARPRVEVDGVLSERPRLAGVSSFGAGGANAHVLVEEFEMGPEKTPMRPGTPVLFPLSAKNPDRLREVGRRLCGYLFQARHVDAEHLRALGYTLQVGREAMNARLAFTARSADEAREKLEAFLRGDAGADVLLGEVDDDACAFGRARSAASQTLAQPLDESRGRELLAAWVQGREIDWGGLYGGEAPAPRRVSLPTYPFERRTYWLALKGQGVRTVSPSVLETKVEWIDAPVPETLPWRERLLSKLGGTVWVVYDEESDARRFVALLEQVSASGGVSSALQIHMHRFVRGAAVEGPRIDVGHEARATVFWLLPGAVGDTAGWLRAALPEFERWVSRGAGVTVYCLGGGTAATLEGDVGGLDAALSTMARPQDSWRCVFMEDDAHSLPSLQRFLREWIVDEGRPARSLVRYTGERRRLLQWGAMSTQSVGQVPVVQAMEPVYLLEKVWRRQPVSVSTAEGSTGSRWQAGSRVVVLVNPETAQFVSELRQALAPAEVRVVIAGALFSPEAGQALASELLREVGHVDVVIDVSDLYAQPRSVDDDKLGRVTFLQRLIREFSALSILHVTRGLQPFECAQPSLAGAKLVGLMKMLSAEYPHVVAKSIDLDVGAEALVELLGRELAAPREQSEVCYRRGLRFAPLLEKRRVERTDADGLERQPFDLHETGVYVVTGGTRGIGLEIAEHLVSRGARRLVLMGATPLPSRRGPDAGGRSPQDTLRLEKLAALERRVDSLDIHIGPLDDRTALAALFTRIQRERGPIRGVIHSAGAYSDIKTPAFVDKKAVDIERVLAPKVRGIECLSDVLEGADLDFFVSFSSLTGVIPRLARGLSDYAMANAFLDHFTAYQHQGRKRTCYRTITWVDWNETGAGARLSPEDKARLDQALGSLGMRSFTNDEGRALFEKSMRLGARSWVLLAYLHPETSWAEGNPMLAESPVTTQRRTVETPEAAPAVDSSGVKAAIRDAVCEVLQLPVDTLDDDRAFQRYGLDSISAVQLSVCLKRRLGSDVSPREFIEHPSVRSLSEYLGTQLDVAPPLPSVVPVPEHDAPAPRSQTRGGKDAQAVAIVGAAGFFPGCQSLQAFWDALDAEQTLLEEIPPNRFDYRPLFPDKSRSKWGGFIPDVASFDPGFFNILPAEAETLDPRQRLLLMAVYHCLEDAGQAPEKLKGSRTGVFVGAEENEYLLHLREQGVDTASGFDQAASMVANRLSYFFDLSGPSELVNTMCSSAAVAIHRAVLAIRSGEIDRAIVAAANVILRPDGFIKLSQLQQLSPSVRVQSFGKDASGHQRAEGVASVLLMPLEQAEREGHPIHAVLRGSAVNYNGRSGVSIAAPSRQSHSELIQSCYRSAGIDVRDVEYIEAQGMANPVADIAEWEAINDALKRLATAQGVDVVPGHCRVSSLKPLTGHMESASALGALFKVIHSFRRDKVYGIAGFESANSYLELDRQPARLATRTEPWRRNGKPRLAGLHSFGAGGNNAHLLVEEYVPQLESRPSAGGPPSRQWHVVPVSASSVEQRVDRVARLAATLRAEPELDLDAVALTLQLGRDAMKHRVAFLAEDRTRLQHQLDRYVAGERSEGVFEGSAEKSKGQRDAAAHPSLQASQREAQETAVAWCRGAVVDWQWPLEAKPQRVRLPVYAFKMQRLWVDAAPRQPREGTMPIAEHPASRPGDDTRFRARAESMIRTTLSPFLRVPPEQLDLEAEFSELGFDSILVIKLAAALRQGHGLVVEPAAFFEYSTPAQLIQHVSDQLARDAAPPSPASDLLPHAGATAPRNTDEPIAIIGLSGRYPEAHDLTAFWSNLARGADCVSELPSDRWPLDVFFDADKDAAIASGKSYGKWGGFLGGLYDFDPLFFRISPREVEIIHPESRLFLQCAWHVVEDAGYTPTALASERVGVFVGASKVGVAEQHHTFFTIPNRVSYALNLKGPSLAIDTACSSSLVAIHLACQQLQSGDCTLAIAGGVNTYTHPYHFADLSKLQMLSTEGRSKAFGAGANGFVPGEGVGAVLLKPLGRALRDGDHIYGVIRGSEINHGGKTNGFTVPNPRAQAEVITRALARAKVPARHITYVEAHGTGTDLGDPIEIRGLTEAFAAQTPDLAYCRIGSVKTNIGHLEAAAGIAGLSKILLQGQHRKYVPSLHSSTLNPHIDFGKTPFVVQQTCEDWLPCDAQGQSIPRIACISSFGAGGSNAHLIIEEAPAEAMTQDPQALVDGAALFVLSARTEEQLRTYAASFDAFLAQAPALSLQDLCYTLQVGREAMDCRLACQVGSIRELRERLSDFAQGRSTPELLTANIRKNPEGLASQDGGEAMRTGALSELGARWVKGGHVDWRSLHEGKRRRRLSLPLYPFAKQRYALPATPTAVSAVAPARLHPLLHENQSTLAGPCFVTHFSGDEPFLADHVVRGQKVLPGVGYLELAHEAVLRSLEPAERGSTAIRLEQVVWLRPFVYSAENASLTVRLSLVADESLSFRITSTGRSGETMLHAQGRARRGPGGVIAERVDIPGALAGCTRKVVNGEALYDVFQSIGIDYGPAHRVIDELAVGENRVVAKVSLRGTSLADRAAYTLPPSLLDGALQATLGLAMGQGALRTALPFSLDTLRILRPCPDQAWVVVEREPRGGANGPIVCAIRITSEAGEPCVVLEGFNARPIDSATAQPPADEQATLLWSPERVREPAPESPAPSFDHHLVLTCGMSGLTASDVERAVRDGRGSTSVSCRELQSRQERLDLRYLDFARQTLERLRETLAGTKGKLLVQLAYAGADKVVAGLGGMLKSAALENTRLSCQSIGFDGPVSAEQLAKALLENARTPGEREVDYEGASRFVTRWHERARLPVACEADTVGAVPWRAGGVYVITGGGGGVARLMAQEIVRRCERPTLVLVGRSDAKEPLLAAFREWEASGARVRYFVVDVADMARMAEVVAEVRREFGTVHGVIHTAGVIEDNLLARKSEAELVRVFAPKVSGLVVLDEATRGLSLDFFVAFSSIAGALGNAGQADYAAANAFMDAYMAHRQTQVAAGDRSGVSRALNWPFWRDGGMRMDAATEEAMTLGTGMVPMPTGTAMTALYRVLTGSASRVLVTVGRVESIRKLVGQEPVSRRERAPETPNAGDLQARVEAVLLEGVSELLKVPREELDADTKLSDYGFDSITFTEFANLLNRQLSLGLSPVIFFEFTTANALAGYLCESHGPRLLDQLGAEAAAFEPASPPSAPMPVEPARSEERVAPAQPRAREPIAVIGMAGRFPSADDLDAFWGNLVAGKDCIREVPNSRWDWRAYDGDPIREPNKTDVKWGGFIDGIDEFDPAFFGISPREARLIDPQQRLLMMYAWKAIEDAGYAPSSLAGSNTAIYVGTGHFGYGDLIKEAGIPIEGYTSAGLVPSMGPNRLSYLLDLHGPSEPVETACSSSLVALHRAMTSLADGTCDLAIVGGVNTIVTPDGHICFSKAGMLSRDGRCKTFSDRADGYGRGEGAGFVVLKTLSRAEADGDAIHGLILGSAENHGGHANSLTSPNPASQADVLMAAYRKAGVPMSTVGFIEAHGTGTALGDPVEVTALTSAYQTLVKADGDAASAQPRCGIGSVKTNIGHLELAAGIAGVIKVLLQMKHATLVKSLGCETLNPHIRLDDTPFYVVRETAPWPRLTDRRGVELPRRAGVSSFGFGGVNAHVVLEEYVARRQETASTQVMPGTPAIIVLSAKTAERLKVQAQQLRDALRHGRYQDGELARIAYTLQVGRDEMKERLAFTVDSLATLERQLTAFVEGTELESGLYRGTAGSRGGTAVVEEPASGLTERISRGEIAPVLESWVRGGKVRWHELHAGGRAQRIRLPTYPFSRERHWVLDTQTPAQPLRAGRVVTRATANRRAPIVLRDPSDLEAELMDAATPKRNTVVEAPEPERPTPTAPPAAPPPPSAAASSKLREELATSLAQALYIDRAQVNAESTFVELGLDSIVGVEWIHAINKQYGLSLPVTKVYDHPNLSLFADYLARQLGPTAPPPAPPPQVEAKTVRVAPVVSSPPPSVQAVQAPAIVKKEVAPAGTVRIAVIGMSGRYPGAENLRQYWDNLRDGVSGISELPYTRWDEATAKQFRQDRNYCHRMGALSDIESFDPLFFRMSPAEAEVTDPQHRLFWQEGYRAFEDAGYAGEALDGRRCGVYLGIMGSEYATLLQRSGAQAINTTGNSYAIAAARLAYHLNLKGPAIAIDTACSSSLVATHLACQALTSHEIDMALVGGVTLYLAPESYLAMCDAGMLSTGGACRPFDNGADGFIPGEGVGAIVLKRLEDAERDRDAILGVIIGSGTNQDGKTNGITAPSAASQMELEREVYRRFEVDPATIGYVEMHGTGTRLGDPIELEALSSVFKERTDRTQFCAIGSVKSSIGHTSAAAGVASIHKVLLAMQHGSLVPSLNYSEPNQHFDFQRSPFYVNTEHKPWKPNGHALRRAAISSFGFSGTNAHLVLEEYPAASRPPTVSAVGPASVFVLSAKTAEQLASSAAELRRFVQTLDAGALAHLAFTLQVGRAAMEHRLAVVAGSASELSRSLEGFLHGSPGKDVFVGTALGAGPASGQAPSTDDLNVLVGVWRQSHSYAKIAAAWVRGARVDWAALHGGQGPRRISAPTYPFAKERCWLPEHASEAAAPMAHAITDAGHPLVQRNTSTLSELRFTSTFTGDEPFLAEHRVAGRRVMPAAAQLEMARAAVVALLGAGERTKRVQLANVVWPRALVVETGATDIHIGLKPQPDGDLAFRIYSSPEYDSGMAVLFCQGTARLKTADMPGAAERSRVERNTLLRECGVDSLDGEACYRRFRAAGLEHGPSFQALRRIHVGREQVVADLSLPASNARAAASYALPPGILDSALQAVVGLARGKDDAPAALPFGLERLDVYRPCPSEAWAHITRPAANGPDSAMPCVDIAIYDAQGTLCVELKGFVTRAPEASRESAEHGREVLLMTPAWTVSSPRVDGTSPAKPGRHIVFLCETGRALEAALRPHAGDAELIRLESSHDRMGDRVQEYAGRLLSTFKRVLKSGPQGDVLCHLVIPAKGEQQLLTALDGLLKTAHAEEPRLKTRLIEVHEPEGASLASLLFAATPGGQAPLRYTRGGWREPRWQEVAQRASSTPHSESVWRRGGVYLVTGGLGGLGMIFAQEIAARAPGATLILCGRSSPRQMEPRLATLRRSGVTVEYLRADVSQLDEVRRLIAGIREKHGALTGIIHAAGILRDGFIRHKSDAELSEVMEPKVLGVSNLDEASKDLPLELFISFSSIAGALGGVGQADYATANAYLDAYAHYRAGLVAAGQRSGRTLSINWPLWSDGGMSVGPELRDLAEQRSGLASLRAKEGLQAFYRAWETGQPQVLVLVGEPARLREHVGQERGVSDAVPAARTPAMTGRAGQDAVSDHLKTVFGRVLKVPRQRLHDDVSLGNYGIDSINMLQVISELERDFGPLSKTLLFEHRTLGELTAHLAEAFADRLAGIFGLAPSVEQREEATRPAKREPAPRVSDGGSPTDVAIIGLAGRYPGARDLNAFWRNLREGVDSIGEVPQDRWDHSAIFDPDKSRPGKTYSKWGGFIEGAAEFDPRFFNIPPKEAHFIDPQERLFLECAYACCEDAGYTRESLAKLGGDRAGGSVGVFVGVMYQEYQLYGAQETIQGRPLSLPGNASSIANRVSYWFDFHGPSMAVDTMCSSSLTALHLAMQSLANGDCEAALVGGVNLSVHPNKYLGLSQGRFVSSKGRCESFGAGGDGYVPAEGVGAVLLKPLERAKADGDRIYGVIKATAVNHGGRTAGFSVPNPNAQAQVIGRALRRAGVDARTVGYVEAHGTGTSLGDPVEIAGLQKAFSEFTSDKAFCAIGSVKSNIGHCESAAGIAGLTKVLLQMKHRQLVPSLHSQVLNPHIDFDGTAFVVQQRLTEWKSPVQEHEGRRVTQPRRAALSSFGAGGANAHVVFEEYVEEANPRATDRESQAPVVILLSATLEAGLQARARQLLDWMRDPELRQGSLDDVAHTLLNGREHMVERLAFVVSTFAELEAALEDFLAADGSQPKSKGKRVWRGRVERVSNGLTDALVDEDMQQTVDAWVAKRKFDKLLDLWTAGVSIDWSRLHGGSKPRKVSLPTYPFARERYWVPRFDERSTPEPKQHVELPPVPSLPREIPAPVTPRARIKLEPVGQVSVGNGVEARRLPPMPKVLTPTRSPEDAPPVVAEVREPARAPVQPVSEPPVPAPKRPAPVAPRTPAPAGVTLEQLQAELTVSLARALFLQPSEVDLDVGFRHIGLDSIISVEWIQSVNKSYGINVAATRVYDYPNIREFSKYLGNEIQKTVSAGAPAQGEPPSLDELLRQVEAGELDPSVAQQFLTNSQS
>emb|ABF92824.1 BGC0001025, MXAN_3936, Polyketide synthase
MDVKRRQLLAAVEAHRRQAPPAVRVEPATGVQPVAIVGLSGYLPGCMSVEAFWRALDRDQPLLQEIPRARFDIDAHFDPDGSDPSKSHSRWGGLIPRIEDFDPEFFGVSHGEAARMDPRQRLLLMSAYNTFENAGYAPETLRESRTGVFVAVEDNEYLAHLQSAGVEMADPFGHSPSMVASRLSYFFDLRGPSEVINTMCSGAAVALHRAVVALRNGEVEQALVGAANLLLRPELFVSLSRLGQLSRGKEVWSFGERASGYLRAEGVASVLLKPLDRAERDGDAIYAVIRNSAVAFNGRGGTSIASPSAASHAALIQECYQTAGVDARAVEYIEAQGMGTPVADIAEWDACNRALRELAQRQGVSLEAGQCRISTLKPMMGHMHSASALGALFKVIRSLETDTVHGIIGFDQPNRFLDQDVQPCRLARESSAWRRKGQPRLAGVHSYGSGGVNAHLLIEEYLPRRDARPPDGHGPQVVPLSAGAPDLLPGMARSLRQALDAQPSGSVHAVARTLQQGRDALRFRVAFVAESVADLQAQLQAYEEGRRSSTALEGVAEPGVEDRPNGEGDTEPRSAAQRWVQGGAVRWSRSGGADAFERMRLPGYPFALRRCWVEGRDTAAPVHASTGVLFQLKRVNGDRHQVRVSFDGGEFLFRDHQVATTPILPGAAYLELARAAAVACDFTHPSELTDVVWQHPLREDARGDVRVVFSEAGTGQVSFQVVSQSHGTVGGETVHVRGQLASSSHPREAPRRLPELEGRCPERLDGDAAYQWLTQAGLEYGPGFRGIQHCRFGEGEVVATVVLPAGADAGNDAVLHPSLLDSALQTCVLLQLARRRRDERMPEVASAPAIVPFSLSRVTVHRALPRVMVVHSRFVPAGSESAPSFDTVLLTDDGEALATLQGVCFRPSPQAAKEAGRIEAEQYVWREREVDATANGALAPVHRISLRLGRDLDIPGSETLPVEGLNPAEVMLSAMDAVLQRLRALEHSGPRAPCRVEIWCDRGSPAAVCEGLWSFLQSLQLEHRNVEGQVVRLDDVGGRHWVEEVVERERRQGRGDSAVTYRGRKRFVRAAVRVPWPVPASRQELLAQGRKTYGVVGGGALGLALAHWLVEQCDADVIIASRSGRPLSAGPQASSRLRWCKLDVTDPRDVEQAVGEWAREARLEGLFFTVGHVEPGPALAKTDRELRRTLAPKCLGALNLLEQCHRLPCRFVALFSSQASRGEYQHSDYAAANGFLNGLADGFGAEGAPRFTNRLGEPLSVISLSWPQWRDGGMRLSRELSELLASSQGLIPMPNQVGFTALREVVRGGMRHVAIQYRLSEQPRKEAVVPAQAVDADARAKAEQTVRDVVGSYLGQPAHALDMEAELSALGVTSLAIVELGLALHRRHGIRVQPARFFQYTTPSQLRDFVAQELSKRASPAHAQVAAPESRTRAAPHERTEPIAVVGIHARFPGAEDVDAFWRNIVEGKRCLSEVPASRQEALLALAGDGSDVTRPRWGGFIEGVDEFDPRFFSISPQEAELMDPQQRLLLASVWSALENGGLIPEQFARTSTGVFVAAAPGEYPRVVSIPVSHPLGTTAVTASIAPNRISHVFNFKGPSEYCDTACSSALTAVHRACQAIRSGECEQAVVSAINLLLSPTTFTGFEAMEYLSVDGSCRPFQPEARGFVRSEGVGTLVLKPLSRAVADGDIIYGLVRGSGVAHGGRGLSLTAVNPLGMKDAIVSAYRAAGVSARTVSYVEAHGVGSPLADGAEVEAIKAAFREVDERARDGEPHVCHLSSLKPCIGHGELVSGMAALIKALMALRHAVLPGLPGFTQWHEDISVADSPLKVSSDSQPWRTPAGAEPSPRRAGVNSFGFGGVNAHVLLESFAADTRLAGGREGPRLFVFSARTADRLQEVARRLSSFLASNSDIVMADLAYTLQTGRHAFNCRLAVVARDRNELAAALSTYLASPERTSWAGTPIHVGEVDGSTRLGKFLSEAAGASLVESLLAEQGLERLAEYWVLGGHVPWARLHEGADVKRIPLPTYPFARERYWLASGCADSQASAHEVPLSPKGRGVEAISEAIREQLSLALSVPRAQLGDHVNARDLGADSITMMRLAQVLARTLGVDVRLRDLVDRSTIAAIASHVATLVRGREPRVEDTVPVAVPEQDALDMLKEGLLSIEDVAARLENDAHDNA
>emb|ABF90561.1 BGC0001025, MXAN_3937, Luciferase-like monooxygenase family protein
MSLEELLGVRPPSQRRSQVSFSFLFFSDVRKDISSAEKYRFMRDVTLFGDAKGFTAVYIPERHFSEFGSIYANSAVMASYLIAQTKRIRFRTAGISLPLHHPAEVVEWWAMNDNLSGGRVDLGFGSGWAKPDFIYAPDAYEKRRAICAERIDIVRRLWRGETVPFPGPGGVDIPITVYPRPVQKELNVWLLITQNADAFAQAGRLGFNVFTMLYGCDLDVLRDRIALYRQARKEAGHDPETGIVSLMLHTLVHRDMALVRRAVEAPFKEYIRSSLDAHLAAGLGSAGKVSLKEIGEAEKNKILEYAYERYFSTGALFGDVGDARRMVEKTIAAGVNDIACLVDFGVDYPLVMESLPYLEKLVADYC
>emb|ABF89568.1 BGC0001025, MXAN_3938, Polyketide synthase
MLNLINNHAHGYVVTPVVLACNDAGLFELLRQGPKDFDRLAEALRANRGHLRVAMRMFESLGWVRRDADDVYAVTAAAAAHRSFPREAQSLFALPMDRYLRGEDGLSLAPWFERSRASWDTDDTLVRELLDGAIITPLMLALEQRGGLKEARRLSDLWSGGDGRDTCVPEAVQHELAGFFSAQKWTREDAVDAELTPKGAFIFERALLFAIVGSYRPMLASMPQLLFGDCDQVFGRDEAGHELHLDRTLNVIGSGHQHRKYFAELEKLIITVFDAENLSAQPRYIADMGCGDGTLLKRVYETVLRHTRRGRALDRFPLTLIAADFNEKALEAAGRTLAGLEHVALRADVARPDRLIEDLRARGLAEPENTLHIRSFLDHDRPYQPPADRAGLHARIPFDSVFVGKAGQEVVPAEVFHSLVEHLERWAAILHRHPLVILEVHCLPAPVVRGNLSQSESLHFDAYHRFSHQMLVEANHFLLAAAQAGLFARDDVIRRFPRTLSFTRMTLTQFEKRSYRIRWARLGDLPALERLERECWDAELRAPDAVLKARVEKYPQGQLVLELEGQVVGAIYSQRIRDDGVLQGSTAETVDTLHTDTGPVVQLLGVNVSPSAQHSRLGDRLLEFMLQYCALSNDVASVVGVTRCKAYGRHAHLSLEQYVAVRDEHGLSVDPVLRFHQIHGAELGELVVGYRVRDADNHGHGVMVRYDVHNRVRRDAPVEDAESASPAPAVTARGVASTETEYYLRQVVARIVECDAAAVRLDLPLMELGVDSVGLMELAEHIGRRFELKLEETFFFEHNTLDRIGAFLAGRNQPVVAQPVSAPLRPAPVPAPSGEVSDQEIAIVGVACRLPGGVQTPQQLWDTLIARQSLVGTLEDIRWRWSGLGHAAASGHVAHASDVDRFDAAFFNISPAEAELMDPQQRLLLELSWQCIEDAGHDPLRLAGSDTGVFVGASGSDYKTLQDKYGRDIAPQYAVATSTSVIPNRISYFFDFSGPSVQVDTACSSSLVALDQALRALRSGECGQALVGAVSLICEPSNTVCYQRAGMLSEDGRCKTFDASANGYVRGEGAVVFLLKPLKKALADKDPVYGVVMGSAVNHGGRTAGLTAPNPQKQAELVCKALQAANVAPEEVGYIEAHGTGTSLGDPVETKGLVTAFDRMSRAKGTRSTGRCAVGSVKTNIGHLEAAAGAAGLLKALLCLGHKRIPANLHFEQMNPRIGFTGTPFYVSHEEHPWELSEGQARRVAGVSSFGSGGTNAHVLVREHVATRPVSNGVGAGGRYLVLLSARTERALERREADLLTWLQANPLEDLGDVSASLAMGRAHWGHRSAYVVSSHGDLCEQLSLAERRRASTVGATKFDSLRKQRFLQRLQQVFPHDVLLRAAREGAGFHDDLCALADLYLLGSEFDWQPMFSALLTRRLRLPAYPFERDSYWLHPKEAADGIPAVVKAPVREPQAGAGSWLCVAQKWVPTALEDGIDWRVRLARYAGKEIAIVYQEADDLASFKVLLSAACAGLGDRAPRVHSVDARDFGDALDGNPFPVLPDVVFSLGASKPEGQGALRAAQTVFRISQTLMRAAGERAVRLYHLHEVSPSQSAIDAEALGGFIRSAMLENAAHVWKVVGFSADGAALSPRQALLQEWLSDPEASPEIVGSHVCATPCEVRYAQAQRALATFVEVPPEQARTDFPKLRQGGTYLVTGGLGPVGEQVCRQMARRYQPTLVFFSRSSLDPVREAQLETLRSLGAKVEYLPVDITDPAALRGAWAEAKARVGVFHGILHLARLVEDSPIYSKRWASFERVVAAKARGTVLLDEVSANEPLELFLLFSSVAAFGIRGSSDYGYATAYQNAFARHRNEQVKRGERSGRTVSQCWGPWTVDSYMPERRDERFAAMGWGLIEPSQALEAIDQSLQLSEPVVALVRTPSLELARRVFGLARSNDTQPSASSPWAGLEEGLRRFEAGGAPAPAAVAAFLADYDLEQVPTALVERAHGLMFSAPVERAPRRLATGGEALERAVRDALTEVLKLRGDYSDDQTFQSFGMDSISATQLATRLEKKLAMPILPRWFLEFSTARALIRHLAAQSPQRQS
>emb|ABF92581.1 BGC0001025, MXAN_3939, Enoyl-CoA hydratase/isomerase family protein
MAPVVTLHEVEEGVAQITLVDRENKNMFSEQLVRELITVFGKVNGNERYRAVVLTGYDTYFALGGTKAGLLSICDGIGSFNVTNFYSLALECDIPVISAMQGHGVGGGFAMGLFADFVVLSRESVYTTNFMRYGFTPGMGATYIVPKRLGYSLGHELLLNARNYRGADLEKRGVPFPVLPRKEVLPHAYEIARDLAAKPRLSLVTLKRHLVRDIRRELPDVIERELEMHGITFHHDDVRRRIEQLFL
>emb|ABF86745.1 BGC0001025, MXAN_3940, Enoyl-CoA hydratase/isomerase family protein
MQAASPPHRDYQTLRVRFEAQTCFLQLHRPDADNTISRTLIDECQQVLTLCEEHATTVVLEGLPHVFCMGADFRAIHDRVDDGRREQGNAEQLYRLWLQLATGPYVTVAHVQGKANAGGLGFVAACDIVLAKAEVQFSLSELLFGLFPACVMPFLARRIGIQRAHYLTLMTRPIDAAQALSWGLADAVDADSEKLLRLHLRRLRCLSKPAVTQYKKYASELGGQLLAAMPRAISANEAMFSDRATLEAIHRYVETGRLPWES
>emb|ABF92774.1 BGC0001025, MXAN_3941, Polyketide synthase
MSTSPVQELVVSGFGVTSAIGQGAASFTSALLEGAARFRVMERPGRQHQANGQTTAHLGAEIASLAVPEGVTPQLWRSATFSGQAALVTVHEAWNAARLQAVPGHRIGLVVGGTNVQQRDLVLMQDAYRERVPFLRAAYGSTFMDTDLVGLCTQQFAIHGMSFTVGGASASGLLAVIQAAEAVLSRRVDVCIAVGALMDVSYWECQGLRAMGAMGTDRFAREPERACRPFDRESDGFIFGEACGAVVVESAEHARRRGVTPRGILSGWAMQLDASRGPLSSIEGESQVIGAALRHADLAPERVDYVNPHGSGSRQGDAIELGALKACGLTHARVNTTKSITGHGLSSAGAVGLIATLVQLEQGRLHPSLNLVDPIDSSFRWVGATAEAQSLQNALVLAYGFGGINTAVAVRRSATES
>emb|ABF91606.1 BGC0001025, fabD, Acyltranferase/malonyl CoA-acyl carrier protein transacylase, EC:2.3.1.39
MNIMVDSVSKQARRKVFLFSGQGTQSYFMAKELFDTQTGFKRQLLELDEQFKQRLGHSILERIYDARAARLDPLDDVLVSFPAIFMIEHALARLLIDRGIQPDAVVGASMGEVAAAAIAGAISVDAAVALVAAQAQLFARTAPRGGMLAVLHELEACRGFTSVARDGEVAAINYPSNFVLAADEAGLGRIQQELSQRSVAFHRLPVRYPFHSSHLDPLREEYRSRVRADSLTWPRIPMYSCTTANRVHDLRSDHFWNVVRAPIQLYDTVLQLEGQGGCDFIDVGPAASFATIIKRILARDSTSRLFPLLSPFSRIDRELDGVTRSCAMTEAPAPRAPAQVPPPPSSPWALHTRGAASAPVNARKAALFPGQGSQERGMGAALFDEFPDLTDIADAILGYSIKRLCLEDPGKELAQTQFTQPALYVVNALSYLKRLREGAEQPAFVAGHSLGEYNALLVAGAFDFETGLRLVKRRGELMSGASGGTMAAVVGCDAVAVEQVLRDRQLTSLDIANINSPDQIVVSGPAQDIERARQCFVDRGARYVPLNVRAPFHSRYMQPAASEFERFLSQFQYAPLRCVVISNVTGRPYAHDNVVQGLALQLRSPVQWTATVRYLLEQGVEDFEELGPGRVLTRLITANKRGAPAPATAAPAKWANA
>emb|ABF86324.1 BGC0001025, MXAN_3943, Cytochrome P450 family protein
MCGRPPGQGLEFMGTSEPVEPDHALSKPPPVAPVGAQALPRGPAMPGIAQLMMLFLRPTEFLDRCAARYGDTFTLKIPGTPPFIQTSDPALIEVIFKGDPDLFLGGKANNGLKPVVGENSLLVLDGKRHRRDRKLIMPTFLGERMHAYGSVIRDIVNAALDRWPVGKPFAVHEETQQIMLEVILRVIFGLEDARTIAQFRHHVHQVLKLALFLFPNGEGKPAAEGFARAVGKAFPSLDVFASLKAIDDIIYQEIQDRRSQDISGRQDVLSLMMQSHYDDGSVMTPQELRDELMTLLMAGHETSATIAAWCVYHLCRHPDAMGKLREEIAAHTVDGVLPLAKINELKFLDAVVKETMRITPVFSLVARVLKEPQTIGGTTYPANVVLSPNIYGTHHRADLWGDPKVFRPERFLEERVNPFHYFPFGGGIRKCIGTSFAYYEMKIFVSETVRRMRFDTRPGYHAKVVRRSNTLAPSQGVPIIVESRLPS
>emb|ABF89615.1 BGC0001025, lspA, Lipoprotein signal peptidase, EC:3.4.23.36
MNTPSLTNWPARLGYLLAVGGAWFAADQVTKQMARDGAKRPVAVFDSWWHFHYVENRAGAFGLFSSFGEEWRMPFFYVVGAICIVLLIGYYFYTPPTMKLQRWSLATMIGGALGNYVDRVRLRYVVDFVSWHVGDRFYWPSFNIADTAVVVGAALMILESFREPRQQLSPG
>emb|ABF92623.1 BGC0001025, taF, Polyketide TA biosynthesis protein TaF
MAERVPGGVGIEAINAYGGAASIPVLDLFRGRRLDPERFSNLMMQERGVALPFEDPVTNAVNAARPILDAMSPEARERIELLVTSSESGVDFSKSISSYAHEHLGLSRHCRFLEVKQACYAATGALQLALGYIASGVSPGAKALVIATDVTLVDESGLYSEPAMGTGGVAVLLGDEPRVMKMDLGAFGNYSYDVFDTARPSPEIDIGDVDRSLFTYLDCLKHSFAAYGRRVDGVDFVSTFDYLAMHTPFAGLVKAGHRKMMRELTPCDVDEIEADFGRRVKPSLQYPSLVGNLCSGSVYLSLCSIIDTIKPERSARVGMFSYGSGCSSEFFSGVIGPESVSALAGLDIGGHLRGRRQLTFDQYVELLKENLRCLVPTKNRDVDVERYLPLVTRTASRPRMLALRRVVDYHRQYEWV
>emb|ABF88942.1 BGC0001025, MXAN_3946, Putative acyl carier protein
MTDEQIRGVVHQSIVRVLPRVRSNEIAGHLNLRELGADSVDRVEILTSILDSLRLQKTPLAKFADIRNIDALVAFLAGEVAGG
>emb|ABF88380.1 BGC0001025, MXAN_3947, Uncharacterized protein
MSSVATAVPLTARDSAVSRRLRITPSMCGQTSLFAGQIGDWAWDTVSRLCGTDVLTATNASGAPTYLAFYYFRIRGTPALHPGALRFGDTLDVTSKAYNFGSESVLTVHRICKTAEGGAPEADAFGHEELYEQPQPGRIYAETFNRWITRSDGKSNESLIKSSPVGFQYAHLPLLPDEYSPRRAYGDARARGTFHDVDSAEYRLTVDRFPLRYAVDVIRDVNGVGLIYFASYFSMVDWAIWQLARHQGRSEQAFLSRVVLDQQLCFLGNAALDTTFDIDVQHWERVGGGEELFNVKMREGAQGRDIAVATVKVRFDAASEGGRRG
>emb|ABF90176.1 BGC0001025, taC, Polyketide TA biosynthesis protein TaC
MGPVGIEAMNAYCGIARLDVLQLATHRGLDTSRFANLLMEEKTVPLPYEDPVTYGVNAARPILDQLTAAERDSIELLVACTESSFDFGKAMSTYLHQHLGLSRNCRLIELKSACYSGVAGLQMAVNFILSGVSPGAKALVVASDLSRFSIAEGGDASTEDWSFAEPSSGAGAVAMLVSDTPRVFRVDVGANGYYGYEVMDTCRPVADSEAGDADLSLLSYLDCCENAFREYTRRVPAANYAESFGYLAFHTPFGGMVKGAHRTMMRKFSGKNRGDIEADFQRRVAPGLTYCQRVGNIMGATMALSLLGTIDHGDFATAKRIGCFSYGSGCSSEFFSGVVTEEGQQRQRALGLGEALGRRQQLSMPDYDALLKGNGLVRFGTRNAELDFGVVGSIRPGGWGRPLLFLSAIRDFHRDYQWIS
>emb|ABF90753.1 BGC0001025, MXAN_3949, Acyl carrier protein
MDKRIIFDIVTSSVREVVPELESHPFEPEDDLVGLGANSLDRAEIVNLTLEKLALNIPRVELIDAKTIGGLVDVLHARL
>emb|ABF91060.1 BGC0001025, taA, NusG-like protein
MPGPRCAENDWVALLVRVNHEKVAAAQLGKHGYEFFLPTYTPPKSSGVKAKLPLFPGYLFCRYQPLNPYRIVRAPGVIRLLGGDAGPEAVPAQELEAIRRVADSGVSSNPCDYLRVGQRVRIIEGPLTGLEGSLVTSKSQLRFIVSVGLLQRSVSVEVSAEQLEPITD
