# Supplementary material for: Assessing in silico the recruitment and functional spectrum of bacterial enzymes from secondary metabolism
Source: BMC Evol Biol. 2017 Jan 26;17:36. doi: 10.1186/s12862-017-0886-2 (PMC5270213; doi:10.1186/s12862-017-0886-2)
Supplement: Additional file 5: — 1005 multiple Fasta files (one per BGC that comprises enzymes) containing the sequences of the data set enzymes SM*. The BGC are named according to MIBiG nomenclature. (ZIP 6333 kb) [file 12862_2017_886_MOESM5_ESM.zip › BGC1027.fa]

>emb|BAD55606.1 BGC0001027, nbtG, Putative lysine-N-oxygenase
METLLVVGAGPKALAVAAKSHVLRQLGLSAPRVIAVEAHAVGGNWLASGGWTDGRHRLGTSPEKDIGFPYHSTWARGHNREINEAMMAFSWTSFLVEHGTYAEWIDRGRPSPQHHVWAKYLQWVARKIDLELVLGKVRTIRQRPTDGGAGWSVEVAGADGATTELEADGLMITGPGQSTKALAKHPRVLSIAEFWDLAGKRKLPISSRAAVIGGGETAGSALDELVRHEMLTISVISPMATIYTRGESYFENSLFSDPTKWNALSIQERRDVIRRTDRGVFSVRVQESLLGDNRVHHLQGRVTRIVGQGDGVAVTLRNEMRADQVHNFDLVVDATGGQPLWFLDLFDSESADLLELAVGGPLTQQRIESSIGYDLAVTGLGAKLYLPNMAALAQGPGFPNLSCLGELSDRVLRAEPARVRAGARQLAAQ
>emb|BAD55607.1 BGC0001027, nbtH, Putative N6-hydroxylysine acetyltransferase
MNPTGTPRVETTSRLARELTDIPDEVRRAPAPVVPEFGAPYSLRVVDADGSDPAMITEWMSRPHLVQTWEQDWPLERRLDNLTAQLAGTYSRPCVLGVDFAALDRPEIGHREVAYVELYRPAKDEIGRLYHAGPRDMAFHIATAETVLLGKGVVSGWIGLLPGAVWAAEPECRRLLCDPDHRNLPMRKALEKNGWQLLGEFDVRPDRRIALYVLPREPRDMPALRA
>emb|BAD55608.1 BGC0001027, nbtA, Thioesterase
MARELGWLRQFQAPRSDSLPPLIVFPHAGAGASAYRAFAKTLAENFDVVVVQYPGRQDRAREAAAQTLPELAEGTLAAFRESAHHTGAPLTVFGHSMGAIVAFEFVRLAEAAGLPVRLLAASSAAAPGRIAELPGHPTEDEELLDHMTALNGTGAEVMGSRDVLRMALPVMKADYRAFDAYACPADVRIAAPVRVLGGDDDPFVAPRDLYAWSAHSSAEVAVTLFAGNHFYLNDHVEGIAELLVPEKSSVA
>emb|BAD55609.1 BGC0001027, nbtB, Putative polyketide synthase
MSAADDPIVIVGMGVEAPGGVETLPQYWSALASATELIGPFPRDREWPLAEIFALGRREGWSPVRDAGGFLTGATEFDAMFFGITPREAVAMDPQQRVGMRVAWRALEHAGLNPAGLDGASVGCYMGVSMIEYGPRASAVNDYSGFRATGTALGAVAGRISHALGLIGPSVSVDTACASSLTAVHQAAAAIRAGECDWALAGGVCVMGTPGAFYEFSKNNALATDGHCRPYAADATGTLWGEGAGVVVLERQSRALAQGHRIYGQLLGSRINHNGKGAPLAVPNATAQERLVRDTLAVAGIEPELVGLVEGHGTGTPVGDPLELTALGATYGAPGANTLLGSVKSNVGHAQAASGMLGLIKLLLCGLHGEIAPTLWADRPTAEVDWDATTLRLAAQAQPWKPIDGVRYGAVSSFGVAGTNAHAIVAMPVLEEDSDV
>emb|BAD55610.1 BGC0001027, nbtC, Putative polyketide synthase
MSSYLLPDGTVPVLISSDTADGVRAEAAAVLAYLDEHPRVSPERVAEMLFRTRVARRYRALAMVRTREELLDGLRAVVADTPSRVVVTGDGAASARRIGFVFPGQGSQRPGMGRLYYDVSDAYRAAVDACAAIHRERFEHDQPLHYLLGDEGRYQDTVWEVQPALMFHMYGLAAMWRAAGVEPAATVGHSQGELAAGAVSAVMTLRDSVLAVTHRARLVERISPRGYSMAVLGMDREECEALLARHSGWAELSVVNAPHILAISGDRDTIVDMVELATARGQFAREIKVSYPAHTSIVAELREHFMSFLGDEMSGECFTASEIPCYGATLGAAITPDLTHRDYWYWNLRNRVRFDRAVVAAVTDGVDTLIEVAEHPVLQLALQENLTLVPREKLPLGRDVKVLGTSLRTAEGLAEFTRNLATIAVHDLDYRWDALRTDDGAAPRPPLRDFPHTIMHPRRLWAGPDLPAAEPQPDAAPAPERLVETWIPLDKRSMLAPRTLAVVDHTGRCAELADALVAAADRHGATATVLDAAALAGDLPEFDTAVVLLPELPDTDGAAALDDFAAFFADRTWVPALDRLGPGGQCWLVTTGGESVLADDPVPHLFHGAVAAGYRSAGIERPGILLRHLDLAAGAGPDQAARIVTAVHTAGECELALRGGKLYVKRLVVDPATDASAADTDLSHVLIVGGTGQLGLRFCEHFAHAGAGRVTLVSRSGETERVAGELNRLRRLGGTEIVVEACDVSDAEAVKRFAATIESAPVSLLIHAAVNYVDAELPDITAEMVTEAAGSKVLGLGTVLDIVPFTEQQRILLCSSTAATLSGRGQILYAVTNRMLDILARRLRAQGRDAISIEWGLWSVAGPLDEAGFARVADAGVHPMAPRDAITAGLAGPWGDAMIMSADWAFLREVLDTFGQGSVLPEIATPAAASAPEPDVAEPVVTEQPAAPAADRPLAERMLTQLHKVMGTDGSESIDGSVPLVALGLDSLQALDFRKRVKAELDRDLPVAAILGGASLDDVVALMAENTN
>emb|BAD55611.1 BGC0001027, nbtD, Putative non-ribosomal peptide synthetase
MSDTDAANLSVLERRKLLLQRRLRESGLATAESDAQRAQAGERYPLSPGQRRMWFLQTRDAADTTLNICLAYRLTGALDEQRLREAFGTVVARHDLLRTTYGVDEQGEPYQVFTDDVVLAWQSHDLTDLPEQGRARRVEVLARREFGRPFDLAAETPLRATLVRTGAEEHVLVLVVHHIAFDDESWPVFFAEVNAAYNGAEPGAAPAQFVAAEVLAGPDEPAEADVEYWRASLRPLPEPLELPGSAPSQPSTQAERRTLALPADLMTRVDAFARERSATPFMVLLAAFDALVHRYTAATDFLVSVPVTNRRAATEGLIGYFGNTLLLRAAVRPHDSFTGLVEATRETCLNGFAHQSVGIDRVVREANPERVAGRDGMDQLVRLGFSVRKGSDAFALRGVTAQQLELGAPTAQVPLALAVVLESTGALLELEYQTDVLSAELVEQLLRHYLHLLDSALREPTRRLADLAMLSPEDRAAVLEQSHGELVPAPATTMVALLERAAAQRPGDLALVSDDTELTYDQLHRRANRVARLLIAEGIGTEDIVGLRMTTSVEFVVAMLAVLKSGAAYLPIDPAYPEDRIEYLVEDAEPALVLGPVEFAAAESAAADLPDTAPTDADRVRPLLPGNLAYVIYTSGSTGKPKGVPVPHAAIAEHVESFTAEWGMTAEDRLLQSSSVSFDASLLDLFVTLSLGARLIVPKPDAFRDIAYVADLITRRGVTVLHMVPSMLSTFLLLPEVSEWRALRHVPVGGEALPGEVADKFAGVFDAELRNHYGPTEAVVCSTHMPVEGPQGTGVVPIGVPNRNVYTYVLDEALQLVPAGVVGELYLGGDQLARGYLGRPELTAQRFVADPFTPGARLYRTGDLVRRNHFGELEFVGRADEQVKVRGFRIELGEVEAAVATHPAVGHCVVVVAEDPAVGPMLAAYVVPAADEIAGGEIDLEEVRAHAAAVLPQYMVPSAFAVIPEIPLTVNGKLDKRALPAPTPAVERSFREPATATERRLCAIFGHLFKMERVGADDSFFELGGHSLLAARLVAQIRAEFGIELDVRAIFDTPTAAGLAARLVARFRDEFDIDLDSMDADFDGADTEFVGADIDFVEAEGALPGGSARPPLVAAERPERIPLSYSQLAMWFQYRMEGATVAGNLPFAMRIDGDLDTTALSAALNDIVARHEALRTNFPEHDGVPYQLVHPSLEIELPVLATSEENLDATLDELRGYLFSVETEPLIRPTLLVLGPRTHVLSLLVHHIVADHASLGIFLDDLITAYRARVAGSAPRWAAPAIQYADYALWQRAAFDHEPAGAPSEFARAEIEHWRGVLAGLPDEISVAPDRPRPPVLGKRGEVVTFVVPAAERAALEDLAKQSGVSEFMLYQAAVATLLHTLGGGTDIAVGTPVAARVEPAVGALVGLFANMVVLRNDLAGDPTLRTVIARSRDVVLDAHAHQELPIERLVEALNPPRSRSRNPLFQSMIHFRGADWAPAPTALSESGDTTLTVLPTDFDISFLDLNLSLNVGVDGSLEVRVVVNADLYEPATARSIADALRATLAAFAADPDRKVSELRVLPPQELERLLAPPAPRDTAGAGAVSGGSAETERTLIQLLEELLDITDVEPEDNFFALGGDSVISIQWSARAAALGLALTPQLVFEHMTIAELAAAVDAAGPVDAQAESTAAPQPESAPMSASGLDSDALAALTASWQAQS
>emb|BAD55612.1 BGC0001027, nbtE, Non-ribosomal peptide synthetase
MTGATPQIEDVLALSPLQEGLFSLARVGGDDLDLYTMQFVVDIDGPLDVALLRRSAQAMLDRHPNLRAAFWDRDVPKPVQIVPSHAELPWTERQAQPAEFATIAESERRRPFDLSRGPALRIVLLEVPEQARRRMILTAHHILMDGWAVAVFFTELLAVYRSGGDLSVLPAARPYRDYIAWLAGQDTAAATARWVEYLSGLNGALMLADGSAQVRGAVPETTAVRLSAAENERLQQWARANGLTLATAVQFAWTVVLGRLTDRRDVVFGTTISGRPDQLPGVEGMVGLFINTVPVVHHLDRDTTVVEQCVRMQRDSAAMRDIGYLSLSAVQRAAGHGTLFDTLFVFENAPIGDAIQTVTAPDGARFRPVEMESLAHYPLTVVAHLDGPELLVLVEAIPEALPYFSPADIAERLLAVLRALPDSGSLTPDALDILTPAERAEFGGTAATSSADEAADLADVAGLTIWELFERQVERTPDALALTTGAGDRVTYRELHAAAARLAGELAEHGVGPERVVALTLPRSAQSLVAILAVLAAGGAYVPVDIALPQTRIDSILRQAAPVLALTVAATAASAGDVPTLVLDDPAVRQRIAAREPVAPVVARHPEHCAYIIFTSGSTGEPKGVADTNAAVAAYFADHRARCYRPATARLGRPLRIAHAWSLSFDASWQPMVGLLDGQALHLFDAEEMRDAGRIVAGMAEFGVDMIDTTPSMLAQLDAAGLLERRLPVLALGGEAIDTALWNRLRALPDTAVYNCYGPTETTVEAVVAPVGRYETPTIGTPNAGMAGYVLDSMLRPVPRGAVGELYLAGPQLARGYVGKPGVTADRFVADPLRPGARMYRTGDLVRRLPHGGFAYLGRADDQVKIRGYRIEIGEIETALRRLPGVRTAAVTVVRRAGGASLVGFVVGDTASTGEAPRLRATLAQRLPAYMVPARIVVLDQLPVNANGKLDGHRLTALAEQALAGGGADRAEPTTDTERALCEVFAELFDGTAPGIDDDFFALGVDSIVAISLVNKARRRGITLSPRMVLSTPTVRELAAAVDAAVDIAGPAEAAEYGEVPPLPVVSWMYEYGNHRRFTQSALLRVPTAMPSATLVTVLQALLDGHDTLRAVEADTADGPRLVTREPGVVRAADLLTRVELPGATEAELDAAIRTHARAANDAIDPRTGSMVRAVWFTGAPDGDILLLAVHHLAVDVVSWHIMLAGLAEAWQAVESGAVPKTLPEFTSYRRWSQLMWQRAAEPQVLAQRDYWASQVRDPDPALGRRHPHPATDTWSGLRVTPALTPVAVTEQVLAGLGRDEGVREFLLAALTLTLASWRAERGDDPGAGALIALEGHGRADAALGADTSNTLGWFTTVFPVRLGTGAAAVDLARVEADPGAGRALLDSVTAHLAAIPEQGLDYGLLRYVARAAELRTGAEPQVEFNYLGRVDLSGSVGAPWSLLTGPRNEALPLDPEPDLPLRYALDVIAAVGSTPEGPQLSTNWRWSADLFTAAEADRLAELWQRSIAALAAALQQTSDKE
>emb|BAD55613.1 BGC0001027, nbtF, Putative non-ribosomal peptide synthetase
MESAQQRGDAATAGIGKDEVRAAIAAQLGLAVEDIADGDDLIQLGLDSIRTMKLAGGWRKRGVDVNFAQLAAEPTVEAWYALLGAGDGAEPVAAEEPAGQQAAADADESAPFPLATMQHAYWIGRSGEQELGGVAAHLYVEFDGGRIDPARLEKAVADLVAAHPMLRTRFLPDGTQQTMPAPGKPVFSVVDLRDRDADATEAALADLREQKTHQLLDIEAGQVIDITLTLRDENSTRLHLDVDMLAGDAMSYRVLISDLADLYHGATLPTPGYSYRRYRTERQIDEAARERDRRWWQERLPELPGAPELPTVPVAERTDPHRTVRYNHWLAPEAKQRLLAAAHERGITPAMALAAVFAEVIGGWSAQSRFLLNVPLFHREPVHPDIDRVIGDFTSSIMLEVDVTENMTVADRARALQRSMHDSGAHTAYSGLEVLRDLGRHRGEPVLAPVVYTSALNLGELFADKVTETFGEPVWIISQGPQVLLDAQVTEVRGGLLLNWDVRESAFPDGMIEAMFACYTEAIGRLGEGEAGWQAEAAVRLPRAQAEVRAAVNATDGPVSGRCLHEGFFTRAAANPDATAVVWGIGADEGRWTYGELAGQALAVAGALRAEGVGRGDAVAVQLPKGRDQILAVLGVLAAGATYVPIGFDQPVGRRAEILRTGDIVAALTVPGADLGVPIPTLSIDAARAYPAPLDAPDIPPTSEIAYVIFTSGSTGVPKGVDVPHSGAMNTIDAVNDWFEVGSADRVLALSALEFDASVYDIFGMFAVGGSIVAVDAERRAEATTWVDLLRHHRVTILNCVPSMLDMILEIGGDELGDSLRAVTLGGDWVGADLARRLARQVPGCRFSGLGGATETSIHNTICEVVGEPPAHWATVPFGVPLRNVRCRVVSQAGRDCPDWVPGEFWVGGANVAAGYRNDPERTAERFVEHDGMRWYKTGDMARYWPDGTIEFLGRADHQVQIRGYRVELGEVESALRTVPGVRHAVAAVVGAGAPKLVAAVAGERGEIGDITGAVAHLLPAYMIPTRIEYLDQMPLTANGKLDRRAVVALLEPRVDGEDVDGSPRDDVEAALADIVAGVLGVESVGVHDDFFGMGGDSVLATTVIARIREWLDLDHALVADLFASRTIAALATRLAERESDPNRLTEVARMYLEVSAMTDEEILAQM
