# Supplementary material for: Assessing in silico the recruitment and functional spectrum of bacterial enzymes from secondary metabolism
Source: BMC Evol Biol. 2017 Jan 26;17:36. doi: 10.1186/s12862-017-0886-2 (PMC5270213; doi:10.1186/s12862-017-0886-2)
Supplement: Additional file 5: — 1005 multiple Fasta files (one per BGC that comprises enzymes) containing the sequences of the data set enzymes SM*. The BGC are named according to MIBiG nomenclature. (ZIP 6333 kb) [file 12862_2017_886_MOESM5_ESM.zip › BGC1028.fa]

>emb|AAF15891.2 BGC0001028, nosA, NosA
MNVIGKINYPLSYGQEAMWFVSQIATEGIAYNIFITAKINSCLNIAAVNRVWEKIIEHHPILRTTYTIHEGKPVQQVNQQHKFNLDVANASDWSEKQLKEKIFAITDRPFNLEKDSILRVNLFTRSKKEHILLLTMHHIAGDMWSFDLLLSEFQTLYAKEIEQVSQEQIQTAPDSLTENKSYLDFVRWQSEVLSASRGEKLWQYWQKQLAGELPILNLFADKPRPPVQTYQGTGYSLKLDERLIQKLKYLALASGTSLYQVLLAAFYVLLYRYTNQTDILIGSPMRGRWGREFKEIVGYFVNLNVLRVSVQENATFKEFLAQVSKTVREAQKHQDYPFSLLAEQLQPQRDISRSPLCQVSFTWQAHRWCEPTENSLHSGGEQLLEIKPYLLGHQRGADFDLNLMVMEAQGVLQLCWQYNTDLFEASTITRMAGHFVTLLEGIVVNPQEQIWQLPLLTEIEQQQLLVQWNDTGVDYLQNKCIHQLFEEQVDSTPNAVAVVYENQQLTYQQLNYRANQLAHYLQSLGVGENVLVGLCVERSLEMVVGLLGILKAGGAYVPLDPEYPAERLSFMLTDTHVKVLLTQEKLVESLPQHQARVVCLDTDWHSISQANQDNLNSTVSAENLSYVIYTSGSTGTPKGVAVTHQAVNRLVLNTNYIQLTADECVAQAANIAFDAATFEIWGALLSGAKLVIITKSVLLLPEEFAVNIHKHKISVLFLTTALFNQLASVVPQAFSSLRYLLFGGEAVDPKWVLEVLDKGAPQHLLHVYGPTENTTFSSWYLVEDLATTATTIPIGRAIANTQIYILDQSLQPVPVGVPGEIYLGGAGLAQGYFNRPELTKEKFIPNPFEKAGSRRQEAGGRRQKVEGSKLYKTGDLARYLADGNIEYLGRIDNQVKIRGFRIELSEIEAVLSQHGDVQVSCVIVREDTPGDKRLVAYVVAHQNCKPTISELRQFLKAKLPDYMVPNAIVILESLPLTPNGKVDRRALPTPDLHSEQQDKFVAPRNPIEEMLALLWTQVLRVELLGIHDNFFELGGHSLLATQLVSRIRNVFKVELPLRELFARATVAELAQLIRQLQQQDLELSEAPILPKVRDAELPLSYAQQRLWFLDQLEPNSAFYNIPMALRLVGNLNQPALEQSLLEIIHRHEALRTNFITVDGKPSQIIQTRREQGTGNREQGTVSIVDFKDLSTNEQEIASKQLARQQAIEPFDLANGALIRTTLLVLSETEHILLVCMHHVVSDGWSMGVFVQELAALYDAYAQGQPSSLAPLPIQYADFAIWQREWLQGNVLQNQLTYWQQQLANAPSLLSLPTDRPRPAVQTFAGAYQKFALSAELTGRLTQLSQKQGVTLFMTLLAAFDTLLYRYTGAEDILVGSPIANRDRSEIEGLIGFFVNTLVMRTDLAGNPSFSELLTRVREIAMEAYSHQHLPFEMLVEALQPERDLSHTPLFQVMFTLQNAPISTFELNQLSVSSTLIEGTTAKFDLTLSMENTATGVVGVWEYSTDLFDASTIERMTGHFVTLLESIIANPQQSISQLPLLTEVEQQQLLVEWNNTQVDYPLDKCLHQLFEEQVALTPDAVAVVFENQQLTYQQLNCRANELAHYLQSLGVEADVLVGICVERSLLMVVGLLGILKAGGAYVPLDPDYPQERLSFMLEDAQLRVLLTQHQLKEKLPQHQGQVVCLDTDWQFISQSSQENLITTVQASNLAYVIYTSGSTGKPKGAMNTHLGICNRLLWMQQAYQLTALDCILQKTPFSFDVSVWEFFWPLITGARLVVAKPGGHKDSAYLVNLILEQQVTHVHFVPSMLQVFLEEQNLENCRSLKRVICSGEALPVELQERFFARLECELHNLYGPTEAAIDVTYWQCFPNGHLRTVPIGRAIANTQIYILDEHLQPVPVGVAGELHIAGVGLAKGYLNRPDLTTDKFIPNPFSREVGEQGSKGAKILPNSQSLVPNPQLYKTGDLARYLPDGTIEYIGRIDNQVKIRGFRIELGEIEVLLNQCEDVQASCVIAREGTTGDKCLVAYVVPHQHSKPTTNELRQFLKAKLPDYMVPSAFVILESMPLTSNGKVDRRALPAPDLSSEIKDKYVAPRTPIEEMLAQTWSQVLQLPQVGIHDNFFELGGHSLLATQLVSRIRNIFKVELPLRELFAAATLAELAREIEQLQQQDLQLSAPPILPRAENAQLALSYAQQRLWFLDQFEPNSPFYNMSIALRLAGTVEVAALEQSFQQIIHRHEALRTNFITVDGQATQIIQTETNWTVSIVDLKNLSTTKQEIASQQLVQQQAIQPFELATQALVRATLVVLSETEHILLMCIHHIVSDGWSIGLFLQELAALYNAYSQGKSSTLAPLPIQYADFALWQRQWLQGEVLQSQLSYWQQKLASAPTLLSLPTDRPRPSVQTYQGTHQEFALSEELTGKLAKLSQEQGVTLFMTLLAAFDTLLYRYTGTEDILVGSPIANRDRSEIEGLIGFFVNTLVMRTDLSGNPSFSELLGRVREMAMEAYSHQHLPFEMLVEALQPERDLSHSPLFQVMFVLQNAPTSGLELTGLTVSSLPIKGTTSRFDLTLIMQNSPTGLIGVWEYNTDLFDASTIERMTGHFVTLLEGIIANPEERISQLPLLTQLEQQKLLVEWNDTQVDYPQDLCIHQLFEKQVDSTPDAIALIARSANAVVFEDQQLTYYELNYRANQLAHYLQSLGVGSDALVGLCVERSLEMVIGLLGILKAGAAYVPLDPEYPPERLSFILEDAQVSVLLTQQSILDRLPQHQANQVCLDTDAQLISQCSQDNLISDVQANNLAYIIYTSGSTGQPKGIAMNQLALSNLILWHRENLKIPRGAKTLQFASINFDVSFQEIFTTWCSGGTLFLIGEELRRDTSALLGFLQQKAIERMFLPFVALQQLAEVAIGGELVNSHLREIITAGEQLQITPAISQWLSKLTDCTLHNHYGPSESHLATSFTLTNSVETWPLLPPVGRPIANAQIYILDRFLQPVPVGVPGELYIAGVLLSQGYFNRPELTLEKFIPNPFKRSRGAGEQGSRGETFNCDRLYKTGDLARYLSDGNIEYLGRIDNQVKIRGFRIELGEIEAVLSQLDVQASCAMATPAAGIAREDIPGNKRLVAYIVPQKEQKLTVSFVRSFLKSKLPEYMVPSAIVILDALPLTPNGKLDRRALPAPDLHSQLLDKYVAPRNPIEEILSLIWAQVLKVEQVGIHDNFFELGGHSLLATQLISRVRTSLKVELPLRSLFAAPTVAELSQNIQRSQQQDLELIASPILPRAENAELPLSYAQTRLWFLDKLNPNSAFYNFPIALRLVGTLNRTALEQSLQEIIHRHEALRTNFVIVDGKPSQIIQTQINCTLSVVDFKHLSTTEQEIASQQLVKQPFDLANEALVRATLVVLSETEHALLVCMHHIVSDGWSMGVFVQELAALYNAYSQGEPSPLTPLPIQYADFAIWQRNWLQGDVLQSQLSYWQHQLANAPALLSLPTDRPRPSMQTFAGAYQQFALSKELTDKLTQLSQQQGVTLFMTLLAAFDTLLYRYTGTEDILVGSPIANRDRSEIEGLIGFFLNTLVMRTNLAGNPSFSELLGRVREMAMDAYSHQNLPFEMLVEALQPERDLSHTPLFQVMFVLQNAPMSQQLELTGLTVSPLVVKSTTTKFDLTLGMENTATGLVGIWEYNTDLFDASTIERMTGHFLTLLEGIIANPEERISQLPLLTEVEQHQLLVEWTDTQVDYPLDKCIHQLFEEQVQRTPDAVAVVFEDQQLTYHELNSRANQLAHYLKSLGVSTDMLVGICVERSIEMVVGLLGILKAGGAYLPLDPEYPTERLHFMLEDAQVSVLLTQQKLLDRLAQHQAKLVCLDTDWQLISQSSQDNLITETQAANLAYVIYTSGSTGQPKGVLIAHQGLLNLVFWHQNTFKITTLDKATQLAGTAFDAAVWELWPYLTAGASIYLVKSEFLSSLVKLRDWLISKKITISFLPTPLAQELLSLEWPTESLALRTILTGGDKLHQYPSDLVPSQLVNNYGPTENTVVTTSGLVVAKEQDQISPSIGRAIANTQIYILDNNLQLVPIGIPGELHIAGVGLAKGYLNRPELTTEKFIPNPFKRSREAGEQGSRGAKILPNSQSLVPSPRLYKTGDLARYLPDGNIEYLGRIDNQVKIRGFRIELAEIEALLGQHDDVQICCVIAREETPGNKRLVAYVVPQKEVTPTTDELRQFLDDKLPGYMVPSVFVMLESLPLTPNGKVDRRALPAPDLQQELSNYVMPNTEVERIIAGIWQKTLEVEKVGIYNNFFELGGHSLLLVRINQQLQEKFGLEVSIVDMFNYPTIHRLSQYLSTKLNKEDTLIKQNNSRPQSSIETKAFRNQQLQLRQQYLSQRKGKRL
>emb|AAF15892.2 BGC0001028, nosB, NosB
MINSLNTNDFNNSEIAIISLAGRFPKAKDIDSFWQNLYDGVESISRLTDEELITSGVSLDLLNNPNYVKASAVLSDIELFDANFFAYSAKEAELIDPQQRLFLELAWEAIEKAGYDPHTYNGLIGVYAGVGMNRYLVNNLYPHHQLLETVDPLQLTISNDKDFLPTRVAYKLNLTGTAVNVQTACSTSLVAVHLACQSLLNYECDMALAGGVTLSIPQKIGYLHQEGMILSPDGHCRAFDAKAQGTIASSGAGIVVLKRLKDAIADRDHIHAIIKGSAINNDGAMKVGFTAPSVSGQAAVIAEAQAIAGVDAETISYIEAHGTATPLGDPIEIAALTQAFSQTTDKKGFCAIGSLKTNLGHLDTAAGVAGLIKTVLALQNKMLPPSLHFETPNPKIDFANSPFYVNTTLTEWRTNTTPRRAGVSSFGIGGTNAHVILEEAPMFEQGSRGAGEQGRNYQLLVLSAKTASALEKATANLITHLKEHPELDLGDVAYTLNSGRRGFNYRRMLICQDLEDAVKTLSSLEAQQVFSNYTEITERSVVFMFPGQGSQYVNMAREIYQTETVFKEQVDYCSEVLKPLLGIDLRHILYPSEEKIDEASKQLQQTAVAQPAIFVIEYALPKLWQSYGVQPQAAIGHSIGEYVAATLAEVFSLEDALSLVAARGQMMQQLPTGAMLSIPLPADKIKSLLGPELSVAAINQPSQCVVSGSTAAIDTLQNQLAAQGIECRQLHTSHAFHSQMMEPILKAFVERVKKVTLNPPKLPYISNLTGNWITVTQATNPDYYAQHLRSTVLFAQGVEKLLATPEQVLLEVGPGNTLTTLVKRHPDKAATQTVLTSVRHPQEKQSDNHVLFTTLGQLWLAGVNIDWFGFYSHQEHYRLPLPTYPFERQRYWIDPPQKTAWGQLQALPTPSQLWTSLVQGSQNQANTRNVEFNELTYQENRQWLDRLCTAYINSAFRQLGAFSNAEEKYSLENLLAQCHISPRYQQLFSRWLQILVEQGQLQEHEGLFTGLLPCSQDYINEHLEEVRVRFATLSLVDLDLVQRCGENLAAIVVEQEPLEIFNELVYPKENNGSYSESPLNTYYNSILHSSLGQVVKLLPLPQASASAAFSIKSRLEQNNQKSEISLQRKPDIFQPEKLSALHSRPDLPNSYLAPRNEIEQRLADIWEELLGIKQVGIHDNFFKLGGDSLIAVQVLSRIRNIFSIRLSVANLFESPTIAEIAPKLEKQIDPDTSFGASEREEITI
>emb|AAF17280.1 BGC0001028, nosC, NosC
MNIEQLVVDLSKQGVKLWVEGEQLRVNAPKGVLTLETRDLLTKNKAELIFLLHEKNADTDTDFPPIKAERPQNLPLSFAQERLWLLNQLEPDNPSYNEQAALKLHGKLNVVALEQSLNKIIDRHEALRTNFRTINEQPVQVITDSLNLNVPIVDLSELPESEREIACQQLATTEANRPFDLASSPLIRASVVKLTEVEHALVLTIHHIVVDGWSIGVLMRELATIYSAFCNNLSPQLPELPIQYADFAIWQRQWLQTEVLQTQLDYWKQLLKNAPTLLELPTDRPRPPIQTFRGEIQYGEFSVELSEAIANFTRQEGATLFMTLFAAFVTLLYRYTDSDDIVVGTPIANRDRLELEGLIGFFVNTLVLRTDLSGNPSFQQLLSRVRQLTLQAYAHPDLPFEELVKVLQPQRDLSHTPLFQVMFVLQNAPISEVELADLTISSLPAQSATAKFDLTLSMQNTATGLVSVWEYNADLFDASTIERMRGHFQTLLEGIVANPQEQISQLPLLTEIEQQQLLLKWNDTGVDYPQDKCIHLLFEEQVELTPDAVAVVYENQHLTYHELNCRANQLAHYLKSLGVKADVLVGICVERSLEMVVGLLGILKAGGAYLPLASDYPTERLRLMLEDAQVSVLLTQQKLIDRLPEHTAQRVCLDADWQVISQLSQDNLIPETQATNLAYVIYTSGSTGQPKGVLIAHQGLLNLVFWHQRTFKITTLDKATQLAGTAFDAAVWELWPYLTAGASIYLVKPEILLSPVDLQDWLESKKITISFLPTPMAEQLLSLEWPESTTLRTMLTGGDKLHRYPSGLLPFQVVNNYGPTENTVVSTSGLVVSNGRDNNISPPIGRPIANVEIYILDSYLQPVPVGVPGELHIGGAGLARGYLNRPQLTQEKFISNPFKRSRGAGEQRSRGETFNSNRLYKTGDLARYLPDGTIEYLGRIDNQVKIRGFRIELSEIEAVLSQHSDVQLSCVIAREDTPGDKRLVAYVVAHQDCKPAISELRQILKAKLPDYMVPSAFVILKSLPLTPNGKVDRRALPKPDLDTTILEKYVAPRTPIEEMLALLWAQVLKLELVGIYDNFFELGGHSLLATQLVSRIRTWFKVELPLRELFASATVVELAQSIGRLQQQDLELSTPFITQRAENAQLLLSYAQQRLWFLDQFEPNSALYNIPLALRLVGTLNQVALEQSLHEIIARHEALRTNFVTVNGKPSQIIQTQTNWTVSVVGLKHLSTTEQEIATQQLVRQQAIEPFDLANQVLVRATLLVLSETEHILLVCMHHIVSDGWSMGVFLQELAALYNAYSQAQPSLRDATRSLLPRRGTPLAPLPIQYADFALWQRQWLQGGVLQSQLNYWQQQLKDAPALLSLPTDRPRPAVQTFAGAHQEFALSQKLTQGLIQLSQKQGVTLFMTLLAAYDTLLYRYTGTEDILVGSPIANRDRSEIEGLIGFFVNTLVMRTNLAGNPSFSELLTRVREMAMEAYTYQNLPFEMLVEALQPQRDLSHTPLFQVMFALQNVPLSGVELVGLRVTPLMPESRTAKFDLNLFMQNTADGLVGVWEYNTDLFDASTIERMTGHFVALLEGIIANPEQQISQLPLLTEVEQHQLLVEWNDTGVDYPQDLCIYQLFEEQVQRTPDAVAVIFENQQLTYYQLNCRANQLANYLQSLGVSADVLVGICVERSIEMVVGLLGILKAGGAYVPLDPDYPQQRLSFILDDAALPVLLTQQSLLESLPEHTAQVVCLDSDRQLIEQHSRENPLTGSKPENLAYVIYTSGSTGQPKGVQVSHNCVVNFLASMSHCPGLTDSDTFCAVTTISFDIAALELYLPLIVGAKVVVVGREVASDGARLLLELQHSSTTVMQATPATWQMLVASGLSTQQLGMKLLCGGEALPPQLAHQLLETGAQVWNLYGPTETTIWSSICQLRNESTQLEARSAIASGAALRAIAPIGRPIANTQFYILDSHLQPVPVGVAGELHIGGLGLAKGYLNRPQLTQEKFISNPFKRSRGAEEQGSRGETFNSDRLYKTGDLARYLPDGNIEYLGRIDNQVKIRGFRIELGEIEAVLSQHEDVQASCVIARQDNPGDKRLVAYLVAHQDCKPAISELRQFLKAKLPEYMVPSAFVILESLPLTPNGKVDRRALPKPDLDTTILEKYVAPRTPIEEMLALLWAQVLKLELVGIRDNFFELGGHSLLATQLVSRIRTWFKVELPLRELFTSATVFELARSIEQFQQQDLELVSPPILPRAENAELPLSYAQQRLWFLDQFEPNSAIYNIPMALRLVGTLNQVALEQSLYEIINRHEALRTNFVTVNGKPSQIIQTQTNWKVSVVGLKHLSTTEQEIATQQLAQQQAIQPFDLANQALVRATLVVLSETKHILLVCMHHIVSDGWSMSVFLQELAALYNACSQAQTSPLAPLPIQYADFALWQRQWLQGDVLQSQLSYWQQQLKDAPALLSLPTDRPRGPVQTFAGGHQEFALSVELSNKLTKLSQEQGCTLFMTLLAAFDTLLYRYTGTEDILVGSPIANRDRSEIEGLIGFFVNTLVMRTNLAGNPSFSELLGRVREMAMEAYTYQNLPFEMLVEALQPHRDLSHTPLFQVMFALQNVPLSEVELPGLSVTPLMAESITAKFDLTLLMQNTGNGLVGVWEYNTDLFDASTIKRMSGHFVTLLEGIVANPEQQISQLPLLTQIEQHQLLVEWNDTGVDYPQDLCIYQLFEEQVDSTPDAVALEFENKQLTYQQLNSRANQLAHYLKSLGVSADVLVGICVERSIEMVVGLLGILKAGGAYVPIDPNYPQERIRFMLQDCGAKVLLTHSQLKLGAGDWGSGTGNKETFPQSPSILYLDRDNFANQSTENPSRQSQPDDLAYVIYTSGSTGKPKGVQLPHRGLSNYLHWAKDYYAVAQGQGTPVQSSLSFDATITSLYLPLICGRTTILVREKQELQLLADIVKQNNHLSLVKITPSHLEILNQQIEPDTMPNRVNAFVLGGEALHANQIIPWLTHAPDTRLINEYGPTEAVVGCCVYEATGKRDLAGDLLIGQPIANVRIYILDNQNQLLPVGIPGELCIAGAGLARGYLNRPELTAEKFIELDLFGKKERIYKTGDLARWLPDGNLEYLGRIDNQIKIRGFRIELGEIEALLNQHDDVQASVVTAREDTPGDKRLIAYVVPHQHCTPTINELRQFLKAKLPDYMVPNAFVMLESMPLTPNGKVDRRALPAPDLHSEGTEKYVAPRTPIEEILAQIWSQVLKVEQVGIHDNFFELGGHSLLATQVVSRIRDRFKVQLPLHELFNAPTIVELAPLIGKLQQQNLDLTVPRILPRSKR
>emb|AAF17281.1 BGC0001028, nosD, NosD
MMTEELPLSYAQQRLWFLDQLEPNSAIYNIPLALRLVGNLNRAALEQSFQEIIDRHEALRTNFITVDGKPSQIIQTQINWTVSVVECEHLPPSEQEIATQQLVQQQAIQPFDLAEGALIRATLIVLSKTEHILLLCMHHIVSDAWALGVFVQELAALYNAYSQGEPSPLTPLPIQYADFGIWQREWLQGEVLQNQISYWQQQLKDAPALLSLPTDRPRPAVQTFAGAIQEFALSVELSNQLTQLSQKQGVTLFMTLLAAFDTLLYRYTGQLDILVGSAIANREHSEIEGLIGFFVNTLVLRTDLSGNPSFSELLSRVRQIALGAYSHQELPFEMLVEALQPERDLSHPPLFQVMFVLQNTPMSGVELAGLTISSLPPQSTIAKFDLTLSMHNSAAGLVGIWEYNTDLFDASTIERMSGHFVTLLSGIIANPEERISQLPLLSQTEQQQLLVEWNDTQADYPVDKCIHQLFEEQVELTPDAIAVVFENQQLTYRQLNCCANHLAHYLQSLGIKPDTLVGICVERSIEMVVGLLGILKAGGAYLPLDPEYPTERLVFMLEYAQVSILLTQQRLIDRLPEHQAKLICLDETWEQIAQNNQDNPISEVKAFHLANLIYTSGSTGKPKGVMVEHKGLCNLAQAQIQTFGLTSDSRVLQFASFSFDASISEILMALGSGATLYLGTKDSLLPGKPLIEQLSNHCITHITLPPSALAVMPGSELSALQTIIVAGEASSAELIRQWSAGRNFFNAYGPTEASVCATIAKCTEDDNKISIGKAIANVQVYILDEYLQPVPIGVPGELHIGGLGLARGYLNRPELTKEKFIPNPFKGAGEQGGRGAEILPNSQSPIPSPRLYKTGDLARYLPDGNIEYLGRIDNQVKIRGFRIELGEIEELLNQHSDVQAACVIARQDNPGDKRLVAYVVGHKQHPPTISQLRSFLSSQLPQYMIPHAFVMLESLPLTPNGKVDRRALRAPDSREGLEISFVAPRTPIEEMLTQIWTQALKVDQVGIYDNFFELGGHSLLATQLVSRIRTWFKVELPLREFFARKTVAELARSIEQLQQQDLELVSPPILPRVKNAELPLSYAQQRLWFLDQFEPNSAIYNIPMALRLVGTLNQVALEQSLYEIINRHEALRTNFVIVDGKPSQLIQTQTNWTVSVVDLKHLSTTEQEIATQQLAQQQANQPFDLANQALVRATLIVLSETEHVLSVCMHHIVSDAWSMGVFIQELAALYNAYSQGEPSPLTPLSIQYADFAIWQRNWLQGSVLQTQLSYWQQQLKDAPALLSLPTDRPRGSVQTFAGGHQEFALSVELSNKLTKLSQEQGCTLFMTLLAAFDTLLYRYTGTEDILVGSPIANRNRNEIEGLIGFFVNTLVLRTDLSGDRSFNELLGRVRLMAMDAYAHQDLPFEMLVEVLQPDRDLSHTPLFQVMFTLQNVPMSEIELADLTISSLPVESATAKFDLFLSIQNTGNGLAGVWEYNTDLFDASTIERMTGHFVTLLSGIVANPEERISQLPLLSQTEQQQLLVEWNNTLTDYPRDQSIHQLFEEQVERTPNAVAVEFVDERSEASRRVNQQLTYQQLNCRANQLAHYLKSLGVTADVLVGICVERSLQMVVGLLGILKAGGAYVPLDPNYPQERLAFMLEDAQVSVLLTQHSLLDRLPQHQASQVFLDTDWQMISQLSQDNLISGVQTNNLAYVIYTSGSTGKPKGVALNQLALCNLILWQLQNNTISTGAKTLQFAPISFDVSFQEIFTTWFSGGTLFLITEELRRDTSALLGFLQQKAIERLFVPFVALQQLAEVAIGGELVNSHLREIITAGEQLQMTPAISQWLSKLNDCTLHNHYGPSESHVIITFTLNNSVETWPLLPPIGRPIANTQIYILDKYLQPVPVDVAGELHIGGVSLARGYLNRPELTQQRFIPNPFSTDPDSRLYKTGDLARYLPDGNIEYLGRIDNQVKVRGFRIELGEVEAVLSQHGDVEGCCIIAREDTPGDKRLVAYVVAHQHCIPTISELRQFMKAKLPEYMVPSTFVMLEEMPLTPSGKVDRRALPAPDLHSSNSDKYVAPRNQVELELTQIWSRILKVDKVGVKDNFFDLGGHSLLTPYLMAQIKKQFGKDIAIASLYQNPTIEQLATIVPFDSDSKSGSPLVILQAHGSKPPLFCLPGAAGYPFYLYDLARCLGSDQPFYSFQAIAPGEAGELITQVEDVAARYIQELLVVQPQGPYFLAGHSFGGKLAFEMAQQLLRKGHKVALVAILDTTAPFHQKNLSAFDLDNTKWLAELADTIEVVYGKKMDCSVDTLQSMVWEDQLKYVLERLKNADILPPDDEITQLNNMVQLLKANAVVNYVPQEIYPTKITLLRAKENIVKVDESNGEVLSDILQDLHWGWRKFSAEPVDVHFVPGNHVTMMNLPHVQVLAEQLKACIEQAEEVRGDGYKPERMSEKFFLYTPNPSRSP
>emb|AAF17282.1 BGC0001028, ---, Putative uncharacterized protein
MTATSNQIKSKVWDKKKEYPLTTESLRMLLENRIPLIRLKEFATPQECEMLVNQAELLNFDCYQNVNPKIERIGITVFEYNRISKAAYFQAVERTTKLRNCIMAASFNPLERLMVKIRECTGATVRIASEPLYGSYYAGLIRKIEQGTQLHIDYAPLEQSKWEIGTVIYQLSWNLYLKFSPSNHGQTRIYDRQWQPGDEQYKLDSYGYGDTVIADADAIAFQPYVGDVFIFNTRNYHTVEPMDGQRVTFTSAIGLLPNGEIILWS
>emb|AAF17283.1 BGC0001028, nosE, NosE
MPLAAVMTAPNQPVEVQQLPDPILEKGGIILETLYSEVCGTDVHLLHGRLEGVPYPIIPGHFSVGRVVETGGAVSDVNGKLIQPGAIATFLDVHETCYNCWYCLVAKASTRCPQRKVYGVTYSAKDGLLGGWSELIYLKPGVKVLTLPEEVSPKQFIAGGCALPTALHAIDRAQIQIGDVVVVQGCGPVGLSAAILALLSGAGKVIVIDKFESRLVVAKSFGVDETLAIKADDPRQHIERVLELTNGHGADVTIEATGIPIAVKEGLNMTRNGGRYVIVGHYTNTGEILINPHLEINLKHIDIRGTWGIDFSHFYRMIELLKRHSDSSKNIAWSSIISRSYTLKEINQALADVEQGSVLKAVIQPNLS
>emb|AAF17284.1 BGC0001028, nosF, Pyrroline-5-carboxylate reductase, EC:1.5.1.2
MLEDLQIAFIGGGTMGEMIISRLLSTKIVPKADLIIVSDPVSARCLHLEREYGVRTTTSNIEAVLGVSIVILAVKPQILAEVLGMLKDKIPPNALVISIVSGASISSLCQGLNHPAVVRTMPNIAVQVGHGTTVWSASSSVTEIQRSHTQIILQALGKEFATQNEHYLDMATALSSAGTGFVFLYIEAMIDAGVQMGLTRTQAQELTLHTIAGSVELMFQTHEHPAVLRNKVTSPGGVTAAGLYELEKGGMRTVISNAVLAALSRTQQLGNIS
>emb|AAF17285.1 BGC0001028, nosG, NosG
MPTQVVQAQPSKNVFSDFIQFWENAKAIAGPYWYPTKPGQRAFSDVIRAWGMLILLILLIIAFVGVTAFNSFINRYIVDIILQEKDYSKFINIIYFYAAGLVLVTLLLGFSRFVRKQIALDWYKWLNNQILDKYLSNRAYYKINFKTDIDNPDQRLSQEIEPITSNALNFSATFLEKVLEMITFAIIIWSISQQIAIALIIYTIMGNFIAVYLNQELNSINQAEIESKADYNYCLTHVRNHAESIAFFRGENQELNILERRFSKLIANIKRKIDWERNRDIFNRAYQVAIELFMLFILAPLYIKGEIDFGQVEQASVASFMFATALGELITAFGSSGNFSSYVERLAEFSSALEDVTKQPENVSTLKIAEENHLAFENVTLQTPNYEQVIVEDLSLSVQPGEGLLIVGPSGRGKSSLLRAIAGLWNAGTGRLVRPPLEEVLFLPQRPYIILGTLREQLLYPNTSRQMTDAELKEVLQQVNLQNLLSRVDGFDTEVPWENILSIGEQQRLAFARLLITHPSFTILDEATSALDLQNEGSLYQKLQSTKTTFISVGHRESLFDYHQWVLELSQDSSWQLVTVQDYRNQKAINIQSAPNNESQNQSQILTETITSEKLTHKEISELTNYSISTIRSKASKGDSITTRDGLTYRYDKNSSVLKWLRV
