# Supplementary material for: Assessing in silico the recruitment and functional spectrum of bacterial enzymes from secondary metabolism
Source: BMC Evol Biol. 2017 Jan 26;17:36. doi: 10.1186/s12862-017-0886-2 (PMC5270213; doi:10.1186/s12862-017-0886-2)
Supplement: Additional file 5: — 1005 multiple Fasta files (one per BGC that comprises enzymes) containing the sequences of the data set enzymes SM*. The BGC are named according to MIBiG nomenclature. (ZIP 6333 kb) [file 12862_2017_886_MOESM5_ESM.zip › BGC1029.fa]

>emb|AEU10996.1 BGC0001029, ---, ResB-like protein
TLKNSASTEIKWWSVPGRFLRRELLPVLTDLRLAIALLLIIALFSISGTVIEQGQSPAFYQSNYPEHPALFGFLTWKVIQVVGLDHVYRTWWFLALLVLFGTSLTACTFTRQLPALKAAQKWKYYEEPRQFQKLALSAELDTGSLNTLTQVLQNRRYKIFQEKDDILYARKGIIGRIGPIIVHIGIVTILLGGIWGAMTGFLAQEMVASGDTFQVKNIIDAGPLAAAQIPKDWSVKVNRFWIDYTPTGGIDQFYSDMSVLNNQGVEVDHKKIFVNQPLHYHGVTFYQTDWGLSSVRVRINNSPIFQLPMAPLETNGKGRIWGTWIPTKPDLSQGVSLLAKDLQGMVLIYDATGKLVNTVRTGMSTQVNGVTLKILDVVGSTGLQIKADPGIPIVYTGFALLMLGTMMSYFSHSQIWALQKGDRLYIGGKTNRAQVAFEQEVLEILNRLTSPPQSESLPANPH
>emb|AEU10997.1 BGC0001029, ---, Phosphate-binding protein
MPTQLPSQQKARLLPLIAVLLSIASCTADGKDIKSVSLIGAGASFPSPLYQRWLLDYNQQNPNVKINYQSIGSGAGVQHFINGTVDFAASDVAITNEQAAKIKRGVIALPITAGSVVLAYNLNTETSTSPNFANVPNNLKLPRQVYIDIFLGKITNWNDPRIAVANPGVNLPDLPIIVVHRTDGSGTTSVLTQHLNAISPEWKSKVGAGKSISWPVGIGAKGNEGVTAQIQQIPGAIGYVEYIYATENKLSIAALQNKSGKYITPTPESASKTLETIKLPANNLIAFTPDPQDANSYPLVTYTWLLAYHQYQNPVKAQALKEFVYWASTEGQKSSLELGYIPLSKKVVIQVQSAANKIVATSQ
>emb|AEU10998.1 BGC0001029, ---, Putative uncharacterized protein
MTNSLLLEDIPESERTPLVEWLLKIIAQQQLVIEQQRDTIAKLEAKVSQLEEKVGNLDEQILAAKKLKGKPKIRPSTLNQTQAPTARENKRAGSEKRSKKTSFVADEERVIEPLELPEGAKFNGYREYDVQDLVVKRHNIRFLLAEYVTCDGKTIVGKLPEEYQGHYGVTLRGFVLYQHHQCRVPQTLILEQLTELGIDISAGQVNRILICNKESFHAEQSQVLRAGLETAEYVHTDDTGARHQGQNGYCTVIGNDVFTHFSSTNSKSRENYLRILRGQNQDFILNEYSHSYLLTQQLPQCHLVKLQFSSVVICQGEAEWLVYLHGLGITSQQAVKVLTEAALLGSAIEHGLSPQMIILSDGARQFDILVHALCWIHMERGIRRLKGVTAQQLIEIEEVQDSLWEYYHQLKAYQNNPFELEKQRLVERFDEIFGKRYARHNGLNLALQQFCTHKEELLRVLDAPQLPLHTNAAEADIREYVTRRKISGGTRHDDGRRARDTFTGLKKTCRKLAYSFWQYLMSRLRGDDTVPYLPDVIRAKATVKTEVFSILIEAATPT
>emb|AEU10999.1 BGC0001029, queF, NADPH-dependent 7-cyano-7-deazaguanine reductase, EC:1.7.1.13
MSNISPETVSQTSPEIKYGEREIAEGKLITFPNPRVGRRYDINITLPEFTCKCPFSGYPDFATIYISYIPDERVVELKALKLYINSYRDRYISHEESANQILDDFVAACDPLAVTVKADFTPRGNVHTVVEVRHQK
>emb|AEU11000.1 BGC0001029, ---, Putative uncharacterized protein
MEQWQKDLIEVVEVVADEVERFFLGMNDMVDAFFELTEEITEQIESSIATEVDLYLQDIAEPILDIYWELEDIVADVDSGFPYSVEPTAEQNPACIGCRNYHGNVYSGNLLVCGIHPHGWDDANCPDWEQED
>emb|AEU11001.1 BGC0001029, ---, Putative uncharacterized protein
MPGFGDIVQKAFYLGVGLASYAGEKAGGKLAEVRSQAQKLADEMVAKGEMTTDEARRFVEDMMKQVQQPQGSGEASETTPASEPRRIEILEEDEEPTVKEAAPENVDQLRQQVLDLQEELKKLQRD
>emb|AEU11002.1 BGC0001029, ---, Putative RNA ligase
MNSSQSRFFLALLPPQEIQEYANQIKQYFADNYASSGAQKSPPHITLQPPFEWADTNLSLLEATLKEFSTQQIPVPIVLSGFAAFAPRVIYIDVVRSPELLTLQADLMSSMEKNLGIVDSVSKTRSFTPHITVAFRDLTRKNFHAAWPEFEKRQLHFEFTADKLTLLIHDSRRWNIKSEFSLVRF
>emb|AEU11005.1 BGC0001029, npnA, NpnA
MQLDDYNQSLANSSNKSFTHREIEVAIQSSLIVDDCVVIERYTENFNHELVAYVVPSGIFTREKLLSHIETIVTDEYIPRAIVLVSTLPLTASGKIDETALNNLEIKDTDLVERWSEEIHSLPEIKQVSVVIQEHLKQQSSLRLSDLLPDWKTVINEENNTSANFHFSRPTITHNPNSSNLAISHGGELKRLNNFPKLLSEALQKTAREFPEKELIYIQSDGCEIIQSYKNLLLDAQKILAGLRKLDLKPLDKVIFQIDISQDFIPAFWGCILGGFIPVPVSVAPAYEQVNSAVNKLHNAWQMLDQPIVLTSSKLAPSIRALPALLNIENFQVETVDNLRQNQPDSNIHQSQEDDLALLLLTSGSTGFPKGVMLNHRNLLSMTAGTAQMNNFDSQDIVLNWMPLEHVGAIVFLGLMAVDLGCQQIHVSTEYILQNPIRWLELIQQYKASISWAPNFAFSLLNERANDINQRSWDLSSMKFLVNAGEQIVPKTARSFLKLFQTYNLPPTAIHPAFGMSETCSGITWSDGFSLSTSSDDMSFVELGPPIPGASIRITDENNQIVTEGVIGKFQVKGSSVTSGYYKNPQRNREAFTEDGWFNTGDIGYLKAGRIVLTGRDKDDIIINGINYYSHEIESLVEEVEGVEISYTAACAVRLFGNNADQLAIFFSSAVSEPTLLKELLKKIRGAVVKNIGVNPNYIIPVKKNIIPKTAIGKIQRPQLSRMFEAGEFDNIIQQFGINLDNPNLLPNWFYRQIWRQKAPVTQISAINGNFLVFIDQLGVGEYLGAEFQKHGQKWVGVEVGVDFRQLSSNRYEIAPNNPEHYQLLLSALAANNFQIDNILHLWTYDARISEISSLESLEQAQTLGVYSLLFLVKALAKIEKFDRAIALTTVSSYTQFTSHSDEIAYEKSPLVGLLKVIDQEIPGLTSRHLDLSVDEPAVNAGQILQEISVLPCESEVAYRQGQRWIPRLEKVDFSPQSKPDFAFKSGGMYLISGGLGGVGVEIAKYLLKHYKARLLLVGRTHLPEKSDLHTDAEKSSVVAQKIAVYEELEQLGGKIIYEAVDVCDLPRLQQIVEQAQSRWGCELDGVLHLAGTYQERSLLEENHQSWSTAIRAKVSGAWVLNQLLKDYPQAAMISFSSVSRCLGGATVGTYVAANQFLESFAHYQRSQGLKSYCFSWSLWDAIGISQDQQRSKLAQTKGYCAISARQGLYSLLIGLHHNQAHLLIGLDGSNRHIRGYVEDTYALEKLTAYFTVSDNSSIEERLSQLRVRDRFGTPSTCNFVQLQKMPLTTTGIIDRDKLIKGDLREPSNEQAQPTSDIERQVAQIWQEVLGLEEVGIDDNFFELGGHSLLLVQAQSKLQESFQIPVSIVDMFKYPSISALAKYLSQGQTESPAVLQGQKRAKVRSSRQSVGNADIAVIGMSCRFPGANNIDEFWQNLANGVESISFFTEAEIIAAGVDPTLVKNPNYVKAKPILSDVESFDADFFGYSSREAELMDPQQRLLLECAWESLENAGYNPLTYNGAIGIYAGAVMNTYLLNNVYPNRHQLDVNDNLQVATMDSMGGLQLMVANDKDYLTTRISYKLNLTGPSVNVQTACSTSLVAIHMACANLLSGESDMVLAGGVSINAPQKVGHLYQEGMIVTPDGHCRAFDAQAQGTIFGSGVGLVVLKRLQDAIADQDHIYAVVKGSATNNDGGTKVGYMAPNGDGQTAVVTEAMTMAGVDAETIGYVEAHGTGTPMGDPIEIGGLTQAFRASTQSKNFCGIGSVKTNVGHLQIASGVVGFIKTVLSLYHKQIPPSLHFEQPNPQLDLPNTPFYVNTTLKDWHTQDYPRRAGVNSLGIGGANAHVILEEAPEPLVVNNEFERPYHLLTLSAKSEEALAQLRHRYEEFLISNTDVSIADICYTANVGRSHFNHRLAIVANSREQLLEQLASHGKTSQIGKKPPKIAFLFTGQGSQYINMGRELYETQPLFRQTLEQCNEILRPYLEHSLLEVLYPQGKQGSRGAEGAEEAGEQENNHSSSVAAFINQTAYTQPAIFAVEYALYQLWKSWGIEPDVVMGHSVGEYVAACIAGVFSLEDGLKLIAKRGQLMQQLPDGGEMVSLIASEEQVREIIAPFHNKVSIAAINSSESIVISGAREDIASLKLQGIKTKQLQVSHAFHSPLMTPILAEFEQVAKQVTYNQPQIPIISNLTGQLADEKITTAEYWVNHISQTVQFALSMETLQNYGIFLEIGSKPTLLGMGRECLPDSESQWLPSLRPGVSEWEQILLSLAKLYVAGVQVNWSEFERDYARQKVALPNYPFQRQRYWIENIPSQNQVQKSPKLHPLIDKKLQLPLSKEILFESQFSTVTLPFLAEHQVYNQIIVPGASHLSLLLGAANLTFGSEACLLENIVFPQALAIPQGEARTLQLVLSPQGNSKSFQLISFDSTAESEINQWLVHATGKISPSIPTTSQNIDIQQIKARCTQQITALEIYQNWQKREIQLGASFQWLDSISFGDGEALAQIKWLSVGNEQQEYQLYPGLIDSCLQLTGIFFPSEDTFVPFAIESFRFYQRPQIGQLWCHAVRRQQHNSIVDKIIVDIKLFDIKEQLIAEIVGMEAKKVTRQLLLPSHNVDITDWLYEVAWQEVDKKQSTPNFSGNWLIFADSQGLGQQLSEQLQNFGVNCTLVSAGVKYEKIEQQHYHIDSSQAEHFQKLLYDIGSQEQQLGIIYLWGIAQNENNLPDAELKNCGSVLHLVQALTQVSWQVSPHLWLVTQGTQAISSISEPLQLSGSSLWGLGRVIATEHPEFQCVRLDLSLQGTQQQHLQALLLELSAADKEDQIAIRQNKRYVARLVRRVAKQQLSPQPVQLKISEYGVLDNLSLVEMKRRSPQINEVEIQVQVGAVNFRDVLNALGMLKEYYAEKMGITQASDLTFGFECAGIITAVGDNVNHLQVGDEVVAWVTTHDALSSFVTLPATTVVKKPTNLSFSQAATTPLAFLTAQYGLHELAKIQPGERVLIHAATGGVGQAAVQIALSAGAEVFATASIHKWEFLKSMGVKYVMNSRSLEFVDEVMDLTQGQGVDVVLNSLNGEFIPKNLQVLSHGGRFVEIGKVGIWDESQVRAIREDVSYFPFDLGEVHQKHPSLIPSMLQQLMAQLQTGTLRPLPQTVFSAGQVVDAFRYMATAKHIGKVLISMPPMNQGQLSIQTDASYLITGGNGALGLEVAGWLVEKGARHLVLTGRRDLSVAAKERISSFEQLGVKVLVVKADVSEAAQMLEVLDKINSQLPPLRGIIHAAGVLDDGVLKQQSLERFRQVMAPKVSGAWNLHTLTQHLPLDFFVCFSSISSLFGSGGQGNYAAANALMDGLAHYRQSLGLPGLSINWGAWSQVGMAARLDSGDQNRLQSLGIGTIAPQQGLAVLEQLLSQSSAQVTAIPIDWGQFLSKSASSSPFFANFTQTIAKIADKSEFRAQLAAAKNSDRKKLLIDHLCSQVAQVLGRNLSTQDLQQGFFELGIDSLTAVELRNRLQNSLDYPLPSSLTFDYPTVTVLADYLSQEVLAIADASIAQPVSEFSDLSIALDELSESEIEKLLAQELAIIQEGKGLLSENSVNTDRQSLMKKALLELKEMKSQLEAVERAKKEPIAIVGMGCRFPGGANNPEAFWQLLRDGVDAVTEVPANRWDINAFYDPDPETPGKMYSRYGGFVSQLEEFDAQFFGIAPREAVSLDPQQRLLLEVSWEALENASIKPSELLGTQAGVFVGICGNDYLQRLLSREATEIDAYQVTGNAHSVAAGRLSYILGLNGPSLAVDTACSSSLVAVHLACQSLRHQESDLAIAGGVNLLLSSEISINFSKARMLAPDGRCKTFDAAADGYVRGEGCGVIILKRLSDAIKDKNQILALIRGSAVNQDGRSSGLTVPNGSLQQAVIRQALANGGVEPSEISYLEAHGTGTSLGDPIEVGAMSAVFGKNTDQPLTIGSVKTNIGHLEAAAGIAGIIKVVLQMQHQEIAPHLHFQDPSPHINWENLPLIVPTQKTNWQTAEKPLLAGVSSFGFSGTNAHVVLEQPPTIEPITPEVERPLHLLTLSAKTQSALEQLAFGYQNYIQTHSDVAIADICYTANVGREHFNHRLAIVVNSREQLLKQLTTKNISNHVKQLPKIAFLFTGQGSQYINMGRELYETQPLFRQTLEQCNEILRPYLEHSLLEVLYTEQNSSLLNQTSYTQPAIFAVEYALYQLWKSWGIEPDVVIGHSVGEYVAATVAGVLSLEDGLKLIAQRGQLMQQLPDGGEMVSLIASEEQVRKIIAPFHKTISIAAINSSESIVISGAREDIALLNLQGIKTKQLQVSHAFHSPLMTPMLAEFEQVAKQVTYNQPQIPIISNLTGQLADEKITTAEYWVNHISQTVQFALSMETLQNYGIFLEIGSKPTLLGMGRECLPDSESQWLPSLRPGVSEWEQILLSLAKLYVAGVQVNWSEFERDYARQKVALPNYPFQRQRYWMEAKKVTRQLLLPSHNLDVTDWLYEIDWQAVEKEQSTANLRGNWLIFADTQGLGKQLGEQLQNLGGNYTLVSAGVKYENVDRQHYQIDPSQAEHFQKLLYAIGSQQKLGIIYLWSITQDESNLPDAELKNCGSILHLVQALAQFSWQVSPHLWLVTQGTQAISSISEPLQLCGSSLWGLGRVIATEHPEFQCVRLDLSVQETQQQHLQALLLELSAAEKEDQIAIRQGKRYVARLVRRVAKEQLSPQPVQLSIQADASYLITGGNGGLGLEVAGWLVEKGVRHLVLTGRSPVSVAAKERISSFEQLGVEVLVVKADVSQVAEMVEVLEKINTQLPPLRGIIHAAGVLDDGVLKQQSLERFRQVMAPKVSGAWNLHTLTKHLPLDFFVCFSSISSLFGSGGQGNYAAANALMDGLAHYRQSLGLPGLSINWGAWSQVGMAARLDSGEQNRLQGLGIGAIAPEKGLAVLEQLLSQSSAQVTAIPIDWGKFLSKSATSSPFFANFTDTFVKSAEKPQFRTFLEESNPSDRQKLLIDYLCSRVTQVLGGNLSQTLDIEQGFSELGMDSLTATELRNSLQKSLACSLPSSLTFDYPTVTKLADYLAQEVFLWNQAGELDVGSQIMNHQHVLTNSELEDLSEHEAEALLLEKLASINY
>emb|AEU11006.1 BGC0001029, npnB, NpnB
MSSQVSQPISPIKRALRAVEDLQAKLEAVERAKKEPIAIVGMGCRFPGGANNPEAFWQLLRDGVDAVTEVPANRWDIDALYDSNPTTPGKIYTRYGGFVSQLEEFDAQFFGISPREAVSLDPQQRLLLEVSWEALENASINPSQLAGTQSGVFVGISGNDYLQRLWASEATEIDAYQGTGNAHSVAAGRLSYILGLTGPSLAVDTACSSSLVAVHLACQSLRNQESDLAIAGGVNLLLSSEISINLSKARMLAPDGRCKTFDATADGYVRGEGCGVIILKRLSDAIKDKNQILALIRGSAVNQDGRSSGLTAPNGPSQQAVIRQALANSGVEPGEVSYLEAHGTGTSLGDPIEVGAMTAVFGKNRLKDEPLTIGSVKTNIGHLEAAAGIAGIIKVVLQMQHQEIAPHLHFQDPSPHINWENLPLIVPTQKSDWQTAEKPLLAGVSSFSFSGTNAHLVLAQPPTVEPVTPAVERPLHLLTLSAKTEPALRKLAEKYVTYLQDHPRVSIADISYTANIGRSHFLHRLAVAAASTESLEKELMTFGAGGETSVLSSHQLIQPKRPKIALLFAGQGSQYVGMGRQLYETQPTFRKALDRCDEILRPHLGKSLIEILYAEEGATSLLDQTAYTQPALFALEYALYELWRSWGIEPAAVIGHSVGEYVAATVAGALTLEDGLKLIAPDWGQLMQSLPQDGAMAAVFAPESQVRAAIQAYIPEVAIAGINSPKNTVISGTAEIVHQITAKLQAEGIEVRNLKVSHAFHSPLMEPILDSLEEVASQVSYQAVKIPLISNLTGQMLQPGEMLNARYWRNHAQEAVQFMTGVNTLLEKDFDIFLEISPKPTLSRLGKQCQSKSSAVWLSSLAPQQEDWLLLLKSLSTLYLQGVEINWRGFDQDYSRSLLSLPTYPFQRQSYWIEEEAREQGAGSRGKGSEESEVIYPRSQQELPPASSLKDNKIPLTLGQATSTPFDFPARSYANAQGKSLSTSQGIAFTECESQPYSSSYSALSTPKSTLSTPNSALSTPNSTLSTVKPTTINGKYMAVNGKEPKTQVDVAQRDSRREEIIETLQTLVGSLLQVAPTDVNIYAPFLEMGADSIMMVDAVQRIENIYGLKIALRQLFEELATLDALATYLHQHLSPIPPQALPAQQVPPAVSLQASSAQQVSPAVYPQASPVVQVLPEPTPISQPPISPQQPKQVETAVSATALERIVGQQLQYQFQLMSKQLDILQNKSIAQQPEFVVLESPQEEQLSQTGNGKHTPEQPVLPVSQQPKIQTVAPLKPTTPTQISSPWGPKKPPTSGLNPQQQQHLDALIERYTRRTKTSKKLVESARPFLADSRASVGFRLSIKEMLYPIVADRSLGSRIWDVDGNEYIDMTMGQGVTLFGHKPPFIMAALEAQIQQGIHLNPRSPLVGEVAQLFTELTGMERVCFCNSGTEAVMAAIRVARAATGRTKIALFEGSYHGHADATLVRRQIIDHEQRSLPLAVGVPAGVVEDVIVLEYCSPQALEFLQVHAHELAAVLVEPVQSNQPMLEPRDFLHSLREITARTGTALIFDEMITGFRSHPGGAQALFGVRADIATYGKVVAGGLPIGVLAGKSQYLDSIDGGVWNYGDSSYPQTERTFFGGTFCQHPLAMVAARAVLQHIKEQGPGLQQQLSDRTSKLAATLNAYFQENEVPIQIEHFSSFFRFALTGNLDLLFYQMVEKGIYVWEWRKHFLSTAHTEADISQFIQTVKDSVEELRKGGFLPAKKLWVSSPTTNPEFLTHGVGGVGSVGGVGGVGNGNGHHTTATSADLAQKKITKGFWERHRSAPTNLEFKVSYNPQKPVKFSLYYFGSYEAEFSANKYDLLFEGAKFGDRHNFTAIWIPERHFHAFGGFSPNPAVIAAALARETQQIQLRSGSVVLPLHQPIRVAEEWAVVDNLSQGRVGISFASGWHPHDFVLAPQSFGKHRELMFQEIETVQKLWQGESIEMLDGTGKNIRVKTYPMPMQSKLPIWITIVNNPDTYIRAGEIGAGILTNLMGQTVEDLAQNIALYRESLARHGYAPESGNVTVLLHTFVGTDLEQTREQARTPFGNYIKSSIGLLQNMLKSQGLQVDLEQLTEEDRDFILSSAYQRYVQTSALIGTPDSCRQVIDHLRAVGVDEVACFIDFGVDENAVLANLPHLNTLKELCTQPNVYTIPLIEAQKQLWILAQMGEDRSVAYNESVTLQLRGSLNVTAMSKAIQKLVDRHEALRTKISPEGDVQEILPSVEIHCPVVDFSGGGVHERNAQVAEWFRQQSQKSFDLTQASLLRVHILKLEPELHLLLLSAHHIVVDGWSMGVIVRELGALYSAECQGITSQINSPRQFREFIEWQNQYCQTEEMKAHQFYWLEKLTAPPVLDLPTDRIRPPIQTYNGDRQTIKLDAQVTNNLKLFSRQQSCTSLMTLLSVYITLIHRLTGQDDIIIGLPTSGRYLRWATPTLLGSEGIVGYCTHLLPIRSQLSGNPTFVEYLKQMRGNLLSAYEHQDYPFAQLLNQLNLPRDNSRSPLINVSFNLEPPAILPEIFQLEASLFPQALNFKDRDLHLNVTEIAGELLVECDYNTDLFDADTIERWLGHFQTLLQAVINEPTQHLRELPLLTVSQRHQLLVEWNDTQADYPQDKCIHQLFEEQVKRTPDAVAVVFEEQHLTYAQLNAKANQLAHYLQTLGVGAEVLVGIFVERSLEMVVGLLGILKAGGAYLPLDPDYPTERLTFMLEDDQVSVLLTQQRLVESLGKHQARVVHLDSDWLSISEFSQGNPIAQVQASNLAYVIYTSGSTGQPKGVMLSHSNLCNHTFWMQATFPITAKDKVLQKTPFGFDASVWEFYAPLLAGGQLLMAQPGGHTDSAYLLRVIAQEQVTTVQLVPSLLQMLLEQGGIETCHSLKHVFCGGEALPVTLQEGLLSKLNVKLHNLYGPTEACIDATFWNCQQHKYVQVVPIGRPISNTQVYILDQYLQPVPIGVPGELHIGGAGLARGYLNRPELTQEKFIPNPLSGSKGERLYKTGDLARYLPDGNIEYLGRIDNQVKIRGFRIELGEIEAVLRQHEGVQTSCVIAREDIPGNKRLVAYVVPQPQLTPTVSELRSFLKSKLPDYMVPAAIAILESLPLTPNGKVDRRALPEPESRAGIEVSLVAPRNFIEEKLAEIWAQVLRVEQIGIYDNFFELGGDSILSIQIITRAKLAGLELTVKQLFANQAIAQLAKVAGTTKALSIEQGLVTGILPLTPIQKWFFQQDLPEKHHFNQSLLLTIASDINREILEQVWQELLKHHDAIRLQFSQIDSTWQQIHAAPNDRNNISYFDFSTIPESEIATVIETTANELQASLNLSENLVQVALFWLGSDKEARLLIVIHHLVVDGVSWRILLEDLQTGYEQLSQSQAIQLPAKTTSFKDWAQQLTEYAQSDILKSELAYWLRASECSISPLPVDHAQGANTVASTSKVSMSLNERETLSLLQDVPKAYKTQINDVLLTALVVVLSRWTNSQSVLFNLEGHGREDIIDGVDLSRTVGWFTTIFPVLVELEVRDNFGTVLKSVKEQLRAIPHKGIGYGLLRYLNSNAEISAQLDTIPTSEISFNYLGQFSQVLNTSSLMQLAGESIGQSQSLQGLRSCLLDVNAIITNERLQIDWEYSSNIHHPSTIENIAQEFIETLREIIAHCLSPENVGYTPTDFPLAKLNQLELDGMLKKLPFKSELGKTNWQNIEDIYPLSPMQEGMLFESLYAPDSGVYFQQIICTFTGNINLAAFEKAWQHLVARHSIFRTAFVWDSLSQPLQIVYRQVNLTVDISNWQDLSVQEQQEQLETFLDDQRQQSFHLSQAPLIRLHLVQLDGNTYQFIWCHHHLLLDGWSLPLVFKDLLEFYQAIYQGESLPNIGTVNYRNYIAWLQQQDKYLAEEFWRQKLQGFTAPTPLTVDKPLSNRQQNSGYSEQEIQLTVSATDAIASFARQYQLTINNLVQATWGLLLSRYSQETDVVFGATVSGRPPELVGVESMVGLFINTLPVRVQISETTELLSLLKDLQTQQVESEQFSYSSLVEIQALSDIPKGTSLFESIVVFENYPVDTAVLRSNGSFALSNVRAIEQTNYPLTILATSGEQLLLKVSYDTSRFEDETISRMLGHFVTILEAIVANPQQKISQLPMLTASEQQQLLVEWNNTQVDYPHDLCIYELFESQSLRTPDAVAVVFENQQLTYGELNNRANQLARYLRSLGVGADVLVAICVERSLEMVVGLLGILKAGGAYVPLDPEYPQERLSFILKDAQLSVLLTQKQLIDKLPEHQAQLVSLDTDWEVISRLSQDNPITAIQTSNLAYVIYTSGSTGQPKGVQISHRGVSNFLSAMQQRPGITEQDILLGITTIAFDIAALEIFLPLTVGASVVIARRDVTLDGKQLLDLLVKSQATIMQATPATWRLLLEANYQSSHLKILCGGEALPWELANQLLARSGSLWNLYGPTETTIWSSVYQVKSQDSLISIGRAIANTQIYILDQNLQPVPIGVPGELHIGGAGLARGYLNRPELTQEKFISNPFARDKGERLYKTGDLARYLPDGNIQYLGRIDNQVKIRGFRIELGEIEAVLSQHEDVQVCCAMAREDSPGDQRLVAYIVPQPEQTPIISELRQLLKAKLPGYMIPSAIVILEALPLTPNGKVDRRALPAPDTATGNLAPSFVSPRTDIEAQLVQIWSQVLGVERIGVEDNFFELGGHSLLATQVISRINSAFGLDLSLQRIFKSPTIAGIAAYIEVVDMITQDLSVPEVSKKVMEF
>emb|AEU11003.1 BGC0001029, npnC, NpnC
MTKSIVELVRHLTDLSIDLETDGNRLRCHAPEGALTPILQQEIAKRKTEIILFLQQAKQVKASHQLPIPRVPRNDHLPLSFAQARLWFLYELEGASATYNMVGVLKLSGSLNVDALKQATGEILQRHEVLRTRFQQVDGIPVQVIDPNPIWNLPIVDLQQVSQPEAEAQRLATLEAQTPFDLSQSPLLRLTLLKLQPQEHLLLINIHHIVSDGWSNGIFIRELSILYAAFCTGEHSLGQFTPTPLPELPIQYADFAIWQRQWLSGDVLAAQLGYWKQQLAGAPPLLELPTDRPRPAVQTFKAAIERFQLDSKLTDQIRERSQKSGSTLFMTLLAGFVVLLFRYSGQTDLVVGSPIANRNRREIEGLIGFFVNTLALRFNLSQAPTFEALLAQVRQVTQEAYDHQDLPFEILVEQLQPERNLDRNPLVQVLFALQNAPTDSWNLPGLKVEDIPWELDAVRVDLEVHLEETPSGIEGVCCYNNDLFDAATISRMMQHFENLLEGIVANPQQPVALLPLLTHQERHQLLVEWNNTQVDYAQELCIHKLFESQVERTPDSVAVVFENQQLTYGELNSRANQLAHHLRSLGVGADVLVGICVERSIEMVVGLLGILKAGGAYVPLDSEYPTERLAFMLEDAQVSVLLTQQNLVEKLPPNHAQLVCLDNDWQIISQLSQENLVCGVQENNLGYVIYTSGSTGQPKGVAMNQLALCNLMLWQLQNTSITSSKAKTLQFAPISFDVSFQEMFSTWCSGGTLLLIDSQLRREPLALLGLLKEQGVERVFLPFVALQQLAEVAVDSELVINHLKEVITAGEQLQITPAISKWFSQLNGCTLHNHYGPSESHVVTTLTLSDAVENWALLPPIGRPITNTQIYILDEYLQPVPIGVPGELHIGGVCLARGYLNRPELTQERFIPNPFNNSKLYKTGDLARYLPDGNIEYLGRIDNQVKIRGFRIELGEVEAVLSQCEDVQVCCAMAREDSPGDKRLVAYIVPQPQITPTVSELRSFLKSKLPEYMVPSAIVILESLPLTPNGKVDRRALPAPEPSSELSNKFVAPRTPIEEILALIWTQVLKVEQVGIYDNFFELGGHSLLATQLISRIRTSLKVELPLRSLFAAPTIAELSQNIQQLQQQDLELSAPPILPRVDNAEIASSYSQQRLWFLDQLQPNSAFYNIPGALRLSGTLEIAALEQSFHEIIQRHQALRTNFITVDGQATPIIQTEANWTISIVDLQHLSTTEQEIASQQLTQQQALLPFDLATEALIRATLVVLSDTEHLLFVCMHHIVSDGWSMGVFVQELTTLYNSYSQGQPSPLTPLPIQYADFAIWQRQWLQGDVLQSQLSYWEKQLASAPTFLPLPTDRPRPAVQTFAGAYQEFSLSVNLTQKLTKLSQEQGVTLFMTLLAAYGTLLYRYTGVEDILVGSPIANRDRSETEELIGFFVNTLVLRTDISGNPSFNELLPRIREMALGAYAHQDLPFEMLVEALQPERDLSHTPLFQVMFTLQNAPISTVELTGLNISPLPIESATAKFDLTLAMENTANGLIGAWEYNTDLFDSSTIERITGHFVTLLEAIVTNPQERISQLPMLTTSEQQQLLVEWNNTQVDYSHDLCIHELFESQVKRTPNAVAVVFQEQQLTYQQLNSRANQLAHYLRSLGVRAEVLVGICVERSLEMLIGLLGILKAGGAYLPLDPEYPIERLTFMLEDAQVSVLLTQQHLVEKLPPNQAQLVCIDEVWQEILQNKQDNLTKVVTPFNLANVIYTSGSTGKPKGVMVEHRGLCNLAQAQIQTFSLHSDSRILQFASFSFDASIWEVLMAFGSGATLYLGTKDSLMPGTPLIDRLTNDGITHITLPPSALLVLPEDELPALQTIIVAGEACAVELMQQWSTRRNFFNAYGPTEASVCATVAKCTPNDQKVSIGRPIANTQIYILDQHLQPVPIGVPGELHIGGAGLARGYLNRPELTQEKFIPNPFNNSKLYKTGDLARYLPDGNIEYLGRIDNQVKIRGFRIELGEIETILNQHQNIQTSCVIAHIDNSGDKRLIAYIVPQPQATPTIDQLRSHIKTQLPEYMIPSAIIILESLPLTPNGKIDRRALPAPEFQSQPTEKFVAPRTPVEEILALTWTQILRIEIIGIHDNFFELGGHSLLATQLISRIRSNLQIELPLRSLFAAPTIAQLAQNIQQLQQNHSEISAPPINPRTTESELPLSYSQQRLWFLDKFEPNSASYNIPIALRLLGTLQITALEQSLHQIIQRHSALRTNFITVNGQPSQIIQTQTNWTISVIDLQNLSTTEQEITSQELSKQQAHQPFNLATESLITATLVIIYHTEHLLLVCMHHIVSDGWSMGIFVQETHRPLQCLFSRSTLTLNFTTNTVRRLRNLAKTMVSRRSPAKQTQLLATTTSQRTHIPTTTHRPPQTCCTDLQRRTYEFALCAELTQKLTKLSQQQGVTLFMTLLAAYGTLLYRYTGVADILIGSPIANRERSEIEGLIGFFVNSLVLRTDISGNPSFGELLPRIREMALGAYAHQDLPFEMLVEALQPERNLGHTPLFQVMFVLQNAPISTVELNGLTVNNLPMESATAKFDLTLAMESTSTGLVGGWEYNTDLFDSSTIERMTNHFLTLLTAIVANPQQKIDQLPMLTASEQQQLLVEWNQTQTNYPHNLCIHQLFELQSLKTPDAVAVVCGNQQITYRELNSRANQLAHYLQSLGVKAEVLVGICVERSLEMLVGLLAILKAGGAYLPLDPEYPQERLSFMLEDTQVKVLLTQNKLVESLGQHQARVICLDTDWQSISLENQHNLNTTANSQNLCYVIYTSGSTGTPKGVAVTHQAVNRLVKNTNYIQFTPDDRVAQAANIAFDAATFEIWGALLHGAKLVIIAKSVLFSPPEFAVNIRQQEVSVLFLTTALFNQLASFTPQVFSSLRYLLFGGEAVDPRWVREVLDKGAPQKLLHVYGPTENTTFSSWYLVEDLPSTATTIPIGQAISNTQLYILDQNLQPVPVGVPGELHIGGVGLAREYLNRPELTQEKFIPNPFGGSRGGERLYKTGDLARYLPDGNIEYLGRIDNQVKIRGFRIELGEIEASLNQHPDVQTSCVIARVDIPGNKRLVAYIVPQPQITPTVSELRSFLKTKLPDYMIPSAIMILESLPLTPNGKIDRRALPEPESRAGIETLIVQPRNSIEETLAQIWMQVLRVESIGIHDNFFELGGDSILSIQIISRAKLAGLELTVKQLFANQTIAQLATVAGTIKALSIEQGLVSGACPLTPIQQWFFEQDLPEKHYFNQSFLLTVPSDIKLEVLEQVWQELLKHHDALRLRFSQKDSIWQQIHANPSENFAISRFDLSTVSESEMESEIATRANELQASLNLSENLVQVALFWLGSDKEARLLIVIHHLVVDGVSWRILLEDLQTGYEQLSQGQMMQLPEKTMSFKDWAQQLREYAQSDVLKSELAYWLSASHSAISPIPVDYEQGENTFASGSTVSVWLDEAETLSLLQDVPKAYKTQINDVLLTALVVVLSRWTNSNSVLFNLEGHGREDVVDGVDLSRTVGWFTTIFPVVVELELTDDLGSVLKSVKEQLRGIPNKGIGYGLLRYLNGDAEVLAQLDRIGASEVSFNYLGQFAQVLNTSSLMQLAGESSGQSQSLQGRRSCLLDVNAIITDERLYVDWAYSSYVHQRSTIESVAEDFIETLRDIIAHCLSPHNSGYTPTDFPLIQLSQLELDGVMAGLRLKPEIGKTNWQNIEDIYPLSPMQEGMLFESLYAPDSGVYLEQMIYTLTGSIDVEAFSQAWQQVVARHSIFRTAFVWESLSQPLQVVYRQVNVTVDTIDWRELSAQEQQAQLETFLDFQRQQSFQLSQAPLMHLRLVQLDSNTYQFVWSFHHLLLDGWSLPLVLKDLLDFYQAISQDESLPNIGTVNYRNYIAWLQQQNRNLAEEFWREKLQGFTAPTPITVDKPLSNRQQDSTYSEQEIQLTVSATDAIASFVRQYQLTINNLVQVTWGLLLSRYSQETDVVFGATVSGRPPSLIGVESMVGLFINTLPVRVQISETTELLSLLKDLQAQQFDSEQFSYSSLVEIQALSDVPKGTSLFESIVVFENYPVDTAALRGNDSFAISNFEAIEQTNYPLTVLAASGEQFLLKVIYDASRFEDGTISRMLGHFVTLLEAIVENPQQRISELPILTQVEKQQLLVEWNNTQVDYPHELCIHKLFEEQVERTPDEIAVVFENQQLTYSELNTRANQLAHYLQSLGVGADVLVGICVERSIEMVVGLLGILKAGGAYVPLDPEYPIERLSFMLSDAAVSVLLTQQQLVEKLPPNQARVIYLDSDWQIISQLSQENVISGVQENNLGYVIYTSGSTGQPKGVAMNQLALCNLILWQLQNTSITSSKAKTLQFAPISFDVSFQEMFSTWCSGGTLLLIDSQLRREPLALLGLLQEQAVERVFVPFVALQQLAEVAVSNELVIDNLREIITAGEQLQITPAISKWFGQLNGCTLNNHYGPSESHVVTTFTLSNSVDNWALLPPIGRAIANTQIYILDECLQPLPVGVPGELYIGGVCLARGYLNRPELTQEKFISNPFGGSKGERLYKTGDLARYLPDGNIEYLGRIDNQVKIRGFRIELGEVEAVLSQYENVQVCCAIAREDYPGDKRLVAYLVPQSEKTPTVSELRSFLKSKLPEYMVPSAIVILESLPLTPNGKVDRRALPAPFNSNSSDTFVFPRNTIELQLIQIWSKILKVDNIGVKDNFFDLGGHSLLAPYLMTQIKQQFDKDIPLAILFQHPTIEDLASLLQKDSDASDGSPLVAIQPTGSNPPFFCFPGAGGFPFYFYNLARCLGSNQPFYSFQPQNRDGELAGIRQIEDIATQYLKVIQTVQPQGPYFLGGHSFGGKVAFEIAQQLLRQGEVVALVAIFDTIAPIAQPEMEEMDDVQWLIQTAKLFQIGFTKDLDMDVDPLLSLALDEQFKYVLDYLKMLDILPPDADTTYLKRLVQAFKTDGKAHDKYVPQKFEPIAISLFRASESYQEKSAALQQFEILQDLDWGWSKFSSEPLDVQFVPGNHVTMMNQPHVQVLAERLEACINKAMKKTSPS
>emb|AEU11004.1 BGC0001029, ---, Putative uncharacterized protein
MSSQSGNWYRKALKDWEIDRLLTDLEAKIQQRYRQNTKKDLLLGLLCGYSLKKISKDLHKENAAIRTVLSKIYRDIETLTGEPNNTVKSSNLVYILEKHGYRRGSVISAITSRSIPENLPSPTYTEFIGREAEMKTLLERLSPDHGAHMITVHGIGGVGKTALVLETAYLCLKASRENLAGLPKFDAIIFTSAKQQELIPDTILRRQQGQRNLRDIFREIAHALGDPTIIQSPPNDQFDRVRQTLSKQRSLLIVDNMETIEDRNEVIEFLYNLPICIKVVITTREQIALLPIRLRSLALEDGLRLIQQQADEKGIAINKEDSELLYKRAGGIPLAIVYAIGQISSGYSLDSVLERLASATGDVARFCFEQSVQGMKGQAPHKLLMSLAIFPDSPIQAALVEVAGLTTAPDSVNDGLVRLQQLSLVNLNSEKRYEMLSLTREYALAELAADPDFEKEARQRWVKWYLNFARSYAGEDWEKWIHYKKLEEEQGNLRAVLYWCKDQDHYQEVRDLWLLLNHYANLYGYWDDRLDWLQWLIEQSQRRGEWSSLIKIIIHKTWLLIRECSVQSLKDADEMLGRAWVLREHTDLCVQADLAENIARLRIRQNNYTDARVWLDTEQRLVNQANLEELKHIRHYIPILYHRAEIFYRERKYAEAKIIFQEVMQSAERIPWHRVINSAQNWLADIAIEQGDRDGAQQLLIQGLTVAQSSKNKRRLARYQRSLARWEKKWGSLDKARQLSTKAINSFKDLGMTRDAEEMQFLLDSL
