# Supplementary material for: Assessing in silico the recruitment and functional spectrum of bacterial enzymes from secondary metabolism
Source: BMC Evol Biol. 2017 Jan 26;17:36. doi: 10.1186/s12862-017-0886-2 (PMC5270213; doi:10.1186/s12862-017-0886-2)
Supplement: Additional file 5: — 1005 multiple Fasta files (one per BGC that comprises enzymes) containing the sequences of the data set enzymes SM*. The BGC are named according to MIBiG nomenclature. (ZIP 6333 kb) [file 12862_2017_886_MOESM5_ESM.zip › BGC102.fa]

>emb|BAC57022.1 BGC0000102, mycF, Mycinamicin III 3''-O-methyltransferase, EC:2.1.1.237
MSPSTGVELYLDLLKRTVSNFIYQDATHVAGLITEAAFVEEARESGEDYPTVAHTMIGMKRLNNLQHCVESALRDGVPGDVLETGVWRGGACIFARGILKAYDVRDRTVWVADSFQGFPKITDDDHPMDAEMNLHQYNEAVDLPTSLATVQRNFSRYGLLDDQVRFLPGWFKDTMPTAPFERLAVLRMDGDSYGATMDVLTHAYPRLSPGGFAIIDDYCIPACREAVHEYRDRHGISDEIVEIDRQGVYWRRSA
>emb|BAC57023.2 BGC0000102, mycCI, Mycinamicin VIII C21 methyl hydroxylase, EC:1.14.-.-
MVVWPMDRTCAWALPEQYAEFRQRATLVPAKVWDGSPTWLVSRYEHVRALLVDPRVTVDPTRQPRLSEADGDGDGFRSMLMLDPPEHTRLRRMFISAFSVRQVETMRPEIEKIVDGILDRLLALEPPVDILTHLALPMSTQVICHLLGVPYEDREFFQERSELASRPNDDRSMPALIELVEYLDGLVRTKTAHPDTGLLGTAVTERLLKGEITHQELVNNAVLLLAAGHETSANQVTLSVLTLLRHPETAAELREQPELMPNAVDELLRYHSIADGLRRAATADIVLGDHTIRAGDGLIILLSSANHDGNTFGAEATFDIHRPARHHVAFGYGPHQCLGQNLARLEMEVTLGKLFRRVPALRLAQEPDALRVRQGSPIFGIDELLVEW
>emb|BAC57024.1 BGC0000102, mycCII, Ferredoxin MycCII
MRIVLDAERCVGAGQCEATAPELFTQGDDGLGLVRDRPVTPELLGPAREAVDRCPVRAIRIESSVRTGWARGAG
>emb|BAC57025.1 BGC0000102, mydI, 4-ketoreductase
MTRDRWANRSVVVTGALGFIGSHFVEELAARGADVLGLYRSEHRAVRDELSAHDRVRLLPVDLLDERRLRQVFEHEASGAQTIVHCAALDGNAAYKRAHSAEILDANLRVASNLLNCVRDFGVEDVTVLSSAEAYCGPTASPAREDDARCRTVRSGENGYVLSKLITEILAEQYRRQYGFGVHLVRPANVYGPRDSFDGPASRVIPAMIARAESGGEIEIWGDGQQTRSFVYVTDLVRAALALVETGKFHSLNVTTDETVSMLDLARVVFSVTGRTARIHHKPAQPVGAPGAVLDTTRMREVVDYTPRTLREGLEETVRWYRHRIGR
>emb|BAC57026.1 BGC0000102, mycE, Mycinamicin VI 2''-O-methyltransferase, EC:2.1.1.238
MTAQTEFDEATVQDVVRLAGGHDSELRELTQKYDPAMISRLLVAEILSRCPPPSNDTPVLVELAIVHGSERFRHFLRVVRDSPIRPVGADEGFVGMLVEYELTELLRELFGVTHERPAGVRGTKLFPYLTDDEEAVEQIGTYLLAAQQGTEAVLAGCGSRKPDLSELSSRYFTPKFGFLHWFTPHYDRHFRDYRNQQVRVLEIGVGGYKHPEWGGGSLRMWKSFFPRGQIYGLDIMDKSHVDELRIRTIQGDQNDAEFLDRIARRYGPFDIVIDDGSHINAHVRTSFAALFPHVRPGGLYVIEDMWTAYWPGFGGQADPQECSGTSLGLLKSLIDAIQHQELPSDPNRSPGYVDRNIVGLHVYHNVAFVEKGRNDEGGIPTWIPRDFESLVQASSGGAT
>emb|BAC57027.1 BGC0000102, mycD, Glycosyltransferase
MRIALLTIGSRGDVQPFIALGVGLRARGHDVILGAPEGLKHLVERAGLTYRPTPGDPDGFFTMPEVVDSLRRSPYLRDLLKALPAVPEEYDQQVVDEIAAAGQGADAVVYAPLTIAAAYGRSDVPWAAANWWPNTRTWRFPAVESGQRRLGPLSPLYHLFTHARAAREEWAWRRPEVDGYRRRQGLEPFGGRSPFLRLGRERPYLYPFSPSVLPKPRDWPARAHVTGYWFWDQDWQPTRELVDFLADGPAPVAADVRQHLAVHRREQVLEYAIAAARAAGRRIVVVDGPDVPPSDDVLRLHDVDYRWLFPRTAAVVHHGGFGTTAEVVRAGRPHVVVPVFADHPFWARRLTEIGVAAPAVDFRTLTREALVASTVKAVREDSLGARAARLGEAVRRERGVENACQVVESWIDNSSRTLTG
>emb|BAC57028.1 BGC0000102, mycAI, Protomycinolide IV synthase 1
MVVPSVTAAPESVALVGMSCRLPGASGVEEFWDLLTEGRDAVARQPDGSWRAALAETGTFDAGFFGMSPRQAAAADPQQRLVLELGWEALEHAGVVPATLAGSRTGVFVGVTADDYATSLWRTGTTPDGYTVPGLNRSMIANRLSYLLELRGPSFVVDSAQSSSLVAVHLACESLLRGESDAAIVAGVSLISTPESTAAMASLGALSPDGRCYTFDARANGYVRGEGGAAVVLKRLSDALVDGDRVHAVILGGAVNNDGGGPGLLAPDRAAQEEVLRRAYDRSGVGPAQVTYVELHGTGTPVGDPVEAAALGAVFGADRRADDPLHVGSVKSNIGHLEGAAGITGLLKAVLCVREGVLPPTLNHQTPNPGIPLAQLRLRVQTTVQRWPDRADEGRRIAAVSSFGMGGTNAHLVLAQAPERAVRPAVSPTTELPAVPWVLSARSEAALRGQAERLREHLDRHPDLRPLDVGFSLATSRDVFPHRSVRFADGEPVAAGSGRLAEGRVAWVFPGQGAQWTGMAAASLTESPVFAARLTECAAAVTPFVDWSLLDVLRAVPGSPRLDRDDVVQPACFAVMVSLAELWRSWGVVPEAVVGHSQGEIAAAVVAGAISLEDGARIVALRSQLLTRELHGLGGMVSVGLPVAETERLLTRWSGRLHLAVVNGPNATVVAGDGDALDELVTECERRQARVRRVAVEYASHSPHVERIRDELMTALRPVTPQPSAVAFYSTADVGITDGERLDAGYWYRNLRQPVRFADTLRQMSTDGYTSFVELSAHPMLVTALEEILAQETTAALCVTGSLRRDEGGLGRMLASAAEGWAHGLPVDWRKVFAGTGAERVELPTYAFQRQRYWAPDAERTAVPPAAVDAPVRPAASPPEQATPAQATTQQTYDLLRTVLETVATVQGLPSAETVDPDLTFKEQGLESYAAVEFRNRLRARVGLSLPATLVYDFPTPTAVAGFLGDQLHPRESQLVTVTPALVDDEPIAIVGMGCRFPGGVSSPEDLWDVVASGVDAVSPFPVDRGWDLESLFDGDPDRAGTTYCREGGFLDDAAGFDAGFFGVSPREAVAMDPQQRLLLEGVVEGVGAGGFSSAGVRGSRTGVYAGVMNQEYGPRLYESAEEHRGYLLTGTAASVVSGRVSYVLGLEGPAVTVDTACSSSLVALHLAVQALRSGECDVALAGGVTVMATPGIFVEFSRQGGLAVDGRCKAYSDSADGTGWSEGVGVVVVQRLSDAVAAGRRVLAVVRGSAVNQDGASNGLTAPSGSSQQRVIRAALASARLSVGDVDVVEGHGTGTRLDPIEAQALLATYGRRGGGRSLLLGSVKSNIGHAQAAAGVAGVVKMVLAMERGVVPASLHVRCAVFACQDWSSGAVEVVGEACAWPETGRPRRAAVSSFGVSGTNAHVILEQAPPVVPDASSSAGAPVSAVSDADSSSVSVPWVLSARSEWGLRASAGRLEAALSGPLSGSGSGSGVVSGVDVGWSLGGRSVFGWRGVSLSGVGRLGVLAGGGVGSGVVVGSGRVASGGVVFVFPGQGAQWVGMARGLLGESGVFSEAFDEVGGVVQGLVDWPVRGTACREVGRGDLGRVDVVQPLSFVVMVALARLSRSSGVVPPGWVGHSQGEIAAAVVSGALSVEEGARVVVGRSRVIGARLAGGGAMVWVGASVGVVEGLLGGLGGGLEVAVVNGPGQVVVAGDGGWGGGVVGAGVGGWGVRARLLPVGYGSHCGLVDVVRDELLGVLGEVRGGSSVIPFYSSVDVGVVDGGVLDGGYWFRNLRLRVRFGEVVRRLVGDGFSSFVEVSAHPVLVGAIEDVLGEVGGGVGFVCGGFVAVGVDGGLGRMVVSAAEGWVRGLPVQWRRVPVLAGGRQVGLPTYPFQHDRYWLAPAPRTAVAAGATAADGAAAGVGWRYRVGWKALPVPTPGRLHGRWLVVHGHATGGVDQLSGVVADILTRHGATTEHLTIDPAEPGVLAERLGALAAAGEPVRGVVSLLDLDGTLLLVQAMGRAGLDARIRAVTTGAVAVSSDEVPSSEGAALWAFGRVAALELPDRWAGLIDLPVQADARALERLAGALTSEEENQLAVRASGLYTRRIIRTAGRARKEWRPRGTVLVTGGTGALGARVARWLADHGAEHLVLVSRRGAQATGAAELVAGLERTGVRVTVAACDVADRDGAGRPAGGAPTAGGLPHRWRARRPDGGPAHSRGSGCGVPAERLAATHLHDLTAHRDLDAFVLFSSIVGSWGNAGQAAYAAANAALDALAEQRRSAGLPATSIAWGLWAGAGMADGAGEQTFTRRGVRAMDPDDGIAALRQALDSGDTCVTVADVDWPSMVRTHANPAAARLFEEIPEARQALADRAAEQSAERPSDLARRLTGLTAADRRRLLLDLIGAQAAVILRQDSGWTIPPDSAFRASGFDSLTALELRNRLNAATGLTLPSTVVFDHPSPVALADFLLDAVLPRSGGADGVVEVAAAPDEPIAVIGVGCRYPGGVATPEQLWDLLLTERDAIGPLPTDRGWNIDDIFDPEPGRVGRTYCREGGFLHDAADFDAAFFGISPREALAMDPQQRLILETSWEALERAGIDPRSLRGSRTGVYTGMTHQEYAARLHEMPEEYEGHLLTGTSGSVASGRVSYVLGLEGPAVTVDTACSSSLVAIHLAVQALRAGECDLALAGGVTVMATRDCSWSSPASGASPRRPVQGVLRQADGTGWSEGAGVITLARLSDAVRDGRHILALIRGPRSTRTVPATGSPRRTGRHSSASSRLALANAGLTPPEVDAVEAHGTGTRLGDPIEAGALLATYGQGRPVDQPVRLGTLKSNIGHTQAAAGVAGMIKMVLALRHGVLPATLHATEPSPHIDWNAGAVSLLTERTDWPDNPRPRRAAVSAFGISGTNAHIILEQAPEPTVPSERSERAAGPRLSVVPWPLSGRSEPALRAQAARLRDFLDDGADPVDVGFSLATTRSRLDHRAVVLLDGETAPTEALHALVSGDAGRAVLSGTPRDTALAFLFTGQGSQRLGMADGIRREFPPFAEALAEIAAEMDTRLDQPLLSVMFAEPGSATATLIDRTEYAQPALFAVEVALFRLFESWGVRPDVLLGHSVGEIAAAHVAGVMDLEHACRLVAARGRLMQRMPADGAMIAIRLPEERVREQLHDLGRHVSVAAVNGPESVVVSGAGHVVRSLADQLTAEGHRVRRLNVSHAFHSPHVDEVLEEFRKAAAEVRYGRPLVPVVSNVTGRVATEDELGSAEYWVRHLREPVRFHDGIRTLLDRGATTLVELGPDGVLCGLAAQCLDPDRDEVALVPALHRTSGEVRSLVAAAATVHVRGHDVDWNGFFAETGARRVDLPTYAFQRQRYWASVSPPGSDQTAAVRFGLNAADHPLLGGALSVAGSEDLIFTGRLSLAAQPWIAGHRVGERAAARYAFLEVASRAGRAVGGDRVRDLQIEAPLVVPDRGAVQVQVVLTGGDEPDGRQVRVFARPEGSTAPWTRHATGNGDAAGGSGRRPGVGALVAPEGAVPLDVGDLYRRFAAQHLEYDGVFTGVRELWRRADEVFAEVRLPDGAEVEAAAFGVHPALLDAALQPWLAGDFVSRPADSVHLPFAWQGMQVHTSGAAALRVRIRRAGESAVSMQAVAVDGAPVCSLDALVLRPTTVRSLRRTVGPALLPLHHLRWREREPGQAPGTPLTFLGPTGAERYVGEAVTVHQDLTALRAVGQRGAPPPRAVLAAFGSPHRTAEAVRAVAAAALDLVQRWLADDRHQDSRLVLVTERAVAADDHEDVPDLAGAAVWGLVRSAQSEHPGRFALIDHDGTEQSRALLPAAVALGCAQLALRQGTVRVPALAALPPTESGADTRLAPDGTVLVTGAAGALGALVVRHLVAEHGVRRLLLLSRHGREAAGMAELAEDLAQRGVTVTVLACDVADRTGLAAALDAVPDEHPLTAVVHAAGVLDDAMVTGLTADRLDEVLRPKVDAALHLHELTADRKLAAFVLFSAAAGLLGNPGQASYAAANTVLDALAHHRRANGLPATSLAWGVLGGPNGMAANLNAAHLRRLARYGIAPLDGDEARSLLDRALRTDRALLVPLRLTRVDARQDPADVPEILRPLVVPVVADGGGRSPATGPNSLEAFRAQLAELDDGTRGEHLLDLVRRQVAEVLGHDRADVVDPKRPFQDLGFDSLLAVELRNRLQAATGLPLPATLGFDHPTPQTVVDHLAESLLSRPEGDPGEQALTGLDAVARALTKLGDEDIRRVVVRRRLAELLATVAGAEPDLANGGGTGAGVDDGHDDTALVERLSGASDEDLLAFIDEQI
>emb|BAC57029.1 BGC0000102, mycAII, Protomycinolide IV synthase 2
MTATANRMREYLQRMTVELHGARQRLRHLEQQAREPIAIVGMSCRLPGGVSTPEQLWHLVDSGTDAISPFPTDRGWDLAALYDPDPNRRGTVYSREAGFLHDCAGFDPEFFGLSPREALAMDPQQRLLLETSWEAIEEAGIEPTSVRGSRTGVYLGVMYHDYGERLREIPEGMEGYLVNGSAGSIASGRVAYTLGLEGPAVTVDTACSSSLVATHLAVQALRRQECDLALAGGATVLATPRMLIDFARLRGLAPDGRCKAFAEAADGTSFADGVGVVLLERLSDAVERGHRVLAVIRGTAVNQDGTTNGLTAPSGRAQQRVIQRALADADLGPDQIDAVEAHGTGTRLGDPIEAQALLATYGTSHPADRPLRLGSLKSNIGHTQAAAGVAGLMKMVLAMRHGRLPRTLHVDQPSSRVDWSAGHVSLLTDPVTWPRLPGTPRRAAVSSFGASGTNAHLVLEEEPETPVAVETRPAPETAWTVSGRSDAALRPGARLHEQVSVRGSVPVTARARALARARSPFAHRAVVLGRSEDELLDGLAALADGGGLPDRLVDRPDVDLAVERTADGKRKVCLLFTGQGSQYAGAGRQLHDSYPDFAEALDDVVAAFEPHLEQSLRDVMFAAPGTTRAMLLDRTEYTQPALFALGVALARPPRPLGGLRPHALLGHSGGELAAHVAGVFTLDDAAALVAARGRLMRQLPEGGAMVAIGASEEEIVATLAGRETRLALAAVNGPTATVVSGDEEAVLELAGIWRDRGRRTKRLNVRHAFHSPHLDAILAPFEAAAREVGYRSPTVAVVSNVTGAYAGDELATPDYWVRHVRQPVRFHDGLRSVADAGVDLFLELGPGGPLSAMAREALPDAVALPLLRRDRDEVSTTCRAVATAYVHGAGVELAALHGDGPVIADGLPTYPFQRTRFWLAEPPPAPVQPAEVGMDPAAHPLLAAATDLPDAEGTVSTGLLRVRDHPWLADHTVAGRIVLPGTALLDLASAGRARIVELTHQAPLVLPPEGAVKVRVRLGAADHAGLRTVRIDSCPTTGTSGWTRHATAVVAEPSPDPSGEPVGGDLGGAWPPVGAVPVDMTGAYEELAAGIGYGPAFHGLHGVWRRADELFAEVTLPDGLSAVGWHVAHPALLDAMLHPIAVSEHVTEAAGRLPFSWAEVRLTGGGTSTLRVRIAPAGPDSVTVTAADPDGRVVLSADQLTLRRVDPAQLASDRTDPSLHRVEWTPATTDGAAETRWSVVGGAPALRDAAPGGAYPDLFADGDDAPCVVVEIVGEGSLPQAAHQVGHRALTLVQRWLVEETGDRRLVVLTHGAVDTGHGLTDPAAAVAWGLVRAAQTEHPGRFVLVDLDDDDRSRRALSRILADDIGQVAIRSGVAHVPRLVPVTVAAADEPWDPDGTVLITGGTGALGRAVARHVVQRHGVRHLLLAGRQGREAPGVAELVETLTADGTTVEVASCDVTDRAAVERLLTAVPADRPVVAVVHAAGVLADAVVSAQDGDRLDAVLAPKVDAAVHLHDLTRDLPLARFVLFSSAAGVLGSAGQAAYASANAFLDALASWRRSRGLPAVSLAWGPWESGMAATLDQRSVARLRIAESCPCARRRRSTSSTWPCALAGRTPSCYPCDSTRPTVGPLRRARPGPCPTRSGAGTPPASPPGGGSGRPRFGLVERLAHAPRSERLSTLQKLVRAETAGVLGHPDAGEQLDQNFHALGFDSLTAIEFRNRLNQATGVRLPATLIFDYPTLAALAEHLESELPRAPEPGVTDVAGVLDVLDAVRRNLATSLTDGESRARVAESLRTLLADLAEPAAVPGDETRDAGSVRDRLRSASDDELFQLLDSDFRTH
>emb|BAC57030.1 BGC0000102, mycAIII, Protomycinolide IV synthase 3
MTANNEEKLREYLRRALADLHEARAQVHRLTEEAHEPVAIVGMGCRFPGGVETPEQLWELVASGTDAISPFPTDRHWDVDGIFDPEPGRAGRTYCREGGFLVDAPGFDAGFFGVSPREAVAMDPQQRLLLEVSWEALERAGFDPLALRGSRTGVYAGVMHHDYGLNHSFDEETGGFLGIGTAGSVVSGRVSYVLGLEGPAVTVDTACSSSLVALHLAVQALRSGECDVALAGGVTVMATPGIFVEFSRQGGLAVDGRCKAYSDSADGTGWSEGVGVLVVQRLSDAVAAGRRVLAVVRGSAVNQDGASNGLTAPSGPSQQRVIRAALASARLSVGDVDVVEGHGTGTRLGDPIEAQALLATYGCRGGGRSLLLGSVKSNIGHAQAAAGVAGVVKMVLAMERGVVPASLHVGVPSSHVDWSSGAVEVVGEACAWPETGRPRRAAVSSFGVSGTNAHVILEQAPVADAASFVVVPVSVASGADSSGGVAPVSDVSDAGSSSVAVPWVLSARSEWGLRAAAGRLEAALSGPLSGSGSGSGAVSGVDVGWSLGGRSVFGWRGVSLSGVGGLGVLAGGGVGSGVVVGSGRVASGGVVFVFPGQGAQWVGMARGLLAESEVFSEAFDEVGGVVQGLVDWPVRATACGESGGGHLGRVDVVQPLSFVVMVALAGLWRSWGVVPHGWVGHSQGEIAAAVVSGALSVEEGARVVVGRSRVIGARLAGGGAMVSVGASVGVVEGLLGGLGGGLEVAVVNGPGQVVVAGDVGGVEGLLVRCGEVGVRARLLPVGYGSHCGLVDVVRDELLSVLGEVRAGESVIPFYSSVDVGVVDGGVLDGGYWFRNLRLRVRFGEVVRRLVGDGFSSFVEVSAHPVLVGAIEDVWGEVGGGVGSCVVGSLRRGDGGLGRMVVSAAEGWVRGLPVQWRRVPVLGGGRQVGLPTYPFQHDRYWLAPTTPATDPRPQQDDLRYRVRWQPVRMERTARLTGRWVLLLPDRLPATDRDIADRVARTMANAGADVDEIVVDATTVSGESLEASLVGAAGVLSALALVEEEHPEFPILPVGLAATLTLLRSLAVAGAPLWTLTRNAVAALPGEVPHLAGAQVWALGRVAALELPSPWGGLIDLPTEPNQQVLKRLVGVLAQNAEDQVAVRNPAAYGRRLVPAPAVREESSWQPQGTVVVVGDTGAPEIERMIHRLRDEGVEVVDADRDTLGTVLAEHASITVVVAPPAVPVAPLAETTLAGFAATVEAKTGDARWLERLPDTPALQAVILFSSVSGVWGGVGQAGYAAGCAYLDALAERLRAGGVSATSIAWTPWEGTSGADVVSRGGVVPLDAERALDVLFRALRSGRSETVIADIDWDLFLPSFTMARPTVLFDEIPEVRQLREAGAERPETPRVDSAFSRSLIGLAPADQRRMVDDLLATHIAAVLGESSFAVDAERAFRDIGFTSVSAVDLRNRLGAATGLTLPASLVFDYPNPQALVDYLLAELTNQSAEQEDVRPTEKVDEPIAIVGMGCRFPGGVSSPEDLWDVVASGVDAVSPFPVDRGWDLESLFDGDPDRAGTTYCREGGFLDDVAGFDAGFFGVSPREAVAMDPQQRLLLEVSWEALERAGHDPRELRGSRTGVYMGTNGQHYLPLLRDSEEDFDGYFGTGNSASLMSGRISYVLGLEGPAVTVDTACSSSLVALHLAVQALRSGECDLALVGGATVMATPDVLTEFSRQRALSADGRCKAFSDAADGFGASEGVGVLVVQRLSDAVAAGRRVLAVVRGSAVNQDGASNGLTAPSGPSQQRVIRAALASARLSVGDVDVVEGHGTGTRLGDPIEAQALLATYGRRGGGWPLLLGSVKSNIGHAQAAAGVAGVVKMVLAMERGVVPASLHVGVPSSHVDWSSGAVEVVGEACAWPETGRPRRAAVSSFGMSGTNAHVILEHVATEQPAADPEPSVSVGDSDSVVPWVLSARSEWGLRAAAGRLEAALSGPLSGSGSGSGAVSGVDVGWSLGGRSVFGWRGVSLSGVGGLGVLAGGGVGSGVVVGSGRVASGGVVFVFPGQGAQWVGMARGLLAESEVFSEAFDEVGGVVQGLVDWPVRATACGESGGGDLGRVDVVQPLSFVVMVALAGLWRSWGVVPQAVVGHSQGEIAAAVVSGAWSVEEGARVVVGRSRVSGARLAGGGAMVSVGASVGVVEGLLGGLGGGLEVAVVNGPGQVVVAGDVGGVEGLLVRCGEVGVRARLLPVGYGSHCGLVDVVRDELLSVLGEVRAGESVIPFYSSVDVGVVDGGVLDGGYWFRNLRLRVRFGEVVRRLVGDGFSSFVEVSAHPVLVGAIEDVLGEVGGGVGSCVVGSLRRGDGGLGRMVVSAAEGWVRGLPVQWRRVPVLGGGRQVGLPTYPFQHDRYWYTGPSRRGDLTSAGLAEANHPLLAAAVDLPDDHGLVFTGRLSRASVPWLADHALLGVSVLPGTAFVEMALWAGRRAGFGQLEELTLTTPLPLPESGAQLLVRIDTVDGSGDRTITFHSRVPGDDGSERWTKHAQGTLVTPTGSARDQAEWKYPDGPDLSVEEFYTRLAERGYHYGPVFRGLRGVRRAGEDVFAEVALPQEADGSRFGLHPALLDAAVQAMGLGGFFPDDGQIRVPFSVRGVRLHTTGVERLRVRVSRSAEDAVRVDCVDEQGRPVCEIDSLVVRAIDTDQLVEDARTPVGELLYRVDWPLLTVGPAQPPKHCAVVGDDPYGLAAVLGDQGVTCDVHPDVAAFTIRSVTMPDVVVATLPASTDPDVPAVRDVANRALDLAQWWLSVATDAEAARLVVVTSGAVATQRGEPLRDPAAAAAWGLLRSAQAEDPGRLVLLDVAGQRPDGAALLAALASGKPQLALRDGNLRVPRLTRTETGDALLPPAGTSAWRLAVGENATLADLCLEPADTATVSLLPGQVRIAVRAAGLIFRDTLIALGVYPDQAAMGAEGAGVIVEVGPEVAGLAVGDRVFGLWDRALATHVVVDHRTVVAMPSGWSFAEAATVPAVFLSAYYALKHLARAVPGQSILVHAAAGGVGMAALQLARHLGLEVYGTASPGKWDVLRDQGFDDRHIANSRTLDFADRFLDASGGRGVDIVLNSLAGGFVDASLRLLPRGGRFLELGKTDVRDADRIAAEQPGVTYRAFELMEAGPDLLGEMLRELLVLFDTGVLRPLPLFAHDIRHARDAFRTLSQGRHVGKLVLTMPATIDPGGTVMITGGTGNVGGVLARHLVERVRRYGTCRSSSRQGPAAPGVDDLVAELADLGATVTVHAGDVADRAEVERLVAAVPAEHPLTAVVHAAGTLDDGMIPSLDQEQVGRVLRPKADGALYLHELTRGSALSAFVLFSSVAAVLGGPGQGSYAAANGFLDAFAQNRSAAGLPTVSLSWGLLAGAARMTAHVDQDALRRRMSRGGILPLSGRDLTALFDAALAGTEAHQVPVRIDPSAIPDDAGVSPLLRGLAAGRPARAVASEPVDVRSLVERLTGMPEEAQQTLLENLVRTHAAAVLGYDGPDAIQGDTAFMEIGVDSLAAVDVRNRLAAATGLRLAASTDFDHPTPVVLAGHLRAQLGLETRTVPLVGELERLTEALGSTSLVDIDPDDRREIAARFTALHARWLEMQQAEKPAKDTELTVDDIDAADDDAIFAYLDDRLSDS
>emb|BAC57031.1 BGC0000102, mycAIV, Protomycinolide IV synthase 4
MADEQKLREYLKRSTRELHQTTERLRELEERAYEPIAIVGMGCRFPGGVSSPEDLWDVVASGVDAVSPFPVDRGWDLESLFDGDPDRAGTTYCREGGFLDDVAGFDAGFFGVSPREAVAMDPQQRLLLEVSWEALERAGFDPLALRGSRTGVYVGAWHGGYADDIAEPSAELEAQLLTGGVVSFTSGRISYVLGLEGPAVTVDTACSSSLVALHLAVQALRSGECDLALAGAATIMATPELFVRFSRQRALSADGRCKAFSDAADGFGASEGVGVLVVQRLSDAVAAGRRVLAVVRGSAVNQDGASNGLTAPSGPSQQRVIRAALASARLSVGDVDVVEGHGTGTRLGDPIEAQALLATYGRRGGGRSLLLGSVKSNIGHAQAAAGVAGVVKMVLAIERGVVPASLHVGVPSSHVDWSSGAVEVVGEACAWPETGRPRRAAVSSFGVSGTNAHVILEQAPVADAASSGGVAPVSAFADADSSSVSVPWVLSARSEWGLRAAAGRLEAALSGPLSGSGSGSGSGAVSGVDVGWSLGGRSVFGWRGVSLSGVGGLGVLAGGGVGSGVVVGSGRVASGGVVFVFPGQGAQWVGMARGLLAESEVFSEAFDEVGGVVQGLVDWPVRATACGESGGGDLGRVDVVQPLSFVVMVALAGLWRSWGVVPHGWVGHSQGEIAAAVVSGALSVEEGARVVVGRSRVIGARLAGGGAMVSVGASVGVVEGLLGGLGGGLEVAVVNGPGQVVVAGDVGWGGGVVGACGEVGVRARLLRVGYGSHCGLVDVVRDELLSVLGEVRAGESVIPFYSSVDVGVVDGGVLDGGYWFRNLRLRVRFGQVVRAVGGWMGVSSFVEVSAHPVLVGAIEDVLGEVGGGVGSCVVGSLRRGPWWMERMVVSAAEGWVRGLPVQWRRVPVLGGGRQVGLPTYPFQHDRYWLAPAPASRTRVETDATVAGGVGWRYRVGWKALPVPTPGRLHGRWLVVHGHVTGGVDHLSGVVADILTRHGATTEHLTIDDLDQPDLAALADGLDGAAGLVSLLDAAGLLVLTQAAASTPGTRLWAVTSGAVAVSPTESPSVTGAQVWGLGRCLALELPKLWDGLVDLPAAELDDRTGGRLASVLAGKSGEDQVALRSAGAFARRLLPMASGGGAAYRPRGTVLVTGGLGVLGGHLARWLADNGAHDLVLTGRRGEATPGAGELAADLRRRGVEVTIAACDVADREALAALLEAHRRVFHAAGVAHSRPALDTGVDLLEQVLVGKVRGASYLDELTRPLDLDAFVLYASGAGVWGSGGQSAYAAANAALDALAEQRRSAGLPATSIAWGLWAGAGMAGEEGTGYLEDLGVRPMDPEAALAALAEAVGGRAACVTVADIDWTRFAPRFTVFRPSPLLADLPGLPQTVTTPDSDESDFTARLVRATPDERRELLLDLVCSFAAMVLGHSGPEAVDVDVALRDLGFGSATAVDFANRLGARIGVKLPATLVFDHPTAAAVATYLEERLAPEQAGRDPEEDRVRRLLQAVPLTRPAGVRPSRPTAGARWRPAGILGGGGQHRSDPARRTRCVGGNRLGGRPDDLDAEALISLAMRQSDR
>emb|BAC57032.1 BGC0000102, mycAV, Protomycinolide IV synthase 5
MTTTSPDRLLEALRSALKEGDRLRSQLRQMTEAQTEPIAIIGMACRYPGGADTPDELWNVVAAGRDAVGPFPTDRGWDLDRICHPDPDVPGTTYCREGGFVYDAAEFDAAFFGISPREATAMDPQQRLLLEVSWEALEDAALDPLSVRGTRTGVFVGAAHQDYVTEADQVPEGTEGYLLTGTTDAVLSGRLSYVFGLEGPAVTVATACSSSLVALHLAVQSLRRGECGMALAGGVSVSVTPAAFVEFARQRGLAPDGRCKSFADAADGTGWAEGVGVVVLEPLTVALRHNRRVLAVVRGSAGEPGRRQNGLTAPNGLAHEKVIRAALADARLGAEQVDAVEAHGTGTRLGDPIEAEALLATYGQGRPEGRPLWLGSVKSNIGHAQAAAGIGGVIKMVQAMRHGVLPKTLHVDAPSRHVAWSSGQVRLLTETVPWPAGGEPRRAGVSAFGVSGTNAHVILEHLPPEERTGPDTPERERTACRGYRSCPGSCRPAPSRVRAQAARWRAQLDRADPPRLVDVGFSLATTRAPLSHRSVLLCGDPAELLDAVAEGREHPAVVRGTPERTDRLGFLFTGQGAQRAGMARELYASLPVFTQAFDEVVDLLDGHLDRPLKTVLFAEAGTASVELLDRTGHAQPALFAVEVALFRTLETWGLRPSVVLGHSLGELAAAYAAGVLDLADACALVAARGRLMQALPEVGAMAAVEATEEELRDLLARCDGEVSLAAVNGPGSTVVSGTATAVDEVVTRLVALGRRTRALNVSHAFHSACMDDALAELREVAAAITYHPPRIPVASNILGRLVTGPELGTADYWVRHARQTVRFDACVRAAHRRGVRTFVELGPDPVLAGMAARCLTDPQVSFTPALRRDRSECGQLMHAVATAYVRGAAVDWPRVFDGTAARRVELPTYPFQRRRYWLGRAGAAGHAVLAEALPLAGSDETVVTGRLSLAALPWLADHVVAGRILFPGTGFVDLALHAGGRVGYPRLRDLTLHAPLVLDPAQTVRVQVRITPGAGGQDGAAVAVYARADEDGWTCHASGGLESRASAEFDLRRWPPPDAVPVDITGLYGALAERGYDFGAAFRGLRAAWRRGDELFGEVVLPEPASVDARRYALHPALLDGALHTVGAAAPSGAAAPSEAARPLLLPFAWSACSCQPPGASGLRVRIDTSVPGSISVQLADLAGDPVAAAESLVLRPASGDRVGVTGGTSEHDDALFELDWATTTAVGPTPVAGEWMVLGAGAGTGTDLQPTGPVGTGLAGAGVPVRPLPDLAEATGTPPLVLLDCVGEPGAATPQRVRATLARALAVVRRWLVEPRWSGSRLMVVTAGAVAAGCDEDVSDLAGAAVWGLLRSAQAEHPGRFTLVDVDRTPQSWALLPTLVGHPETQFALRAGQLRVPRLVRLAGSAEPAAGPLFDVAGTVLVTGGTGTLGALVARHLVAAHGIRRLVLVSRRGSRAPGADELVAELSAAGPAVEVVAADVAERDEVARVLAAVDRAGPLTGVVHTAGVLDDGTVLTLTPQRLERVLRAKADAAWHLHELTRDRPSTAFVTFSSAAGLLGNAGQGNYAAANTFLDALVAHRRSLGLAGVSVAWGRWERTSAMTAGLGAVELARQARDGFRPLSDEQGLALFDAAVAAGRPLVAALPMRVTALRDETGTVPPILTRLAPPSPAVVAPAADEGGRSGNLDLAGLDPAARRRALLDLVRGRTAVVLGHHAAEEVEVDRPFLEVGFDSLMATQLRNALAAATGWQLPSTVVFDQPTPRELAEYLDELGPPVSRAGATGGSAGAVGPTGEDSIGVLFRRAVRDGRRDQGFDLLHAAAALRPQFDEASELAGAPEPVRLADGPGAIRLACVPAPMGMGGAHQYARFAERFRAVRPVLAVPMPGFSAKEPLPASPEAAVEVLAGQLRPLAESGPLVLVGYSSGGVFANAAAHRLEQLGCRVAGLVLLDTYQPDTTAIANFISPMLDGLFEREGSFGPFTTARLTGMARYARLLDRCAVGEPDVPVLFVRPGKLFVLDGQPQPDDDTWRASWRRMDTVREVPGNHFTMLEDEVAATAEVVESWIAGLR
>emb|BAC57033.1 BGC0000102, mydD, Transaminase
MTLVASSADALSATTPTVPFLDVGAAYHELRDEIDAACRRVLASGWYLLGPEIEAFEAEFAAYCGSGYCVAVNSGCDALELALRGLGIGPGDEVVVPSHTFVASWLAVTATGATPVPVEPDAHRPTIAAELVEAAITPRTRAILPVHLYGEPADLDALHDVADRHGLHVVEDAAQAVGARYRGRRIGAAPGVVAFSFYPGKNLGAFGDGGAVVTDDPQLAARVRLLRNYGSARKYEHEMQGRNSRLDEIQAAVLRVKLPHLDRWNRRRAAVAQRYLTGLAGCPGIRLPQPPRDTDPAWHLFVVRAARREDLRRHLARAGIDTLVHYPVPVHRSGAYASTPLPPGGLPRAERLADEVLSLPIGPHLGTAHVDRVIEVVRAWAG
>emb|BAC57034.1 BGC0000102, mydF, Reductase
MGPRTSALSSSITTCTRPHADLTAATDDLRHRLTAVVGLTEPDAATVAAPLVRLAVIFGNRPFTLLEQARDELRVDRPAFRRLLDIFSQVPELRTAVESGPAGKYWRNTVLPLERRCAVEAALRHEPVFPRIVGLYPGLTCMFRCHFCVRVTGARYEASLLDSGTALLASVIDELPRDNPDATYLSGGLEPLTNPKVGTLASRAAARGQRVTIYTNAFALTDQTLRHQPGLWDLHAVRVSLYGLDDEEYEATTGKRKAFERVRANLRHFQKLRAERGSPVRLGMTYLVLPGRAARLLDLVDFIADLNEAAPDRPIDFLNVREDYSSRPDGALSPDERAELRDSLGRFEARALDRAPTLSIDFGYALESMRMGMDAEMIRIRPETMRPSAHPQIAVQVDLRGDVYLYREAGFPDLAGADRYIAGRIGPDTSLAEVVRNFVASGRRIAAQPGDEYFMDGFDQAVTARLNQLTTDRADGWGDARGFLR
>emb|BAC57035.1 BGC0000102, mydE, 4-dehydratase
MKRNIDDLALFGGREAFLQTLHVGRPGAVDRARFFDRLSWALDNQWLTNQGPLTREFEDRIADRVGVRHCLATCNATVALQLLMRATELTGEVIVPSMTFAATAHAAQWLGLRPVFCDLDPRTGCLDPERVRAAITPRPSAIVGVHLFGRPCAVEELQRIADEHTIPLFFDAAHAFGCTAKGRPIGGFGTAEVFSFHATKVVNSFEGGAIVTDDDGLAARVRALHNFGFGLVADNPGGGTNAKMSEASAAMGLTSLDAFEQVVAHNQRTYELYRAELARLPGLQTITFDPEERHNYQYVVVEIDPAVAGLHRDLLITLLRSENVVAQPYFSPPVHQQQPYRSGPRVSLPHTERLAGRVMALPTGPTVSQEDVRRVCNIVRLAVSHGPEITRRCQQLRSTPPRHPESRQRDDSTETDKANGTPDLRTQLVDHDLHATAR
>emb|BAC57036.1 BGC0000102, mydG, N, N-dimethyltransferase
MYESDHAAVYDLFYQGRGKDYATEATEVAQLIRARNPGADTLLDVACGTGTHAHDFAKEFSQVEGLELAPDMIAVARRRLPDTPLHQGDMRDFRLDRRFGAVVCMFSSIGYLPTTADLDAALASFARHLDPGGVVVVEPWWFPESFHDGWVSADAVHGEARSVVRLSHSTRVGRATRMEVHFVVADARNGPRHFTDTHLITLFHRHEYESAFVRAGLPVEYLPGGPSGRGLFVGVAPREAS
>emb|BAC57037.1 BGC0000102, mycB, Glycosyltransferase
MRVLLTSFAHNTHYHGLVPLAWALRSAGHEVRVASQPALAETITESGLTAVPVGTDHLIVQTRIQMAGEPRPTHPAFQFHEARTGAFDWEDALGLDTLLTAFYYAVVNNDAMIDDMVSFARSWRPDLVLWEPTTYAGPVAARASGAAHARVLWCPDVVGSARRKFLALQEQEHPARREDPLAEWLTWTLARYGCTFAEEVTVGQWTVDPTPPSLRLPTGLPTLGMRYVPYNGRSVVPDWLRTPPRRPRVCLTLGVSAREVLGGDGVSVADLVNGLADLDIELVATLDTAQREELGRLPENVRLVDFVPMHVLLPTCSSIVHHGGAGTYATAVNYGVPQVMVAELWDAPVKARAVEKLGAGVFVPPAELTTDRVREAVERTLTEPSFAQAAAARPPCRLAEPSPAALVPQLELLTAQHRGTDRTTGPAR
>emb|BAC57038.1 BGC0000102, mydC, Tautomerase
MTSDEQGGSPVLSPPPLRTPPESADDSRLGQHLLTARGLQWLHGANGDAYALLLRGHHDDPYPYHDLVRRRGPLYQSPVGSWVTADTTWRPTVLTDPSFGMARYDGTPAEPQVLPFRAAPRSAGSGRTTPDCDRSGSRGWDRPRSMPGRPIWNRRTARCSRRLTDRFDLVADLPWPAVTTVTAGQLGLPDHQHDPFARTCRDLARIPDSLLTAQQLSVVRAAQAALVDLTALLDRMPHADADRGAVALLLAVIAVPAAVNLIANARLALAAEPDQWSLVRGAPELAADVVRETLRLDPPIQVEARVTHRETLLAGRELPAGAHVVALVGATGRDPRRYADPDRFDLRREVTAAPLALRGDLHTAPVAPLVTAQAEAGLRALAERLPRPRTGTVLRPRRTSVTRGPLAVPISA
>emb|BAC57039.1 BGC0000102, mydA, Glucose-1-phosphate thymidylyltransferase, EC:2.7.7.24
MRGVLLAGGTGSRLWPITQAVSKQLMPVFDKPMIYYPLSTLIMAGVREIMVVTTPEDQPQFTRLLGDGQQWGLSLSYGVQPRPEGIAQAFVIARDFLDGGPAALILGDNIFHGVGLGRKLRGHTNPEGGEIFGYPVADPSAYGVVEFDESGRVLSIEEKPTRPKSRYVVPGLYFYDADVVEIASQLKPSDRGELEITAVNNEYLRRGQLTLTLLDRGTAWLDTGTFGDLVQAGEYVRVIEERQGFKIGCVEEAAWRAGFLSDDELRELAVPLLRTAYGEYLLRLLDWKGESSA
>emb|BAC57040.1 BGC0000102, mydH, dTDP-4-keto, 6-deoxyglucose-3-epimerase
MRIRSLSIDGAWEVTPRQHGDPRGVFLEWYRFDLLAHGVGHPLRFGQANLSVSARGVIRGIHFTDVPPGQAKYVTCVRGAVLDVVVDVRVGSPTFGRWEAVRLDDTERRAVYLAEGLGHGFCALTDDATVTYLCSTTHDPQAERQLHPLDPMLGIEWPDGPRLLSARDENAPDLGQLRNEGVLPTYQACVEYVESLRSVHPERPGETGRQGSVPVAGPPARTSASWLTPDRRA
>emb|BAC57041.1 BGC0000102, mydB, dTDP-glucose 4,6-dehydratase, EC:4.2.1.46
MRVLVTGGAGFIGSHFVRQLLAGAYQRWHGAQTIVLDKLTYAGNLANLAPVAHHPDLTFTQGDVCDRELVENLMRGVDLVVHFAAESHVDRSIAAADAFVRTNVQGTHTLLDAAVRAGVERFVHVSTDEVYGSIEEGSWTEEQPLAPNSPYAASKAGSDLLALAFHRTHGLPVCVTRCSNNYGPYQYPEKLIPLFTTNLLDGLPVPLYGDGRNQRDWLHVDDHCHGIDLVATGGVPGEVYHIGGGTELSNADLTAHLLDLCGADELSVRRVADRPGHDLRYSLDISKISRELGYTPRVSFAEGLADTVDWYRNNRAWWEPLKVQPVPAPAADGHALTPDGRG
>emb|BAC57042.1 BGC0000102, ---, Putative uncharacterized protein
MAELPAGASSGSAQAHGRRANRRSYHDGALVDGYVDDPYHRVRRAVAARLMVDDVLGGGPVLELGCGPCSMLDPAELPVPLVVADMAEAALGAARAAAGQALPVCLDATRGLPFRAGSFAGLLTGELIEHVYDPVALLRECHRVLAPGGLLVLTTPNLATVQDRLAFLAGRAPRQVDP
