# Supplementary material for: Assessing in silico the recruitment and functional spectrum of bacterial enzymes from secondary metabolism
Source: BMC Evol Biol. 2017 Jan 26;17:36. doi: 10.1186/s12862-017-0886-2 (PMC5270213; doi:10.1186/s12862-017-0886-2)
Supplement: Additional file 5: — 1005 multiple Fasta files (one per BGC that comprises enzymes) containing the sequences of the data set enzymes SM*. The BGC are named according to MIBiG nomenclature. (ZIP 6333 kb) [file 12862_2017_886_MOESM5_ESM.zip › BGC1031.fa]

>emb|AFX60300.1 BGC0001031, oocA, Alpha/beta hydrolase
MFDSRRGFLRHTSMRRIFYYHYKKSNSVTTLLMIHGFAEASFIWEKTAQEVAQKFNCDVIAIDLSGHGRSDWRDDGLYNTVTYADDVEFVINELSINSFILIGHSMGGRIANELVKRKVPGVCGMIMVDFCPDTRGGRPLNHVVNNFERSVARSWSIDEYAEFISKTRPLMPREDLKWLAGELLTKMNGSYFFHADSRIINYSSNYNPAKKTAEQTFSIPIAIIRGRYSSFVSEQQAKDYLHEIKLSKYYSVANSGHGLVIENNSGFNMALYDFMKMIPGVERLA
>emb|AFX60301.1 BGC0001031, oocB, Efflux protein
MPSENEYVKVTLYIALLLSVPGPTNTLLLCAGYTQGFVKSLRLILSEWLGYFLAVTAWGMFFTYLAQHGNPALTIIKLMSEFYAAYLAVKVWRFSLHQVRGNVTFATVFITTMLNPKAFLFADSIIPPSAFLYQDSYFHSMLCLLLALLPVSLLWTYSGTLINFRENSSYKLKPVLFYRSASLVISLFAASMFYKSILMML
>emb|AFX60302.1 BGC0001031, oocC, Enoyl-CoA hydratase
MSTDVIDFQEIEPGIAHIRMQDRAYKNTFSRALVDALILAFKQIESAERYKAVILTGYDNYFATGGTQEDLFALQAGKGKFTDTNIYSLPLECPIPVISAMQGHAVGGGLVMGLFADFVIMSKESIYTANFMKYGFTPGMGGTLIVPEKLGLALGHEMLMLGNNYRGEALRQRGVPFPVYPRADVAAAALSIARDLVKKPRLSLITLKAHLTQHLRAQLSTYTAQEVLMHEKTFFQPEVRQNIDRLFGN
>emb|AFX60303.1 BGC0001031, oocD, Enoyl-CoA hydratase
MGLTMSSYQTLRLRQEGSVLYLQIYRPEASNTINEAFAIECRAAIREFRDRINILVVEGLPEVFCFGADLQAIERGNIAGNGSGGRPQDPEILYSVWQDMMNGPYISLAHVKGKANAGGLGFVAASDIVIADSQALFSLSEMLFGLLPACVLPFLINKIGKQKAHYMTLMTKPVSAEQAHRWGLVDDYGDNSDLLLKKHIQRLSCLSKQAIVRYKSYLAELDTRVSDQKATALAMNVEIFSDRDNIDKITRYIQTGKYPWEA
>emb|AFX60304.1 BGC0001031, oocE, Hydroxymethylglutaryl-CoA synthase
MISVGIEAINAFCGSSYINVRDLAQHRQLDISRFDNLLMKQKTVSLPCEDPVSFAVNAAKPILDALSDAEKNSIELLITCTESGIDFGKSISTYVHHYLGLKRNCRLFELKTACYSGVAGLQMAINTILSQTSPGSKALVIATDMTRFILEEENVEHTSQDWSFAEPSGGSGAVAMLVSDSPHVFQIDVGANGYYGYEVMDTCRPLPDKETGDSDLSLLAYLECCEKAYQEYEKRTADIDYVNTFGYLAFHTPFGGMVKGAHRNMMRKRVRAAPQDIEADFTRRVTPGLNYCQRVGNIMGATLALSLLSTLANADIQSPQRIGCFSYGSGCCSEFFSGVVTPESARRVRQMNVGAHLDGRRELSMGEYDALLYSNQRVSFGTKDVELDLNLFPQILSGSREPQRLVLKRINKFHREYEWV
>emb|AFX60305.1 BGC0001031, oocF, Ketosynthase
MKNHVVVTGLGVSAANGIGVPAFTQSLKAGISGIQCHANAFPAIKASLADYSYKTALSSLPLTQETLKNALRLGAKAPLSACLSLATALEAWHDAFADGCPYPPEQRGVIIAGHNIEQKYQYQIRQSYAERPEFVPASHALCFMDTHQLGLLSELLTLRAEGYTVGGASASGNVGLLHAYRQVASGTVQACLVVGAMADLSPPEIQAFKSSGALLTDGATSDPARLCRPFDRDRQGFVYGQGCACLLLENEQSANERHAPIWGRVLGGSLCLDANRGSNPSWEGESRVMRQALEAAKRPYDSVSYINTHGTSSLQGDETEIAAIKHAFGPHHRQIWLNATKSLTGHCLYAAAAVEAAATLIQMKARFLHPNVNLENPIDKECRFVGQQAQSQPITVALNNAFGFGGINTCVVLEHVSQ
>emb|AFX60306.1 BGC0001031, oocG, Acyl carrier protein
MRPKSKEEIFNVIVNNLLETLPHLDAGDITPEHSMKDLGANSIDRADILLSSMEAIDIIFPLHEAASLKNIGELVSFLHAKTQ
>emb|AFX60307.1 BGC0001031, oocH, Uncharacterized protein
MKVERVVTIDNHEIRLTFNFVVNFIAGQIKQCQTVFINFFTVSSLEMCTFFIRSSVPRQRKVAAPPAIRGLTVLTKSPGNAPASTDSENIRYHDFHCALLGGRFIKCCANQVYGVEWLFLH
>emb|AFX60308.1 BGC0001031, oocI, Uncharacterized protein
MVIPAKAIVLFTLPPEALTPAPLRHPTGLLMIVKIALTVTLLFLLRKTD
>emb|AFX60309.1 BGC0001031, oocJ, Polyketide synthase
MSAYTLSDRSLIVSGHVVLNEPILPAMGYVHFVAASLLNNNNANNVESIYPVRIKNAVWFSPIVAGHDSCEVNIVFDDEEGEKTYWVTSKVPGKATQRHATGIVSSDDNVAAGGTHTVFPRPDVAAQTFTHRLDRDDIYRQFLSTGIDYRGNFQCLQALHCNQTLFWGQILADEESLTDLPSPYILDAAIQTVLLGARKARSHDHPEQVYVPFSLDNILIYKPLASKCDVFAVPRQTSSSAPEQGVFDVLVVCESGDIVVEMKGLHVRPYHNAGRGTKMEKSTRLGDKAADAGQTWAIAATFTAEPIVEPLQAWFAQLGWNDRVKFAPYKQVYQELLSPQSLLAANGEGVNAIMCRLEDLIANDAAASGSGKSERPQVSLAQINQHLTDCERFVLPNGMEIAHLKPYETRYLYEEIFVEKTYVKHGISFAPGNVVVDIGGNIGMFSLFATTQCPDLRIFSCEPSPISHAVLQKNLALYAPEAKALQVGIADKDGEAEFVFYPNSSVWSGFHTDEAEDGEALKKSMENEVAKHLGEMDSEVIREHLDAMIGERLQKQTYQVQMRSLASIMREHHIETIDLLKVDAEKCEWDILSSIADEVWPNIRQIVVEVHDKEGVTAEKIARLLRDKGYELAVVEEDMLKSSGLANFYARRPAVQAGDESRLSRFEQGICNNFKDLLTLIGQQPPRRHAPTLFVLCPPSPAMSAQFSAALLAQTAQMMQQILGDRADMSCIDLSRELQAYAVTEYHDAVRDEMGHIPYTPAFFEMAASVLVRHIHASRRPPYKVIALDCDNTLWSGVVGEQGAGDVLIDANFRALQQFMLRQKQQGMLLCLVSKNNHEDVKRVFDSRDDMVLQWDDFVDVQINWNAKSDNLQRLAKTLNLGLDSFIFLDDSPMECAEVAARCPQVLSLRLPENHDAIPGFMAHVWAFDQVCRTTDEDAKRTHLYQEQVRREAFRQSAFSMEAFIRGLDLAVTLQPATSDQAERLSQLTHRTNQFNFVKRPHSVGDILSRIQQPEQGCWSIRVSDRFGDYGLCGLCLFSEHEHRLSVDGLLLSCRVLGRGVEYQVLNALGRTALERKKETVAIHFAASDKNQPAHNFLCSITQLTPESSGAWAYTAPAGTLAELAFAPSSQTIDSPRDSTPAAQDTDVLPRGRSNDTLLMQRIAEHHGQLAAPRSEPMTPHPTAPAALARPDDIDSDAISHFIDAAIEKSLHECLKAKVDIDETKAFSEYGIDSFAAINLAVKLNAAFSIKLPGTVLFDYGCVSDLRRYLLANYRHEVAARMQPAQRQDAASAGNAAPRAETPPPSPRREQAAEADKREHDGDIAVIGMSARFPGMANVDEFWAMLLASGDCISEVPADRWDIAAYYDEDRSKPNKTYGRWGGFIEHIDKFDASFFGISGKEAKQMDPQQRLFLQESWHALEDAGYANRDIKNKRWGVYVGADAGDYHANLLRHGVPLDGSSFMGNDASILAARIAYFMDMKGPAMAIDTASSSSLAAVHLACESLRSGAVDMAIAGGVSIHTTVNFHILCAKAGMLSADGRCKPFDHRADGFVPGEAVGVVVLKRLQDAIKDKDPIYSVIKGSAMNQDGKTNGITAPSSRSQTELICQVYDELKLSADELTYIEAHGTGTKLGDPIEITALTDAFRRQTQRTGFCAIGSVKSNIGHCVHASGVSALIKLLLSFKHRTLPPSANYDQPNPLIPFEETPFVVNTRVQDWRPNVQGKRIAAVSSFGFSGTNVHMVLEEFRAANGEGGPAQPVDAWDAEPALLLLSARSDAQLRILAQQLKAYLQQHAPLTLGEIKDIAYTLQLGRESLSHRLAIVGKSESEMISGLEDYLHRNALAQRYLTAAVAQGERNKGNSARQQTEIDGAIQQRDLRGLAGQWLEGRQVDWSSWYPSARQRVANLPRYPFEQERYWLPEHPAHIMPQAVDGGATPIADVLPSPLPSPESAPGKRVLAALQTFQPADVQAQSASDLPLTDEGQGIFSLHLRGADGVSSRDLARVLTALKNRADINVLLLCGDEHGFLADLAQDEALFLQQGLYRTVLTMPFPVIAAVPGGCNGYAWLLACLCDFTVLSATARYHYAGGGQQVSQQLYHLLSERFTPAAAKALLTDPQPMEGRQLKALGILMPVFPAADVAGESLKLARELARAPREALVQLKRHLAAAQIQRSVALAERPVDFAGVEMPAPTLLPENGVQAFENGLLPAPSGRPRKVALTSAAIEAEVYDNGVLLVRLCERDSRNKFSKAFVAGFEEIFAHIRQNQRYKVVVLTGYDHYFASGGTMETLQAIQRGEAKFTDEKIFALPLECDIPVIAAMQGHGIGPGWAVGMFCDEAIFSLESVYYSPYMRYGFTPGAGATLILPSRLGLDLAREVLFTANEYKGYELHARGLKNPVLERARVLPFALAVANALALQPRAELVAAKTQRSQRLRDQVEANYERELQMHERTFVGNQEVLSRIQQHFNPGALGHQAQEQTNRQQDAAPLRVNEPHAAVSGQPTQDAPQALFDRVYILLRRMLSEELQINVEHVESEQPFVDLGLDSITGVTWVRKVNAEYGLALNAADIYSYPNLKLFTAWVIDKAGLNAAPEPTAVAANASENVSPPQAAMADRANDRVTPSASVLAFLSQTLSQELQIKPQAIDPDIAFVDLGLDSITGVTWIRKINQHFGLALNAAEIYGHPTLQSFAALIQRGVGPALAAATPLSQAETADNRAELEMPIPAATHRHPSEEQRVQSARAPARQPASCQAIAVVGMSGQFPKAKNLQQFWENLRAGADCISEVPAERWPVASFFDPDRQTPGKTYSKWMGVLDDADKFDPLFFNISPREAELMDPQQRVFLEACWSCIEDSGQNPAALSGSRCGVFVGCGDGDYEARFGMALNAQTFMGNAISILAARIAYHLDLQGPSLAIDTACSSSLVAIASACDSLALGNCDLALAGGVSVLAGPSMHIMTSKAGMLSEEGRCFTFDQRANGFVPGEGVGVVLLKRLEDALEDQDEIHGVIRGWGLNQDGKSNGITAPNGNAQSRLEQEVYARFDIDPEHIQYVETHGTGTKLGDPVEVAGLKQSFAQFTRKENYCALGSVKSNIGHTLRAAGVASVLKVLLAMKHRQIPPMLHHQTLNEHIALEGSPFYVNRELRDWTAAPGHRRQAAVSSFGFSGTNAHLVIEQYSTEDALATERPAPGQPAVHDPALIVLSAKSEAQLRQSIVNLLAHVRERGEREHGEGAKTYLHSLAYTLQTGREAMNERLAFVAHSLDELQHRLAAALDDEQQTAEPFFRGKSKSQSDVASIFNVDEDMRGLVQSWAAKGKWAKLLEIWVKGVNIDWAVLHLNASPRRVSLPTYPFARERYWVALPTASADAAPGATTSPAKSLQETFTALGDFSAYGNLLAAGAMSAQDRLPGLWLLEQALSAWASSGQGPAAELNYLLWGQPACVQDALDGHIQTYFSREDDGLYFQCVTEKAHKSVIHHFGQVALIAPAAGGGHAQDIQALEARLSAPQHHQVTQQFKRAIDDSGLRSPAVAENVCFDGAQLLVRLGGLAERPTLLTACWQLLSALNHHRHSQTPAQGQWHPFSLDAIVTYKPVPARATVCISPASAEKESLVIAGDLPGYDLSVYDETGALCMWLSNLKMVKEAALLTFEASNHD
>emb|AFX60310.1 BGC0001031, oocK, Flavin-dependent monooxygenase
MKEGMSLMDVQGKRVCIIGGGPYGVSLGKELNQGGIDYDLYEAESDFGGVWNADSRCGRTYPSLHLISPKVNTQYPDFPMPEDYPHYPNHTLMQQYIRHYARTFGVYEKAHFNVAVVRIEPQDNGWQVELSTGERKFYSFVLVSNGMQREARYPEPAYRGHFTGDIMHSIDYRTPERIKGKRVLIIGAGNSGCDIAVDAVHHCQAVYHSTRRGYYYQPKFINGLPTPRWMEGLGNKFDTREETLAYIQQVFKLAGYDGTDFGLKKPDYPLDASHPIMNSQLLYFIGHGDIQPKGDVREFRDNTVIFDDGSHVEVDTLIYATGYNRRFPFLDSKYLELKNGIPDCFLHIVPKNFNNLLFVGYINSATGLGVSARSHGLFVVDYLKAYFTQSAGLHDFTRMKKEQNPDLGQHYYIGSFRHQWEVDLWKFLKLLAQYREVLNRR
>emb|AFX60311.1 BGC0001031, oocL, Polyketide synthase
MTGKENPTHDLHESARNALEAELMQSARKQAPVTAHSANAVEPALAAAAGTSSRQALRHEVLAIISVILKLPVEKIDSEEKISTYGVDSIVITEIMGRIAGALGVSLSAAIFFEARNIEELTDIIITRFGQQVAARYDSPSHRSDGRQPPASATKPENGPAAGEKSARSIQALLAKSHQIRQKRQRPVVAPANGRYEPIAIIGMSGMFAQSSSVEALQRHLYQGRDCISEVPNARWDWKAVYGNPKDGEFTNVKYAGFIEDVDKFDPGFFGISPREAQTMDPQHRLFIESAWQLIESSGYAPGSLSGKKVGVYAGINLQDYAETVLNAQSRDIVELTAIPHMFCPNRLSYLLDVHGPSEIIDTACSSSLVAIHRAVMSIQHGDCDMAIAGGANLILSPKMHILYSKAEMICEDGRCKTFSEQANGYARGEGVGVVMLKRLADAQADKDNILGVIIGSAENHGGAATSLMAPNPNAQARLIRDAHRRSGVDPRSITYIECHGTGTPLGDPIEVNGLKTAFNHLYQDHGLYSAPAKHCALGSVKSNIGHTETAAGVAGVIKVLLAMRDEYLPKSLHCQQLNPLLELEESPFYVLQEGQTWQRPTIGDAPQPLRAGVSSFGAGGANAHLVIEEYRREPEERAPHTNEPEIIVLSAKNSERLQAYAQHVLQYVTQHSAYVATHFKQFAYTLQTARDVMPARAAFVVDDVASLVRQLTHLAQNAAAAATIFVSDEAARVAGVDTQDIAQWWQTKRYTEIAQAWAETGLVDWRQLYAGRHYARLALPTYPFDRRRYWIKETQQPPAVVLAAIQPTMEPVKKASHSEKIRLQPLKLKTDAHPEVAKGTETPPAAAKRVEPPQEHQAMNGNGASRSGERSLERVIGALRTSLAHALCAGEAEIHVDRSFAEMGLDSIVGAEWVHAINQQLGCALSATRIYDYSSVRQLAQFIVLQSEQGNAAHERAPQIRHASEESAQDDIRSDAGGQSADSRRDSAAIASLLKASLADALYITVDEIQNDRAFAALGLDSIIGAEWIHELNKTLGTELSATRLYDYPTIQVLAEYIATQSHGATPRPKPNAAVSEPEAPCSQDLKPAASDAPAEATAASHRRDEKIAIIGMAGRYPDADNLDQYWDNLANGRNSVREVPRERWNVDQYFDADRSKDGKVYCKWLGALTDIDGFDPLFFSISPAEAEGMDPQHRLFLQEGYKAFEDAGYSPEALSHTKCGVYMGIMSYEYAHLMLNSARPLSGTGNSFAIGAARIPYFLNLKGPAIPVDTACSSSLVATHLAVTALQNGEIDLALVGGVSLYLMPETYMGMCAAGMLSPEGQCKAFDDAADGFVPGEGAGCLVLKRLSQAEADGDPIHGVIIGSGINQDGKTNGITAPSVNSQIELEREVYRKSQITPDSISYVETHGTGTKLGDPIEFEALTAVFREQTSRKHFCGLGSVKSNIGHASAASGMASVHKTLLSMKHKQLAPSLHFSKPNQHVNFEDSPFYVNTQLKPWRHDERQPRRAAVSAFGYSGTNAHLVIEEYLPSSAAEAAVEKPRMIALSAMRADRLPLMANNLLAWIQRERAAGRAVDLCRLAYTLLQGRQAMTERLAFIVGSVDELQEKLSRFVAGDSATPPFFRGQASSNPPASAPQARDRDLHALAAEWAAGGTLSWERLYSPAHGAERRFPQKISLPTYPFYSQSCWFEEKAAVVSPVSLPDAAEENQTGESTSWLRATEDWVDVESSENTPWVERIEANRDRRILVLGQTAADCRAVEQVCLDIQTLTHNPQPIWDVRYIALPKEALTAEAERAALNGALSAAIPHPDTPLTVFLFLPDNPDAGLRLAYLCIQALQAVARVNPLQFYCCHRADYEHGLTTATVQYEALSGLLRSAILETVGHDYRSIVFSPQSAPQETALQLMQTWLCAVRPAPETGRQAQAIDASTVRFSGGRRYALRVSESDRYEGAGARFRTGATYLMIGALGETGEQFCRALGQHYQAQLVIFSRRPENQVAPILARIRASGARVIYHAVDILDAERVNQTMRTLASEGISLHGVVHLARQVSDGAIVNKPWDAFRQTLAAKVTGTLNIDAATANEPLELFLMFSSVAAFGIQGSSDYAYSAAFQNAFARYRQQRVALKQRRGVTASVCWGQWDVDGAVAPERLPARLAQLAHQGMGSISAPAALRQLQTGLTEGVTALVAVTDREKARTLLGLNEPPAAANAVQAHAMAEAVRQNIHRYRVGELTPAAFADYLSALSLPALPAELQHEVGAAIATTLPAPVAENTAIEAGKGAGGAMPRESELRSVLAFGIEKVMKLGDDLDWDKPLQDYGMDSIIAMQLSTTLEKQMKFPVQPNWLIDHPTPNLLMKKLREQAGARGNRL
>emb|AFX60312.1 BGC0001031, oocM, Flavin-dependent monooxygenase
MNTLNQKLEHFFSGYRTADAEATIRRPGADVSFSYLFFSDVRKDVSDRDKYRFARELVEFADQAGFESVCFPERHFYEFGSIYANNGIAAAYFAPLTKNVRLRSAAVTNTLHHPVEIVENWAMVDILSDGRVDLGVGSGWNKADFILSPETYEERAAIRDRRIPVIQKLWRGESVDFPGPGGEIFPTVVYPRPIQKEIAIWYFSISEQGFRHAGRQGYNVFGMLHGIDLHEFGKYVDSYRAARAEAGLDPLGGRVTLMMHTFVHPDMEWVQQVVCDPFKAYIRSSIIPQMKARDKHFDNSQIDQILDYAYARFFKTGGIFGPLDECQKQINLAVACGVNEIAFLQDFGMDYAAVKNALGYLQQLVDLNLKREKSFYE
>emb|AFX60313.1 BGC0001031, oocN, Polyketide synthase
MSVIAQWIKNHKTASLDSASTLLAAQGNLDPLAITGLAGYFPQCMSIAELWRHLDADDTLITSLPAQRAAWYRQSEREGETPWPPLAGGFIPDIAAFDADKFGILPIEAEEMDPRQRLLLMATYHTLEDAGIDPASLSKTQTGVFIGCESNEYAALMAHHGYRPEFGLTQADSMIANRISYQFDLAGPSEIVNATCAGFAVALHRATLALRAGIIDRAIVGAANIILVPDVTHRLNDAGQLTHRRQVLSFGENGDGFIRSEGVGTLLLERLADVERAGRRVYAIVKHSRVNFNGQGGVSMASPNTDAHCELIKDCYREAGIDPRRVSYIEAQGMGLPVADIAEWTAINRALSQLCDENGVAFEPGYCRVSSLKPLLGHMHSASSLGALLKVIRSLQTDKIHKIPGFVQPNAYCDTQDAPCDFARETQDWPAGEQPRIAAIHSYGSGGNNAHILIEEYRGAHPAGAAYPSASPHYAFAREHCWFQPAARSAQTAGAMAAAEADVRATIGRLLGINGADDETCQQAFTDLGLDSVSVAAFVSRLVAAYPVKLRRSDVFSYTTPAALARAVAERMQTDAPAKEGRQNAAPGPLPGGSGDIAIIGLDINVAGADNAAEFWQLLREGRSSVGQVPQGRRQREDLSMKTTRGGFMAHIDRFDPLFFKISPREAQLMDPHHRLLLQSAWRAIEDAGYDPQEWHGQQHGIFIGMEESDYPLTEHSAITSVHTGTAPARIGYLLDTKGPLLAIGTACSSSLVALHYACQSILNGDSTLALAGGCNVICQPERMLHGLSRMGDMLSPDGVCYAFDSRANGMVVGEGCATVVLKRHEDALRDGDDIYAIIKGSAINYDGKTNGLTAPSGARQSELYAQVYQQSGISPEQIDYVVSHGTGTLLGDPVECNALIDAFQREGVKKQQYCALTSPKTNIGHTQAAAGIVNVITAALALKQREIPPSLNYAQPNADIDFTAGPFYVNTELKRWERERRFAAVSSFGHTGTNAHLVLQSAEVRETPQDEPSDPNEPYLIVLSAKSAAQLKQMAANLLAAAEPESLRDFAYTLQVGRTPMPHRLALFSDGWQSLQESLRRYLAIGDEISASHDLYYADLLGSTCSAAAQALLHEDGAAAEGAAHIQLACWLRGEAADWAALYAEAKPRRMHLPTYPFAEESYWIAATDDFNAAKRRSEDAERHDAIWIARERWREQPLPDALNRVAGRVLCVMPTAAQAALETGITQLAGEASTTFFNWDAAGTDAGACSRFFASVNMATQAEGEPQPADALLCFVEPEFALDQLVPLFQGLLSSGMSLRRMVIVSVFSDALARCYADALVAFGASLRLVLPDTRVTFAGFDAAADAEPWWALAASLPAVWAELHSEPGQNALYLQGKRHVLTFESAQMANDDHPLQAESCLKVGGCYLITGGLGGLGMIFARYLCEKRAAKVILVGRSALALEQQAQLRAIEQHGGQMTYCQADVSAVSQMESLFADCRRQGIRIDGIVHAAGMQTQQTLAQKDLAGVHQVLAPKIQGALAIDTAWQSVFGAEQTLDFIAYFSSSAAVFGDFGAGDYAVANRFQMAYANSRHRGATFARKTIAIGWPVWEDGGMTQGSAEREQATSLYLKTSGQRALRSDEGLRAFEQLLAGEEGAALIMAGRPDAIQRLLAGAHRQQDAQPRPTTAIVAPPEMKGLTVEQRVLWDLQQAVSDILSIERHSLHHDVNLADFGFDSISLAEFASVLSRRWKIAVSPALFFGHATLAKLSQYFMSAHETLMQTCYGGSASERTPRDPSAHVTPPSTRHAAGQSSFAQDDEPIAVIGMSGRFPGARDVDEMWRCLAEGKSCVSQVSETYLRRRDESCRERHTASERLRWCGVMPGVAEFDPLFFEISPREAQNMDPGQRQLLQEAWKALEHAGYGEHPLRRHSIGTFVGVEEGTYGRFTDTEQVEITANHTGILASRLAYFLDLHGPVLAVNTACSSGLVAAHLACASLRNRECDTALAAGVSLQLSTEGFDIMARSGMMSEDGTCYTFDQRANGMVPGEAAVVLVLKRLSQAEADGDLIHGVIRASGINYDGKTNGITAPNGVAQADLLKSVYQRAGVNPAQIEYVVTHGTGTRLGDPVEVNALNEAFKAHTDKQAFCALTSTKTNFGHTFAASGLLSAVSLIQALNRQIIPASLNCQQENDYITWSESPFYVNKTARAWPMAVGKQRMGAVSAFGMSGTNAHFVIQEYMQPAAAPARQRSHYLLCLSAKTEETLSLKADDLIAHLQQTESESQSLAAIGYTLLRGRSHFRYRLAVVVEDRESAIVSLQQAEPSQRPNLFRGNGIPLGFTGQPAIQKHVDALLRQSQDSEGQEYQENLFALADYYCQGYALNGAELWPDVSRCVVLPAYPFARERCWVADGASAPARNAIAERGALHPLLQENASTLGELRFRSEFSGEEFFLRDHRVYGQKVLPGVSYLEMARAAYARTASAPQPLRFNMQQILWLQPAIAAQRTTTLYLGLSEREEGLVDYRVYSENDGQPRTIHSQGVIVPCLNDATPESRTLDLERLKSQMTGQDYLPAQCYQTFRSMGLEYGESFQCIEQLLTGEGQVLARIALPNAAAMPAFGLHPSLMDAALQTSLGLYGSAPRPDVAYVPFALEQLAVFGEIAGRLWVWLRLATTENAADPQVQKMDVDLCDEQGRICVSMRGFSTRMLSASPRSEHDAEPQSAAAPEIVVGAQRKTLTGREYFLQDHGGLLPGMLSLAWMSELAAAHLQASAVIGLKQVVWRQPVAVGEQGADIDLILNRDRQGYYCAIVAQGETHAQARVVTATGSEEAPAPLPLDEIAQRCRQRKERHACAEFFGSAIGPRLLGITRYEQGQHEALIALAAPADVDDAAAMLHPALMNGALLAAIMLAGGGERQGDRPLMPFSLDELRIHQPLPAEVWAYIRQHPSESGADPRIVSCDIGFTDRHGHILVEMKGLKMIAAQSPSLVFARPQWLVRPLAALAQTEPASGSAPCLILADGSDALQTALQRAWPAAQVERLSSDANQTPAQLTSTLQQVFARLKERTRACTEHAQRQTLFILAAEPANASWLSAAAGLLKTARQEQPGLNVKLMRYPTSADAIALLRSEMQDAKESVEIRYDATGARHVREWQPITLTGSADAPPMASGSVIWITGGLGGIGTQLVRELGARYPVRFVLSGRSAPSDHIEQRLAALRQQGMQVAYYQGDVTEPAQVRRLVQQILQNEGRLNGVIHSAGITRDAFIVNKTEREVFDVLAPKVAGTLAIDEATQDCDLDFMVLFSSLSSAFGNTGQADYACANGFMDGFAEQRNQQVAAGLRRGKTLSINWPLWRDGGMGVSEQAAEQLERQTGLVPMPAAAGIEALILGLQSPESQLAVMYGEAAKIARKLSDAPAADSQETSRRQEGGNSPVQPAQVNAMLVGMVAQLQKLDEKKVELDMELSKYGFNSIDFTEFAGRLNKAYGLTLMPTVFFEHSTLRAMGRHLIDTYPDAFAPLSGPPPAAAANGPSPIAAPHVAQRDDDVKTFGWRAASPLPMPQRAPAAVAVSSAPERPQEPEAIAVIGMSGRFPQSRNLDEFWRQLEANRDLIGPVPADRWDWREYYGNPHETPGKTKVNCGGFMQDVDCFDPLFFGISPREAQSLDPQFRIFLETVWATIEDAGYRAGDLSGSNTGVFVGVSTSEYKDAWLKYSHDKFGIGDPPWLSHFALANRVSYILNLHGPSEPIDTACSSSLVAIHRAIEAMRAGSCEQAIVGGANIIVNPGITITAGEAGILSEDGRCKTFDIGADGYGRGEGVGAIMLKPLRQAIADGDRIHGLIRGSAENHGGKATSPTAPNPVAQQALLTQAYRRSGIDPARVGYIETHGTGTRLGDPIEINGLKKAFAALYQDREKTLPRDALCGLGSVKTNIGHLEAAAGISGVLKVLLMFRHQKMPGNVHLQTANPYLDLAESPFYLVRETQPWPAMKAADGRSLPRVAGVSSFGIGGANAHIVLEEYVAPPAENERACAAAPVAIVLSAKKAARLEAVVQGLSDYLASAEFTERPSSLADIAYTLQVGREAMDERLGLVADSVSALKDALSRYLADPASVDGIYRGNAKAGSGAVSAADDDTWQATARSWLQQGDYGKLLAAWVTGAAVDWKAGYSAAMAPRRVGLPTYPFARDRFWLKEQPAAGGKTLPSAIPQPYRLHPLVHRNTSDVTELSFTSCFDGGEFFLSDHVVRGKRLLPGVAYLEMARAAVEQAVGRERPLQLTQIVWIRPYIAAGEEGLSPVRIKLLPQSPAVIRFEICSQTPEGETQMHCQGKVLVLDAPAADTPRLDLSAALAEHQESVMDKTECYRAFRQLGIDYGAGHQGIERLHIAEGRVLARLALPETLSETLGEYVLHPSLLDSALQATLGLSRDHRLGLPFELASMEILQRCTASMWACIAYDNAGETAHRTKVQKLAVDLYDDAGRLCVRLQGFSARTPEPALPPDDGTLLLVPTWSGKPVRGDAVAPHAYASRQILFCGEPAVAKAMGLTDDLIFPSALGDDQIALSFQQQALALFNRVKTLLNGRPAQPMLLQVVVAGAHCAPLSAALCGVLKTARLENGRFIGQLIELETAAHADEIHDRLRESSLVPEDIHIRYGREGRQISSWREVSALTGPSAAAASSGAHRMPWKERGVYLITGGAGGLGLIFAAEIARQTRGATLILTGRTPMNDRIQDAINPLAALGAEVDYRMLDVCDRQGVEALIASVIAKYGAINGVLHCAGVLRDSYMLKKSPADFLAVLAPKVQGTVNLDLALASHPLDFLVLFSSTAAALGNPGQVDYVTANSFMDAYAHYRQRQVGLQVRMGRSLSINWPLWKEGGMTVDDAFATQMRQNTGMVAMSAAAGLQAFYQAFAREENQVLAIAGDLKRLRQTLASRVEPAAQPEARVDLPGLEEAVQQLLVREVSALLDVAASEIDLDLELTELGFDSILTTGFANKLNQRYQLDLLPTLFFEYPTISALSGYLTATYQAVFAARFTALTPAEPGAQTTADAELAASPTQAATTVDMPALQEAIQSLLTQEISALLHVGVADIESDMELSELGFDSILTTSFANTLNRRYALELLPTVFFEYPTVAGLTHYLADNYCDRFSRQFAAQVMVPSSGDDDAPADALLAERVSQTTPSSSPAVSHKHDEPEAIAIVGMSGSFPMAPDLDAYWENLLQGKDCISEVPPERWNWRDYLQDVHGAENRDSIRWGGFIQDMAEFDPLFFGISPREAELMDPQQRLLMTHAWKVIEDAGYSAGALAGSTLGIYVGTGNTGYAGLIVEAKLPAEGFTATGIVPSVGPNRMSYFLNVHGPSEPIETACSSSLIAIHRGVSALRHEGCDMVIVGGINTLVTPDTFVSFCKAGMLAADGRCKTFSSQADGYVRGEGAGMLLLKRLTQAEADGDHIYGVIRGSAQNHGGRASSLTAPNPKAQAALLASAYRDAGVDPRTVGYIEAHGTGTKLGDPIEINSLKTAFHDMKARYPGEEYPEASCGIGSVKTNIGHLEMAAGIAGVIKVLLQMKHQTLVKSLHCENLNPYIDLTHTPFYVVAANRPWRAMKNAQGETLPRRAGVSSFGFGGANAHIVIEEYRDSRPALPATQPRYVIPLSARDDDRLREVAQNLRLYLEQQRNNPALTLTNLAYTLQAGRDAMAVRLGWIVQSLDELLAKLDGFLQGGDEPGEIYRGQRSANNALLAQFSADEELREAIAKWVARGKYARLLNLWCQGGEFDWSALYQGQRPRRLSLPTYPFNRQSFWLPSAPTAVRRPPQNSGHTPSPSPAAGEGFNLEAYLIALIGRQLKVAEEAIRPDVALEELGMDSVVSIALLNDIREKFPQVSRSLFMEYHTVGEIQQYLSNHFSERLAMLSDRPSSAEAEESKAPADEARAAPEKERGQNISIIGMAGIFPQAGDIAAFWDNLRAGRAAHSTLSDKRRRLMALEKDEIGSSRIGAYLDGVEYFDRKLFKVPHKDAQRLDPQMRKLLEVIWQSITDAGYTLSQFREKRTGLFVATRGHSGYQDIQAKVDPQQAAQWRFQAEQISAYANRISNILNLYGLSEIVETGCASFLVAIRQAMSAIREGRCQQAIVATAELGLSPFAQNRTDDQALYSSHPVTKSFASDSDGYVKSEVVGAIILKAEDDALAQGDAIYANVKGVGVSHGGKAPLKWYSPNIEGQKAAIAAVFAETGLDPATISYIEPEANGSQLGDAAELVAIQAVYGPHLQAGQAPTAIGSLKPLTGHAETASTFPVLVKMVLSMRHRQLAKIEGLGALNEGISLAEGFELLDEDRPWHKRGHHPRRGAIHSMSIGGVNAHLLLEDYEAEHQAALPQRERPFIFLFSDVDEAGLNQLVNDYLDFLPRALASLSAHDAVHGAAAEKQRARESLYLERLEYTLQQGREHRDVRLAVSAASMAQLHEGLQRWQAQTGRHQGNVFDSRDPAPASEETLSSFSAGVRQALLTWLAGHAVDWSLLRREEGWRDGLQKLHLPVNPLRKVFCWHEGFHDIDIAEENNAVNAVPTEAEPRSVVE
>emb|AFX60314.1 BGC0001031, oocO, Acyl carrier protein
MNELDEALSGYLVTLAAKVLKCSPDNIEWESDVDEYGFESMEVNQYCVDLNKFFSIKLTPVVFLEVNSLQGLSEYLKKHHFNSLETTLL
>emb|AFX60315.1 BGC0001031, oocP, Uncharacterized protein
MEKYDIQSETQRKAFDLMPHFFLDQEEQANFHFMMHMRLLLNSPEFMATFERDLFEKKLADLQAKCPDLADMDCADTFIKMKSYDFSNMDRNTFQQMINDASNPPIIAKGFLNDTKAVQQWTHEYLIEHYKDTEIIAVGYDEKETSLKKLKLEKILRSQLDKESKVSYYINNSAEIFNDYPDLIDEVGAEKILDLFHGHSANSFSQLFVGNLRTWGTNWHQGNDISCALMISGVKRWYFVDPRLGYILRPFFDGANGMSAKMDARLDINFHKIHSPLYAYAPKFYVDLEPGDVIFFTKYWPHAVINTTPLQIMANMRMTEVNLDTMTKGKDVPTLMPVYDNILNSDPSFIKFKFDIFNNLGKKSKAIGDENYFSAYTSTSDVLTNGDKQ
>emb|AFX60316.1 BGC0001031, oocQ, Uncharacterized protein
MSEYLINSGEFNMIVCPTDKAYYILNEDRASVETLQEFLQGDKVQYQRLKPLWFKYRPDESWQDLDKKEHRLGESLSEAELIDRFVLKAFNFGSLVAVRDTQTGSVKVFKRDKLKLSAR
>emb|AFX60317.1 BGC0001031, oocR, Polyketide synthase
MQVTKQNNDSENASILNNIHDKEMATSLNPDERKDAVAIIGIGGFFPGADSLEEFCAKLDKQASLFSPVPDNHFPGPEMQGRYGAFLHDISGFDPDVFNIGPMEAEYMDPRTRLLLMSTWHTLEDACYLPQQLREAKVDVYIASEGAAYTPFLAKAELTSYSILGMMSWSLPNYLSHAFRFNGKSLYIDTACSGASVALHQAKEALLRGETDYALVGAANLLFGDALAGSYLGQESLGILGGEATCSPFQADAKGFLPAEATVTVLLKRLSQAIDDRDNIHGVILGSAVNHTGGYGSLTMPSAESQAEVMVSAYRQAGIDADTVGYIEAHGASSLLADAEEIKAFKRADAQLATRQAPATGTPCKISTLKPNMGHANSASGMVSLIRVLHAFKMQKKPGIKDFTACSDNIKLAGSRFYLNDATEAWAPLLDAHGHEIARRAAINNFGAGGVNAHLLLEAFTPAAVSVDDASAPGAGYFLALSTMHEWQWIDYAESLLAFLQRSPDITPGALEYFYLTARNKFEQRVVFRYTSLGQLQEKLTQFIAAKGQKAYYLKSGTRDENNALDMFNRHQRLSTLLTTLEWENDKRFLIDLWVQGVDFPLVQALGVPAFHKLSLPRYPFNREHYWSAAVSASKPQGDHTHRDLHPLVQQNTSDFYTQRYSSFFTGQEFFLADHLVKGQKVLPGVAYLELARAALADALGQPTAIRLENISWIRPMRVQEPGLKVAVELYPEGEARFGFEIYSAGASAEEGDRVTHCRGQARIMPDAALAPPPAIDIPALQQQCDVRHLDSQACYAAYSAMDILHGPAYQGVVAIDEGEAQAIARIELPACVAQSHSQLFLHPSLMDSALQMAAGLLVDAEHPEFALPFALESLEIFPRPGANALPVRLWVWARFKAGATRTDKVKKMDYDLCDETGQVWVRLCGFSSRAVDSAPIGVSSAVPADTALPEVPHSATPAATQNAENKGLQDRLLPLMQQSLARLRKLEPGRIDPKVELSRFGLDSIQLTEFTNLLNRQYSLTLTPTVFFEYSTLGEFVGYLAQTHPNAFSTLLGEHKPTSQPAAQAERENGDTSHEASPQSAAARTQRTVTRHETARLAVAGPPTAPVNEPIAIVGMTGRFPMAQDLDAFWDNLVNGKDCIREIPEQRWDWRALYGDPVREVNKCQVKWGGFIDGIDEFDPLFFGISPKEAELMDPQQRLLMTYIWSVIEDAGYSAGELSGTDTGIFVGTGMSGYGSLISEARLPIEGYSMTGIVPSVGPNRMSFFLNVHGPSEPVETACSSSLIAIHRAVQAIDAGECEQAIVGGVNTLVTPDGYISFSKAGMLCQDGRCKTFSSTANGYVRGEGVGMLFLRKLSDAEAAGDHIYGLIRSSAENHGGRANSLTAPNPKAQTALLKRAYAKAGIDPRSVGYIEAHGTGTPLGDPIEIDGLKTAFQDLYRKTPATTELGDKPQHCGLGSIKTNIGHLEMAAGIAGVIKVLLQLQHKTLVKSLHAEQLNPYIQLDNSPFYVVRENQPWLAPRDPQGHALPRRAGVSSFGFGGANAHIVLEEYTGGRAVPAEDRRQDPAEPVMVILSAKNAERLTAAAQNLLTRITAENKARPPLDALAYTLQVGREAMDHRLGILTASLDELAEKLSQFLAGEEVIDGLYRGNVRQNKEMLAMFVADEDLTATLDLWFQKRKYAKVLALWVKGMVIDWYRLYPQQRPQRLSLPTYPFATDQYWIKGARHAALSAPTDQTPGGVPSELASSAAQMQPDPGDDFSHVVLWEADDASQQALTVMPGTGAVLIVGGAQETELESALVARLAGQTPRLLRFSLRSAANQPIGPDRWACDIRDEKALGQCLDGAGGIQRVFFIADSAIDPQRGDAEAITASLEQNELQLLRLVKSLQQRLAKETEVDLTVLTQDNHAWSPDEIRYHGAGISGLAYAIAQGDHRFRVRNLDISSRDLQSPERREKLLWQIINEAASERGEQIRLSSGRRYRQTFFRLDPQSYGDENAIKHGGVYLILGGSGTVGGVITRQLLQQYQAKVIWLGRQSESSPAVQSRLDALASVGERPDYFQADATDLASLEAALAQIKRRYPRIDGAVFAGLVFDAENTVSQTTEEAFWQILQVKASGSLNFYRALRHESLDFLAYFSSCQAFSFSGAATLSAYAAGITFSDTLVRSLQAQADFPVGIINWGFWQASLAGLPASQSIFALSDADGFACFERFVTLLQQRRQGQFVCLNASAPVQQLMNLHPHESVLVSHQRHPSSDTVNQGLINA
>emb|AFX60318.1 BGC0001031, oocS, Polyketide synthase
MPKISDNQWDKETDLLLQSHHPHAINAWLTQLLYLQLDRLGAFSAPAHHDDFTEHTDHWGLDPQFRPWWRESVGLLLEAGLIAWRDGALICHGPGAEQAQAVWQAWDEFRDGHRHDPARMTQMNLVDACLRHLPQILTGELPATEVLFPDASMEKVEGIYKDNPVSDLFNRVLTKTVSDYVSDVLRGDRQAQLSLVEIGAGTGGTTAMVLPALMAHQDNIQKYLYTDLSQAFLMHARRSYGPTCPFLDYALWDIEQPLATQPILPASFDVAIATNVLHATRDIRSTLRHCKAALRNGGMVVINELSDKSVFTHLTFGLLKGWWLHQDSALRIAGSPAIAPDTWREILEEEGFHSVEFPAQKAHALGQTIIVALSNGVIRQQTHRPKKNKQHDKQPVTPRPLARASAPAADTNLTEERLTAHISDAIASALAQAVSLAPEQIDVQTAFAEYGIDSILTVNFTNKINELMGVHLNPAALYDYQTVTALTGHIHRTARDAVLSSLAIAAAPDGGDASGARTEPHAADRRKYITDSVIDGLAKTVNLRPERIDEQTALADFGIDSILSVNFINQINQSLGITLNPAVLYDYTTIEALSAHIGRAYPELSMTSEPQPDSTPNRQRDPAPVATSSKANASGPRHADPDAIAVIGMAGQFPGAGDIHDFWQNLAADNTGIEALPRHYLDPARYSADTDKEMAVRDGKTYCQWGGIVKDRDCFDATFFRISEQDALSMSPHQRLVLQESWKALEDAGYNPKALAGTEAGVFIGAEPANYRHGSFVGSSEAIIASRVSYFLDMKGPALVVNTGCSSSAVAIHLACESLRRRETTLALAGGVFAALDADALASLSGIGLLSRNATCPVFDRAADGMLLAEGIGMVVLKNLDQAIADGDPIHAVIRASGINQDGASNGITAPSGAAQQQLLEQVYRKYRINPEDISYFEAHATGGKLGDTIEVNALARTFKALTAKPRFCALGSVKSHIGHTSAASGVIGLIKIVLSMRHRQLPGLRDYQQINPLFELQDSAFYIQSASSSWDRRGDTPRLAALNSFGHSGTNAHLVIEEYVAKPAATEPALAGWMMPLSAKTTDSLYAQAETLIAYLETLARQGDASEDDARALMQSMAYTLQVGREAMSERFFIIARDLHDCLQQLQAFCQRQTAAGQATPAARKQPRLTAETYQYRRLHQLSQAELEDVGYAWQQGRLVDWQSFYSAAPNRVHLPGYRFAKTVFRASDAGATEQVAIEDGRYAIGKADLFPAGHPWSRPFDRQHPVLRHHKAFGQSLMPGLAYIDLLFQFFQRQGMDYRQLEMRNLVIHHPLTIADDYAVEAHIHCQKHEHGYWQLSVEGSEISDGRRTEPKVYMSAEMHPVQAAPFNETLDFIQLKQRTNGQLGLREAYETFGGADIRHSGPMVGDGVIYHLPSANLIDIAVPDEPLPGAEGYLFHPVLIDGSAIGSGSLFLEQNERQDIFLPLYYESFRATAPLSAHCITRIGRESLKQTPQLSYLTMEFFTPGGEKIGELKNFTCKRVRDAAAIHASRPHAPAESAVTPANPIEPMKNETLSVTPSVISEQSDSALERAEQSVKKILADTLAKNIEEIDTDIGYYELGLDSAGLLHMVRLLEQSLKVKLNPTVLFEYANVGALAAYLVKHYPMSFASADRAPSLAPDTAVASHAGETDAASIRPAAPELRKTAAGGDEDIAVIGIAGRYPGAKDMAEFWANLKAGKDSVTEIPAERWRNGILEGIVSPSGRPISRWGGFIDDVDCFDSQFFRVSPREAQWLNPQERLFLETCWTAIEDAGYTPETLVPEQGPNKRRDVGVFVGVMHNDYALIAAEIVNRGQVMPLSMNHAPIANRVSYFCGFHGPSFAIDTVCSSSLTALHLALESLHRGESKVAIAGGVNLSLHPYKYMTYGLADMYATDGRCRTFGDGGNGFVSGEGVGAVLLKPLSQALADGDHIYGLIKGSAINHVGQVSGITVPSPVSQADLMLRCYEKTGIDPRTISYIEAHGTGTALGDPIEIQGLVKAFRQHTPDKQFCAIGSVKSNIGHAESAAGISGLSKVLLQLHHKTLVPSLLHSEQVNPYLELEHSPFYIQREAQAWEQPTVARNGDAIAAPRRAGISSFGATGSNAHLIAEEFLPPARRRMEQHQPLIVPLSAKNEDRLRVMAGNLAQFLAQHPNLDGLPPEDLAFTLQVGRRSLEERAVFVVQDLSELMQKLTAFAHEATLPEGCWRGSAGGKDGGRSGGFITADDSAALLQRWIAQGAMHKIARFWVDGFLVDWRQLYPHATPCRVSLPGYPFAREKHWLPAPDDLGRIAHGTSTPPSAPISAPVDAEEPETLMLFTEAWHKMPAPPASRAPREFNTLICFLSQPENQRLLQLQMRALAPQSEIVFVSRHPEHRGERVFPLPPADTETAQAEHYHRCFTQLKAARILPQHSAILYLWPLEEPGHLSDYAALHQLLSAMVKNDMAPQRLLLAGVSHHSLERAYLESWVGIERSLTAALPGTQCAIAASCVANSAESVVTEPYVSQLYQQVTAHDFNSVCYDEGERHVLQVQPSHAALTAREETGIKQGGTYLITGGFGGLGLIFARYLAQRYSARLILTGRTAMNAERKARVDELVQLGGQVHYIQADVCDVSAMRFHLAQAKRTMGEILGVIHAAGLEAGEPVFAKSRQAFEAILRPKVDGAQILDALLTPEPLDFVCYFSSSAAFLGDFGSCDYAMGNRFLMSYGKHRMEQVKQGHLRGKTLIINWPFWEEGRMGAHDRESAGFYLSATGQRALNSAEGLQLFEQLLQQGEGQYLVLAGKPARAAQLLGLVKHAVADSGAAHQVSHPQRAAEVSTAAERAPKQPALPVGETADLRAEVSNRLKTLINRLLGTPLERIGLDSGFADFGFDSITLASFSRELSQHFNLDITPTVLFGHSSVKRLTEYFCREHAPALHAMLSAPMAAQTATAAVSAAHTTPAPSSTFATANAEAAATPTGTAEEPIAIIGMSGRFPQADNIDEFWDKLIRGESCIGEMSEPRWDWRSVTGNGEQEGQPLPQWGAFMKDIMRFDAAFFDIAPKEAMEMDPRQRIFLQEAWRTFEDAGYMGQRIRDMACGVYVGAEESDYGALVGEQGSINGNQNATLAARISYALDLKGPNMALTAACASGLVAIHQACLALRQGDCEMALAGGINLLMTPWVYQSMHRSGMLSPDGNASVFDQRANGLVPGEAVAVVLLKPLSKAKADGDRIYGCIKASGVNYDGKTNGITAPNPLRQAELLKNVYDRYQIDPREIQYVISHSTGSQLGDPIEVQALADAFAGGKDDPRRCVLGSIKPLIGHTFAASGIVSLIAMLKAMAHQTMPATHRFETCNRYINLERTPFTIERQNQPWLRRDMQPRMGAISATGISGTNAHAVIEEYSAEDPESSLTTKTPVATGDGAAPHAAIVPISAKTTEALHAYVQSCAQYLQCHPATRLDRLAYSLQTGRDAMAKRVAFVASDITELREQLASFMAGVMSSGIYSADAQGGDNVTNLTALASAWSRGADIDWFELYRETVPPQRIGAPVYPFQGKRYWATLPPTAPPSPAREPAVAVLPAGNAAINHSEVASLDATTRQVRSLLISALYFEENEVENHQPFTELGLNSINAVGFIEAINRSLAAGLTINAIFDHPSIDALSLHLHASAHRQGDSVTPPATKAPVEAPQLTAMNDRTAPMEKHWLKHYPECMPLSRQLRARRNDGDESEPERSRFWIHPLTGSTGLYLKVAENLGDEYALWGIHSRGFLTRHQPLQSIESMARYYIDILQAGNATGPYELAGYSMGGIIAYEMARQLQLAGFRVTSLILLEPPFPQPENLRHSSPFDYRDALLMSANFFLHYSVKDILASGQVEFETLACTEQELMGIDADNALAWLAERCLKKGVAQPLSVVQEKIENMAQILKHNREAMAAYSVKALPNAHEIDLHYMTVEPSCHDSRSDKSALAANNRHVLGEALTHDESHCQRWLDYLPGAQVFRTRAKDHFHLLSERESVAMISERCRAIYQSASAGKKTAPHVGDAAARPSQAERERIAIIGMSGQFPGAGNADELWQLLERGHSSFTPPPDNRDWPAGQYQGYGAFLSEIKSFDPLFFNMSPQEASMLDPCERLFLQESWKAIEDAGIAPDTLSGKRWGVFCGSGGDYTLRFAAGEHFAPNITLSQIPGRVSYSLDLHGPCLCVEAGCASSLLSIAQACDHLTRGQCDVAIAGGAQIYSTPNMLISASRFGLLSPADRGCAFSTRAAGMVPGESVGVVILKPLALALAEGDRIYGVIEAWGSNHNGKTHGIMAPSAGAQEALLTETYQRFDIRPESITLVEAHAAGMPAADAAELAALTNVFGDRERGRQSCALGSVENNIGHAFHSSGMNHLFKVLLAIKHRTIPGTPNTDDRGALPALEDGPFYINAETVPWQPPAGVARRAAISSFGATGINVHLVVAEPAARERAADAPDSARRRPVCIALSGKNERALQQRCRELHDFIQARPELDLQQLAANLLLRRTHFAYRCACVVADIEELRHFLAQAIAGATLTPADKGYRGKVDANRPRGAGEAVAGVQQAIRDRNDSGNWLQLARLYVEGVDFFTEDFHPEARIAQAFSAAETFPLSLPTYPFDLRPCWAGEALAQASATLTPVQATPPSASKPVVHRLLGILAELAGLSHAEIDPDEPIAHYGIDSLLGLRLLNRINSAFVTAFDADLLTRGSLRAIAEEIARRSPNADQDAAPAHRPASIQSVSWPIRRTAALTADETALARTELSRLLQQGVGVWKGATALHAEFNRHARCAQRALERTNQPDMLGSYLEDGVRYYPTSHIQTFVLHETEVRKRATFNIGQGFWLDTPIELSLLNRALNDMVSRHAILRTGAELFGQQWAQVVHEALTLECREVCWPHIIDRSAFEQTFARFQQSVNNELFHADRMPMFDLYVAHNGADLGAVYFVTHHFHADGFTLFMLLQELYLRYAALLNGTEFAGVIPTAEYAHFALSQFGEHRDSATEYWLNTLHDKRTSFKLRDKRVARGSQHHKAGNAEKAGVYPLSISDEMLGRLQAANRRDNTTLTQLATCALAMLAYRITGVNMPIQMAYNLRDRYEFEPVYGDFSSSVPLVLTLKPHFTLRQVWRVYEDALLQVQKYKHFDFVALHQQLAPAGGQLHEHTLLGSLSVDSNDRDSFVDVTAFAEKLLPMSLDEREPAAPLLMGLLKTRGELSLPFIYDRSYFSADLIRVLAEHVGCLLALMVEQPELKVEDIPIPDMLIDRLSPEEVATVEV
>emb|AFX60319.1 BGC0001031, oocT, Uncharacterized protein
MSLSLFKRKAAAVAAFALPLMAFNAYADNHLSKPMGFSQVLTFMGSGVINITQSEPFPGVSGCLGTLCTSDYFYTQIMGLNKQQVAQKREDAIAYFNQEFGIDVNALLAQKRIELKPYTGNPDGEYRLYSVAGMDLPPSGWIVRDGGFYITVLDNGGIPLGGRHRGEKATPKNQMYYGNYNILAAVPPHQLKEIIIRYESNEMAVISPDGLRTTFNTRTYNDRWGEGQSYVSYEFKLKGDQTVLTNGREVMTFAKYPLTRDFPDYPSFAMKGNASAH
>emb|AFX60320.1 BGC0001031, oocU, Flavin-dependent nitroreductase
MMTNVKQTLAERRQTPSHHEEGEGRPLAQAEQLGSAAFRQDYGVKYAYSTGSMYQGIASRKLVVAMARANMMSFFGSGGLSLPLLQEAIIGIQADLNGESFGMNMLADYDFPEKEMRRIELFLAHDIRFIEAAAYIAITPALVLYRLRGIHLGEDRHIVIPHTLMAKVSRPEVAEVFANPAPPDLVAQLYAQGLLTQQEAELAPQVPMAQDICVESDSAGHTDQGNAYVLFPAIARLCRDISARQHYRKPLRVGAAGGIGTPEAVMAAFMLGADFIVTGSVNQCSVEAATSDEVKDMLQHINIQDTDYAPAGDMFEQGAKVQVLKRGVFFPTRANKLYQLYQQYSSLDELPQAVKNQLEDKYFKRPLSAVWEDVKQYYQTHRPEMLEKIEGQPRRKMAAVFRWYFAYSSRLALSGDRENKVDYQVHCGPALGAFNQWVKGSAYENWRNRHVDEIGEMLMREAASMLSEKLGLLKGRALSSYSYS
>emb|AFX60321.1 BGC0001031, oocV, Acyl transferase
MKTVYTFPGQGSQYRTMGYGLFDQFPEQVAQANQVLGYDIAELCLKDPLRVLNQTQYTQPALYTVNVLTYLERMARGATPPDILAGHSLGEYSALFAAGAFDFITGLKLVQKRGQLMSLASRGAMAAVLEINLADIERILAESGFQHVEIANINALQQCIISGAYDEVVALETRFLDAGARFVQLNVSAAFHSRFMSDTENAFADYLTAFTFHPLSIPVVSNVTARVYPTTDYQSLLTRQISSPVRWYESISWLLAQGCDDFIEVGPGDVLTKLHRRIAETPMPMAPERAAPSNTTHEAKTPPAPPSAPTPAAATKYVFMYAGQGSQYYQMGRAFYHADGHFRQTMDRLCHKVYMLSGVNLLEQLYGDRDPGTEFDDIRYTHPALFCFGYSLTQMLIARGVQPAAVVGHSLGEYVAAVVAGMLTLDDALRLVVEQAHLLAQHAPPGGLAVVLASPDIFHRSADSFSGCTLAGVNFDNNFFISGEQSAIANARQKLTDQGILSLALPVRYGFHSSSIEAIKPSYQKLLDKTPCFSPTMPVYSSVLGRSVGAMQQADAQSYLWQVIRDKVDFSTLVDSVFPAMEDHFFVDASATGSLANFLKYSQDFAGRHGYVLNPFSDGMKSLETLLSQLKA
>emb|AFX60322.1 BGC0001031, oocW, Acyl transferase
MFPGQGSQQPGMGRELFSQFPDLTRIADDILGYSIERLCLDDPDGELNKTQYTQPAIYVVNALSYLKKRQETGIQPDFVLGHSLGEFNALLAAECFDFATGLKLVKKRGELMAQAAGGGMAAVLGLSEAKLRAFLTERKLDDIDLANFNTPSQIVISGPSDTVTKALDAFAQSGIRCVPLNTSGAFHSRLMQGAKEKFEHYLQDFPFSAPKIPVIANTTARPYEDDKLLTGLAQQIASPVRWTASIQYLLSLGAPDFTELGHSEVVSGLVDKIKAETTEDELQSIRLQRHENTMATGAATAADSTADSMALAPAEKIAQWNSRFPIGQKVHSTILNAEAETRTEALLLFQHRAAVYLKGYNGYFELDELKPI
