# Supplementary material for: Assessing in silico the recruitment and functional spectrum of bacterial enzymes from secondary metabolism
Source: BMC Evol Biol. 2017 Jan 26;17:36. doi: 10.1186/s12862-017-0886-2 (PMC5270213; doi:10.1186/s12862-017-0886-2)
Supplement: Additional file 5: — 1005 multiple Fasta files (one per BGC that comprises enzymes) containing the sequences of the data set enzymes SM*. The BGC are named according to MIBiG nomenclature. (ZIP 6333 kb) [file 12862_2017_886_MOESM5_ESM.zip › BGC1032.fa]

>emb|AFX60323.1 BGC0001032, oocA, Alpha/beta hydrolase
MFDSSRGFLRHSSMRRIFYYHYTKSHSVTTLLMIHGFAEASFIWSKTAQEIASKYNCDVIAIDLSGHGRSDWREDGNYNTANYADDVEFVINELNIKSLILIGHSMGGRIANELLKRKVSGVCGMVMVDFCPKMSGGTPSNYVARNFEKSVIRSWSIDEYAGFISNTRPLMPGKDIKWLAGELLVKINGSYFFHADPRILSHSENHSTNEISPAKACSIPISIIRGCFSSFVSEHQAQDYLRDFKLSKYYNVAKSGHGLVIENNSGFNMALYDFMQMIPGIKKLVCSCLHRHTGR
>emb|AFX60324.1 BGC0001032, oocB, Efflux protein
MFSENEYVRVTLYIALLLSVPGPTNTLLFCAGYTQGFVKSLKLILSEWIGYFLAVTAWGVFFTYLAQHENPVLSIIKLMSAFYAAYLAIKVWRFSLHQVRGNVTFGTVLITTLLNPKAFLFADSIIPPSAFLYQDSYFHAMLCLLLALLPVSLIWTYSGTLINFSEHSNYKLKPVLFYRSASLVISFFAASMFYKSVSMML
>emb|AFX60325.1 BGC0001032, oocC, Enoyl-CoA hydratase
MSTNVIDFQEIEPGIAQIRMQDRAYKNTFSRALVNELILAFKQVETTERYKTVILTGYDNYFATGGTQEDLFALQAGKGKFTDTNIYSLPLECPIPVISAMQGHAVGGGLVMGLFADFVIMSKESIYTANFMKYGFTPGMGGTLIVPEKLGLALGGEMLMLGNNYRGETLKQRGVSFPVYPREDVAAAALSIARDLVKKPRLSLITLKDHLTRNLRAQLPNYTAQEVLMHEKTFFQPEVRQNIARLFGN
>emb|AFX60326.1 BGC0001032, oocD, Enoyl-CoA hydratase
MSSYQTLRLRQEGSVLYLQIYRPEASNTINEAFAIECRAAISEFRDKINILVVEGLPEVFCFGADLQAIEQGNIAGNGSGGRPQDPEILYSVWQDMMSGPYISLAHVKGKANAGGLGFVAASDIVIADNRALFSLSEMLFGLLPACVLPFLIHKIGRQKAHYMTLMTKPVSAEQAHCWGLVDDYGDNSDLLLKKHIQRLSCLSKSAIVRYKSYMAELDTRVGDQKSAALAMNVEIFSDEDNIRKINRYIQTGKYPWEA
>emb|AFX60327.1 BGC0001032, oocE, Hydroxymethylglutaryl-CoA synthase
MISVGIEAINAFCGTSHINVRDLAQHRQLDISRFENLLMKQKTVSLPCEDPVSFAVNAAKPILDALSDAEKNSIELLITCTESGIDFGKSLSTYVHHYLGLKRNCRLFELKTACYSGVAGLQMAVNTILSQTSPGSKALVIATDMTRFILEEGNAATTRQDWSFAEPSGGSGAVAMLVSDSPHVFQIDVGANGYYGYEVMDTCRPIPDMETGDSDLSLLAYLECCEKAYQEYEKRTADIDYVNTFGYLAFHTPFGGMVKGAHRNMMRKLVRAAPQDIEADFARRVIPGLNYCQRVGNIMGATLALSLLSTLANADIQSAQRIGCFSYGSGCCSEFFSGVVTPESARRVRQMGIGAHLDNRRELTMDEYDALLYSNQRVSFGTKNVELDLSLFPQIHAGSRASQRLVLRRINQFHREYEWV
>emb|AFX60328.1 BGC0001032, oocF, Ketosynthase
MNHVVVTGLGVSAANGIGIPAFTQALKSGISGIKCHINEFPAIKASLADYSYKTSLASLPLSQETLNHALRLGAKAPLSARLSLATALEAWHDAFADGCPYPPEQRGVIIAGHNIEQKYQYQIRQSYVDRPEFVPASHALCFMDTNQLALISELLTLRGEGYTVGGASASGNTGLLHAYRQIASGVTQACLVVGAMADLSPPEIQAFKNSGALLTEGDACDAARLCRPFDHNRRGFVYGQGCACLLLENEQSANERNAPIWGRVLGGSLCLDANRGSNPNSEGESRAMRQALLAANRSYDSVNYINTHGTSSLQGDETEIAAIKHAFGPYHREIWLNSTKSLTGHCLYAAAAVEAAATLIQMKERFLHPNLNLENPIDNDCRFVGQQAQNQPIAIALNNAFGFGGINTCVVLEHVSQ
>emb|AFX60329.1 BGC0001032, oocG, Acyl carrier protein
MSPKSKEDIFNIIVKNLLETLPHLDAGAITQEDSMRDLGANSIDRADILLSSMEAIDVIFPLHEAASLKNIGELVSFLHTKAQ
>emb|AFX60330.1 BGC0001032, oocH, Uncharacterized protein
MQGGRTMLLVPAIVFLAAHSLWQSIPDRVNEQRKGYDIIHLKSI
>emb|AFX60331.1 BGC0001032, oocI, Uncharacterized protein
MRTRQASLRCQSRNPRRKDKMVVITADSMKLFVLSTLHEAEGARQLGLHAENV
>emb|AFX60332.1 BGC0001032, oocJ, Polyketide synthase
MSAYTLSDSSLIVSGHVVLNEPILPAMGYIHFVASSLLNNNDANNADGIYPMQLKNAVWFSPMTLDKGTCEVNIVFGDEDDDKTYWVTSKVPGKATKRHATGVVSFDFNAAEANERPVGSVFPLPDITAQTFTHRLTRDDIYRQFLSAGIDYRGNFQCLHALHCNRTLFWGQICADEGSLTGIPSPYILDAAIQTVLLGARKTLWGDRPEQIHVPFSLDNILIHKPLMPKCDVFSVPRQASSHSPEKGIFDVLIVSESGDILVEMKGLHIRAYHKAGQGEQSALAAAPTEAGQTWAIAATFTAEPIVEPLQTWFSQLNWHDRITFAPYNQVYQELLSPQSVLATNAAGVNAILCRLEDLIANDAAPAPRKNGVPQVSPEQINHHLTNCERFILPNGMEIAHLKPYETRYLYEEIFVEKTYVKHGISFAPGDVVVDIGGNIGMFSLFAITQCPDLRIFSCEPSPISHAVLRNNLALYAPEAKALQVGIADKDGEAEFVFYPNSSVWSGFHTDDAEDGEALKKSMENEVAKHLGAMDGEAIREHLDAMIGERLQKQTYQVQMRSLTSIMQEHHIKTIDLLKVDAEKCEWDILSSIADDVWPNIRQIVVEVHDKEGVTAEKIARLLRDKGYELAVVEEDMLKSSGLANFYARRPAVQADNTPRLSPVEQGVRDNFNDLLTLVGEQPHRRQGPTLFVLCPPSPAMRERFSATLLTQVAQMMHRIQGDKAEIRCIDLNHQLQAYGITDYHDDVRDEMGHIPYTPAFFEVIAAVLVRHAHAGRRPPYKVIALDCDNTLWSGVVGEQGAAGITIDANFRALQQFMLRQKERGMLLCLVSKNNQEDVKQVFDSRDDMVLQWDDFVDVQINWNAKSDNLQHLAKTLNLSLDSFVFLDDSPIECAEVSARCPQVLSLQLPENNDAIPGFLAHVWAFDHVHRTTDEDAKRTHLYQEQVRREAFRQSAFSMEAFIQGLGLDVTLQPATPDQAERLSQLTHRTNQFNLVKAPYSAGDILSRIQHPEQGCWSIRVADRFGDYGICGLCLCSEHEHALSVDGLLLSCRVLGRGVEYQVLNALGRIALERKKHTVGIHFTANDKNQPAENFLRGLPVMVRESSGIWAYAAPAAVLAELAFTPSPQAMDSASDNAPSAQKTASLPHGQSQDTRQMQRVAEQHGRLSLPQTNRACPPMTAYQPDDIDNDAVLHFIDAAIEQSLHECLKARVDIDETKAFSEYGVDSFAAINLAVKLNAAFSIRLPSTVLFDYGCVSDLRRYLLANYRSAIVARMQPVQQPDAVPADGAGRRARAPVNQNRKTANEAGEQAQYGGDIAVIGMSARFPGIANTDEFWSMLLASGNCISDVPAERWDIAAYYDEDRSKPNKTYGRRGGFIEDIDKFDASFFGISGKEAKQMDPQQRLFLQESWHALEDAGYANRDIKNKKWGVYVGADAGDYQANLRHHGVPLDASSFMGNDSSILAARIAYFMDMKGPAMAIDTASSSSLAAVHLACESLRSGTVAMAIAGGVSIHTTANFHILCAKAGMLSADGRCKPFDHRADGFVPGEAVGVVVLKRLQDAINDKDPIYSVIKGSAMNQDGKTNGITAPSSRSQTELICQVYDELNLNADELTYIEAHGTGTKLGDPIEITALTDAFRRQTQRIGFCAIGSVKSNIGHCVHASGVSALIKLLLSFKHRQLPPSANYDQPNPLIPFEKTPFVVNTQVQDWQPNAEGKRIAAVSSFGFSGTNVHMVLEEFKPASDEGAPTKQLNARDHEPALLLLSARSEAQLHLLAQRLKAHLQQHSPLTLGQLKDIAYTLQLGRESLGHRLAVAGKSEAEMLSGLEDYLSRHAFAQTYLTAAVTQGERNKGNSAGQQAEIDRAMQQHDLRGLAGQWLEGRQIDWSAWYPTARQRVANLPHYPFEQERYWLPESPARAMPHAGAISAADVSPAIMAVPLAESAPGKRELAALQTFQSADLQADIASIPLTDEGQGVFSLRLHGTDRVSANHLSHMLTALKRRTDISVLLLCGDEQGFLADIEHDHELFLQHALYRTVLTMPFPVIAAVPGDCKGYAWLLACLCDFAVLSATARYHYASGDQRVSQPLYHLLSERFTPTAAQALLTDARQQEGRQLKTLGLLMPVFPSAEVIGESLKLARELAKAPREALVQLKQHLAATLVQLSAVPADSPIAFTPDAAVAGPLLPENGVQAFENGQLPAPSGQPRKVVLSSAVIEAEAYDNGVLLVRLCERESRNKFSKAFVAGFEEIFAHIRQHHVYKVVVLTGYDHYFASGGTLETLQAIQKGEAKFTDEKIFALPLECEIPVIAAMQGHGIGPGWAVGMFCDEAIFSLESVYYSPYMRYGFTPGAGATLILPSRLGLDLAREALFTACEYKGYELLQRGLKNPVLERARVLPFALAAASAVAQKSRAELVAWKTQRSQPLRDRVEVNYAQELRMHDRTFVGNPEVLSRIQRHFNHGESIAPQQGAHALTVNEPHSVGTGQPAQDTPQALFDKVYVLLRRMLTEELQIKAEHVESEQPFVDLGLDSITGVTWVRKVNAEYGLSLNAADIYSYPNLKLFTALVIDNAGLSAAVADPHAVKANKAKDVVPALSADSLAADSAGHVETPLANVLAFLSQTLSQELQIKAQAIDPDIAFVDLGLDSITGVTWIRKINQHFGLALNAAEIYSYPTLQEFAALVQRYAVAPAPLSQAPTEPTAQWHEWHEAPLPAARPEERGTQRADSPAMPESASAAGQAIAIVGMSGQFPKAKNLQQFWENLRTGADCISEVPAERWPVAAFFDANPQAPGKTYSKWMGVLDDADKFDPLFFNISPREAELMDPQQRVFLEACWGCIEDSGYNPADLSGSRCGVFVGCGEGDYEARFGMELNAQTFMGNAASILAARIAYHLNLQGPSLAIDTACSSSLVAMASACDSLVLGNCDLALAGGVCVLAGPSMHIMTSKAGMLSEDGRCFTFDQRANGFVPGEGVGVVLLKRLEEAIEDRDVIHGVIRGWGVNQDGKSNGITAPNGNAQSRLEQKVYTRFGIDPERIQYVEAHGTGTKLGDPVEVAGLKQSFAQFTRQANYCALGSVKSNIGHTLRAAGVASVLKVLLAMKSRQIPPMLQHQALNEHIALDGSPFYVNRELRDWSVAAGHRRQAAVSSFGFSGTNAHLVIEQFSSEEAPAIFTGQPATREPALIVLSAKNDAQLRQSVVNLLAHVREQADRMRAQEGQAGEENAYLHSLAYTLQTGREAMSERLGFVAHTLDELQSRLAAALDGEQQTRDPLFRGKSKSQSDVLSLFNVDDDMHGLVQAWAAKGKFAKLLEIWVKGVNIDWDILYLTGTPALSPRKVSLPTYPFARERYWVDLPTAPAEGTQGVPADAAPVSGTLAQMHDAPMDFTAYENLLAAGAMSAQDRLPGLWLLEQVLSACELSARGYAAELNYLLWGQLASVQDAVDGHIQIYFSHEDDGLYFQCVTEKEHQSVTHHFGQVALNASAGVGSRVQDLRALEARLEVPHYQQAALQIKRTIDESGLHNHAVAEKICFDGTQLLVRLSAFAQRSHQPQATRFRPALLTACWQLLSALNRYCHPQTPAHGQWYPFSLDSIMTYKPVPDRATVCISPAPAEHASLVITGDLPGYDLCVYDESGALCLRLSNLKMVREEALLTLESSEP
>emb|AFX60333.1 BGC0001032, oocK, Flavin-dependent monooxygenase
MDVQGKRVCIIGGGPYGVSLGKELNQGGIDYDLYEAESDFGGVWNADSRCGRTYPSLHLISPKVNTQYPDFPMPEDYPHYPNHKLMHQYVCHYARTFGVYEKAHFNVAVTRIEPQDKGWQVELSTGERKFYSFVLVSNGMQREARYPESAYRGHFAGDIMHSIDYRTPERIKGKRVLIIGAGNSGCDIAVDAVHHCQAVYHSTRRGYYYQPKFINGMPTPRWMEGLGNKFNTREETLAYIQQVFKLAGYDGTDFGLKKPDYPLDASHPIMNSQLLYFIGHGDIQPKGDVSEFRGHTVIFEDGSQVEVDTLIYATGYHRRFPFLDSKYLDMKNGIPDCFLHIVPKNFNNLLFVGYINSATGLGVSARSHGLFVVDYLKAYFAQSQGLHDFTQMKKEQNPDLGQNYYIGSFRHQWEVDLWKFLKLLAQYREVLNRR
>emb|AFX60334.1 BGC0001032, oocL, Polyketide synthase
MTGKDNNTHDLHESARNALEAELMQSARKPMPTDANFARAAVEWPLAAAVGDGCRQALRQEVLGIFSMILKLPSEKIDSEEKISTYGVDSIVITEIMGRIAGALGVSLSAAIFFEARNIEELTDIIITRFGQHVAARYQRSPAHSDDSRSAELAQDQRSGPAAAADIAAGEKSARHLQALLAKSHQLRRQRERRAAPGDRARPIAAPASGRYEPIAIIGMSGMFAQSSSVEALQRHLYQGRDCISEIPKERWDWKAIYGNPKDGELTNVKYAGFIQDVDKFDPGFFGISPREAQTMDPQHRLFIESTWQLIESSGYAPSSLAGKKVGVFAGINLQDYAETVLNAQSRDIVELTAIPHMFCPNRLSYLLDVHGPSEIIDTACSSSLVAIHRAVMSIQHGDCDMAIAGGANLILSPKMHILYSKAEMICEDGRCKTFSDQANGYARGEGVGVVMLKRLAAAQADKDRILGVIIGSAENHGGAATSLMAPNPNAQAQLIRDAHSKSGVDPRSITYIECHGTGTPLGDPIEVNGLKTAFKNLYQEHGLHSAAAKHCALGSVKSNIGHTETAAGVAGVIKVLLAMQDEYLPKSLHCQNLNPLLELEESPFYVLQEGQTWQRPTIGDVTQPLRAGVSSFGAGGANAHLVIEEYRQEPDELLSLALEPEIIVLSAKNSERLQVYAQHLMQYVTQNSAYVATHFKRFAYTLQTARDAMPVRTAFLAEDAASLLRQLTILAQKTPADASEEAIFVNNEGAECASHADAQDIARWWQNRQLNEVARAWVATGAVDWRQLYAGRHYPRLALPTYPFDRRRYWIKDTQPQPTVTVAAIQPAKEPMKRASHSEKIRLQPLKSKKDANPPVAAGDDAASAQAWRRDERGELHQDHDDNGAATMNPRSGERPLESVTEALRASLARALCCAEADIHPDRSFAEMGLDSIVGAEWVHEINRQLGSDLSATRLYDYSSVRQLAQFIALSDVPEPRHAGDKPWDGRQTIAPSGTAASARSADQQREPAAAIAPLLKASLADALYITVEDIQNDRAFSALGLDSIIGAEWINEINKTLGTDLSATRLYDYPNIQALAEYIASQSDRATPRPKPNAAVSAPEDACPEVLKPAASVALARSEEAAISHRRQEKIAIIGMAGRYPDADNLAQYWDNLANGRNAVREVPKARWDVDQYFDADRRAEGKVYCKWLGALTDIDCFDPLFFSISPAEAEGMDPQHRLFLQEGYKAFEDAGYSPEELSHQNCGVYMGIMSYEYAHLMLNSPRPLSGTGNSFAIGAARIPYFLNLKGPAIPVDTACSSSLVATHLAVTALQNEEIDLALVGGVSLYLMPETYMGMCSAGMLSPEGQCKAFDDAADGFVPGEGAGCLVLKRLSQAEADGDHIYGVIIGSGINQDGKTNGITAPSVNSQIELEREVYRKSQINPDSISYVETHGTGTKLGDPIEFEALTSVFREQTSRKRFCGLGSVKSNIGHASAASGMASVHKTLLSMKHRQLAPSLHFIKPNQHVNFEDSPFYVNTQLQPWRHDENQPRRAAVSAFGYSGTNAHMVIEEYLPPAADVAEDKPQMIALSAMRADRLPLMAENLQAWLQEEQTAGRSVDLSRLAYTLLRGRQAMTERLAFVAASVGELQEKLGRFIAGDIAAPLFFRGTVNGNPPALEHHQCAKPVDLHALAAAWAAGAALPWDLLYPQAAEGAERRFPQRISLPTYPFYRQPCWFEETDIVVSPALSSNAAGTGPADEETSWLRATEAWVDVNVHEDTPWVERIEANRDRQILVLDQTAADYRSVEQVCRHIQQITDNAQPLWDVRHIALPKDALTAEAESAALQEALSAAIPHPDKPLAIFLFLPDSPDAEAESGLRLAYLCVQAIQAVARLNPVQFYCCHRADYERGLTAAAVQYEALCGLLRSAILETVGHSYRNVIFSPQTAHRETALQLMQTWLCDGMSAPEASRQTQAISASTVRFSGGRQYALYVSECERPETADARFRTGATYLMVGALGGTGEQLCRVLGQHYQAELVIFSRRPESQVAPILARIRASGARVIYHAVDILDIGQIGQAMQQLKSAGITLHGVVQLARQVSDGSIVNKPWDAFRQTLAAKVAGTLNIDAATANEPLAFFLMFSSVAAFGIQGSPDYAYSAAFQNAFARYRQQRVAQKQRHGLTASLCWGQWETDGAVDAERLPARLAHLARQGMGSINASAAVRQIQAGLAEGATALVAVTDRNKARVLLGFDEPQTTAVNAGQARATAEAVRQNIDRYRQGELTPAAFADYLSSLCLQDLPAELQQEVGAAIAKALHEPAANTVSIEAAKDAGEATPREGDGELRNVLAFGIEKVMKLGDDLDWDKPLQDYGMDSIIAMQLSTTLEKQMKFPVQPNWLIDHPTPNLLMKKLREQVGARGNRL
>emb|AFX60335.1 BGC0001032, oocM, Flavin-dependent monooxygenase
MNTLNQKLENFFSGYHTSETEAQNGKPETDVSFSYLFFSDVRKDVSDRDKYRFARELVEFADQAGFESVCFPERHFYEFGSIYANNAIAAAYFAPLTKNVRLRSAAVTNTLHHPVEIVENWAMVDILSDGRVELGIGSGWNKADFILSPETYDDRAKIRDQRIPVIQQLWRGETVDFPGPGGELFPTVVYPRPIQKEVAIWYFSISESGFRYAGLQGYNIFGMLHGIDLHEFGKYVSSYRAARAEAGLDPLSGRVTLMMHTFVHPDMEWVQRVVCEPFKAYIRSSIIPQMKARDKHFDNSQIDHILDYAYARFFKTGGIFGPLDECQKQIDLAVACGVNEIAFLQDFGMDYDAVKNALGYLQQLVGLNLKREKSFYE
>emb|AFX60336.1 BGC0001032, oocN, Polyketide synthase
MSKQAAQLSFIAQWINNHKTASSDSASTLLAANGNIEPLAITGLAGYFPQCMSIAELWRHLDADDTLITSLPAQREAWYRQGETEVETPWSVLAGGFIPDIASFDAAKFGILPIEAEEMDPRQRLLLMSTYHTLEDAGLVPASLSKTQTGVFIGCESNEYAALMARHGYRPEFGLTQADSMIANRISYQFDLAGPSELINATCAGFAVALHRATLALRAGIIDRAIVGAANIMLVPDVTNRLNDASQLTHRGQVFSFGENGDGFIRSEGVGTLLLERLADVEKAGRRVYAVVKHTRVNFNGQGGVSMASPNTDAHCELIKDCYREAAIDPRSVSYIEAQGMGLPVADIAEWTAINRALSQLCNEQGLAFEPGYCRVSSLKPLLGHMHSASSLGALFKVIRSLQTDKIHKIPGFEQPNDYCDAQDTPCVFAKETQAWPAGEHPRIAAIHSYGSGGNNAHILIEEYRGAHPAGAEFPAASPHYAFAREYCWFQPSALPTQTERAPDARSLTETEADVRATIARLLGMNGVDDEACRQAFTDLGLDSVSVAAFVSRLMAAYPVKVRRSDLFSYTTPAALARVVAERMQSGAAAKAPRQTAVVPRAAQGGNDDIAIIGIDIKVAGADNAAEFWQVLREGRSSIGSVPQWRRQREDLQMKTSRGGFMAHIDRFDPLFFKISPREAHHMDPHHRLLLQSAWRAIEDAGYDPQAWCGQQHGIFVGMEESDYPLTEHSAITSVHTGTAPARIGYFLDTKGPLLAIGTACSSSLVALHYACQSILNGESELALAGGCNLICQPERLLHGLSRMGDMLSPDGACYAFDHRANGMVVGEGCATVVLKRHEDALRDGDDVYAIIKGSAINYDGKTNGLTAPSGVRQSELYAQVYRQSGVSPDRIDYVVSHGTGTLLGDPVECNALIDAFQREGVQKKQYCALTSPKTNIGHTQAASGIVNVITAALALKQREIPPSLNYAQPNADIDFADSPFYVNTELKRWDRERRFAAVSSFGHTGTNAHLVLQNAETPVKRQGEQSGRHEPYLMVLSAKSEAQLKQMAANLLAADEPHCMGDLAYTLQVGRTPMPHRLALFSDGWHSLQEALGRYLASGAEINASLDLYYADVSGTARSAAAQALLRDEGVTHGLHPGQTPPLARLQLAAWLRGETVDWAALYRDAAPRRMHLPTYPFAEERYWFASTDESNALAPRRAAEAEQSDAVWIVRERWREQPLPDAVNPGAGHCNRRVICVLPAAVQTTLGAGIMQIAGEGSPALFLHAAQTDADACSRFFAQLEMTAQTANEPESANALLCVVEPESAMDQLVPLFQGLLSSGLAVGRILIVSAFTDALERCYADALVAFGVSLRLVLPETSVSFVGFDTAPGDERWQGVAASLPAVWAELQSEPGQNALYLQGKRHVPTYEQVQMASDAHAVNNDENAKAESCLKVGGCYLITGGLGGLGRIFARYLCENFMAKVILIGRSPLEPGKQAELRAIEQHGGQITYLQADVSVLSQMESLFADCRRQGIRIDGILHAAGAQTQQTLAEKDLAGVHQVLAPKVQGVQAIDTAWQSVFGAEHALDFIVCFSSSAAIFGDFGAGDYAVANRFQMAYANSRHHGARSARKTVAIGWPVWADGGMTQGSAEREQATSFYLKTSGQRALRSEEGLRVFEQLLAGEEGAALVMAGRPDALQRLLAGGQRQQGAQNRPAATTVTHPEMKGLTVEQCVLWELQQRVSDILSIERHRLQHDLNLADFGFDSISLAEFAAALSRRWKIAVSPALFFGHATLSRLSQYFMATHGALMHSCYGGSPDERESADPIAPMLPPAARNPGMHTPASAPSAQEEPIAVIGMSGRFPGARDVEEMWRYLAEGKSSVSQVSEAYLRGRDESCREHSSASARRLWCGVMPGVAEFDPLFFEISPREAQNMDPGQRQLLQETWKALEHAGYGEQALQEHSIGTFVGVEEGAYGRFTAGEQVEITANHNGILASRLAYFLDLHGPVLAINTACSSGLVAAHLACASLRNRECDTALAAGVSLQLSTEGFDIMARSGMLSEDGTCYTFDQRANGMVPGEAVVVLVLKRLSQAEADGDRIHGLIRASGINYDGKTNGITAPNGVAQADLLKSVYQRAGISPAQIEYIVTHGTGTRLGDPVEINALNEAFKAHTDKQAFCALTSTKTNFGHTFAASGLLSAVSLIEALQRQIIPASLNCQQENDYITWAESPFYVNKTARAWPRVADKRRMGAVSAFGMSGTNAHLLIEEYAQAPAAPEQQRSHYLLCLSAKTEEALYLKAGDLLSHLQRSETESQSLAAISYTLLRGRSHFRYRLAIVVEDREGAIVSLQQAEHGQRPNLFRGNGIPLGFIGQPAIQKHVDALLRQSQRSAGQEYQENLCALADYYCQGYVLRGDELLPDVSRCVVLPAYPFARERCWAEGGASLPARSAAARGALHPMLQENASTLGELRFRAEFSGEEFFLKDHRVYGQKVLPGVCYLEMARAAYACATSPSVATPQPLRFSMKQVLWLQPAIAAQQTMTLYVGLCEQNEGLVDYRVYSENEGQQRSIHSQGVIVSHMNDDIPARRSLDVEQLKSQMTGPDYLPAQCYQRFRSMGLEYGESFQCIEQLLTGDRQVLAKIALPNAATLQGLGLHPSLIDAALQTSLGLHGSEPRPDAAYVPFALEQLEVFGNIDTRLWVWLRLVTTDNAADPQVQKMDVDLCDERGHICVSLRGFSTRMLSVSQPSEQDAMPETEPADEMAVSSQRKTLSGTEYFLQDHGGLLPGMLSLAWMSELAAAHLQPEDPPDVIGLKQVVWRQPVAVGARGADIDLHLSRDQQGYRCTISSQGAIHAQARVMTASAGEQALQPLPLEEIAQRCRQRREQSACAEFFAAAIGPRLLGITRYDQGHQEALIALETPGDVDGETVALHPTLMNGAVLAAIMLATGGERQSDRLLMPFSLDELRVHRSLPESVLAYIRQHPSESGSQQQIVSCDIWFTDRHGHILVEMKGLKMIAAPAASLVFARPQWARQQIAVLPHAERAPDAPPCFILAQGNDAGQTALQTAWPACRVIRLSSDADQTPAQLTLCLQQLFAQIKESSLACTEQAQRQALFILAAEPVNESWLSAAAGLLKTARQEQPGLNGKVIRYPNTADAAMQLPTRLRAEMQVLEGAVEICYDAAGGRSVREWHQTALNDAADVPPMAAGSVIWITGGLGGIGYQLVRELGGRYQARFVLSGRSALQGLNEQRLAALRQQGAQVTYYQGDVTDPEQVRRLVGQILQDEGQLNGVIHSAGVTRDAFIVNKTEPEVLEVLGPKVAGTLALDEATRDCDLDFMVLFSSLSSAFGNIGQADYACANGFMDGFAFQRNQQVADGLRRGKTLSLNWPLWRDGGMGISEQAAEQLRRQSGLVPMPAAVGIEALLLGLHGPESQLAVMYGEAGQIGRRLSETRGPLPAGSSSREESPRQRAGENGPVRVARVHAMLVSMVAQLQKLDENKVELDMELSKYGFNSIDFTEFAGRLNKAYGLTLMPTVFFEHSTLRAMGHHLADTYPDAVAQIAGAVEMAPAKKPAPIITATSLAMRDDGEKTFGWRAAAYASAPQQKAPLAASAATDGPQEQEAIAVIGMSGRFPQSRNLDEFWQKLEANQDLISTVPADRWNWREYYGNPHETPGKTQVNCGGFMQDVDCFDPLFFGISPREAQSLDPQFRIFLETVWATIEDAGYRASALSGSNTGVFVGVSTSEYKDAWLKYSHDKFGIGDPPWLSHFALANRVSYILNLHGPSEPIDTACSSSLVAINRAIEAMRAGSCDMALVGGANIIVNPGITITAGEAGILSEDGRCKTFDISADGYGRGEGVGAILLKPLRQAIADGDRIHGLIRGSAENHGGKATSPTAPNPVAQQALLTQAYRRSGIDPARVGYIETHGTGTRLGDPIEINGLKKAFAALYQERGQSMPSEAGCGLGSVKTNIGHLEAAAGISGVLKVLLMFRHQKMPGNVHLQTANPYLDLADSPFYLVRETQPWPAMQDAGGRSLPRIAGVSSFGIGGANAHIVLEEYVAEPASCVIASSTRPVAIVLSAKKAARLEAVVLGLATYLDSAAFTEQQPSLADIAYTLQVGREGMDERLAFVADSVPALQDTLSRYLADPKPAPGIYRGNAKAGNSALLAVADEDLQAWCRQGEYGKLLAAWVQGSVVDWKTLYSAVMPPRKIGLPTYPFARDRFWLKEKAATAGEKGEATPPVIPSQPYRLHPLVHRNTSDLTALSFTSWFDGGEFFLSDHVVMGKRLLPGVAYLEMARAAVEQTVGRERRLQLTQIVWIRPYIAAGENGLSPVTVKLLPQSPTVIRFEIYSQMADGQTQTHCQGKAIVADSFATSETLLDLSVAMAEHQEGTLEKADCYRAFHQLGIEYGAGHQGIERLHVAKGRVLAQLALPEILKETLGEYVLHPSLMDSALQATLGLSQDHRLGLPFELESLEILHRCTSRMWARIAYEHGAEPALRAKVQKLTVELYDDAGRLCVHLQGFSARAPEPATPPGNGTLLLVPTWSRKQVRGDIVAPHAYSHRQTLFCGEPSVAKAMGLTDDLIFPAMDREEHIALDFQQQALALFGRVKSLLDGRPKQPMLLQVAVAGALPAPFAAALCGVLKTARLENGRFIGQLIELEATARVDEINDRLRESSLVPEDIHIRYGREGRQVLSWREVRSLTGTSAVPAASEAVRMPWKERGVYLITGGAGGLGLIFATEIARQTRGARLILTGRTPMNDRIQAAVSQLTTLGAQVDYCRLDVCDRPAVEALTASVVAKHGAINGVLHCAGVLRDSYILKKSPEDFLAVLAPKVQGTVNLDLALARYPLDFFILFSSTAAALGNPGQADYVTANSFMDAYAHYRQRQVEAKVRMGRSLTINWPLWKEGGMAVDDASEALMYQNTGMIAMSAAAGLQAFYQALEREENQVLVIAGDIEKLRLTLAKGNEQHRVEPAAGSGQNAAAQIDKTGLEEAVQQLLIREVSALLDVAVTEIDLDLELTELGFDSILTTGFANTLNQRYQLDLLPTLFFEYPTIAALSGYLTATYQNAFAARFTAFSQPETGEQHLAERAASAPRIAEEASAQTVDIPALHEALQSLLMQEISALLHVDAADIDNDIELSELGFDSILTTSFANKLNRQYALELLPTVFFEYPTVAGLTHYLAERYRARFSRLFAAQVMAQAPQSDEAHDVSAERTPQPKPSASPAVHDRSDAQEAIAIVGMSGSFPMAPDLDAYWENLLQGKDCISEVPPDRWNWRDSLQAVHNAENRDSIRWGGFIQDMAEFDPLFFGISPREAELMDPQQRLLMTHAWKVIEEAGYSAASLAGSRLGIYVGTGNTGYAGLIVDAKLPAEGFTATGIVPSVGPNRMSYFLNVHGPSEPIETACSSSLIAIHRGVSALRHEGCDMVIVGGINTLVTPDTFVSFCKAGMLAADGRCKTFSSQADGYVRGEGAGMLLLKRLSAAEADGNHIYGVIRGSAQNHGGRASSLTAPNPKAQAALLASAYRDADIDPRTVGYIEAHGTGTKLGDPIEVNSLKAAFHDLQARYPGEEYPEAECGVGSVKTNIGHLEMAAGIAGVIKVLLQLKHQTLVKSLHCEELNPYIDFTNTPFYVVRENRPWRALRNAQGDALPRRAGVSSFGFGGANAHIVIEEYRGNRSVLPAPQSRYVIPLSARDDVRLRDVAQNLRRYLDQQRENPELTLMNLAYTLQVGRDAMTARLGWIVQSLDELRAKLDGFLQGNEEPGEVYRGRRSSNNALVAQFSADEELREAIAKWVVRGKYARLLSLWCQGLEFDWSGLYQGQQPLRLSLPTYPFERQAFWLPAAQGQERAAPRVLAHDVHRQPEKTDGIPAPSLADGTPQKAEARFDLEAYLTALIGRQLKVAEAAIGPDTALEELGMDSVVSIALLNDIRETFPQVSRSLFMEYHTVGEIQLYLRSHFSERLAMLSNPGPLAEAEPEPEESQMRTGEARPQNISIIGMAGIFPQAEDIAAFWDNLRAGRAAHSTLSDKRRRLMALDEEEVGSSRIGAYLEGVEYFDHKLFKVSHKDAQKLDPQIRKLLEVIWQSITDAGYTLSQFREKRTGLFVATRGHSGYQDIQAKVDPQQAAQWRFQAEQISAYANRISNILNLSGLSEIVETGCASFLVAIRHAMSAIREGRCQQAIVATAELGLSPFVQNRTDDQALYSSHPVTKSFASDSDGYVKSEVVGAIILKAEEDALAQGDAIYVNVKGVGVSHGGKAPLKWYSPNIEGQKAAIAAAFAETGLDPATISYIEPEANGSQLGDAAELVAIQAAYGPHLQGTQSAPIAIGSLKPLTGHAETASTFPVLVKMVLSMQHRQLAKIAGLGALNEGIALTDDFELLDEDRPWQKRGPHPRRGAIHSMSIGGVNAHLLLEDYETEHHAEWSPAERPFIFLFSEADEAGLDLLVNDYLDFLPRASANLSARDAAQEPTPEELRARESLYLERLEYTLQQGREHRDVRLAVSAASIAQLQEKLQRRLSHTGHQDGIYDSRATSSLNEGALSSLSDGVLSDGVRQALLKWLAGDAVEWAKLRQDEGWRDGLSKLHLPVNPLRKLFCWHEGFHDSDVADGDHAVPTNAEQRSVVE
>emb|AFX60337.1 BGC0001032, oocO, Acyl carrier protein
MNELDEALSGYLVTQAAKVLKCSPDIIEWESDIDEYGFESMEVNQYCVDLNKFFSIKLTPVVFLEVNSLQGLSEYLKKHHFNRLEMTFL
>emb|AFX60338.1 BGC0001032, oocP, Uncharacterized protein
MEKYDIQSETQRKAFDLMPHFFLDQEEQANFHFMMHMRLLLNAPEFMATFERDLFEKKLADLQAKCPDLANMDCADTFIKMKSYDFSNMDRHTFQHMINDASNPPIIAKGFLNDTKAVQQWTHEYLIEHYKDTEIIAVGYDEKETSLKKLKLEKILRSQLDKDSKVSYYINNSAEIFNDYPDLIDEVGAEKILDLFYGHSANSFSQLFVGNLRTWGTNWHQGNDISCALMISGVKRWYFIDPRLGYILRPFFDGANGMSAKMDARLDMNFHKIHSPLYAYAPKFYVDLEPGDVIFFTKYWPHAVINTTPLQIMANMRMTEVNLDTMTKGKDVPTLMPVYDNILNSDPSFIKFKFDIFNNLGKKSKTIGDENYFSAYTSTGDVLTNGDKQ
>emb|AFX60339.1 BGC0001032, oocQ, Uncharacterized protein
MSEYLINSGEFNMIVCPADKAYYILNDDRASTETLQEFLDGEKVQYHRLKPLWFKYRADESWQDLNKKEYRLGKELSEAELIDRFVLKAFNFGSLVAVRDSQTGAVKIFKRDKLKMSVR
>emb|AFX60340.1 BGC0001032, oocR, Polyketide synthase
MEKQVTKQNNDSENASILNNIHDKEIAESLSPDEKKDAVAIIGIGGFFPGADSIEEFCLKLDKQASLFSPVPDNHFPGPEMRNRYGAFLHDIAGFDPDVFNIGPMEAEYMDPRTRLLLMSVWHTLEDACYLPQQLRDANVDVYIASEGAAYTPFLAKAELTSYSILGMMSWSLPNYLSHAFRFNGKSLYIDTACSGASVALHQAKEALLRGETDYALVGAANLLFGDALAGSYLGQESLGILGGEASCSPFQADAKGFLPAEATVTVLLKRLSQAIDDRDNIHGVILGSAVNHTGGYGSLTMPSAESQAKVIVGAYRQAGIDVDTLGYIEAHGASSLLADAEEIKGFKRADAQLATRLAPSTGTPCKISTLKPNMGHANSASGLVSLIRVLHAFKTRKKPGIKDFTGCSEKIKLEGSRFYLNEETEEWPPLVDANGREIARRAAINNFGAGGVNAHLLLEAFSGYEDRRESAGDEAHSQEKGYFLALSALHEWQWIRYAESLLAFLQQSPDVPPGALEYFYLTARNKFEHRVVFRYTDTENLQEKLTQFIAAKGQKAYYLKSGARDENKALDIFNRHHRLSDLLTTLDWENDKRFLIDLWVQGVDFPLHQTLGIPTFNKLSLPRYPFNLEHYWSTAVSPSEPYGGREPRDIHPLVQQNTSDFYTQRYSSFYTGDEFFLADHLVKGQKVLPGVAYLELARAALADALGQPTAIRLENISWIRPMRVEAPGLHVAVELHPEGDARFGFEIYSTGASATGSERVTHCRGQAGIVPGGESAPPAIDVRALQRQCAVRHLDSQACYAAYSAMGILHGPAYQGVISIDEGATQAIARIELPACVARSHSQLFLHPSLMDSALQMAAGLLVDAERPEFALPFALEHLDIFPREGASALPERLWVWARYKTGSAKTDKVKKMDYDLCDEAGRVWVRLGGFSSRGVDNAPPTADRTATTTETRPADPRVAAESAENKGLQDKLLPLMQQSLARLRKLEAGRIDPHAELSQFGLDSIQLTEFTNLLNRQYSLTLTPTVFFEYSTLGEFVAYLAQTHPAAFSTLLAAHEPLAQPAAGTEQENGGQSREPKRHDETARAPRTLPRQGAIYPPTPAAPANEPIAIVGMTGRFPMAQDLDAFWDNLVNGKDCISEIPEQRWDWRALYGDPLREVNKCQVKWGGFIDGIDEFDPLFFGISPKEAELMDPQQRLLMTYIWNVIEDAGYSAGEISGTDTGIFVGTGMSGYGSLISEARLPIEGYSLTGIVPSVGPNRMSFFLNVHGPSEPVETACSSSLIAIHRAVQAINAGECEQAIVGGVNTLVTPDGYISFSKAGMLCQDGRCKTFSSAANGYVRGEGVGMLFLRKLSVAEASGDHIYGLIRSSAENHGGRANSLTAPNPKAQTALLKRAYTKAGIDPRSIGYIEAHGTGTPLGDPIEIDGLKSAFQDLYRKTPAATDLHDRPQHCGLGSVKTNIGHLEMAAGIAGVIKVLLQLQHKTLVKSLHSEQLNPYIQLDNSPFYVVRENQPWLAPQDAQGQAQPRRAGVSSFGFGGANAHIVLEEYTGGTTARGERGKEPAELAMVILSAKNAERLMAAAQNLLSRITAENKARPPLDELAYTLQVGRDAMDQRLGILVSSLDELAEKLNQFLAGEEAIDGLYRGNVRQNKEMLAMFVTDEDMTATLDLWFHKRKHAKILALWVKGMDVDWYRLYPQQRPKRISLPTYPFATDQYWIKDVRHAALSLCAAQTPDAVPEDLAASAAQNLAPDDDFSHVALWETDDASLESIAASPMTGKVLIVAGERDMALETALIAKLSGQTARLVRFSLSDAATGETRQTGPDSWTCDIRDENALGHCLDNVGGIQHVFFIADGADSQPWADAATLTASLQRNELQLLRLAKSLQQRLAKEDAVDFTVITQDNHALSADEIRYHGAGITGLAYSIAQGDHRFRVRNLDVSLRDVQSPARRETLLQQIINEAPSERGEQIRLFSGRRYRQTFFRLDPRSYSDENAIKHGGVYLILGGSGTVGGVITRQLLQHYQAKVIWLGRQPDSSPALQSRLDALASVGERPDYFQADATDLASLQTALTQIKLKYPRIDGAIFAGLVFDAENAISQTTEPAFWQILQVKASGSLNFYRALQQESLDFLVYFSSCQAFSFSGAATLSAYAAGITFSDTLVRTLQAQAGYPVGIINWGFWQASLAGLPASQSIFALSDAEGFTCFERFVTLLQQKRQGQFVCLNASAPVQQLMNLHPHESVLVSHQRQPSPDTFNQGMINA
>emb|AFX60341.1 BGC0001032, oocS, Polyketide synthase
MPKIADNQWDTETDVLLQSHHPHAINAWLAQLLYLQLDRLGVFSASAHRDDFTEHADRWGLDPQFQPWWRESIRLLLAAELIAWRDGVLICHGPSAEQAEAVWRAWDDFRDGHRHDPARMTQMNLVDACLRNLPQILTGELPATEVLFPNASMEKVEGIYKDNPVSDLFNRVLTETVSDYVSGVLRLDREAQLNLVEIGAGTGGTTAMVLPALMTHQRNIRQYLYTDLSQAFLMHARRCYGPTCPFLDYALWDIEQPLATQPIPPASFDVAIATNVLHATKDIRSTLRHCKAALRNGGMVIINELSDKSVFTHLTFGLLKGWWLHQDTALRIEGSPAIAPDTWREILEEEGFHSVEFPAQKAHALGQTIIVALSNGVIRQQAPLSKKRNQPAKQQATPRPAAPASAPEAGLTEERMAAHISEAILSALAQAVNLSPEQIDAETAFSEYGIDSILTVNFTNKINELIGVRLNPAALYDYRSIASLSGHIHRSASEAVRASLAASSAHGGGEAVPAPTDTKEPAAGLSAQDANRLKYITDSVIDGLAKTVNLQPERIDEQTALSDFGIDSILSVNFINQINQSLGIALNPAVLYDYATIEALSAHICRAYPELRVIAEPLAIPQPPSDRRRESASPRAAPEAKASGQRHVETDAIAVIGMAGQFPGAEDIQGFWDNLAADNAGIEALPHHYLDPARYSADTDKEAAVRDGKTYCKWGGIVKDRDCFDAGFFRISAQDALSMSPHQRLVLQESWKALEDAGYNPKALSGANAGVFIGAEPANYHQGSFVGSSEAIIASRVSYFLDMKGPALVVNTGCSSSAVAIHLACESLRRRETDLALAGGVFTALDADALASLSGIGLLSHKAACPIFDQDADGMLLAEGIGLVVLKRLDQAIADGDPIHAVIRASGINQDGASNGITAPSGTAQQQLLEQVYHKYRINPEELSYLEAHATGGKLGDTIEVNALVRAFKTLTAKRHFCALGSVKSHIGHTSAASGVIGLIKIVLSMRHRQLPGLKDYRQINPLFELDDSAFYLQSSASAWHGHGDKPRLAALNSFGHSGTNAHLVIEEYVATQAAAEPVNAGWIIPLSAKTPDRLYAQAEALSAWLETMGRQGPESEENARAFMQSMAYTLQIGREAMPERFLMIVRDHRDCLRQLQVFCRRQTATSPTANAARKQLPLSAEAYQNRGLHQLSHAELETIGRAWLQGLPVNWQSFYSSAPKRIHLPGYRFAKAVFRASDSGFTEKNRQAGSAIANGHYPIGKVGLFRAGHPWSQPFNRHHPVLRHHKAFGQSLMPGLAYIDLLFQFFHRQGMDYRRLEMRNLVIHHPLTIADDYAVEAHISCQKHEQGYWQLRVEGSEVFDNHRQSELKTYMSAEMHSVQAAPFDETLDLTPLKQGATGRLGLREAYETFGGTDIRHSGPMVGDGVIYHLPMANLIDIAVPEEPLPGAEDYLFHPVLIDGSAIGSGSLFLEQNAQQDIFLPLYYESFRATAPLSAQCITRIGRDSLKQTPQLSYLTMEFFTPHGEKIGELKNFTCKRVRDAAAINASQPQAAAAVMSADPIEPMKNETLSVTAAIAADTHDSALECAEQQVKKILADTLAKSPEEIETDIGYYELGLDSAGLLHMVKLLEQSLKVKLNPTVLFEYANVGELAAYLLEQYPMSFLAADKASAAQEGVSPQTQSESQTDVAANDAKQQAPRSSADIRQPAASGDEDIAVIGIAGRYPGAQDMAEFWANLNAGKDSVTEIPAERWRKGVLDGVASPSGRPISRWGGFIDDVDCFDAQFFRVSPREAQWLNPQERLFLETCWTAIEDAGYTPETLVAEEGPNKRRDVGVFVGVMHNDYALIAAEIVNRGQVMPLSMNHAPIANRVSYFCGFHGPSFAIDTVCSSSLTALHLALESLHRGESKVAIAGGVNLSLHPYKYMTYGLADMYSSDGRCRTFGDGGNGFVSGEGVGAVLLKPLSQALKDRDNIYALIKGSAINHVGQVSGITVPSPVAQADLMLRCYEKTGIDPRTISYIEAHGTGTALGDPIEIQGLVKAFRQHTPDKQFCAIGSVKSNIGHAESAAGISGLSKVILQLHHKTLVPSLLHAERVNPYLELEHSPFYIQREAKVWEQPRVERNGEAIAVPRRAGISSFGATGSNAHLIVEEFLPPVSHRAASAQPLIVPLSAKNEDRLRVMAGNLAQFLANHPNLDGLPPEDLAFTLQVGRRSLEERVVFVVQDLRELEQKLAAFANDASLPEQSWRGSTVSNGKDSTRSGGFLSAEDSAALLQRWIAQNAVHKIARFWVEGFKVDWLQLYPLATPCRISLPGYPFAREKHWLPAPDDLGRIAHAVSAASSDETAAPAPAPVSPEEPERLMLFTETWHKMPAPAAPRPPRDFNTLICFLSQPESQRLLRSHMKTLAPQTEVVFVSREPERRAERVFSLPHAGAEQALTENYHRCFTQLQSAQIDPQRSAILYLWPLEERGHLPDYAALHHLLSSMVKTGMAPQRLLLAGASHHSLGRAYLESWIGIERSLTAALPSTQCAIAASVVSGAYAADERAVLAAHAITEPSLSRLYQHITAQDFESVCYENEERHVLQIQPGPASLTGPEETGIKQGGTYLITGGFGGLGLIFARYLAQRYSARLILTGRTAMNAERTAVVDDLVRLGGQVHYIQADVCDADAMRFNLAQARQAMGAILGVIHAAGIEAGEPVFAKSRQAFEAVLQPKVDGPQIVDELLTQDPLDFVCYFSSSAAFLGDFGSCDYAMGNRFLMSYGKHRMEQVKQGHLRGKTLVINWPFWAEGKMGAHDKESAGFYLSATGQRALNSAEGLQVFEQLLQQGEGQYLVIAGKPTRAAQLLGLDKHRVAGPAPRPDSSGPSHDGMATKVTARDLQQPTLPAGKTADIRAEVSHILKTLINRLLGTPLDRIGLDSGFADFGFDSITLASFSRELSQRFNLDITPTVLFGHSSVKRLTEYFCREHALALHAMLSPHIAEDTGAAASPLVQPTPAQVPPPEGGSATAPHGENGITEEPIAIIGMSGRFPQADSIDEFWDALIQGKSCIGEMSEPRWDWGAVTDNGPQWGAFMTDIMRFDAAFFDIAPKEAMDMDPRQRIFLQEAWRTFEDAGYMGPRIRGMSCGVYVGAEESDYGMLVGEQGSINGNQNATLAARISYALDLKGPNLALTAACASGLVAVHQACLALRQGDCEMALAGGINLLMTPWVYQSMHRSGMLSPDGNASVFDQRANGLVPGEAVAAVLLKPLSKAKADGDRIYGCIKASGVNYDGKTNGITAPNPLRQAELLKNIYDRYRIDPRAIQYVISHSTGSQLGDPIEVQALADAFAGSGDDPHRCVLGSIKPLIGHTFAASGVVSLIAMLKAITHQTMPATHRFETCNRYINLERTPFTIERQNQPWLRRGTQPRLGAISATGISGTNAHAVIEEYIADDPDSGQASKTLLSAGAATHSTIVPISAKTAEALQAYVQACAQFLQSQPATRLDRLAYSLQTGRDAMAQRVAFVAADSAELREQLARFIAGQTAPGVYHMSSKNGDNVTNAQAWGDENVVPPEQIQAWIAARQWQALADAWSRGAEVDWFELYREARPPQRSAGPVYPFQGKRYWATLSPTTQRGPAFAHAQTANTANDATMSESKTSSLDAIARQVRSLLIQTLYFEEDEVANHQPFTDLGLNSINAVGFIEALNRSLAAGVTINAIFEHPSIDALSAYLHALPHGHLAESAQEAAPALSAEQGAAAHGRQVGKAWLKQYPECIPLSRRLRAGDEREHDRSRFWIHPLTGSTGLYLKVAENLGDDYAIWGIHSRGFLTRFPPLKSIESMANYYIEILQAGNATGPYELAGYSMGGIIAYEMARQLQLAGYRVSSLILLEPPFPQPEPLRQSSPFDYRDALLMSANFFLHYSLKEILASEQAAFESLAYREQELMGIDADKQVTWLAEGCLRKGVEQPLSVVKEKIENMAQILKHNREAMAAYVVKALPNAQDIDLHYMTLSPSLNDERPDRGSASSALAENNRHVLGEALTHDESHCQRWLDYLPGAQVFRTRAKDHFHLLSERESVAMISDRCRTIYQNASAKKTTVADAEEPVAKPRQPGRERIAIIGMSGQFPGARNADELWQLLEQGQSAFTPPPDDRGWSAGQYEGYGAFLAEIKSFDPLFFNMSPQEASMLDPCERLFLQESWKAIEDAGIRPDALSGRRWGVFCGSGGDYTLRFAAGEHFAPNITLSQIPGRVSYSLDLQGPCLSVEAGCASSLLSIAQACDHLAQGQCDVAIAGGAQIYSTPNMLISAARFGLLSQADRGGAFSTCASGMVPGESVGVIILKPLSLALAEGDRIHGVIEGWGSNHNGRTHGMMAPSAKAQEALLSDTYQRFDIRPESITLVEAHATGMPAADAAEIAALNQVFRGQGRARQSCALGSVENNIGHAFHSSGMNHLFKVLLALKHRAIPGTPKTEDRETLPALEDGPFYINSATVPWRPEAGQARRAAISSFGATGINVHLVVAEPDANGEAREGADSGLSPAAPGLERARPVYIALSGKSEKALRQRCRELLAFVQARPELDLHQLAANLLLRRTHFAYRCACAVSGVEELRHFLAQVIAGADLTPADSGYRGKANAGGQEHAVSSAVACVRQAIQDPGDSGNWLRLARLYVDGIDFMTMDFHAGADIAQAFSSAEKFPLSLPTYPFEARLCWAGNAEAPAGKSSADLAPAQPPAAAQPIVQKLLGILAELAGLAGTEIDPDEPITHYGIDSLLGLRLLNRINSAFGTAFDAELLTRGTLRAIAGEIAAHPLSAPGPQDAASASHPAYIQSASLAIRRSAALTADELSLARAELGRLLQQGVGVWKDSANLHVEFNRNAPCARQALEHGNQADVLGMYLEEGVRYYPTSHIQAFVLHETEVKKRATFNIGQGFWLDMPIDLALLNQALNDMARRHAILRTGAERVAQQWAQVVHEALTLECREICWPHINDRATFEQTFARFQQSVNMALFHADRMPMFAVYLVHNGADLGAIYLVTHHFHADGFTLFMLLQELYLRYTALLSNTEFVCDKPTAEYAHFALSQFGEHRDSATAYWLGQLRDKRAPFALRDKCIARQDQPNKAGNVGKAGVYHLPVSDELLGQLQASNRRHKTTLTQLATCALAVLAYRITGVNIPIQMAYNLRDRYEFEPVCGDFSSSVPLVLTLQPHFDLQQVWRTYEDAILQVQKYKHFDFVALHRQLALTGSAAHEHTLLGSLAVDSNDRDSFVEVTAFARKLLPMSLEEREPAAPLLMGLLKTNGVLSLPFVYDRRYFSPDLIQVLAEHLGFLLTLMVEQPELKVEDIPVPEMLIERLSPEEVAALDV
>emb|AFX60342.1 BGC0001032, oocT, Uncharacterized protein
MSLHLFKRKFAAVAAFSLPLMAFNAYADSPLPKPMGFNQVLTFMGSGVINITKSEPFPGVTGCLGTLCTSDYFYRHIMGFNEQQVAQKREDAIAYFNQEFGIDVKTLVAQKRIELKPYTGNPDGDYRLYSVAGMALPAAGWIVRDGGFYITVLDNGGIPLGGRHNGEKATPKNQMYYGNYNILATSPPHQLKEIVISYESNEMAVISPDGLRTTFNTRTHNERWGEGQSYVSYEFKLNADKTVLTNGREVMTFAKYPATRDFPDYPSFAMKGDADR
>emb|AFX60343.1 BGC0001032, oocU, Flavin-dependent nitroreductase
MTYVKTLAERRQHPPHSEAGEGRQLAQAERLGSAAFRQDYGVKYAYSSGSMYQGIASRKLVVAMARARMMSFFGSGGLSLPLLREAILGIQSDLNGESFGMNMLADYEFPEKEMRRIELFLAHDIRFIEAAAYIAITPALVLYRLRGIHLGKDQQLVIPHTLMAKVSRPEVAEVFANPAPPDVVAQLYAQGLLTPQEVELAPRVPMAQDICVESDSAGHTDQGNAYVLFPAIARLCRDISARQGYQKPLRVGAAGGIGTPEAVMAAFMLGADFIITGSVNQCSVEAATSDEVKDLLQHINIQDTDYAPAGDMFEQGAKVQVLRRGVFFPARANKLYQLYQQYNSLDELPLAIKNQLEGKYFKRPLSAVWEDVKQYYQARRPEMLEKIEGQPRRKMVAVFRWYFAYSSRLALAGDPENKVDYQVHCGPALGAFNQWVKGSAYEDWRNRHVDEIGEILMQEAASMLSTKIGLLKSDVSPSYSYS
>emb|AFX60344.1 BGC0001032, oocV, Acyl transferase
MKTVYTFPGQGSQYRTMGYGLFEQFPELAAQASQALGYDIAELCIKDPQRVLNQTQYTQPALYTVNALSYLERKARGAAPPDILAGHSLGEYNALFAAGAFDFITGLKLVQKRGQLMSLAPKGAMAAVLEINVADIERILAESGFQHVDIANINSLQQCIISGAYDEVLALEPRFLEAGARFVQLNVSAAFHSRLMSDIEREFADYLTQFTFQPLSTPVLSNVTARAYPRTDYQTLLTRQISSPVRWYESISWLLAQGCDDFAEVGPGDVLTKLHQRITEAPMPIAQPQEAAARQAHPSGSPPATPHKFVFMFAGQGSQYYQMGRAFYHSDGHFRQTMDRLCHKVYMLSGVNLLEQLYSERDAAAEFDDIRHTHPALFCFGYSLAQMLIARGIQPAAVVGHSLGEYIAAVVAGMLRLDDALRLVVEQAHLLEQHAPAGRLAVVLAAPDIFHRATEVFSRCTLAGVNFGNNFFISGEQSAVTSAIQKLTERDILSLSLPVRYAFHSASIDAIKPSYQKLLDKTPCFAPTMPVYSSVLGRAVGEMQQADAQGYLWQVIRDKVDFSTLVDSVFSTMSDHFFIDASATGSLSNFLKYSPDFTCRHGYALNPFSDGMTSLETLLSQVKA
>emb|AFX60345.1 BGC0001032, oocW, Acyl transferase
MFPGQGSQQPGMGRELFSQFPDLTRIADDILGYSIERLCLDDPDGELNKTQYTQPAIYVVNALSYYKKRQETGIQPDFVLGHSLGEFNALLAAECFDFATGLKLVKKRGELMAQAAGGGMAAVLGLSEAKLRAFLTEKKLDTIDLANFNTPSQIVISGQRDDVTKAVTEFEQSGMRCVPLNTSGAFHSRLMRGSMDKFESYLQNFQFSALKIPVIANTTARPYEDDTLLTCLAQQIASPVRWTASIQYLMSLGTPEFTELGHSEVVSGLVEKIKAETTEDELQAIRLQRHGNDAIKEVADVIDRVKHGATLAPAEKIAQWNSRFPIGQKVHSTILNAEAETRTEALLLFQHRAAIYLKGYNGYFELDELKPV
