# Supplementary material for: Assessing in silico the recruitment and functional spectrum of bacterial enzymes from secondary metabolism
Source: BMC Evol Biol. 2017 Jan 26;17:36. doi: 10.1186/s12862-017-0886-2 (PMC5270213; doi:10.1186/s12862-017-0886-2)
Supplement: Additional file 5: — 1005 multiple Fasta files (one per BGC that comprises enzymes) containing the sequences of the data set enzymes SM*. The BGC are named according to MIBiG nomenclature. (ZIP 6333 kb) [file 12862_2017_886_MOESM5_ESM.zip › BGC1033.fa]

>emb|AHD05614.1 BGC0001033, ERIC2_c18040, Putative non-ribosomal peptide ligase/ polyketide synthase hybrid
MRKINKSEVEDIISLTPVQEGMLFHYLQDPDSEDYHEQLCMNISGCIDLDMFQAAWNVVIRTNEMLRTIFRWEQVKQPVQIVLKEHGLHMRFVDIEQETPSQQASILAKEKRKDLQQKFNLQDVPFRISLFKQDVNTYTMLVSNHHILYDGWSNAIILKEFFTAYDHLSQQKEIMGKPKTKFKEFIKWLQSHDESKEKAFWQEYLKDIEESRPLSITRKNSLSERVIDYEKIGFSAETKRELESFAAEHELTLASIFFSAWGILLQRYKNSEDILFGTTVSGRPSSLRGCEDIVGLFINTIPLRVTYLDGISILEFLKRTNKDMQAREEYEHTSIVNIKEYGKFKHTSELFDTVMVIENYPLDQRLTSRYGQLNIDSYSSVEQTNYNLLISLEIHDDIRVDVSYNTGLYEQPFIAKMLKHFRNIVLGMVRYPENFLSDIEIISENEKSQILDEFNNTNSEYIRDKTVHEWFEEQVQKTPHHIAVVCGDEQITYRELNERANRLAHLLRNKGVEGDTIVGLMMERSIELVTAIIGILKAGGAYLPIDPSYPSNRISYMLQDSKAQVLIVDHKADKMDYGIDIVDIHQPDIEFLPSNNLPIEITDSHLVYVLYTSGSTGKPKGVLIEHRNLVNLLIWYINNHGIEEKTHIPFMTNYVFDPSAEQIFAPLIRGGTVYCIKQELLFNTEQFLNYLQQHELGLIDVTPVLLRELLYDKKNDIGLKRVIAGGERLDNQLKNQIIKNGFTLYNGYGPTETTVEVIFTKCELDRDVVLGKPIDNVNIYILHKHDELQPVGVVGELCIAGPAVGRGYLNKPELTKQRFVSDPFCPEQRMFRTGDLARWLPDGSIEYMGRQDDQVKINGVRIELQEIESSLLKHPQIKDAIVVLRENKQGEKYAAAYCVSEGIDLSHDEIKDFLRNILPDNMIPSCFVLMEKLPLLPSGKVDRAALPEPKGFVSNRAKLYIEPEKELEKAIAQIWKEALGIEQVGLHDNFFDIGGNSLKLIRVYGRLQALTSKEVTIADMFANPTVSTLSDFLSGKDQDKGENESLPAPESTPGMEIAVIGMAGRFPGAGSVDEFWSNLKNEVESIQLYSDHELRQLGINSEMLDNPAFVKTAGGILQDKDCFDASFFGYSSKEAELMDPQMRLLHECVWEALEHSGYNPESYPGKIGLYAGASDDFYWTSLISNNTTSSIDQYKAAILTRKDFLCTNISYKLNLRGPSYTVQTGCSTSLVAIVNACQALQGGDCHMAVAGGVTIYPEPIAGYVFQDGMIFSPDGHCRAFDEKAQGTVPGEGVGVVVLKRLQAAIEDGDYIHAVIKGVATNNDGYRKVGFTAPSIEGQTEVIQAAHRMAEVEAESIAYVEAHGTATTLGDPVELEALRRAFHSEHTGFCAIGSVKTNIGHLDAAAGVAGFIKTVLALKHREIPASLHFHNPTPKFDFSNSPFYVNSSTSEWKHDKYPMRAGVSSFGIGGTNAHIVLEEAVHALSAGKNELCLIPLSARTEEALDLMSANLAEFVKENPAVSLSHVAYTLQTGRKAFRYRKTIVCSTHDEAASLLTSQGIPGTFTAKAKENPPVVFMFPGQGSQHVKMGFELYGHEPAFHEEMDRCFDILNELGAAAIKDILYPKLETEQAAEQIIQTEIAQPAIFIIEYALARLLMKRGISPSAMIGHSLGEYVAACISGVLSLEDALRLVTARGKWIQEMRTGSMLSVPLSKEEVEPLLNENISIAAVNAPAQCVISGDELLIDQLEKQLTDQGHTVKRLRTSHAFHSKLMDPVLERFKAEMQKIRLNPPQIPYISNVTGTWITAEEATDPNYWVKHLRETVYFDQGICELLDLQEAIFIETGPGRTLTSWVNRRKKGKAGQTAVSMSDNSQAAYLDRHHLLSALGKLWSLGINLNWNELYKDSEKMFRIPLPTYPFERKRYWPKDTPKAAKLENQMMERTSLEKKQEISDWFYMPSWERSATHHYNGDEKAVTCWLIFADGPGIGEYMAERLKKDHRHVITVDIGTGFRKISEQEYVMDPGIPANYQALFSELQASGRFPDRIIHLWSISSSSTSQLTVSQLQLAQDAGFYSCMYIAQSIGLLKVTKQIRMAVITSNMQDVTGEEALNPEQATVLGFVKICPLEYANISCQSIDITTNIETPDLIERILGDISAPQPDLMIAYRGSYRWTPLYKQVQLDNNGLSAERLKENGVYLITGGMGGIGFAMAQHLSKRIRANYVLLGRSPFPDRQSWSDYLTARDAHESTIKKIRGIQGMEENGSEVMIVSADLSCSEQMEEAIARIRARFGKINGVIHAAGIADYEGIIQNRTKEMSEKILAPKVKGTLILDSLLEDEELDFLVLFSSNGNMSYHYKFGQVSYNAANEFLDAYANYKRASSKAYTVSINWCDWKDVGMSVEAAEKWGERLKTDTQTLLKAAITISEGMDVINYVLSSLLSRVIVSPVDLQAEIAFEEASFLKMVKDQETYSLKEQGAETDRHMPAKTGEIQNTLISIWTDLLGDEEIGIHDNVFDLGANSLDMIQANSRLKAIMKQDIPIVTMYTYPTIHTLAEHLTRGEEAEQKPKEDKLNKQKSIMNKTLAKLKSHS
>emb|AHD05615.1 BGC0001033, ERIC2_c18050, Putative non-ribosomal peptide ligase/ polyketide synthase hybrid
MSHTNGLEIAVIGMACRFPGAKNIDEYWNNLVNGTESISFFSNEELREAGVDPELLNNPNYVKAKGFIEDIEYFDASFFHYSSREAEIMDPQIRLLLECSWEAMEHAGYTPNKYEEDIGFYAGASSNFNWPPLASYFTANLSSEGFEAGTLAYKDAIGTLISYKLNLKGPSFAMYSACSTSLASIHQACRGLLLGECSMALAGGVCVSFPKKNGYLYQEGMIESPDGHCRSFDAKAEGSVFGDGAGIVVLKSLENALADGDTIHAVIKATAMNNDGSRKVGYTAPSVEGQAEVIRKALHLAEIETESISYIEAHGSGTSMGDPIEIKALEKAFELDGKRICAVGSVKSNVGHLDTASGVAGFIKTVLSLKNKKLPPSLHFETPNPEIDFENSPFYVNHKLTEWKNGKYPLRAGVSSFGLGGTNVHVILEEAPAAGERSHGRTDKLLVLSAKSSEALDQAADNLAFCLERNPEIDLGDAAYTLQVGRDVFPYRAAIVCENREEAVANLKLLRESTSFRYHSKENKKQVVFMFSGQSSQCVNMGLELYRSEPVFREAMDECFEIFHSLTGYSLKDTLYPKKNMDKAKENINRTEIAQPVLFVFEYALAKLLINWGIRPSAVIGYSFGEYAAACLGGVFSLRDACSLVIHRGKLMQSLPKGAMLSVPLPEQELRPFLEEGISIAVVNHPACIVSGSEEAIERFEDKMKQQKLLCMRLNSNHAGHSAMMESVVDVFERGLQTTHLHKPTVPYISGMTGKEADDRELSHYRYWVRHLVEPVRFSEGIADLSNQGDYVFIEIGPGRDLSTIARRYIEDKSSHIVNLVQPQTRKMSDNRYLLKQLGKLWLFGVGINWNTYHAGEIRQRIPLPTYPFEKKYYWPDVHQIKRAREKTWMEDGKRKSLSPSDWFYLPLWKQSISPQNKHGQAETGTCYLLFMDEYGIGTALSELIRADGSEVLHVRLGSAFEKREDKEYIINPHSESDYLLLMKSIRETGRAIHKIIHLCSLNREREALQRLTDSQTRGYYSVLHLVKAALNVFMAEKLQIHVIANNIHEVIGTEQLYPEHSTILGPCKVIPQEYTNISCRIIDIEMAELPDPKLIDQLKEEFHNLGPEPVVCLRVGKRWLKYYEQVRLDKTVETASKLKQNGVYVITGGTGGIGLELAAHLAKTRTAKLALIHRSFFPEREDWENWLSTHKHEEPTSVKIRKLMEIERFAGGLVLEQADVSDMKQMGLAVKRIEEKFERINGVIHAAGTLSNDAFHSVTETGKQQSEQQFRTKLYGTVVLENMFKEKDLDFCLLMSSISSVLGGLGHTAYCAANTFLDAYAVNQNRNPGACWLSINWDGWIVTKNEDGVWGEIWEETAMTPAEGVEAFEKVLTLASVGHAVNSTAALQSRIDAWSMPEESKRLDMTKKSATQVVRSDLSTTYIAPQNETQQSIIDIFQKILGISGIGIQDDFLEMGGDSLKAITVLSTIRQQFNTDIPLKDFFNNLTGESIAALIMEKSLSSKTHTMELAPVDKKPQYPVSSAQKRMYLLDQINPDSTLYNTTILKNVNHTVNKELLEQVFRTLIDRHESLRTAFLVIDDVPHQRIHESVSFSVQEWNMSGRPDSIQEVVRGFVKPFNLEKAPLLRVGLIHTGEQKNIVVIDIHHIITDLLSMDLLQRDFHTLLNGKKLNPLPLQYKDYAVWINSEEYKNRLQPHKSYWLSKFSDKSPLLNLPTDFPRGKVKTYEGSVLTFECGEEETGLLRQMAREQNATLFMILLTAFNVMLFRLTGQTDIVVGVPTAGRNYKDLENILGLFVNTLPIRNGPSKEKTFHQLLNEIKTNTLEAFEHQEYPFEDMVEHIVVERDTGRNPVFDVMFNLLDRREDEGLDEDHITEKKYNLNSTSKFDLSLTVREAKNKLFFEFEYSTELFKESTIDKYKDYYQRILMSAMQNGKSAISDMKIVPKHELSLKYEKLNATNVTYPGHMTVYNLVDERARRHPEKIALWFEGKEMTYAELQEKSNQLAHSLRNSGISRGSIVGIMLEHSFEAVTAILAIMKTGAAYLPIDPEYPKERINFLLKDSRTQILLVSGRTSGKYNFNGQVLNVEDKHLYDAPPTALDLEVAPEDPVYIIYTSGSTGKPKGVVISHKSLMNHINWATRVYMKEEEEFSCPLYSSLSFDLTVTSLFAPLATGNKMVIYKGGNKEMVIQKILEDDLVHIIKLTPTHLKLIKELGIRSSNIRTFVVNGELMRTTLARDIYRLFDGNAVIYNEYGPTEATVGCTIHRYDFDKDDQISVPIGTPVDNAKIYLLDDSMQLVPEGIPGEIYISGDGVALGYLYRNELTREKFLTDPFEPERMMYKTGDTARLLDDGKLEFLGRQDHQVKIRGFRIELGEITKALESFEPIKEGIVIARENGAVEQLDDKYLCAYFVTKQLPEKEPNLIQEIKEHLAKQLPSYLVPQYFMRLDEFPVTPNGKLDMNRLPVPNMQVGHHFTAAESDGEKVLAEIWAGILNRSIETLSIDSSFFEMGGHSLKAAIMASRIHKRLNIKVPMIEIFNRPTIRELAKYMKEVESEAYEPIPRVPEQVFYDLSSAQRKLYFLQQMNPNDTSYNLPMFWEMTGSFNRRQFEEAFQHLLMRHESLRTYFVLLNGETYQKLQHSAVLEIEYHDVSSERNPQVAAERIINEFVRPFDLTEVPLRVGLVELNTNSRILMVDIHHIITDGVSMGILAQDFMALFAGKSLPEIKVRYRDYAAWYKQLCAPDKMKKQEMYWQGIFDGELPVLNLPTDFQRPAVRSFEGDQIGFSIPEDITQKLKKLALEEDATLFIVLLAVYYILLSKLSGQDDIIVGTDTAGREHVDLHDVIGNFANTLALRNFPQEMLSFNEFLAEVRKRLLEAYENQDFQFEDLVDKVVVQRDLSRHPLFDVMFGFLSSDMEDLSMSGLTMRAYPYDKKTSIFDLVLQGYESNQDIVFQMEYSSTLFARNTVETFIRCFNEIIEQIIDNRHLKISDIRVTHRLRSANADKFNLLEGEFSF
>emb|AHD05616.1 BGC0001033, ERIC2_c18060, Putative non-ribosomal peptide ligase domain protein
MNERKESMKTKAYSIHKAIAANQQIKERNYWLEQLSGEPPLEGFPAQGLSSVFSNQMNSSVHFQIDDHAAGRLITLANHSDARLHVILLTSLYILLFKYTGNEDIVMGSPIYRQEGIDGEFINTMLPLRTRVEAGMSFKELLLQVRQIVADAVEHQNFPIDLLFDQLREENQTADTSLYSTVVMLENIHDKRYLDAVAYRMLFHFVREDTGIRGTVHFDPDRYTEPAVKRIISHFTHLLGQALLQVGADIRELGILPEQERSQILLEFNGKRGYFPPDAAVSQLIEEQVQKTPDAVAVQCGEHTLTYRELNEQANRLAWLLKEKGSGPDKLAAVLCERSIPMLVGILGLFKAGGAYVPIDAAYPMERIRTMLSDSGASIVLTVSAVFAGSDEMYRGIVAGTSVEHIVYLDRLKQTEQDEALFRTERAVSLLERGESIVPGPEMALCSGNKTLAYEVYRERTGQLAGFLKNRLGNQRDGAGVLLDDSLDKLVAFSALQRLDLGYTVLDAMNPAGQLQDSGTSFLVTTSRYVDEVDRLLWESESLQGYVLLDEYDAASSEKQLQMRNIWEAVAEETSEALNDYGWSSSYGGKAFSLEEMQEYIGNFQTKLKPHLTKESKVLEVGCGHGLLLFHLAPDVKEYVATDLSGTIIERNRERARREGLSHVKLRQAAASEIGGIGESDFDVIVMSSVVHYFPNTLYLEEVIRSAIGLLKEEGILYLDDLLDHRKKGELAESTAAYKEANPGVPVKTSWDEDLFVDESFFQDLQQKYPEICGWESSRKLGTIDNELTRFRYDVMLRVNKKHAREENRRPSLSVQKGRYTWKNVRYCASCKDLEHLLETRGIEKLGTVVDQSAIAAMPADNPPGVNKPEDLCYVIYTSGSTGRPKGAMVEHRGMLNHLYAKIHDFRITGDSVIAQNASHCFDISVWQFFSALVTGGKVVIYPNELTLDAEAFIDHIQQDGVTILEVVPSYLSVLLEHLEPEQTGLEKLELLVVTGEALKPNLVGRWFGKYPGIRMANAYGPTEASDDITHYLMEQDPGRVMLPVGSPVQNMTIYIVDEAGELCPVGVKGEIWVAGIGVGRGYLNQEEKTREAFTEDPFAKEPGVRLYKTGDIGRWLEDGNIEFLGRKDDQVKIRGYRIEIGEVENRLSEIAGIKEAVVTVRGGEKTGKYLCAYVTGEEKIDTEKVKQELGRSLPDYMVPEYVVEMEKLPLTRNGKVDRKALPAPEKQGEGSVSYEAPVSGIEKKLAEIWGEVLDIDRVGVNDNFFERGGHSLKVTRLVAQIHKQTNVRLSYKDVFERPTIRLLAECMGKAEQHKFRVIKPAPEAAFYPLSSEQKRMFIQQQIYPESTSYNISLVYHVEGPLNKAKIKDAFNRLIQRHESLRTCFTLVEDNPVQRVLDHTEIDLSETVCEEEQIEEAIHSFIRPFHLEQAPLFRVGFIKQSSKNHILMIDMHHIISDGMSVDLIAADFFDLYAGVELPKLPIQYKDYVVWQNEKEYKEEVQKQEDYWMEVFEKDVSPLELPNDFKRNMGVLESEASIASFVIDKDLTGKVRDFAVCKNSSLFVLLLAVYNVILSKCCAQEDIVVGTATSGRNHDDLTRVVGMFVKTVPLRNFPAEDKIFSRFLEEVHQNSLLSFQNQDYPFDMLVSKLNLGRDLNRNPLFDTFFQIQYFEERKKEVGDLVFHPYTYKKNNTSQFELELSVEEEQEQIEFHFYYSTHLYKNKTIHKLWNDYLQVLRTVLQDDQVKLGDIRLGMENKKKKEIRKLHDSIQFNF
>emb|AHD05617.1 BGC0001033, ERIC2_c18070, Putative non-ribosomal peptide ligase domain protein
MDRSHTLVVTKQISSNKKEYWLEKFKNLNPKDMSIRLLTPKEEIQSAPIADLQVTLEPQLSEKLIRLSNHSDVTLFIVLLSAFVGFQYRYTGQEEIIVTVPAYNEGTESDSDSNELLMIRKRVEDDVCFRNLLIEMKEEFIKAIEYSDYPLTEIIEELNLDENRVRKWLHSTIFASENLHNIPSLIKKEETLFLVTCSRKGGAVEVSFTFDRRICHEEDMKRMLQCYQVFLSMVLDDMALGLSRVKLMTESQEAELLAVCNQTRLDYPKHETIIRLFEEQVLQSPDQIAIVYGEKQMTYSELNRKANFLARQLRKYGVKRESPVCIMLDRGLETVVGIVGILKAGGAYIPIDPKSPDNRINYMLKESQPILVLTTKNIAETHQLPNVLLMDSIAEITESRTEEDENPAIVNEPTDLAYLLFTSGSTGKPKASMIEHRNVINLVAGLQERILKKYDGRLRIAMLSPFIFDMSVEQMFGTLLYGHSLYIVPEEARVDGERLLEFFIENEIDLTDGTPSHLILLLEAMNYNSAKPNLKQLVIGGESLPKETVERMFSKLGPDHVPIITNSYGLTECCVDSTYFDVTEENVNHYYRIPIGYPLPNQRVYILNKHNILQPVGVIGELCIAGDNVGRGYLNRDELNAKTFVDDPFHEGQKMYRTGDLAIWLPDGNVECLGRMDTQVKIRGYRIELEEIENVLRKHPSVTDVKVLVINPRNKEQSTKSQQLCVYIVTNNPVEHAVLREFLIKDLPDYMIPAYFVNLERMPLNQNDKVDRSKLPPIDTAAYDSGIEVAAPTNEREEQLVLCWKQVLGRESVGIKDNFFGSGGDSIKAIQLVSRLRRLHYKIEVRDIFTSPTIEQLAKKMVRLNRTVNQEEVTGRVPLTPIQHDFFLNHCIDPHHFNQSVLLDVEPEFDVEAARFIFSKIQEHHDALRIIFLKEGNQFIQINRGLDMTLSIQHFDLYGMDHQQFHLKERELQSGISLENGPLMNVVLFDTDAGKKLFIYIHHTVIDGVSWRILFEDIDTLYRQYKEGKRPSLPLKSDSFKTWSEKLYEYANSEELKREIPHWKKVNSLMKIPKIRKDIAESYFVKDEVTLSFALSETETDALLNRVNYAFNSDINDILLTALGLSVNSTFGIQDVSVELEGHGREPIIPNLDISRTVGWFTSWYPVIIDVSGDDDLAGQIKRVKESLRAVPNKGVGYLILKHLSAETEWEDAERPQICFNYLGQFDADSDYSDDAWFKMADESIDSNESPERRRENDFVFNGVVIEGKLHMNLLYSHKQYKTETVKAFLEHYRIELLRLISFCTSRTETEVTPSDLGYKGLTMEQLDSFFD
>emb|AHD05618.1 BGC0001033, ERIC2_c18080, Putative non-ribosomal peptide ligase domain protein
MNELVRRNIQDIYKMAPTQEGMYFHYLLDKSSLAYLEQTTYRLHGDLDITRVKQSLEELFKRYDILRTVFNHEKADLPLQVVLKEREVDFFFQDLRHIPDEKERERYMNEYKEYDKNRKFDLNKDVMMRVAVFRIGEQDYVFIWTSHHILMDGWCVEILVSDFFDIYNRLLINRPCHLEPVKQYRTYIEWLEEQDPEKAKTFWKNYLYGFEEMTAVPKLKRGTSANLPYKKEEVKLDLSEQQTSALGSLAAKHQVTLSTVMKAAWSIVLAKYNQKREVVFGGVVSGRPGELDGVEQMVGLFINIIPVRVAVENDMKLSYLLQRVQTDMAESEPFHYFSLASIQAGSGLKQNLFDHIMVFENYPLAERLGQAAHPSEESEECEAHYVITDVQSFEQTNYDFNIIIAPGESMYVQFDFNGHVYDKTMVKMMAKHYEHVLNQLMKDDQKRVRDIELMEDQEKYDIFDIFNHTQAAYPANRTIHDIFEEQAAKTPEHTACVFGGTSLSYRQLNERANRLARSLREAEVRSDQLVGLMADRSLEMVIGVLAILKAGGAYVPISPDYPEERIRYMLEDSETNLLLVQHHLQGRVAFAGKMMNLNDPEIYGEDGSNLEPISGPKSLAYVIYTSGSTGKPKGVMVEHHSVVNRLWWMQENYPVYETDTILQKTTFTFDVSVWELFWWSIAGSKVCLLTAGGEKDPKHIVETIAEQGITTMHFVPAMLHAFLDYVEQLSNGERKEKLGTLRQVFASGEALPPQHVARFHRLITPVNQVKLINLYGPTEATVDVSYFDCQADREYDVIPIGKPISNIQIYMVGNESEQLQPVGVAGELCISGVGLARGYLNRPELTAEKFVDNPFVPGEKMYRTGDLARWLPDGNIEYLGRIDSQVKIRGFRIELEEIESALQGYDKLQKAAVSFREAGNEKKLVAYITVHEELSVSELRRFLSDILPEYMIPAEFVIVHDIPLNSSGKIDRKRLKDLEGKRLLTQSSYKEPASNTEKVVAEIWKEVLNMDNVGINDNFFDLNGTSLDVMKVASKLKKAFDREFEIVSMFTYPTIASFSKHVIEQDEYEGIDEHRAVLQAANTRMLNNLGRMKQQAGRN
>emb|AHD05619.1 BGC0001033, ERIC2_c18090, Putative polyketide synthase subunit
MIKDNHRTGLEIAVIGMAARFPGAKNVGQFWNNLIHGEESVTFLTDEELEQAGVKAETYQRKDYVKSCGGVLENKDSFDASFFCYTPAEAEIMNPQTRIFHECIWEALENAGYDPFRYGQRIGLFAAAGSSLDWEIITRLSGKRERLGDYASWLLDSRDFLATRVSYKMNLTGPSILLNTTCSSSLVAIDAACRSLLTGQCEIALAGGVSVSPAPKEGYIYEEGMILSPDGHCRAFDADAKGTTGGEGAGIVVLKPLEEALQDNDNVISVIKGFAVNNDGNRKIGYTAPSTIGQAEAISATISMAGIDPESITYVETHGTGTILGDPMEIKALTKAFGAKKKQFCRIGSVKTNIGHLDEAAGIAGFIKTVLALKHRTLPPSLHFNTPNPNIDFDDTPFQVNNTVSEWENTGFPLRAGVSSFGIGGTNAHVILEEAPAQPKSSADNRPQVLPLSAKTATALEQAAANLADYLKENKKIHLADIAYTLQAGRAVFEHKRWVVASNHDEAIGLLESKDASKVHTYIGADEVMPIVFMFPGQGSQYVNMGKTLYETEPAFKEEMDRCFCIMRLETDVDFMQILYPEFLTVETRSKINETQFAQPLLFTIEYSLASVLISWGIVPSAMIGHSLGEYVAACVSGVLTLEEAIRLVIKRGKLMQSMPHGSMLSIQLPESEVREMLCTEPDIHDVSIAVINSPDNCVVSGPEEAIRLLESKLTDRDYPNFRVHTSHAFHSNMMAPMIPLFAEEIKRLNMQSPTIPYLSNVSGTWIKAGEVLDQEYWCTHLLSAVRFSDGIEKLLEYDKCIFIEVGPGRSLSAFVRQQKKKTDQHRLLNIVRHPNENTPDNYHLAVQIGKLWALGVGLDWFRYHRYHDRQRIPLPSYPFEGQRYWIDIDVDQKITEQLEGHTRRVEKLDDWFYVPTWKLKRSHTCLQKDKDGISHVLLFAAENKIGDKLHRAIAKKTDVILVRPGSAFLKESSHAYTVRPQEYDDYDRLFADLKECGSLPEIIIQAWDVDSCNQSSVDCLGRESDLSMLSLMRIAKTIGGQKLDDPVEIVVLTSGIHPITETENLCPERSTVLGPVRVIPLEYVNLTCRSIDVIPSVSGVWDDKLIQIIINEAMSRLPEAVVAYRGYSRWVEDFEKISLAGSDEIPALLKKQGIYVITGGLGGMGLAIAEYLLKELRAKVILLGRTMEPAKLKKVEHLQALGGEVIVCKADAADFKQLNKAIDEGVQRFGEINGVFHAAGLPDGGLIQFRADEETERVLAPKILGTQNIYRIFQDKGLDFLLLCSSLSSILAPIGQAAYCAANSFLDSFATSHVSDESMHIISVNWDTWRDTGMAFEAEKKEKKLGGETTDFILEGGLLASEGVEVLKRILHSKLPQVIISTADLDGRMKANEKDSMLTRLLDSQVQSGQSYENRSHPEYDLEEAILKIWCEHLGYEQIGIHDNFFDLGASSLDLIQVRLKIIEKLNIGIGIVDIYTHTTISSLCKFLTGRQEVEIKQEEVVTAGQIGERGKNRLQQRKRQIRGGN
>emb|AHD05620.1 BGC0001033, ERIC2_c18100, Putative polyketide synthase subunit
MSMQQNDNQNGLEVAVIGMSCRFPGARNVLEFWENLKNGKDCISFFTDEQLRQSGIEKELIDNPDYVRAKGIIGDAEMFEPSFFGYTPTEAALMDPQIRVFHECVWTALEDAGYDPKTYLRPIGLYAGSSNNIAWNARTLLSDMEIDEFSKSMLSDKDLIAQLVAYKLNLTGPVYTVQAACATSLAAIHLACQSLIGGECDMALAGGVSITVPEQQGYLYYENMHESPDGRNRAFDADARGTVFSNGAGVAVLKMLEDAIADGDHIYAVIKGSAVTNDGSRKTGFTAPSPQGQAEVIKAALKVADVEPESIGYLEAHGTATPIGDPIEIEALKMAFQSKDKGFCQIGSVKTNIGHLDAAAGIAGFIKTVLTLKNRQIPPSLHYNEANPRIDFENSPFRVARHLHSWNREIPFRAGVSSFGIGGTNSHIILEEPPKWYGMNPEKKEAADSPELILLSAKTEPSLELMKENLTAHLSEHPDTHLADAAFTLQTGRRYFPYRSYFIGTNSHDAAEAMKPGSRRIRSNKSGDEVPSVIFIFSVPNEPFGYIKLGFDFYQEEKRFRIRMDECFEILNRVYGQDLKSIMYSGNSDLKAGYQEGYEDSLKFSISYSFASLLIEWGIEPAVAMGDRIGGIICACLSGTLTLEQGLRLVKANEDIPGTPKELTGTLSLPVPIPYTRIGDDKHQSAMLAKKDKAIFIELGANGDLTDIAHHYFSDRPEKVMIHPVRNDNEPLSYSKYAIQVLGECWLHGIVPKWDRFYQNKKRFRVPLPGYSFNRQLYTIEDASYPRLKNSLLCQPISKNPKISEWFYIPEWESCFLLSQKNTRQEDGLWLFFIDETGLGQQVADRMKQEGHEVITVRQGREFDKKGTGSYQIDPGVYDNYISLIDDALSTGKTLKNIVHMWSISAGLDTRLDKKIVEDAQVSGFYSLIHLAGALRKQNIPGQIHIDVVSNNSMDVTKNEVLRPEKATILGLCKVIPQEFQHISCRYMDIEFTEDRVSSRHSAQLMNEIRSEAAEPVVAYRGNNRWVQTFKPILLDEPKREILPLKEEGVYLITGGLGRVGYALAEYLAREWKAKLVLTGNSPIPDKEEWQRWLECHEEQEPTSDKIRKLQQLEQAGASILACRANVADEEQMRAVFSKAEKQFGKVDGIIHAAGAKDDGLGLMENGDKEACEKQFIPKIYGLMVLADILREKETDFCLLTSSVASVLGGLGHGAYSAANIFMDMFTKKVQQESNIPWISVNWDSWRIFEEETIESIGTEVVQLAMTPEEGIQVLERVLHAKEIGQIVISTSDLQGRIDRWIKMETFREEGKGLQETSRLPEGINNKEELGTREQVEDSLIRIWQQVLGSPDISTAANFFELGGDSLKAVTILSILRKKYNLTIPLAEFIKAASIQHLSDYILGQKKETTVPIPLEEKRDYYPLSSAQRRIFTLERIRDMGTSYNIPYAFILDGTVDKDKIERAFQALVQRHESLRTSFDYRNGEPVQIIHESVQFQIHYEEHQIQKAEEIIERYICPFDLGTAPLFRVMLVKQSEHKHLLLIDIHHLVTDGTSIGLMTKEFLDLYQGVGIPNQRLQYKDYAVWHNKLLESGKMQKQKEYWLDKFAGEIPVLNIPMDYERSFMQSFEGNSVSFSIDPETTDKLRTLAKEEDVSLYMLTFALFNALLYKISGQQDIIVGTVASGRTHEDLDKMLGMFINTLALRTFPAGSKIFIEYLREVKKTVLDAFDNQDFQFDQLVEELNPQVDPGRNPIFDILFEWQNIDSEDLTLKDIRITKVPFEHKISQFDISFIGWEASDQLVFEIMYRTQLFRKESIGKFITFFKEITQQIIESRNIALKKIEISHDLVAAQSRKERIEFDF
>emb|AHD05621.1 BGC0001033, ERIC2_c18110, Non-ribosomal peptide ligase domain protein
MKSKNRFMNQMIIINQHQNEREYWHQNLTGEIGITEFPGDAVMVQAIAEPNKRMTFDFTLPESAAAQLIKLGGNSDYAIHVILFSEVAVLLNKYTGNEDIVMGSPIYRQEGIDGEFINTMLPLRTRVEAGMSFKELLLQIRQTVADAVEHQNFPIDLLFDQLREENQTADTSLYSTVVMLENIHDKRYLDAVAYRMLFHFVREDTGIRGTIHFDPDRYTEPAVKRIISHFTHLLGQALLQVGADIRELGILPEQERSQILLEFNGKRGYFPPDAAVSQLIEEQVQKTPDAVAVQCGEHTLTYRELNEQANRLAWLLKEKGSGPDKLAAVLCERSIPMLVGILGLFKAGGAYVPIDAAYPMERIRTMLSDSGASIVLTVSAVFAGSDEMYRGIVAGTSVEHIVYLDRLKQTEQDEALFRTERAVSLLERGESIVPGPEMALCSGNKTLAYEVYRERTGQLAGFLKNRLGNQRDGAGVLLDNSLDKLVAFSALQRLDLGYTVLDAMNLAGQLQDSGTSFLVTTSRYVDEVDRLLWESESLQGYVLLDEYDAASSEKQLQMRNIWEAVAEETSEALNDYGWSSSYGGKAFSLEEMQEYIGNFQTKLKPHLTKESKVLEVGCGHGLLLFHLAPDVKEYVATDLSGTIIERNRERARREGLSHVKLRQAAASEIGGIGESDFDVIVMSSVVHYFPNTLYLEEVIRSAIGLLKEEGILYLDDLLDHRKKGELAESTAAYKEANPGVPVKTSWDEDLFVDESFFQDLQQKYPEICGWESSRKLGTIDNELTRFRYDVMLRVNKKHAREENRRPSLSVQKGRYTWKNVRYCASCKDLEHLLETRGIEKLGTVVDQSAIAAMPADNPPGVNKPEDLCYVIYTSGSTGRPKGAMVEHRGMLNHLYAKIHDFRITGDSVIAQNASHCFDISVWQFFSALVTGGKVVIYPNELTLDAEAFIDHIQQDGVTILEVVPSYLSVLLEHLEPEQTGLEKLELLVVTGEALKPNLVGRWFGKYPGIRMANAYGPTEASDDITHYLMEQDPGRVMLPVGSPVQNMTIYIVDEAGELCPVGVKGEIWVAGIGVGRGYLNQEEKTREAFTEDPFAKEPGVRLYKTGDIGRWLEDGNIEFLGRKDDQVKIRGYRIEIGEVENRLSEIAGIKEAVVTVRGGEKTGKYLCAYVTGEEKIDTEKVKQELGRSLPDYMVPEYVVEMEKLPLTRNGKVDRKALPVPEKQGEGSVSYEAPISGIEKKLAGMWSEVLGIDRVGVNDNFFYLGGHSLKMMSLSGRIQKEYGIKITMNQLFQYPTIKEFGTFLEDALGHGRFARNLDMRIPPVPSSSYYEVSSAQKRLFLLNRIDNLGLSYNITAAFLLEGDLNKQTVERCFRNLMERHEALRTSFILHDGDIMQRIHEHIPFELNYCQANEKDVNSIIERFTARFELDKAPLLRAGMIELAKDKHILMFDQHHIISDGVSVQLLMEEFIRLYNGETLPNLNIQYKDFAAWQNRMMKSGYFRKQESYWLDIFKKECPTLNLPLDFPRPKYQSYEGNGIDFRISKAINERLNDMARKNGATLYMVLLAAFHVMLSKYTSQEDIVIGSPVAGRQHPDLEQVLGVFINILCIRNESKPELTFREFLQQVKGNTLDAYEHRDYPFEHLVNQLKLNRDLSRNPIFDVLFVLQNMSETKLQMNGLSVTPYEFNNHTTQYDLKLEIFETDDNELECSFSYGTKLFKKETIQLMADRFVWIVNQLMTHSDAKLSEISLSTEEERYDIVHRFNDTDMPLTCGTIHECFEERVRKKPHLVALVHRDQVITYQELNEKANQVARLLAKAGIKTNEPVGLSAGRNANMITAMLGILKAGGCYVPIDPEYPLHRKQHIMRHSGIRMLMVDGVGQSVELLNADSDIEVLISLSQPDNAQGMLLKKPGIIIYNEGDIMQQPTENLSGNSHAGDLMYVMYTSGSTGLPKGVMVTHENVSNFIQWSINHFGLGPDDNMMLVTSICFDISVFEIFGALLSSATLHIVDAKMLHAPRELLNYISQQQIHVWHSVPTLMNQAVLLLNHYGNTRTFHFQHVRLIMLGGESWSVKLAKQIKEHFTQAEIHNMYGPTETTIWVTSYHLEGSIEEMREIPIGKPIANNQVWIKDPNGHLCSVGLPGDIYISGKNVTQGYFHNNEETAKKFVRDKLSGKIHYQTGDIGRYLPDGSIEFLGRSDHLVKVRGYRVETGEIERALLQKQGIDQVVVVARREQETTNLVCYYVGSMELDGKDLSLHLENLLPHYMIPSRFIRLENLPLTPNGKIDQKALRNLAEQEDAVVVHDEPANELEERIASVWRDVLGVEKVDVNDDFYQHGGNSLLIIKLEVELEKRGLFKSGINLFEHNTIRQLAVRLQTDKNDVREEKHILHLNDEFVAAGETGEMAEHAEQYILTPMEPFNDIFYKNCFYNSAFAVMKHFNRNAVDLIINDLGVYAYEQNFQKVNIEYIQLKAIETILEEQQIGMETKIRSRQIVEDIMHAISIKRPVIIWVDCFYSSLRADKYQKEHYPHTWLVYGYDTALLEFTIIEQAHNDQLSYGKRTVSFEEIASAYNGYVEQFSEQHPDEPTYYEFYLDTGCGDGHEDFHDRSKHYTDFLLDSYVQNKGSVEKSLEQLMLFINDFEAIALHPEALERKAPEYLESLNDVINGKRVERFKVRSLFGDEWKGDQLISDIIKNWEMVRTVVAKYHFSSIYNQQAVAEAISRLKVIEQLETEYAKELIK
>emb|AHD05622.1 BGC0001033, ERIC2_c18120, Uncharacterized protein
MELKRHGFPTESLCYNVHEDIKDVMEHVATVGETIWTYDSKGLTDDLSWVPLDIQTTYYGQPEEVLASLLEMKESQSALLWVYREKLDYAVHEGTLEPNTLHSLYVNKVKHNYENFQFHIHDLFPEYIGWVDAHKVRDSMEDMADENRYIQFLEYQKDKPLIFDREHLWQAFLEDIRRSNNHTDAYERFWNNTIDWNELYGSFMKACDYHSDTWSFLAGSRYLIKRFLEWMGHGGKTLDYLENYVHKALLIRNVYLKAMMTGKEPNESAWRLMKEAAEADEQAFASLKESFAA
>emb|AHD05623.1 BGC0001033, ERIC2_c18130, Cyclic peptide transporter
MNMMRMIKKVIFLCLLVLFTFSTAPANAQISKSQLPLDKMERWIEEQMDKAGIPGLSVVISGKDSTLYQKGFGYAGLNNKRPVTGRTLFELGSTSKAFTGLAVLQLQDQGIIRLSDPVSAYLPWFKMHFKGEHQGEKIDGDVDITLEQLLHHTSGIPFETIKDIPQGDGDDSLQRTVKNLVNRELDFYPGEQFQYATINYDVLGLVIEEVTGSSFETYVRTHVLDTLGLKETFLFRQETAGRDMADGYKHGFMQSLTYNAPMYRGDTPAGYFITNANDMSKWLQIQLGSGDGGINRLIGQSHSPDRTVPPAEDGSSYAAGWSVYQLGSGMLSHSGSNPNYSSQLVLLPGEEIGIAVLANLNSDYTEVIGNGIAAILQGKAPEPLESDMFQDMDRLATAIFIVSVILGLTFAFLLGMALMDFAKRQRTLSSFTRKHIAHVIVTIALLSFIAYCLTCIPEVLFMGLSWDFMQVWAPFSLLPAVFSVAGAVFLFAFYMFIVYVFPKKKEKALIPLFILSFISGFGNAIVIFSVVEALKKVDQVNLGLLLYYGLGILFYVAGQKLIRNKMIELTHNLVYEKRSKLIQNLLHTPFYKFEKIDRGEIYAVLKGDTELVSHLPSIAVSAMTNLVTVLFCLVYLSIVNFGGLLVSVSILVLASVIYFLMARSADTLWEQSRDIQNHFFSYINDLVQGFKELSLSRRRRYDFSSDLDNSNLNFRAKNIKAGYKFTNAFVVGELLFVLVIGGIAFVFPVLFTNIQSVTLSTFVFVFLYMTGPINALLDVIPELVQIRISWNRLNQLIQNTSQHKVDQISHPRQTIVEYSKKFTLENVEYEYDNGEESFRIGPISYEFRIGEITFITGGNGSGKTTFAKLLTGLYKAKNGTILLDGQELDHSEIGEYFSNVFSDFYLFKRIYGIETAGKEEQINTYLELLQMQEKVDIVDGKFSTIDLSTGQRKRLALLISYLEDKPFCLFDEWAADQDPEFRKFFYEDLLPELKRRGKCVIAITHDDRYFYLADKIIKMNAGEVEYIEGLTGISS
>emb|AHD05624.1 BGC0001033, ERIC2_c18140, 3-hydroxybutyryl-CoA dehydrogenase, EC:1.1.1.157
MSNKGQRVGIIGAGTMGTCVAADFLFHHIPCLLVDISEHALARARSEIRQTLRFARTINKDLPFVDIEEAMKNVRFTTNIGEVSDCTNIIENVPEIWECKESVYKQLDEICDTDVYYAANTSCLSITKIAGATSRPENVIGVHFMNPSYLKRTVEVIKGYHTSEDCVGQTVKLLKNMNKEAIVVQDYPGFVSNRISHLFMNEAAFVVQDGVADAAQVDNIFKKCYGHKMGPLETADLIGLDTVVRSLDVLYQSYQDPKFKCCPLLRKMVDANVLGRKTGKGFYQY
>emb|AHD05625.1 BGC0001033, ERIC2_c18150, Phosphopantetheine-binding protein
MHRDVKERIAHVIASNLDNPDVTINDDTRLEDLGIQSVKFIKIMVEIEAEFGIDIGYEELFIENENFSNLASITLFVQKKMQAVSESIS
>emb|AHD05626.1 BGC0001033, nusG1, Transcription antitermination protein NusG
MLWYVLFVTTGKEDVVGKYISNFCNHLSLQCFIPKKVIPECHKGVRRDVIRVLFPGYIFIRTTMSSNLYYLLKEIPNLHYLVNSGDRKKDKSCGFYSAIPEEEMEWIRDLTGNRDTIEYSEVSIINKKVKVISGPLKGKEAMIKKVDKRKRRAKIEVTLLNKTNLVDVGINILSVT
>emb|AHD05627.1 BGC0001033, ERIC2_c18170, Putative non-ribosomal peptide ligase domain protein
MNESKIYPLTHAQKRIWYVEHIYPGTSIHNIGGLIKIYGPANFDMLEEAINLFIQQNEAIRIRLVERNGDVQQTVSEYQRRIFPRIDFTKADSYVDVDTWLHAEFSRPFSLNGEFLYDFALVKLDIGESAYLTKVHHIISDGWSFQLMTTQINQIYTQLMNGEEVNQNLRHSYLDYTRQEQQYLSSSRFLKNKQYWLEKFEGIQDVNLHASYANTEGRRKTFILNQSMSEKIRDFTNKHRISLNTFFVAAMLLYLHKVTQQDRITLGTPVLNRSGAKEKNMFGMFTSTMPLFAEIQHEMSFSAFALYVNRELMQCYFHQRYPYNLLVQDLQLQKRGIDQLFQVCVNYYNTRFDRKFGPGWRMQQIEIHNGHQLYPLQLIVTDWLSNGGMELYFDYKTSDYNETQIEDMFHRLCHIADQILMQPDEQVTSLQMLFPEERFKLLYSSNSSSCDYPLHKTIGQLFEEQVKQTPDRVAVTYGTQSLTYRELNERANQLARILVHRGIGSSQTLIAIMARHSLEMVIGIWAVIKAGGAYLPIDPDYPKERIEYILRDSSAALLLTTSREWKEGYPYNEGSVLLLDDEQLYIGEKEDLSIPVKPEDLVYVIYTSGSTGNPKGTMIKHRGLVNYICWASKTYIRDLDDVFALYSSIAFDLTVTSIFTPLISGNRIEIYDSDGSEFVLNRILQDNKVTVIKLTPAHLSLIKNLNVTESSVRTLIVGGEDLKTLLAGQIYKNFQGEVDIYNEYGPTETVVGCMIHRFDPESDKGASVSIGNAIDNMQIYLLDKWLEPVPAGAVGEIYISGEGVARGYLHRAELTAERFLDNLYMPGYKMYKTGDLAIRSDEGGITYLGRIDHQVKIKGYRIELGEIEHQLLTLKQIGEAAVIDFRGNDEQPYLVAYYVAERELPSLKLRKQLAEVLPSYMIPAYFIRLDKLPLTANGKVNRAMLPLPDKTPVTEKSIEISPAEILLTDIFKEVLRVENVGRNDNFYRLGGDSIKAIQIVSKINGAGYGIKVKDVLSYPTIEELASLLVSNTLRPIEQGLCEGKVSPLPIIHWFKSRGWNNPHYYAQSILLTLKKEVTSEELKNAIYSLIQHHDSLRLQYDMENDYLIYKSVNQEELELYQFDLSGCPPSEQTDILKRKAEMVKASLRINEGLPIKAALFNMGEKGKRLLLTAHHLVVDGISWRILLEDFDHLLQSAMSGQIVSLAPKTHSIQAWSEAIDAYGQEQVLEHSAYWQEVVHNREDVLTPDFSSEDDRIAVCTTLVRELSEGVTRKLLGEANEAFRTQTNDLLVTSLAMAIGERSGRDNMTIELEGHGREELFDLDISRTVGWFTSIYPVNIRLPSKGTAEILKYVKEKLREIPNKGIDYGILVYLARHIKDQSQGSIRFNYMGEIDNHLQSTLIGIATEDTGSDMCPGNRLLCLVDIVAMVIGNKLRISVTYSTSKFNKDTMEMFADAFVRKITEIVDFCENSEQADFTPSDFDTVNLSQGELDVLFNG
