# Supplementary material for: Assessing in silico the recruitment and functional spectrum of bacterial enzymes from secondary metabolism
Source: BMC Evol Biol. 2017 Jan 26;17:36. doi: 10.1186/s12862-017-0886-2 (PMC5270213; doi:10.1186/s12862-017-0886-2)
Supplement: Additional file 5: — 1005 multiple Fasta files (one per BGC that comprises enzymes) containing the sequences of the data set enzymes SM*. The BGC are named according to MIBiG nomenclature. (ZIP 6333 kb) [file 12862_2017_886_MOESM5_ESM.zip › BGC1034.fa]

>emb|CCE88383.1 BGC0001034, pelT, ABC transporter protein
MAANNDLTHSAAPPTNGAPEPGREHRNGSHGSSELTVYSPAAMLDGPEWQRDSALALAEPSTATLNRIIERVNRPAEEHVKRAIPKWETRARDIHRIVSKSLKDRRERLDLLDEIREAAVEGAVRSMPRRKIAKAKITPPLERPVFKPEYFNASVWRTLARCFVWTKLFWLFQLSVLWDKILRRDTMDRRAKRILTVFQKAGGSFIKIGQQLSMRIDLLPEEYCRELAKLLDAVLPFPSSEAVKAVERATGKPIAETFLLFDPTPIGSASIACVYQAVLKNGDKVAVKVRRPGIGTVFATDLRAIGWVMRVMETLAIVRPGLMQNFVREFASTIMEELDFRMEAYHQAIFLRESRKNNLGKKRFFTAPKLYYELSNEEVIVEEFAGGMWMWEILAAVESNDPVAFARMRELNIDPQVVAKRLLWVQFWSLLVSPMFHADPHPANIVVQQDSKLVFIDFGACGTLSVGKRELFRDVNVYQIQKDIVGVVRATLSFMEPLPPIDINQFQKELELEFAPIYQRIWSKKAPWYEKTTASVYMKLFAMTRKYNVPVNLDTVRSFRANMLYDTLALRIFPELDVIRENRKFLRDVNRNAKRQAMKGLRKRLSEGLISGQDLQAIQDMQVVGRRMMNFVRQYMGRPIFNYAFTIEKSVFAVMEIVKLLVAVSVMTAVVFVAIAIPSEIFHDVREKYRDVADVDIEFARQQLRELWDSALLILLKTLRNRAYQIMVVLMTLVTVRRIMLRLSDQEVEHRR
>emb|CCE88382.1 BGC0001034, pelG, Polyketide synthase
MTTPMVATEHTPPGKTPAKESARPAVLMFPGLGDHYVNMGRDLYRSEPAFREQIDLSAELLKPELGVDLRSVLYPGPDPSPAASPDGEAPGAPKQGVDLRRMLGRSRKEPSEVESQLNQTRLAQPALFVVEYALARLWQSVGLRVGAMIGYSLGEYVAACLAGVLSLEDSLTLVARRAQMIEELPPGAMLAVPLPEERVAPLLGEHLSVSAINSPEFCVVSGPREAVDDLEKRLLQGGTPTRRVQSSHAFHSRMMEPIAGRVTRLVEGYSLRAPQVPYVSNVSGALITAAQATDPAYWAEHLCRPVRFADGLRALLQRPGRIFVEAGPGQTLSSLAITTPKGDVEGELVVVPSMRHAYDVQADTAVLLNAVGRLRLAGAALDADRHSPSAGHAPPGAGEATPAKAEREAANAPPGDAAFAPRTDVEKELAAIWQKLLSAERVGRADNFFALGGNSLVATRLLFRIFKSFRVNVPLRRVYEAPSLAAMAAAIEAAIGSKDGAALGGDAAVPAPAAAGEQAHGSLAPRRYRLPNGLEIIHQSEAETRHFYEDIFAHRSYVKHGIQLPRGATVFDVGGNIGLFTLFVHTEARDARIYTFEPAPPLFEILRQNVAAHQVQAELFNVGLSDRERDAPFTFYPNSSGMSSFHADEADEKHVLRTIIENQGRIGMAGMDQVLPHSEELLGVRLKAQTFTARLRRLSDVLRETGVTRIDLMKVDVQKAELAVLEGIDEGDWPKIAQIVLEVHDVEGRVRHITTLLERRGFTVIAEQDALYVGTNIHNVYAVRETPASEGIER
>emb|CCE88386.1 BGC0001034, pelH, Hydroxyacyl-CoA dehydrogenase
MSYASVGVIGAGVMGVGVAQNLAQTGHRVVLVDVSDPVLERARQEIRSGLRAMALFNKKAVGDPKEVLERIRLTTDYGPLSEVDFVVENVTEKWPIKKEVYERIDAICRPEVVFAANTSAISITRIGSATRRAPQVIGMHFMNPVPMKPMVEVIRGFHTSDETIEAARRFLAGMNKECIVVEDSPGFVSNRVLMLTVNEAIFLVHDKVASAADVDRIFKTCFGHKMGPLETADLIGLDTILYSIEVLYESFNDDKYRPCPLLKKMVDAGLHGRKSGRGFYTYE
>emb|CCE88387.1 BGC0001034, pelI, Ppant binding-site containing protein
MESVTDRDMSTQETKAQIARYLARFFPGHDLLEGEDIFSLGFVNSMFAMQLITFVEHEFRITVENEDLELDNFRSINAIADLVGRKTAGASGG
>emb|CCE88384.1 BGC0001034, pelJ, Acyl-CoA dehydrogenase
MEHDLTPDQADALAAFQLFVDREIAPVADEVHRQQRTPAEIIRRMAELGYLGLSLPRELGGGGRDLVTLGLLAGEIGRGCSSIRSLLTVHTMVAQAILRWGTRAQKEKWIPRFAEGSVIGALALSEPTAGSDAKSVKTQATAAGGDVVLNGHKKWITYGQLADVFLVFAQSEGGPSAFLVERDRGGVRTEPILGLLGLRGSMTASVHLEGCRIPAENLVGRHGLGISHVAAAALDSGRYTVAWGCVGILEACLDACVAYTSEREQFGVPLKEHQLVRRMVTDMLTSLSAARLLCLKAGRLRDAKDPGALSATAIAKYFASTAAARAADDAVQIHGANGCSGDYPVQRYLGDAKIMEIIEGSSQIQQITIAEYGYQEYGARRRRA
>emb|CCE88385.1 BGC0001034, pelK, HAD superfamily phosphatase
MKDRSSEEDRKVVKCVVWDLDNTLWDGVLLEDAGVTLRRPAVEVIKALDARGILHSIASKNDHDTAMAKLEELGVAEYFLHPQINWNAKSASIEAISRSLNLGVDALAFVDDQPFERDEVRFALPGMRCIDALEVEGMLSMPEMNPRFITEDSRLRRTMYRADIERKRVEDAHQGTSEEFLASLGMRFCIAPAREDDLRRAEELTLRTNQLNTTGDTYSYDELDRFRRSPDHDLLIASLEDKYGTYGKIGLALIERGPELWSIKLLLMSCRVMSRGVGTVLLNYVLRRAKEAGVRLRAEFVATDRNRMMYVTYKFAGFREVAKDGGRAVMENDLSRIQVFPPYMQIEIEEPASDGSRAEDAGRSGLASSALVTGPS
>emb|CCE88377.1 BGC0001034, pelA, Non-ribosomal peptide synthetase/polyketide synthase
MNTDELEAWLIDRLAQARGIDRGAIDVRERFSRYGLDSMATTRLVAELSTRLGRPLSPTLAWEYPTIEAVARHLGGGRGDEPPPPVTSGRAPRVSGEPVAIVGMAGRFPKAPDVAAFWRLLCGGVDAITQVPRDRWDIDALFDEDPSAPGKLSTRWGGFLDHVDGFDPQFFGISPREAAQIDPQQRLMLELAWEALEDAGIPPRSLKDSQTGVFVGAMWHDYACVTAGSLGAVSPHTATGQDLSIIPARISYTLGLRGPSVALNTACSSALVAVHYARRSLELGECGLALAGGVNLLLSPESTVIMSKFGAMAPDGRSKAFDSRANGYVRGEGGGVVVMKPLSRALADGDPVHCILLGSAVNNDGFSNGLTAPSPKAQELVLRDAYANAGVDPRDVHYVETHGTGTMLGDPIEAGSVGAVLGAGRPADRPLVLGAVKTNIGHLEAAAGAAGLIKTALALKHRIVPPNLHFREPNPHIPFDALRLRVPTSVEPWPERDGRDLAGVSAFGFGGTNCHVVLGGAPGERVALLPLAARDPEGLRRLAVRVRDIARDAGRTATLDALCGATATAADDGHHRHALLTRSWDELAAQVDRLLEGQPSPGALTGEARAGRPLPVFVFAGQGSQWLRMGADLLREPAFQAAIARCDRAMAPHLQGSIVDVLLSGDAAWLEDTARIQPAIFAVQVAVAALLRSLGVEPSAVVGQSMGEVAAACVAGCLSLDDAARVICLRSRIATRASGRGAMAVVDLPMDAAKQALDGRGDRLAIAVNSSPSSTVLSGDSAALEVLIAELERGGVTCRRIKVDYASHSPEMDPLLPALGEALAGVRPRRGSVPFYSTVTGDRLDGSALDAAYWCRNLREPVLFAETVSRLVGRGHDLFLEVDPHPLLVRSIEQCLAHAGLGGLALATMRRDEPGRAVLFEALGALYVRGHSLAWHRVYPAEARAGALLDALGLPARSEPRSAGAGAAALLPLSAHTPEALRDVARRTASFLRDRRGVPLSDVAYTAGVRRSHLAHRLLVLGRAGDEIAAELEAFARGEAPACLVHGEAKVVAPKVVFVFPGQGSQWVGMGRGLLEAEPVFREVIEACDAAIRREAGFSVIEELYASEARSRLGEIDVAQPILFAVEVALAALWRSWGVEPDAVVGHSMGEVAAAHVAGALTLEDAAQIICRRGRLLRRVSGQGAMAMVELSLESAQAELSGYGSRLFVAASNSPRATVISGEMDALEELLDRLESQGVFCGWGVADVASHSPQMEPLLADLHVALSGISPREASVPMRSTVTGERLRGDELSAGYWADNLRKPVLFSRVIRSLVEQGPTLFVEVSPHPILLPWVEQNLDEGEVEGAAIASLRRGQDERRSLLESLGKLYVRGCAVAWERLHPEGGRVVELPTYPWQRERYWLEAPEQERAVSRGAGARGGAGHPLLGSAFSYSLRPEDEGWEQEISVERLGYLSDHRVQGEVVFPGAGYVEMALAAGAERWGTRELWLDEVTFEQALVLPAQDRRVVQVVLSEEGAEAAWVQISSRAEGSRSWTKHAGARVRRVPGERESEGAEEPPRARAERLGASEPGAVLYERVREAQIDYGPAFQGVEEVWSGAGEAVARVRLPESVDEGGYVVHPALLDACLQVSAALFGTTAETVVPVGIERVEVHARALRQGWVVATRAAESETSGGERRCDVRLLDEEGRSLVEVRGLRLRRLEGALAEKDALEGCVHEVVWRRAERLPEPSLGAAGTWVVFSDRGGVGAGLHGRLTGAGQRCVRVFAGEGYEQIEPDLYRIDPGKRGDYARLLREAFGEEGSCGGVVHLFSLDAAPMEATTAEALAAELVSGSVSAAYLTQALVRHGFRDAPRLFLVTRGAQGVQEHEAVSVGQAPVWGLGRTIALEHPEVQCTRIDLAPGASEADAARLARELGAAGPEDQVALRGDDRYVARLVRGRFEAESARRFSLRPDASYLITGGLGGLGIALARWMVDRGARHLVLVGRRGPGEAARGAIEAMEAAGARVLVAQADVSRPDDTAGLLATLDEHTPLRGVVHAAAVLDDHTLLELDEQNFRRSFAPKALGAWNLHALTEGRELDFFVMYSSALSLFGSPGQANYTASNAFVDALSRERARRGLVSMSIQWGAFAEVGLAAADDLRGNRLSSRGIASFSPDEGHRALERLLSRPRAEVGVVRFDARRWATFYATAASSPYLSELTRERPSAGGGGRAPRLRQALERAALDERQPLLERHIAEQVAAVLRLEAPRIDRRAPFPRLGMDSLLSLEVRNRLEASLKLGLSATVMFAYPNIAALAAHLLERLDLPSPQAAEEPHAGEAVDLKALLEAISLEGLRAAGLLDPLLALARQGNTAPRRLAAARDLPSVGGPPLEDPSGGAESAASAPIPRFDPASGAAPLSSGQERLWLFDHLSPRTALYNVHLGLRMQGPLDCELLRRSLSAVVGRHGSFRMTFPVVEGQVVAHVDPPSDVDLDRVDLRALPAERRREELSRLAADQRLEPFDLARGPLWRTTLVALDEGEHLLLWTQHHIVTDGWSLGVFLTELHGAYRALAGGEAPRLTALPVDFVDYAAFQRATLREERLRASLAWWKERLAGLPRLDLPFCRAVASPTHAGDAVNFTLSAGLTAAIKALAARQGCTLFVALLGAWVALLSRYTGQADFPVGTVVAGRSRAELRQLIGFVANTLVLRCDVPEASSFAGLMHRLRDVVVGALEHEDVPFDEVVRAVATTRDGDLNPLFQASFVLENMPLPELAIPGMRWTPVFDRVDGGVEGTAKFNLGLTMAERAEGLSGTLEFATDLFERAAIERMVGHFEVLLRAAVDDPERRVAELELLTEAEKAAFAAWNDTAAEYPPETCVHELFEAQARRTPLAVAVEHEDARITYAELEAQANRLAHHLRALGVGPEALVGLCVERSPSMVVGLLAVLKAGGAYVPLDPAYPAERIAFMLEDTKAKVLLTQASLSERLPAGGARVVRMDADAPAWAALPGSPPESGVRSDNLAYVIYTSGSTGRPKGVALEHRGSVLFLRWTQRAFSEDEVAAVIASTSVSFDVSFFEIFAPLVRGGRIRLLRDVMEVERAALDEARWMLVTVPSAVRALIQEGRLPRQIRALNLAGEALDQRTVDLIFERAPHVERVRDLYGPTEDTTYSTCAVRRAGGRQVIGRPIENTRAYVLDKGLQRTPVGVPGELYLAGSQLARGYLDRPELTAERFIRDPLSGVPGARMYRTGDLARWNEHGELEYLGRIDNQVKLRGFRIELGEIEAALSSHPSVRSCVVVVWEYAPGDRRLVAHVVPSGGECSEGALREHLRAKLPAYMVPHAFEVLASLPTTPNGKVDRKALSTPPSDRLVPASGDALPAAARDALEECLHEVAWRPAEPLAEPSLPRGGAWVVLADQGGVGAALHARLAALGQRCVRVFAGAGYERIEPDLYRIHPARAADYQRLLREVFGEEGRCLGAVHLFGLDAAPAPATTPETLSADLTRGSVSAAHLTQAIVRHGFRDAPRLFLVTRGAQATLGGARVSAAQAPIWGLGKTIALEHPGLKCTRIDLDPAATDADAALLARELGARDREDQIALRGEGRYLGRVVRGRFEAGAGTPFALRSDVSYLVTGGLGRLGLALSRWMVEAGARHLVLVGRRGPGDAARGGLEALQAAGARVLVAQADVAARGDVARVLSTIELEMPPLGGVIHAAGVADDHPLLDLDEERFRRVFAPKALGAWNLHALTEGRPLDFFVMCSSSASLFGAPGEASSSAADAFLDALAQERHAMGLPAMSVQWGAFAEGGPEATAAARRERRPRRGVAPLTLEQGLEALRRLFARPRAAVGVVRFDARQWMELYPGAASLPLFVELAREAASVGGQEAPQIRGTLGRAAPRERPFVLERHVIEQVSRVLRVDEARVDAHAPFKDLGLDSMMSLDVRNRLEASLGVQFSATILFTYPSTAALARYLLDRMDIPADAAPEPGPSAEEISPAVLEDAELLALFDATLEHAERL
>emb|CCE88381.1 BGC0001034, pelB, Polyketide synthase
MSAMDEYRARLHKAAITIKELGAKLEAAQKRASEPVAVIGVGCRFPGGGVHPEAFFEALEAGVDGVRRIPPERWSAEAVAPGRPELRWAGLLDAVDEFDAAFFGISPREAVRLDPQQRLLLEVTWEALERAGQRADRLLGSRTGVFVGMWRADYGRFVREAPVDAYSVSGSLLSTAAGRVSYTFGLQGPCMIIDTACSSSLVAVHTACQSLRTGECDLALAGGANLLLDPVGIAMMLEMHMLSPDGRCKTFDAGANGIVGAEGCGVVVLKRLSDAERDGDPIAAVIRGSAVNQDGRSTGLTAPNVLAQQALLQQALESARVSASDIGYVETHGTGTSLGDPIEFEALRAVLGAPRADGAKCVLGALKTNLGHMDAVAGVAGLIKAILCLQRGAIPKNLHFETLNPRMSLEGTPFVIPTETLPFPANGEPRRAGVSSFGMSGTNAHVILEEAPRQGEADAHVKRASSYLVPLSAKTKAALVALAAATRDHLARTGATLHDIAYTASARRSLHEHRLGVVGASKDEVVAALSAYARGEIPAGLAEGQAQSAPPKVVFVFPGQGSQWVGMGRRLLEEEPVFREAIAACDAAIQREAGFSVLDELRADEARSRLAAIDVVQPVLFAVEVALAALWRSWGVEPDAVVGHSMGEVAAAHVAGALSLQDAAAVICRRSRLLRGVSGKGAMALVELSLADAERALSGHEDRLSVAVSNGPRATVIAGDPASLEGVLARLEREQIFCRRVKVDVASHSPQMDVLRDDLLAALRGVAPAAARIPMTSTVTAEPLRGDELVAAYWADNLRRPVLFSRVVSGWIAAGHTIFVEMSPHPILLPSVEENLREAGAAGAALPSLRRGQDERLSLLDSLGRLHVRGCPVAWERLYPEGGRVVELPAYPWQRERYWLESPGRGRAAARGAGAAGARGGASHPLLGGAFSYSLRPEDEGWEQEISVERLGYLADHRVQGEVVFPGAGYVEMALSAGAERWGTRELRLDEVTFEQVLVLPAQDRRVVQVVLSEEGEQGAWVQISSRAEESRSWTRHARARVRRVPREPGGEGAEEPPRARAERLQPSEPGAAFYGRIREAQIDYGPAFQGVEEVWSGAGEAVARVRLPEGVDEGGYVVHPALLDACLQVSAALFGDTTETVVPVGIERVQVHARAPRQGWVVATRAAESEAAAGERRCDVRLVDDEGRSLMEVRGLRLRRLEGSLVEQDALEGCVHEVVWRRAERLPEPSLGATGAWVVFSDRGGVGAGLHGRLTGAGQRCVRVFAGEGYEQIEPDLYRIDPGKRDDYARLLREAFGEEGSCGGVVHLFSLDAAPIEAATAEALAAELAGGSVSAAYLTQALVRHGFRDAPRLFLVTRGAQGVHEHEAVSVGQAPVWGLGRTIALEHPEVQCTRIDLAPGASEADAARLARELGAAGPEDQVALRGDDRYVARLVRGRFEAESARRFSLRPDASYLITGGLGGLGLSLARWLVEQGARHVALVGRRGAGPEAQQAIREMEEAGARVLVEPADVSCRDEVERLFARVEEKLPPLCGIVHAAAVLDDHTLLEQSEESFRKVFGPKALGAWHLHALSEGRALDFFVMYSSGASLFGSPGQGNYAAASAFVDALSRERARRGLASMSIQWGAFAEVGLAAAQDNRGKRLSSRGVASFTPAEGLEALRRLLLNPRAEVGVVRFDARQWSEFYPVAASLPLFAELTQDGAPGRVDREAPRVRQALEEAAPHERLPLLERHLCEQVAAVLRLDPRRLDRGAPFQSLGMDSLMSLELRNRFEASLGIRLSAILLFTYPNVSALSRHLLAMLSPSPETSGGAARGARGAKTADDGADVRPDITSEVEGLSRDELRDALARELEDE
>emb|CCE88380.1 BGC0001034, pelC, Polyketide synthase
MTDKMDGDSQDLLKSALVKIKHLKAKLKESDARSFEPVAIVGMSCRFPGGGAGPEAFWRALSEGVDGVKRIPAERWSAEEVGSKRPEARWAGLLDGLDGFDAGFFGISPREACRLDPQQRLLLEVVWEALESAGARSEALLGSRTGVFLGMSNLDYQQLVREAGELDVYSGTGNASSTAAGRISYVLGLEGPCMSVDTACSSSLVAVHLACQSLRSRESDLAITGGACVILDPEIMTMIAETDALSPDGRCKTFDARANGFVRGEGCGAVVLKRLSDAERDGDPIVAVIRGSAVNQDGRSTGLTAPNMLAQQALLRQALESARVAASDIGYVETHGTGTPLGDPIEFEALRAVLGAPRADGARCVLGALKTNVGHLEAASGVAGLIKAALCLQRGMIPKNLHFQRLNPRMSLEGTPFVIPTENVPWEQSGKPRVAGVSSFGISGTNAHVVLEEAPRADRRGAGRPERSSHLLPLSARSAEGLVALAGAYQERLRKAGGSGLSLHDVAYTAGARRSHHEHRLCVVGGSAGAMAEALAAYARGEAPAGLLQGRAWSERPKVVFVFPGQGSQWVGMGRRSLREEPVFRAAIEACDAAIRREAGFSVVDELGAEEGTTRLGEIDVVQPVLFAMEVAFAALWRSWGVEPAAVVGHSMGEVAAAHVAGALTLEDAAAVICRRSRLLRRVSGKGAMALVELTMAEADKALQGVSDRLSVAVSNGPRSTVIAGEPSALEEVLSTLERDGVFCRRVKVDVASHSPQVDGLRSDLLEGLRGVSSREASLPMLSTVTGRPVRGGELAAGYWADNLRKPVLFSRVIRGLIEEGHTLFVEMSPHPILLPAIDENLHESKVEGATIASSRRQADERTSLLEALGKLYVHGYPVEWQRLYPDGGQVVDLPTYPWQRRRHWVEAGAKAREGSRAARRSARDLSAHPLLGAPFQSSLRLDERHWEQLLRVETTPYLADHRVLGEVVFPGAGYVEMALAAGAARLGDAALALEDVAFEQMLTLPAGGERIVQVALTQQGADRCAFQIASRGDDATAWTTHARGVVGRQRGEAGPERTVEGPEALKARLGARRSAAEHYQRMRAREIDYGPAFQGLVGLWVGEGEALGRVRLPEAVNDSGYTVHPALLDACLQVAAGLFSSSPEAETYLPTGVARAQVSARPPREAWVVVTRRADSEAVEGERSCDLRIVDDEGRSLVELTGLRGRRLEAPRREEQDALDGCVYEVAWRQAEPLPEPSFPRGGAWVVFSDQGDVGAGLHVRLSGAGQRCVRVFAGPGYERIEPDLYRIDPAKPGDYQRLLSEALGEEGLCQGVVHLFSLDAAPLEATTAETLSADLVRGSVSAAYLTQAIVRHGFRDAPRLFLVTRGAQAALEGEPVSVGQAPLLGLGRTMALEHPELKCTRIDLSATAAEGEAESVARELGARGREDQIALRREGRYVARLVGGALDRDGATDPGRRPAPPGVRADGSYLITGGLGGLGLSLARWLVEQGAKHLALVGRRGPGPEAQQAINAMEQAGARVLVESADVSRRDEVERLFARVEEKLPPLCGIVHAAAVLDDHTLLEQSEESFRKVFGPKALGAWHLHALSEGRALDFFVMYSSASALFGAPGQGNYTAANAFVDALSHERARRGLASMSIQWGAFAEVGLAAAHERRGKQLSHRGVASFTPAEGLEALRRLLLNPRAEVGVARFDVRQWIEFYLAAAGLPMFAELIAQRASARGDREAPRLRETLAEAAPHERLTLLERHLCEQAAIVLRLDPSQTDPRAPFQSLGMDSLMSLELRNRLEASLGLRLSAILLFTYPNPATLAGHLLAALYPSAAPLPEEPRRDPSRGDEREGLLAGVPMTEGETEAAIDAEIDALEDYLR
>emb|CCE88376.1 BGC0001034, pelD, Polyketide synthase
MTTGNNGAAPASVVDDETTAPANQSPLQRALFALRKARGKLEDLERARTEPVAIIGMSCRFPGGGAGPEAFWRALSEGVDGVKRIPAERWSAEEVGSKRPEVRWAGLLDGLDGFDAGFFGISPREACRLDPQQRLLLEVAWEALESAGERAEALQGSRTGVFLGMSNLDYQQLVREAGEFDVYSGTGNASSTAAGRISYVLGLEGPCMIVDTACSSSLVAVHLACQSLRGRESDLALAGGVNVVLDPTGMAMIVETQALSPDGRCKTFDARANGFVRGEGCGVVVLKRLSDAERDGDPIAAVIRGSAVNQDGRSTGLTAPNMLAQQALLRQALESARVSASDIGYVETHGTGTSLGDPIEFEALRAVLGAPRADGARCVLGALKTNVGHLEAAAGVAGLIKAALCLQRGVIPKNLHFETLNPRISLEGTPFVIPTENVPWEQSGKPRVAGVSAFALSGTNAHVIVEEAPPRRAPAPAQEATRHLLPLSAKSPEALVALAGVYQEWLTKGGGRELRLHDIAYTAGARRSHHEHRLGVVGASKEEIAAALAAYARGEAPAGLSQGKAPVAAPQVVFVFSGQGSQWAGMGQRLLEEEPAFRASMEASDAAIRRHASLSVIEEIRRPEETSRLGETIVAQPALFAVEVALAALLRSWGVAPDAVIGHSVGEIAAAHVAGILDLDQAARLVALRGRIMQRATGQGKMVSVALREEEARRALEGVEDRAGIGAINDPEHVVLSGETAAVAAVVERLRARGVEGRDLRVNYAFHSPQMAPLREELVEALGALTPRPGAIAMISTVRGERIPGEALDAEYWGDNVRQAVRLSQAITCAARRGPTLFVEVGPHPVLTLHVERTLLAQRSEGRPVPTLRRHKDERTQVLMALGSLYAQGRPVAWERLYPEGGRVADLPVYPWQRKRYWVEGASPRARAGGVPTGHPLLGAELAVAGVEAVFEAVLDPRRQRYLADHRVFGEVVMPGAALLEMAHAAGVRRGEGARHHVTQFTIEAPLRFVGEAARRVQVVLGEATSEGTPVAVYSQSVEAAREGGWVLHARGHVQAAGEGERPAPLDLEALRARCPAALSVEEVYARFEERGLEYGPAFQGMVELWQGRGEALSRLTLPEEAGGNGEGYGMHPALLDAALQTMASALGTSDQQSFLPFEFGAFTRFGEATGAAWAHVRLEGAAEPLSETLTATVTLADGEGQVLAALSSLRCKRASAETLRRAGAQANTGASLYRLAWQEQPAAGSARAPAGTWVLLEQGSALAPGLAARLRASGARVVTSTWEELRDGVEQALAGVASIAGVVCLWGEAPSPGPGASASVVDEAERTSARALGVIQALVGRGATSQLWFVTQGAQAVEPGETASVSQAPPWGLGRVAMVEHPELECRLVDLAPGAEDGLEALWQELCCPDDERQIARRAGKRLGLRLSAAPPAAGEPAPALAAAAEGTVLITGGLGALGLRVAWWLWEEHRAGHLLLVGRSAPEGERLAEIERLRAAGAAVTVAQADVGEARDVQRLLASIPAERPLRGVVHAAGVLDDGVLVEQSAARIGTVFRPKARGAWNLHTLTQGTPLGFFVLFSSLSSVLGSGGQGNYAAANAFLDALAHARRASGLAGQSLNWGAWADGGLASALSAALQARSSRAGFGMLTPAQGLSLLGQALGRPEAELVPVALDRRALERSFSGEVPPLWRGLIAAKPERGRGLAKGAWAERLGALDASARAAEVASALRADIARVLSFSSANEVPEERPLQELGLDSLMAVELRNAIAARAGKPLPATLLFDYPTLRDLKRYLLERVLAFDAPRPAAAAPSPRLSGREEAIAIVGIGCRYPGGVRDLTGFWSLLERGVDAIREVPKERWDIDAFYDPDPDAPGKTITRWGGFLDEIDGFDPAFFGISPREAEKMDPQHRQLLETSWEALESAGIVAERLMDSDTGVFVGLMYQDYATLGGSTPEAFDGYLGTGTAASIASGRISYWLGLKGPSLTLDTACSSSLVAIHLASQSLLAGECSLALAGGATVMLTPAPFIEFSRLRGLAPDGRCKSFDAAADGVAWGEGCGVVVLKRLSDAERDGDPILAVIRGSAVNQDGRSQGLTAPNGPSQEAVIRRALAQAGVAASAVDYVEAHGTGTPLGDSIEAQALSAVLGEGRSGERPLLVGSVKSNLGHTQAAAGVAGVIKTVLAMQHGLIPQSLHLKEPNPRLAWSELPLKVVAQPVPWEPSGKPRTAGVSSFGISGTNAHVIVEEAPSRQAPSAAQEASSYLLPLSAKSAAALTASARSWQQWLTEGEGKGQRLHDLAYTASVRRSHHEHRLGVVGTSREEIAGALEAYARGEAPAGVLSGRAWSAAPQVVFVFPGQGSQWVGMGKRLLEEEPVFRAAVEACDGAILREAGFSVVKELKAEERASRLGEIDVVQPVLFAMEVGLSALWRSWGVEPAAVVGHSMGEVAAAHVAGALTLEDAVAVICRRSRLLRKVSGKGAMALVELSLGEAEAALSGYAERLSVAVSNGPRSTVIAGEPSSLEEVLSKLEGQGVFCRRVKVDVASHSPQMDVLRSELLGALSGLSPKEASVPMWSTVSGERLRGEELVPGYWADNLRKPVLFSRVVRGLLEQGPTLFVELSPHPILVPALEENLREGESEGAALGSLRRQLDERRTLLESLGRLYEHGAAVDWKRLYPGGGRVEQLPAYAWQRARHWIAPGERPAGAAREARRADRGGSEHPLLGERLLSSAHADERAWEQGLSAAALPYLADHRVQGEMVFPGAGYVEMALAAGAAKLGTAELVLEEVSFEQMLALSDKGERIVQVVLAEQGAGRGAFQVASRVEGATIWTRHATGAVRLGGGGASATPAGERPEALKARLGTRLSAAEHYQRMRARQIDYGPAFQGLLELWAGEGEALGRVRLPDEVSDRGYTLHPALLDACLQVVAGLFSSSAETETYVPVGIRRVQVRARPSREAWVVATRRADSEAVEGERSCDLRIVDDEGQTLIALESLRGRRLEEASRREEEGALVGSVHEVTWRQVDPLPEPSFPPQGAWLVFSDQRGVGAALKARLSGVGQRCVRVFVGGGFERIEPDLYRIDPTKPGDYQRLLREALGEEGSCRGAVHLFSLDAAAVEATSAETLSADLGRGSVSAAYLAQALVRHGFRDAPRLFLVTRGAQAVEEGEPVSVGQAPLLGLGKTIALEHPELRCTRIDLSAAGGEGEAELLARELGARGREDQIALRGEGRYVARLVRGSFERDERAAPQQRLEPAGGRPFRLEIRRPGVLERLSLHEMAELRPGAGEVLIEVEAAGLNFLDVLLALGMLPDDVAGADAFGPRLGGECAGRVVAVGEGVTAFAPGQEVIAMGPRAFGSHMLASETLVVNKPASLGWEQAATMPVVFLTAYYALERVARLQKGERVLIHAGAGGVGLSAIQWAKHVGAEIFATAGSEEKRAYLRELGVAHVLDSRSLSFAEEVKRITQGEGVDVVLNSLSGEFISASLELLRDHGRFVEIGKADYYDNKQLGLRPFLRNLSFTLVDLRGMVAQRPERIGALLRELVARFEAGTLRPLPVQSFPASCATEAFAHMAQAKHIGKIALSLKDPEAQVAPLRREAAIALRADRSYLITGGLGGLGLSLARWLVEQGARHLALVGRRGPGPEAQQAIREMEEAGAQVLVASADVSRRGEVERLFARVEERLPPLCGIVHAAAVLDDHTLLEQSEESFRKVFGPKALGAWHLHALSEGRALDFFVMYSSAASLFGSPGQGNYAAANALLDALAHERERGGLRSMSIQWGAFAEVGLAAAQDNRGKRLSSRGGASFTPAEGLEALRRLLLNPRAEVGVVRFNARQWLEFYPGTAGLPFLAEVMAEDASDRGSGGPPLALERLKSAPAGERPALLERHLLEQAGSVLRLDPSKMDRGAPFQSLGMDSLMSLELRNRLEASLGIRLSATILFTYPTAGALAEHLLERLGIKSPGEEAQAAEPPAPDASALARIELSLSLDQLSDEQLISRLAEKLGPLPTHHEKAPS
>emb|CCE88379.1 BGC0001034, pelE, Polyketide synthase
MSTPDVRALLKNAFLRIEELESKLATHEAKSTEPVAIVAVACRFPAGARDPEAFWRALEDGVDGVRRIPADRWPAEAVGVDRPEVRWAGLLDAVDGMDAAFFGISPREAVRLDPQQRMLLEVTWEALERGGQRVDRLLGSKTGVFVGMCSTDYGQFVRRAASHDVYSGTGNMLSTAAGRVSYTFGLQGPSMTIDTACSSSLVAVHLACQSLRNRESDLAIAGGVSAILDPSSMSMMAETQALSPDGRCKTFDAEANGFVRGEGCGLVVLKRLSDAERDGDPILAVIRGSAVNQDGRSTGLTAPNVLSQKAMLRQALENARISAEDIGYVETHGTGTSLGDPIELEALRAVLGKPRADGAKCVLGALKTNVGHLEAAAGVAGLIKAVLCLERGAIPKNLHFQTLNPRIDLAGTPFVIPTENVGWEPSGKPRRAGVSAFGISGTNAHVIVEEAPSRQAPSAAQEASSYLLPLSAKSAAALTASARSWQQWLTEGEGKGQRLHDLAYTASVRRSHHEHRLGVVGTSKEEIAGALEAYARGDAPAGVLPGRAWSAAPQVVFVFPGQGSQWVGMGKRLLEEEPVFRAAVEACDGAILREAGFSVVKELKADERASRLGEIDVVQPVLFAMEVGLSALWRSWGVEPAAVVGHSMGEVAAAHVAGALTLEDAAAVICRRSRLLRKVSGKGAMALVELSLGEAEAALSGYAERLSVAVSNGPRSTVIAGEPSSLEEVLSKLEGQGVFCRRVKVDVASHSPQMDVLRSELLGALSGLSPKEASVPMWSTVTGERLRGEELVSGYWADNLRKPVLFSRVVRGLLEQGPTLFVELSPHPILVPALEENLREGESEGAAIGSLRRQLDERRTLLESLGRLYEHGAKVTWQSLYPQGGQSVLLPAYPWQKERYWIEDASMSVPGARQAPALKGDPGSHPLLGGALTSSVDPQAHFWELHLSLRALPYLKDHAVQGAVLFPGSGYIEMALAAGAELYGTAEIVLEDVSLEAMLIFTVKEEQRVQVVLTEQGDGRASFQISSRRDDRSWQRHASGTLRVGDAAARATPSLDLHLARARCTEEIAAAELYRQMAERGLLYGPAFQGVEQLWRGPGEALGRVRLPAEVAQESGAYSIHPALLDACFQVLGGLSAASEPSSYVLNGLTRLHTIAAPGRELWVRARRSAEQSADDVERVFELDLVGDDGRVLVELQGLRVHRLDAGVAARDPLDECVYAVEWHRGELAPRAPAAGASPRGGAWLVFLDQKGTGTALRELLSARGEASVGVLPAERYARLQPDLYQIDLAEPEHYRRLLREAFGDEEEACRGAIHLFSLDAAPWEQTTAETLDADVTRGSLSALYVAQALLRRGWRDAPRLWLVTRGAQKVGAGDGVAVSQAPLWGLGRTIALEHPELRCTRVDLSPAASAEEVTALVGELWSQDGEDQIALRDHGRHVARLVQTNFNSFGAREPKPDQARRPLAALQERGVRVRPDGAYLIAGGLGGLGLTVARWLVEQGARHVALMGRSAPSAAAEEAISAMKAAGAEVLVVRADVSRHDDVARTLAEIDARLAPLRGVVHTAVNFDNHPVLGLSEEHFRRALSAKMHGAWNLHALTSSRECDFFILYSSVSVLLGLPGLGNYLAANAFLDALAEQRQRAGLCGMSIQWGVFSEAGVAAARDASSQRYSLSDRGLGSLTPIEGTRALSRLLGRPAPNVAVARLNARQLFEFYTLMAQIPFYSRLRQDSSAASAGAGEAGRFRRTLDAAAPGEQRKLLEEHLREQVGKVLHMPPARIDRDAPFSGFGMDSVMSLELRNRLEVSLGLKLSATLLFTYPSLAALATYLMTALSPAGAPKKPAPRGDAAAGADAASLERIKQLTDSEMAALLEDELGRMKEYFE
>emb|CCE88378.1 BGC0001034, pelF, Polyketide synthase
MTREREDAVSGMAREDDVALTAGLSPMQRAIFALQKARAKIDAMDRAASEPIAVVGVGCRFPGGGEDPEAFWRSLREGVDAVRKIPEERWPRDAIAPEKPETRWAGLLHEVDRFDAAFFNISPREAMKLDPQQRLLLELVWEALEDAGERPDLLMGSRAGVFIGVCSLDYQQCIRSGGLEEIEAYDLTGNISSTVAGRISYAFGFQGPCVSLDTACSSSLVAIHLACQSLRSRESDLAVAGGVCLILSPTTMYLLTATQALAADGRCKTFDARANGFVRGEGAGIVVLKRLSDAERDGDRIWAIIRGSAVNQDGRSTGLTAPNVLSQQALLETALKSARVAASEVSYVETHGTGTSLGDPIEVEALKAVLGEARADGSACVLGALKTNIGHLEAAAGVAGFIKALLALRHELIPRNLHFQALNPRIDLAGTPLVIPTEAVPWKAGPKPRVAGVSAFGLSGTNAHVIVEEAPARQAPSSAQEAASYLLPLSAKSAAALTASARSWQQWLTQGEGSEQRLHDLAYTASVRRSHHEHRLGVVGSSKEEIAAALEAYARGEAPAGVLQGRAWSAAPQVVFVFPGQGSQWVGMGKRLLEEEPVFRAAVEACDAAIRRESGFSVVKELKAEERASRLVEIDVVQPVLFAMEVGLSALWRSWGVEPAAVVGHSMGEVAAAHVAGALTLEDAAAVICRRSRLLRKVSGRGAMALVELSLGEAEAALSGYAERLSVAVSNGPRSTVIAGEPSALEEVLSRLEREGVFCRRVKVDVASHSPQMDPLRGELLGALVGLSPKGASVPMWSTVTGERLRGEELVPGYWADNLRKPVLFSRVVRGLLEQGPTLFVELSPHPILVPALEENLREGESEGAAIGSLRRGQDGRSILLESLGRLYVHGSPMDWKRLYPEGGRIADLPSYSWQRERFWIEPGTKAAEPPKGMRTAVRDVSEHPLLGASFWSSARPDERHWEQRLSVAAIPYLSDHRVQGEVVFPGAGYVEMALAAGAAKLGAAELVLEELTFEQMLALSDKGERIVQVVLTEQGGGRCTFQIASRGEDAAVWTKHARGALRLGGGDARPAQAGDKPEALKARMGTRLSAAEHYQRMQARQIDYGPAFQGLLELWAGEGAALGRVRLPEEVNDRGYTLHPALLDACLQVTVGLSSPGAETYVPVGIERFHVRSRPSREVWVVATPRVTAGTEGEKGCDLRIVDDEGRILVELAGLRAQRLETASGGAMDALEGCACEVAWRRVEPLPEATLPEEGAWLVFSDQRGVGAALKARLSARAQRCVRVVAGTSYERVEPDLYRIDPTKPGDYQRLLREALGEEGSCRGAVHLFSLDAAAVEATSAETLSADLGRGSVSAAYLAQALVRHGFRDAPRLFLVTRGAQAVEEGEPVSVGQAPLLGLGKTIALEHPELRCTRIDLSAAGGEGEAELLARELGARGREDQIALRGEGRCVARLVRSSFERDERAAPQQRLEPAGGRPFRLEIRRPGVLERLSLHEMAELRPGAGEVLIEVEAAGLNFRDVLLALGVLPDDAAGADKHGPRLGGECAGRVVAVGEGVTEFAPGQEVIALGPRAFGSRMLARSEFVVSKPASLGWEQAATVPVVFLTAYYALEHVARLQKGERVLIHAGAGGVGLSAIQWAKHVGAEIFATAGSEEKRAYLRELGVAHVLDSRSLSFAEEVKRITQGEGVDVVLNSLSGEFISASLELLRDHGRFVEIGLRDYYENKQLGLRPFLRNLSFSLVDLRGMMAQGPERIGALLRELVGRFESGTLRPLPVQSFPASRATEAFAHMAQAKHIGKIALSLKDAEAQVAPLRREAAIALRADRSYLITGGLGGLGLSLARWLVEQGARHLALVGRRGPGPEAQQAIREMEEAGAQVLVASADVSRRDEVERLFARVEERLPPLCGIVHAAAVLDDHTLLEQSEESFRRVFGPKALGAWHLHALSEGRALDFFVMYSSASALFGSPGQGNYAAANALLDALARERERRGLRSMSIQWGVFAEVGLAAAQDNRGKRLSSRGMGSFTPVEGLEALRRLLLNPRAEVGVVRFDPRQWLELYPGTSGPPFLAEVMAEDTSHRGAGAAPRALERLKSAPAGERPALLERHLLEQAGSVLRLDPSKMDRAASLQSLGMDSLMSLELRNRLEASLGIRLSATILFTYPTAGALAEHLLDRLEIEGRAEEAQVAGPTAPGSRARSRVEPALWVQKPRPNPDARVRLFCLPYAGAGASRFRSWADLLPSWVEVCPIQLPGREERLAEPAFVEPGLLLDALLPALEDHLDRPFALFGCSMGGLLAFALARRLRARHGLTPVHLFGAACMAPHRPYPALQEVARLITEDRVGERSIAALERLGILSSAILNDEETRRQVWPSLHADLSIALKYTCEEEPPLECPLSIFGGLQDRSLGREDLLAWHAQTQGAFQLSMIAGGHLFMETATAQLLQHIARALQA
