# Supplementary material for: Assessing in silico the recruitment and functional spectrum of bacterial enzymes from secondary metabolism
Source: BMC Evol Biol. 2017 Jan 26;17:36. doi: 10.1186/s12862-017-0886-2 (PMC5270213; doi:10.1186/s12862-017-0886-2)
Supplement: Additional file 5: — 1005 multiple Fasta files (one per BGC that comprises enzymes) containing the sequences of the data set enzymes SM*. The BGC are named according to MIBiG nomenclature. (ZIP 6333 kb) [file 12862_2017_886_MOESM5_ESM.zip › BGC1036.fa]

>emb|AGZ15443.1 BGC0001036, aroB, 3-dehydroquinate synthase, EC:4.2.3.4
MLAVSISAANIRIVYDVFVEPPGCEYMTEYVRVSEQLALPRGPVDPIMASARRHDTYPVHVCLDEDTALARLRAEIDGRRVALVTDDTVLALHARRLAERLAGTGLDVVATSFPAGEASKSLRTASTLLDWLAGTSLARRDIVLAVGGGVVMDTVGWVASAYMRGLPYINVPTTLLAHVDAALGGKVAIDHPSAKNLIGAFYQPRAVVSNVGYLGTQDPRGLRAGLAEAIKTGIIASPELFALIERRHPAILAADPMPTAALVHASSVLKCRLIARDPYERDLRRPLNFGHTIGHAVETATGYGPVLHGEAVAFGMACAARIAERRGLLDPALCTRVTELLDRVRLPTTLAALAAPLDPASTIAALEQIRKIRDGRLRFVLPTALGETVITDDVTDAEIHAALVVSPAAEVSLARAHGGTDG
>emb|AGZ15444.1 BGC0001036, ---, MarR family transcriptional regulator
MVRRYQCGLDAAMDVIGGKWKALILWALHVEERRFGELRRAVPGISEKMLIQQLREMEARGIVHREVFREVPPKVVYSLTPLGQSLNDALLPLGVWGHDHVEQIVATAPATPGTPDTPGTRDPARPAA
>emb|AGZ15445.1 BGC0001036, ---, Uncharacterized protein
MREHGGMSERTASRVIRVGTGRRERVYDLTGLCAGFLAEVAVGRDGLLNVFVPHATAGVAVLEVGAGSDEDLLATLAELLPADDRWRHRHGSPGHGRDHVVPALVPPHATLPVIGGALALGTWQSVTMVDTNVDNPERTVRLTFLG
>emb|AGZ15446.1 BGC0001036, ---, Putative polyketide oxygenase/hydroxylase
MPIAKDLVGWMWSRETVPPAGQVGSPSCPRRRRRGLDRLIHLRDRGGGLPRSAARRDEGENGVGDTGMDTDVVIAGAGPTGLMLACELRLAGVDVVVVERLAERSGESRAGGMHSRTLEVLDQRGVLERFLAVGELTPVGHFSGLWLDFDGFESRHPHPLQLPQSTIERVQEEWAAELGVRVRWSSEVSGIHQDETGVAVELRTAEAAPVTLRARYLVGCDGGRSTVRKLADIAFPGTPATLTALLGDVEIPDLPEDFIFMRRCPEGHFSAFALEPGWHRVITSEYDHVADREESATFEQLRESLIRLAGTDYGMRNPRWISRFGDAARQAARYRQGRVLLAGDAAHIHYAAGGQGLNVGVQDAVNLGWKLASVVRGQVPDRLLDSYHDERHPVGERVLNNTRAQAALARPGAQTDALREVFGALMVSDDVNRYLRGMISALDIRYPIEGKHPLVGRRVPDADLKTSDGAGRVYELLRAARPVLLDLRGSADVAAVARGWADRVDLVEARSEDEHWSAPTLGEFPAPAAVLIRPDGHVAWAVGAGAPDRSGLRTALGTWFGPARRG
>emb|AGZ15447.1 BGC0001036, ---, Alcohol dehydrogenase BadC
MSGPHTGGPGGALRRDRFAFGPLEEGEALVEPILGSWEANIDHALARSPIDVCSSRGEDVVVLGNLGVVRVLKVNAGGRDVRVREGDLCLLMPFGKLDRFDYAELAYAYDAPGTIGLLAKRTKLDARLLLPIPADTAYSLPQWASYGRYFTAWDNWHKAYGCWRTQVPDDDPANHLVFGWGGGVAFAELVLAKRAGFRVAMTAGSDERVAFLRDNGITPVDRRRFPALSLPTREERTDRDRHQRRRTSVEQFLGLVDELSDGHGVAVFVDNIGEPLYDVTLAALAREGIVTTCGWKAGMRLSHLRGAESIARHIMVNTHVWRMPDSPGIRDFQEAEGWIAPAGSDVIYDFDRVPELADDYANGRIASYFPMYRVNPL
>emb|AGZ15448.1 BGC0001036, ---, 3-oxoacyl-[acyl-carrier-protein] synthase III
MSAGIVDLATAKPGRTIDNDHFASIGLTDEWIRRRSGIAARSWLPDETPLTEVAAEACAPILTRMADPSSIGALIVVSTSVRQRIPGIAQKVAQLAGLGPSVLTFDLNAACCGFVYGLITGLSLGEAGQARSVLVCSVEAMSRMVDRTDRQTACLFGDGAAAVLLEERAEFTGFRQVAGCDGAQEGLMRETDAGGIHLDGTQVYDRAVRRMSESAQYLFDHGPAPTVLIGHQANGRILEQVRAFSAHLGVPFVNRIENSGNTSSATIPLAFAAELDAGSLPTAGRLGAVAYGAGEAWGGVSVDYRMPAGATP
>emb|AGZ15449.1 BGC0001036, ---, Uncharacterized protein
MSDIETRIADTMLAKLRERDPSLGPDDLARPVADLDLDSLDLVELHQQLERELQVKGDLKDTAGFAFLDEFGTYFVKLASRE
>emb|AGZ15450.1 BGC0001036, ---, Dihydrolipoamide succinyltransferase
MSDSLVDMHVPGFGQSLDEALLIEWVAGVGDRVERGDVIAVVETDKASTEVVAERGGRVAVHAATVGTILKTGDVLYRLATD
>emb|AGZ15451.1 BGC0001036, ---, 2-oxoisovalerate dehydrogenase
MSTVRSACLAESINATLADLLDQDPRLLLLGEDIGRLGGVFRVTRGLRERFGADRVRDSLLAESTIIGQAVGMTMSGLVPICEIQFDGFTYPGVNQLVTQAARIADRWNGRVEPSLVVRIPTGGGTRGVEHHGESNEALFARVPGISVACPSTGEDADRILRYAVTLGSPVVIYEPIRLYWRRNTPARDPEPARSPTAARIVRRGTDLTIATFGAITNDVLEAAAALAPDVDVEVVDLRWVAPLDMGTVLESVARTGRLLIVHEGSKDVGIGAEIAASVAEHGFDALRGPVRRLAPDRRVYPPANFEKDYLIGVREIKDEVLVMTK
>emb|AGZ15452.1 BGC0001036, ---, Pyruvate dehydrogenase
MVSKSEPEYATDPDDDTRRLLLRHMLLARGLDEEAHQLQKQGGFILWPSLQGHEAAQVGSALAVGPASTVVPSYREHAVALLRGVTPEELGAQWAGRTFCGWDPFRVRFFPYTMVLAAQTLHGVGYSIGQRLQGREDFVVVYIGDGATSEGDMSEAMNLAAVESASVLFVCQNNGWAISKPAEEQMRTSVAERARGFGIESVEIPGHDPETVFSACARAAAHIRRERAPYLVEIRVGRINGHTTTDAQEVYRTAEDIAQARAADPVTAYAARLSELGVADTAWFEAVDAEVRELRERLMKEYA
>emb|AGZ15453.1 BGC0001036, ---, MbtH-like protein
MSTNPFDDEDGRFRVVVNDEEQHSLWPVFAEVPEGRRVVFGEATRAECPEYVARNRTDLRPRSPREAMAAH
>emb|AGZ15454.1 BGC0001036, ---, Putative regulator
MGIAGEPAQREVLLPFVGIQAKVRTSGMVFPPNLSERSWERIGFGLRELTNSSAWWLADWLIFGETTYGLRRYREAIDRTGLDYQTLRNYAWVARRFEHHRRRDSLSFAHHAEVTRLSPAEQDYWLREAEQRKWSRNELRRVVRAGLAEQGHHGEPPANGGNRPRQARRPAESTAADRRRRQVTTLTIELDAGQLEHYSKVAAAHGLSVDKWVTRVLDAAERRTA
>emb|AGZ15455.1 BGC0001036, ---, Non-ribosomal peptide synthetase
MILQGKRVALPSAPVVHRQFEAHAKATPDAVAVHCAGRQLTYAELNARANRFAHFLTARGHGPGAKVGVCLGYSIDILVAILGTLKAGAAYVPLDPAYPEARLRLLLGQTPDLALIVASPATAGSVASAAVEVVDLEQWADRLAELPATDPDIPVTGDDVCYAVFTSGSTGTPKLTAVRHEGWFNLLNWLMLEYGLHPGSDNLVVSAFGFDLSQRSLMMPLFCGATQYLMASRNFDAALAYRMLTRHEIRIVHCASSTLYLLVDWEIARGGDALTRLDYVLFGGEPLHVERIADWARRPGNTCTLLHQYGVAECTDVASSYDLADYRPGEHEIAPVGRPAYNTDLHLLDEQMRGVGVGEYGEIHIAGTSVGAGYLGGTGPESERFTTIVVDGEPCRLYRTGDRGYVTEAGELVVVGRTDAQVKVRGMRIDPTDIERALGRLAGVRQAAVVVRYTDSGDAELIAFIVPTGDELAENDVRARLLETLPRNMVPAGFVNIPEIPLSPHGKVDRAALVEAYRNRYADSGTTA
>emb|AGZ15456.1 BGC0001036, ---, Putative peptide synthetase
MMIAERVRTIWCRELQRDDISDDDNFFALGGQSVIMARIQGAFIEELDLEVPVDQMFLNPTVASISAYIESLGATTQ
>emb|AGZ15457.1 BGC0001036, ---, Putative hydroxylase
MYDVIVIGARCAGSPTAMLFARQGYRVLLLEKAKFPQDTLSSHYIHMQGVALLNRWGLLDRLRDSGCTPITRQSYTGPGVRIDGFSLPVDGLRETYAPRRYVLDPILAAGAVAAGVDFREGCAVNDLVYDGDRVVGVRYTTPAGAEATDNARLVVGADGMRSLVARKVGARNVVEHPRMTTTYYSYWADVPTQFELYERPGRWIGAIPTNDDLTLLMAYFPQDEFNDVRKAVEPAYLEAFRTTVPELYERMQAGKRVEQLYGTGHQENFFRKAYGPGWVLVGDAVNHKDSITARGITEAFVQAQSLTGYVGERLHDDAALKSALRRYENELSGEALSHYQGALNVAELKPEGRIEMLRKLVGHQEQIDRYFSTLSGACSIDDFYNDELLTLLDLN
>emb|AGZ15458.1 BGC0001036, ---, Putative non-ribosomal peptide synthetase
MIPLSFAQRRLWFVDRFEGPSPTYNGAFALRLTGELSVGALESALRDVVDRHEVLRTVIVEDDDGVPHQRVLPAGRAPFDLPLVEVATAELAAAVDEAATATFDLAADVPIRARLLRSGPHEHTLVVVAHHIAVDGESFGPLFRDLTMAYAARRQGRAPVWEPLPVQYADYTLWQRDVLGDVSDPDSLEARQLAYWREALADLAQPLAIPTDHPRPKAMSHRGGRVDFTIDPDLLRSVEKLATQADTTTSMVMHAALAVLLHHLGCGDDIPIGAPIAGRTDEELRDLVGFFVNTWVLRVDLSGNPTFRRLLDRVRDRSLAAYDNQDMPFERLVELLNPDRSTAYNPYFQVMLSWQPPVPGLEFPGLEVRAERLETRTAKFDLFFDMLPNGSGGAGCGLEFATDLFDEDTARAIANRFVRVLGRLVADSGRRVGGVDVLDAVERERLLVGFNDTAVPGSASTVPDLFEAQVARTPDAPAVVCDGRTSTYRELDERANAVAWELVRRGAGPEDLVVLALPRTEDLVVGLLGILKSGAGYLPMDPQYLGGRAASVLSEAAPRFAVTDTATWRDMPDNDIEIVDLDRRAEWASPEGAPDDAGRVSPLAPDNLAYVMYTSGSTGTPKGAAITHRSVVNGVRELVRVLDAPPGWRMLAGTSVNFDVSVFELLSALSTGGTAEVVANALVLGERDGWAGQVISGVPSVLGELVEHLGATSGVRTVVFAGDVLPARLVRQVRAALPDARIVNSYGQSESFYATTFSLAASEEWAAGEVAPIGTPLGNMRAYVLGPGLAPVPQGVVGELYVVGTCLGRGYHGRPGMTAERFVADPFGPAGERMYRTGDLARWNPHGELECLGRGDGQVKVRGFRIETAEVEAALARHPGISEVVVVGREVPSGGRRLVAYVVHTGEGGVGDDGAGGIGDVDVQSGASAAELRRFVAARLPDYMVPSAFVVLGRMPLGPTGKLDRSALPEPEFVGEVYQAPRTGTEAIITAAYADVLGVERVGIDDDFFAVGGDSLRSIQVVARARARGLELTTREIFECRTAARLAEVAATRGERAPALAEDEGGGVGPMPLQPVARQVFEHGGGTNRFAMAMALELPAGIDADGLSATLDAVLDRHDLLRAQLVRGDELGLVAHPPGTVRAEGLIRRVACDGRWEEPALLDLAKAELDQATGRLDPEAGTMAAFVWFAPESGAGRLLVVLHHLVVDGVSWRILMSDFAEAWQQVRAGRTPELPPVGTSARRWAAALQAEALDPEREAELAYWRDLLEAPNPPLGARAFDPAVDLMSTVEHVRVQLSAEDTEAVLTTLPAAFRGTGTDVLLAALALAINHRRGADRSMLVRMEGHGREEEAVPGADLSRTVGWFTSMYPARIDVRGVDPADVSAGGAAAGQAIKLVKEQLRGIPDKGLGFGLLRYLNPETAGQLADLPVPQIGFNYLGRISHADVPEHLRADGWGPAAWSAELIPAPDPDLPALSALEVSAVATDTGLQAILMFPGGLLAREEVAELAESWMRTLSGMADYARRPDIGGLTPSDTPLVAVRQDEIETWEARYGRLAEVWPMPPSQSGILFQAALADGSFDVYHMQFVLHLSGHVDPARMRAAGQALLARYPNLRSAFATGAGGDPVQVVPERLAMPWRHLELTDRSEAEQEAALDTFLAEDRADQLDPTRPPLIRLALLTCGPQRAKLVITAHHALFDGWSSPLVITDLIRLYSETRELAPVRSYGDYLAWLTAQDREASAARWAAELAGFDQPTLVAPNTLLKEAASALGRVEVPLSIDKGRELARRAAELGVTLNTLLQGAWAILLSKLTGQQDVVFGAAVNGRPADLIGSDEMVGLFINTLPIRVFCRPDHSVADVITELQRRQTALLDHSYHGLADIQRSVGLPALFDTIVVFQSYPIDREGMVDANTSAGFTIDGIRPFAGSHYPLTLNAADPYLRLSLDYQDNLYDRDAAQEIAARLVRVLEQLAADPTAPVGAVEVLSAAERDRLVRGINDTAHSVAAGTLPGAFEARVARDRDRIALIGEGETLTYGEFNRRANQLAHWLVLQGAGPEQPIAVRIPRSVDLMVAIYAVVKAGAAYLPIDTDLPEDRVRHVLDSAKPLLVLDGALPDVSGYPVVNPERSLSPDNAAYVIYTSGSTGGPKGVQVSHRSIMNRLAWGLAHFDVGVEDRVLLSTSASFDVSVPELFAPLQVGAAVVIARPDGRRDPAYLAELIRRERVTGADFVPSLLEAFVNEPSAKDCTSLRWIEVAGEAFPATLANRFTDLLPDCGAHNLYGPTEAAVEVTAWQHIPGADRVPIGAPIWNTQVYVLDATLRPVAPGVAGELYLAGAGLARGYVGQPGLTANRFVACPFGPAGARMYRTGDLARWTGDGQVEYLGRTDFQVKVRGFRIELGEIEAALTAHPDVDNAVVVVREDRADDQRLVAYVVPGGPADPTGLDLEALTELVRARLPEYMVPSAIVPLAEFPTTSSGKLDRKALPAPDHTEAATGRGPRDHNEEVLCRLFAELLGVAEVGIDADFFEQGGHSLLATRLIGRIRNELNIDVKVTTVFRNPTVAQLAARIEKSTTSNRPQLRKMTV
>emb|AGZ15459.1 BGC0001036, ---, Putative non-ribosomal peptide synthetase
MDRGRPGRVPRPDRLPGQGPRLPDRTGRDRGGADRAPGRRQRGGRGARGPRRRPAVGRVRGAGRPGGSDRAGPGGADGTGPGTAAGVHGPVGDRAARRVPHDIEREARPQGAPRTRPHRGRDRTRPARPQRGSALPAVRRTARGRGGRHRRRLLRAGRTFAAGHPADRPNPQRAQHRREGHDGVPQSDRRPVGGADREVDHIEPPPTAQDDRVGEAPMIPLSFAQRRLWFLHRLEGPSATYNIPFVLRLDGPLDTAALAAAVTDVVARHESLRTLVVEDADGTPEQRILAPEEAVPRFAVVDVAADAVEAATRAVVCEGFELDTELPLRTSVLRVGPQEHVVVFVFHHIAADGASMAPFLRDLMAAYAARRHGSAPAWEPLAVQYRDYTLWQRQVLGEEADSESVAAEQLAYWREELSEVPQPVQLPLDRPRPTAAGHRGGHVDFELDAELLAGVGKLAANRGATAPMVAQAVLAVLLHHLGAGNELTIGSPIEGRADEQLEDLIGFFANTWVLRVDLSGNPSFGDLLEQVRDRALAAYDNQDVPFERLVELLSPERTTSYQPLFQVMLAWQFAWSEIDMPELRVTPVPAGTGTAKFDLFFNIVPNPSGRAYARLEYATELFDHTTAESLVDRYVRVLRQVVADPGTRLGGVDVRTDAERDRLARLNETTVPVQATTVPELVAAQALRTPDATAVVSGETTLSYRELTARADRLAAVLRERGVGPDVLVAVALPRSADLVVALLGVLRAGGAYLPIDPDHPAARLDLLLGTAAPALVLTDRGTASTLPECRSPVLHLDDAELDGPAVDMPDVGLRPDHLAYVMFTSGSTGTPKGVAITHAAVVNGVLDLRRVVQVEAGSRMLAATSVNFDVSVFEIFTALTSGASVEIVRDVLELAERDRWSGSTISAVPTVFSALLDDIAGKGPGALELDVRTVILAGEALSADLVHKVREVLPEVRVVNAYGQTESFYAATFTLPQRWTGAGPIPIGRPLANMRAHVLGPELAPVAPGVVGELYVAGLVARGYHRAAGATAERFVACPFGPAGARMYRTGDLARWDEDGHLRYAGRADGQTKINGIRVDPTEIETVLGRHAAVGQAAVTVREDRTGSRRLVGYVAPAAAGAGGGDLDADAGVSVAELRRFMAERLPDYMVPALFVVLDRLPLTATGKLDRGALPEPEFGGGGYRAPGGAAERVLAEVYADVLDVGRVGVDDDFFASGGDSIRSIQVVARARARGVVVSTREVFEHRTVARLAELVEGRVADERVTLAELPGGGVGWVPLPPTAAHVLASGGGIGRFCMSAVLTLPEGVDRAGLVATVRAVVDRHDVLRSRLDRARSGLWIEPVGTVDVGALVREVPYREGGVRGELDAAAGRLDPDAGVMAQFVWFTSDTDTDRLLIVLHHLVVDGVSWRILVPDLVSAWRRVREGHTPEPASVGTSLRRWAHALVEEAAAPARVAELPVWRDVLAGEEPVLGARELDPVRDVAATVDTVRVTVPAEVTAAVLDTVPAVFRGGVDDVLLAALALALVRWRDARGVSGSSALVRLEGHGREEHVVPGADLSGTVGWFTAMYPVRLDLAGVDVADAFAAGPAAGRAIKAVKERLRAVPDHGIGYGLLRRLNPETAAVLAQEREPRIGFNYLGRSSGADIPEELRGLGWAPDTTHADLIAAPDADMPVLSALEINAVAADTGAGEELTAYFGFPTGVLSREDVTELAGLWVEALGALARHAATPEAGGLTPSDAPLVQVSREEIDTWETRFGKLAKIWPATPAQSGILFQTMLAGAAFDPYHIQLVFQLSGAVDPERMRRAGQALLERYAGLRAAFVNRADGDVVQVVPEAATLPWRYLDLTAADEAERTDTFERFLEQDRATHFHADTPPLIRLALAVLEPDRPELVLTTHHALFDGWSTPVLMRDLLLLYAADGDPTGLPATRDYGEFLTWLVRQDRDEAARAWAAELDGIEAPTLLAPDAAGADDEGRDQVDIVLPPDEARELTRRAAELGITANTLVQGAWALLLGRLTGRQDVVFGTTVSGRPPTVTDVESMVGMFINTLPVRVAYAPGDTVAEVLTRLQSRQAGLVEHHYHGLAEIQQAVGLQPLFDTLVVFESYPIDREGLSAATDAADGIAYTGLRPSAGNHYPLCLMAAADPDLQLVIQYAPSAFDRDTVEMYAARLVRILRQLAATPELRVAQVDILEPAERGRLLAEFADPPVPPRDATLTELVEAQVARTPDAVAVIAAGESLTYAELDARAERLAVELAGRGVGPEIVVGVVLPRTVNAAVALLSVLKAGGAYLPVDPAYAGARLPYILPGARPHLVLTDADTRTVLPATDIPVLVLDDLDLRAGGTDATAGAVRPTAGPGNLASIVYTSGSTGVPKGVGITHATVVNAVGALVAHAGMASGRRVLLAASIGFDVATFELFSALTTGGSVEIVRDVLALVERDTWDVDVICSVPSAFAELVDQLGDRIRPTALNISGEVLTPALARRVRARWPQARVINSYGPSETFYATGHLLDPDQPYADGVPIGRPFPGVRSYILGPDLTLLPQGTPGELYLAGAGRGYHRQAGMTAERFVPDPYGPPGSRMYRSGDLARLTPEGELQHLGRIDTQVKIRGYRVEPGEVEAALTAHPHIAQAAVVTRQAGDTRYLAAYLVPADGESAPGAAELQAHLAERLPEYMVPAAYVPLDRLPLSPNGKLDHKALPAPDLTPSTAFRAPRTAREEGLAKLFAEVIGVERVGIDDGFFALGGHSLLATRLISRARAELGIEIPIRKIFDLPTVAGLASWSEESAVPLRPTLRRMNAEEQNQ
>emb|AGZ15460.1 BGC0001036, ---, Putative non-ribosomal peptide synthetase
MIPLSFAQRRMWLTHQLEGGAETYNISPALRLTGALDQDALVAAIRDVVDRHEILRTTYIPDDDGEPHPRILPSAQASVPVPVVEVAPEDLAGAVDGFIAHRFDLAAELPFRATLFRCSPEEHVLVLLVHHIASDGASGAPMARDLATAYTARREGREPGWAPLPVQYKDYAMWQRELLGDLADPGSLITAQAEYWRAELAEVPQPLNLPLDRPRPAKRNSQGDVVDLVVEPKVAAEVQRLADERGMTTAMVLQAALGVLLSKLGGGEDVTIGGPIAGRTDEALADLVGFFVNTQVLRVDLSGDPSFTDLLARVREKALTAYEHQDVPFETLVELINPDRSTAYQPLFQVMLAWQNFERQDFELPGLKVEFEQYLTQTSVADLILFFGTDDSGALRGDLQYATQLFDRETAEAIAARFARVLEQLVADPQAPVGAVDVLSEDERDRLLRGFNDTAHPVVEDTLPGAFEARVARDPDRVALIGGQETLTYRELDLRANRLAHWLVEQGAGAEQLVAVRIPRSVDLVVAIYAVLKAGAAYLPIDTELPEDRVRHMLDSAKPLLVLDEDLPDVSAYPSTTPERVLSPDNAAYVIYTSGSTGGPKGVQVTHRSIMNRLAWGLAHFEDTPKDRVLLSSSASFDASMPELFALLQIGGATVIARPDGPRDPAYLAEVIQRERVTSAFFVPSLLAAFIAEPAAKQCVSLRRLEVAAEAFPPEVANKTVGLLPDCAVYNLYGPTEATVEVTAWQHVPGLDRVPIGAPIWNTRVYILDAALRPVPPGVAGEFYLAGAGLARGYLGQTALTANRFVACPFGAPGERMYRTGDLVRLDKDGQVEYLGRSDFQVKVRGFRIELGEIEQVLAGHSGVAQAAVVVRDDQKGDRRLVAYVVPDPDAVPADADAHVDEWRRVADAGYAESADEAWGEDFRLWRSAYDGEPIPAEQMREWRDAAVAQALRFAPRRVLEIGVGSGLLLAKVVGEVEEYWGTDVSATVVDRVRAQVEQAGCADRVRLSVQAADDVTGLPRAGFDTVVLNSVAQYFPGVDYLDRVLGRAMELLAPGGRLIVGDVRNATTLRLLLTAVERAAQPQDSREEVRASVERALLAERELVVAPEWFAEWAAERAVGVDIRLKPGRAHNELTRHRYEVVLHKEPTDLLDLAGVPAVPWGREVSDLAGLAAVLDRAGDTPVRVTGIPNARLVAEATAATSTGVLGKAGPSRGPLDPEDLAAWARQRGRDAVLTWSGQAAHGFDAILLPEQRAVSGGFVPGAVAGRTRANSPALAKAIEPLLAELPEYLRERLPDYMVPAVMVPLSEFPLTAGGKLDRRALPAERTSTAARGGEPRNSHEEKLCSFFAELLGLDRVGIDDNFFVLGGHSLLATRLSARIRKHFGVDMPLRTIIQYPTVAELGALVLVGGIPDEHVDAFDVVLPLNRDPGTGKPPVWFFHGGGGLGWAFFTFAPYLDRPAYSLQSRGSNGTEPVAGSIQEMVDDYIAQILKIQPEGPYHLIGWSFGGPISHAVADALDRRGHEIAFVAVLDSQPSNSLPGNGFREVANRGPVMYRADIEEVFGQFMNTANMDSFLENMSRVGANNLATMGAFESPVYRGDLLYFNAKLDKDEGVSYGPDWRPHVLGAIESYDLDATHHDLHMPKPAAQIMSVIVRKLAELE
>emb|AGZ15461.1 BGC0001036, ---, Putative thioesterase
MVGVTTPGKSAADRERSALLCVPFAGAGPSFFHPWRELAGDRLRVVSVELPGRERRIMETPYRNVVEAAKNSVDDVVAELGAGTRTVLFGHSLGAVLAYELVHLLSARGVPVERLVVSGSPGPWTQRERRATGLPDEEFLARVEEFAGFRHEALDHPEMRELILPVLQADCEMHENYVPSTDEPVSVPITSLRGDHDGLVTAAEARQWRDATTGEFGYTEFPGDHMYLVDSGRELLAVIEAESARDR
>emb|AGZ15462.1 BGC0001036, ---, Daunorubicin resistance ABC transporter
MKSSAIAVSGLRKKYGDKVVLDGIDFDVAAGSVFSMLGPNGAGKTTAVNILATLLKADAGTVRVAGHDVATETKQVRAAIGVTGQFAAVDELLSGRENLQLMADLRRVRGGDRLVARLLERFDLVESADKYASTYSGGMRRKLDLAMTLVGNPRVIFLDEPTTGLDVRSRRTMWAIVRELVAEGTTIFLTTQYLDEADLLADQLVVLDQGHIVAQGTPEELKRRIPGTHVRLRFAEPDEFETAARVLPGATKGDQEFTLRVPSDGESKSLRALLDRLDEHRINAQEFSVHTPDLDDVFLALTGRTSTEATAE
>emb|AGZ15463.1 BGC0001036, ---, Transport permease protein
MSSVSTAMGDSMIMLRRNLKHTVRSPLVLFNAILFPIVLMLMFVKVLGGGFDVGVPYIDYATPGMLVMAVSYGLGSTATAVNDDMTKGIINRFKTMDISRGAVLTGHVIVTTVRCLFAIGAIIGVAFAMGFDPSATALDWVGVFGLVVLLCFGASWLTVGMGLAAKSVESAGLGTVPLIMLPFLSSAIVPADTMGAGVKQFAQYQPFTPIIETLRGLLADDVSHGKAVAAVAWCVGLALVGYVWSVSTFKKRA
>emb|AGZ15464.1 BGC0001036, ---, Transcriptional regulator
MLGPFEVRTDTGDLVDVPGARLRGLLVALALRPGHLVPKASLVDWIWGEWPPPGATNALQRLVSRLRKALPDGVVEGRTDGYRLTVEPDAVDAVRFERLVEGPAHADDATARVRLLREALELWRGAAMQDVGLRDSAAFDAAVQRLEGLRLTATEERIDAEITLGRGTKMVTELTDLVAAHPLRERLVAALMRALVAAGRDSEALLVYQRTREALADALGVDPSPELAALHVALLRGELGRREESHKSNLRAELTTFVGRGADVAAVRELVAEHRLTTLIGPGGSGKTRLATETARTLLGDLPDGARLVELAAIGADGDVAQAALAALGLRDALLGGAPNAELTDRLIAAIREREALLILDNCEHVIESAAVFAHRVLGECRGLRILATSREPLGITGEALWPVEPLALPQGNAGPSEIALAPAVQLLRDRAGAVRPDLAVDAHTLATMARVCRALDGMPLAIELAAARLRTMSIDQLATRLDDRFRLLTGGSRTALPRHKTLRAVVDWSWELLTGAERMVLRRLSVFAGGASLEAAERVCAGDAVVQEQVLELLTALTEKSLLIADGAGAPRYRMSGTIKEYAGHRLAEAGQSDLTRRAHLAYFTELAETAEPHLRRAEQLDWLATLGAEHDNIGSAMRGALAAGEAQAAMRLAAGAGWYWWLGGHKAEGMELITAATRTPGEVTDEARATVYALVVMFVSSGRSGDEHQAAEWIHKAYRFSLRGRSRHPVLGFVAPLERMLQAPDAFLPAFEPLLDDEDPWVRALARLHLGKMRIMLGQDGRDVDAYLEMALAEFRALGERFGISFALRELADRIAVRGEFAGACEYYEQAIAVVTEVGAIEDVIPLRSRQAQLYWLLGDPEASRAAVAEAQRCAERVTWSDALAELALAKAELARWGGDAEEAHRQLGVATAMLGDEAERANIRAVTHDLLGYLADDLDEARGHRAAACAAAAEAGHAPLIAQVLVGVADLALRREEYEQAARLLAASAGVRGLQDRSHPDVARIEQTARRRLGDARFAEAAREGTRIGWPQLIAVTLAS
>emb|AGZ15465.1 BGC0001036, ---, Cytochrome P450 monooxygenase
MAEPIVTLTNREFTDDPIGAYARLREKSPLVRVGFPGGPPVWLITRNEETKAALSDPRLVVAYSNVPGHRGPSVVDLMVETLDLPEEFRDYVAANMMILDGEAHARQRRLVTPAFTARRIKEMRPRIEAISARLIETLARKGSGDLIEDYSSPLTGTVICELIGIDEADQPQIRKWMTEYADAGNGGDLETSARGIFEYTKKLIERRRAEPREDMISALVHSRDEDGDRLTEAEIISAVLLVVNNGHHSTSHFIPNAVLALFDNPDQLALLRARPDALPHAIDELMRVANPVPTAGPRYATEDMEFAGFPICKGEALTSSLLSANYDPRVFPEPERCDVERVLKRGESHLAFGAGPHYCPGAALANLEGEIALDHLLLRRDSLEITVSRADLRYTEVSPGGARLLDALPVRL
>emb|AGZ15466.1 BGC0001036, ---, Aminotransferase class I and II
MAIQPVRTRLSIADLHASVDDPALTSMTLLNELAGRYPEAVSFSAGRPFEGFYDVEDLPRHLRTFRDYLTKEIGLPLEQVRRTFFQYGRTKGFIHELIARQLEVDEGLTVDPESIVVTTGCQEAMVLLLRALVRDTRDVILAATPNYVGFIGAARVVGAPLRPVREHEGGIDLEDLEVQIAAARREGLRPRACYVVPDFANPSGASLSLADRIALLELAGREQILVIEDNPYSLFRSGDSRVPLLKSLDEQHQVVHLGSFAKSAFAGSRVGYIVADQPVTSTGTAAADPVLLADHLAKLKSMVTLNTSTVAQAVIGGYLLENECSLRRATAREAEVYAGNLATVLDSLTSVFAPTPGIPRDVSWNTPDGGMFIVVTLPFPADDEMLEYSASKFGVLWTPMHHFYAGTSGFHQARLSFSVLTPEQIVLGIERLGELVRDQRGKWPAEAART
>emb|AGZ15467.1 BGC0001036, ---, Polyketide fumonisin
MNTIGDGVLEKAAAEYAEQGFSIIRNVVPPDVVAEARAHVDWLTRKYPDLRPEHFHHPLIRNDAFWARLVSDPRLVDIAEFFLGPDVACFTAHYICKPPHTGHPVLWHQDGAYWTLTPMNALTVWLAVDESTTENGCLRMIPGSHELPLHKPSVRTDKPNMLFSAADEALVREWADDRGIVDIELQPGDVSIHHPHLLHCSEPNTSAKRRCGLDIGYISTTTRIHSDGLYLDPLLVRGADTTGLNSYRPFPAYQEGETIPFAGQDEWSDKVAALNEALPPRSRELSDESPIETTRHMIDRLREGTAKR
>emb|AGZ15468.1 BGC0001036, ---, L-proline 3-hydroxylase type II
MLPIDSYDLDSELSVVDRHEYGGEYDAFTFGSWSGHVLANGSGADSDTAFRPHDGRLTLTELGRQLPGIMSLVTDNFPLDRLQWVRIFSLRDGIILPHVDFLEFAEPGTRLQIPLRTSEESLHSENEFVYHIRRGEVWKIHTTDPHAARSSSGTARLSLCLDFSDAEEPIAIRNDIPATEPIRIMDRPDPTEAELEELIGSGGNMTPETMRADFRRFAELHFERRAHITAAFDWYLAAVRRTENPDMVATAQAFRTYCIEKRVDGEAFDW
>emb|AGZ15469.1 BGC0001036, ---, Non-ribosomal peptide synthetase
MSERQAASSSTPGSLTKEISALWGEYLDGREVGADDDFFAIGGNSLIGIKIIDRVSRDYGVDLSVRAFYLAQTPARVAELIEQGRARP
>emb|AGZ15470.1 BGC0001036, ---, Cytochrome P450 monooxygenase
MRLTPGAGGDVDLDRVDLFDLDLYTAGDPHPIWDVMRVKAPLHHQFLPDGREFWSVTRYDDVCRVLGDHREFTSERGTVVTHLGEDDVAAGKLMTSTDPPRHTQVRRAIGAKLTARAVAPWEDRIRQSIVRFLEPALDGDTFDLAEKAHRLPMMVAGPLLGIPERDWDELVQLTAMVTAPSDPHFQHGSQAATLAISHHELVTYVTEWVKRRRSAGGEDGSLLDHLMSVHAGDAPLTDEEIALDGYSILLGANVTTPHTVSGTVLALIERPEQFAKAQADPSLVPSLAEEGLRWTSAACNFMRYAVADTEIGGGTVPAGGAVVAWIGSANRDESQFADPHRFDITRRENRHVAFGFGPHYCIGGPLARLTLRVFFEELLQRFGSIELAGEPQHLRSFFIAGMTHLPIVAQKRKTP
>emb|AGZ15471.1 BGC0001036, ---, Thioesterase II
MTSGSTLAPSPWFVRPPSIEHPARIFCFSYSGSGASAFSAWPAAIEDVEVCPVQFPGRENRLAEPHYGTYENLAAALVEPLRPRLDRPFAFFGHCAGALPAFETVLRLAAAGLPEPACLFVSGQPAPHDAAADRMLTMTEAELRTEVESFIRGRGIEPRPDMVDMGLAVLLRDHAAAAEYRRTEPVSVSCPIVVLHWRDDPDVSLDLLEGWRQYADSVDIRVVDGGHHDFMNAPDELLKLLTSWR
>emb|AGZ15472.1 BGC0001036, ---, Putative modular polyketide synthase
MSGAATDIAVVGMSCRFPGVRDPGEFWRLLVDGESTVGTFPERRALDPKHSSHPDAATLNAGSFLDAIDGFDAEFFGTGSAEATAMDPVQRLGLELAWEAVEDARVPAAALAGREIDVVVGAAPSGYELLRKASGSDRDDHYAALGSSGALIANRISSLFDVRGMSFCADSGQSSSLVSLALACERIRGGAVDMSIVGGVHLIADPEAGLGLANLGALSPDGRCFTFDERASGFVRGEGGAFVLLKRLDLALDDGDHIYAVVRGWSVGSAGAATRMPDPSPGAQAATVLSALDRAAVPFDGVDYVEAHGTGTRLGDPAEISGLREVFRETGRRRRLVIGSVKTNVGHLEPAAGIVGFVKAALCVDHARLVPSLNFRSPNPAIADFEQDFEVLTAARPWPSAPDRPRRAGVSAFGMGGTNAHVILEQAPEARTDTPAAGAGPAAVSGVPPWLLSARSEPALREQAARLRDLVAADPSPSAADVGYSLLATRSLFEHRAVVLGGDPARLRADLEVLAAGGDSARVIRGVAAASAGPVVFVFPGQGSQWVGMGRQLYAESAVFARGIDDCARALAPWVDWSLSDVLTGAESAASLDRVDVVQPALFAVMVSLARVWRALGVVPDVVVGHSQGEIAAACVSGALSLEDAARVVAVRSGALVELAGSGGMSAVSASPEWVRDRLRQWPGRLSTAAVNGPTSVVISGEDEALDRFAAMAAEDGVRVRRVKVDYASHSHHVERIRARLLAATSGLAPRKSDVEFHSTVTGGPLETHVLDGSYWYDNLSSTVRFGEVVEHLMRDRGGVFVEVSPHPVLEVAMAETADALAVSPLVVGTLHRDDGSAGKVLASLAELHVRGVPVDWAAVFAAHRPRRIDLPTYPFQRRRYWLTAPEDTAADPGSGARAPGPGPNTAAADLGSQRSVLDLVCAETAATLGMSDSDPTGAELAARSTETFKDLGFDSSMAVRLRNRLTAAAGVRLSATVAFTYPTPGKLARHVFSLLEPEPELPDAPGAAEEATAESRSDDDLYALIDRGYV
>emb|AGZ15473.1 BGC0001036, ---, Putative type I polyketide synthase
MEDVDKLRSYLRRAVGDAQTLRERVRELEESAREPIAVVGMGCRFPGGVSSPEGLWDVVSGGVDTMGDFPSDRGWDVEALYDPDPEAHGKTYTRSGGFLLDLAEFDAPFFGISPREALAMDPQQRLMLETSWEALERAGIDPSGLRGSATGVFTGIYAVDYGPRMGGGAAGQVEGFAIAGTYTSVASGRVAYVLGLEGPAVSVDTACSSSLVAVHQAVRSLRSGECALALAGGVSALPSPGLFVEVARQRGLSADGRCKSFAETADGTGWGEGAGVLVLERLSDARRNGRRILAVIRGSAINQDGASNGLTAPSELAQRRVIRAAVADAGLSLGEVDAVEAHGTGTKLGDPIEAEALLATYGQDRDPGRPLWLGSLKSNIGHTQAAAGVGGMIKMIMALRHGVLPKTLHVDRPTPHVDWSAGVVELLTEAREWPGAAERPRRAGVSSFGVSGTNAHLILEEAPEAPEAPEVADAVAGPAADPAAGRVADDPPGAVPWVLSARSAEALREQARRLRDGVVADPDLPIVGVGHALVATRSLFEHRQVVIGADRDTLLAGLTAVAEGTRPPAGVVSGIAKPVGRTVFVFPGQGSQWVGMGRELYASSPVFAERLRECATALQPWVSWSLIDTVCGGSESADLDRIEVVQPVLFAVMVSLARVWHSLGVTPDAVIGHSQGEIAAACVAGALTLADGAKIVALRSRLLATTTQNGGMAGIVAPQDRVRELLEPWQSRVAVAAINGPYSTTVAGEAAAVRELVAVCEAEGIRARWIPASVPGHSPLMDRFEGPLRDLLGPITPVSSPVAFYSTVTGGRLDTAELDAAYWFRNMREPVQFETAMKSLLEAEYGTFVEASPHPLLTINIQDMLDNTPGTGGVVVGSLRRGDGGPARLYRSAAEVFVAGVAVSWRTAFPDRPDRWVELPTYAFQRQRYWLNTPTEGSTESTSDHPLLDAVIDLPDDGEHGTVVAGGRLSTQRHPWLADQVVHGAVLVPATVFVELAMWAAGKVGCDVVDELTLETPLVLSRTADREIRVVVDGKRVISVHSRGAGESEWTRNAVGVVGSDTGGPRRDADLVEWPPAGAVGVPVEDEYARLAALGFGHGPLCRGLKQVWRRDDTLFAELESPAPDGADRGRFRIHPALLNAALSPIGLGRIVDNSRPEGWLPFRWTGIRLNAAEPTGLRVRLTPAGENTLSVAIADRYGAPVGGVDSLSLRPADVEKLTELSFDHQDSLFRVDWVPLAVPSGAAVGGYAVLGAPEELTASPAPAEAVFADLDELAASGRAIPPVVIAGIDRAGADVGDTPAAAERNLHRVLRWTQRWLADDRFAESRLVIVTRAAIHDDQVPHTDPAAAAVWGFVRTAQTENPGRFTLVDTDGRPASWACLPAAAETGEPQLKIRAGVVTTPQLARVHGPSAGREPFGAAAEGAAPASGTVLITGGTSGLGAMLARHLVVRHGVRRLVLTSRRGPAAPAAAALRAELTAAGARVEIVACDVTSRESVAELIAAVPDEHPLTAVIHCAGVLDDGVVEALTEERVDSVLAPKVRGAWHLHELTRHLGLSAFVLFSSIASVLGTAGQANYAAANAFLNGLAEARRAAGPTAVSLCWGYWAERTEMGADLGAADIVRLQRQGVRPMSSPEGLALFDAAISRDEPVLVPARLNLRAPDASSAGRPGSPLLRDLLGTPAEPGGPASPAAGDGTIAQRVRSLPWADAEAVLLDAVRAQSAIVLGLADTTKVGPTVAFRDLGIDSLMALELRNKLAAVTGAKLSATLAFDHPNPTALARFLNAGIHPDAGAEPETAADLLTKEIEGLGARLEDVFLELAARDKASISALLGELQGRVRSMVSDGSPVGIVDRISSASAGELFSLLDKELG
>emb|AGZ15474.1 BGC0001036, ---, Putative type I polyketide synthase
MTNDNNADVLDYLKRTSIELLETRRRLRELTEAAAEPIAIVGVACRYPGGVTSPEALWELVRAGGDAMSEFPDDRYWDVESLYDPDPDRPGTCYTRFGGFLHDAGDFDAEFFGINPREALAADPQQRLLLETSWESLERAGIDPHTLRGSDTGVFAGVAYFGYGNHFFTPETISGYAQTGSLLSVASGRVAYSLGLEGPAVSTDTACSSSLVAVHQAVQSLRQDECALALAGGVTVMATSQVLREMSRQRGLAQDGRCKAFADAADGTGFAEGAGVLVLERLSAARRNGRRILAVIRGSAINQDGASNGLTAPNGPAQQRVIRAALANARVAAGEVDVVEAHGTGTTLGDPIEAQALLATYGQDRDPDHPLWLGSLKSNIGHTQAAAGVGGMIKMIMALRNGVLPRTLHVDRPSTHVDWSAGAVELLTEAREWLGAPGRPRRAGVSAFGASGTNAHLILEEAPEEEPAPDAAEHVPGAAGGLVPWVVSARSAGALRAQAARLREFAAADPDLDVVDVGWSLASSRARFEHRAVVLGRDRDELLSGLATLRDGTESAAVVRGVADELGGVAFMFPGQGTPWAGAARQLYDTFPGFARSLDETCAHFDAYLPFALKPLLLSDEPAEGRADRTDIAQPALFALQVARYRLLTRYGRPPTHLIGHSIGEIVAAHVSGVLDADAATRLVAARGRVMQTVRERGAMLAVRASEADVRALLDGYDRVGVAAINGPESVVVSGARDEVHELRERLVADGTSAKLLDVGHAFHSPLMDPILDEFAASIGELPAGRLSIPVVSTRLGREATLVELTSVAHWVSHVREPVRFFDAVECARTAGANAFLDVGPGATLASITKEAFAAQGAADAVVLSSSRRGRGAVETLIGALAQSHVRGDVVDWAALFGARRRVDLPTYAFQRQRYWLDFLAGTRSADVASAGLAASAHPLLGAVLDHPGTDEVVFTDLWSLRTHDWLADHAVFGAVVVPATAYLDLALSVGDFVGCAAIGELSLEVPLILPDSGDVQVRVVVGGADEAGHRALDVYSRPGAADRAEGERTAGGWTRHATGTLAPSTPRPAVRGEDAPAPAVWPPAGARRLDIDDLYDSFADAGFVYGPTFRGLREVWRHGDDLFALATLPAEAEGATGGGFALHPALIDTALHAVVAGGVLDVSGEQGWMPFSWSGVDRVAECGPTVRVRISPAGEHAVSVAIADEHGREIAHVAALTFRPAQAEQLRSARGGPEQSLFELDWRPVRPSEPKTHHGPWGVLGAKPGLAARLTEVGGENAVFHASMADVPAGDTPRHLVLCLDDLVVADPDLLAEVGGTDARVLDWVQRFLAEERFAESTLVVLTRLALDTGGGERVESLPGASVWGLIRSAQTEHPGRFRLVDVDDADTSWARFPDVLALDEAQLALRGGAYLVPRMTPTALANNRIEPPTVGAHRLGIPNKGTLENLTWVPCPEVEEPLADGQVRISVHAAGLNFRDVTIALGLVERTALDAGIGGEGAGTVLAVADDVTDLAPGDRVMGIFPGAFGRVAVADHRLLRPIPDGWSYAEAASVPGAYLTAYYALFHLKRLEKGQRILIHAAAGGVGMAAVQLAKHVGAEIYGTASPAKWPTLRGMGLDDEHLASSRDLDFAAKFLDSSGGRGMDVVLNSLAHTFVDASLTLLPKGGSFIEMGKTDIRDPRQVAADHPGVDYQAFDLYEAGLDLINEMFRAVLELFADGRVRPNPISVRHIRDARGAFREMSQGRHIGKLVFDLGDGFGGGSVLVTGGTGGVGSLVARHLVTEHGVRSLVLASRRGMAADGAAELVADLEGAGAAVRVVACDVADRAAVADLLADLPRAYPLTAVVHAAGVLADGTVESLTAESLDRVLGAKVGGAINLHELTREHTLTAFILFSALAGTLGTGGQANYAAANGFLDGLAARRRASGLVGTSLCWGWWEQRSGMTEDLDQVDLSRIRRMGVAEMPTPEALALFDAAYTIDKPVLIPARVDVSALRNRTADEVPLILRDLVESGRPLRKRATTTGDGGPLGLPARLAGLAAGEAEAVVLDWIRDQVAIVLGHPAGVAVDADQAFTHLGFDSLTSVELCNRLASATALRLPSTLVFSYPTPRELGRHIFDLLRPAARSDSAPSEGEDAEIREVLRNVSIDRLRDAGLLESVLACADPSGSDADEPVPGADAAELAALDLAALVDLALDERGK
>emb|AGZ15475.1 BGC0001036, ---, Putative type 1 modular polyketide synthase
MTMNNSADGTADGGDRVARALRTLLEERDRLRQENDALKAGRVEPIAVVAMACRYPGGVSSPEELWDMVRGGVDAVGEFPGDRGWRDLYDPDPDTAGGSYVRHAGFLTDVADFDADFFGISPREALAIDPQQRLLLQTSWEVFERAGIVPAEVRGTDVGVFTGVSSSEYGSRFLEGGRHELEGYLMHGSALSVASGRVAYELGLTGAAVSVDTACSSSLVALHLAVQSLRSRECSLALAGGASVMSTPAIFVEFSRQRGLSADGRCKSFADGADGTGWAEGVGVLLLERLSDARRNGHPVLAVVRGSAVNQDGASNGLTAPNGRAQEKVIRRALANAGVAAAEVDVVEAHGTGTVLGDPIEVGALLATYGQDRVEDRPLWLGSMKSNIGHAQAAAGVAGVIKMVLAMRHGFLPKTLHVDTPSRHVDWSSGAIELLVEGRAWTRAEGPRRAGVSSFGVSGTNAHVILEEEPPSARPDEPGPDAGVVGGLVPWLVSGKSAAAVRRQAGRLREFVAAEPGAEVADVGWSLVSSRSRFEHRAVVLGRDRDELLSGLASLRDGAESAAVLRGVAGDLGGVVFMFPGQGSQWVGMGRQLYDAFPVFARSLDECDAALAEWVDWSLLDVVRGAAGAPDLDRVDVVQPALFSVMVSMAALWRSWGVEPAAVVGHSQGEIAAAHVCGALSLRDAARIVALRSKALVGLIGHGGMASVVESADLVAARLTPWRDRVSVAVVNGPRSVVVSGEPDALDEFVEKMTAEGVQARRISVDYASHSHQVTRVRDQVIGALSEVRPNTSTLPFYSTLYGEKIDTARLNGEYWYTNLREKVLFESSVRRLVDDGFRTFIEMSPHPVLTVPVQEMVEEVDDALVLSSSRRDRGEVASVVGSLAQLSVRGGAVDWSALFGARRRVELPTYAFRRQRYWLNSAPTAVATEAPPTEPPADDDQPGLLPDRLAGLSAGDAQALVLDHVLAKVAVVLGHPSGETIDPDQEFRNIGFDSLLSVELSKRLAATTGLKLRANVALRHPTPRLIAGHIASSMADLGPR
>emb|AGZ15476.1 BGC0001036, ---, Putative non ribosomal peptide synthetase
MRSFGASSAHKGLWLAQKMNPDTLNHALSMWDVDGELDAAVLESAFRHVLGEAEVLRVNFVDDGGGLRLVPREPEDWQPFFLDFGTAADPEQAAREALADLLKQPFDLERDLLIRLGVVKLAAARSLVVIAYHHLVSDGYGAGGLFSRRLAEVYTALVRGSDVPELAHPWDAESFATEAAEYGAAEKFTEDTEFWRDYLTDAPAPAQVPRVAMSDATRSALSEPLSGVDRWGQLADAIGMVSRTLTVPRADADTWTETAKSMGVWMSSMLTAAAAVYFRHRCDRPEFLLSLAVANRVGAASRTPGLAVNVVPVRVKVPLGATFTEVADAVVDETYEIFGRTTCHYSDIQRASGTVLSGRGSFGTVMNVVEFAEQLHFADSPASYLGGTTGTFDELSIGVYTDGSADSDLYVRLDAPAGLYSGAELRFIGAELIAYIQAVTADPQLPVGALDVVGGVERDRVLVAPGDQDVSLPGLTVPESFARRVERAPDAVAVVSGDSAVSYRELDERSTRVAEALRRRHIGPEAVVAVALPRSVDLVVALLGVVKAGGAYLPVDPALPAGRMTSVAGDASVCALLTDTATAEGIPGDPDVPTILLDDLGSDTADAAGGGATDVAVPVRPDGLLAVLYGSAGSAGTAAGVAVTHRNLERLVLDRHWQDGGDGAVLWHSPYTFDTFALEVWVPLLNGGRVVVAPPGSSAVDALADSRSTDEVSAMWLSAGRFSAIAAEHPERLAGLREVWTGGDRVSAAAVRRVREACPELTIVTGHGPTETTGFAAGRRLTADAPAHPAGALGDPMDHTALYVLGPGLAPVPVGVAGELYVAGPGVARGYVGRPGPTAERFVACPFGPPGGLMHRTGDRVRWAADGGLEYVGRTDTRVEIRGVRIEAAEVEEVLSEHPGSAHAVVVVGTDDAGQQRLVAYVVPAAGGDPGTDLSVEELRGFAAGRLPEFLVPSVFVVLERLPLTVGGRVDRAALPAPEFDGGTYRAPRDRTERVLAEAFADALELDRVVGIDEDFFDLGGNSLRAIRLVGLIRTELKLEVSIRTLFAARTIIGLSDMSGNLTQSSRPALRRRTQDGQAL
>emb|AGZ15477.1 BGC0001036, ---, Putative thioesterase
MASPMEEQWLRRFRDDDRCGTKLICFPHAGGSASAYRTWPLELPADVGVLAVRYPGREDRFGDPFPSGLEALADDIADAFAELARHRVVLFGHSMGASVAHEVALRFQKRGCPPAALCVSGRRPPHALEGLRKHFGTDEEIIADVVRFDETRAPVFADPGLREVVLPAVRADYRLVDEYSGGHRPPLDCPVYGYTGADDTEVTPEQMHGWADMTNDAFRLRVFPGGHFYLGAEEQALLADLSNVLGHLTAGGA
>emb|AGZ15478.1 BGC0001036, ---, LysR family transcriptional regulator
MDRLGREFAAPARTDGAAAAADEIDRDPAPGAVELRHERRSVHAWSDRVIPAAVRHDRARGAADRHGGRARRHPTARVR
>emb|AGZ15479.1 BGC0001036, ---, Uncharacterized protein
MPVFDTPEPIHVTLDIHVGDVRISAEDRTDTVVEVRPSDETNASDVKAFEQTSVQYADGVLVVKAPKPPVPEMLFSRRTRSVDVSIVLPVGSHVRGEAAMGDLRCSGRLGECTFKTTTANVNLAHVGALRLRTAGHITVGRVDGDAEVSTGTGRIRVGEIDGAVKVKNSNGNIEIGRVTGDVHARASNGDISFDHALGLSTDAKTANGSIRIGEVTRGTVVLRTATGDLEIGIGADRPAKLDLTTGHGRVHNMLEPADESPEKPMSFEESIEVRARTSYGDITIHRS
