# Supplementary material for: Assessing in silico the recruitment and functional spectrum of bacterial enzymes from secondary metabolism
Source: BMC Evol Biol. 2017 Jan 26;17:36. doi: 10.1186/s12862-017-0886-2 (PMC5270213; doi:10.1186/s12862-017-0886-2)
Supplement: Additional file 5: — 1005 multiple Fasta files (one per BGC that comprises enzymes) containing the sequences of the data set enzymes SM*. The BGC are named according to MIBiG nomenclature. (ZIP 6333 kb) [file 12862_2017_886_MOESM5_ESM.zip › BGC1038.fa]

>emb|AGC24248.1 BGC0001038, prlZ, PrlZ
MSRHNWPFLRSSLSGPMVQYRISDLESCRHIRLPSVDMSKAGPTTGGAGGVWLRPATRPGREGPPLTRERIIAEALALLDEEGVDRLTMRRLAQRLGTGSTTLYWHVKTKDDVLDLTLDMIFGEIEIPARDNGDWRGAVITLANRWRAVLLKHPWSAVLLGRPMLGPNVLTRSEFLYSTLVKAGVTEPHLTGAAYSLSNYIIGSALMQATWSTNAEPGVRQAAGEHLRANQDSYPILATHGPLVAGDDWDTGFGFGLTWLLDGIAKVAGAGA
>emb|AGC24249.1 BGC0001038, prlY2, PrlY2
MNIVPTAGKPRQIFAVLALNANNIVPVRVLIEEVWGERPPRSAGTTLQTYVLQLRKRLAVALGRNASRSPKDLLVTANGGYLLSVPAGSRDIEDFDRLTGRARRAGDPAEAFRLFNQALALWRGSTLVDVPIGHTLEREVVRLEETRTKTLHERNEIGLQLGLHAELLGELAALSRSNPMDETIQGHFIVALYRMGRTLDALETYQRLRRTMVEELGLEPSDRLRELQRAVLASSPELDVPAARRRRLGAASRQECPMCGGNFIRGWRARQELMVPRVS
>emb|AGC24250.1 BGC0001038, prlY1, PrlY1
MRGGRSPHTSSMSTRTGTILFAFSASTANICLGFPAVGTIFTLFLRAISGPRILISKARMPPCPVHLLQLILTDGQGPGQ
>emb|AGC24251.1 BGC0001038, prlX, PrlX
MGLAEWRLPCSGEQALRLAARVGAEGVQLEFGGPGRGGWADAPGRVGALLETSSATGVALLAVAGNVLNDLGLAASPGGRTESRVRRVLVRLLDTARELHVPLVLVPSFRRSAIDGPRAFARTARLLAWAAAEAGARGLLLASENVLADEDARALVEQVASQAFRLALDTYNPVTVGLDAAQLVKALGPALADQVHLKDGPPAVGDMPALGMGTARLEETLAALGAQRHPVRALVLENDYRDGRAGRIAADLAWARAAADRHRLATADQTRGTGP
>emb|AGC24252.1 BGC0001038, prlW, PrlW
MIADRAEPLRGRRALVVGGSTGIGRAIAQAWSDAGAQVVVCSRTEPRDVAWEWCQVDLADPGQARERLNRLGSGRLDMVCFSAVHYGERRARFCDTAEAEWRHQLEVNVTGLWLTLAATLPALRAAAPGLMVGVSSEVAFNAGPERSGYAATKAAAKALLDSLAQEEDPAEVRIVQVLPAEMVDTPGIRRRRAPGFDYGSYMRPAAFARLAVALSTAPGPEYHGESLVVGEDGTWWPAHARTPRSQSRPTPQPTPRSAPTPSRPTPPSRRGRS
>emb|AGC24253.1 BGC0001038, prlV, PrlV
MTAPDDAALGHDTSGGHGTGGRDSATAGHRATGRDFLIGRHRAIVRSGRSLAVGLRVTAEPGPGELSVAVEVAGLCGTDIQMLRGLRDDGACVIGHEGLARVVRAGPGTDIEPGTRVLVNPTHPHDPSFLLGHNVDGLFQERVLLPSAAVTGGMVLAVGEDELPEPKLAVLAEPLAVVRYALETLRRFTPGTLVVVGDGTVGHLAVRAARRWLGPARVVHVHHTAAGLAWSRQAASPADALVLADDLGRPGTPGGWAGDDAGTRAGGRAGAGRWTRAGTGDVVAVLLATPRDATVPMLDRVLAMGAGTAVVDLVGGVPPEARTPLLPGVDMAAVRAANCGGIPAVPVVRETVTGAGRRVLLFGHRGVANRHLTTAVRELRAVPGRYRELLTHESDLAGAVRHFRALAGSADRTIDGERLIKLAVHVGASAPQEGNDHDS
>emb|AGC24254.1 BGC0001038, prlU, PrlU
MAQAVPVDGVAGVAFGAALDHRSGIVYASAPLWGSCTRPFDLAGALARARPDVRWHVVNDVTAALLHLAAGPVGASCRKLLLVTVSTGIAGRTLDRRSGEIPVDGCGLQGEIGHLPATTSIAGRPVTLACDCGQPDHVSSYSSGPGIRRLAAVLRERDPDAWRGSALDGPGPFETLLPAALDAADPVAEELLRAATRPVADVVRSALCLDPELDVVAFTGGVVHALGAHYRRALLAHLNAQGIYLTSALAPESITERLLVCREGEADPLVGAGLAAERTARS
>emb|AGC24255.1 BGC0001038, prlA, PrlA
MPVSAQTDQIPEQGLFASEGPGGPWWRLNTRQPVSYEVRLHPRLLDPADPTLADAGAAAAQPAGQERRRLLVVESTVYELYGYEISRYFTEQKVDYEVLVIDAHERVKTMDLVMKVVAAMDGFGIVRRAEPVIAFGGGVLTDVAGLASSLYRRSTPHVRVPTTLVGMIDAGIGAKTGVNLGQHKNRLGAYHPAVTTLIDTQFLRTLDERHIANGLAEILKIALIKDAGLMELLESDGARLISERMQAADSLDQGRGAKEVIRRAIQGMLSELQPNLWEHRLTRLVDYGHSFSPAIEMRALPELLHGEAVCVDMAFCTVLARHRGWLTREQQDRIIRLMGELRLPSWHPVCTSALITRALQETTRHRDGRQRLPLPVGIGQACFVDDLSDTELVAALAELRELGHLREDVAL
>emb|AGC24256.1 BGC0001038, prlB, PrlB
MLRSRLMYRNAWMSVREDDVELPDGSVGLYGVVDKQDFALIIPAENDGFHIVEQFRYPVADRCWEFPQGSWPAHAPGEPGPGRSLPAEAVRLAAMELREETGLSASSFTHLGRVHAAHGYSSQGCHVFLAEGLTRGRPQREATEADMRQLWVSESDLDDMVATGRFVDAMSLAALALLGRARRAR
>emb|AGC24257.1 BGC0001038, prlC, PrlC
MLSVMLAMDSRLIRGAIAAVLELEADITVVGETDRWECVQRTAQRCRPDVVVIDADMSGGSALTAVTQLRKHTPACRALLVTAHKSPELLRRAMKVNVSGILLKDSSTDELARGIKAIAAGEQVVDQELVIAVLNAEPNPLTKRETDILQMISTGAEPGEVARRLGLSIGTVRNYLATIVTKLDARNRVDAIRIAEESGWLLPADESEALFDAC
>emb|AGC24258.1 BGC0001038, prlD, PrlD
MVVLDSTVVNIALPSMQDDLKMSDATRGWVVSAYTLAFGGLLLIGGRLADRFGQRLAFVAGLLGFAAASALAGLAPNAPLLFAGRAAQGAFAALLAPTALSLITTTFTEARERTTAFGVFGALTGVGAAIGLLVGGLLTQYLSWNWCLLINIPITALALVRVPAVIPATTPVRGRPLDLAGMALSMLGMLAIVYSLSEMATQGWSSPLVLAFLAVGPLLLVAFIAWEARSRHPLLPLRVLRDRTRAGAFLAIGLPQVSMFGFFLFLTYYLQQILGYSPLQTGLAFLPLSLAIGVGSTVITKMLEPKLSPPALIIPALLMMAAGIALLIGAGPGGFSVYLTLLLPAELLIGLGLGCVIAPSISMATAGVGADDAGVASATVNVVQQLGGAIGIALLNTVATTAAAGYLATSGTSDARARADAIMHGFSVSLAIAAAIVVATAVIAGFMLRSRATLPLPESREEEVA
>emb|AGC24259.1 BGC0001038, prlE, PrlE
MRLDHRWPGPGLKGRSVAGIVMDQRRCGREEAMALLTRYGISREWMRPYETLRTAQRRALRILLAEVEGVNLLLLSDPTGDLDVPGAETVQHAVRGFPGAVVASTCDRWLTAEFPRLLHFCADGRVREPGAGARC
>emb|AGC24260.1 BGC0001038, prlF, PrlF
MNRQRHDEIARFYDDVTDPYVEAWDGNLHMGYWETAAARPSIAEATDRLTGEVLDRLRTSPGDHVLDVGCGIGKPALRLAQERKVDVVGVSISEQQIEIAAASARAVPVPTQVSFRTADAMDLPFPDSSFDAVLSLEVLHHVADRARALREIARVVRPGGSVVIADFALRAPVPEEHRELVDRFAAACNLVTLTEIDEYVAEFTGAGLELVEVTDVSEHVRPSMRQHAEAMVAARDRLGPVVGAGNLDLMVELTERYAELPQFGYVILRGEGRRTAAA
>emb|AGC24261.1 BGC0001038, prlG, PrlG
MRKTTTKLPDGRELIYYDTRDDVVRDPVDPRPATAPARTTEIRYDALREEWVLIAAHRQGRTHHPPTEECPLCPSPEGNSEIMADDYQVAVFENRFPALAGDGDAESARERLHALRRPGQAWRAAPGAGRCEVVCFSADHDRSFADLPAEQVSLVLDVWTDRTAELSHLPGVEQVFLFEDRGKETGMSLVHPHGQIYAYPFVTPRTRRVLAAVAGHRSATGRNLFDDLVAAESSDGRRLVVEAEHWTAFVPYAAHWPYEVHLYPRRRVPDLTGLDDAARAEFPGVYLDLLRRFDRLFGAAGPAPYISSWIQAPISDREEFALHLELFTVRRTPAKLKHLAGSELLMDVFVNEIPPESAAARLRELG
>emb|AGC24262.1 BGC0001038, prlH, PrlH
MGRILVATTPGEGHVNGMVEVARALVRAGHEVRWYTGRAFRPKVEAAGAVFVPMSRGHDWGGRTREEAFPHHAGLTGVRSMVAAFRDIFFRAAYGQMVDILEILDEFPADVIVSGETIFGANFAAERRGIPIAWVATSIYIFGSRDTAPLGLGLPPAASPAGRLRNRALKVLSRTLLKPLREVRRDADVTRSRAGLRPIGAGPFENIVHPPDLYLMGTVPSFEYPRTDMLPQTHFVGPFVGPPPQGFQPPAWWDELDGRRPVVHLTQGTVANDAGRLLTPGLKALAGLDVTVVATTGVPPDTLDLGPLPDNVRLERFVPHFELLPRVDVMITNGGYGGVNTALSHGVPLVVAPATEEKHEVAARVDWAGVGIGLSRRNLSADALRRAVSTVLATDSYRRRARQLQEEYRRHDGPRRAVALIESLAGLPQSRPAAEGSLRG
>emb|AGC24263.1 BGC0001038, prlI, PrlI
MTTVAGIGVILLVATMVVVVARSVRQPAVIGEILAGVILGPSVLGLFPGDLTGLLFPAELRPQLSVVAQIGVLLFLFVVGWEFTPATIRGHRRSTGLIWLSSIVTPMLLGVAMAWLLYPRYGVVDGRQVGAARLPLYLSVAMSVTAFPVLARIISEYRLQSSRVGVLALALAAADDVFAWCVLAAVVALVTTSGSAALISVLAWSVIYVVAMFWVVRPLLTWAFQRMSAAQPWPVMVTAAGVLLSAYVTSVIGIHAIFGAFMFGLVMPRSLAPALRAAVQVPLERVGQLLMPVFFVVTGLSVDLTTITGMTLLITVGIVVAACLGKLGGVTAAARLSGLSPSGSLVLGLLMNTRGLTELVVLNVGLGLGLLSTELFSAMVVMAVVTTAMAAPLLSLTLRSSAAVSSRPDLRQDAGPAAPALPTH
>emb|AGC24264.1 BGC0001038, prlJ, PrlJ
MVDFGWNAEQSARYEHLLTRLRQVCKDSHTEHPLGGRRRHWRCLGELGVLGSCVPAEHGGQGLGALDTARVFEAAGRGCRHTGLVFGASAHLFACTMPIAEFGGPGLRAGFLPRLCSGEAIAGNAMTETEAGSDVSRLATSARRAPGGWVLNGKKSFVSNGPVADVLLAYATTDPRAGYLGQTAFVVDAGSPGVRLGPTMAKMGLDDCVACAVHFEDCFVPDERVLGEPGQGGPIFQRSMEWERACLFAGYLGLADRLLDRVKEHARARRQYGAPISRLQAVSHRIADMATQVESARLLLYRACWQLDRGEPADLAIAMSKLAVSEGVLHSALDAVRLFGARGYLSEDGIEAALRDTVPAVIFSGTSDIQRQLIARELHL
>emb|AGC24265.1 BGC0001038, prlK, PrlK
MHDHDGPVTYRALDELSDLYLSALRRRGVGRGDRVVIWTGKHVQAIAVMQAVLRLGAVYVPVAGANPAARVARIVRDAAPALVVTDEDAPGRLPAGHGLPLVAWPELAAGGDADAGGGRGELSAGGDDPAYILYTSGSTGTPKGVCLSHRNALAFVEWAVREIRVGAGDRLSNHAPFNFDLSVFDLYAAFATGASVHLVPPASAYAPHQLTDFLHERAITVWYSVPSVLTLMCREGGLLDREPPPGLRACVFAGEPFPLQHVRALRKHWPGVRLLNWYGPTETNVCTSYEVSDADLDRDRPLPIGRACAGDTVTLSSPDDDGVGEIVVEGPTVMLGYWGGERLTGPYRTGDFGRLDADGELHYVGRRDHLVKVRGNRVELGEIETALGGLGSVAEVAVLAAGEGDHARLYAFVVPAPGRRPSLLEVKRHCAGLLPPYMNVDRLRLLETLPRTPNGKTDRALLLAMTEEGGPR
>emb|AGC24266.1 BGC0001038, prlL, PrlL
MSGWEMLPMALAGPEPCATHVFPMNGATQERAEERLPSVDADTFRTVMGSFASGVCVVTTTGGDGSPRGFTCSAVCSVSADPPLLLSCVSNKSGTLTAVLARGRFAVNMLDHRARRVSQVFASPVPDKFDRVRWDRGPVSGMPVLADVVAYAECELERAVTTGDHTLLVGRLVGGNLRSHRHPLAYWRGGYAEVLR
>emb|AGC24267.1 BGC0001038, prlM, PrlM
MTVETPSTPFDVAVLGTHLGCAMLAAILAKQGVRVLLVDAAPGQEEFAGETTVPYTAEVFFTLARRFDIPELAAFGLTSALPSEIRRSSGIKRSLGFLHHSEGRQQVPEQAVQFNVPGEHAEWHLYRPHVDQHAWTIARRYGAVVVPHRPAVADVRVGAGGADVLLADGSLHRARFVVDGSGAGSPLVRRLGAEDAAPKLRSRSRVLATHMYGVRPYEQCVRQADYVSATDWSMGTISHLFPGGWLQLAHFGNGEDPVNPLTSVVLSLDPGRYADLPGDPEQAFRELVRRFPTLARSFKDAVAARPWTAARVWQRTAGPAFGEGWFLFDRTFSRNDLFLSRDVTMTAEMVHALAPALVEAARRDDWSTPALRRAALFQERLVDFNDRLLAGARTATTDFRLWNAYSRVWLLWSMLSALSLKSARNRCLARGRWEEVERFGDDAFWFRPPDGLPGLLDRALGELAEVEAGTRSASACAGRLFTLLRRAPFVPPVYRFADPDARYYHFSTARRLRMLLWSKTVAPAEFRTMMTKENLTNVPPPAMH
>emb|AGC24268.1 BGC0001038, prlN, PrlN
MRNSSMEKTFYDVAILGSGIAGTLLGAILARHGAKVLLVDAASHPRFAVGESTIPYTLLYLRALADRYDVPEIKALATFTQTRKTLGERFGVKRHFGFLLHHEGQPQNPRETNEFNTPKNLLNEAAHYFRQDTDAYLFHVAIKYGCRARQNFRVEQIDFDDSGVTVTGPDAQYRARYLVDASGFRSPVADKFGLRENPCRLKHHSRSVWNHMLDVTPTDDLFRHGKENRPPFPWYEGTVHHMFERGWAWVIAFDNNKWSTNPLCSVGMTVDPRTYPKPEHLTPEEDFYALAAPYPDIARQFEGAKAVREWVSTPRLQYSSSRCAGDRWFLLSHAAGFIDPLFSRGLSNTAEAVHALAWRLLAAIKEDDFSAERFAFVERLQQKLFDYNDSLVNAAFISWREYDLWTAVFRFWAWGANAGCYQIQRALSRFAQDGDDKHFRELEKAPHLGHYWGFNDGFAKAYDSMVEQVDAVEAGHLSPREAADDLYNQMHHADFWPKHFGFAERDVRFISPGPKTFFKMARWAKTEADPELGTLMIETGKAALKSRFLKGRKLF
>emb|AGC24269.1 BGC0001038, prlO, PrlO
MAILGSGMAGSMLAAVLARNGVEVLLVDQGTHPRFAVGESTIPYTSAMTRIIADRYRVPEIGALASFKGIQRHISRNSGIKQNFGFVYHREGRPQNPEEINQLKIPTALRTESHLYRQDTDAYLFAVAVRHGAHPRPGTRIEEVDIDPDAGVELRAAGGERFRAKYVVDAGGFRSPLADRFDLRENPTRARHHSRSLFTHMIGVRPFDAAPAAALHRQPSPWHNGTLHHVFDGGWLWVIPFDNHPGSTNPLCSVGLTLDPRRFPQEEPDPQREFDGFLKRFPEIAWQFTDAVATRPWVSTGRLQYSAKRLVGDRFCLTSHAAGFIDALYSRGLTNTLDVVNALAWRLIAAAREDDWSTERFSYVETLQQGLFDVHDDLVYSSFVGFRDYELWNAVYRTWKIGTVLGTLVLENAHTAFLRTGDDGLFRELEQSDHPGSPFPISDQFNQFGPLTRELCLAVENGSLSPSAAAAKVFHHIEDADYIPPVFNLGDPANHFFHATPPKMLAAARWGRTQAPPHIGAVIRGAIAGVVRTRLSPRH
>emb|AGC24270.1 BGC0001038, prlP, PrlP
MTQADLRARLIEALRVIEQLEGRLAAGGSAPEPIAVVGAGCRLPGGVDGPDSFWKLLSDGTDAVSEFPAGRADLAAWYDPDPDRPGTTYVRHGCFVDQVDRFEPEVFGISPREAIGMDPQQRLALEVAWEALEHAGYAPDSLTGSATGVFLGVSTTDYVRLRQERGDPADVDAYQLMGEPSFTAGRISFVLGLMGPSQVVDTACSSSLVALHDACQALRLGECDMALAGGVNLMLSPYSFVLLSKFRGLAPDGRCKTFDAAADGYGRGEGAGIVVLKRLSDAERDRDHVLAVIRGTAVAHDGRSSGMTVPNPASQQAVIRDALKQAGLTPADIDYVEAHGTGTALGDPIELRALQAVIGQAHSRAAPLLVGSVKTNIGHLEAAAGVAGLLKVVLSLHHREIPPHLHFTDPNPNVDWSGLHVRVADERRPWPVRGGVRAGGISSFGASGTNAHAVVTEPPPRPVPAQAPGPRREHGVLTLSARTEGSLRELAKAYASWLRTPGTGSIEDVCRTSQSGRGRMAKGLAVVGDSSAELARALETFGRGEHDDGWTGVALAPHRNRGLAWLFTGQGAQYGRMGEDLRAEPAYREAIERVAELMDPLLDQPLAALLDLPDDAGSPIHLTGNTQPALFAVEYALSRLWMSWGVRPAVVMGHSVGEITAACVAGVLSLPDAVELVAARGRLMQALPAGGVMATLVCDEERALRAIQGFEELVSVAAVNGPADTVIAGPAREVARITDALAAEGVKHRLLKVSHAFHSPLLKPMLDDLRAVARGVRHHEPEIRLLSNVTGDEWGEEQRDPEYWVRHALAPVRFHDGIRRLHRDGLRTFLEIGPQPVLLGLGARALDDPGCLWLPSLRKNHDGRRRTIAALGALHLRGVAVDWAAVHGGAGFDRVPLPTHVWDRTRHWFTEVEPGAPVMRGRPGASGPGVRLPVALPTYEVAADAEAGLERLVELARQAAADAFGGVWHRAAAVELAEPVAAGQTLQVTVERDGDGPAAFTVRGRDDGEAAASAPWRLHARGVLHGGAVRESDGIDGDEDVVVPAGERHPLVAAAVALSGAETATPAGFETLAWDPGPPVASVRVRRRSAEAEFRTAGGRVSGRVTGLRTAQPGEQAAARWRDPAELVFELDWQEAPLPAAGGLDGERWLLFRDGHGVAERLAEQVREQGGHPRLVRHAPGVGVAGLLAEGRPHRVVVLTGLDAPDLDEADEDALVAFRDQAELLAVEVVQALRDRPGVTVHLVTRGAVPAAPGRRQHRAAAAGLWGLGRVIALEHPGLWGGAVDLDPAGPADGTGRLLDALVHSAEDQIALREARALVCRLVRRPLPAERLQAAPPIRADGAYLVTGAFGGIGVTVARWLAGHGARRLVLLGRTALPERERWDDPGLTAAQTERIAVVRALEALGAEVTVEAADVADAAAVRAAVARLEAGGVPLRGVVHAAGVSRPQVLAEVDRAGYAAVWRPKVLGGWALHRATRESELDFFLGFSSIAAAWGSLYLAGYAAANAFLDGLAQDRRARGLPGLSVDWGQWELPSKLYGADVRSFLAASGLRALPAGQGLRLLGALLGADRVQPVVCAADWPAYKATLEIRGPKPVLEQVEAAQAAEEPAGEAAPVLEELRGCPPDERPAVVSGYLRDQLAQILGLERSRLDTEFRLLDLGIDSLMVMELIRRVRRDLRIDCPAKDFFATDAAEWDTLLLRQAAQHHAFDMSATEVGSDDR
>emb|AGC24271.1 BGC0001038, prlQ, PrlQ
MPGYATQPRPDDVAVVGVGCRFPGGVRTPQAFWRALRDGKDVLQRVPADRWGSGFHHADRGRPGAITSDQGGFLPDIDRFDAAFFGISPREAAEMDPQQRMLLEVTAEAMEDAGVPMQRWEGSRTSVHLGMLGSDYLLLHTKTAGAAAIGPHFATGKEFSFAAGRIAYVFGLRGPCMTVNTACSSSLTAVHLACRALRDGEVDTALAGGVNALLTPELSIFMSKVQAFSPSGRCRPFDARGDGIVRGEGCAVVVLKRYADAVRDHDQIYGVILGSAVNHDGRSAGLTVPSAVAQQDLLRAALASAGVDAGVPGFVEAHGTGTPLGDPLELSALAAVLGSGRAAGDRLLVGSLKANFGHLDATAGVAGLLKALLVVQHRVVPRQIHFDTPTPMIDWADSGLEVPKENVPLRGPGVAGVSSFGLSGTNVHVVVGAASPAEPASPSAPAGPATLLISASTAEGLRELADDYLDLLRDDADLDGTVGAAAARRTHREHRLAVVGADAAQVRGGLTDFRGGGKNSAVMTGAARLAEAPVVYAFSGHGAQWPRAGMDVYDDNAVFRDILDECDAELRAHSGWSVVDVLRDPDPARLQATATGQPALFALQLALAGLWRSWGVRPAAVVGHSMGEIAAACVAGALSLPVAARLIVERSTVLEQAKGSGAMASVDLGADAAREWLARRAPEVSVAAVNGPRSVVVSGPAEDVARAVRDWQREKVGAVALSVEYPSHGPLMRPYGRRLRQATADLAASAPAIPFLSTVDPGTSGGVPDAEYWERNLCRPVLFWPAIDRLLAERDAAFVEIGAHPVLSRPVRDALARRGRRGIVVGSLVRGESGPAMLARSRARLHVAGVAVDWARVWNGPVRAVSLPPPRWADDRHWLAGVERGTQSAPSPALAGPGPGPSGVASGTAPVAGPEAGPEAASGAASGTASQAADVRVAAHALLARVLGHPEGTRFPERRGLVELGLDSVGAAELAEGLTRVTGRPLDAADVLSHATLAALTEHLSRSATQPATATSAPERESAAVAGPRTATARTTPGPSGGASGVASGTASQAADGAWTGDDPVAVVGFACRVPGAQDSDAFWSLLSDGRDATGPVPPGRWDAERLFAEGAVATTRGGFLDAVDGFDHGFFRVSAREARSMDPQQRLFLETAWEALEHAGLTLRELRDSRTGVFVGLNSTDYQQLLLGGGAEVDLYYGTGNSFSGAAGRLSYLLGLRGPSLAVDTACSSSLTAVHLACQSLRLGESRVAVAGGRT
>emb|AGC24272.1 BGC0001038, prlR, PrlR
MAHEHRGAAGPALDIPVAAFGARDDVLTEPRLLAAWARQTTGPFELTLLPGSHFFLHAPAFVAALRGRLGRLPAAA
>emb|AGC24273.1 BGC0001038, prlS, PrlS
MAGMEQTHPDLQRAPAGAVDRSRINAAITDYVKVQFLDEAEPLSELDQETPLLEWGILTSLNTTMLLSFIRSELGVPVPLTHITWRNFQNVRAITDMVCELSAQNA
>emb|AGC24274.1 BGC0001038, prlT, PrlT
MEKVEQAGFPRKYGAAWTSTEQRDIDQMGFRNLTNGFRSAEVLFAERDQLGVDRDYTFHVDRGLFDQILLKNAESLGANVFQGVSVGEVDFSAELPVMHVRLGRVTTPVPVRMVVDASGRRTHLGNQLRTKVVDPVFNQYAVHTWFDGLDRGALTVNKEQSDFIFIHFLPVADTWVWQIPITDTITSVGVVSQRSRLRSFDGDREKFFWGTVASHPGLLDVLKNAEQVRPLKAEGDYSYGMKQIIGDRHVLIGDAARFVDPIFSSGVSVALNSARLASQDIIAAAEAGDFGRHRFTTYESTLRRAMRNWYEFISMYYRLNILFTAFVQDDRYRIDVLKMLQGDVYEDEPEILATMREVVRTVEADPHHLWHPYLGNLRAPAAAPGF
