# Supplementary material for: Assessing in silico the recruitment and functional spectrum of bacterial enzymes from secondary metabolism
Source: BMC Evol Biol. 2017 Jan 26;17:36. doi: 10.1186/s12862-017-0886-2 (PMC5270213; doi:10.1186/s12862-017-0886-2)
Supplement: Additional file 5: — 1005 multiple Fasta files (one per BGC that comprises enzymes) containing the sequences of the data set enzymes SM*. The BGC are named according to MIBiG nomenclature. (ZIP 6333 kb) [file 12862_2017_886_MOESM5_ESM.zip › BGC1039.fa]

>emb|AEF33095.1 BGC0001039, pyr1, Putative uncharacterized protein pyr1
MPTDRNRMMLVSFRFNGFEEISREDGLVRFAADLSSIPPDPAYLDVLAG
>emb|AEF33074.1 BGC0001039, pyr2, 3-oxoacyl-[acyl-carrier protein] reductase
MTLSQKKALVTGGSRGIGRGVVERLAAEGADVAFTYREREAEAKEVVAAVEAAGRTAHAIRVDLTEVAEVRRTMLEAHRLLGGLDILVNNAAAAATATRIDAVTEEEFDGAMAVNARAVFFAIQEASRLMNDGGRIINLSTANTVLPVPGVSLHAGSKAAVEQYTRVAAQELGPRGITVNAISPGAVDTELLRANITQEGLELAVRMTPLGRIGEPADIAGVVAFLCGPDGGFVSGQNLRVTGGMV
>emb|AEF33075.1 BGC0001039, pyr3, Membrane protein
MDRLKNSAASALRGVSSHPKYLVGLSLCRILLGLSTTLYYVSNIPYRDFLWGPHSYSGFEAFKALTGDQHIFSLYALSDGRTWFNLVYFVGLAVSLAWTVLGSRSLTVVHVVFMTSIYHRNYTMWEGGDALTGIVLILMMGTTANAHFSPLAKRVRARLERRAGEPHLRTSLHNTAAVLIVFQACVVYAVSALWKVAAPQWQEGTALYYISHVWQYTYSSAFPQLMDSLVLTAIVTYFTIVVQLLAVPAALTSRRWFREAVVLGIAAMHIGIMAGMGLMTFGLAMMAIDAVIVRDADYEALLRRVRLLRERVAARRGDRKAAAEEPAAEELSAA
>emb|AEF33094.1 BGC0001039, pyr4, Decaheme cytochrome c
MGLPPLLGLALVVMTLIVNAPVSPARTQAYKAVAPVADTYFRQSWMLLAPYSVDYNGEVFYQVEYENATGTHTTEPASLSRKMAGTAREIRLAPNRMGAVGLYLGVELGSLHEKQAAVDDARKKALSDFSGPQNELAALSEAAKTDTATVLSPLVDELHLDGRVTRLRAYYTYTPVKRFDDRHSPEDPTSEVFTDLGWFDYRPGAQPWTD
>emb|AEF33096.1 BGC0001039, pyr5, 4-oxalocrotonate tautomerase
MPFIEVKIFEQRLTEQTERELVERLTQATVDVFGESIREQTWVVLTPVPAHRWGIGGSTHPRPAAQEQEPRS
>emb|AEF33097.1 BGC0001039, pyrB, L-lysin 2-aminotransferase
MQQRYVVPGGRRGSVIGDRELDVLGQLVSSGAPLSAGGWREAFERAFADHVGARHALSVTSGTVALDIAIRLLDLAPGDEVVVTPQTFQASIQPLLDLGVTVRFCDIDPLTLNMDPAALEPLITDRTRAVILVHYGGCPADMDAIMKLTRPRAITVIEDSAHALGATYHGRRPGSLADIATFSFHSTKNITTLGEGGMITLDRDDWAERVSRYRNNAVDGVYVHHGTDAAELPAALPWMMFSAEIYDRACAGIRNAGTNATMSEAAAAVGLAQLDRLDELVARRRMIARRLDEAVAAFPGVRPVSAPEGIDHAYHLYTFLVHDRDVRDALLRELDERGVEVQLRYFPLHLTPEWRFRGHGPGECPVAERLWFEQHMNLPCHPGLLDSQVDHLVDALTAGLTAVTGTAANLRGGTAAAV
>emb|AEF33098.1 BGC0001039, pyrA, 3-hydroxypicolinic acid:AMP ligase
MLDGCVPWPEATAAAYREAGYWRGETLGQLLRDWAAAYDGRTALVGGDRRVTYTELDAWADRLAAGFAARGIRPGDRVVVQLPNTPEFVAVCFGLFRLGALPVFALPAHRHHEISHLCSHSGAVAYVVPDVHQGFDHRELATQVRASVPTVREVFVLGDPGPHSSLEELSATEAPVPAPDAPADASPADPAFFLLSGGTTALPKLIPRTHEDYAYQIRAASEVCELDGDTVYLAVLPIEFNFTWGCPGVLGTLSTGGTVVLARTPNPDECFALIEREKVTMTSCVPTIAHMWLDAAEWTERDLSSLSVLQIGSAKLHPEVAARVTPTLGCRLQQVFGMAEGLLTFTRYDDPLDRVLTTQGRPISPADEIRVVDSEDRPVAPGETGELLTRGPYTLRGYYRAEEHNARAFSEDGFYRSGDLVRFTEDGDMVVQGRVKDVVIRGGDKVSATEVERHVTAAHDGIQQAAVVAMPDELMGERVCVFVVPAGEPPRLPELKRLLRARGLAEYKLPDRLEVIDAFPLTGLGKVDKKALAVELAQRLAAA
>emb|AEF33099.1 BGC0001039, pyrU, Amino acid adenylation domain-containing protein
MRCGKLSNQGVIPGSKSELQRVLAERLGVSISEVLDDVNLQDLGLDSIGVMGIVSGWQRHGLRTEIAEFTAVPTLNDWWELISR
>emb|AEF33076.1 BGC0001039, pyrC, Favin-dependent oxidoreductase
MGTHLPLEPGSARTAAAVIPQQAIGVTVQFGVNFFPVVDPAKKSASDYFDEALRLVSLAEELGFEHAQCVEHYFSPYGGYLPDPVTFLTAAAARTSRIRIGTGAVIPAFTHPLKLAGKLAMLDNLSHGRLDVGFGRAFLPQEFEAFGIDIDESRARFAEGVEVCRRLWSEQDVVWEGSFQRFGPVTMLPEPVQKPHPPIFIASAMSPDSCAAAGRAGYHLQVVPSVTSREQLQSMLAGYREAWREAGHPGSPRIQIKYTCYVAEDRAKALDLAETFEVNYVEHMAGAVASWGRTRSDAYRGYEQFVEKVKKYDFRQSHADNKVLAGTPDEVREQIAVLVDWFGADPTLSLQFNPGHMPYEDSERAMRLFAEHVMPAFTGPEQAA
>emb|AEF33077.1 BGC0001039, pyrD, Sarcosine oxidase
MTRTPDAEVAVVGLGAWGSSALWQLASRGVRVLGFERYGLGHPFGASHGGTRMFRVTCLEHPGLVPLAKRSRELWQQLETVTGRTLFDRVGAVLMGPADGHIAGGSLRAAREHDLPVDTLTADELRRWLPQHAAFQDGDIGVREPEAGLIRPEEAVRAAVGAAAARGARVFTDTRVTAVELTGDGAVVRTPARTFRVGQVVVTAGPWLDTLVPGLPLETVRVPQTWFRPVADPAPFTLDRLPPFMRELGGRGAVWGHGSRGGPDVKLGLEDGGSAFRVTRADDCDRGVTPQDWTAVAGLLAEAVPGMGAVPSRTEVGMFSRTPDKQFLIGRPHGDPRLVIGGGCNFHGFKHSTGIGEALADIVLGRPTSCPLDFTDPNRFL
>emb|AEF33078.1 BGC0001039, pyrE, Dimodular nonribosomal peptide synthetase
MRDREEVRRPLTGAQLGVWFAQQVDPANAAYNTAQYVEVTAPADAARLERALRRAVAETDALTVRFTVHDGQPLQQSAPLAEPLLDVVDLSAETDPTAAADRWMREDAATVVDLLRGPLLRNALLVLGPDRFRWYQRCHHTLLDGYGFQLLAARTAEIYTAEAAGAEPRPRWFGTLDDLVGAETGYRASERFGADRAYWAERMLGAPDAVTLARRPFDGPAVDPLTVGPARVLDPRQADRATDRTALVVAALAGYLHRMTQAEDITLGVPVAGRWGAAAKTPGVVVNVLPLRLSVPRGTTVAALLDHATERLGELRRHQRYRSEDILRDLGMVGRQLTGPLVNIKYYDRELDFAGGRATVATVAPGPIDDLSVVVGDDPQAGGLTVAFEANPGRYGEAELAAHHRRFTGFLTALAEADPGTPLARIPVPATAPRRRARPAPAPEPRGATLHEAFEAQAARTPDRTAVTSGATRLTYRELNERANRLARLLLRRGLGPGRLAALALPRGADLVVALLAVLKTGAGYLPLDPQYPADRLRFTLEDAAPALVLTDTDGADRVRGAVHPLLLDDPALAAELTGLPGTDPTAAERPAAAGPDSLAYVIYTSGSTGRPKGVAVTHHNVLRLFRQTDHWFGFGADDVWTLFHSYAFDFSVWEIWGPLLHGGRLVVVPFDTSRSPADFLRLLVRERVTVLNQTPSAFYQLIAAERERPDLAGRLTLRHVVFGGEALETHRLEDWYARHGDDAPRLVNMYGITETTVHVTYAALDRETVRAARGSVIGEPIPDLDVYVLDGELRPVPEGATGELYVAGPGLARGYLGRPGLTAERFVADPFGAPGGRMYRTGDLACVLDDGSLGYLGRADSQVKIRGFRIELGEIEAALERHPGVERAAVVVREDRPGDQRLVAYAVPAAGTAPDTTGLRLHAAGVLPAHMVPAAVELLDALPLTANGKLDQRALPAPAAPAPAATPAPAEGTSRAATVGALFADVLGLPAVGAADDFFDLGGHSLLAAKLISRIRTELGVELAIGALFGNPTVTGIAALLGDADSAVPALRPEPRPETVPLSFAQSRLWFLNQVEGLSATYNVPLAIRLSGTLDREALDRALADVLARHESLRTIFPQTAGVPHQLVKPADDCRIGTTVVECRPEEQPERLRAALAQGFALETELPLRTLLFRTGPAEHTFLVVMHHIVADGWSVTPFTEDLATAYAARCEGREPGWPAQLPVQYADYSLWQRRVLGDERAPGSRMARQLAYWAEQLAGLPEELPLPADRPRPLAAGYGGGTVGGRMDTGLHTRLLRLGRDRGATLFMVLQAGLAALLTRLGAGEDIPLGTPVAGRGDEALDDLVGCFVNTLVLRTDTSGSPTFHELLDRVRTTDLAAYEHQDLPFDRLVEALNPPRSLARHPLFQVMLALREPAREVTGMPGLTARVESCDTDSSRFDLSFVFGEVTGADRAPGGVDCSLQYSSDLFDRETAQRLLARLVLLLEAAADAPDVPVGRLEILTPREREDLLEGWQGPRRELADTTAAQLFEAQAALVPDRTAAVFEGARLTYAELNARANRLARHLVAQGVGPEQVVALAVPRSLEMVVAMLAVFKAGAAYLPVDPDYPADRIRYMLEDARPAQVLTTAEAAHVLPDAVTPVLLDDPGTVARVADLPATDVTDGERLAPLVPAHPAYVIYTSGSTGRPKGVVVCHTGIPSLLANQIERCAVGPDNRVLQFATASFDAAFWDVAMALFTGGTLVLAPAWRLLPGPELSELAAAHDITHVTLPPSVLAMLPVEGGLPASTTIVVAGEATPADLVARWSRGRRMVNSYGPTEITVSCAISPPLDATGELPISPPSMNTRLHVLDGRLRLVPPGVPGELYVAGPGTARGYLGRPDLTAARFVADPFGPPGTRMYRTGDLARRRPDGRLEFLGRADDQVKIRGFRVELGEIEAALSSREDIAQAAVVVRAERPGDQRLVAYVTVAPGAAGPQDLRTWLASSLPDYMVPSIVVTLDALPLTQSGKIDRIALTARPVSWTTDTASYVAPGEGLERRIAQAWCAVLGLERVGAQDNFFDVGGHSLTLIALQKRLVDELGRPVPVVDLFAHPTVAALAAHLAAAEGNGEPAARRGNADRARQRAGLQHKAMARRAADRKGTQRNG
>emb|AEF33079.1 BGC0001039, pyrF, Polyketide synthase
MADDSQTVRDLDIAIVAMEGRFPGARDVAQFWANLVAGEESVRPVGDEEYLAAGGDPAALGDRYAVKAAAAMDDADLFDADFFGLRADEAETMDPQQRVFLEVCHHALEQSGHDPDRFDGVIGVYGGASQSRYYLSHVRPRLDESAEPLRAWTASMGNDPGVFATRVAYALNLTGPALTVQTACSTSLAAIHLACQDLLSYRCDVALAGGSSINPAAKRGYRHTPDGPFSPDGHVRAFDARAEGMVPGDATAVVVLKRLTDAVADGDRIRAVIKGTAVNNDGSRKVGFTAPSPLGQAEVVLAAHAAAEVDADTIGYVEAHGTGTPVGDPIEFAALTQAFAETTTRTGFCALGSVKTNIGHTDAAAGVVGLIKAALVVEHGTIPPTLHYTSPNPLIDLDSSPFHVNDRLTEWPAGPTPRRAGVSSFGIGGTNAHAVLEEPPAAPARGTGEGWVLLPWSARSAEAADRLGALLGDHLARTPDLALGDVAHTLRSGRRTFAHRRFAVCRDRDGAVAQLVAPGHAAPPADGPTERPVAFLFPGGGAQYDGMGRGLYETEPVFRETLDRCAAILEPVLGFDVRAALHRGEEGPRSSLLPGLVSTEYALATLLMSRGVRPQSLIGHSAGEYTAACLAGVMSLEDMLPLVAKRQWLLERAGGVAVSVRLGERDLDAYLTERLSLATVNAPALCTVSGPEEDVRELEARWDAEGVEYQRVHFPSAVHSWLLDSVLDDYAAALAEVTLRPPAIPFVSNVSGTWITDAEATSPDYWLRHTRRTVRFADGLTALRAGGEPVLVEVGPGRILTRCAQLQFGDAVPTVETMRHPRADQHDQQVLLTALGRLWQLGARLTWDGENRADEEEGQGGRRVPLPGYPFERKRYWLDEVRPAATASATASAAAAGRGAVRDLAEAERELRRSTDVSTVPARLREDFDRLAALRAAAFLRTAGVDTTAGRTYTPEDLVGRLRPAGPYRKLLDALLHMLRESGVLAREGDLLRFTGSGADAAEEARLTRSVTERHPSLAKDLELLDTCLAGCADVLRGDTDGTAVLTPDGRTDLTAGVLETHMDEGDFALYRTLLAEHVAELARAAGGRPFRILEAGAGRGRLTWTVAEALRGIPGVRYHVTDLGRSFVLEAEREAARRGIDFMSFGVLDIGQAVDPVALGGAFDVVLAFNVLHIPADLRECTRHVRRLLAPGGLLCALETVRMPWASELSVGLLPQWWAFADDLRRNSPILPADRWRELLVSEGFDEVRVLSDDRADQPLIPHALIVGRRPAASAAEPATAEPATARPTAGSARTPEETGTGRQPRPALGVAHRAPSTDTERVVARHWEELLRVDGIGADDNFFDLGGESLLALQLVTRLRDELGVELRVKKLMEKLTVAAMATEADALRGNADTAPRITPSARRGRRAG
>emb|AEF33080.1 BGC0001039, pyrG, Putative peptide synthetase
MPSASTSETQEPATDVRTAPEEAADVLEFPATYAQQGLWFFYRLNPHSAFYNVSMMHRLTGELDTAVLRSALNDVVQRHEALRTTFREHDGELRQVVADAVDIALPVHEAAGSAADRTAPHEVPAVREQLTGLIQAPFDLENGPLLRAALVRTAPADHLLVLSMHHIVVDGWSLGIFLRELAEAYRARRAGQAPQLPELAIQYGDYAEWQAEQLHGPALQDGLDYWRARLGGDLPELRLATDRPRPEARSFVGARFDFTFDEELTAGLREMCRAEGVTLYMVLFAGVSALLHRYTGQDDFILGTPMAGRDDAQTQPLIGSFVNTLPMRADLSGDPSFTRVLGRVREMSQGAYAHDDIPFEKIVQEVAPQRGIGANPLFQVTFALQNYELGGFELDGVHAERIAVEEGTARFDLEVHCWDDPDRLRGSFVYSTDLFDRATLERMAAHLTKVFEGALADPSRTIGELSLLTEDDHLVLDAVAGPDAGFDADATVPRLFAAQVTARPGATAVRAPGATLSYAELAAGVSALAARLRAAGLTPGARAGLHLDGPVDELVGTLAVLEAGGVCVPLNPSDDPALLRRSTRRTGLALLLTRGAAGDWADGLTAVDLDTAAPAGVGPDAAPAPVRPAGSAPALLLDVPGGPLVLDHAGLADRLARLAAAAALTTGDVVARHAPWGQERAVWEALLPVCHGASLAAVGGAGVPGDATVVIAADSDLSGILAADAPTLSPRALLCLASVPSPALVRRCHDRFGPAARWVYATSHAGPTGVAESAPTDAALLFAPLRAVRMLDARGATTPVGVPAEVYVGGSGLARPALGSGPVTWAAAGDTGRITADGKLEILARRPGTAVVSGVPVDLAEVTAAILAEQAVAEVTVVERRATAGHTELVGYAVRCGQVTSQRLVQAARAALPGGAALAAVVFVTALPRTPGGGVDTAALSELPVLDDELIGAWEQALSERGVPAVVVVAESDPAPAAEDFVDPRALGRDTAAESTPTGGAGTAGDSDVPAISSGGPALDPGAANLAEVLRRVAADPASGDLVYVSAQGEEDHQSYGELRDEASRVLGGLRALGTRPGDQVILQLADNRDFVTGLWACVLGGFVAVPLAVSPTYAEDTAATNKLAGAWTLLSGPLLLTDRTLAGPLRGLGERLGWQEPRLAVLDDLRDGPQATDWHDSRGDDLVLLLLTSGSTGRPKAVELRHRNVLARTAAARHVYELTQRDVSFNWMPLDHVGGIVMSHIRDVFVGCRQIQAPTQWVLADPLRWTAKMAEHRVTTTWAPNFAFGLIAERAAQLAGQDWDLGALRLIINGGEAIVPRVTRRFMAALAPLGLPATAMRPAWGMSETSSGEVDDRFDPATATDDDQFVCVGAPFPGFTMRIVDGDDAVVHEGVPGRLQVKGPAVTSGYHLNPEQNAESFTEDGWFETGDLAVLRDGKLTITGRAKDAIIINGHNFHSHELEECVEELDEVERSFTAACAVRTADSSTDELALFFCLKDGVADAEAISLIRAKLQREAGVHASYLVPVTRERIPKTEIGKIQRTLLRTQFEAGEFAAELRRTGAGTDDDTALPNWFHRPVWRRAADGPRPVAPAAGHTLLVADGHGLADALAELLRDRGERCTVLPAGAAHAAQAHGAVDRVVHLASCAPYQELPTGTQELAAAYREGPPALAELVGAVVRANPEGRPVALTVVATHSQWVREGDRVAPARGASTGVVKSVGQEYDWLRATHLDVEPQEPAELAQRILELLDAAGNEPEQALRGGERWVRRIERLPAAPSGTTGLRRGELVVVSGGLGGLAAETAAHLLSVHGVRLLLLGRTVLPPEEAWDEELASGGATAERIAVLRRLRALGEVHYAAADVTDAAAVRAAVRHAEERCSTQAATVIHLAGHFHEAPVTEAGEEDWAEVTRAKVLGAAVLHHLVKDRPGARFLSYSSVNGYFGGANVAGYAAANAFLDALAVHQSTGHGMRAQSLGWTMWDELGLSRGYALKALTEARGYRVLAPGQGVASVDVALRHGTPQVLIGLDHTAPWVAGRLQAPTAPLHRLVGYRTAGSADGRGDLGLPDRYGTRTDCEFAVVAELPVTESGEVDRRRLAEAGGAGAATAAADDRPHSAAEQAIAAIWCDLLGLAEVGVHDNFFDIGGHSLRAAMLLSRLRAELGVDLTIASLFENPTIAGLARQLDPMTAQDPLAVVLPLRREGAAAPLFCLHPGGGISWCYSGLLGGLPDRHPVYGIQARGLNGEEPLPATLDEMVDDYLGQVREIQPAGPYHFLGWSFGGVIAHAMATRLTAEGHRVGVLAMIDAWPADPELDPEFGDDLNVEKEMLGALLADAGYEGPVDEELTRAEALRILRSEGSPLGNLTEESITSLVAIATNNIKLRACELPPYDGDLLLFHADGDDRDADAVTRSWRRFSTGRIDNRPMPYGHNSIIHPKPLAEIGALVGERMADG
>emb|AEF33081.1 BGC0001039, pyrH, Putative MbtH-like protein
MTNPFDDPDGTYRVLANDEGQHCLWPDALDVPQGWHTLRGAGTRQESLDFIAGNWTDLRPASLAAGEDGAR
>emb|AEF33082.1 BGC0001039, pyrI, Cytochrome P450
MSDARTPVGVDLLNPDVYAVDNQPRLWRRLQDECPVGWHEPTPGVPGFWVLSRYADIMEVFKDTTTFSSARGNILGTLLAGGDPAGGQMLAVTDPPRHRDLRRILQGGFSARSMRRIADSVRTVARRLVAEAVERGGCDFVADIAARIPLEAICELLAVPVEDRARMLELTSTALDADSTPMEAARAQSDIMNYYAKLLPERRANPQDDAVSMLAAGAIDGRPLSEVEVFLNCYNLIIGGDETTRFSGAGGLLALIEHPDQWRLLKERPDVIDSAVEEIVRWTSPALHIARVATVDTTVRGTRIAAGDIVTLWIGAANRDEEVFEDPYAFDLARTPNKHMAYGFGPHFCLGGALARIEMQILFEELRDQVGSVSLAGEVEYSRSNFLTGVSRLPVALTPSTR
>emb|AEF33083.1 BGC0001039, pyrJ, Putative phenylalanine aminotransferase, EC:2.6.1.-
MPSTTSPRMRPALDAVPGYTPARVPDGTAPVHRLAANESPYPPLPGVLERLAVTAQDANRYPDFGCRELTAELAARLDVPAAHIAVGTGSVALAQQLIQITADPGDEVLFAWRSFEAYPVMTRLAGAVPVQVPLTADERHDLRAMARAVTERTRLVIVCNPNNPTGTVVGRAELEAFLDQVPADVLVVLDEAYVEFADDPDHPDGVELYRDRPNVCVLRTFSKAHGLAGLRVGYAVAHEPVAAALRTAAVPFGVSQLAQDAAVASLRAESAMRERVAALTAERARVVRELAAQGWTVAPTRANFVWLRLGDRTAEFADACAAAGVSVMAFPGDGARVSIGDAAANDAFLRCTSRFRTGGAAAQEQASRQAGE
>emb|AEF33084.1 BGC0001039, pyrK, Putative oxidoreductase
MTTAVAQDRFKDVMAGVGGPVTVVTAFDEGEPHGTTVTAFASLSLDPPMVTVALSENSSLLPRIIRSGRFGVNLLCASQEEPAARFARRDVDRFAGAHWYADNGLPRLAGCLGWVACDVAQAVRGGDHTLLLGAVTDAQQGTPEHPLIYVNRAFGMLLPGPGIMPAVTSRTVS
>emb|AEF33085.1 BGC0001039, pyrL, Dehydrogenase
MSERTITPRNRGFLFLDAHPAGCTRLVNDMWRSVAAGPAEALGEDAPVALVIGSSAGYGLAAAVTGLARVGIRGIGVSFEKAPTERRTGTAGWYRTAATAELAREAGREMLFLNGDAFSDGMKEQVADLIEQRFGRLDHLIYSVAAPRRTDPETGVTYASALKPIGGTARTRTLVFDEDGKPDVREVTTDPADEDEIAQTIAVMGGTDWERWVSHLAGRRLLADGFTTAALTYIGSPLTADIYRQGTIGAAKTHLEQTARALDARLGELCGGRAVTSVNGAAVTQSSTAIPGIALYTGLLRGVLGGRMVSPADQLSQLWDQLTGVRPLVTDDEGRVRLDTWELTAEVQAAVADRWRTATTDTITDLADLDWFRDSVRQLYGFSVPGIDYSAPVETDVPWPAG
>emb|AEF33087.1 BGC0001039, pyrM, Putative dehydrogenase
MSGPDVAVVGTGPNGLAAGVTLARAGLSVVLHEAADRFGGGLRTTPLFDDDVVHDICSAVHPMAAASRFFREFDLAARGVELLQPEIGYAHPLDGGRAALAHRDLDVTCDLLGPDGKRWRRLMEPLVAHSTGIVDLVLSGGRALPDDWAAPFLLAGRTLAHGTALARGRFATEEADALLAGVAAHAIGRLPSLASGAIAVLLGHLAHASGWPVPRGGSARIAEAMAADITAHGGTFHLGRTITDLRELAGARAVLLDTGVKGLLRIAGDRLPRRYARRLARFRYGPAAAKVDFLVSDAIPWSHPELGRAGTVHLGGTRAEVFRAESLTAAGVAVDDPFVLLVDPGAVDGTRVRPGRRPVYAYAHVPNGDDRDPVELVSGRIERYAPGFRDTVLAARGISGRQFEAYNPNYVGGDISSGAATLVQSILRPTAQLDPYRTPLPGVYLCSAATPPGPGVHGMSGHLAALSVLRREFGVTTPPRLGPDASNA
>emb|AEF33086.1 BGC0001039, pyrN, Esterase
MKFVMVPGGWHGGWVFDAVAAELRRAGHQVEAVTLAGLEPDGPADADRPPNLDTHIDQVAAIVDGSAAGPLALCGHSYGGMVIAGVADRLGHRLDQLVFIDAYVPEDGDSCWSLTSDHFRELFVAGSRADGRWVAVPDRFDPRARAHPLASFLQSVRLGGGPGHGFGRTYISGGAWLGNPFVALTERLREDSDWRVHEIPVGHDIARRDPSGLAAVLDALPAAGGRRSVGRAARALDTD
>emb|AEF33088.1 BGC0001039, pyrO, TetR family transcriptional regulator
MNSRNSDLWTAVGTKAALRELKQERAGHTRRQLLDAAARAFAEKGFPAVTLQDIADRAEVTKGAVYFHFKNKEAVAVAVTEEFYTQLPAVAEAVMDKQLPPLDTVTEFLLQTAVFLRDNPVAQAGARLQIERNLVNADMPTPFSGFTQLITELLARAQHENAWQPTADAAIIARVVVAAFFGSQHISWVERDRKDLTDRVREILDVVLPCHA
>emb|AEF33089.1 BGC0001039, pyrP, 3-dehydroquinate synthase
MKSAWIDLRGFAGELAAAVIEESAHLGVEAVVFDDPDLAAKIPPNLTKTAVVNGETPTTLIDRLVEVVDLLVVDHAIAEKFEGIRPGLRTGVLVRVLDEQTLDVACKVANRAEVTLVEFRQDPSKIPLEILLAAADQAKGSIVTVVEDIEDAKITIGVLERGSDGVLFTPKRVGEVTELVEATHGQASSLDLEPLEIVQLQHLGLGDRVCVDTCSHLRPNEGILLGSYSSGLMLVSSETHPLPYMPTRPFRVNAAALSTYTLTPGNRTQYLSELHCGSEILAVSTDGSVRTVIVGRIKMESRPMLRIEARTASGQLVDMVGQDDWHVRALGPGGSVHNFTELRKGDVILGHTMTDQRHVGYAIREFLHEQ
>emb|AEF33090.1 BGC0001039, pyrQ, Aspartokinase, EC:2.7.2.4
MALIVQKYGGTSVATPEKVIEAARQVRAAREEGHQVVVVVSAMGGATDGLLRLASAVTDLPVPRELDGLLSTGEAASAALLSLALNHQGVASRSFSGAQAGIRTDHRHGKATIVQVDPRRLREDLGRGMVPVVAGFQGESVLTGACTTLGRGGSDTTGVALAAALGADHCEIVTDVAGVYTADPRTVVGARRHTGLSYEEMAELAVSGAKVLAADSVDYARTHGVELKVRANSTATGPKTWVGHGRSAGGPTPGDSRTADGQGCPIAGVAGRSGLVRCVLRRISPDHVLRLLRELAEREIEVELRRYGNLGTEDAGDIALTLPEESAEELRELLADTDRGIHLDEAHWTSNLARLSVVGLGIGRRPYAPLHLLEALRSVDAARADVHVTSNRVSVLTGRSDLAEATQIVHDTFVSGPEMPAIHPVDPDDADTTWSLTAERGHLDVELPALAAAE
>emb|AEF33091.1 BGC0001039, pyrR, Cytochrome P450 family protein
MTTTPHFDPTSDGQLADPYPMYARLRGSCPVVHDPKLDVWVVSRHEDVARVLHDPGVFSSESAVRVAVGPEADEVKQVMAEGWSLTPNLTESDGEVHTRLRVAVNRVFTPRRVAELEPFVRATAEELIGRFAAAGEVDVIEGYAWPLPLMVMAQILGVPAGDVPRLRRWSHNWLRLSVGTGPAEERVEWARDVVEMQHYVMALLQEPGRVAQGGLIASLAADGDEHGLDTVELMRIVMNLIIAGHVTVTRAIGNGVVTLLEHPGQLAALRAGEASVEAMVEETLRYESPVQGLFRTVTEGTELGGRRLVPGERVMVHFGSANRDEHVITDADAFTLQNRPGRHQMAFGRGIHACLGASLARLQLRIAIPLLFDRLPGLRLGPADARVRERLVIARGFEELRLHWDVPQ
>emb|AEF33092.1 BGC0001039, pyrS, Choline dehydrogenase
MTYDVIVIGGGSAGCVLAARLSADPALSVLLLEAGPDFATLEDLPPEVADASYAPFTHDWGYRSVADEFGNEVPVPRGRLIGGSSAVNVCVAMRARPSDHQAWAEAAGPAWGYEQMLPLYQEMEHYPYGEPKYHGLGGPYRMTMPVAEDLGPHAAAVRQASADLGHPLVDDFNAPGAPGFAYTPLSAADGVRLSTAVGYLNPVRHRPNLEVRGETLVDRVLFDGTRATGVRLATGEEIPARHVVLSAGAYNSPAIALRSGIGDGADLAALGIDVVADLPGVGRNLTDHPAYWNIHVAKPPQDLAKSMFGSVLSVAVGEGEPDYDVQILPSAAVPTAGLPAAFVSPTENHPTGWDMVFFVSCVQPRSRGSVRLASRDPEDAPVIDLGLYTDADDAELVAGGVRLARRLARTEPLADLLVAERVPGPDVSDEDLAEAIRRAPAHYNHGSSTMRMGGPDDPAAVVDADGAVHGVQGLTVADASVFPAMPRVATNVPAIVVAERIAGVLRERLTTDN
>emb|AEF33093.1 BGC0001039, pyrT, Putative aldehyde dehydrogenase
MSTTEENVEVLHTRWSSKDDADRFTVENPATGKPLVVIQGAGADQVDQAVEAAYDAHFAWKARTPRERGKYLWKVAQVIREHADEIAALESSDNGKPVTQARQFDLEGAATVFELFASLCEVMPGQVRDSGSMLDVTVREPFGVIGAIVPFNWPPLHTAGKIAPALAAGNAVVIKPPEQAPLSVLRTVELIQSVLPDDVVHAVPGPGAVGARLAGHKLVGKVSFTGAPTTGQAIIRTASENLTPTLLELGGKNALVIFDDADLDSALRWAVEGGYFNQGEACTASSRVLVHADLHDEVARRLAAAVSRLKVGNGADAGTHVGPLVTEAQRRRVLDYLEIGVGEGATIAAQAPLPTDPELADGYYVPPTLFTGVTPDMRIAKEEIFGPVVCLIPFRDEEEAVRIANGTDFGLVAGVFTRDSERALRFSRELRAGVVFVNHYNRSFTGSPFGGVGASGYGREHALETLQEYSFSRTLRLTSGRGEVPRWAPSLEVVDAE
