# Supplementary material for: Assessing in silico the recruitment and functional spectrum of bacterial enzymes from secondary metabolism
Source: BMC Evol Biol. 2017 Jan 26;17:36. doi: 10.1186/s12862-017-0886-2 (PMC5270213; doi:10.1186/s12862-017-0886-2)
Supplement: Additional file 5: — 1005 multiple Fasta files (one per BGC that comprises enzymes) containing the sequences of the data set enzymes SM*. The BGC are named according to MIBiG nomenclature. (ZIP 6333 kb) [file 12862_2017_886_MOESM5_ESM.zip › BGC103.fa]

>emb|CAE46843.1 BGC0000103, mlsB, Type I modular polyketide synthase
MIFGDAHQNCRGGRVLGDAVAVVGMSCRVPGASDPDALWALLRDGISVVDEIPSARWNLDGLVAHRLTDEQRSALRHGAFLDDVEGFDAAFFGINPSEAGSMDPQQRLMLELTWAALEDARIVPEHLSGSSSGVFTGAMSDDYTTAVTYRAAMTAHTFAGTHRSLIANRVSYTLGLRGPSLVIDTGQSSSLVAVHVAMESLRREETSLAIAGGIHLNLSLAAALSAAHFGALSPDGRCYTFDARANGYVRGEGGGVVVLKRLNDALADGNHIYCVIRGSSVNNDGATQDLTAPGVDGQRQALLQAYERAEIDPSEVQYVELHGTGTRLGDPTEAHSLHSVFGTSTVPRSPLLVGSIKTNIGHLEGAAGILGLIKTALAVHHRQLPPSLNYTVPNPKIPLEQLGLRVQTTLSEWPDLDKPLTAGVSSFSMGGTNAHLILQQPPTPDTTQTPNPTTGSDPAVGSDPAVGVLVWPLSARSAPGLSAQAARLYQHLSAHPDLDPIDVAHSLATTRSHHPHRATITTSIEHHSENNHDTTDALAALHALANNGTHPLLSRGLLTPQGPGKTVFVFPGQGSQYPGMGADLYRQFPVFAHALDEVAAALNPHLDVALLEVMFSQQDTAMAQLLDQTFYAQPALFALGTALHRLFTHAGIHPDYLLGHSIGELTAAYAAGVLSLQDAATLVTSRGRLMQSCTPGGTMLALQASEAEVQPLLEGLDHAVSIAAINGATSIVLSGDHDSLEQIGEHFITQDRRTTRLQVSHAFHSPHMDPILEQFRQIAAQLTFSAPTLPILSNLTGQIARHDQLASPDYWTQQLRNTVRFHDTVAALLGAGEQVFLELSPHPVLTQAITDTVEQAGGGGAAVPALRKDRPDAVAFAAALGQLHCHGISPSWNVLYCQARPLTLPTYAFQHQRYWLLPTAGDFSGANTHAMHPLLDTATELAENRGWVFTGRISPRTQPWLNEHAVESAVLFPNTGFVELALHVADRAGYSSVNELIVHTPLLLAGHDTADLQITVTDTDDMGRQSLNIHSHPHIGHDNTTTGDEQPEWVLHASAVLTAQTTDHNHLPLTPVPWPPPGTAAIEVDDFYDDLAAQGYNYGPTFQGVQRIWRDHATPDVIYAEVELPEDTDIDGYGIHPALFDAALHPLLALTQPPTNDTDDTNTADTGDQVRLPYAFTGISLHATHATRLRVRLTRTGADAITVHTSDTTGAPVAIIDSLITRPLTTATGSAPATTAAGLLHLSWPPHPDTTTDTDTDTDALRYQVIAEPTQQLPRYLHDLHTSTDLHTSTTEADVVVWPVPVPSNEELQAHQASDTAVSSRIHTLTRQTLTVVQDWLTHPDTTGTRLVIVTRHGVSTSAHDPVPDLAHAAVWGLIRSAQNEHPGRFTLLDTDDNTNSDTLTTALTLPTRENQLAIRRDTIHIPRLTRHSSDGALTAPVVVDPEGTVLITGGTGTLGALFAEHLVSAHGVRHLLLTSRRGPQAHGATDLQQRLTDLGAHVTITACDISDPEALAALVNSVPTQHRLTAVVHTAAVLADTPVTELTGDQLDQVLAPKIDAAWQLHQLTYEHNLSAFIMFSSMAGMIGSPGQGNYAAANTALDALADYRHRLGLPATSLAWGYWQTHTGLTAHLTDVDLARMTRLGLMPIATSHGLALFDAALATGQPVSIPAPINTHTLARHARDNTLAPILSALITTPRRRAASAATDLAARLNGLSPQQQQQTLATLVAAATATVLGHHTPESISPATAFKDLGIDSLTALELRNTLTHNTGLNLSSTLIFDHPTPHAVAEHLLEQIPGIGALVPAPVVIAAGRTEEPVAVVGMACRFPGGVASADQLWDLVIAGRDVVGNFPADRGWDVEGLFDPDPDAVGKTYTRYGAFLDDAAGFDAGFFGISPREARAMDPQQRLLLEVCWEALETAGIPAHTLAGTSTGVFVGAWAQSYGATNSDDAEGYAMTGGATSVMSGRIAYTLGLEGPAITVDTACSSSLVAIHLACQSLRNNESQLALAGGVTVMSTPAVFTEFSRQRGLAPDGRCKAFAATADGTGWGEGAAVLVLERLSEARRNNHPVLAIVAGSAINQDGASNGLTAPHGPSQQRVINQALANAGLTHDQVDAVEAHGTGTTLGDPIEASALHATYGHHHTPDQPLWLGSIKSNIGHTQAAAGAAGVVKMIQAITHATLPATLHVDQPSPHIDWSSGTVRLLTEPIQWPNTDHPRTAAVSSFGISGTNAHLILQQPPTPNPTQTPEDCSPAQSPCATITDAGTGLSFVPWVISAKSAEALSAQASRLLTRLDDDPVVDAIDLGWSLIATRSMFEHRAVVVGADRHQLQRGLAELASGNLGADVVVGRARAAGETVMVFPGQGSQRLGMGAQLYEQFPVFAAAFDDVVDALDQYLRLPLRQVMWGDDEGLLNSTEFAQPSLFAVEVALFALLRFWGVVPDYVIGHSVGELAAAQVAGVLSLQDAAKLVSARGRLMQALPAGGAMVAVAASQHEVEPLLVEGVDIAALNAPGSVVISGDQAAVRLIANRLADRGYRAHELAVSHAFHSSLMEPMLEEFARLASEIVVEQPQIPLISNVTGQLANADYGSAGYWVDHIRRPVRFADSVASLEAMGASCFIEVGPASGLGAAIEQSLKSAEPTVSVSALSTDKPESVAVLRAAARLSTSGIPVDWQSVFDGRSTQTVNLPTYAFQRQRFWLDANRIGQGDPASQPQAQNVESRFWEAVEREDVDGLADSIGVTASAMQTVLPALSSWRRAERTQSELDSWRYQVTWLSSPATPSSITLSGIWLLIVPSELAKTDPVIGCAAALEAHGALVTIITIFEPDFNRSLMGASLKDIGSHISGVISFLGIHGSEFSDSGAVKTLNLVQAMGDVHLDVPLWCLTQGAVSISADDLIRCSSAALVWGLGRVVALEHPGSWGGLVDLPESPDDAAWERLCALLAQPTDEDQFAIRPSGVFLRRLIHAPATTTSKSSTAWAPRGTVLITGGTGALGAHVARWLAHKYESVDLLLTSRRGMAADGATELVDDLRTAGASVTVHACDVTDRTSVEAAIAGKSLDAVFHLAGRHQPTLLTELEDESFSDELAPKVHGAQVLSDITSNLTLSAFVMFSSVAGIWGGKSQGAYAAANAFLDSLAEKRRTLGLPATSVAWGLWAGGGMGDRPSASGLNLIGLKSMSADLAVQALSDAIDRPQATLTVASVNWDRFYPTFALARPRPFLHEITEVMAYRESMRSSSASTATLLTSKLAGLTATEQRAVTRKLVLDQAASVLGYASTESLDTHESFKDLGFDSLTALELRDHLQTATGLNLSSTLIFDHPTPHAVAEHLLEQIPGIGALVPAPVVIAAGRTEEPVAVVGMACRFPGGVASADQLWDLVIAGRDVVGNFPADRGWDVEGLFDPDPDAVGKTYTRYGAFLDDAAGFDAGFFGISPREARAMDPQQRLLLEVCWEALETAGIPAHTLAGTSTGVFVGAWAQSYGATNSDDAEGYAMTGGATSVMSGRIAYTLGLEGPAITVDTACSSSLVAIHLACQSLRNNESQLALAGGVTVMSTPAVFTEFSRQRGLAPDGRCKAFAATADGTGWGEGAAVLVLERLSEARRNNHPVLAIVAGSAINQDGASNGLTAPHGPSQQRVINQALANAGLTHDQVDAVEAHGTGTTLGDPIEASALHATYGHHHTPDQPLWLGSIKSNIGHTQAAAGAAGVVKMIQAITHATLPATLHVDQPSPHIDWSSGTVRLLTEPIQWPNTDHPRTAAVSSFGISGTNAHLILQQPPTPNPTQTPEDCSPAQSPCATITDAGTGLSFVPWVISAKSAEALSAQASRLLTRLDDDPVVDAIDLGWSLIATRSMFEHRAVVVGADRHQLQRGLAELASGNLGADVVVGRARAAGETVMVFPGQGSQRLGMGAQLYEQFPVFAAAFDDVVDALDQYLRLPLRQVMWGDDEGLLNSTEFAQPSLFAVEVALFALLRFWGVVPDYVIGHSVGELAAAQVAGVLSLQDAAKLVSARGRLMQALPAGGAMVAVAASQHEVEPLLVEGVDIAALNAPGSVVISGDQAAVRLIANRLADRGYRAHELAVSHAFHSSLMEPMLEEFARLASEIVVEQPQIPLISNVTGQLANADYGSAGYWVDHIRRPVRFADSVASLEAMGASCFIEVGPASGLGAAIEQSLKSAEPTVSVSALSTDKPESVAVLRAAARLSTSGIPVDWQSVFDGRSTQTVNLPTYAFQRQRFWLDANRIGQGDPASQPQAQNVESRFWEAVEREDVDGLADSIGVTASAMQTVLPALSSWRRAERTQSELDSWRYQVTWLSSPATPSSITLSGIWLLIVPSELAKTDPVIGCAAALEAHGALVTIITIFEPDFNRSLMGASLKDIGSHISGVISFLGIHGSEFSDSGAVKTLNLVQAMGDVHLDVPLWCLTQGAVSISADDLIRCSSAALVWGLGRVVALEHPGSWGGLVDLPESPDDAAWERLCALLAQPTDEDQFAIRPSGVFLRRLIHAPATTTSKSSTAWAPRGTVLITGGTGALGAHVARWLAHKYESVDLLLTSRRGMAADGATELVDDLRTAGASVTVHACDVTDRTSVEAAIAGKSLDAVFHLAGRHQPTLLTELEDESFSDELAPKVHGAQVLSDITSNLTLSAFVMFSSVAGIWGGKSQGAYAAANAFLDSLAEKRRTLGLPATSVAWGLWAGGGMGDRPSASGLNLIGLKSMSADLAVQALSDAIDRPQATLTVASVNWDRFYPTFALARPRPFLHEITEVMAYRESMRSSSASTATLLTSKLAGLTATEQRAVTRKLVLDQAASVLGYASTESLDTHESFKDLGFDSLTALELRDHLQTATGLNLSSTLIFDHPTPHAVAEHLLEQIPGIGALVPAPVVIAAGRTEEPVAVVGMACRFPGGVASADQLWDLVIAGRDVVGNFPADRGWDVEGLFDPDPDAVGKTYTRYGAFLDDAAGFDAGFFGISPREARAMDPQQRLLLEVCWEALETAGIPAHTLAGTSTGVFVGAWAQSYGATNSDDAEGYAMTGGAISVMSGRIAYTLGLEGPAITVDTACSSSLVAIHLACQSLRNNESQLALTGGVTVMSTPAIFTEFSRQRGLAPDGRCKAFAATADGTGWGEGAAVLVLERLSEARRNNHPVLAIVAGSAINQDGASNGLTAPHGPSQQRVINQALANAGLTHDQVDAVEAHGTGTTLGDPIEASALHATYGHHHTPDQPLWLGSIKSNIGHTQAAAGAAGVVKMIQAITHATLPATLHVDQPSPHIDWSSGTVRLLTEPIQWPNTDHPRTAAVSSFGISGTNAHLILQQPPTPDTTQTPNTTTGSDPAVGSDPAVGVLVWPLSARSAPGLSAQAARLYQHLSAHPDLDPIDVAHSLATTRSHHPHRATITTSIEHHSENNHDTTDALAALHALANNGTHPLLSRGLLTPQGPGKTVFVFPGQGSQYPGMGADLYRQFPVFAHALDACDAALQPFTGWSVLAVLHDEPEAPSLERVDVVQPVLFSVMVSLAALWRWAGITPDAVIGHSQGEIAAAHVAGALTLPEAAAVVALRSRVLTDLAGAGAMASVLSPEEPLTQLLARWDGKITVAAVNGPASAVVSGDTTAITELLITCEHENIDARAIPVDYPSHSPYMEHIRHQFLDELPELTPRPSTIAMYSTVDGEPHDTAYDTTTMTADYWYRNIRNTVRFHDTVAALLGAGEQVFLELSPHPVLTQAITDTVEQAGGGGAAVPALRKDRPDAVAFAAALGQLHCHGISPSWNVLYCQARPLTLPTYAFQHQRYWLLPTAGDFSGANTHAMHPLLDTATELAENRGWVFTGRISPRTQPWLNEHAVESAVLFPGTGFVELALHVADRAGYSSVNELIVHTPLLLAGHDTADLQITVTDTDDMGRQSLNIHSRPHIGHDNTTTGDEQPEWVLHASAVLTAQTTDHNHLPLTPVPWPPPGTAAIEVDDFYDDLAAQGYNYGPTFQGVQRIWRDHATPDVIYAEVELPEDTDIDGYGIHPALFDAALHPLLALTQPPTNDTDDTNTADTGDQVRLPYAFTGISLHATHATRLRVRLTRTGADAITVHTSDTTGAPVAIIDSLITRPLTTATGSAPATTAAGLLHLSWPPHPDTTTDTDTDTDALRYQVIAEPTQQLPRYLHDLHTSTDLHTSTTEADVVVWPVPVPSNEELQAHQASDTAVSSRIHTLTRQTLTVVQDWLTHPDTTGTRLVIVTRHGVSTSAHDPVPDLAHAAVWGLIRSAQNEHPGRFTLLDTDDNTNSDTLTTALTLPTRENQLAIRRDTIHIPRLTRHSSDGALTAPVVVDPEGTVLITGGTGTLGALFAEHLVSAHGVRHLLLTSRRGPQAHGATDLQQRLTDLGAHVTITACDISDPEALAALVNSVPTQHRLTAVVHTAAVLADTPVTELTGDQLDQVLAPKIDAAWQLHQLTYEHNLSAFIMFSSMAGMIGSPGQGNYAAANTALDALADYRHRLGLPATSLAWGYWQTHTGLTAHLTDVDLARMTRLGLMPIATSHGLALFDAALATGQPVSIPAPINTHTLARHARDNTLAPILSALITTPRRRAASAATDLAARLNGLSPQQQQQTLATLVAAATATVLGHHTPESISPATAFKDLGIDSLTALELRNTLTHNTGLDLPPTLIFDHPTPHAVAEHLLEQIPGIGALVPAPVVIAAGRTEEPVAVVGMACRFPGGVASADQLWDLVIAGRDVVGNFPADRGWDVEGLFDPDPDAVGKTYTRYGAFLDDAAGFDAGFFGISPREARAMDPQQRLLLEVCWEALETAGIPAHTLAGTSTGVFAGAWAQSYGATNSDDAEGYAMTGGSTSVMSGRIAYTLGLEGPAITVDTACSSSLVAIHLACQSLRNNESQLALAGGVTVMSTPAVFTEFSRQRGLAPDGRCKAFAATADGTGFGEGAAVLVLERLSEARRNNHPVLAIVAGSAINQDGASNGLTAPHGPSQQRVINQALANAGLTHDQVDAVEAHGTGTTLGDPIEASALHATYGHHHTPDQPLWLGSIKSNIGHTQAAAGAAGVVKMIQAITHATLPATLHVDQPSPHIDWSSGTVRLLTEPIQWPNTDHPRTAAVSSFGISGTNAHLILQQPPTPDTTQTPNPTTGSDPAVGSDPAVGVLVWPLSARSAPGLSAQAARLYQHLSAHPDLDPIDVAHSLATTRSHHPHRATITTSIEHHSENNHDTTDALAALHALANNGTHPLLSRGLLTPQGPGKTVFVFPGQGSQYPGMGADLYRQFPVFAHALDEVAAALNPHLDVALLEVMFSQQDTAMAQLLDQTFYAQPALFALGTALHRLFTHAGIHPDYLLGHSIGELTAAYAAGVLSLQDAATLVTSRGRLMQSCTPGGTMLALQASEAEVQPLLEGLDHAVSIAAINGATSIVLSGDHDSLEQIGEHFITQDRRTTRLQVSHAFHSPHMDPILEQFRQIAAQLTFSAPTLPILSNLTGQIARHDQLASPDYWTQQLRNTVRFHDTVAALLGAGEQVFLELSPHPVLTQAITDTVEQAGGGGAAVPALRKDRPDAVAFAAALGQLHCHGISPSWNVLYCQARPLTLPTYAFQHQRYWLLPTAGDFSGANTHAMHPLLDTATELAENRGWVFTGRISPRTQPWLNEHAVESAVLFPGTGFVELALHVADRAGYSSVNELIVHTPLLLAGHDTADLQITVTDTDDMGRQSLNIHSRPHIGHDNTTTGDEQPEWVLHASAVLTAQTTDHNHLPLTPVPWPPPGTAAIEVDDFYDDLAAQGYNYGPTFQGVQRIWRDHATPDVIYAEVELPEDTDIDGYGIHPALFDAALHPLLALTQPPTNDTDDTNTADTGDQVRLPYAFTGISLHATHATRLRVRLTRTGADAITVHTSDTTGAPVAIIDSLITRPLTTATGSAPATTAAGLLHLSWPPHPDTTTDTDTDTDALRYQVIAEPTQQLPRYLHDLHTSTDLHTSTTEADVVVWPVPVPSNEELQAHQASDTAVSSRIHTLTRQTLTVVQDWLTHPDTTGTRLVIVTRHGVSTSAHDPVPDLAHAAVWGLIRSAQNEHPGRFTLLDTDDNTNSDTLTTALTLPTRENQLAIRRDTIHIPRLTRHSSDGALTAPVVVDPEGTVLITGGTGTLGALFAEHLVSAHGVRHLLLTSRRGPQAHGATDLQQRLTDLGAHVTITACDISDPEALAALVNSVPTQHRLTAVVHTAAVLADTPVTELTGDQLDQVLAPKIDAAWQLHQLTYEHNLSAFIMFSSMAGMIGSPGQGNYAAANTALDALADYRHRLGLPATSLAWGYWQTHTGLTAHLTDVDLARMTRLGLMPIATSHGLALFDAALATGQPVSIPAPINTHTLARHARDNTLAPILSALITTPRRRAASAATDLAARLNGLSPQQQQQTLATLVAAATATVLGHHTPESISPATAFKDLGIDSLTALELRNTLTHNTGLDLPPTLIFDHPTPHAVAEHLLEQIPGIGALVPAPVVIAAGRTEEPVAVVGMACRFPGGVASADQLWDLVIAGRDVVGNFPADRGWDVEGLFDPDPDAVGKTYTRYGAFLDDAAGFDAGFFGISPREARAMDPQQRLLLEVCWEALETAGIPAHTLAGTSTGVFAGAWAQSYGATNSDDAEGYAMTGGATSVMSGRIAYTLGLEGPAITVDTACSSSLVAIHLACQSLRNNESQLALAGGVTVMSTPAVFTEFSRQRGLAPDGRCKAFAATADGTGFGEGAAVLVLERLSEARRNNHPVLAIVAGSAINQDGASNGLTAPHGPSQQRVINQALANAGLTHDQVDAVEAHGTGTTLGDPIEASALHATYGHHHTPDQPLWLGSIKSNIGHTQAAAGAAGVVKMIQAITHATLPATLHVDQPSPHIDWSSGTVRLLTEPIQWPNTDHPRTAAVSSFGISGTNAHLILQQPPTPDTTQTPNTTTGSDPAVGSDPAVGVLVWPLSARSAPGLSAQAARLYQHLSAHPDLDPIDVAHSLATTRSHHPHRATITTSIEHHSENNHDTTDALAALHALANNGTHPLLSRGLLTPQGPGKTVFVFPGQGSQYPGMGADLYRQFPVFAHALDACDAALQPFTGWSVLAVLHDEPEAPSLERVDVVQPVLFSVMVSLAALWRWAGITPDAVIGHSQGEIAAAHVAGALTLPEAAAVVALRSRVLTDLAGAGAMASVLSPEEPLTQLLARWDGKITVAAVNGPASAVVSGDTTAITELLITCEHENIDARAIPVDYPSHSPYMEHIRHQFLDELPELTPRPSTIAMYSTVDGEPHDTAYDTTTMTADYWYRNIRNTVRFHDTVAALLGAGEQVFLELSPHPVLTQAITDTVEQAGGGGAAVPALRKDRPDAVAFAAALGQLHCHGISPSWNVLYCQARPLTLPTYAFQHQRYWLLPTAGDFSGANTHAMHPLLDTATELAENRGWVFTGRISPRTQPWLNEHAVESAVLFPGTGFVELALHVADRAGYSSVNELIVHTPLLLAGHDTADLQITVTDTDDMGRQSLNIHSHPHIGHDNTTTGDEQPEWVLHASAVLTAQTTDHNHLPLTPVPWPPPGTAAIEVDDFYDDLAAQGYNYGPTFQGVQRIWRDHATPDVIYAEVELPEDTDIDGYGIHPALFDAALHPLLALTQPPTNDTDDTNTADTGDQVRLPYAFTGISLHATHATRLRVRLTRTGADAITVHTSDTTGAPVAIIDSLITRPLTTATGSAPATTAAGLLHLSWPPHPDTTTDTDTDTDALRYRVIAEPTQQLPRYLHDLHTSTDLHTSTTEADVVVWPVPVPSNEELQAHQASDTAVSSRIHTLTRQTLTVVQDWLTHPDTTGTRLVIVTRHGVSTSAHDPVPDLAHAAVWGLIRSAQNEHPGRFTLLDTDDNTNSDTLTTALTLPTRENQLAIRRDTIHIPRLTRHSSDGALTAPVVVDPEGTVLITGGTGTLGALFAEHLVSAHGVRHLLLTSRRGPQAHGATDLQQRLTDLGAHVTITACDISDPEALAALVNSVPTQHRLTAVVHTAAVLADTPVTELTGDQLDQVLAPKIDAAWQLHQLTYEHNLSAFIMFSSMAGMIGSPGQGNYAAANTALDALADYRHRLGLPATSLAWGYWQTHTGLTAHLTDVDLARMTRLGLMPIATSHGLALFDAALATGQPVSIPAPINTHTLARHARDNTLAPILSALITTPRRRAASAATDLAARLNGLSPQQQQQTLATLVAAATATVLGHHTPESISPATAFKDLGIDSLTALELRNTLTHNTGLDLPPTLIFDHPTPHAVAEHLLEQIPGIGALVPAPVVIAAGRTEEPVAVVGMACRFPGGVASADQLWDLVIAGRDVVGNFPADRGWDVEGLFDPDPDAVGKTYTRYGAFLDDAAGFDAGFFGISPREARAMDPQQRLLLEVCWEALETAGIPAHTLAGTSTGVFAGAWAQSYGATNSDDAEGYAMTGGATSVMSGRIAYTLGLEGPAITVDTACSSSLVAIHLACQSLRNNESQLALAGGVTVMSTPAVFTEFSRQRGLAPDGRCKAFAATADGTGFGEGAAVLVLERLSEARRNNHPVLAIVAGSAINQDGASNGLTAPHGPSQQRVINQALANAGLTHDQVDAVEAHGTGTTLGDPIEASALHATYGHHHTPDQPLWLGSIKSNIGHTQAAAGAAGVVKMIQAITHATLPATLHVDQPSPHIDWSSGTVRLLTEPIQWPNTDHPRTAAVSSFGISGTNAHLILQQPPTPDTTQTPNTTTGSDPAVGSDPAVGVLVWPLSARSAPGLSAQAARLYQHLSAHPDLDPIDVAHSLATTRSHHPHRATITTSIEHHSENNHDTTDALAALHALANNGTHPLLSRGLLTPQGPGKTVFVFPGQGSQYPGMGADLYRQFPVFAHALDACDAALQPFTGWSVLAVLHDEPEAPSLERVDVVQPVLFSVMVSLAALWRWAGITPDAVIGHSQGEIAAAHVAGALTLPEAAAVVALRSRVLTDLAGAGAMASVLSPEEPLTQLLARWDGKITVAAVNGPASAVVSGDTTAITELLITCEHENIDARAIPVDYPSHSPYMEHIRHQFLDELPELTPRPSTIAMYSTVDGEPHDTAYDTTTMTADYWYRNIRNTVRFHDTVAALLGAGEQVFLELSPHPVLTQAITDTVEQAGGGGAAVPALRKDRPDAVAFAAALGQLHCHGISPSWNVLYCQARPLTLPTYAFQHQRYWLLPTAGDFSGANTHAMHPLLDTATELAENRGWVFTGRISPRTQPWLNEHAVESAVLFPGTGFVELALHVADRAGYSSVNELIVHTPLLLAGHDTADLQITVTDTDDMGRQSLNIHSRPHIGHDNTTTGDEQPEWVLHASAVLTAQTTDHNHLPLTPVPWPPPGTAAIEVDDFYDDLAAQGYNYGPTFQGVQRIWRDHATPDVIYAEVELPEDTDIDGYGIHPALFDAALHPLLALTQPPTNDTDDTNTADTGDQVRLPYAFTGISLHATHATRLRVRLTRTGADAITVHTSDTTGAPVAIIDSLITRPLTTATGSAPATTAAGLLHLSWPPHPDTTTDTDTDTDALRYQVIAEPTQQLPRYLHDLHTSTDLHTSTTEADVVVWPVPVPSNEELQAHQASDTAVSSRIHTLTRQTLTVVQDWLTHPDTTGTRLVIVTRHGVSTSAHDPVPDLAHAAVWGLIRSAQNEHPGRFTLLDTDDNTNSDTLTTALTLPTRENQLAIRRDTIHIPRLTRHSSDGALTAPVVVDPEGTVLITGGTGTLGALFAEHLVSAHGVRHLLLTSRRGPQAHGATDLQQRLTDLGAHVTITACDISDPEALAALVNSVPTQHRLTAVVHTAAVLADTPVTELTGDQLDQVLAPKIDAAWQLHQLTYEHNLSAFIMFSSMAGMIGSPGQGNYAAANTALDALADYRHRLGLPATSLAWGYWQTHTGLTAHLTDVDLARMTRLGLMPIATSHGLALFDAALATGQPVSIPAPINTHTLARHARDNTLAPILSALITTPRRRAASAATDLAARLNGLSPQQQQQTLATLVAAATATVLGHHTPESISPATAFKDLGIDSLTALELRNTLTHNTGLDLPPTLIFDHPTPHAVAEHLLEQIPGIGALVPAPVVIAAGRTEEPVAVVGMACRFPGGVASADQLWDLVIAGRDVVGNFPADRGWDVEGLFDPDPDAVGKTYTRYGAFLDDAAGFDAGFFGISPREARAMDPQQRLLLEVCWEALETAGIPAHTLAGTSTGVFAGAWAQSYGATNSDDAEGYAMTGGATSVMSGRIAYTLGLEGPAITVDTACSSSLVAIHLACQSLRNNESQLALAGGVTVMSTPAVFTEFSRQRGLAPDGRCKAFAATADGTGFGEGAAVLVLERLSEARRNNHPVLAIVAGSAINQDGASNGLTAPHGPSQQRVINQALANAGLTHDQVDAVEAHGTGTTLGDPIEASALHATYGHHHTPDQPLWLGSIKSNIGHTQAAAGAAGVVKMIQAITHATLPATLHVDQPSPHIDWSSGTVRLLTEPIQWPNTDHPRTAAVSSFGISGTNAHLILQQPPTPDTTQTPNTTTGSDPAVGSDPAVGVLVWPLSARSAPGLSAQAARLYQHLSAHPDLDPIDVAHSLATTRSHHPHRATITTSIEHHSENNHDTTDALAALHALANNGTHPLLSRGLLTPQGPGKTVFVFPGQGSQYPGMGADLYRQFPVFAHALDEVAAALNPHLDVALLEVMFSQQDTAMAQLLDQTFYAQPALFALGTALHRLFTHAGIHPDYLLGHSIGELTAAYAAGVLSLQDAATLVTSRGRLMQSCTPGGTMLALQASEAEVQPLLEGLDHAVSIAAINGATSIVLSGDHDSLEQIGEHFITQDRRTTRLQVSHAFHSPHMDPILEQFRQIAAQLTFSAPTLPILSNLTGQIARHDQLASPDYWTQQLRNTVRFHDTVAALLGAGEQVFLELSPHPVLTQAITDTVEQAGGGGAAVPALRKDRPDAVAFAAALGQLHCHGISPSWNVLYCQARPLTLPTYAFQHQRYWLLPTAGDFSGANTHAMHPLLDTATELAENRGWVFTGRISPRTQPWLNEHAVESAVLFPGTGFVELALHVADRAGYSSVNELIVHTPLLLAGHDTADLQITVTDTDDMGRQSLNIHSRPHIGHDNTTTGDEQPEWVLHASAVLTAQTTDHNHLPLTPVPWPPPGTAAIEVDDFYDDLAAQGYNYGPTFQGVQRIWRDHATPDVIYAEVELPEDTDIDGYGIHPALFDAALHPLLALTQPPTNDTDDTNTADTGDQVRLPYAFTGISLHATHATRLRVRLTRTGADAITVHTSDTTGAPVAIIDSLITRPLTTATGSAPATTAAGLLHLSWPPHPDTTTDTDTDTDALRYQVIAEPTQQLPRYLHDLHTSTDLHTSTTEADVVVWPVPVPSNEELQAHQASDTAVSSRIHTLTRQTLTVVQDWLTHPDTTGTRLVIVTRHGVSTSAHDPVPDLAHAAVWGLIRSAQNEHPGRFTLLDTDDNTNSDTLTTALTLPTRENQLAIRRDTIHIPRLTRHSSDGALTAPVVVDPEGTVLITGGTGTLGALFAEHLVSAHGVRHLLLTSRRGPQAHGATDLQQRLTDLGAHVTITACDISDPEALAALVNSVPTQHRLTAVVHTAAVLADTPVTELTGDQLDQVLAPKIDAAWQLHQLTYEHNLSAFIMFSSMAGMIGSPGQGNYAAANTALDALADYRHRLGLPATSLAWGYWQTHTGLTAHLTDVDLARMTRLGLMPIATSHGLALFDAALATGQPVSIPAPINTHTLARHARDNTLAPILSALITTPRRRAASAATDLAARLNGLSPQQQQQTLATLVAAATATVLGHHTPESISPATAFKDLGIDSLTALELRNTLTHNTGLDLPPTLIFDHPTPHALTQHLHTRLTQSHTPVGPIASLLSHAIDEGKFRAGADLLMAASNLNQSFSNMAELNQLPAVTDIADASPDGLLTLICISTSENEYARLAAANIHSLTFAEIAAPGFYDAQLPNSIETSAEALATAITGAYANTSIVLVAHSIVCELAQATMTRLQDADIDLVGLVLLDPLEGTNSTEDYVETVLTRIEHINAPRVGVDGYLAALGRYLQFHEDRRIPIPETRHMTLHSDTKIDRAQTPMNLLQDEAALTALKIGNWMNDVGVALSVNLE
>emb|CAE46844.1 BGC0000103, MUP033c, Putative transposase
MVLMVSVVPLADPGVCWGRSWRIIVTLVCIGDLEGLGRGQRVGKLHRRRPRPGDKWHLAEVLVKVNGITRCLWRAIDQDGNVSDVLVRSRRNAKRHLLSAIDSRTEMADRFAVGYEVTVLDAAA
>emb|CAE46845.1 BGC0000103, MUP034c, Putative transposase
MAMDFQFDFTTDSKAVKIASMVDEHIRESLLNIVERSITAERLIAGLEWVFAAAGGPPKVLRMDNGPELISQALRQFCDRKVGLCYIQPRTPWNNATSNRSTTGYEGTASTAAAGPTHSKTAWSWTISTTNTIIGIVTPHWVTCPPRSRLPDAATLIAPWPIALWPVRSNDICVKGTRL
>emb|CAE46846.1 BGC0000103, MUP035, Putative transposase
MGRSSRAIIGGVDTHAATHHGAVIDSRGRLLADAEYPASGRGYAAMLTWMRSKGNLTKVGVEGTGAYGAGLARYLHEQGVEVLEVPRPDRRIRRQRGKSDPIDAEAAARTVLAGRASGASKLVDGPIEAIRMLRVARSDAVKAKTAAVNALRAMLITTHQDANGATLRSFSGLLEHLATLTRNDVNFTHTTNPIPMLATPPPTNNAPLTSSEPPSPSPAPRSHQRQPTKPQNPQVNS
>emb|CAE46847.1 BGC0000103, MUP036c, Probable transposase for the insertion element IS2606
MMTKTVVAVQPSQNHEDEAGAVAAIDVPSSRDVDELEVARELVRQAREAGVGLTGPGGLLKAMTKTVIEIALDEELSEHLGYDRHDRAGYGSGNSRNGTRSKTVLTDACGSIEIDVPRDRAGTFEPKIVEKRQRRLTDVDEVVLSLYARGLTTGEISAHFAHIYDAAVSKDTVSRIADCVLEEMTAWHTRPLERVYAAVFIDALHVKIRDGQVGPRPVYAAVGVDLAGHRDVLGMWAGEGDGESAKYWLAVLTELKNRGVADIFFLVCDGLKGLPDSVSAVFPDTVVQTCIIHLIRGTFRYAGRQHHTAIARALKPIYTAVNAAAAAEALDAFDTEWGHRYPAAIRLWRNAWNEFIPFLDYDTEIRKVICSTNAIESLNARYRRAIRARGHFPTEQSALKCLYLVTRSLDPTGTGQKRWTMRWKPALNAFAITFADRMPGSETT
>emb|CAE46848.1 BGC0000103, MUP037, Putative transposase
MNATNASTGEIYEAMDWLLARQDAIEKQLAAKHLAASVNPSRMALFDLSSSWMTGQCCDLAARGYSRDGKKGLPQIEYGLLTDPAGRPVAIRVFAGNTADPAAFTDIVEVVRERFGLDRLVLVGDRGMITSARIAALRELNNDPDTATGFGWITALRAPAIAKLAGDDGPLQLSLFDTQDLATITHPDYPSERLIACRNPLLATQRARKRAELLTVTEAALAPIIAAVACGRLAGAGRIGVKVGKVLAKFKMAKHFHLDITDTTLTVTRDQTKIDAEAALDGIYVLRTSVTANELDPAAVVVSYKNLANVERDFRSIKTDDLDLRPIHHRLDDRVKAHILIAMLACYLVWHLRKAWAPMTYTDENPPARENPVTPAEGTTSPGSTPRKRDTTLFANSKPWATTSPSTERPDRSPSKRTSRQSSRQVNKFTDASSAKRNVSTPAVGAQSGNL
>emb|CAE46849.1 BGC0000103, MUP038c, Possible thioesterase
MIVWPEVVSTVVDVDGVAMSALVAEPDQEPKAVILALHGGATNARYFDCPGHRALSLLHTGAAAGFTVVALDRPGYGSSAGDPDAMNRPHQRAALAYGALDRILAQRPRGAGVFIMGHSNGCELAMWMATETRGAELLGIELAGTGWHYQPEAREILTTATGEHRWVGLYDLLWHPQRLYPPEVLNAAIISSSAPAYEEQMMADWTRRTFLELVPAVRVPVHFSIAQHEKVWQRDSSALDEIAVLFSGAPRFILHEQPEAGHNISLGHTAGDYHTTVLSFVQQCLAERLANAQQDVDLAAE
>emb|CAE46850.1 BGC0000103, mlsA2, Type I modular polyketide synthase
MVSTEENLRVYLKQVITDLHQMQARLRKIEKQRSERVAVVGMACRFPGGVASADQLWDLVIAGRDVVGNFPADRGWDVEGLFDPDPDAVGKTYTRYGAFLDDAAGFDAGFFGISPREARAMDPQQRLLLEVCWEALETAGIPAHTLAGTSTGVFVGAWAQSYGATNSDGAEGYAMTGGSTSVMSGRIAYTLGLEGPAITVDTACSSSLVAIHLACQSLRNNESQLALAGGVTVMSTPAVFTEFSRQRGLAPDGRCKAFAATADGTGWGEGAAVLVLERLSEARRNNHPVLAIVAGSAINQDGASNGLTAPHGPSQQRVINQALANAGLTHDQVDAVEAHGTGTTLGDPIEASALHATYGHHHTPDQPLWLGSIKSNIGHTQAAAGAAGVVKMIQAITHATLPATLHVDQPSPHIDWSSGTVRLLTEPIQWPNTDHPRTAAVSSFGISGTNAHLILQQPPTPDTTQTPNTTTGSDPAVGSDSAVGSDPAVGVLVWPLSARSAPGLSAQAARLYQHLSAHPDLDPIDVAHSLATTRSHHPHRATITTSIEHHSENNHDTTDALAALHALANNGTHPLLSRGLLTPQGPGKTVFVFPGQGSQYPGMGADLYRQFPVFAHALDEVAAALNPHLDVALLEVMFSQQDTAMAQLLDQTFYAQPALFALGTALHRLFTHAGIHPDYLLGHSIGELTAAYAAGVLSLQDAATLVTSRGRLMQSCTPGGTMLALQASEAEVQPLLEGLDHAVSIAAINGATSIVLSGDHDSLEQIGEHFITQDRRTTRLQVSHAFHSPHMDPILEQFRQIAAQLTFSAPTLPILSNLTGQIARHDQLASPDYWTQQLRNTVRFHDTVAALLGAGEQVFLELSPHPVLTQAITDTVEQAGGGGAAVPALRKDRPDAVAFAAALGQLHCHGISPSWNVLYCQARPLTLPTYAFQHQRYWLLPTAGDFSGANTHAMHPLLDTATELAENRGWVFTGRISPRTQPWLNEHAVESAVLFPGTGFVELALHVADRAGYSSVNELIVHTPLLLAGHDTADLQITVTDTDDMGRQSLNIHSHPHIGHDNTTTGDEQPEWVLHASAVLTAQTTDHNHLPLTPVPWPPPGTAAIEVDDFYDDLAAQGYNYGPTFQGVQRIWRDHATPDVIYAEVELPEDTDIDGYGIHPALFDAALHPLLALTQPPTNDTDDTNTADTGDQVRLPYAFTGISLHATHATRLRVRLTRTGADAITVHTSDTTGAPVAIIDSLITRPLTTATGSAPATTAAGLLHLSWPPHPDTTTDTDTDTDALRYQVIAEPTQQLPRYLHDLHTSTDLHTSTTEADVVVWPVPVPSNEELQAHQASDTAVSSRIHTLTRQTLTVVQDWLTHPDTTGTRLVIVTRHGVSTSAHDPVPDLAHAAVWGLIRSAQNEHPGRFTLLDTDDNTNSDTLTTALTLPTRENQLAIRRDTIHIPRLTRTAVLTPPDSGPWRLDTTGKGDLANLALLPTAHTALASGQIRIDVRAAGLNFHDVVVALGLIPDDGFGGEAAGVISEIGPDVYGFAVGDAVTGMTVSGAFAPSTVADHRMVMTIPARWSFPQAASIPVVFLTAYIALAEISGLSRGQRVLIHAGTGGVGMAAIQLAHHLGAEVFATASAAKWSTLEALGVPRDHIASSRTLDFSNAFLDATNGAGVDVVLNCLSGEFVEASLALLPRGGHFVEIGKTDIRDTEVIAATHPGVIYRALDLLSVSPDHIQRTLAQLSPLFATDTLKPLPTTNYSIYQAISALRDMSQARHTGKIVLTAPVVVDPEGTVLITGGTGTLGALFAEHLVSAHGVRHLLLTSRRGPQAHGATDLQQRLTDLGAHVTITACDISDPEALAALVNSVPTQHRLTAVVHTAAVLADTPVTELTGDQLDQVLAPKIDAAWQLHQLTYEHNLSAFIMFSSMAGMIGSPGQGNYAAANTALDALADYRHRLGLPATSLAWGYWQTRTGVTAHLTDVDLARMTRLGLMPIATSHGLALFDAALATGQPVSIPAPINTHTLARHARDNTLTPILSALITTPRRRAASAATDLAARLNGLSPQQQQQTLATLVAAATATVLGHHTPESISPATAFKDLGIDSLTALELRNTLTHNTGLDLPPTLIFDHPTPHALTQHLHTRLTQSHTPVGPIASLLSHAIDEGKFRAGADLLMAASNLNQSFSNMAELNQLPAVTDIADASPDGLLTLICISTSENEYARLAAANIHSLTFAEIAAPGFYDAQLPNSIETSAEALATAITGAYANTSIVLVAHSIVCELAQATMTRLQDADIDLVGLVLLDPLEGTNSTEDYVETVLTRIEHINAPRVGVDGYLAALGRYLQFHEDRRIPIPETRHMTLHSDTKIDRAQTPMNLLQDEAALTALKIGNWMNDTGSIAVTLRDGPVFLGRARSVNMR
>emb|CAE46851.1 BGC0000103, mlsA1, Type I modular polyketide synthase
MIFGDAHQNCRGGRVLGDAVAVVGMSCRVPGASDPDALWALLRDGISVVDEIPSARWNLDGLVAHRLTDEQRSALRHGAFLDDVEGFDAAFFGINPSEAGSMDPQQRLMLELTWAALEDARIVPEHLSGSSSGVFTGAMSDDYTTAVTYRAAMTAHTFAGTHRSLIANRVSYTLGLRGPSLVIDTGQSSSLVAVHVAMESLRREETSLAIAGGIHLNLSLAAALSAAHFGALSPDGRCYTFDARANGYVRGEGGGVVVLKRLNDALADGNHIYCVIRGSSVNNDGATQDLTAPGVDGQRQALLQAYERAEIDPSEVQYVELHGTGTRLGDPTEAHSLHSVFGTSTVPRSPLLVGSIKTNIGHLEGAAGILGLIKTALAVHHRQLPPSLNYTVPNPKIPLEQLGLRVQTTLSEWPDLDKPLTAGVSSFSMGGTNAHLILQQPPTPDTTQTPNPTTGSDPAVGSDPAVGVLVWPLSARSAPGLSAQAARLYQHLSAHPDLDPIDVAHSLATTRSHHPHRATITTSIEHHSENNHDTTDALAALHALANNGTHPLLSRGLLTPQGPGKTVFVFPGQGSQYPGMGADLYRQFPVFAHALDEVAAALNPHLDVALLEVMFSQQDTAMAQLLDQTFYAQPALFALGTALHRLFTHAGIHPDYLLGHSIGELTAAYAAGVLSLQDAATLVTSRGRLMQSCTPGGTMLALQASEAEVQPLLEGLDHAVSIAAINGATSIVLSGDHDSLEQIGEHFITQDRRTTRLQVSHAFHSPHMDPILEQFRQIAAQLTFSAPTLPILSNLTGQIARHDQLASPDYWTQQLRNTVRFHDTVAALLGAGEQVFLELSPHPVLTQAITDTVEQAGGGGAAVPALRKDRPDAVAFAAALGQLHCHGISPSWNVLYCQARPLTLPTYAFQHQRYWLLPTAGDFSGANTHAMHPLLDTATELAENRGWVFTGRISPRTQPWLNEHAVESAVLFPNTGFVELALHVADRAGYSSVNELIVHTPLLLAGHDTADLQITVTDTDDMGRQSLNIHSHPHIGHDNTTTGDEQPEWVLHASAVLTAQTTDHNHLPLTPVPWPPPGTAAIEVDDFYDDLAAQGYNYGPTFQGVQRIWRDHATPDVIYAEVELPEDTDIDGYGIHPALFDAALHPLLALTQPPTNDTDDTNTADTGDQVRLPYAFTGISLHATHATRLRVRLTRTGADAITVHTSDTTGAPVAIIDSLITRPLTTATGSAPATTAAGLLHLSWPPHPDTTTDTDTDTDALRYQVIAEPTQQLPRYLHDLHTSTDLHTSTTEADVVVWPVPVPSNEELQAHQASDTAVSSRIHTLTRQTLTVVQDWLTHPDTTGTRLVIVTRHGVSTSAHDPVPDLAHAAVWGLIRSAQNEHPGRFTLLDTDDNTNSDTLTTALTLPTRENQLAIRRDTIHIPRLTRHSSDGALTAPVVVDPEGTVLITGGTGTLGALFAEHLVSAHGVRHLLLTSRRGPQAHGATDLQQRLTDLGAHVTITACDISDPEALAALVNSVPTQHRLTAVVHTAAVLADTPVTELTGDQLDQVLAPKIDAAWQLHQLTYEHNLSAFIMFSSMAGMIGSPGQGNYAAANTALDALADYRHRLGLPATSLAWGYWQTHTGLTAHLTDVDLARMTRLGLMPIATSHGLALFDAALATGQPVSIPAPINTHTLARHARDNTLAPILSALITTPRRRAASAATDLAARLNGLSPQQQQQTLATLVAAATATVLGHHTPESISPATAFKDLGIDSLTALELRNTLTHNTGLNLSSTLIFDHPTPHAVAEHLLEQIPGIGALVPAPVVIAAGRTEEPVAVVGMACRFPGGVASADQLWDLVIAGRDVVGNFPADRGWDVEGLFDPDPDAVGKTYTRYGAFLDDAAGFDAGFFGISPREARAMDPQQRLLLEVCWEALETAGIPAHTLAGTSTGVFVGAWAQSYGATNSDDAEGYAMTGGATSVMSGRIAYTLGLEGPAITVDTACSSSLVAIHLACQSLRNNESQLALAGGVTVMSTPAVFTDFSRQRGLAPDGRCKAFAATADGTGWGEGAAVLVLERLSEARRNNHPVLAIVAGSAINQDGASNGLTAPHGPSQQRVINQALANAGLTHDQVDAVEAHGTGTTLGDPIEAGALHATYGHHHTPDQPLWLGSIKSNIGHTQAAAGAAGVVKMIQAITHATLPATLHVDQPSPHIDWSSGTVRLLTEPIQWPNTDHPRTAAVSSFGISGTNAHLILQQPPTPDTTQTPNPTTGSDPAVGSDSAVGSDPAVGVLVWPLSARSAPGLSAQAARLYQHLSAHPDLDPIDVAHSLATTRSHHPHRATITTSIEHHSENNHDTTDALAALHALANNGTHPLLSRGLLTPQGPGKTVFVFPGQGSQYPGMGADLYRQFPVFAHALDEVAAALNPHLDVALLEVMFSQQDTAMAQLLDQTFYAQPALFALGTALHRLFTHAGIHPDYLLGHSIGELTAAYAAGVLSLQDAATLVTSRGRLMQSCTPGGTMLALQASEAEVQPLLEGLDHAVSIAAINGATSIVLSGDHDSLEQIGEHFITQDRRTTRLQVSHAFHSPHMDPILEQFRQIAAQLTFSAPTLPILSNLTGQIARHDQLASPDYWTQQLRNTVRFHDTVAALLGAGEQVFLELSPHPVLTQAITDTVEQAGGGGAAVPALRKDRPDAVAFAAALGQLHCHGISPSWNVLYCQARPLTLPTYAFQHQRYWLLPTAGDFSGANTHAMHPLLDTATELAENRGWVFTGRISPRTQPWLNEHAVESAVLFPNTGFVELALHVADRAGYSSVNELIVHTPLLLAGHDTADLQITVTDTDDMGRQSLNIHSRPHIGHDNTTTGDEQPEWVLHASAVLTAQTTDHNHLPLTPVPWPPPGTAAIEVDDFYDDLAAQGYNYGPTFQGVQRIWRDHATPDVIYAEVELPEDTDIDGYGIHPALFDAALHPLLALTQPPTNDTDDTNTADTGDQVRLPYAFTGISLHATHATRLRVRLTRTGADAITVHTSDTTGAPVAIIDSLITRPLTTATGSAPATTAAGLLHLSWPPHPDTTTDTDTDTDALRYQVIAEPTQQLPRYLHDLHTSTDLHTSTTEADVVVWPVPVPSNEELQAHQASDTAVSSRIHTLTRQTLTVVQDWLTHPDTTGTRLVIVTRHGVSTSAHDPVPDLAHAAVWGLIRSAQNEHPGRFTLLDTDDNTNSDTLTTALTLPTRENQLAIRRDTIHIPRLTRHSSDGALTAPVVVDPEGTVLITGGTGTLGALFAEHLVSAHGVRHLLLTSRRGPQAHGATDLQQRLTDLGAHVTITACDISDPEALAALVNSVPTQHRLTAVVHTAAVLADTPVTELTGDQLDQVLAPKIDAAWQLHQLTYEHNLSAFIMFSSMAGMIGSPGQGNYAAANTALDALADYRHRLGLPATSLAWGYWQTHTGLTAHLTDVDLARMTRLGLMPIATSHGLALFDAALATGQPVSIPAPINTHTLARHARDNTLAPILSALITTPRRRAASAATDLAARLNGLSPQQQQQTLATLVAAATATVLGHHTPESISPATAFKDLGIDSLTALELRNTLTHNTGLNLSSTLIFDHPTPHAVAEHLLEQIPGIGALVPAPVVIAAGRTEEPVAVVGMACRFPGGVASADQLWDLVIAGRDVVGNFPADRGWDVEGLFDPDPDAVGKTYTRYGAFLDDAAGFDAGFFGISPREARAMDPQQRLLLEVCWEALETAGIPAHTLAGTSTGVFVGAGAQSYGATNSDDAEGYAMTGGATSVMSGRIAYTLGLEGPAITVDTACSSSLVAIHLACQSLRNNESQLALAGGVTVMSTPAIFTEFSRQRGLAPDGRCKAFAATADGTGWGEGAAVLVLERLSEARRNNHPVLAIVAGSAINQDGASNGLTAPHGPSQQRVINQALANAGLTHDQVDAVEAHGTGTTLGDPIEAGALHATYGHHHTPDQPLWLGSIKSNIGHTQAAAGAAGVVKMIQAITHATLPATLHVDQPSPHIDWSSGTVRLLTEPIQWPNTDHPRTAAVSSFGISGTNAHLILQQPPTPDTTQTPNPTTGSDPAVGSDSAVGSDPAVGVLVWPLSARSAPGLSAQAARLYQHLSAHPDLDPIDVAHSLATTRSHHPHRATITTSIEHHSENNHDTTDALAALHALANNGTHPLLSRGLLTPQGPGKTVFVFPGQGSQYPGMGADLYRQFPVFAHALDACDAALQPFTGWSVLAVLHDEPEAPSLERVDVVQPVLFSVMVSLAALWRWAGITPDAVIGHSQGEIAAAHVAGALTLPEAAAVVALRSRVLTDLAGAGAMASVLSPEEPLTQLLARWDGKITVAAVNGPASAVVSGDTTAITELLITCEHENIDARAIPVDYPSHSPYMEHIRHQFLDELPELTPRPSTIAMYSTVDGEPHDTAYDTTTMTADYWYRNIRNTVRFHDTVAALLGAGEQVFLELSPHPVLTQAITDTVEQAGGGGAAVPALRKDRPDAVAFAAALGQLHCHGISPSWNVLYCQARPLTLPTYAFQHQRYWLLPTAGDFSGANTHAMHPLLDTATELAENRGWVFTGRISPRTQPWLNEHAVESAVLFPGTGFVELALHVADRAGYSSVNELIVHTPLLLAGHDTADLQITVTDTDDMGRQSLNIHSRPHIGHDNTTTGDEQPEWVLHASAVLTAQTTDHNHLPLTPVPWPPPGTAAIEVDDFYDDLAAQGYNYGPTFQGVQRIWRDHATPDVIYAEVELPEDTDIDGYGIHPALFDAALHPLLALTQPPTNDTDDTNTADTGDQVRLPYAFTGISLHATHATRLRVRLTRTGADAITVHTSDTTGAPVAIIDSLITRPLTTATGSAPATTAAGLLHLSWPPHPDTTTDTDTDTDALRYQVIAEPTQQLPRYLHDLHTSTDLHTSTTEADVVVWPVPVPSNEELQAHQASDTAVSSRIHTLTRQTLTVVQDWLTHPDTTGTRLVIVTRHGVSTSAHDPVPDLAHAAVWGLIRSAQNEHPGRFTLLDTDDNTNSDTLTTALTLPTRENQLAIRRDTIHIPRLTRTAVLTPPDSGPWRLDTTGKGDLANLALLPTAHTALASGQIRIDVRAAGLNFHDVVVALGLIPDDGFGGEAAGVISEIGPDVYGFAVGDAVTGMTVSGAFAPSTVADHRMVMTIPARWSFPQAASIPVVFLTAYIALAEISGLSRGQRVLIHAGTGGVGMAAIQLAHHLGAEVFATASAAKWSTLEALGVPRDHIASSRTLDFSNAFLDATNGAGVDVVLNCLSGEFVEASLALLPRGGHFVEIGKTDIRDTEVIAATHPGVIYRALDLLSVSPDHIQRTLAQLSPLFATDTLKPLPTTNYSIYQAISALRDMSQARHTGKIVLTAPVVVDPEGTVLITGGTGTLGALFAEHLVSAHGVRHLLLTSRRGPQAHGATDLQQRLTDLGAHVTITACDISDPEALAALVNSVPTQHRLTAVVHTAVVLADTPVTELTGDQLDQVLAPKIDAAWQLHQLTYEHNLSAFIMFSSMAGMIGSPGLGNYAAANTALDALADYRHRLGLPATSLAWGYWQTRTGLTAHLTDVDLARMTRLGLMPIATSHGLALFDAALATGQPVSIPAPINTHTLARHARDNTLAPILSALITTPRRRAASAATDLAARLNGLSPQQQQQTLATLVAAATATVLGHHTPESISPATAFKDLGIDSLTALELRNTLTHNTGLNLSSTLIFDHPTPHAVAEHLLEQIPGIGALVPAPVVIAAGRTEEPVAVVGMACRFPGGVASADQLWDLVIAGRDVVGNFPADRGWDVEGLFDPDPDAVGKTYTRYGAFLDDAAGFDAGFFGISPREARAMDPQQRLLLEVCWEALETAGIPAHTLAGTSTGVFVGAGAQSYGATNSDGAEGYAMTGGAISVMSGRIAYTLGLEGPAITVDTACSSSLVAIHLACQSLRNNESQLALAGGVTVMSTPAIFTEFSRQRGLAPDGRCKAFAATADGTGFGEGAAVLVLERLSEARRNNHPVLAIVAGSAINQDGASNGLTAPHGPSQQRVINQALANAGLTHDQVDAVEAHGTGTTLGDPIEASALHATYGHHHTPDQPLWLGSIKSNIGHTQAAAGAAGVVKMIQAITHATLPATLHVDQPSPHIDWSSGTVRLLTEPIQWPNTDHPRTAAVSSFGISGTNAHLILQQPPTPDTTQTPNTTTGSDPAVGSDSAVGSDPAVGVLVWPLSARSAPGLSAQAARLYQHLSAHPDLDPIDVAHSLATTRSHHPHRATITTSIEHHSENNHDTTDALAALHALANNGTHPLLSRGLLTPQGPGKTVFVFPGQGSQYPGMGADLYRQFPVFAHALDACDAALQPFTGWSVLAVLHDEPEAPSLERVDVVQPVLFSVMVSLAALWRWAGITPDAVIGHSQGEIAAAHVAGALTLPEAAAVVALRSRVLTDLAGAGAMASVLSPEEPLTQLLARWDGKITVAAVNGPASAVVSGDTTAITELLITCEHENIDARAIPVDYPSHSPYMEHIRHQFLDELPELTPRPSTIAMYSTVDGEPHDTAYDTTTMTADYWYRNIRNTVRFHDTVAALLGAGEQVFLELSPHPVLTQAITDTVEQAGGGGAAVPALRKDRPDAVAFAAALGQLHCHGISPSWNVLYCQARPLTLPTYAFQHQRYWLLPTAGDFSGANTHAMHPLLDTATELAENRGWVFTGRISPRTQPWLNEHAVESAVLFPGTGFVELALHVADRAGYSSVNELIVHTPLLLAGHDTADLQITVTDTDDMGRQSLNIHSRPHIGHDNTTTGDEQPEWVLHASAVLTAQTTDHNHLPLTPVPWPPPGTAAIEVDDFYDDLAAQGYNYGPTFQGVQRIWRDHATPDVIYAEVELPEDTDIDGYGIHPALFDAALHPLLALTQPPTNDTDDTNTADTGDQVRLPYAFTGISLHATHATRLRVRLTRTGADAITVHTSDTTGAPVAIIDSLITRPLTTATGSAPATTAAGLLHLSWPPHPDTTTDTDTDTDALRYRVIAEPTQQLPRYLHDLHTSTDLHTSTTEADVVVWPVPVPSNEELQAHQASDTAVSSRIHTLTRQTLTVVQDWLTHPDTTGTRLVIVTRHGVSTSAHDPVPDLAHAAVWGLIRSAQNEHPGRFTLLDTDDNTNSDTLTTALTLPTRENQLAIRRDTIHIPRLTRHSSDGALTAPVVVDPEGTVLITGGTGTLGALFAEHLVSAHGVRHLLLTSRRGPQAHGATDLQQRLTDLGAHVTITACDISDPEALAALVNSVPTQHRLTAVVHTAAVLADTPVTELTGDQLDQVLAPKIDAAWQLHQLTYEHNLSAFIMFSSMAGMIGSPGQGNYAAANTALDALADYRHRLGLPATSLAWGYWQTHTGLTAHLTDVDLARMTRLGLMPIATSHGLALFDAALATGQPVSIPAPINTHTLARHARDNTLAPILSALITTPRRRAASAATDLAARLNGLSPQQQQQTLATLVAAATATVLGHHTPESISPATAFKDLGIDSLTALELRNTLTHNTGLDLPPTLIFDHPTPTALTQHLHTRLTTGALVPAPVVIAAGRTEEPVAVVGMACRFPGGVASADQLWDLVIAGRDVVGNFPADRGWDVEGLFDPDPDAVGKTYTRYGAFLDDAAGFDAGFFGISPREARAMDPQQRLLLEVCWEALETAGIPAHTLAGTSTGVFVGAWAQSYGATNSDDAEGYAMTGGAISVMSGRIAYTLGLEGPAITVDTACSSSLVAIHLACQSLRNNESQLALAGGVTVMSTPAVFTDFSRQRGLAPDGRCKAFAATADGTGFGEGAAVLVLERLSEARRNNHPVLAIVAGSAINQDGASNGLTAPHGPSQQRVINQALANAGLTHDQVDAVEAHGTGTTLGDPIEAGALHATYGHHHTPDQPLWLGSIKSNIGHTQAAAGAAGVVKMIQAITHATLPATLHVDQPSPHIDWSSGTVRLLTEPIQWPNTDHPRTAAVSSFGISGTNAHLILQQPPTPDTTQTPNTTTGSDPAVGSDPAVGVLVWPLSARSAPGLSAQAARLYQHLSAHPDLDPIDVAHSLATTRSHHPHRATITTSIEHHSENNHDTTDALAALHALANNGTHPLLSRGLLTPQGPGKTVFVFPGQGSQYPGMGADLYRQFPVFAHALDACDAALQPFTGWSVLAVLHDEPEAPSLERVDVVQPVLFSVMVSLAALWRWAGITPDAVIGHSQGEIAAAHVAGALTLPEAAAVVALRSRVLTDLAGAGAMASVLSPEEPLTQLLARWDGKITVAAVNGPASAVVSGDTTAITELLITCEHENIDARAIPVDYPSHSPYMEHIRHQFLDELPELTPRPSTIAMYSTVDGEPHDTAYDTTTMTADYWYRNIRNTVRFHDTVAALLGAGEQVFLELSPHPVLTQAITDTVEQAGGGGAAVPALRKDRPDAVAFAAALGQLHCHGISPSWNVLYCQARPLTLPTYAFQHQRYWLLPTAGDFSGANTHAMHPLLDTATELAENRGWVFTGRISPRTQPWLNEHAVESAVLFPGTGFVELALHVADRAGYSSVNELIVHTPLLLAGHDTADLQITVTDTDDMGRQSLNIHSHPHIGHDNTTTGDEQPEWVLHASAVLTAQTTDHNHLPLTPVPWPPPGTAAIEVDDFYDDLAAQGYNYGPTFQGVQRIWRDHATPDVIYAEVELPEDTDIDGYGIHPALFDAALHPLLALTQPPTNDTDDTNTADTGDQVRLPYAFTGISLHATHATRLRVRLTRTGADAITVHTSDTTGAPVAIIDSLITRPLTTATGSAPATTAAGLLHLSWPPHPDTTTDTDTDTDALRYQVIAEPTQQLPRYLHDLHTSTDLHTSTTEADVVVWPVPVPSNEELQAHQASDTAVSSRIHTLTRQTLTVVQDWLTHPDTTGTRLVIVTRHGVSTSAHDPVPDLAHAAVWGLIRSAQNEHPGRFTLLDTDDNTNSDTLTTALTLPTRENQLAIRRDTIHIPRLTRTAVLTPPDSGPWRLDTTGKGDLANLALLPTAHTALASGQIRIDVRAAGLNFHDVVVALGLIPDDGFGGEAAGVISEIGPDVYGFAVGDAVTGMTVSGAFAPSTVADHRMVMTIPARWSFPQAASIPVVFLTAYIALAEISGLSRGQRVLIHAGTGGVGMAAIQLAHHLGAEVFATASAAKWSTLEALGVPRDHIASSRTLDFSNAFLDATNGAGVDVVLNCLSGEFVEASLALLPRGGHFVEIGKTDIRDTEVIAATHPGVIYRALDLLSVSPDHIQRTLAQLSPLFATDTLKPLPTTNYSIYQAISALRDMSQARHTGKIVLTAPVVVDPEGTVLITGGTGTLGALFAEHLVSAHGVRHLLLTSRRGPQAHGATDLQQRLTDLGAHVTITACDISDPEALAALVNSVPTQHRLTAVVHTAAVLADTPVTELTGDQLDQVLAPKIDAAWQLHQLTYEHNLSAFIMFSSMAGMIGSPGQGNYAAANTALDALADYRHRLGLPATSLAWGYWQTHTGLTAHLTDVDLARMTRLGLMPIATSHGLALFDAALATGQPVSIPAPINTHTLARHARDNTLAPILSALITTPRRRAASAATDLAARLNGLSPQQQQQTLATLVAAATATVLGHHTPESISPATAFKDLGIDSLTALELRNTLTHNTGLNLSSTLIFDHPTPHAVAEHLLEQIPGIGALVPAPVVIAAGRTEEPVAVVGMACRFPGGVASADQLWDLVIAGRDVVGNFPADRGWDVEGLFDPDPDAVGKTYTRYGAFLDDAAGFDAGFFGISPREARAMDPQQRLLLEVCWEALETAGIPAHTLAGTSTGVFVGAGAQSYGATNSDDAEGYAMTGGATSVMSGRIAYTLGLEGPAITVDTACSSSLVAIHLACQSLRNNESQLALAGGVTVMSTPAVFTEFSRQRGLAPDGRCKAFAATADGTGFGEGAAVLVLERLSEARRNNHPVLAIVAGSAINQDGASNGLTAPHGPSQQRVINQALANAGLTHDQVDAVEAHGTGTTLGDPIEAGALHATYGHHHTPDQPLWLGSIKSNIGHTQAAAGAAGVVKMIQAITHATLPATLHVDQPSPHIDWSSGTVRLLTEPIQWPNTDHPRTAAVSSFGISGTNAHLILQQPPTPNPTQTPEDCSPAQSPCATITDAGTGLSFVPWVISAKSAEALSAQASRLLTRLDDDPVVDAIDLGWSLIATRSMFEHRAVVVGADRHQLQRGLAELASGNLGADVVVGRARAAGETVMVFPGQGSQRLGMGAQLYEQFPVFAAAFDDVVDALDQYLRLPLRQVMWGDDEGLLNSTEFAQPSLFAVEVALFALLRFWGVVPDYVIGHSVGELAAAQVAGVLSLQDAAKLVSARGRLMQALPAGGAMVAVAASQHEVEPLLVEGVDIAALNAPGSVVISGDQAAVRLIANRLADRGYRAHELAVSHAFHSSLMEPMLEEFARLASEIVVEQPQIPLISNVTGQLANADYGSAGYWVDHIRRPVRFADSVASLEAMGASCFIEVGPASGLGAAIEQSLKSAEPTVSVSALSTDKPESVAVLRAAARLSTSGIPVDWQSVFDGRSTQTVNLPTYAFQRQRFWLDANRIGQGDPASQPQAQNVESRFWEAVEREDVDGLADSIGVTASAMQTVLPALSSWRRAERTQSELDSWRYQVTWLSSPATPSSITLSGIWLLIVPSELAKTDPVIGCAAALEAHGALVTIITIFEPDFNRSLMGASLKDIGSHISGVISFLGIHGSEFSDSGAVKTLNLVQAMGDVHLDVPLWCLTQGAVSISADDLIRCSSAALVWGLGRVVALEHPGSWGGLVDLPESPDDAAWERLCALLAQPTDEDQFAIRPSGVFLRRLIHAPATTTSKSSTAWAPRGTVLITGGTGALGAHVARWLAHKYESVDLLLTSRRGMAADGATELVDDLRTAGASVTVHACDVTDRTSVEAAIAGKSLDAVFHLAGRHQPTLLTELEDESFSDELAPKVHGAQVLSDITSNLTLSAFVMFSSVAGIWGGKSQGAYAAANAFLDSLAEKRRTLGLPATSVAWGLWAGGGMGDRPSASGLNLIGLKSMSADLAVQALSDAIDRPQATLTVASVNWDRFYPTFALARPRPFLHEITEVMAYRESMRSSSASTATLLTSKLAGLTATEQRAVTRKLVLDQAASVLGYASTESLDTHESFKDLGFDSLTALELRDHLQTATGLNLSSTLIFDHPTPHAVAEHLLEQIPGIGALVPAPVVIAAGRTEEPVAVVGMACRFPGGVASADQLWDLVIAGRDVVGNFPADRGWDVEGLFDPDPDAVGKTYTRYGAFLDDAAGFDAGFFGISPREARAMDPQQRLLLEVCWEALETAGIPAHTLAGTSTGVFAGAWAQSYGATNSDDAEGYAMTGGSTSVMSGRIAYTLGLEGPAITVDTACSSSLVAIHLACQSLRNNESQLALAGGVTVMSTPAIFTEFSRQRGLAPDGRCKAFAATADGTGFGEGAAVLVLERLSEARRNNHPVLAIVAGSAINQDGASNGLTAPHGPSQQRVINQALANAGLTHDQVDAVEAHGTGTTLGDPIEASALHATYGHHHTPDQPLWLGSIKSNIGHTQAAAGAAGVVKMIQAITHATLPATLHVDQPSPHIDWSSGTVRLLTEPIQWPNTDHPRTAAVSSFGISGTNAHLILQQPPTPDTTQTPNTTTGSDPAVGSDPAVGVLVWPLSARSAPGLSAQAARLYQHLSAHPDLDPIDVAHSLATTRSHHPHRATITTSIEHHSENNHDTTDALAALHALANNGTHPLLSRGLLTPQGPGKTVFVFPGQGSQYPGMGADLYRQFPVFAHALDACDAALQPFTGWSVLAVLHDEPEAPSLERVDVVQPVLFSVMVSLAALWRWAGITPDAVIGHSQGEIAAAHVAGALTLPEAAAVVALRSRVLTDLAGAGAMASVLSPEEPLTQLLARWDGKITVAAVNGPASAVVSGDTTAITELLITCEHENIDARAIPVDYPSHSPYMEHIRHQFLDELPELTPRPSTIAMYSTVDGEPHDTAYDTTTMTADYWYRNIRNTVRFHDTVAALLGAGEQVFLELSPHPVLTQAITDTVEQAGGGGAAVPALRKDRPDAVAFAAALGQLHCHGISPSWNVLYCQARPLTLPTYAFQHQRYWLLPTAGDFSGANTHAMHPLLDTATELAENRGWVFTGRISPRTQPWLNEHAVESAVLFPGTGFVELALHVADRAGYSSVNELIVHTPLLLAGHDTADLQITVTDTDDMGRQSLNIHSHPHIGHDNTTTGDEQPEWVLHASAVLTAQTTDHNHLPLTPVPWPPPGTAAIEVDDFYDDLAAQGYNYGPTFQGVQRIWRDHATPDVIYAEVELPEDTDIDGYGIHPALFDAALHPLLALTQPPTNDTDDTNTADTGDQVRLPYAFTGISLHATHATRLRVRLTRTGADAITVHTSDTTGAPVAIIDSLITRPLTTATGSAPATTAAGLLHLSWPPHPDTTTDTDTDTDALRYQVIAEPTQQLPRYLHDLHTSTTEADVVVWPVPVPSNEELQAHQASDTAVSSRIHTLTRQTLTVVQDWLTHPDTTGTRLVIVTRHGVSTSAHDPVPDLAHAAVWGLIRSAQNEHPGRFTLLDTDDNTNSDTLTTALTLPTRENQLAIRRDTIHIPRLTRHSSDGALTAPVVVDPEGTVLITGGTGTLGALFAEHLVSAHGVRHLLLTSRRGPQAHGATDLQQRLTDLGAHVTITACDISDPEALAALVNSVPTQHRLTAVVHTAAVLADTPVTELTGDQLDQVLAPKIDAAWQLHQLTYEHNLSAFIMFSSMAGMIGSPGQGNYAAANTALDALADYRHRLGLPATSLAWGYWQTHTGLTAHLTDVDLARMTRLGLMPIATSHGLALFDAALATGQPVSIPAPINTHTLARHARDNTLAPILSALITTPRRRAASAATDLAARLNGLSPQQQQQTLATLVAAATATVLGHHTPESISPATAFKDLGIDSLTALELRNTLTHNTGLDLPPTLIFDHPTPHAVAEHLLEQIPGIGALVPAPVVIAAGRTEEPVAVVGMACRFPGGVASADQLWDLVIAGRDVVGNFPADRGWDVEGLFDPDPDAVGKTYTRYGAFLDDAAGFDAGFFGISPREARAMDPQQRLLLEVCWEALETAGIPAHTLAGTSTGVFAGAWAQSYGATNSDDAEGYAMTGGSTSVMSGRIAYTLGLEGPAITVDTACSSSLVAIHLACQSLRNNESQLALAGGVTVMSTPAVFTEFSRQRGLAPDGRCKAFAATADGTGFGEGAAVLVLERLSEARRNNHPVLAIVAGSAINQDGASNGLTAPHGPSQQRVINQALANAGLTHDQVDAVEAHGTGTTLGDPIEASALHATYGHHHTPDQPLWLGSIKSNIGHTQAAAGAAGVVKMIQAITHATLPATLHVDQPSPHIDWSSGTVRLLTEPIQWPNTDHPRTAAVSSFGISGTNAHLILQQPPTPDTTQTPNTTTGSDPAVGSDPAVGVLVWPLSARSAPGLSAQAARLYQHLSAHPDLDPIDVAHSLATTRSHHPHRATITTSIEHHSENNHDTTDALAALHALANNGTHPLLSRGLLTPQGPGKTVFVFPGQGSQYPGMGADLYRQFPVFAHALDACDAALQPFTGWSVLAVLHDEPEAPSLERVDVVQPVLFSVMVSLAALWRWAGITPDAVIGHSQGEIAAAHVAGALTLPEAAAVVALRSRVLTDLAGAGAMASVLSPEEPLTQLLARWDGKITVAAVNGPASAVVSGDTTAITELLITCEHENIDARAIPVDYPSHSPYMEHIRHQFLDELPELTPRPSTIAMYSTVDGEPHDTAYDTTTMTADYWYRNIRNTVRFHDTVAALLGAGEQVFLELSPHPVLTQAITDTVEQAGGGGAAVPALRKDRPDAVAFAAALGQLHCHGISPSWNVLYCQARPLTLPTYAFQHQRYWLLPTAGDFSGANTHAMHPLLDTATELAENRGWVFTGRISPRTQPWLNEHAVESAVLFPGTGFVELALHVADRAGYSSVNELIVHTPLLLAGHDTADLQITVTDTDDMGRQSLNIHSRPHIGHDNTTTGDEQPEWVLHASAVLTAQTTDHNHLPLTPVPWPPPGTAAIEVDDFYDDLAAQGYNYGPTFQGVQRIWRDHATPDVIYAEVELPEDTDIDGYGIHPALFDAALHPLLALTQPPTNDTDDTNTADTGDQVRLPYAFTGISLHATHATRLRVRLTRTGADAITVHTSDTTGAPVAIIDSLITRPLTTATGSAPATTAAGLLHLSWPPHPDTTTDTDTDTDALRYQVIAEPTQQLPRYLHDLHTSTDLHTSTTEADVVVWPVPVPSNEELQAHQASDTAVSSRIHTLTRQTLTVVQDWLTHPDTTGTRLVIVTRHGVSTSAHDPVPDLAHAAVWGLIRSAQNEHPGRFTLLDTDDNTNSDTLTTALTLPTRENQLAIRRDTIHIPRLTRTAVLTPPDSGPWRLDTTGKGDLANLALLPTAHTALASGQIRIDVRAAGLNFHDVVVALGLIPDDGFGGEAAGVISEIGPDVYGFAVGDAVTGMTVSGAFAPSTVADHRMVMTIPARWSFPQAASIPVVFLTAYIALAEISGLSRGQRVLIHAGTGGVGMAAIQLAHHLGAEVFATASAAKWSTLEALGVPRDHIASSRTLDFSNAFLDATNGAGVDVVLNCLSGEFVEASLALLPRGGHFVEIGKTDIRDTEVIAATHPGVIYRALDLLSVSPDHIQRTLAQLSPLFATDTLKPLPTTNYSIYQAISALRDMSQARHTGKIVLTAPVVVDPEGTVLITGGTGTLGALFAEHLVSAHGVRHLLLTSRRGPQAHGATDLQQRLTDLGAHVTITACDISDPEALAALVNSVPTQHRLTAVVHTAAVLADTPVTELTGDQLDQVLAPKIDAAWQLHQLTYEHNLSAFIMFSSMAGMIGSPGQGNYAAANTALDALADYRHRLGLPATSLAWGYWQTRTGVTAHLTDVDLARMTRLGLMPIATSHGLALFDAALATGQPVSIPAPINTHTLARHARDNTLTPILSALITTPRRRAASAATDLAARLNGLSPQQQQQTLATLVAAATATVLGHHTPESISPATAFKDLGIDSLTALELRNTLTHNTGLDLPPTLIFDHPTPTALTQHLHTRLTTGALVPAPVVIAAGRTEEPVAVVGMACRFPGGVASADQLWDLVIAGRDVVGNFPADRGWDVAGLFDPDPDAVGKTYTRYGAFLDDAAGFDAGFFGISPREARAMDPQQRLLLEVCWEALETAGIPAHTLAGTSTGVFVGAGAQSYGATNSDDAEGYAMTGGAISVMSGRIAYTLGLEGPAITVDTACSSSLVAIHLACQSLRNNESQLALAGGVTVMSTPAVFTDFSRQRGLAPDGRCKAFAATADGTGFGEGAAVLVLERLSEARRNNHPVLAIVAGSAINQDGASNGLTAPHGPSQQRVINQALANAGLTHDQVDAVEAHGTGTTLGDPIEAGALHATYGHHHTPDQPLWLGSIKSNIGHTQAAAGAAGVVKMIQAITHATLPATLHVDQPSPHIDWSSGTVRLLTEPIQWPNTDHPRTAAVSSFGISGTNAHLILQQPPTPDTTQTPNPTTGSDPAVGSDSAVGSDPAVGVLVWPLSARSAPGLSAQAARLYQHLSAHPDLDPIDVAHSLATTRSHHPHRATITTSIEHHSENNHDTTDALAALHALANNGTHPLLSRGLLTPQGPGKTVFVFPGQGSQYPGMGADLYRQFPVFAHALDEVAAALNPHLDVALLEVMFSQQDTAMAQLLDQTFYAQPALFALGTALHRLFTHAGIHPDYLLGHSIGELTAAYAAGVLSLQDAATLVTSRGRLMQSCTPGGTMLALQASEAEVQPLLEGLDHAVSIAAINGATSIVLSGDHDSLEQIGEHFITQDRRTTRLQVSHAFHSPHMDPILEQFRQIAAQLTFSAPTLPILSNLTGQIARHDQLASPDYWTQQLRNTVRFHDTVAALLGAGEQVFLELSPHPVLTQAITDTVEQAGGGGAAVPALRKDRPDAVAFAAALGQLHCHGISPSWNVLYCQARPLTLPTYAFQHQRYWLLPTAGDFSGANTHAMHPLLDTATELAENRGWVFTGRISPRTQPWLNEHAVESAVLFPNTGFVELALHVADRAGYSSVNELIVHTPLLLAGHDTADLQITVTDTDDMGRQSLNIHSRPHIGHDNTTTGDEQPEWVLHASAVLTAQTTDHNHLPLTPVPWPPPGTAAIEVDDFYDDLAAQGYNYGPTFQGVQRIWRDHATPDVIYAEVELPEDTDIDGYGIHPALFDAALHPLLALTQPPTNDTDDTNTADTGDQVRLPYAFTGISLHATHATRLRVRLTRTGADAITVHTSDTTGAPVAIIDSLITRPLTTATGSAPATTAAGLLHLSWPPHPDTTTDTDTDTDTDALRYQVIAEPTQQLPRYLHDLHTSTDLHTSTTEADVVVWPVPVPSNEELQAHQASDTAVSSRIHTLTRQTLTVVQDWLTHPDTTGTRLVIVTRHGVSTSAHDPVPDLAHAAVWGLIRSAQNEHPGRFTLLDTDDNTNSDTLTTALTLPTRENQLAIRRDTIHIPRLTRHSSDGALTAPVVVDPEGTVLITGGTGTLGALFAEHLVSAHGVRHLLLTSRRGPQAHGATDLQQRLTDLGAHVTITACDISDPEALAALVNSVPTQHRLTAVVHTAAVLADTPVTELTGDQLDQVLAPKIDAAWQLHQLTYEHNLSAFIMFSSMAGMIGSPGQGNYAAANTALDALADYRHRLGLPATSLAWGYWQTHTGLTAHLTDVDLARMTRLGLMPIATSHGLALFDAALATGQPVSIPAPINTHTLARHARDNTLAPILSALITTPRRRAASAATDLAARLNGLSPQQQQQTLATLVAAATATVLGHHTPESISPATAFKDLGIDSLTALELRNTLTHNTGLDLPPTLIFDHPTPTALTQHLHTRLTQIESPNSEDSMLNLKNLDRIESYIFRNSGEDRAHVIANRLRSILSKWDGTRSPELPAELHLESATDDELFSLANMFRTPTSEISPTLEGGRGVN
