# Supplementary material for: Assessing in silico the recruitment and functional spectrum of bacterial enzymes from secondary metabolism
Source: BMC Evol Biol. 2017 Jan 26;17:36. doi: 10.1186/s12862-017-0886-2 (PMC5270213; doi:10.1186/s12862-017-0886-2)
Supplement: Additional file 5: — 1005 multiple Fasta files (one per BGC that comprises enzymes) containing the sequences of the data set enzymes SM*. The BGC are named according to MIBiG nomenclature. (ZIP 6333 kb) [file 12862_2017_886_MOESM5_ESM.zip › BGC1040.fa]

>emb|CAA60449.1 BGC0001040, orfZZ, Monosaccharide transporter
MAPRPSVRSVADVVALIDGLGKITGRAQIIWFLVFGGLFLDAYSNAALSAGLGPMTTQMELTSTQVSILTATAPALAILFNPLGGWLATRIGRVPPLLIAKLFAIAGALLAAFAGDFTVVWLGRVLVGVAYGMDFAVAMALLAEYTPAKLGGRLNLWQAVWYIATTSNLVLALVFFNLDVGADIWRWSVGSAAVVAVALLLGQWLMLKESPTWLAGKGRLGEAITNLDKIYGIKAVAGTPDEMTRTPAEAPVIGLRQAGRLFRGEYLPRTILSSVISLGQSMQYFAVGWY
>emb|CAA60450.1 BGC0001040, orfZ, OrfZ protein
MKFLYDDESFSFEALRAAGYAAYGGADLGEVLVTCRQIPEGDEEAWSAQWAATAARIERIGRDALAAGHRVSAREALLRASNYYRTADFYRRENPAADAESARLAKASQQTFADAAPLLDTPARALRIPYEDTTLPGYLFLVDDSGTPRPTVLFHGGYDSTLEEDYLALAAGALRRGYNVIAFDGPGQGSTVREQGLHFPPDWEAVVTPVVDFALTLPEVDAEQLVLMGMSLGGYLAARAAAFEHRVAACVLYDGVYDFHAVIAATAGRAASTPGGMEALMAQNTMVRWVVRNGRWTFGVSGVDELVRAAEPYTMAGIADRITCPTLVLEAENDQFFKGQPQRLFDELTCQKELISFREDEGAGEHCHEGAMFLFHQRTFDWLDTVLAG
>emb|CAA60451.1 BGC0001040, orfY, Regulator of antibiotic transport complexes
MTAQQKKGRPATGGAALRQRVTEAITEAAFAELADAGYARMSMESVARRAGVGKAALYRRWPSKQAMVTELIRGKVTDTLPPTPATGALRTDLRELLTTFRGQLANPLLARIAAGLLAEASHDDALAEGLYTGVTAPRRAAAHAILRGAIDRGELPPGLDLDLGTDLLIAPLAFRVLVIQGRSDDEYLETLTNAIEAALRAAVR
>emb|CAA60452.1 BGC0001040, orfX, ABC-transporter
MTSATAAPPVLRLAGVSHTYSGQRRRTAVLKDIDYAFERGTFYTILGPSGSGKTTLLSLASGLDTPTKGTITFEGQDLTELGLGRYRNQHAATIFQQYNLLTYLTALQNVTCAMEITGTKPTTGSRKARALHLLEKIGLDKAMATRNVLQLSGGQQQRVAIARALACDVDILFADEPTGNLDEDTAAGIIGTFRELAHEQDKCVVVVSHSQQLAAQSDRVLTLRKGKLTEQVNAR
>emb|CAA60453.1 BGC0001040, orfW, OrfW protein
MNFVKRAGLSLWSRKGRTLITLATFLVISVMVLAGVLINDATAQAEQDARRSVGAEVNLEADLGQLGGGSELRAPRIDAATVDKVGALPQVRKYTYSIWDRVLLKGGPQLADGGPKEPMGPGGTVGMGVLDTSLLPDFRSGKFTLLSGEHLTAADKGKKRLLIEERLAKENKLGVGDTITLTGNDEKTTADFTVAGVYRDPSPATEPDSEYGISPANMLYGTVGGLSALSSERNGPLQAGKATFLLQDADTQGAFKDEAKKVAGPALDGFKLDANDKAIRQMTGPLKSISTTATLAMWLMGLAGAAVLTLLVNLAVKQRHKEYGVLLAMGEKKRKLIAQQALEILVVGALAIGLSSLFAPRLTQSAGQALLGREATSAQHKIDSWQGPPSGSTGLGEGIDPNDKPVEDADPIDKITVRLDPADLATLGAIGLGIGLLATAVPAGAVLRLSPRTILTKGK
>emb|CAA60454.1 BGC0001040, orfV, Membrane transport protein
MNFVKRAGMSLGARKSKSAALLAIFVVICTLLLGGFLLQAAAARQEAGAQRTIGVDVTVRKKGLTAVLADRLGASDLVYRYNPELPVRAGARGFTPLTSDAPKPGDAGAGAGAGPGAGAGKKEQGPLAVNGVRDSGMLLPFSYGSTKITAGRGITPEDAGRNAAVIEQRLADRNHLKVGDTIHVRSVDDKETVPLQVVGVFQNPTQDPARWTAPHKLPGNALYVPMGTAQRLGPGNVAVSEAVYKIGSPEQAERLHTEAERLLGGDGFDFRVNDRAYKDQVRPIQRVGAFAGLIVWVIALAGTLILGLIVALQIRERRAELGVLLAMGEKRWKLIGQHAVEVAAVALPAIALAALAGSLAGQPAGDTLLGRQDGKPAAAAAAAGVPDAEIAPPTVRVEPATVGKVAGIGLGISLVATVIPGIGILRLHPRSILTDTE
>emb|CAA60455.1 BGC0001040, orfR, Response regulator
MRVLVAEDHRVLARTIATGLRRQAMAVDVAAAADEAERMCLLTAYDVLILDRDLPVLSGDEVCRRLRELQDPPRILMLTAAGELTDKIYGLTTLGADDYLAKPFDFSELVARVRTLSRRAPKQPPTVLRFASITLDETRREVSVDGRPLELTPKELAVLHLLLVAGGAPVSHDELVRTVWDEHLDPRTSAVRATVSRLRGKLGDPGLILADKGEGYRLCD
>emb|CAA60456.1 BGC0001040, orfS, Sensory protein kinase
MRLNPWALLSRLPFRARLTAAFSALFLIAGIALLAFVVLLARHGTEQQAQGISVTYGDVPSGSGAPMGPVRPTRPNLTQRAPGDVAMFQKIDQTVRAVQDTALRQMVLWSAVGLLAMALLAGVLGWWLAGRALRPVASMTETARRISEQSLHQRLALTGPDDELHRLADTFDTMLDRLEKSFESQRRFVANASHELKTPLTVQRTSLQVGLADPLPEGLADVREDLLTANHEAEQLINGLLLLARSDRGLEKTQTMDVAAIVRLVSTGLTPLATKNGVRIDLDADTPLAVPGDPVLLRHLLTNLVRNAIQYNHPGGHVRIRLDTPTVTVTNTGPHVSPEQIPDLFEPFHRLDGDRTATTGHGLGLSIAHSIANAHHATLTAQPGTEGGLTLTLRFPCRR
>emb|CAA60457.1 BGC0001040, orfU, OrfU protein
MNAPTMGHRQAVHSPEDADHYSPQPALTGGFLLDAAVATRWSFLATPSEPGRGRRPGWLLTTAIAAAAVVVVVVVVAVHFGTQRSSADSSPSAQGRPSGSAASPTAGKKPSASTQGPQGSQKPQGPQKPQEKGAALKVIEATFELPTGKSVVAGARSLIMQEDGNLVVHDQDRKPRWAAMTKGENNSARFQTDATCRLQQ
>emb|CAA60458.1 BGC0001040, rapT, Ketoreductase/dehydrogenase
MATTLEHRFAGQVALVTGGGSGIGAAVAHLLAAEGCAAVHVGDLNAEGVRTVASVIKGVAHVVDVTDPRAVDAVVSSVLESEGRIDVVIHTAGVDDPDAKARILEAQESGEPVDVLTRLDDAAWRRVMAVNLDGTFHVLRAAVRAMRPRGRGAIVTVGSSAAFDTLTGYPHYAASKAGVHALSQAVAKEAIAFGIRVNTVAPGPVDTPMAARTPDAVRQKMAESGASGYATPEELADNICYLASPAASNVVGAVLLSNGGRFTV
>emb|CAA60459.1 BGC0001040, rapB, Polyketide synthase
MREDQLLDALRKSVKENARLRKANTSLRAAMDEPLAIVGMACRLPGGVSSPEDLWRLVESGTDAISGFPADRGWDVENLYDPDPEAAGKSYCVQGGFLDSAGGFDASFFGISPREALAMDPQQRLVLEASWEAFERAGIEPGSLRGSDTGVFMGAYPGGYGVGADLGGFGATAGAVSVLSGRVSYFFGLEGPAVTVDTACSSSLVALHQAAYALRQGECSLALVGGVTVMATPQSFVEFSRQRGLASDGRCKAFADSADGTGWAEGAGVLLVERLSDAQRKGHQVLAVVRGSAVNQDGASNGLSAPNGPSQQRVIRAALSNAGLSTAEVDVVEAHGTGTTLGDPIEAQALLATYGQDREQPLLLGSVKSNLGHTQAAAGVSGVIKMVMALQHVLVPRTLHVDEPSRHVDWTDGAVALVTENQPWPDMGRPRRAGVSSFGISGTNAHVILESAPPTQAVDDVPPAEAPVVASELVPLVISARTLPALVEYEDRLRAYLAASPGVDVRGVASTLAVTRSVFEHRAVLLGDDTVTGTTVSDPRVVFVFPGQGSQRAGMGEELAAAFPVFARIHQQVWGLLDVPDLEVNETGYAQPALFALQVALFGLLESWGVRPDAVVGHSVGELAAGYVSGLWSLEDACTLVSARARLMQALPPGGVMVAVPVSEDEARAVLGEGVEIAAVNGPSSVVLSGDETAVLQAAAALGKSTRLATSHAFHSARMEPMLEEFRTVAERLTYQTPRLAMAAGDRVTTAEYWVRQVRDTVRFGEQVASYEDAVFIELGADRSLARLVDGVAMLHTDHEAQAAISALAHLYVNGVTVDWTALLGDAPATRVLDLPTYAFQHQRYWLEGADRAAAGGHPLLGPAVGLAEASGVLFTSQVSRSGDLWLQDQTVLPATAFAEMALAAADETGCGLVEELTVEALLLLPDDGAVQVQTWVSEPDDAGRRQLSIHARYSDDELWTRLATATLATTTGRVSGWQAGEAWPPAGAVPVEARVPSLRGVWRRGSEVFAEVALDDTHDATRFLLHPGLMTAAFAAVGEETPAAWQGLTLHARNAAELRVRLTSQDDETLSVEAVDSTGLPVLTARSLALDAVPVNEPATSATDLLTLTWAGIATRQQQTGLTVGAFEDLAADGDAPVPDVVVFTALPGNDDPLAQTRILTAQVLRTVQEWIGGERFSDSTLVVRTGTGLAAAAVSGLMRSAQSEHPGRFILVESDDDALTPDQLAATVGLDEPRLRISDGRYEVPRLTRAHADEPEPERAWDPDGTVLITGGSGVLAGIVARHLVAERGVRHLLLLSRGTPDRALLSELAELGAAVDTAACDVSDRAELARVLARVSPEHPLTAVIHTAGVVDDGVVESLSAQRLETVFRPKADGAWHLHELTRDADLAAFVMYSSAAGVMAGAGQGNYAAANAFLDALAEERRAEGLPALAVAWGLWEDASGLTAQLTDTDRDRIRRGGLRAISAEHGMRLFDNASRHSEPVLVAAPMEPVRDAEVPALLRSLHRPNVRRAALAGGAQWLAALAPEERAKALLKVVRDTAATVLGHADARTIPVTGAFRDLGIDSLTAVELRNGLAKVTGLRLPATLVFDYPTPAVLAARLGELFTGENPVLVRTASVVGQDEPLAIVGMACRLPGGVSSPEDLWRLVESGTDAISGFPADRGWDAESLFDPDPDAVGKSYCVEGGFLDSAASFDAGFFGISPREALAMDPQQRLIMEVSWEAFERAGIEPGSVRGSDTGVFMGAYAGGYGAGADLGGFAATASATSVLSGRVSYFFGLEGPAITVDTACSSSLVALYQAGYALRQGECSLALVGGVTVMATPQSFVEFSRKSGLDSDGRCKAFADSADGTGWAEGVGVLLVERLSDAQAKGHQVLAVVRSSAVNQDGASNGLSAPNGPSQQGVIRQALANAGLTTAEVDVVEAHGTGTTLGDPIEAQAVIATYGQDRERPLLLGSLKSNIGHAQAASGVSGVIKMVMALQHNTVPRTLHVDEPSRHVDWAAGAVELVRENQPWPGTDRPRRAGVSSFGVSGTNAHVILESAPPAQPAEEAQPVETPVVASDVLPLVISAKTQPALTEHEDRLRAYLAASPGVDTRAVASTLAVTRSVFEHRAVLLGDDTVTGTAVSDPRVVFVFPGQGWQWLGMGSALRDSSIVFAERMAECAPALREFVDWDLFTVLDDPAVVDRVDVVQPASWRMMVSLAAVWQAAGVRPDAVIGHSQGEIAAACVAGAVSMRDAARIVTLRSEAIARGLAGRGAMASVALPAQDVELVDGAWIAAHNGPASTVIAGTPEAVDHVLTAHEARGVRVRRITVDYASHTPHVELIRDELLDITSDSSSQAPVVPWLSTVDGSWVDSPLDVEYWYRNLREPVGFHPAVGQLQAEGDTVFVEVSASPVLLQAMDDDVVTVATLRRDDGDATRMLTALAQAYVHGVTVDWPAILGTATTRVLDLPTYAFQHQRYWLRSVDRAAADGHPLLGTVVDLPASDGVVLTGRVSLATHTWLADHAVRGSVLLPGTAFVDLVVRAADEVESDVVDELVIETPLLLPQTGGVQLSVSVGGADESGHRAVMVFSQADNTDTWTRHVTATVSTSDSTVSLPEFASWPPAQARPVSVADFYDRLAAAGTEYGPAFQGLQAAWRDGDTVYAEVVLAEEQAQEAARFAVHPALLDAAMHASVLHTPDTDQQSVRMPFSWNHVQIRATDTAMLRVAATPTTDGWSVRVADDTGRPVATIGSLVTRPVTADTLGSAADDLLTLVWTEIPTPQQSSLSVGRYEDLADGDVPVPDVAVYTARPEADGSPDPLVQTRTLTAQVLQTAQAWLGGERFTDSTLVVRTGTGLAAAAVSGLMRSAQSEHPGRFVLVESDDDSLTLHQLAATVGLDEPRLRVNDGRFEVPRLARVNAAEPESETVWDPHGTVLITGGSGVLAGALARHLVTERGVRHLLLLSRTTADEGLLNELGELGARVETADCDVSDRAGLARVLAGVSPEHPLTAVIQTAGALDDGVLETLTAQRLDTVLRPKADGAWHLHELTRNTGLAAFVMYSSAAGVMGNPGQGNLAAATAFLDALADQRRAEGLPALALAWGSSEETSDLIGLRTISAERGMRLFDSASHRGEPLLMAASLDPARAAEVPALLRSLRRPVARRAASADGGVQWLAALAPAEREKALLKVVCDSAAVVLGHADARTIPVTGAFKDLGVDSLTAVELRNSLVKATGLRLPATMVFDYPTPTALAARLDELFTGENPAPVREPVPAVAQDEPLAIVGMACRLPGGVSSPEDLWRLVESGTDAVSGFPTDRGWDVEGLFDPDPDAAGKSYRAEGGFLDTAAGFDAGFFGISPREALAMDPQQRLLLEVSWEAFERAGIEPGSVRGSDTGVFIGAFPVGYGAGAAREGYGATAAPNVLSGRLSYFFGLEGPAITMDTACSSSLVALHLAAQALRNGECSMALAGGVTVMATPEVFTEFARQRGLASDGRCKAFADSADGAGFSEGAGLLLVERLSDARRNGHQVLAVVRGSAVNQDGASNGFTAPNGPAQQRVIRQALANAGLTTAEVDVVEAHGTGTTLGDPIEAQAVIATYGQDREQPLLLGTLKSNVGHTQAAAGVSGVIKMVMALQHSTVPRTLHVNEPSRHVDWSAGAVELVTENQSWPVTGRPRRAGVSAFGVSGTNAHVVLESAPPAQSVNNAQPVATPVVASELVPLVISAKTLPALTEHEDRLRAYLAASPGADMRAVGSTLALTRSVFEHRAVLLGHDTVTVTGTGTAVSNPRVVFVFPGQGWQWLGMGSALRGSSVVFAERMAECAAALSEFVDWDLFAVLDDPAVVDRVDVVQPASWAVMVSLAAVWQADGVRPDAVIGHSQGEIAAACVAGAVSLRDAARSVTLRSQAIARGLAGRGAMASVALPAHEIELVDGAWIAAHNGPASTVVAGAPEAVDRVLAVHEARGVRVRRIAVDYASHTPHVELIRDELLDITAGIGSQAPVVPWLSTVDGTWVEGPLDVEYWYRNLREPVGFDSAVGQLRAEGDTVFVEVSASPVLLQAMDDDVVTVATLRRDDGDATRMLTALAQAFVEGVTVDWPAILGTATTRVPDLPTYAFQHQRFWAEGADRSVAGGHPLLGVAVELPESDGVLLTGRVSLATHAWLADHAVRGSVLLPGTGFVELVVRAADEVGCDVVDELVIETPLLLPSSASVHLSVSVGEADESGRRGVTVFSRADGADAWTRHVSATIGVSGAALSLPELAAWPPAQAQPVGLGDFYDRLTGAGYEYGPAFQGLQAAWRDGDTVFAEVALAEEQAEEAARFAVHPALLDAALDAGILNTLDNAEQGVRLPFSWNGVQVRATGSATLRVADNPTSDGWSVRVADDSGRPVATVDSLVTRPVTADTLGSAADDLLTVVWTEIPTPQQTGLSVGRFEDLADGDVPVPEVVVCTALPDSSENPLAPLDPPDPLVQTRTLTTQVLQAVQAWLAGERFTDSTLVVRTGTGLATAGVSGLMRSAQSEHPGRFVLVECDDNLTLQQLAATVGLDEPRLRVCDGRFEVPRLARANTPESSPLTIPGDRAWLLEQSHSGTLRDLALVPAETAERPLQSGEVRVDVRAAGLNFRDVLIALGTYPGEAVIGAEAAGVVLEVGPEVQDLAPGDRVFGLVGGGFGAVAIADRRMLGVIPDGWSFTTAASVPVVFATAYYGLVDLAGLSAGESVLIHAAAGGVGMAATQIARHLGARIYATASTGKQHVLREAGLEDARIGDSRTTGFREMVLDTTDSRGVDVVLNSLSGDFVDASLDLLPRGGRFVEMGKTDIRDPHQVTADRPGTSYQAFDLMDAGPDRLREIIADLLALFAQGVLLPLPVRAWDIRQAREAFSWMSRARHIGKIVLTVPQQLDANGTVLVTGGSGVLAGIAARHLVAEQGVRHLLLLSRSTPDDALINELGELGARVDTAICDVSDRAGLARILAGVSPEHPLTAVIHTAGALDDGVVESLTAQQLETVLRPKADGAWHLHELTRDADLAAFVMYSSAAGVLGSGGQGNYAAANAFLDALAEQRRGEGLPALAVAWGLWEDASGLTAEMTDTDRDRIRRGGLRAISAGHGMGLLDAASRHGEPVLLAAAMEPVREAEVPALLRLLHRPVARRAASTGGSSVQWLARLAPVEREKALLKLVCDGAATVLGHADASTIPATAAFKDLGIDSLTAVELRNSLTKATGLRLPATLVFDYPTPTALAARLGEWFVGETPVPVRTSVSVVAQDEPLAIVGMACRLPGGVSSPEDLWRLLESGTDAVSGFPTDRGWDVENLFGPAAGDSYRLQGGFLDAAAGFDASFFGISPREALAMDPQQRLVLEVSWEAFERAGIEPGSVRGTDTGVFMGAYPGGYGIGADLGGFGATASAVSVLSGRVSYFFGLEGPAITVDTACSSSLVALHQAGYALRQGECSLALVGGVTVMATPQTFVEFARQGGLAGDGRSKAFADSADGAGFSEGVGVLLVERLSDAQAKGHQVLAMLRSSAVNQDGASNGLTAPNGPSQQRVIQAALSNAGLAAHEVDVVEAHGTGTTLGDPIEAQALLATYGQDREQPLLLGSVKSNLGHTQAAAGVSGVIKMVMALQRGFVPRTLHVDEPSRHVDWSAGAVALVTENQPWPDMGRARRAGVSSFGISGTNAHVILESAPPTQPADNAVIERAPEWLPMVISARTQSALTEHEGRLRAYLAASPGVDMRAVASTLAITRSVFEHRAVLLGDDTVTGTAATDPRVVFVFPGQGSQRAGMGEELAAAFPVFARIHQQVWDLLDVPDLEVNETGYAQPALFALQVALFGLLESWGVRPDAVVGHSVGELAAGYVSGLWSLEDACTLVSARARLMQALPAGGVMVAVPVSEDEARAVLGEGVEIAAVNGPSSVVLSGDEAAVLQAAEGLGKWTRLATSHAFHSARMEPMLEEFRAVAEGLTYRTPQVSMAAGDQLTTTEYWVRQVRDTVRFGEQVASYEDAVFVELGADRSLARLVDGVAMLHGDHEAQAAVSALAHLYVNGVTVDWPALLGDAPATRVLDLPTYAFQHQRYWLEGTDRMAAGGHPLLGEAVAVPGSDGVLLTGRVSLATHPWLADHAVRGSVLLPGTGFVELVVRAADEVGCDVIDELVIETPLLLPQTGGVQLSVAVAESDDSGRRAVTVFSRADNVDTWTRHATVTVSNSDTTLSLPDLSAWPPAQAQPVNVADFYDQLTVVAYEYGPAFQGLQAAWRDGDTVHAEVALAEEQAQDAARNAVHPALLDAALHAGILNTPDTEQGVRLPFSWNQVQVHAVGSAMLRVAVTQAADGWSVRVADDTGRPVATIGSLVTRPVTADTLGSTTDDLLALTWTEIPAPQETSLTIGRFEDLADADVPVPEVVVFTARPDSSENPLAQTRTLTAQVLQKIQAWLAEERFTDSTLIVRIGTGLAAAAVSGLMRSGQSEHPGRFVLVESDDDTLAPDQLAATVELDEPRLRISDGRFEVPRLTRTHAAEPESEKVWDPDGTVLITGGSGVLAGIAARHLVAERGVRHLLLLSRSAPDGALISELGELGAQVATAVCDVSDRPGLVRVLADVSPEHPLTAVIHTAGVVDDGVVESLTAQRLDTVLRPKADGAWHLHELTRDADLAAFVMYSSAAGVFGSAGQGNYAVANAFLDALAEQRRAEGLPALALAWGLWEGTSGLTANLTDTDHDRIRRSGMRAISAEHGMRLFDGASRRRDPVLVAAAMEPVREAEVPAMLRSLHRPVARRAASGGAVRCLAALAPEERAKALVKVVCDSAATVLGHADVDSIPVTAAFRDLGVDSLTAVELRNSLTKATGLRLPATLVFDYPTPGALAARLEELFTGENPVQVRTPVSAVGQDEPLAIVGMACRLPGGVSSPEDLWRLVESGTDAISGFPTDRGWDVENLFDSDPDAAGKSYCVEGGFLATAANFDASFFGISPREALAMDPQQRLVLEVSWEAFERAGIEPGSVRGSDTGVFMGAFPGGYGIGADLEGYGATAGLNVLSGRLSYFFGLEGPAVTVDTACSSSLVALHQAGYALRQGECSLALIGGVTVMATPHTFVEFSRQRGLASDGRCKAFADSADGTGWSEGVGVLLVERLSDAQAKGHQVLAVVRSSAVNQDGASNGLSAPNGPSQQRVIRQALANAGLTTAEVDVVEAHGTGTTLGDPIEAQAVIATYGQDRDQPVLLGSVKSNVGHTQAAAGVSGVIKMVMALQHGLVPRTLHVDEPSRHVDWTDGAVELVTENQSWPEAGRPRRAGVSSFGVSGTNAHVILESAPPTQAVDDVRPADAPVVASVMASELVPLVISAKTQSALAEYEGRLRAYLAASPGVDMRAVASTLAMTRSVFEHRAVIVGDDTVSGTAATDPRVVFVFPGQGSQRAGMGAELAAAFPVFARIHQQVWDLLDVPDLEVNETGYAQPALFALQVALFGLLESWGVRPDAVIGHSVGELAAAYVSGLWSLEDACTLVSARARLMQALPAGGVMVAVPVSEDEARAVLGEGVEIAAVNGPSSVVLSGDEAAVLQAAEGLGKWTRLATSHAFHSARMEPMLEEFRAVAQGLTYHAPGVVMAAGDRVMTAEYWVRQVRDTVRFGEQVASYEDAVFVELGADRSLARLVDGVAMLHGDHETQAAIGALAHLYVNGVTVDWTALLGDVPVTRVLDLPTYAFQQQRYWAEVGRSADVSGAGLDAVGHPLLGAVVALPGSDGVLLTGRVSLATHAWLADHAVRGSVLLPGTGFVELVVRAADEVGCDVVDELIVEAPLLLPQTGGVQVSVSVGEADESGHRVVTIFSRADNADTWVRHVSAVISTSDSTVSLSEFASWPPAQAQPVDVTGFYDPLMAEGYEYGPAFQGLQAAWRYGDTVFAEVALAEEQVREAARYPSVHPALLDAALHACTLECADAEVGVGLPFSWDGVRVHAGGSAMLRVAVTQAADGWSVRVADEIGRPVANVGSLVTRPVTADALGSAADDLLALTWAEIPAPEGTGLTVGRFEELVSDGDVPVPEVAVFTALPDNDDDPLEQTRKLTGQVLQAVQEWLGGERFSDSTLVVRTGTGLAAAGVSGLMRSAQSEHPGRFVLVESDDDALALDQLAAAVGLDEPRLRISDGRFEAPRLTRTHAAEPESEKVWDPDGTVLITGGSGVLAGIAVRHLVTERGVRHLLLLSRSAPDEALINQLGELGARVETAACDVSDRAALAQVLAGVSPEHPLTAVIHTAGVLDDGVVESLTAQRLDAVLRPKADGAWNLHELTRDADLAAFVMYSSAAGVLGSGGQGNYAAANAFLDALAEQRHAEGLPALAVAWGLWEDASGLTAQLTDTDRDRIRRGGLRAISAEHGMGLFDSASRHSEPVLVAAPMEPVRDAEVPALLRSLHRPVARRAAAAGGARWLAALAPAEREKALLKLVSDGAATVLGHADTSTIPATTAFKDLGIDSLTAVELRNSLAKATELRLPATLVFDYPTPTALAARLDELFTGENPAPVRGPVSAVAQDEPLAIVGMACRLPGGVSSPEDLWRLVESGTDAISGFPTDRGWDVENLYDPDPDAPGKSYSVQGGFLDAAAGFDASFFGISPREALAMDPQQRLMLEVSWEAFERAGIEPGSVRGSDTGVFIGAYPGGYGIGADLGGFGTTAGAASVLSGRVSYFFGLEGPAFTVDTACSSSLVALHQAGYALRQGECSLALVGGVTVMPTPQTFVEFSRQRGLSADGRCKAFADAADGTGWAEGVGVLLVERLSDAQANGHQILAVVRSSAVNQDGASNGLSAPNGPSQQRVIRAALSNAGLAPHEVDVVEAHGTGTTLGDPIEAQAVIATYGQGRGEPLLLGSLKSNVGHTQAAAGVSGVIKMVMALQHSMVPRTLHVDEPSRHVDWSAGAVELVAENQPWPETGRPRRAGVSSFGISGTNAHVILESAPAQSVGDTAGSTPVLVSELVPLVISAKTQPALTEHEDRLRAYLAASPGVDIRAVASTLAVTRSVFEHRAVLLGDETVTGTAVSDPRIVFVFPGQGWQWLGMGSALRDSSVVFAERMAECAAALSEFVDWDLFAVLDDPAVVDRVDVVQPASWAVMVSLAAVWQAAGVRPDAVIGHSQGEIAAACVAGAVSMRDAARIVTLRSQAIARGLAGRGAMASVALPAQDVELVDGAWIAAHNGPASTVIAGTPEAVDHVLTALRQRGAGAADHVDYASHTPHVELIRDELLDITSDSSSQDPLVPWLSTVDGTWVDSPLDGEYWYRNLREPVGFHPAVSQLQAQGDTVFVEVSASPVLMQAMDDDVVTVATLRRDDGDATRMLTALAQAYVHGVTVDWRAVLGDVPATRVLDLPTYAFQHQRYWAEAGRSADVSAAGLDAVGHPLLGAVLAMPGSDGVMLTGRVSLATHAWLADHAVRGSVLLPGTGFVELVVRAADEVACDVVDELIVEAPLLLPQTGGVQLSVSVGEADESGHRAVTVFSRADSADAWVRHVSATVSVSDTTVPTSDLTAWPPAQAKPVDVAGFYDQLTRAGYEYGPAFQGLQAAWRDGDTVFAEVALAEEQTQDAARFAVHPAVLDAALHAGILNTPDADRDTVRLPFSWNHVQVHVTGSATLRVAMTRVADGWGVRVADDIGRPVATIGSLVTRPVAADALGSAVDDLFALTWTEIPVSQQVGVTVGKFEDLADGEVPMPDVVVFTALPDSGDPLAQTRRLTAEVLQAVQVWLAGERFTDSTLVVRTGTGLAAAAVSGLMRSAQSEHPGRFVLVESDDDTLTPDQLAATVGLDEPRLRVIDGRYEAPRLTRTGVAEPEPEGVWDPDGTVLITGGSGVLAGIAARHLVAERGVRHLLLLSRSAPDEALISELAELGAAVVDTAVCDVSDRAGLARVLAGVSPDHPLTAVIHTAGVLDDGVVESLTARRLDTVLRPKADGAWNLHELTRDIDLAAFVMYSSAAGVLGSAGQGNYAVANAFVDALAEQRRAEGLPALALAWGLWEDASGLTAKLTGTDHDRIRRSGLRTITAERGMRLFDIASRQGEPVLVATPMEPVREVEVPALLRLLHRPVARRAASTGDSSAQWLVGLAPEERAKALLKVVRDSAATVLGHADARSIPATGAFKDLGVDSLTAVELRNSLTKATGLRLPATMVFDYPTPADLAARLGDLMNPRVQSTTLLAEIDRIEKMFTSVTFDDRQASAIKDRLSSVLNKWQRISSPEEVSTTALSSASASEILDFIDREFGDPTA
>emb|CAA60460.1 BGC0001040, rapA, Polyketide synthase
MSRAELVRPIYDLLRANAERLGDKIAYVDSRLALTHAELATRTGRIAGHLVDMGVDRGDRVAILLGNRVENIESYLAIARASAVAVPLNPDATEAEVAHFLSDSGAVAVITDSAHLDDVRRTAPAANIVLVGEERTPPGVRSFAELATTEPLRPPRDDLGLDEPAWMLYTSGTTGTPKGVLSTQGSGLWSAAYCDIPAWELTENDVLLWPAPLFHRLALHLCLLATTAVGATARIMNGFVASEVLEELTEHRCTVLVGVPTMSRYLLGAADTFEPRTSSLKMGLVAGSVAPASLIEGFEDVFGVPLLDTYGCTETSGSLTVNWLSGQRIPGSCGLPVPGLSLRFVDPISGADVADGEEGELWASGPSIMIGYHEQPEATAEVLSDGWYRTGDLARRSETGHVTITGRIKELIIRGGENIHPHEIEAVALDVPGVKDAAAAGKQHPVLGEIPVLYVVPETGGVDTDMVLAVCRERLSYFKVPEEIYRVDAIPRTASGKVKRSSLTEKPAELLAGASGGETLHRLEWIPLDPPKQASPDGRHVVVRVDSLPSDAADLAGAVRDLAQSWLADKRRADSTLVFVTRRAVHTGPSDLPVPEHAAAWDAIRREQTENPGVFVVIDVDFDDADPDPDDTLLRALAGLGEPQLALRDGNPLVPRLAHANTADSDSLTIPEDRAWLLEHSRSGTLRDLALVPADTAERPLRPGEVRIAVRAAGLNFRDVLIALGTYPGEGLMGGEAAGVVLEVGPEVHDLTPGDRVFGLVGSAFGGVAITDRRLLGAIPDTWSFTTAASIPIVFATAYYGLVDLSGLSAGETVLIHATAGGVGMAATQSACRHLGPRIHATASAAKQHILREAGLEDTRIADSRTLAFREAFLNTTDGQGVDVVLNSLSGDFVDASLDLLPRGGRFLEMGKTDIRDADRITADRPGTTYQAFDLLDAGPDRLREIIAELLELFAQGVLRPLPVLTWDIRKARDAFSWMSRARHTGKITFTIPRRLDPDGTVLIADGAGALTGTVARHLVAEQGVRHLLLLSRSTPDEALINELIESGARVDTAVCDVSDRAGLVRTLAGIAPERPLTAVIHTGGPAVAHESHQLHRLTKGLDLAAFVVFSQDAPASVDALARSRRAEGLPITAIAWGIPEAEAVVVRGPLLGRAMASADSAHIVTRLNTVGLRALAAADTLPPLLQNLVGAHTDTTEQQAWSRQFLAAEAAREQALRDLVRSSVTDILGLSAADRYAPDKTSREMGIDSLTSVELRNSLAKATGLRLPATLVFDYPTPAVLVVRLGELFTGESPAPERAVSAVGQGEPLAIVGMACRLPGGVSSPEDLWRLVESGTDAISGFPTDRGWDVDGLFDPDPDASGKSYCVQGGFLDTAAGFDASFFGISPREALAMDPQQRLVLEVSWEAFERAGIEPGSVRGSDTGVFMGGFPGGYGAGADLEGFGATAGAASVLSGRVSYFFGLEGPAITVDTACSSSLVALHQAGYALRQGECSLALVGGVTVMPTPQSFVEFSRQRGLSADGRCKAYADAADGTEWAEGVGVLLVERLSDAQAKGHQVLAVVRGSAVNQDGASNGLSAPNGPSQQRVIRAALSNAGLAPHEVDVVEAHGTGTTLGDPIEAQAVIATYGQDREQPVLLGSLKSNIGHAQAAAGVSGVIKMVMALRHGFVPRTLHVDEPSRHVDWSAGAVELVAENRSWPATGRPRRAGVSAFGVSGTNAHVILEGAPAQSVDDAAGSTPVVDSELVPLVVSAKSLPALAEVEGRLRAYLAASPGADVRAVGSTLAVTRSLFEHRAVLLGDDSVTGTGTAVSDPRVVFVFPGQGWQWLGMGSALRTSSMVFAERMAECAAALSEFVDWDLFAVLDDPAVVARVDVVQPASWAVMVSLAAVWQAAGVRPDAVVGHSQGEIAAACVAGAVSLRDAARVVTLRSQVIARGLAGRGAMASVALPAQDVELVDGAWVAARNGPASTVVAGAPEAVDRVLAVHEARGVRVRRIAVDYASHTPHVELIRDELLGVIAGVDSRAPVVPWLSTVDGTWVEGPLDAEYWYRNLREPVGFEPAAGQLQAQGDTVFVEVSASPVLLQAMDDDVVTVATLRRDDGDATRMLTALAQAYVEGVTVDWPAVLGTTAARVLDLPTYAFQHQRYWLKGVDRAAADGHPLLGTVVALPGSDGVVLTGRVSLATHAWLADHAVRGSVLLPGTAFVELVVRAAGEVGCDVVDELVIETPLLLPQTGGVQMSVSVAEADESGHRAVMVFSQADNTDTWTRHVTATVSTSDSTVSQPEFAAWPPPAGAEPLDLSDFYDQLTGAGYEYGPAFQGLRTAWRDGNTVFAEVALAEEQAQEAARFAVHPALLDAALHASNLSTLDTAEQGVRLPFSWNQVWVHATGPVMLRVAITRTADGWSVLVADDSGRPVASVGSLVTRVVTADALGSAADELLALTWMEIPAPQGTGLTVGRFEDLVSGGDVPVPEVVVFTALPGSSETPLDPLDPLAQTRTLTAQVLQAVQAWLAGEGFTNSTLVVRTGTGLAAAGVSGLMRSVQSEHPGRFVLVECDDDTLTPDQLAATVGLDEPRLRVCDGRFEVPRLARANTPESSPLTIPDSRAWLLEQPRSGTLRDLALVPTDTAERPLQSGEVRVDVRAAGLNFRDVVVALGMVDDKRLAGGEAAGVVLEVGPEVQDLAPGDRVFGLVGGGFGRSAIADRRMLGVIPDGWSFTTAASVPVVFATAYYGLVDLAGLSAGESVLIHAAAGGVGMAATQIARHLGARIYATASTGKQHILREAGLEDTHIADSRTLSFQETFLNNTHGQGVDVVLNSLSGDFVDASLDLLPRGGRFIEMGKTDIRDPHQVTADRPGTTYQAFDLMDAGPDRLREIITELLTLFTQGVLLPLPVQAWDIRQARDAFSWMSRARHIGKIVLTIPRRPDPDGTILITGGSGVLAGILARHLAAEHGARHLLLLSRTTPDQALIKELAELGAHVDTATCDVSDRAGLARVLAGVSPEHPLTAVIHTAGALDDGVVESLTTQQLDTVLRPKADGAWHLHELTQNTDLAAFVMYSSAAGVLGSAGQGNYAAANAFVDALAEQRRGEGLPALAVAWGLWEDTSGLTAKMTDTDRDRIRRGGLRAISAGRGMGLLDAASRHGEPVLLAASMEPVRDVEVPALLRLLHRPVARRAASTGDSSVQWLARLAPVEREKALLKLVCDGAATVLGHADASTIPATGAFRDLGVDSLTAVELRNGLAKATGLRLPATLVFDYPTPAALAARLEELFTGENPAPVRTSVSVVAQDEPLAIVGMACRLPGGVSSPEDLWRLLESGTDAVSGFPTDRGWDVENLFGPAVGNSYRLQGGFLDAAAGFDASFFGISPREALAMDPQQRLVLEVSWEAFERAGIKPGSVRGTDTGVFMGAYPGGYGIGADLGGFGTTAGAVSVLSGRVSYFFGFEGPAFTVDTACSSSLVALHQAGYALRQGECSLALVGGVTVMATPQTFVEFARQGGLAGDGRSKAFADSADGAGFSEGVGVLLVERLSDARRNGHQVLAVVRGSAVNQDGASNGLTAPNGPSQQRVIRAALSNAGLSTAEVDVVEAHGTGTTLGDPIEAQALMATYGQDREQPLLLGSVKSNLGHTQAAAGVSGVIKMVMALQRGFVPRTLHVDEPSRHVDWSAGAVQLVTENQPWPGTDRPRRAGVSSFGISGTNAHVILESALPTQPAGNTVVESAPEWVPLVISARTQSALAEYEGRLRAYLAASPGADTRAVASTLAMTRSVFEYRAVLIGDDTVTGTAATDPRVVFVFPGQGSQRAGMGEELAAAFPVFARIHQQVWDLLDVPDLDVNETGYAQPALFALQVALFGLLESWGVRPDAVVGHSVGELAAGYVSGLWSLEDACTLVSARARLMQALPAGGVMAAVPVSEDEARAVLGEGVEIAAVNGPSSVVLSGDEAAVLQAAEGLGKWTRLPTSHAFHSARMEPMLEEFRAVAEGLTYRTPQVAMAAGDQVMTAEYWVRQVRDTVRFGEQVASFEDAVFVELGADRSLARLVDGIAMLHGDHEAQAAVGALAHLYVNGVSVEWSAVLGDVPVTRVLDLPTYAFQHQRYWLEGTDRATAGGHPLLGSVVRLAEASGVLFTARVSRSGDLWLRDQTVLPATVFVEMALAAADEVGCGLVEDLSVEALLLLPDDGAVEVQTWVGEPDEGGRRRLSVHARYGDGEPWTCLATATLATTTGVAAAAVGWQAGGVWPPAGAVPVGTSAPSLRAVWRLGSDIFAEVALDDAHDATRFVLHPALMAAALTTVGEETPAVWQGLTLHAGNPGELRVRLTSHDDGTLSAEATDSTGLPVLTARSLTLRTVPVYEPATSTDDLLTLTWAGIPTPQQTGLTVGAFEDLAADGDVPVPEVAVFTALPDSDDPLEQTRKLTAQVLHTLQEWLGGERFSDSTLVVRTGTGLAAAGVSGLMRSAQSEHPGRFVLVESDDALTQDQLAAAVGLDEPRLRVSDGRYEVPRLTRTHAEEPEPERTWDPDGTVLITGGSGVLAGIAARHLVTERGVRHLLLLSRSAPDEALIGELGELGARVETAACDVSDPAALTQVLAGVSPEHPLTAVIHTAGVVDDGVVESLTVQRLETVLRPKADGAWNLHELTRDADLAAFVMYSSAAGVLGSAGQANYAAANAFLDALAEQRHAEGLPALAVAWGLWEDASGLTAQLTDTDRDRIRRGGLRAISAEHGMGLFDSASRHSEPVLVAAPMEPVRDAEVPALLRSLHRPIARRAAAAGGARWLAALAPAEREKALLKLVCDSAATVLGHADTSTVSVAAVFRDLGVDSLTAVELRNSLAKATGLRLPATLVFDYPTPTALAVRLGELFTGENPVPVRGPVSAVAQDEPLAIVGMACRLPGGVSSPEDLWRLLESGTDAVSGFPTDRGWDVENLYDMAGKSHRAEGGFLDAAAGFDAGFFGISPREALAMDPQQRLVLEVSWEAFERAGIEPGSVRGSDTGVFMGAYPGGYGAGADLGGFAATASATSVLSGRVSYFFGLEGPAFTVDTACSSSLVALHQAGYALRQGECSLALVGGVTVMATPELFTEFSRQRGLASDGRCKAFADSADGTGWAEGVGVLLVERLSDAQAKGHQVLAVVRSSAVNQDGASNGLTAPNGPSQQRVIQAALSNAGLAAHEVDVVEAHGTGTTLGDPIEAQAVIATYGQDRERPLLLGSLKSNIGHAQAASGVSVVIKMVMALQHNTVPRTLHVDEPSRHVDWAAGAVELVRENQPWPGTDRPRRAGVSSFGVSGTNAHVILESAPPAQPAEEAQPVETPVVASDVLPLVISAKTQPALTEHEDRLRAYLAASPGADTRAVASTLAVTRSVFEHRAVLLGDDTVTGTAVSDPRVVFVFPGQGWQWLGMGSALRDSSVVFAERMAECAAALSEFVDWDLTVLDDPAVVDRVDVVQPASWAVMVSLAAVWQAAGVRPDAVIGHSQGEIAAACVAGAVSLRDAARIVTLRSQAIARGLAGRGAMASVALPAQDVELVDGAWIAAHNGPASTVIAGTPEAVDHVLTAHEARGVRVRRITVDYASHTPHVELIRDELLDITSDSSSQAPLVPWLSTVDGSWVDSPLDGEYWYRNLREPVGFHPAVGQLQAQGDTVFVEVSASPVLLQAMDDDVVTVATLRRDDGDATRMLTALAQAYVHGVTVDWPAILGTTTTRVLDLPTYAFQHQRYWVEGVDRSAAGGHPLLGVAVELPDSNGVVLTGRVSLATHTWLADHAVRGSVLLPGTAFVELVVRAADEVECDVIDELVIETPLLLPQTGGVQLSVSVAEADESGHRAVTVFSRADNADTWTRHVSATISASDAPLSLPEFASWPPAQAQPTNVGDLYDRLAAAGTEYGPAFQGLQAAWRDGDTAYAEVALAEEQAQEAARFAVHPALLDAALHASVLHTPDAEQQSLRMPFSWSHVQVHATGSATLRVAMTPTTDGWSVHVADDDGRPVATIGSFVTRPVTADALGSAADDLLRVVWTEIPIPQQTGLTTGRFEDLVDADVPVPEVVVYTARPDTDGSPDPLAQTRTLTAQVLQAVQAWLAGERFTDSTLVVRTGTGLAAAAVSGLMRSVQSEHPGRFVLVEGDDDTLTPDQLAATAGLDEPRLRVCDGRFEVPRLARANTPESSPLTIPDDRAWLLEQPRSGTLQDLALVPTDTAERPLRPGEVRIDVRAAGLNFRDVLIALGTYPGEAVIGAEAAGVVLEVGPEAHDLAPGDRVFGLVGGGFGAVAIADRRMLAVIPDGWSFTTAASVPVVFATAYYGLVDLGGLSAGESVLIHAAAGGVGMAATQIARHLGAQIYATASAGKQHILYEAGLDGTRIADSRTTGFREAFLNTTDGRGVDVVLNSLSGDFVDASLDLLPRGGRFVEIGKTDIRDPHRITADRPGTTYQACDLMDVGPDRLREIITEILSLFGQGVLQPLPVQTWDIRQARDAFSWMSRARHIGKIVLTIPRRPDPDGTILITGGSGVLAGILARHLAAEHGARHLLLLSRTAPDEALIKELAELGARVETAACDVSDRAGLARVLAGVSPEHPLTAVIHTAGALDDGVVESLTTQQLDTVLRPKADGAWHLHELTRDADLAAFVVYSSAAAVLGNEGQGNYAAANAFLDALAEQRRTQGLPALALAWGPWEYTGDLTAQLTGTDQDRIRCSGMRTITAEDGMRLFDTASHHGEPLLVPAVLDPTRDGEVPALLRSLRRPIARRAASADGGVQWLAALAPAEREKALLKLVCDSAAMVLGHADARSIPAAGAFKDLGVDSLMAVELRNGLVKATGLRLPATLVFDYPTPTVLAARLDELFTGENPAPVRGPVSVVGQDEPLAIVGMACRLPGGVSSPEDLWRLVESGTDAVSGFPTDRGWDVENLYDSDPEAAGKSYCVQGGFLDTAAGFDAGFFGISPREALAMDPQQRLLLEVSWEAFERAGIEPGSVRGSDTGVFIGAFPVGYGAGFDREGYGATSGPSVLSGRVSYVFGLEGPAITMDTACSSSLVALHLAAQALRNGECSMALAGGVTVMATPEVFTEFARQRGLASDGRCKAFADSADGAGFSEGAGLLLVERLSDARRNGHQVLAVVRGSAVNQDGASNGLTAPNGPSQQRVIRAALSNAGLSTADVDVVEAHGTGTTLGDPIEAQALLATYGQDREQPLLLGSLKSNIGHTQAASGVSGVIKMVMALRHGFVPRTLHVDEPSRHVDWAAGAVELVRENQPWPGTDRPRRAGVSSFGVSGTNAHVVLESAPPAQPAEEEQPVETPVVASDVLPLVISAKTQPALTEHEDRLRAYLAASPGADTRAVASTLAVTRSVFEHRAVLLGDDAVTGTAVTDPRVVFVFPGQGWQWLGMGSALRDSSVVFAERMAECAAALSEFVDWDLFAVLDDPAVVDRVDVVQPASWAVMVSLAAVWQAAGVRPDAVIGHSQGEIAAACVAGAVSLRDAARIVTLRSQAIARGLAGRAAMASVALPAHEIELVDGAWIAAHNGPASTVIAGTPEAVDHVLTAHEARGVRVRRITVDYASHTPHVELIRDELLGITAGIGSQPPVVPWLSTVDGSWVDSPLDGEYWYRNLREPVGFHPAVSQLQAQGDAVFVEVSASPVLLQAMDDDVVTVATLRRDDGDATRMLTALAQAYVHGVTVDWPAILGTTTARVLDLPTYAFQHQRYWVKSVDRAAADGHPLLGAVVELPESDGVLLTGRVSLATHAWLADHAVWGRVLLPGTAFVELVVHAAGEVGCDVVDELVIETPLLLPQTGGVQLSVSVGEADESGHRVVTVFSRADNADTWTRHVSATVRVSDTTVPPSDLTAWPPAQAKPVDVAGFYDQLTGMGYEYGPAFQGLQAAWRDGDTVFAEVALAEEQVREAARYAVHPALLDAALHACTLNASDAEVGVGLPFSWNGVRVHAGGSAMLRVAVTQAADGWSVRVADDIGRPVASVGSLVTRPVTADALGSAADDLLALTWAGIPTPQQTGLTVGRFEELVSDGDVPVPEVAVFTALPDNDDDPLEQTRKLTGQVLQAVQEWLGGERFSDSTLVVRTGTGLAAAAVSGWMRSAQSEHPGRFVLVESDDDALAPDQLAAAVGLDEPRLRISDGRFEAPRLTRTHAAEPESEKVWDPDGTVLITGGSGVLAGIAARHLVAERGVRHLLLLSRSAPDEALINQLGELGARVETAACDVSDRAALAQVLAGVSPEHPLTAVIHTAGALDDGVVESLTAQRLDAVLRPKADGAWNLHELTRDADLAAFVMYSSAAGVLGSAGQANYAAANAFVDALAEQRRAEGLPALAVAWGLWEDASGLTADLTDTDRDRIRRGGLRAISAEYGMGLFDSASRHSEPVLVGAAMEPVRDAEVPALLRSLHRPIARRAASTGDSSVQWLAALAPEERAKALLRVVCDSAATVLGHADIDSIPVTAAFKDLGVDSLTAVDLRNSLAKATGLRLPPTLVFDYPTPTALAARLDELFAPAEPEPRLHEQELRRALAGISIDKFREAGVLDTLLRLAAMEGLAVPKPDSESDDEAFVDEMDADALIKHVLEEER
>emb|CAA60461.1 BGC0001040, rapP, Pipecolate incorporating enzyme
MASDSPRPRPLKPAFAVSRTQRQRRRLDERGISRADRNGPLPASFSQQRLWLMQQVAPDSNSYNLPLVQRLRGALDTVILRRALGLVASRHEALRTVFDAEDGEPLQRIQPADVVRLRELDARDEDHARALVRRETAEPFDLHAGPVMRALLVRLADDDHVLALTVHHIAGDGWSLAILRMELSAQYAPLLRGAEADLPALPSQYADFAQWERKALSGTKLQKRLDYWQENLRDAPMVLGLPADRPRPPVGSSDAGTVAWCPPTELVTAAKELSRSTGTTLFMSLLAAFQVVLSHYARTDDVLVGTPIANRNHAEVEGLIGMFVNTVVLRGDLSGDPTFRELLLRTRTNAMGAFANAELPFDLLVEKVAPQRDLSVNPVVQVLFQLMPLASNTFTLPGIAVEPFDMNQFFTRMDLEFHVYEDPAGDRLTGEVWYSRALFDGPRIERMLDQFTLVLRSVLDNPDVPISQISLAPEIGTDLPTVEANETDRDLPFDSLPELLADAAARNPDAIAVVDERVTLTYAELGGRANKMAHLLRHKGVRPGELVGLCVDRGADMIRGHARILKAGAGYVPIDPEHPIERTRFGLDDSSISTGIAQETYRTRFPDVRDIILPDDPGLENQPASPPDVTTDRNSLAYAIYTSGSTGRPKAVLMPGICVVNLLLWQERTMGREPASRTAQFITATFDYSVQEIFSALLGGTLVIPPDDIRLDPARLAQWIDDSRITRIYAPTTVLRALVEHVDPHGHGLVDIASPLPGGESLVLDGKLRECALHRPHLRVHNHYGPAESQLVTGYTLPEDVSAWPSTTPIGKPIDNTRIHLLDDALRPYPTAYAAQVCISGIGLARGYLARPELTRQRFITEGTGSEPRMYLSGDLARRLPDGNLEFLGRIDDQVKIRGIRIELGEIETALSEHAAITQAAVTVREDDRGDKRLVAYVVPHSDAGDLAVELRGHVEARLPSYMVPSAFIVLDKLPLTTSGKTDRRALPAPESWSPGPTSPVSPRNATESTVCGIYADVLEVQTVGVHDDFFALGGHSLLASRAVSRIRAELGCDLPLRTLFDVRTPALLAQAIGSMSSRDMPVLAPSPRTTPAPISLAQQQLLGISDSLLDLGAFPVCPYGFRLRGEIDRTVLDTALTRIVARHEPLRTGFRDDGDGFVQIVREPAPVRAEFIEVTGKDTTDREAAAAEIAKNELERPFDLVDGILLRAVLLRLEQDDHILILMLHHIAGDGWSFDVLVRELSALYAECRVPVAGLTEVGTTYSDFARWEHEALSGSIREEHDAYWREHLKGAVALELPTDRPRKLADPIGKSLEWTVSPDATAAARRLAQAEGVTLYETMLGAFTLAAAGLSGLDDILVATPFANRGRPEIDHLIGFFAKVAALRVDLSDDPTFREVLRRVQTAVLGAHAHQDLPYAAIQATATATATATATATASELPPPLVQFQLISSLTSDLVLPGTTIERFGMVEADLGVGNGELAIWLFDDDSALHGTVVFDGSLFDPARIQSLLSSVESTLHVVSATPSVRVSKAYAANGHARR
>emb|CAA60462.1 BGC0001040, rapC, Polyketide synthase
MPEQDKVVEYLRWATAELHTTRAKLEALAAANTEPLAIVGMACRLPGGVSSPEDLWRLVESGTDAISDFPADRGWDVENLYDPDPDASGKSYCVQGGFLDSAGGFDASFFGISPREALAMDPQQRLVLEVSWEAFERAGIEPGSLRGSDTGVFIGAYPGGYGAGAGADLEGYGTTSGPSVLSGRVSYFFGLEGPAITVDTACSSSLVALHQAGYALRQGECSLALVGGVTVMATPDVFTEFARQRGLATDGRSKAFADSADGAGFSEGIGVLLVERLSDAEAKGHQVLAVVRSSAVNQDGASNGLTAPNGPSQQRVIQTALSNAGLTTAEVDVVEGHGTGTTLGDPIEAQAVIATYGQDREQPLLLGSLKSNIGHTQAAAGVSGVIKMVMALRHALVPRTLHVDEPSRHVDWTAGAVELVTENQPWPEIGRPRRAGVSSFGVSGTNAHVILESAPPTQAEDAAQPVEAPVMGSEPVPLVISAKTLPALNAHEDRLRAYLAASPGVDMRAVASTLAMTRSMFEHRGVLLGDGTVSGTAVSDPRVVFVFPGQGSQRAGMGEELAAAFPVFARIHQQVWDLLDVPDLDVNETGYAQPALFALQVALFGLLESWGVRPDAVIGHSVGELAAAYVSGVWSLEDACTLVSARARLMQALPAGGVMVAVPVSEDEARAVLGEGVEIAAVNGPSSVVLSGDEAAVLQAAEGLGKWTRLATSHAFHSARMEPMLEEFRAVAEGLTYRTPQVSMAVGDQVTTAEYWVRQVRDTVRFGEQVASYEDAVFVELGADRSLARLVDGVAMLHGDHEAQAAVGALAHLYVNGVSVEWSAVLGDVPVTRVLDLPTYAFQHQRYWLEGTDRATAGGHPLLGSVVRLAEASGVLFTARVSRSGDLWLRDQTVLPATVFVEMALAAADEVGCGLVEDLSVEALLLLPDDGAVEVQTWVGEPDEGGRRRLSVHARYGDGEPWTCLATATLATTTGVAAAAVGWQAGGVWPPAGPVPVGTSAPSLRAVWRLGSDIFTEVALDDAHDATRFVRHPGLMTAALTTVGEETPAVWQGLTLHAGNPGELRVRLTSHDDGTLSAEATDSTGLPVLTARSLTLRTVPVYEPATSTDDLLTLTWAGIPTPQQTGLTVGAFEDLAADGDVPVPEVAVFTALPDSDDPLEQTRKLTAQVLHTLQEWLGGERFSDSTLVVRTGTGLAAAGVSGLMRSAQSEHPGRFVLVESDDALTQDQLAAAVGLDEPRLRVSDGRYEVPRLTRTHAEEPEPERTWDPDGTVLITGGSGVLAGIAARHLVTERGVRHLLLLSRSAPDEALIGELGELGARVETAACDVSDPAALTQVLAGVSPEHPLTAVIHTAGVVDDGVVESLTVQRLETVLRPKADGAWNLHELTRDADLAAFVMYSSAAGVLGSAGQGNYAAANAFLDALAEQRHAEGLPALAVAWGLWEDASGLTAQLTDTDRDRIRRGGLRAISAEHGMGLFDSASRHSEPVLVAAPMEPVRDAEVPALLRSLHRPIARRAAAAGGARWLAALAPAEREKALLKLVSDGAATVLGHADTSTIPATTAFKDLGINSLTAVELRNSLAKATELRLPATLVFDYPTPAALAARLDELFTGENPVPVRGPVSAVAQDEPLAIVGMACRLPGGVSSPEDLWRLLESGTDAVSGFPTDRGWDVENLYDMAGKSHRAEGGFLDAAAGFDAGFFGISPREALAMDPQQRLVLEVSWEAFERAGIEPGSVRGSDTGVFMGAYPGGYGIGADLGGFGATASSVSVLSGRVSYFFGLEGPAFTVDTACSSSLVALHQAGYALRQGECSLALVGGVTVMATPQTFVEFSRQGGLASDGRCKAFADAADGTGWAEGVGVLLVERLSDARRNGHQVLAVVRGSAVNQDGASNGLTAPNGPSQQRVIRAALSNAGLSTAEVDVVEAHGTGTTLGDPIEAQALIATYGQDRDQPVLLGSVKSNLGHTQAAAGVSGVIKMVMALQHGLVPRTLHVDEPSRHVDWSAGAVQLVTENQPWPDMGRARRAGVSSFGISGTNAHVILESAPPTQPADNAVIERAPEWVPLVISARTQSALTEHEGRLRAYLAASPGVDMRAVASTLAMTRSVFEHRAVLLGDDTVTGTAVSDPRAVFVFPGQGSQRAGMGEELAAAFPVFARIHQQVWDLLDVPDLEVNETGYAQPALFAMQVALFGLLESWGVRPDAVIGHSVGELAAAYVSGVWSLEDACTLVSARARLMQALPAGGVMVAVPVSEDEARAVLGEGVEIAAVNGPSSVVLSGDEAAVLQAAEGLGKWTRLATSHAFHSARMEPMLEEFRAVAEGLTYRTPQVSMAVGDQVTTAEYWVRQVRDTVRFGEQVASYEDAVFVELGADRSLARLVDGVAMLHGDHEIQAAIGALAHLYVNGVTVDWPALLGDAPATRVLDLPTYAFQHQRYWLEGTDRATAGGHPLLGSAVRLAEASGVLFTARVSRSGDLWLRDQTVLPATVFVEMALAAADEAGCGLVEDLNVEALLLLPDDGAVQVQTWVSEPDEAGRHRLSIHARYSDSEPWTRLATATLATRGTVSGWQAGEAWPPTGAVPVETGVPSLRGVWRRGNEVFAEVALDSTHDATTYALHPALLTAALTTAGEETPAAWQALTLHARNPAELRVRLISHDDGTLSVDATDSTGLPVLTVRSLTLRTVPVYEPATSTDDLLTLTWAEIPAPQETGLTVGRFEDLVSDADVPVPEVAVFTALPDSSENPLEQTRVLTAQVLQAVQTWLGGERFTDSTLVVRTGTRLAAAGVSGLMRSAQSEHPGRFVLVESDDDTLAPDQLAATVGLDEPRLRVSGDRYEAPRLARVNASGSEPEAVWDPDGTVLITGGSGVLAGIAARHLVAERGVRHLLLLSRSAPDEALINQLGELGARVETAACDVSDRAALAQVLAGVSPEHPLTAVIHTAGVLDDGVVESLTAQRLDTVLRPKADGAWHLHELTRNTDLAAFVMYSSAAGVMGGGGQGNYAAANAFLDALAEERRAEGLPAIRGGLGLWEDTSGLTTQLTDTDRDRIRRGGLRTITAEYGMRLFDTASRHGNPILVAAPMDPVWDAEVPALLRSLHRPVARRAASTSDSSARWLAALAPAEREDALLKLVRDSAALVLGHADASTIPAAAAFKDLGIDSLTAVELRNSLAKATGLRLPNTTVFDYPTPAILATRLGELFTGENPAPVRPSVSVVGQDEPLAVVGMACRLPGGVSSPEDLWRLVESGTDAISGFPADRGWDAESLFDPDPDASGKSYCVEGGFLDSAGSFDAGFFGISPREALAMDPQQRLIMEVSWEAFERAGIEPGSVRGTHRRLHGRVRGGYGAGADLGGFAATASATSVLSGRVSYFFGLEGPAITVDTACSSSLVALHQAGYALRQGECSLALVGGVTVMATPQSFVEFSRQRGLASDGRCKAFADSADGTGWAEGVGVLLVERLSDAQAKGHQVLAVVRSSAVNQDGASNGLTAPNGPSQQRVIQAALSNAGLAAHEVDVVEAHGTGTTLGDPIEAQALIATYGQDRERPLLLGSLKSNIGHAQAASGVSGVIKMVMALQHNTVPRTLHVDEPSRHVDWAAGAVELVRENQPWPGTDRPRRAGVSSFGVSGTNAHVILESAPPAQPAEEAQPVETPVVASDVLPLVISAKTQPALTEHEDRLRAYLAASPGADIRAVASTLAVTRSVFEHRAVLLGDDTVTGTAVTDPRIVFVFPGQGWQWLGMGSALRDSSVVFAERMAECAAALREFVDWDLFTVLDDPAVVDRVDVVQPASWAMMVSLAAVWQAAGVRPDAVIGHSQGEIAAACVAGAVSLRDAARIVTLRSQAIARGLAGRGAMASVALPAQDVELVDGAWIAAHNGPASTVIAGTPEAVDHVLTAHEAQGVRVRRITVDYASHTPHVELIRDELLDITSDSSSQTPLVPWLSTVDGTWVDSPLDGEYWYRNLREPVGFHPAVSQLQAQGDTVFVEVSASPVLLQAMDDDVVTVATLRRDDGDATRMLTALAQAYVHGVTVDWPAILGTTTTRVLDLPTYAFQHQRYWLKSVDRAAADGHPLLGTVVALPGSDGVVLTGRVSLATHTWLADHAVRGSVLLPGTAFVELVVRAADEVECDVVDELVIETPLLLPQTGGVQLSVSVAEADESGHRTVTVFSQADNTDAWIRHVSATISTSDTPLSLPESDTWPPAQAQPMNVADFYDRLMAEGYEYGPAFQGLQAAWRDGDTVYAEVALAEEQAQEAARYDVHPALLDAALHACTLNTPDAEEGVGLPFSWNHVQVHATGPATLRVAVTQEADGWSLRVADDTGRPVATIGSLITRPVTADTLGSTTDDLLTLTWTVIPPPQETSLPMVRYEDLADGNMPVPDVVVFTALPNSSENPLGPRPAGPADPLAQPDTDRQVLKPFQTWLPGTFTDSTLVVRTGTGLAAAAVSGLMRSAQSEHPGRFILVESDDDTLTLRQLAATVGLDEPRLRINDGRYEAARLARTNTTPEDTPLTIPDSRAWLLEQPRSGTLQDLALVPTDTAEQPLRPGEVRIDVRAAGLNFRDVVVALGMVNDNRPTGGEAAGVVLEVGPDVQDLAPGDRVFGVVGGSFGPAAIADRRMLAVIPDGWSFTTAASVPVVFATAYYGLVDLAGLSEGESVLIHAAAGGVGMAATQIARHLGARIYATASTGKQHILREAGLEDTHIADSRTLSFQETFLNNTHGQGVDVVLNSLSGDFVDASLDLLPRGGRFVEMGKTDIRDPHQVTADRPGTTYQAFDLMDAGPDRLREIITELLTLFTQGVLLPLPVQAWDIRQARDAFSWMSRARHIGKIVLTIPRRPDPDGTILITGGSGVLAGILARHLAAEHGARHLLLLSRTTPDQALIKELAELGAHVDTATCDVSDRAGLARVLAGVSPEHPLTAVIHTAGALDDGVVESLTTQQLDTVLRPKADGAWHLHELTQNTDLAAFVMYSSAAGVIGGAGQGNYAAANAFLDALAEQRRAEGLPALALAWGLWDDTSGLTSGLTDTDHDRIRRSGMRTITAEHGMRLFDGASRHGEPVLFAAAMSPLRGDVEVPALLRGLQTVKRPQSRTAARNEVGSQPLSARLTGRTSVEQHRIMLELVLERRSVLGHSSADAIATDTSFKDLGMDSLTAIELRNRLVAETGLQLPATMVFDYPTANALAAHLLGKLDIPPVQQRLEAPAPSTVTGPADPVADEPSANEPIAIVAMACRLPGGVSSPEGLWHLVESGTDAISGFPTDRGWDVEGLFDPDPDAAGKSYCVQGGFLDTAADFDAPFFGISPREALGMDPQQRLLLETTWEAIERAQIDPKSLRGRDVGVYVGGAAQGYGVGVDQQHDNGITGSSVSLLSGRVSYALGLEGPGVTVDTACSSSLVALHLASQALRQRECSLALVSGVSVMSSPAMFVEFSRQRGLSSDGRCKSFAASADGTIWSEGVGVLVVERLSDARRLGHRVLATVRGSAVNSDGASNGLTAPNGTSQQRVIRQALANAGLTASDVDVVEAHGTGTKLGDPIEAEAILATYGQERSAPAWLGSLKSNIGHAMAASGVLSVIKMVEAMAHGSLPRTLHVDAPSPHVDWTSGSVALLTEHQPWPDDTKLRRAGVSSFGLSGTNAHVVLEQYQAPAPPVTPVTPAPPVTPVTPVTPNEPGPLPWVLSAQSPKALREQAGRLYASLAGDSEWNSLDIGYSLATTRSDFAHRAVAVGSGREDFLRALSKLADGAPWPGLTTATATAKARRVAFLFDGQGTQRLGMGKELYDSYPAFARAWDTVSAGFDKHLDHSLTDVCFGEGGSTTAGLVDDTLYAQAGIFAMEAALFGLLEDWGVRPDFVAGHSIGEATAAYASGMLSLENVTTLIVARGRALRTTPPGAMVALRAGEEEVREFLSRTGAALDLAAVNSPEAVVVSGEPEPVADFEAAWTASGREARKLKVRHAFHSRHVEAVLDEFRTALESLKFRAPALPVVSTVTGRLIDQDEMGTPEYWLRQVRRPVRFQDAVRELAEQGVGTFVEVGPSGALASAGVECLGGDASFHAVLRPRSPEDVCLMTAIAELHAGGTAIDWAKVLSGGRAVDLPVYPFQHQSYWLAPAAPDATAVAPVVEEEGGEYDEPSYADEPRTMLELVHMEVASLLGMADPGVILDDSSFLELGFDSLSAVRLRNRLSKATGLDLPSTLLFEHPTSAELAAHLDALLDSDIDAAGVYALLEEINELDAEAVDMTAAEHKAISELLEQLSAKWRTRNE
>emb|CAA60463.1 BGC0001040, rapQ, Methyltransferase
MMLELGTRLKFRFTGPLLEAVNPRLQGHPYDVLMRLLEGGRIENVLELCGGTGFASRMLAERHSKVQATSIDLSPELTAVGPHKLASRGIDNVTLVEGDVSTLPYPDDSFDTVMSAFGLHEVPTAGRLSAIRESVRVLKPGGRFVIVDLDRRTKYGWTMDLFMKVMEPKFAPEVFGTGLVDRLKENGFTIDHHESAGPNGWTQSIVATLEA
>emb|CAA60464.1 BGC0001040, rapO, Ferredoxin
MSGMARWELWIDRTECIGSAVCVASAGAYFEMHGHQSRARASEIDADEHVIAVAQACPSGAIHVRVKETGELLEPQD
>emb|CAA60465.1 BGC0001040, rapN, Cytochrome P450
MSTTDQGETGKACPYPFAEMERLEIHPEYNRLRDAGELGRVLMLDGREAWLAASWEDVAKVFVDPRFSRSATLGKDVPRVLPAIQDQPVIMLMDPPEHTRLRRVATKALTSRRMEALRPRTQEVADDLIDKMLAKGAPADLMEDFALPLPIIMICELLGVPIEDQTKFRTWSDQMLSNGAYSQEVVMAAGQSLYLYLSELIAERRKQDTNDLLGSLVRARDKDDRLSETELVGFAVTLLIAGYETTANAIGNSVYTLLTHPEKLAELRKDLSLIPKAVDELLRIIPIAKQASWVRMAVEDVELSGTIVKAGEAVAIQTHSANTDPKVYDHPEEIDFHRTSNPHMSLGHGAHHCMGAQLVRVEMQTALGSLISRIPALRFAVPEPRIKFLRGRLVPSLEALPLTW
>emb|CAA60466.1 BGC0001040, rapM, Methyltransferase
MIQPDVVTAFTAVRDINLDEPGTPQAETKAATFKSASSSIYDLAASMSAKGQLWNWGVHDSEFVAEIEARLPGFTEYGTDGFSEQLYYLALRDLPKGLESCDGRTVLEVGCGMGEGLNFLSRLVPTARMTGLDLAPKAIASATATLSRGDTLRFVQGDAEELPFEDSSVDVLVNIESSHTYPNLGRFLREAARALRRGGALSHIDVFTRQRLEAMRRITTEIPELKWVSDHDISDQVRAAVRRRMPPDSHLRSTLNKQRMNRLARTLALHSQITVFGGTFADYQPPASVKMLSRLGLVPPMDSLPMETYRHQIAVRV
>emb|CAA60467.1 BGC0001040, rapL, L-lysine cyclodeaminase, EC:4.3.1.28
MQTKVLCQRDIKRILSVVGRDVMMDRLISEVHAGFARLGRGETDEPPPRPGFARGGDVPGVIEFMPHRASGIGVTMKTVSYSPENFERFNLPTIVGTVSRLGDDSGSMVALADAATITAMRTGAVASVTTRLLARPGSTTLALIGAGAQAVTQAHALSRVLPLERILISDIKAEHAESFAGRVAFLELPVEVTDAATAMATADVLCTVTSVPVGGGPVVPAEPRQAHLHVNGIGADEQGKTELPKALLDDAFICVDHPGQARAEGEFQQLPDRELGPSLADLCAAPEIAAPHPERLSVFDSTGSAFADHIALDVLLGFADELGLGHKMSIESTPEDVLDPYSL
>emb|CAA60468.1 BGC0001040, rapK, Pteridine-dependent dioxygenase
MRQLTPPVTAPYCRFEKLGASDLDGDETLLGVIEHRTGHTGVSLAEGCPRTAVHTTTREDESFAEAWHAEGPKESSRHDGVAWARTPDYLFGVARVPEGGRYAAGTAAVYTGIFDLIGTLGYPSLARTWNYVSGINTPNADGLEVYRDFCVGRAEALDARGIDPATMPAATGIGAHGARITCYFIAARAGDRVNMENPAVLTAHRYPQRYGPRPPVFSGHLALAAGGGRLFVSATAGIVGQETVHHGDVAAQCEVSLENIARVIGAENLGRHGLRRGYALADVDHLKVYVRHREDISTVRRICAERLSREATVAVLHTDIARTDLLVEIEGVVA
>emb|CAA60469.1 BGC0001040, rapJ, Cytochrome P450
MSTEAQQESTPTARCPFSIQDGHRTILETGTVGAHELFGVKQWLVAAAEDVKLVTNDPRFSSAAPSGILGDRRPGWFSGMDSPEHNRYRQKIARDFTLRAARKQEEFIVRAADSCLDDIEASGPGTDLVPGYAKRLASLAIHDLYGLNEEGPVLEGQMRAMEGGTDMESIKRLTDEFGHVLALVRAKRDEAGDRLLHRLAESGEDEILLSDEEATGVFATLLFAGHDSMQQMVGYSLYALLSHPEQRAALRENPDLIDGAVEELLRFLPLNQLGVPRVCVEDVELHGQTISAGDNVIPLYSTANRDPGVFADPDTFDITRKPEHNFAFGYGIHGCPGQHLARVLIKVATVRLFERFPDVRLAGDVPMNEGLGLFSPAELRVTWGAE
>emb|CAA60470.1 BGC0001040, rapI, Methyltransferase
MSASVQTIKLPYGRPSAHVNPGEAQFLYQEIFAERCYLRRGLELRAGDVVFDVGANIGMFSLFAHLECPDVTVHAFEPAPVPYAALRANAERYAIAGRFEQCAVSDVAGRGKMTFYTDTTMMSGFHPDPATRAELLRRLAINGGYSAEAADRMLAELPDTSQVIETSVVRLSDVIAERGITSIGLLKIDVEKNERHVMAGIDAGDWPRIRQVVTEVHDIDGRLDEVLTLLRGQGFTVLSEQEPLFAGTDIYQVVARRGDA
>emb|CAA60471.1 BGC0001040, orfH, Regulator of cholesterol oxidase
MTGRANGRGVVVTITGPIACGKTELLDAAAAKADAITLRAVCSAEEQALPYALIGQLIDNPALASHALEPACPTLPGEHLSPEAENRLRSDLTRTLLALAAERPVLIGIDESHANALCLLHLARRVGSARIAMVLTELRRLTPAHSQFQAELLSLGHHREIALRPLSPKHTAELVRAGLGPDVDEDVLTGLYRATGGNLNLTRGLINDVREAWETGGTGISAGRAYRLAYLGSLYRCGPVPLRVARVAAVLGQSANTTLVRWISGLNADAVGEATEILTEGGLLHDLRFPHPAARSVVLNDMSAQERRRLHRSALEVLDDVPVEVVAHHQVGAGLLHGPKAAEIFAKAGQELHVRGELDTASDYLQLAHQASDDAVTGMRAEAVAIERRRNPLASSRHLDELTVVARAGLLFPEHTALMIRWLGVGGRSGEAAGLLASQRPRAVTDQDRAHMRAAEVSLALVSPGTSGPDRRPRPLTPDELANLPKAARLCAIADNAVMSALRGRPELAAAEAENVLQHADSAAAGTTALAALTALLYAENTDTAQLWADKLVSETGASNEEEAGYAGPRAEAALRRGDLAAAVEAGSTVLDHRRLSTLGITAALPLSSAVAAAIRLGETERAEKWLAQPLPQAIQDGLFGLHLLSARGQYSLATGQHESAYTAFRTCGERMRNWGVDVPGLSLWRVDAAEALLHGRDRDEGRRLVDEQLTRAMGPRSRALTLRVQAAYSPPAKRVDLLDEAADLLLSCNDQYERARVLADLSETFSALRHHSRARGLLRQARHLAAQRGAIPLLRRLGAKPGGPGWLEESGLPQRIKSLTDAERRVASLAAGGQTNRVIADQLFVTASTVEQHLTDVSTGSRPPAPAAELV
>emb|CAA60472.1 BGC0001040, orfG, Helix-turn-helix DNA binding protein
MTNGAGAEADGSRGAFSVDSTVPGAAPQGFFQAFQRGWDAELGDGLPLRSFNRDVTGDFRVRSRAAKVRDLAFTDLHSMSAIRTAHALGGVEDRVRMYVVKRGAWTLAGSRDRDRHTVAAGQFLLRHVGQPWRFEAAPHTTVKILLLPPGPLTPLLGNRAVTGPADSAEVRLLVAHANMVYETMTGLGPAGVQAAHSTLLELAQSVARRRFDDVEPRLAPALAGAAKDLADSHLTDPELSPTMLARELNVSLRTLQRAFTVAGESLIAYIRHRRLEEARRALIASAGRLSVSELAAHWQFADSSHFIRVFKKTYGQTPTEYARSTGLTDS
>emb|CAA60473.1 BGC0001040, orfF, Membrane transport protein
MSRHSPAPSAWRRIQTAWGLPDLAGKGRFVTANLIDSLGNGLVMAFTVVFFVKTTSLSLVAVGAALTAGQLLALPVPPFIGSLLDKYGPRIVVAAGNWISVGGFIGFLFSHAAWQIVLWQFVVQLGSTAFWMGHSPLIVLVARGVERARWFGFVRALRNVGVGFGGAASAVALSIGTVTWLRAVMVINVVTFAVAGWLVITFRGADGSGAADAGPAEAKPAEPERAAGEATGQPSGGFRTVLKDTRYLRLVATNIAFAFASTVVAVLLAVYVADNLAVGSWIVGVLVVLNTVMVALLQTLASRWIEARRPAAVLVLALLFNAAAFAVFGTLLVLPGWAVIAGLLIAMVLYTVGEILGSPPTSELSVVMAPEHLRGRYLGVYQLSWSVGGAVAPALLTALLEGGAALPWVFLTAISVLAVPLVLGLDRRPAATSEAAPAGDAASVEQLDGGPVG
>emb|CAA60474.1 BGC0001040, orfE, OrfE protein
MSADRVAAQYNEEFRIPGSDLPTVAQHVKDFPTLAPWHGEYLARPLFVAEREMREFADDLQHLIDTVFSLPDRMFGGDLDAFRSVLGISDGRWEAIRRFGDVPPPQFGRADMYHDGTSHKLLEFNLGSEAGGWGLASEISRATMEIDAFADFARRNRLGYVHPIRAVVEALRHFAARVAPGREPVVALLEWRGGLKDYGELWLNFQSALRSAGLDILVAEVSDVHERGGALYLGDTKIDVVYRSFVPDQIAEEPDGWDLVAPLLRAHRAGETLTWTPLSSNMFANKACMALLSDPAWRRDLGEDECRLIDRVLPWTRLINTDALKTDLVDECVARREQLILKVNGRGGGVGAVVGWETDDATWRRALEDSAAEGCVVQQRVIPRPELVVDPVSGETEEWHAAYGMFYTPHGCAGAFAKVVPTGSGGIISIAAHAKARSAAVFHQSQLPVWGEVPAVGELPADAPK
>emb|CAA60475.1 BGC0001040, orfD, OrfD protein
MGGAMTATTDTFADAIGGLGDTEWDRLADGRFYSSALWLRQCAFLEPGSVSGGLHVETPGGGRAAIPVAAVTDEANPQLRWHDLLTARGLPAPEPGGLLIGQRRGYLAHLLTGEGTDRTEAAAAVLDAVRALRSPLHEDSKIARVAMYLTTEDVRALRAAGVRTAPVALSTDAWIGIPPGGYHAWLESLSAHRGRRIRSEVRKFERTGYEVEHRTLADCWQDVARLLARSLLRYGRTVDVAPIAESFREQGELAGSRAEVVLCSRAGEPPVGFCLYYRCGDTVYLRALGFDHDQLVSPAEYFNLTYYTQVRLPGVRWLHAGTETAEGKALRGATLRPLWLLDLSEDSPLAGYDEEIREHNRAMLDRLRDSSPAISDALEYELWKPYC
>emb|CAA60476.1 BGC0001040, orfDD, Cystathione synthase
MGTPLIPLADEQCDIVAKLEFCNPTGSSKDRSALWILEQAIGRGEIARSTTVVESSSGNFALALAFYCRMLGISFVPVIDPNCNEATEAQLRLLCERVEKVAIRDGSGSYLKNRLSRVRELLVELDSAYWPNQYANPDARDAHYHFTAGELIAQAGPLDYLFVGVGTGGTIAGLSRRIKETYPDCVVVAVDAEGSVIFGGPPKKRRI
