# Supplementary material for: Assessing in silico the recruitment and functional spectrum of bacterial enzymes from secondary metabolism
Source: BMC Evol Biol. 2017 Jan 26;17:36. doi: 10.1186/s12862-017-0886-2 (PMC5270213; doi:10.1186/s12862-017-0886-2)
Supplement: Additional file 5: — 1005 multiple Fasta files (one per BGC that comprises enzymes) containing the sequences of the data set enzymes SM*. The BGC are named according to MIBiG nomenclature. (ZIP 6333 kb) [file 12862_2017_886_MOESM5_ESM.zip › BGC1041.fa]

>emb|ABP53487.1 BGC0001041, Strop_1012, Methyltransferase type 11
MTPQSSLISLEGSQWGATGVGLQPRPVAHHPWRDRIAAVPSGHLVLAPHVAACHIVDVVEDHLTVGQAAGLAGVTVRALHHYDEIGLLRPSTRTVAGHRAYSAGDVERLREVLAYRRLGFGLREIADLVNDPTTDAVAHLRRLRGLLLDQRDRAAATVTAIDRELEARAMGVRTTPAEQLKVFGAQLYDTIGSAYPTTRRTEPRIAARIWDALGDARTVLNVGAGTGSYEPHDREVTAVEPSGVMRAQRPVGAAPCVAAAAESLPFEDQSFDAAMAVSTVHHWRDPVAGLREMRRVARRVVVFTYDAEDTGWGQRFWLTRDYLPEFAELLVNWPSLADLTHAIGGRAEPVLVPWDCVDGFFEAHWRRPAAYLDEHVRRAVSVWTRVGAQAEQRAVRSLREDLSSGRWAERNRDLVALDTAELGLRLLVA
>emb|ABP53488.1 BGC0001041, Strop_1013, Uncharacterized protein
MGKNSRERHKAKRKAAAAGQGRRAAATGQDDPLGRYGASGVPTQRQLADQIIDQAMFARQHDDAAEFDHCLSLLAAGPGGAAGLQVVNRALLTYLLREVEEVWRRGWQPAELVRVARREHAARHGRLLVDAIAAQMRGYGAATVDSRWQSQLTSLDAKVWWEHDDHYPTAWGERQGLDRSAVVAIMIDVCFLLATLPPIEQVGPMPGTARPTRTTPSADLDQRVLGRVRALLAKAESTDFPEEAEAFTAKAQQLMARHRIDHALLIATTGEREQPVTRRVGIDNPYEAPKTLLLQVVAEANSCRAVWSKRFGFTSVVGFPAELESTELLFTSLLVQATRAMTQAKPSTDRYGRNTTRSFRHSFLTAYASRIGERLEAATGGVDQEVAESADAAQLLPVLAARDDAVRDAFNQQFPELTQQATTITNRAGWASGRAAADQASLHGRESVTPR
>emb|ABP53489.1 BGC0001041, Strop_1014, Uncharacterized protein
MHAAPTAHGSSDDLDATRNGGMRSLFGGVYAPSTLGSFLRTFTHGHVRQLQAAARDTLIGLTGHRVGHATVSLTDLPLRRAPSHRRQIPAGADGIALTTAPLTPLAGAGR
>emb|ABP53490.1 BGC0001041, prcB1, Proteasome subunit beta 1, EC:3.4.25.1
MEQEVNRGLPSTFLTFHSSSFVELLKEYDPTLLPAKRAAETFGEAPHGTTIVAATFAGGVLLAGDRRTTMGNLIAGRDVDKLTITDDYSAVGFAGTVGISIDMTRLFVVELEHYEKIEGVPLSLEGKSNRLAAIVKGNLPMANAGMVSIPLFIGYDLEASDPARAGRIVSFDAIGARYEEKSGYQSIGSGSPFAKSSLKKLHDPGSDDAATLSALIEALYDAADDDSATGGPDMVRRIFPTAIRITAEGAYRYTEEELAAVADAVVARRSADEPGVRSFTAS
>emb|ABP53491.1 BGC0001041, ilvD, Dihydroxy-acid dehydratase, EC:4.2.1.9
MTTRPNPLFVGIERAPARASMRATGLSTEDLKKPMIGVAHSWIGTMPCNLNHRRLAQEVMAGVRAAGGTPIEINTIAISDVITMGTEGMRTSLVSREVIADSIELVCRGHGLDGLVTLAGCDKTIPGAALAHVRLDIPGAVIYSGTMMPGEHLGRDITLQDVFEAVGSATATGCTDELDKLERAACPGIGACAGHYTANTMAVVLEFLGLSPFGSMDPPAVDARKDTVCRQAGELVMRAVAEGLRPSRFLTPSSLRNAIAAGVATGGSTNMVLHLLAIAREAGIPLDIDEFDRISSVTPIIADLRPNGTYTAVDLDRAGGTRVIARHMVDAGLIAGDESTVTGRTVAHEAADAAETPGQRVVTTVEAPLSPSGALLILRGNLAPDGSVVKAPGAVTLRMTGTALVFNCEEEAMAAVQTGRVRPGHVVVIRYEGPRGGPGMREMLGVTSALIGRGLGTSVGLVTDGRFSGATRGLMVGHVAPEAAEGGPIAAVCDGDRITIDLQRRECSVDLDPGELAARMRDWSAPPPRYTIGVMAKYWSTVSSAAVGAVTTPHPTQGPATASGKAEECQQASAVEGVMAVGGGDVGAAGGS
>emb|ABP53492.1 BGC0001041, Strop_1018, Crotonyl-CoA reductase, EC:1.3.1.86
MGQLTDAVLSNATAAEIAAAPLPEEYFAAHLRVEDATMFEGVVDKDVRKSLRLGHVPMPELAPDEVLVAVMASAVNYNTVWSAMFEPMSSFRYLKGLARQGGWAKRHDQPFHVVGSDCAGVIVRTGSGVRRWEIGQHVVVSPAYVDDQEPTTHADGMLGGDQKAWGFETNFGALAEFTVVRATQLIPKPAHLTWEEAASVPLCAGTAYRMLVSERGANMKQGDVVLVWGAAGGLGGYAVQYVRNGGGIPVAVVGSERKAEAMRRLGCEVILNRTEIGITDEIADDPKQVIRAGVRLGEMINEQVGRAPDIVFEHIGRPTFGISVFVAQRGGTVVTCGSSAGYQHSFDNRYLWMRLKRIIGSHIANLQEYWDAHRLFELGHIVPTMSAVYPLTDVAAACRLVQANQQIGKIAVRCLAPRAGLGVTNPELRERIGEDRLNPWRGLTTGSDGAEFGGQRDDPA
>emb|ABP53493.1 BGC0001041, Strop_1019, Alpha/beta hydrolase fold
MPFAFANDIRLHYELHGTGDPVVLVSGAGVSGKSWLIHQGPALLENGYRVCVYDSRGQPPSDECVSGFVVEDLVADLAALLEFLDAGPARLIGTSTGAYVVQELALRRPELVRQAVLMASRARPDVLRTQLARAEIELGESGVTLPSSYRAVVRALQMLSPRSMDDESSIRDWLALLELAPPDGAGVRHQLALQPMPDRRAAYAEIAVPCHVVSFADDLIAPPGYGEELAGCIPGATFDLVGDAGHFGYLERPEEVNHIIAKHFAGIGARLTGHNPDTRRSAPWAS
>emb|ABP53494.1 BGC0001041, Strop_1020, MbtH domain protein
MRQMIANPLDPGDGTWLVVVNDAGQHALWRPFLDMPPGWRVVLRDADHDAALDYVERNWTALQPAGHSEPGATR
>emb|ABP53495.1 BGC0001041, Strop_1021, Cytochrome P450
MTAADTGRVGSGESQTPAHTVDLADPATFANHDLTGFWQQLRDEEPIHWNPPTAGRRGFWVVSRYADILDVYRDDVTFTSERGNVLVTLLAGGDAGAGRMLAVTDGPRHAELRKLLLRALGPRVLAPVCAAVRTNTRQMIREAVTKGECDFASDIASRIPMMTISNLLGVPDADRAFLLSLTKTALSADDESISETESAMARNEILLYFQDLMEFRRDHPGEDVVSMLVNSSIDGAPLSDDDIVLNCYSLIIGGDETSRLTMIDSVNTLAAHPQQWRRLKDGQCEIDKAVDEVLRWASPSMHFGRVAARDTILHGVRIRADDIVTLWHASGNRDERVFHRPEVFDLGRTPNRHLSFGHGPHYCIGSYLAKVEISELLIALRDLTSGFETTGEPQRIRSNLLTGFATMPVRFVPDRAGLARDALDG
>emb|ABP53496.1 BGC0001041, Strop_1022, Erythronolide synthase, EC:2.3.1.94
MSEAVERNYDPGDVAIIGASCRFPGARNKEQYWDNLLHGREGVTFYAKDEIEVDETLINSPAYVRATGALDGYDEFDPAVFGVSDRMAAAMTPEHRVFLEASWEVMEDASYDPERVRGEVGVYASTNPQSAALYSSPPDWVSAGPEVMDRSNAWLPDTITSNVLYYLGLTGEAVTVTAVCSGFHYAVHLACQSLLLGQTDMAIAGGVMVRLPQRRGYLWEEGRILSRDGHCRPFDANGTGSVLASGVAVVLLKPLPQAVADRDHIYATVKGTAINNNGISAMAYGLAQPERLSACIAGAMQAGDVAPETVSMYEANGFGMPITDSLEVHAAHLAFGKQSGTCSIGAVKGNIGHAGVVAGGSGAVKAAFALYHRSLPPTINLTELNEEIDFPRTPFVPQLEPAAWQPECGIRRAGITALGGGGYNAHLVLEEPPRPVEREPENRRPRIVTLSALDDAAVSRQRAALSSWLAEHSDARLDDIAYSLNLGRKALPSRWAAVISTRDELLEVLSGDGKSGRVSRFGQERRADLARFRRTEDGLALGSGDEMRDVQALTELAAAWVQGERVNFEVLHADERSHRISLPNYPFARRRFWRTDW
>emb|ABP53497.1 BGC0001041, Strop_1023, Amino acid adenylation domain
MTAASTLHGGFVAHAAANPDTLAVASDAGVMTYGRLDETSAALAERLSALGAGPGVPIGVCIERTPDLLVAILGVLRAGACYLPLDPQYSARHLGFMVADSGTRLVVTTRSSRDACPDGCTALVLEESEAIADPPPVAAVPDDSAYVIYTSGSTGTPKGVPIRHSSCAAMLAEADRIFEGCDMSGIAAVTSVCFDLSVLEIFSALSRGRTLVLVNSASHLPESSHVERVTHVSTVPSAMTSLLDAQAVPAGLRNVVLGGEPVRRSLVDRIYRETNVDFVFNGYGPTEGTVFCTFKPVSRDEAGEPSIGTPSLTARVYVLDEKLRPSAVGESGELYLGGAGLTWGYLNRPGLTAERFVPDPQVAGERMYRTGDIARLNEAGEIEFVGRSDLQVKVRGYRIELEEVEARLTECPEVRTAAAVVREQTPGTRALTAYAVPASGAPDGDGPWLDADLQATIKQQLGALLPGYMVPETIVFLPALPLSPVGKLDRTALPAPPVVDVLPSGDSATTDTEQALAEIWGALLDRTPQSIGIRDTFYDLGGNSLLLVRLAKRMGQRFHRKVGVADLFRFRDIGSLAKWLDDESGKSPEDIEQARRRASTRRSVVRGHSRSPSTRTDPTVKNTPASNGGPHP
>emb|ABP53498.1 BGC0001041, Strop_1024, Beta-ketoacyl synthase
MSGEQAEHGVHAIREFLLTWLVDLLGVPRDSVDRWAPLHRYGLDSLKSTALVAALSEFLARPVPITFLWDHPTLEGLSVALARGRRVEESAGGTATRHRPEDGAPPEPLALVGIGCRLPGAADPSAFWRLLVNRHDAIRPVPQRRRDLLGNADIDDTSFRWGGFLDDIDLFDPLFFGISPREARVMDPQQRLMLELAWEALEDAGIAPGNLAGTDTGVFVGTSWCDYSALAHEAAAQFEIGPHAATGMHDSIIANRVSYALALQGPSMAIDTACSSSLVAVHLACQSLWSGESELALAGGVTLNIFGPHYLAMNETGALSPDGRCKTFDARADGTVRGEGAAVVVVTPLRVALERGLPVYCLIRGSAVNNDGLSNGLTAPNPRAQETLLRTAYRRAGLAPWLVDYVECHGTGTPLGDPIEAKALGTVLGRDREPGNELRIGSVKTNIGHLEPAAGVAGLAKVALAMRNGILPASLHYSRPNPQVPFAEGHLRVQDATTTWHRRSDLRRAGISAFGFGGTNCHLVTEELAQPEAALLLLAADSTQELTNQVAALRSALAEDRVDLAAACRQALDTLGTGRFRLSAAARTTAELRAQLDAYAEGRPLPGLSTAETALRRPRVAFLCSGTGSQWFGMCRQLVAGMPAFRRSLVRAAERIERILGFSVLDRLFDDESHARLDDMEIVQPMLFCVQVALADAWRSLGVEPDLVIGQSVGEIAAAHLTGALSLDDAALVAATHARLVQRLAVGRGDSLVVAAVPEVVAGHLAAVEERPTLAGRLGPASTLVSGDTTAIRALTDRFAAADIAAHRVRMGYASHSPLMDPVLTPLRSEINGIVARPAQLPMISTVTGKEIDGESLGPDYWPDNVRQESRLTAALDTMAAHDIDVVLELSPHPVLLKGVRASLDSEREGATRRPVMCLASLQRGTDEAWSLLASLGELHTVGQPVAAGSFLCAPRGRHTEPQAAIGSATARAEETPLSLLPVTAHSADALRDTCRELSNHVERNAAPWLPDLAYTLATRRTPLPHRIAFVVRDRDDLLDGLAHISAGRSYPGAVKGTVAGGGARRVALVFSGGGTHWAGMGRALMGWHAGFRASMHECDAVFRELIGWSVVDELSLPAERSRLDATDIQQPVLFTLQVSLARLWMELGIEPEAFVGHSIGEVAAVCVAGGLSVRDAARVTIARSHLIQHRAAKAAMIAVQAGDEEIIPFLAPYGGRVAIAALNSPTSSAVSGPPEEIRALEVALNRAGISSRAVRVDRPGHSPGMDPLLSPLREALTNIEPRAFWARFHSTALDGAVDPVVNADYWAHNLRNQVRFAPTVAALADAGIDTFVEISPHGTLRGAIEEIAQAQGASVVVADSIRRGEDDNRCFLNAAASLFVHGVPLSLETLFSSDAQVVETPLVSWQRHPYWLDAAPVRQPRTPAAASVAGPTTSFHNENATTPTAEATITGEIAHVLGMPVEELAEGTRLRDFGLDSMLAMRLGSRIQTLFGHRVSLFEFFTDRTVGELTARIAELVGARASTGGEDNAPPRLRNTAVADNLSDADAEELLAELTDRGLLEPVSPEAPAAQPREELRAALERTQSFALAPVAHGQAAIWFMQQLSLDGAAYNLMFGARVPDKIDESALRRAAAAVVERHPALRTVFVEAGGHPYQVIKADPGYEFDTVDGTGLDDAALTDLLAEHGHRPFDLDQGPLLRLVLVNRGAADNCLLLVIHHVAADAASVDIVVRDLREFYGEAQRGTLLTQAPETPYTEFVEWEREWLGSPAAEAALHWWSQQLAQPPAHLDLPRLSAPDATADKRPAKERDGVVSYAGEDASFRWDAADTRLLKDFAVRAGVSVSTLVMAGFVATLGRATGARDIVLGTAVAQRSDAGRESAVGYYLNTIPVRARPRPDITFDALLREVHDFALGMLEHMNYPLDLLVSALKPPRRQGRTPLFDIAVNWLSGDAFTYANTLFHGAGVAAWPAGPLPLVPLPLRRHIAKFDLEITMGDVADEVVGQVQFKPAFLERETVTTLLEYFHRVLLQAIDRPDVPLSDLVLETSVKQAVS
>emb|ABP53499.1 BGC0001041, Strop_1025, Uncharacterized protein
MSREMWLRFEIYHDVVYAPEASLVAKELGCRGGWMGYFGTRSAPLGAASPEVVTAAFFNFHPQMVAKAVPQVWSVASPERFLQARLEIVDAALRRMLGADVAGLEEMVTLAASAAAGVSPGGRVLGAANQALPPPVEPHLALWQSCSTLRESRGDGHVAALVAAGLAPCEALVLFTADKGLDPAYMRRMRGWSEQEWKEAEAALVDRRLLTGGGLTVAGRELRAEVERWTDMAAAAPWQALGAGPTARLRDLMTPVVQRLSELNESMKVNPMALNPAEIVA
>emb|ABP53500.1 BGC0001041, salL, Adenosyl-chloride synthase, EC:2.5.1.94
MQHNLIAFLSDVGSADEAHALCKGVMYGVAPAATIVDITHDVAPFDVREGALFLADVPHSFPAHTVICAYVYPETGTATHTIAVRNEKGQLLVGPNNGLLSFALDASPAVECHEVLSPDVMNQPVTPTWYGKDIVAACAAHLAAGTDLAAVGPRIDPKQIVRLPYASASEVEGGIRGEVVRIDRAFGNVWTNIPTHLIGSMLQDGERLEVKIEALSDTVLELPFCKTFGEVDEGQPLLYLNSRGRLALGLNQSNFIEKWPVVPGDSITVSPRVPDSNLGPVLG
>emb|ABP53501.1 BGC0001041, Strop_1027, Short-chain dehydrogenase/reductase SDR
MTNGGRLSGKVSLITGAAHGIGHATAVWFAREGARLVVSDVDGAALEKCHAELAESGAEVTTVIADVSDATQAHRMVQTAVDVYNRLDVVVANAGVIPLHEITEATEQDWDEVMAVDGKGMFLTCKYGIDAMLATGGSIVCLSSISGVAGQRGQSTYGPAKFVASGLTKHLAVECARHCIRVNAVAPGTIRTNRVRRLEEEPGGPEYLEDIVRLHPAGRLGEPSEVAAAIGFLASDEASFITGVVLPVDGGYLAQ
>emb|ABP53502.1 BGC0001041, Strop_1028, Uncharacterized protein
MFVLFIGDIVGDEGTRYLVDRLPELRARHTVDLVVANAENSAADGLGMGRVQVEQLLSGGVDVITGGNHSWDSPESVGMLNLPQVVRPANVDPEVPGRGFVHVPVGEEMVTVLNLADGCAMASTKATAGRVGPAYSAWEAADRRGITIVDYHGDHVLEKQIFAHTVDGTAAAVVGTHTHEATDLPRLLPNGTAFVTEVGMTGPDGGVQGFAPANLVNNLRTTGNPFDGPMPTVHRAPMVLGAVLIEIVGGLAAGIQRVR
>emb|ABP53503.1 BGC0001041, Strop_1029, Cyclase family protein
MLDGSAVHGQSAVPAGYQVVDLSVTIAEDLPCYWEGHQPFQHKTWNWFADHRNAMASVYSRGGPYATRWMAIDEHTGTHFDAPLHFIPPPDSGLPGAGPAGAISADQVGLASLMGAAAVIDVASPGGGEGGMSPLIHPSAIVAWEAANGMLNPGEIVLLRTGWDRRYRRGAAGGGYLRDVLAGRSPGWPAPTEPTVELLLTRGVQCLGIDAPSIGPAHDPVGVHVRGLGQGMVYVECLAALDALPPRGAWFCFLPIKVEGSTGAPGRAIALMPATES
>emb|ABP53504.1 BGC0001041, Strop_1030, Regulatory protein, LuxR
MTSIESSPKRILLLGDSTIFREAMAEICDREPDLRVVGQAAAGPMAAALVRRTAPDVVLLSVGPSDQGIMRLVGQILAATCQPRLVILAMHENVRLARRYLAMGTWAYVSRNSTREELLSVVRIVSRNRDSAVLSVQKSMLQHLTGVGTRSLSGREFEVIELVAAGLSNAQIAGRLSISEGTVKRHLTNTYDKLDVRSRVAAVNRLAAMGLIGPNAMLETSSLVA
>emb|ABP53505.1 BGC0001041, Strop_1031, Pyruvate ferredoxin/flavodoxin oxidoreductase, EC:1.2.7.8
MSPGLQPSEFTLDQRYLCQDGTAYLTGVQALVRLLLDRVRHDRRAGNDAAVFVSGYEGSPLAGYDLELARRGRLLAEHGVVHRPALNEELAATAVLGSQLAAGVGRQRPDGVVGVWYGKAPGLDRAGDALRHANFAGTDPRGGAIALVGDDPAAKSSTVPSASEFALADLSMPVLVPADAADLLRYGLHAIEMSRASGLWSALKIVTNVADAASTVPVTPSWRFPTVAGGYRHRPTSRLLGAELAALEESLHRVRLPLAVEYLRAAGLNELYGHADDRIGIVAAGKSYLDVRQALRTLGMDEEALRRYRVRLLKLAAVYPLESAVVREFAAGLDEIVVVEEKRGFIESAVKDLLYGSGDAPVVCGKTDPAGRSLFRPTGELNPDVIAAGLARRLSATGRCEPVEAWQGRRRRDRIDLPVVARTPYFCSGCPHNSSTKAPPGTLTAGGTGCSTMTFFMDPKRVGDIIGVTQMGGEGAQWIGMAPFVDIDHFVQNVGDGTFHHSASLALRAAVAAGVNITYKVLYNSAVAMTGGQDAVGALPVHRLAALLLAEGATKVIVTSEDPKRLGRHPMPAGVEVRHRDDLPRSQAELAVTPGVTVLIHDQECAAVQRRKRRRGLRPQPAYKVLINERLCEGCGDCGAQSNCLSVQPVESDFGRKTRIHQSSCNADYACLQGRCPSFLTIVPGRSPHRELASVPTAKPSMPRQRVVGDFSVRITGIGGSGVVTLAQIIATAAVLDGRHVRTLDQTGLAQKGGAVVSDVRVTERAVESAARLADGECDLYLATDLLVAAQPANLAAADTARTVVVASTSPVPTGQMVTEVSGPRPDVDELCSALDRSSARATFFDARSLALRLLGDDQFANILQLGAAYQEGAIPLEAASIEQAIRLNGVGVERNLSAFCLGRLVVDDPQTVSPAAPVAQEQRPLQGDAASLRATIDAGEDTPLARRLDALVADLVAYQDLAYAREFVEFVEHVRRVEGRAGPLTAAVAGNLYKLMAYKDEYEVARLSLDERLTHDIAAQFGAGARYHYLLQPPVLRKLVRRKIRLGQWFRVVLRLLYALRRLRGSRLDVFGYTRVRRIERRLVANYRRTILAALSAANPDDPALVELASLPDMVRGFDEVKLANVTEYHRRQEQLLQSLPHPVQQVG
>emb|ABP53506.1 BGC0001041, Strop_1032, Regulatory protein, LysR
MADHADFSLAQLRYFVTSAEMGNISGAAQQLHASQSAVSMAIQRLEKQLDTKLFFRHRTKGVSLTPSGRVLLDPAKSLLAQAQEMLAHSREWQGETCGMLNVAVLRSVAPDLVPAVMSRVKKMRPGLAVTVHEGTMDDVLELLRTGTCELAVVPELPGQALSFARLAKVLMAAVVAWSDPLAPVGRATLRQLATRRLLVADLDVDRQVGLDTRTRLFADAGTPTPEVVLTSSIATMLGLVGVGEGFALLYRTAASQCYRQELAWIDIVSERPCASWLGVATIPGLALSSRAELFVSLLDDAVRSVYCTTADDGVSSPGSTDIFDHGASFATDPAAPAWST
>emb|ABP53507.1 BGC0001041, Strop_1033, Uncharacterized protein
MVSPDPAEQGIGELLTVYDALIDHAVTAAVDLSIDPDEISYRRFAHGPRPT
>emb|ABP53508.1 BGC0001041, Strop_1034, MaoC domain protein dehydratase
MTTTTTLAGLPSLKGCVLGPSSWSEITQERVGTFADATDDHQWIHVDADRAVRESPFGGPIGHGFLTLSLMIPMWSEILTVSDAGMVVNYGLNRVRFPAAVPVGAKLRLSATLVDIEPVRGGLQVTAAASVERQGDDKPVCVAEPVFRFLG
>emb|ABP53509.1 BGC0001041, Strop_1035, Methylthioadenosine phosphorylase, EC:2.4.2.28
MSAPNLNADIGVIGGTGLYELLGETEEVKISTPYGAPSDLITVAELNSRQVAFLPRHGRDHRFPPHRIPYRANIWALRSLGVRQILAPCAVGGLRPDFIAGTFVVPDQLIDRTSGREQTFCDTGAVHTTFAEPYCPDGRRAALAAAERVNRVDGGTMVVIDGPRFSTRAESRWHAAAGGTIINMTGQPEAALARELALCYTSIALVTDLDAGVEGSQGVTHDEVLRAFAKNVTVLRRVLFDAVAALPVERTCPCSRAFAVPVDLDAG
>emb|ABP53510.1 BGC0001041, Strop_1036, 3-deoxy-D-arabinoheptulosonate-7-phosphate synthase, EC:2.5.1.54
MYGTRMRPGVERSIRHSPPATNDGDRELCLDRWRELPRRQVPPWPDPAEVAAVCATLGKMPPIVTPYEVDELRHRLAEVCEGRAFLLQGGDCAETFTGNTESHLLGTTRTLLQMAMAITYGGSVPVVKVARLAGQYGKPRSSATDSLGLPAYRGDIINARHPAESARAADPQRMIDAYANSAVAMNLIRAYPPDDLTDLEELYDDTYDLIRASPAGARYQVISGEIDRARGFVRAWGPSERHALRESKVYCSHEALVLEYDRALTRINDGRAYALSGHFLWVGERTRQLDHAHVDFVARIANPIGVKLGPAASPHAAIELCERLNPENLPGRLTLISRMGNRQVRDVFPAIVDKVTAAGAKVVWQCDPMHGNTEQSSHGFKTRRLDRVVDELLGYFDVHRSLGTHPGGVHVELTGENVTECLDGIRGVEDQHLPDRYETACDPRLNMRQSLELALLVAEILRG
>emb|ABP53511.1 BGC0001041, Strop_1037, Stress responsive alpha-beta barrel domain protein
MITHIVLFKLKDGVDRDARQVTEAVELAREVGRHVPELVDWRTGWNTVDRDIAYDFAAIGVLADLVALQRYQENAFHRAAIEKWRLISDWVVADLADPD
>emb|ABP53512.1 BGC0001041, Strop_1038, Uncharacterized protein, EC:6.2.1.30
MFTQYYPEDAALTVELRNQVEAFIAGKWDAAMLAAHQTRKLREVVAFARDNSPFYGERLVGVTDEVIAALHPGNLRDLPFTTKDDLRRAQFDMLSRPLSDAWIFYETTGTTGVATPCPRTNVDSLHNNTILTAYYRDIFGARGSGQVIGISGPSELHSTGDTFGDVCRSLGHAVAKMWPHSPMVGFDRALELMRRLPVTGLFCTPGMAMHLAQRAIDAGLRPRLDFSLDLLLLTGELLSPSLLTNIGLLWDAEVHNVLYASQEASVLAAATSDGRLRTAPLINLYEVIDPDSGEPVDSDGAGQCYGELVVTNLYLGAKPLIRYRTGDLVRMTESGVSAAVPAPSVEVLGRAHDRLTLNGHLISGYDFENLLLGQFRGFCDYQVTIKRDDAGVDRVALTLRSDPTIGFPSVEGAVQQCLDELDTPLTVRFGTPGAITGTGAMVSWKAARVIDQRTGQSDEVEAAENIAASRS
>emb|ABP53513.1 BGC0001041, Strop_1039, Branched-chain amino acid aminotransferase, EC:2.6.1.42
MAGLDRAASPGLRLGRWAYHRGEFVPASDPQLPLSTQALHYGIGVFEGIRAYRSADGLFLFRAYDHYERMLRGCRTLRIPLPGKPGDLVDITVELLRRNAHDEDVYVRPVAYKLSLLPGMPPGVFLSGLSDAMSIISYSLPVERLGQGVRCGISSWRRPPRDTLPAQAKITGGYVTSAFATDEARAGGQDDAILLDRSGNVAEATTANVFTVRDGCLVTPPTTGDLLPGITRDTLLTLIREVGLPVAERSVSPAELFSADEVFLCSTGKGVVPVIAVAGRDVGTGAIGPVTAKVRALYAAATTMPGGIHADWLTPVMETP
>emb|ABP53514.1 BGC0001041, Strop_1040, Uncharacterized protein
MTKATTSLPCFVTLTPAAAGGTPTVGTLGPPGTSSELAATLLAGRLGAADPGTVEGGPTRVRLFDTYERAGSALRARLVTHVVVANAYKAVHEFYMDPDFELAVVFVLDTPMYGIAKRRGAGASPPSPTIASHPSPVPIIGQLLNGSGAHVVMHADSTSSAALAAAEGRVDLALTTAPAAQLYDLEFITRTRCIRMVWSAFVLSDPAQATTESDGVA
>emb|ABP53515.1 BGC0001041, Strop_1041, Ornithine cyclodeaminase, EC:4.3.1.12
MLLLSGKQVLELYSPADAYQVIADVMRRYSGGGVVQPVRTVLSSDRDASLFASMPCHVSGEVDSGFGLKAVLHVPGNAERGLVSHVGAILVFHPDTGQPLAVIDAAAVTSLRTAAASAVATDALARADAGDLALLGAGVQARSHLVAMNRIRTLRRVRVWNRTPAHAEQFRAWARSLVEVDVELMPTPAAALRGADVVCTTLGSSDPVVSAADIAPGCHVNAVGASVPSKRELDSEAVASCSVFVDSREAAMRESSEITMPLAERLIPGDWYFPEIGEVLLGRHPGRTDRDERTLYKSLGMAAQDVASGFAIVRAAQRLGVGTVTDIFS
>emb|ABP53516.1 BGC0001041, Strop_1042, Uncharacterized protein
MAALLIGNVGTLGDPEAMAEYRAKVGSTLALHGGGFVIRNGTFEVLEGIWRPDHLSVMGFPSAEQAHRWYRSPEYREIVPLRAGTHMDLILVEGQAV
>emb|ABP53517.1 BGC0001041, Strop_1043, Phenazine biosynthesis protein PhzF family
MAGLRRRRFAQVDVFAEEAYLGNPVAVVLDGDGITERDMAQFARWTNLSETTYVLPSAVADYRLRIFTPGGEIPFAGHPTLGSAHAWLEAGGIPHSDVLVQECDLGLVTVRRAVTGLSFAAPPLRRDGPLASDHLARIVRALRIAPEQVVAHGWVDNGPGWAAVRLASADEVLAVDPDEQQMYDLMLGVVGAYPAGSPLQFEVRAFAAPAGVREDPVTGSLNAGIAQWLISTGAAPGSYRAGQGARVGRRGVLTVSADGDVVWVGGRSTTYVRGVVDL
