# Supplementary material for: Assessing in silico the recruitment and functional spectrum of bacterial enzymes from secondary metabolism
Source: BMC Evol Biol. 2017 Jan 26;17:36. doi: 10.1186/s12862-017-0886-2 (PMC5270213; doi:10.1186/s12862-017-0886-2)
Supplement: Additional file 5: — 1005 multiple Fasta files (one per BGC that comprises enzymes) containing the sequences of the data set enzymes SM*. The BGC are named according to MIBiG nomenclature. (ZIP 6333 kb) [file 12862_2017_886_MOESM5_ESM.zip › BGC1042.fa]

>emb|ACY06266.1 BGC0001042, ---, Cytochrome P450 monooxygenase
HAENARLRAAGRAVPVQLPGGVRAWAIPHHEDLRRVLTDPRVAKGITHWEAAARGEVPDGWPLMGFVATDSVINSHGADHRRLRGLVDQALTPERVEAMRPGVERLVDGLLDQLATRPEDRPVDLRKAFAYPIPTTVISDLLGIPQRKRRLLHVLTGMQTRTNNSPEQVQEIDGRIEALLREIVAERRDVPRDDLISVLLTARQDGDDRLTDSELHGMILLMFFAGHQSVINVLVNACHALLTHPEQLASARAGEVPWSAVVEETMRWNGAVNQFPMRYPTEDVVIAGQTIHRGEAILASFGSAGRDPAHHGPDADLFDVRRRQAGHLGFGHGPHFCIGTHLARLQLETALAGFFTRFPDVRLAPSDTWTVRPVPSFVSNSIEALPVLLGPAAEYGRL
>emb|ACY06267.1 BGC0001042, ---, Putative uncharacterized protein
MPPHTIALLAPTTAVSPAERLTVPAFGDVTVDRPAHADWHRYLHEFEPSSELAAVWIGADAEPLPAVRALRSHSKFNRTRVYVVGPDTAGPVPGWAEALDVEDIVRPAAVAPEGFTTSVELALRAHRALMTDDLYTDYYLDMTFNKIFDWFETTRWDWTEVDLDRIEHGMLDERTVDFLTEAAVIEFGTLPGAHNFLREWQDEVSFSSWALQWGAEESRHSLVQARYLDRIGVSLRSKHALYKREPYPQGDVRSATLMMNVISESRASALYKALAAHVSEPVIRRIWRLLARDEARHCRAFSVFMRELCDSDPAHQAAALRMAYIWLADRSNGVKHPAGMFYPHSTSTAGIRRIETIQHDSVDAADAKVMSIVRLLADDDSLETPRDIKAKLRALARRPGAR
>emb|ACY06268.1 BGC0001042, ---, Acyl carrier protein
MSQASVTDIEQTVRRSVAEQLRIGVEEVGVDTDLRSLPRFDSIHALQIVLEIEQHYDIEVEDRIVFETSTVREFAAAITKVIAEAGTEPLS
>emb|ACY06269.1 BGC0001042, ---, CoA ligase
MTLFAALGRVAAQGSGRGMHVLRRGQDGDALSYSDLFAEAGRVAAGLLSRGVRPGERVALVLPTSVDFARAFFGVLAAGAVAVPLPGPAPFGSSDAYLRRTSAALRRSRVRTVLTAPAMRPLLGPGLSDGARPVDVLLVPEVAEPSAAHVARAASDPAVVQYTSGTSSEPRGVVLSHGNVAAGVAAIAHGTRLARTDVGCTWLPLFHDMGLIGSFLTPLLHDVDIHLLTPEDYLRSPGDWIRAMGRLGATFTMAPDSGYRYVLRRDAAPPAGLDLSRWRIAVNGAEPVDRRLQDAFAERFAPAGLSENVFLPAYGLAEATLAVAFPPLGRPAKVLRADRDELNRGRYVPVPSGAGPCRELVSVGTPVRRTEVRLTTASGAPAVPGTVGAVEVRGASVTSTGYDRHPEESRRVLLPGGWLATGDLGLWHDGELYIVGRTKEVIIVFGANHWASDIEAVVRDTPGLLVHGVLAEQIWSDEGGRLGLVVETTRHDEASRRATTQHIRARVVAELGITPDTIEFVRRGGIARTSSGKALRRPPPSDTYMSRSGA
>emb|ACY06270.1 BGC0001042, ---, Methyltransferase
MAHDAYLLGYSDSEHQRLTLQNEAISPFTERTLRSAGVRPGMSVLDIGAGLGYVSLLAAQLVGPGGHVVGIERDPGTVHKARILAQEAGLADSVRYEAADLADFTWPMKFDVLVGRYILMYLPDPASALRRLTSLLKPDGIVVMHEMDFTNTSPSRPPLPEWDEYYALWPGPFLAAGAVPDFGPRLTRTFLDAGLRQPEVATWTPVAGRSGDPAVLNWLSTTCREIATPLRNAGVTVPDHLRFDDALPQRLRDLVLSRRAQVDGPTQFGAHARLRPQASNASGRDGGMR
>emb|ACY06271.1 BGC0001042, ---, Putative p450 monooxygenase
MSGTFDHHRVGPLPPFLAAPSSEAVKRVRMPTGDHMWLVTDYAVGRAALADTRLSRAAATHPDAPKWGSVDLSPNSIMSLDGADHARLRRVAGAAFTSARVTAQAAVIEEAADALLDRLQVAGPGADLVSGYASPLPMVALSSLLGVPAAERPVFDAAVTALFDMTPQGTRRRGRHILTLIKYMSSLIERKRDAPGQDLLSALVRVEQSGEISRIELINLGLALLMAGYETTAHQLSLAILELLTGDALDGQSVEDLVEELLRKTPSTPISFPRVAIEDLVLGGTTVRQGEAVIVSLLHGNHDAEVFCTSGAKSSARRPAHLTFGHGAHRCMGAPLVLLQMKIALTRLWQRFPGLRLAPGDEALVWREGLATRGVSRLVVEW
>emb|ACY06272.1 BGC0001042, ---, Deoxyadenosine kinase
MICVGGMIGIGKTSVAELIAKELGSMVFYESVEDNPILPLFYTAGPEEIAAKRYPFLLQLYFLQTRFAAIKEAYKQDDNVLDRSIYEDWYFAKVNHDLGRISSLEMQVYEGLLAEMMREIDGLPYRKAPDLMVYLRADFETVLRRIGLRGRDFEQDQSLVEYYRTLWAGYDDWVHEHYSASDVLVIDMNRTDVVNSPDDAKRVVREVADALAVAKVRRI
>emb|ACY06273.1 BGC0001042, ---, Dehydrogenase
MKAIQIHEAGGPEVLRYDEVPAPEIGPGEVLVRVHAAGINPPDWYLREGMKVMPAGMRPALEFPLIPGTDMSGVVQAVAPDVPGFGVGDEVFGMLRFPGFDGRTYAQYVAAPASDLAHKPAGIDHVQAAGAPMAVLTAWQYLVDLGHEVPSPFTGQVHQPVPITPGMTVLVNGAAGGVGHFAVQLAKWKGAHVIAVASSRHERFLRELGADEFIDYTTTQAADVVSGVDLVIDTVGGPDGSRFLTVLKRGGTLLPVFFAEYDPEETASLDITVSNIQVRSHGPQLAEIGRLFDEGTLRVGVDSTYPLSEAVSAHTRAAQGHIQGKIVLTVAS
>emb|ACY06274.1 BGC0001042, ---, LysR family regulator
MNDLGQDLELRLVRYFTVVAAHQHFGRAAADLHVAQPALSRQIQRLEKYLGTRLLDRTPQGTRLTPAGRTFLPRAQALLRAARQAELAVREQARTERIAIGYVEDLVITAAVRELRRRYPDAEIATRHLHCRDVGALSDRRVDALIARAPLPLVADDVFTTPLYEEPRMLVVPRGHPLADRASVTAEELAGEEAAPCAFETAGWASYQFLGTGVPPIESYEDKLELVASGRAIAVLPVGDRRSSLRPDLVTVPVEGAPPSRVVLVSRKGDPNPMIRNFRLAAKAVLTAPAS
>emb|ACY06275.1 BGC0001042, ---, Putative uncharacterized protein
MARPTSRAARGGSQRPPPIRSTLTGRDAGASPGAGDLLVRQYCERSEDSPWGAGEWRNSAQWERGGTRSPTGPASDRVAQRFGLAVGAAVMQAGDSRDGPARSGSARVSRDD
>emb|ACY06276.1 BGC0001042, ---, Putative uncharacterized protein
MHGGGARSPFRGSRCAEPWTPESSVSVRSAGCGCGDEERGETMGEGERETWTTEEFGSSHVGAVGVLLADGTVPDPVLFLSSSGAEARWLSERSVYDGRPHGGPRAAALRAVCSCGWAGPGRALDWNESDEEEGEDPREAAEAASPASLRYSFPHASDTRAAWASAHGVYFPDGLRSHDDSNEQAAGTRANSGSSALGRCLHTRATSSPSRTARPPDGHVVHSRDLVSTPLRCPAHCSPSRGPAPMPPDRNALCGQPPRSP
>emb|ACY06277.1 BGC0001042, ---, Putative uncharacterized protein
MPSSSDTVLVTGATGQQGGATARALLAAKVPVRALVRDPSSKSARAIEALGAELVRADLSDRASLDPAVEGVRAVFSVQMPPMTETSVDFASELAQATNLVDAAKIGGVRQFVQSSTSGVGEHTRVAGWAEGRWAAMAEYFHTKQAIMEAVRGAGFARWTVIKPAFFMENLPLLAPKGPRGGLLTVLKPDTELALVAVRDIGTAAAHALRDPDRFHQVELELAGDLRTMEQIAQTLSAAWGVPVTAPSLSVEEALAAGMPKWGAGHEWNNVVLQPARPTFARKLGIPLTTFAEWADEQLTHVSD
>emb|ACY06278.1 BGC0001042, ---, TetR-like family regulator
MTGQRSDARRNYQRILAVAEAEVAAHGAEASQEQIARIAGVGSATVRRHFPTRRALLEAVFQERIAGLCERAHRLSASEDGRTALLEWFHAFVRYAVSARGFAHILSYEPPTEEPSPKSCGGVIEAAATPLLQRAIRDKAVAPHVTFHDLLTLAVGIALATEHHTDPDTQADRLFRLAVEGLSPQPGPAGEPGNSGSSAPVTGSPPNEHA
>emb|ACY06279.1 BGC0001042, ---, Transglycosylase-associated protein
MGIIAWILIGLIAGAIAKALMPGKDPGGCLVTMLIGIVGGLLGGWLGKVIFGVHSINGFFHLSTWIAAVVGSVIVLLLYRLFTGQRSR
>emb|ACY06280.1 BGC0001042, ---, Ser/Arg-related nuclear matrix-like protein
MWRPAPPSRMCSRSASFVAIRTFSRSSASSTARDVRYTAAASSVVRLRESECRRGNDTLSSAPYRDHSAPPRHPYRSAAQPVQLHQAARRAENPAPPAARRAASRTRRPKTPIRRLPHRSHRTGRTARPQQQRLLSPVRRRARQSP
>emb|ACY06281.1 BGC0001042, ---, Chimeric AFGP/trypsinogen-like serine protease
MRGYFMSKRLVVSSLAVAAAVVAGTVVFVSSADAAVPAKPEISKATAHYTSTAGGSASLTFSATVADNSGIKSLRVLAWPASSGLAPTAGEMRDVEEATCKATSATASVCTYTVKSSAKEAAALPKGVWHVSVLATAKDHDTTFAPQGATFTVKH
>emb|ACY06282.1 BGC0001042, sfaA, Tyrosine 3-monooxygenase
MEIGSGAPELTASSVYQQRRDQIAASAAAYVPGEPIPEVEYTDAEHALWRLVSKRLADRHRHMAAPEFVEAAERLEVGGDGVPQLREVSDRLDQLTGFRLRPASGVVPFALFCGSLADGYFHSTQYLRDSATPFYSTEPDILHEVIGHGSALADDRFANLYRLAGEAVRRVESEDAVQFVAKTFWFTLECGLLDAADGPRAYGASVVSSYGELEHFRSAEIRPLDIADMAHVDYDITQYQTTFYSARSLTHLEDVAGEFWASCDDTSIEKLMAVDI
>emb|ACY06283.1 BGC0001042, sfaB, L-lysine 6-monooxygenase
MTRLAEQSSTAQQSPESEVLDVTGIGFGAANLALAVALHESEAAGKALFLEKQKEFGWHRGMLLGGSSLQVSFLKDIATMRNPTSDFGFLSYLQEKDRLVDFINQHTLLPSRIEYHDYLQWAADRLNHLVEYGVEATGVRPVTEAGEVVALDVLAGDRVVARTRNLVLASGLRPRLPEGAETGERVWHSSQLLHRLPAFDERPPRRAVVVGAGQSAAEVAAHLMDRYPQAEVCAVFARYGYSVADSSPFANRVFDPAAVDDFYFAPPEVKQAIMRYHGGTNYAVVDEDVLQGLYRRQYEQKVSGAPRLRVMNASRLVSVEPRQESAAVRVEFLPTGEHTDLDADLVVYATGYDSTDPAELLGGVSGALRRDEAGELLIGRDYRLGTTGDFRCGIYVQGATEATHGIASTLLSMVAVRAGEIARSITGGRCDPDRSTGSKAAAGNRG
>emb|ACY06284.1 BGC0001042, sfaC, Negative transcriptional regulator
MYERPLYREDCDGVVLAFLRHNPLAMVVTSHDDVPVATHAPVLFRHGPDGADAEAVAAGTVPLAGSTLIGHMNVENPQWRRMRSGDRALIVFQGPHGYVSPTVYGVTPAAPTWDFIAVHVNGTVEPTADPAAVLDIVSDTARRLESGFGRGWDQESSLDYFRQIAPGVGAFTLRVDSVQTMFKLSQEKPAPMRRRVVEQFEASESGTHRALASVMRDRGLTEADEERETAG
>emb|ACY06285.1 BGC0001042, sfaD, Non-ribosomal peptide synthetase
MTQGSSRRPGLDSALNRLRERTARTGTTPAGISRVPRDRPLELSFAQQRLWFLDRLMPDSAFYNFGTAVRVRGPLGAGLLARALSCVVARHETLRTVFADHEGVAGAVVLPPEPVPVPVTDAVDEADAERLAGEEAARPFDLTKGPLLRARLLRLADDDHVLLLTVHHIATDGWSHGLLWAELTAAYTALADGRQPALPELPVQYADFAAWQRRTLSPAVLERRLAYWQDRLAGLPPLDLPLDRPRPAVASAEGGVVTWRLPADAVAAARAVAARQGATLHMTLLAAFSAVLGRHARTEDVAVAQPVAGRPLAEVEQLIGFFVNTVVTRTDLGGDPTFAELVERVRAASVDEMAHQDVPFEYLVERLVPERDLSRNPLAQVVFQYVPRPAARPAPFPGTTAEPFAGDRAFTRMDLEVYLGEDAEGGVEGLINYSRALFDRETVERLARHLTALLRAACAEPDRPLSRLTMTDAGEDAALDRAARGTGVPLPEASLPELFAAQAARTPDAVAVADGTEHLTYAQLDRAANRLAHVLAGHGAGPESVVALATERSAHLVVAVLAVLKAGGAYLPLDARNPAARTRAVLADTGAALLLTDGGPAPAGTEHLPAVDLRAVPGTAPDTALPNTVGPDGLAYVMSTSGSTGTPKAVATTHRAVAALALHRRWSGGAHERVLLHSPQAFDASTYELWSPLLSGRRVVVAPPGALGPAALARVVADQGVTALWLTSGLFDLVVEEDVTCLAGVRELVVGGDTVSPATVARVRGAHPDLTVVNGYGPTETTTFATLHPIAPADPAPGGRVPIGSPLDNTRAHVLDDRLRPVPFGVPGELYVGGPRLARGYAGRPAATAERFLPDPSGPAGSRMYRTGDVVRRRPDGVLEFLGRADDQAKLRGLRVEPGEVEAVLAAHPAVAHAAVVVRGDGPAGKRLVAHVVPRAGRTTDTAALRAHAAAALPDYLVPSAFVLADALPLTATGKVDRAALPAPAETADAGLAAPRTDAERALCEIFAELLDADAFGAEDDFFVRGGHSLLATRLVARIARAFGTEVPLREVFEHRTPRALASVVAGAALPADPAPPLVPADRDRLLPLSFAQQRMWFLDQLAPGSASYTSGGALRVRGPLDPERLAGALSAVVARHETLRTTFTVADGVPAAVIGAAAPVAPRIVDVPDADAARAAASAELSTGFDLTRGPLLRATLLRLAPDDHVLVVAVHHIATDGWSQALLWAEIAAAYDGAPLPELPVQYGDHAVWQRSWLTGEVLERRAGYWTGRLAGLAPLELPLDKARPAVATGRAGTLPWQLPAELIRDARAVAAREGATLYMVLLAAFTLVLSRYARTEDIAVGSPTAGRTRAETEALIGFFVNVVAVRTDLSGDPTFRELLGRVRESVVGAVEHQDVPFEHLVERLRPERDLSRNPLVQVAFQLLADAPRRPWWQGARAEPFDIDHAYTRMDLEVHAVETGDEVGATVLYAADLFDADTVRQLMHHVSVVLGEVLADPDRPVSAATMLDETDRHRTLVAWNDTAAPLPDGCVPRLYAEQAARTPDAVALICGDERVTYAELDRRANRFAHLLLAHGVGADEPVGVATGRSTGMVAAVLGVLKAGAAYVPLDPRNPPGRTERIVATSGLRVVIADRPVPGTDGITVLDVTDPGPGPDTDPGIDPHPDTTAYVIYTSGSSGEPKGVAVTHRNVVVLAADRRWSNGNHERVLLHYPLATDISTYELWPFLLTGKQIVVATDEHVEPHTFDRLIREHGVTAMCLPAPLFSLLAEECMECFGGLREVLTGGEAVSGETVAQVMAAHPHLTVADAYGPTEATAFTTLFPMEPGFRLAGSRVPIGAPIDNTRVYVLDDTLRPAPLGVAGELVIGGPRVARGYLGRPDLTAEKFVPDPWGGPGERMYRTGDVVRWLPGGALEFLGRADVQVKIRGFRVEPGEVEAALLRHPAVSQVTVAVREDIPGDKRLVAYVVLEPEAGASVLPALRAHAAGSVPDYMVPSAFVALDAFPLSTTGKIDRRALPAPDTRSVAESGYVPPATEAERVLCEIFAEVLDVHPVGADDDFFALGGHSLLATRAIARIRARFGPDVPLQAVFERRSPRRLAETLGEPGTATDVIRPARRDGAALPLSSSQRRLWFLDRLTPDSGFWNVAMGVRAHGPLDVDALGRALSLVVSRHEALRTVFAADAGEPMAVVRPATPLRLEVTDVADEAEVRALAEADAARPFDLARGPLLRARVLRLAAEDHAVLITAHHAVTDGWSHAVFWGELAEAYRAELSGDPAELPELPVQYGDFAVWQQGRLTGAELERYLTYWRARLAGLRPLELPLDRPRPAVAGSAGASQPWELPEDLVRAARAFGDTEGATLYMTLLTAFTVVLARFAGTEDVAVGAPVAGRTRPEVERLIGFFVNMLVLRTDVSGDPTFRDLLGRVRETVVGAMDHQDLPFEHLVETLAPERDLSRNPLVQVVFQLMRAPGDKGDRLGAARLEPLLDEHAFTRVDLEVHLTEDGDRVRGTVLHSTALFEADTVRRLLHHHTVLLRAALADPDAPLSALSLLDDDDRRLLLERWNDTALPYRDVPLVELFAEQVARTPGARAVECEDDVLTYAALDHEAERIAAGLRAQGVGPDDLVGLCLERGTVQMAALIGILKAGAAYVPIDPSHPRDRIRLIVDDARMTVAVTDRAHADVFAEGTALVLVDAPAGQEPPAATAAGRPGPDSLAYVVYTSGSTGVPKGIAMPARCVVNMLAWQKKTVPGGPGTRTAQFTALTFDVHVQEVLSALLYGETLVIPTEETRRDPARFARWLDERAVEQIFVPNLMIRALAEEAGAGRARLTSLRHISQAGEPLSLDTVLREFCAARPRLRLHNHYGSTEIQVVTSFTLPADVADWPRTAHLGEPVDNSRAYVLDDRLRPVPVGVAGELCFAGPGLARGYVGKPELTAQKFVPDPFGPPGSRLYRTGDLGRWRPDGSLEYLGRLDHQVKIRGFRVELGEVEAVLLRHPEVTRAVIVAREDAPGVKRLVGYVVPVPGTDGGLPARLRAHLADAVPDYMVPSALVALDAFPLTTTGKIDRAALPAPDLRTTLDTGFTAPRTGAEQTLCEVFAEVLETGGVGIDDDFFALGGHSLVAARTVARIREALGAEVSLRELFQHRTPRALAEVVAVAPRTAVPPLVPVSRQEPLPLSLGQLRLWRLHEADPGDPVWTIPLAVRITGELDADLLGRALTEVVRRHEALRTVFVPGDEPASVILPATDIVLDPVDVADETAARALADEAAARPFDLVRGPVLRPALLRIAPDDHVLLLTVHHIATDGWSQGVLWTELSGAYAALRENRPAELPELPVQYGDFAFWQRSWLTGAALDAQLGHWRRRLDGLRPLALPGVPADAAHDATGVLTEWRLPAGLVATARRVGAEHDATLYMTLLAAFTATLARWAGTDDLAVGSPVAGRTRAEVEGLIGFFANFVPLRVDLSGDPSFAGLLERVRDTALDAYAHQALPWERVVEGLGLDPEQPLVDVVFQLVNVELGELGLPGARVEQFTGQQAYARWHLEVHLVEDPDGGLTGHVVHRAAALGRRVVDGLLAGTAALLQAALAEPGLPVSALHAPDPLEGTTHD
>emb|ACY06286.1 BGC0001042, sfaE, Polyketide synthase
MTEPLTDPKAAQPPALAHRLAGLPEPERRRVVLDLVRTQVAEVLDLGTAADVPPDRAIRELGLRSLTAVQLLLRLSRGTGVKLPTTAIYDHPTARALADVLVDAASGRHVRLAEDDEPVQRAADDDPVAVVGMACRFPGGVTTPDELWRLVLEERDAITPFPADRGWDLAALADPDGPSASRTRHGGFLDDVALFDAGFFGISPREAQLMDPQQRLLLETSWEALERAGVAPGSWRGGRVGVFVGANAQSYSSLLAGIPEGGDGHALTGRLASVVAGRISYVLGLEGPAFTVDTACSSSLVALHQAVRSLRSGESTLALAGGVTVMPTPELFVDFTKQGGLSEDGRCRSYAKAADGLGWSEGVGMLLLERLSDARRNGHPVLALLPGTAVNQDGASNGLTAPSGAAQQRVVRQALADAGLRPADVDAVEGHGTGTALGDPIEAQALLSSYGQDRDRPLWLGSLKSNLGHAQAAAGVGGVIKTVLALRHGLLPKTLHVDEPTPHVDWVSGDVRLLTEARPWPRGERPRRAGVSSFGVSGTNAHVIVAEAPEPEEATAPPAGALPVPWQLSARTEAALLEQAARLREFVAADPGLEPASVGFTLATRRTAFEHRAAVVGRDRAELLAALDVLAAGGADPAVVRGTAGADGSVVFVFAGQGGQWLGMGVELLDTHPVFAARMAECERALAPYLDWSVVDVLRGAEDAPPLSRVDVVQPVLFALMVSLAAVWRSHGVVPAAVVGHSQGEIAAACVAGALTLDDAAKTVALRAKAVADLPGRCGMAFVAAPAANVERMLERWPGRLGIAAANSPRSLVVAGDRDALEELLDLCDDEGLRAGRVAADYASHSPQVEAVRQRLLADLKGIRPRDGDVPLYSTVTADWIDGSELGARYWYRNLREPVLFQNAISDLLAAGHHGFVEISPHPVLTVAMQQTAEAAGTELRVAATLRRDESDRLRLTTALAEVAADGVPVDWRPLFDATGARPVELPAYPFQRERYWLTPQAAAGDLTAVGLTAGGHPLLAAEAELPDEDGLLLTGRISPETHPWLTEHTVLGTALLPGTAVLEMVAHAGHRLDRAQIEELTLAAPIGVPADGLTLRVTVHGADGSGRRTVAVHSHSGDGWTRHATGVLAPAEPAEPAEPETGAWPPAGAEPVPVDGVYDRFAARGYGYGPAFQGLRALWRRDTEVYAEVELPDTVDTAGHLVHPALLDAVTQAVPAAEPEDAPLLLPFTWTGVTVHPGPARVLRVRAARESADTLSLTATDREGRPVVELAALRLRPASAGQLRAVAAAGTRDALFRVTWQTPDAETPAAARCAVLGDGPEGLAAPLSTALADIDAGAVDLVLAPVSTGADVVAAAHRATAQVLELLHEWLADDRFGQARLAIVTRHAVAARPGEEPDPAAAAVWGLVRSAQTEHPDRFLLVDTDGTPASLDAVPAVGDEPQTALRDGERLVARLTRAAETALRPPVGADAWRVDVVRPGSIDGVDAVAAPDATAPLAPGQVRIAVRAAGLNFRDVLCALDMYPDEVDAIGSEAAGTVVAVAPDVTDLAVGDRVLGMVPGGFGTLAVVDRRLVVPVPAGWSWVRAAALPSVFATAWFALRDVAGVRAGERVLVHAAAGGVGMAAVRVARLLGAEVYATASPGKHEVLRAAGLDEARVASSRDTEFAQRFPEMDVVLNSLTGEFVDASLRLLRPGGRFVELGKTDRRDPAGLPGVDYLPFDLLLDAGPDRVQSLLTEVVAHAEAGELTGLPTRTWPLADARTAFRFMAQARHTGKIVLTVAPYADGTVLITGAGVLGGMLARHLVSEHGARDLVLASRRGAAAPGSADLVAELAAAGATVRFETCDVTDRAALDALLAKLTAEAPLTAVVHTAGALDDGVLTELGAGRLPGVLRPKADAAWHLHELTEDKDLSAFVLFSSAAATLGTPAQANYAAANAFLDALAERRRAAGLPGTAAAWGLWADATGLTRHLDAADVARAGRNRIVPMAAAEGLALFDTATATGDAVTVTARLDLATASAAPTPPLLRGLVATPAGPAAARPVPGAAALVARITGLPAPERAPALLDVVRGQVADVLGHRGRDAVAPDRGFKELGFDSLTAVELRNRLGTATGLRLPTTIVFDHPNPAALADHLLDALLPSESGEASADRIIAELARVESALGALPADGTDRARVAAHLRDLAARWDAGTTDGTPERAALDGVTADELFDLIDRGVS
>emb|ACY06287.1 BGC0001042, sfaF, Type I polyketide synthase
MADEAKLLDYLKQVTGDLQVARRRLREAEARDREPIAIVGMACRYPGGVTSPEDLWRLVTDGTDAVSAFPADRGWDMASVYDPDPDRPGTSYAREGGFLDGAADFDAGFFGISPREALAMDPQQRLVLETSWEALERAGIDPAGLRSTATGVFVGFSSEDYSDITGPVATELEGYVVTGTSPSVLSGRVAYTLGLEGPALSVDTACSSSLVALHLAVRSLRAGECTLALTGGATVLSTPGVFTEYSRQRALAADGRCKAFAAAADGFGFAEGAGMLVLERLSDARRNGHPVLAVVRGTAINQDGASSGLTAPNGLAQQRVIRQALADARLAASQVDAVEAHGTGTRLGDPIEAQALLATYGQERDEPLWLGSVKSNIGHTQAAAGVAGVIKMVQAMRHGTLPRTLHVDEASPHVDWTAGAVELLTEERDWPGGEQPRRAGVSSFGVSGTNAHAILEQAPARPEPTDEATDRTLPVVPWTLSSRTAAGLRAQAERLLAHRPAHDAAPHDVALALATTRTAFEHRVVVLGADHDTLLAGLTAVAEGAESADVVRGRAVGDGRAVFVFPGQGAQWVGMAVDLLDSSPVFAGRMAECAVALEPFVGWSLRGVLGDPVALERVDVVQPVLWAVMVSLAEVWRSYGVVPSAVVGHSQGEIAAACVAGVLSLADGARVVALRSRALTALAGSGGMVSVAAGPSGVEELLVGWAGRLAVAAVNGPESVVVAGEGVALEEFLAHCGGRGVRARRIAVDYASHSVLVEPVREALLADLEGVRPGEGTVPLFSTVTGEWADGTALDAGYWYRNLREPVRYADAVAALLAQGHRGFIEVSPHPVLTVGTQETVERTETGAAVVGTLQRDRAGLPTLLTNLAEAHTHGVRIDWTAFFRGTGAHPADLPTYAFQRDRYWPPVDAAARPLPPAATPVALPAQRTADEGTPWRDELAGLTPAERRHRVMDLVRLRTAAVLGHADPAAIEPHRGFAALGFDSLASLRLRTALTEATGLTLASSVVFDHPNPAALTDHLLTRLDGAPVPARPAVRATPADEPLAVVGMACRFPGGVASPDDLWQLLAEGRDVIGDFPADRGWDLDGLYDPDPDRAGHTYLRQGGFLNDAAGFDADFFGISPREALAMDPQQRLFLEVAWEAFEHAGVDPHGLRGSATGVFAGVTDQRYDSRHGAVAGVDEGLLGTGNYASVLSGRVAYTLGLEGPAVSVDTACSSSLVALHLAGQSLRSGECSLALAGGVMVMSTPRAFVEFSRQRGLAPDGRCKAFAAAADGIGWSEGAGVVVLERLSDARRNGHPVLAVVRGSAINQDGASSGLTAPNGSAQQRVIRSALAAAGLTAADVDVVEAHGTGTTLGDPIEANALLATYGQDRAQPLRLGSLKSNIGHTGPAAGVAGVIKTVLALRAGEVPRTLHVDAPSPHIDWASGSVELVTGAAVWPPTDRPRRAGVSSFGASGTNAHLILEEAPAEPAAPARGAAPRWVPWLLSARSQAALAEQATRLAAHLDTHPGLDPVDLSWSLAASRALLPHRAVVVAADVAGARASLAALAAGEPVEGVVSGVAGLPGEGRVVFVFPGQGAQWVGMAVDLLDSSPVFAGRMAECAVALEPFVGWSLRGVLGDPVALERVDVVQPVLWAVMVSLAEVWRSYGVVPSAVVGHSQGEIAAACVAGVLSLADGARIVALRSRLIAERLAGRGGMVSVALPEATVTRRLAPWSGRVCVAALNGPSSVVLSGDPDALDEVMAAWSADGVRLRRIAVDYASHSAHVESLEAELRAALAELRPGEAGIAFHSTLLGGPLGETRLDAGYWYRNLREPVRFEPVVRGLLDSGHAVFVEISPHPVLTAAVQETAEATERTAVVVGTLRRDEDGPRRLLTSLAEAAVHGVSVDWTVGCPDGRHVDLPTYAFQRRRFWPSGPVASDAAGLGLTGAGHPLLGAVTPLAGSGGQVFTGRVPAGTELPAGAVLDLALHAADGRTLGELTEEAPLDTVGEARRLQVTLGAENEDGARPVAVHSRPADADDDQPWTRHATGVLLPHTGTAPAAAPGDPDTDVTVELTDVTVELTDETAGGWGVHPALLTDALAAVHPGLVPGAWHGVTLHAVGATRLRVRLHPAGEHTVTLHATDDSGAAVLTVDAVTLRPPATAGPGRDHELYRVEWTPVPLPAADVDGIAVLGGLPLPGYPSCPDLAAVAALDTVPGTLVLPCRQQSADDTAGAAHAGARRVLTALQEWLADERLAGTRLAVLTHGAVPVEHEDVTDLAHAPVWGLIRSARAEHPGRLVLVDIDGPDALQQLPAVLATGEPEIAVRSGRVLAPRLVRAPRTDEPTSQAALWPSDGVVLVTGGTGTLGALCARHLVTEHGVRRLVLAGRRGDAAPDAVTLAGELRALGAEVTVAACDAADRTELAALLDRITAEHPLTGVVHAAGVLDDGVIASQTPERLAKVLRPKVDAAWNLHELTAPHRPAVFVLFSSTSGLFGAPGQGNYAAGNAFVDALAAHRRAQGLPATSQVWGLWAHASGMTGHLGGADLRRAARDGVVPLPTPDALALFDRATAGSAPVVVPAWLDLTSFATGVTAVPALMRRLVRGPVRRAATAGAGPDTLAGKLTGLTAAERERTLLTLVRSHAAVVLGHTDDTAVTPGRAFKELGFDSLTAVELRNRLSAATGLRLPATLVFDHPNPRSLAGHLLAELLGERAEETAPVPAVARPADDDPIAIVGMACRYPGGVTSPEDLWRLLADERDALTPFPDDRGWDLAGLFHPDPEHAGTSYVREGGFLADVAGFDADFFGISPREALAMDPQQRLALETAWEAVERAGIDPKSLRGADVGVYLGTNGQDYAQLVRRTVESAEGYVGIGNSASVLSGRIAYVLGLEGPAVTVDTACSASLVALHWAIQALRSGECSMALAGGVTVMSAPDVFVDFSRQRGLAVDGRCKSFAAAADGTGWSEGAGMLLVERLSDARRHGHQVLAVVRGTAINQDGASNGLTAPNGPSQQRVIRQALSGAGLTPADVDAVEAHGTGTRLGDPIEAQALLATYGQERDEPLWLGSVKSNIGHTQAAAGVAGVIKMVQAMRHGTLPRTLHVDEPSPEVDWASGAVELLTEAREWARAGRPRRAGVSSFGVSGTNAHVVLEEAPEETGRTAPAALPAVPWLLSARSETALRGQVERLRAYVTEHPEARPADIGLSLLTARSRFEHSAVVVGTDHDALLAALADPEPLHARDGLTAFVFAGQGAQRVGMGAELAAAYPVFAQVFAQVCAAFDGVLERPLGEVVAEGGPELDRTVYAQAGLFAFEVALFRLLESWGVAPDVVLGHSVGELTAACVAGVWSLEDAVRVVAARGRLMQALPEGGAMVALEVSAGELELPVGVELAAVNGPTSVVLSGEEEAVLAEAARWPDRRAKRLRVSHAFHSHRMDPMLEDFRRVLESVTFQAPEVAFVSTVTGAAVTDELCDPGYWVRNVRETVRFADAVAAVRATGADALVEIGPDAALAPLAEGGVPLLRRGRPEAVALVEGLARSQMAVDWEKFFGAGVSPVDLPTYPFQHSRFWPEVPVRAEADPAARWRYRVRWEPLRPAVDAVPAGRWLVAVPAAGADAALVRECLKGLAGRGVEVAELAVAGAPDRARLAEAVSATGPVDGVLSLLAAGPDAAAGTLVLAQALGDAGTDAPLWCVTGGAVAAADGEPADPEQAQVWGLGRVLCLEAPHRWGGLVDLPAEPDEQAVVQLCAVLAGHDDEDQVAVRAAGVFGRRLVRPATGAAAEGWRPSGTVLITGGTGALGGHTARWAARSGAGRVVLVSRRGPDADGAAELVAELGELGCQAVAEACDVADRAALGALLDKIAADGPPLTAVVHTAGVLDDGVHGSLTPERLATVLRAKADGATALHELTAHLPLEAFVLFAALGGVVGGAGQANYAAANAHLDALAASRRAAGLPATAVAWGAWAGGGMADADEVRRRLDRDGLLPMDPRRALDALGREIAAGDPAVVLADVDWTRLAPNLHAVRPSPLISTVPEARRAVAPEPGTAGGESDPRQRLAALPDGERARVLLDLVRDAIAAVLGYGGPGAVDITRGLVDLGFDSLTAVELRNRLARATGLALPLTLVFDHPDGEALAAHLAAALAPAADRPQTTDLDRFARLDPATADEPTRVRVAAELRRLLDAWTPPPAAPAGSAGSAADPSRLTTASADEIFDFIRNELGKS
>emb|ACY06288.1 BGC0001042, sfaG, Type I polyketide synthase
MENENKLLDHLRWVTGELAQARQTLRETAERATEPIAIVGMACRFPGGVSTPEDLWRLLADERDAVGEFPADRGWDLASLHHPDPEHAGTSYVREGGFLADVAGFDADFFGISPREALAMDPQQRLALETAWEAVERAGLDPKSLRGADVGVYLGTNGQDYISAARPLLHQVEGHGGTGIAGSVLSGRVAYTLGLRGPAATVDTACSASLVALHWAMRALRGGECAMALAGGVTVMSSPATFVEFSRQRGLASDGRCKPFAAAADGTGWGEGAGMLLLERLSDARRLGHPVLAVLRGSAVNQDGASSALTAPNGPAQVRVIQAALADARLAPADVDLLEAHGTGTVLGDPIEAQALLTAYGQNRTAPAWLGSVKSNVGHTQAAAGVAGVLKTVLALRHGVLPRTLHVDAPTPKVDWSAGAVRLLTEARPWPAGERPRRAGVSAFGVSGTNAHVIVEQAPETAAEASGAAGGPVPWVLSGRTESALRAQAAALAAHLAERPGDRPGDVALSLATTRPAFEHRAVVVGTDVDDLLRGVAAVAAGEPTPGVVRGTAGHLGRIAFVFPGQGSQWTGMARELADASTEFAARLDECAAALAPHVDWSLRDVLADPAALERVDVVQPALWAVMVSLAALWQAHGVEPAAVVGHSQGEIAAACVAGALSLEDAALLVTARARALRALIGRGGMVSLPLPEAAAREVIAAWGDRLSVAAVNGPAATVVSGDAAGLDELLAQAERDGLRAKRLPVDYASHSAHVEAVRAEVLAATAAVTPRATGTAFVSSVTGGFLDTTGLDAAYWYRNLREPVRFDRAGRALLDAGFTTFIEVSAHPVLTAALQESDPAVLAVGSLRRDDGGPARFLASLAEAAVRGVPVDWRPALTAARTVPLPTYAFQRERLWLEEDAGPITPERAREDSAFWAAVHGSADDLAAVLGADPAAREPIAAVHPLLAAWHERRADESAVDSWRYRVDWTPLTASPSAGAPTGRWLAVAADDPWSDAVVTALADRMDLTRVPAYDPGTVAELTAGTAGVVAVLRPDDPDPLPGLLALLRAHDRADGGLPLWCVTRGAVATGPADTPADPATAQIWGFGRVAALERPQSWGGLIDLPAGATVTGDALAGTARADGPPDARIADDVLGARLADRLVAALAGPEDQVAVRASGAFGRRLRRAPADGTTPDWRPTGTILVTGGTGGLGGHVARWLARAGAEHLVLTGRRGPEAPGAAELAAELTALGAEVDIVACDAADRDALARVLAEHPVDAVFHLAGIERYRPLDELTPADLTEVAAAKVTGALLLDELTRDRRLSAFVLFTSGAGVWGSSGQAAYAAANTRLDALAARRRAEGLPATAVAWGHWDGAGMSDGPARAQMLRWGLPAMAPHRAVAALAGALARDEASLVVADIDWPVFAPTFTLARRSPLLAGLPEATDPADTAPPPAAPAGRLDRAALLELVLAETGAVLGHASGTGLPAARAFQELGFDSLTAVELRNRLRDATGLPLPATLVFDHPTPQALAERLAGELTGEQPADVPDTTPAPAAAADDDPVVIVGMGCRFPGGADSPERLWDLVAAGRDAMTGFPADRGWDVTDTGYTKAGGFLDAAGEFDAGFFGISPREATSMDPQQRLLLETAWETVERAGIDPASLRGSRTGVFVGYGGQDYLTSLYGTPEELQGHLLTGTSGSVVSGRLAYVLGLEGPAVTIDTACSSSLVALHWAIRALRSGECDLALAGGVTVMATPGVFVEFGRQGGLAGDGRCKAFADAADGTGWGEGAGLLLVERLSDARRNGHRVLAVVRGSAVNSDGASNGLTAPNGPSQQRVIRAALADGGLTPADIDAVEAHGTGTALGDPIEAQALQVVYGQDRERPLWIGSVKSNLGHTQAASGAAGLIKTVLALRHGVLPATLHVDRPSAQVDWTRGAVSVLTESTPWPGTDVPRRAAVSSFGVSGTNAHVVLEQAPPAGEAGPAGDGGPVPWLVSGRTPEAVRAQVERLRASLAGHPDPVAVARALATTRTAFEYRVAAAGGDTEALLDALAEARPVTARQGRTAFLCTGQGAQRAGMGAGLYAAHPVYADAFDAVCAEFDRLLDRPLRDLVLSGPADVLDRTAYAQPALFAVEAALAALLRHWGVTPDLLAGHSLGEITAAHLAGVLSLPDAAALVAARGRLMDALPAGGAMVAVEADEDRVQPLLGDDVCLAAVNGPRALVLSGREEAVDGVAARLAAEGCRTRRLRVSHAFHSALMEPMLDEFRATVAALDLRAPSVPVVSALTGRPLTADEARSPEHWVRHVREAVRFHDAVRGLAAEGAVRYLELGPDGVLTALAQSSLPPADTDADGRDPLAVPLLRAGRPEPETLTDALARAAADGLTVDWAGYFTGRGGAPVELPTYAFQREHYWLPVDSGAGTAPAGHPLLSAAVDLPDGGLVLTGRLSPAARPWLAQHTVRGSALLPGTALLDLALAAAGQAAAPGVAELILEAPLVLPAEGAVEVRVTVGAAGTDGRRAIALHTRAGDGDWTRHATGALGEVPGEPTAAGAWPPPDARPADLAALYGGLADAGFGYGPAYQGLRAAWRRGEGPAAEVFAEAELPAAVPDADRCPVHPALLDAVLHAIGVGGLITDPAHGGLPFAWTGVRVFAPGARAVRARLSRAGAEGALAVDLFDADGLPVAAIGSLRLRPPAAPAVPDALFETAWTPVEQGTAPARRLALLGADTALAAGLTAAGAALADATDRSAEVLVLPIVTDPGAAPVTETHRATAAVLTALRDVLADEESTARLAVVTRGALALSAEESPDPAARAVWGLVRSAQTEHPDRIVLADLDAADASARALPAALTCGEPQLAVRSGAVSAPRLTRAGADALVLPDGGWRLRPGATGTVDGMTAVPHPDAPLADGEVRVAVRAVGVTFRDVLSVLGLYPGAPQPLGIEAAGVVTGTGPGVSDLAPGDRVFGLLPGSMGSSAVADRRVLAPVPDGWGFTRAASVPSAFLTAWFALRDVAGVRAGERVLVHAAAGGVGMAAVRVARLLGAEVYATASPGKHGVLRAAGLDEARVASSRDTEFAQRFPEMDVVLNSLTGEFVDASLRLLRPGGRFVELGKTDLRTDTAGITYRAVDLADAGPDRIQEMLTELLDRLAAGDLAHLPVRSMPMGRAREAFRFMAQARHTGKLVLTTAPYGDGTVLVTGGTGALGGLVARHLVTEHGIRDLVLVGRQGAEPPVTAELRAAGARVRVAACDVSDRAALAALLADIEPPLTAVVHAAGVLDDGTLTSLTPERLAAVLRPKADAAWHLHELTEDRDLSAFVLFSSAAGTFGAPGQGNYAAANAALDALAEHRRSRGLPAVSLAWGPWAAESAMTGGLSSGDRARMTRAGVRPLAATEALAVLDAACRTGAGALAALRLDTAALTARTGAPHPLLRDLVRRPAGPARDDADTQPALPQRLAGLGEEQRRRAVLDVVRRNAAAVLGHARASAVDTARGFLDLGFDSLTAVELRNRLTEATGLRLSATAVFDHPTPAALARHLLTELEPLVRAARSALPSAPDPDADLRGAIAAIPLERLRQAGLLDELARLAGVAVPAKDAPAEQHAAPDDHPDDPADGPEDDGSDDLMDALDDMSIDDLIRIAHDERPRGN
>emb|ACY06289.1 BGC0001042, sfaH, Type I polyketide synthase
MSNTNEELVEALRSSLRETERLRRHNRSLTAAADEPIAIVGTACRFPGGIDSPERLWDAVAAGSDLITGFPDDRGWDLGVHDPDPERAGRSYTDRGGFLTGAADFDPAFFGISPREARAMDPQQRVLLETAWEAYEQAGIDPHAQRGSRTGVFVGTWSQGYGIGARVPEDAEGYLVTGGATAVVSGRISYVLGLEGPAVTVDTACSSSLVALHWAVRSLRAGECSMALAGGVTVMAGPGVFVEFSRERGLAPDGRCKAYSADADGTGWGEGVGVLLLERLSDAVRNGHRVLAVVRGSAVNSDGASSGLTAPNGPSQQEVIRQALADARLTPSDVDVVEGHGTGTRLGDPIEAQALLAAYGQDRPRPLLLGSVKSNLGHTQAAAGVAGVIKMVEAMRRGIAPRTLHATEPTPQVDWSRGAVELLTDNRSWPDTGAPRRSAVSAFGVSGTNAHIVLEQAPEPADTDTTPRTAHPVVPWLLSAHTPAALRAQAERLSAGLPDDADPLDVAAALATTRAALPLRAAVLGADATQLRAGLAALAAGAPAALSGEARSDRTTAFLYTGQGAQRAGMGEELAAAYPAFAAAWTEVCAEFDTVLPRPLRQVITEGGPDLDRTLYAQAAVFAFETALTALLGSWGIRPDLVLGHSVGELAAAHTAGVLSLRHAVVVVAARGRLMEALPEGGAMVAVQASEDEIELPEGVALAAVNGPSSVVLSGDEAAVLATAAHWAERGCRTKRLTVSHAFHSHRMDPVLNGFRRVLGAVTLNTPRIPFVSTVTGAPVEAGLRDPEYWLRNVRDTVRFADGVRTLADEGADTFVEVGPDAVLGALVADALPDDPDRPEILAVPTARADRPEPETLVGALARIHAHGAHVDWAAFFGSGARRVDLPTYAFQHQHYWLAPAPADDLPAAGLGTVGHPLLRAAVELPADATADHAARPGAAGAVVFTGTLSAHTHPWLADHSVLGTPVLPGTALAELAAAAGDRLGCATVAELVLTAPLAVPASGAVRLRVHVDAPDRDGHRAVTVDSRPDDQLADGAAWTRHATGRLAPTGPEPAQAPTAWPPADAEPLPVDGLYDRLTAAGFGYGPAFRGVRAAWRLGTDLLADVELPADTDESGFLLHPALFDAALHALGLGGLVEHGGLPFTWTGVRLHATGARSLRVRLTPTGPDAVALTAADATGRPVVTVTDLRLRPATEVRGTTTADALHHIRWEPRPAAAATDVTGTDFTVFTLPAAGSDPQAVREATRASLARLQEHLAAVGPAGPLVVVTHGAVAAEPGDTVPDLAGAAVWGLVRSAQSEHPGRFVLIDLAASEDAAVVPAAIATGEPQIAVRNGALYAPRLVRGASRPGGEVPFGAGDVVLVTGGTGALGRLVARHLVAEHGVRRLVLASRRGGAGELVAELGELGAAVDVVACDVSDRDALERLVAAHPLTGVVHAAGVLDDGTVESLTPDRVDGVLRAKVDGAWHLHELTAALDLRAFVLFSSLAGVVGSAGQGGYAAANAALDALAEHRRAEGLPATSIAWGPWTDGMASGLDRVDAARLARGGVVPFAHADGLELFDAVCATDAPLTVAARLDLAVLRAQAEALPPVLRGLVPAPARRTAAAARPGGFAERLAALPETERRRAALELVRETAATVLGHVGPEAVAPDRSFLDLGFDSLAAVELRNRLTAATGLRLAATITFDHPTSAALARHLLDAALDAGPSATSGAHLPAATAVRADEPIAIVGMACRYPGGVTSPEDLWRLVLAGADAVTGFPEDRGWDLTSVYDPDQSRTGTSYTREGGFLTGAADFDAEFFGISPREALAMDPQQRLLLETSWEAIERAGIDPTALRGSATGVFAGLMYHDYGSGTGTLPEGVEGYLGLGTAGSVLSGRVAYTLGLEGPAVTVDTACSSSLVALHWAIQALRSGECSMALAGGVTVMATPGTFVEFSRQRGLAPDGRCKSFAAAADGVGWSEGVGMLLVERLSDARRNGHQVLAVVRGSAVNQDGASNGLTAPNGPSQQRVIRQALQGAGLTTADVDAVEAHGTGTKLGDPIEAQALLATYGQERDEPLWLGSVKSNIGHTQAAAGVAGVIKMVQAMRHGTLPRTLHVDEASPHVDWTAGAVELLTEEREWTRTRRPRRAAVSSFGVSGTNAHVVLEEAPEETAPPVSAELPLVPLLLSGHTSTALAAQARRLHDHLAESGTPALETVGRSLAASRALLPHRAVVVAADVAGARASLAALAAGEPVEGVVSGAAGLPGEGRVVFVFPGQGAQWVGMAVDLLDSSPVFAGRMAECAVALEPFVEWSLRGVLGDPVALERVDVVQPVLWAVMVSLAEVWRSYGVVPSAVVGHSQGEIAAACVAGVLSLADGARVVALRSRALTALAGSGGMVSVAAGPSGVEELLVGWAGRLAVAAVNGPESVVVAGEGVALEEFLAHCGGRGVRARRIAVDYASHSVLVEPVREALLADLEGVRPGEGTVPLFSTVTGEWADGTALDAGYWYRNLREPVGFEPAVRGLLDSGHAVFVEISPHPVLTAAVQETADATERTAVVVGTLRRDHEGQRQLLTHLGVLHTTGADIDWTGCFTGVTGRADLPTYAFQHTRYWLTPSGPSAGELAGAGLTAAGHPLLGAAVDLAEDGGLVLTGRLAADPAAWTADHVVLGTTLLPGAALAELALAAGDGVGCGTLDELVLGAPLALPERGALHLQVRVGRAEADHRRTVSVHARPEDGDAPWTRHAEGVLVPGDTAAGTPLTEWPPADAEPVDVSALYDSLADRGLDYGPVFRGVRAAWRHGDDILAEVELPAEADESGFLLHPALLDAALHPIGLGGLVGDGGLPFAWHGLRVHAVGARAARVRLTPLGDETVAVDLADGAGAPLAAIVSLRLRAVTAAQVAAARTLTDPALHLDWLPVAGAASAPSDDTAVELLRLDDAPHGTDAGPGGVRQAVRTALTAIQERIADDRAERLVVVTRDTDLAGAAVGGLLRSAQAEHPGRFGHVVLDGHPDSERALPTATALTDEPWVAVRAGETYVPRLARSGARPGGDVPFGADDVVLVTGGTGVLGALVARHLVTEHGVRRLVLASRRGGAGELVAELGELGAAVDVVACDVSDREALERLVAAHPLTGVVHAAGVLDDGTVESLTPDRVDGVLRAKVDGAWHLHELTAALDLRAFVLFSSLAGVVGSAGQGGYAAANAALDALAEYRRAEGLPATSIAWGLWAPASAMTSGADTARLARSGILPLPADRALELFDTACAAETPLTVAARLDLTAFRAQGTRMPVVLRSLAGPAARRTARAGDAGTLRDRLAAQTPAERTRTVLDLVRGQAAAVLGHESAAAIAEDRAFLELGFDSLTAVDLRNRLGTVTGLRLPTTTVFDHPNPAALTRHILAELLGATAGSAQAAPTAVRTDEPIAIVGMACRYPGGVASPEDLWRVVAEGRDVISPFPEDRGWDLGALYHADPDHTGTSYAREGGFLHDAAGFDAEFFGISPREALAMDPQQRLLLEASWEAIERAGIDPTALRGSATGVFAGLMYHDYAARLGTTPEGLEGYLGMGNSGSVASGRISYTLGLEGPAVTVDTACSSSLVALHWAIQALRSGECDLALAGGVSVMATPGTFVEFSRQRGLAPDGRCKSFAAAADGASWSEGVGMLLVERLSDARRNGHRVLAVVRGSAVNQDGASNGLTAPNGPSQQRVIRQALAGAGLTSADVDAVEAHGTGTRLGDPIEAQALLATYGQERDEPLWLGSVKSNIGHAQAAAGVAGVIKMVQAMRNGVLPRTLHVDEPSPHVDWTVGAVELLTGEQEWPRQDRPRRAGVSSFGVSGTNAHVVLEEAPEETEGTAPAALPAVPWVVSARSETALRAQAARLADWLHGDTDVLGTAYSLATGRAALPHRAVVVGTDRAELSDGLAALAAGRAAAHVESGRARDNRVTAFVFAGQGAQRAGMGAELAAAYPVFAQVFAQVCAAFDGVLERPLGEVIAEGGPELDRTVYAQAGLFAFEVALFRLLESWGVAPDVVLGHSVGELAAACVAGVWSLEDAVRVVAARGRLMQALPQGGAMVALEVSAGELELPEGVELAAVNGPSSVVLSGEEEAVLAEAARWPDRRAKRLRVSHAFHSRRMDPMLEDFRRVLESVAFHAPELVFVSTVTGAVVTDELCDPGYWVRNVRETVRFADAVVAAEAGVFVELAPDAVLSGLVGESVEGVLCVPAQRAGRPAARVLVSALGTLHTHGVDVAWGRFFAGSGARRVDLPTYAFQRERYWLDAPAPQTGGASDDAFWAAVQSGDLAGLLGVAEDAGLDAVLPTLASWHDRERADAVVDGWRHKVRWTPLPEAGGAVLSGRWLLVGPEGDEALVADVATALREHGAEVTHLALPRDADRETTAELLRGTDDTGLTAVLSLLARADRPVHATLALVQALGDAEVTVPLWCATSESVAVASTDVVPEAAVDAAGLWGLGRVVRLEAPDRWGGLVDLPGALDARARRRLAAVLAGAEDECAVRENGAFAARLVRAADAPRREWRPQGTVLVTGGTGALGARVAQRLAERGARHVLLVSRRGPAADGAAELVRAIEAAGATATVAACDVADPEAVAALLERIPADAPLTAVVHTASVLADAPLDTLTPDRITAVLRAKADAARILHTATASLDLDAFVLFSSLAGTLGNPGQAAYAAANAVLDTLAAHRRALGLPGTAVAWGPWAGGGMLDDTVAERLRRAGVIPLDPEHALVALDRAVAAADAHSVIADADWTGLTAGSMLAELSGPAPVEAPTALTGPDRERAALALVRSCAAAVLGRSAAVDVEPDTAFRELGFDSMAAVQLRNRLNAATGVVLTATAVFDHPSARALATHLLALATGEGAGSAGATELPGTAVHTDEPIAIVGMACRFPGDVTSPEDLWRLLADGVDAVGPIPADRQWGPTDAYAEGGFLRGAGEFDADFFGISPREALVMDPQQRLALETGWEVFERAGINPHTVRGTSVGVFLGTNGQDYVSLLAGATEAHAGHIGTGNSASVLSGRIAYVLGLEGPAVTVDTACSSSLVALHWAIQALRSGECSMALAGGVTVMATPGAFAEFSHQRGLAEDGRCKSFAASADGTGWGEGVGMLLVERLSDARRNGHRVLAVVRGSAVNQDGASNGLTAPNGPSQQRVIRQALAGAGLTPVDVDAVEAHGTGTRLGDPIEAQALLATYGQERDEPLWLGSVKSNIGHTQAAAGVAGVIKMVEAMRNGTLPPTLHVDEPSPHVDWSAGAVELLTEAREWKRAGRPRRAGVSSFGVSGTNAHVVLEEAPEETEPAASDELPVAPWLLSARSEKALLAQVERLRAYVTEHPEARPADIGLSLATGRAALAHRLSGAGETTEELLAALDTALPAVARETPTAFVFAGQGAQRVGMGAELAAVYPVFAQVFAQVCAAFDGVLERPLGEVVAEGGPELDRTVYAQAGLFAFEVALFRLLESWGVAPDVVLGHSVGELAAACVAGVWSLEDAVRVVAARGRLMQALPQGGAMVALEVSAGELELPEGVELAAVNGPTSVVLSGEEDAVLAEAARWPDRRAKRLRVSHAFHSRRMDPMLEDFRRVLESVTFHAPQLAFVSTVTGAAVTDELCDPGYWVRNVRETVRFADAVVAAGAGVFVELAPDAVLSGLVGESVEGVLCVPAQRAGRPAARALVSALGTLHTHGVDVAWDRFFAGSGARRVDLPTYAFQRERYWLAPPAAGPVGLAGVGLTATGHPLLGVSVELPGTDAVAFTGSVSLSTHPWLADHAILGPALLPGTAFLDLALAAGEHVGCPRVDDLALHAPLALPAHGSVRMQVRVEGTDPDGSRQVGIYSRPEDDEDAWTQHATGVLAPESGPAAEALTEWPPQGAEPVSVDGLYDDLAATGFAYGPLFRGLRAAWVRDGAVYADVALPDETASVAGYSVHPALLDAALHALGCANLVADWADGQLPFAWTGARIHAVGARALRVRLRAENGGIALTAADAGGQPVAGIEGVRLRPVGDARAVRAAAGARPCRVEWLPVVPADDPEDDDITVVPVTGRTAGGDVVAEVRAAVAAALARLQEWLADDRSERLVLVTRGAVAALPDEAPDPVAAAVWGLVRSAQSEHPGRFVLADLAASEDAAVVSAAVATGEPQIAVRNGALYAPRLVRGASRPGGEVPFGAGDVVLVTGGTGALGRVVARHLVAEHGVRRLVLASRRGGAGELVAELGELGAAVDVVACDVSDREALEGLVAAYPLTGVVHAAGVLDDGTVESLTAERVDGVLRAKVDGAWHLHELTSGLDLRAFVLFSSLAGVVGSAGQGGYAAANAALDALAEYRRAEGLPATSIAWGPWTDGMTTGLERADRARISRSGTRALGTEDGLALFDQAVRGADALAVAALWDLSALRAAQSLPPLFQGLAGRPVRRTVADGAGRGAEWADRFTGLSPAESERAAVEWVREQAAAVLGHASSAAVAADRAFLDLGFDSLTAVELRNRLATATGLRLGTTAVFDYPTPAGLAAHLLERVLGATTGSAQPAPAAVPADEPIAIVGMACRYPGGITSPEELWREVAEGRDAISGFPTDRGWDLRALFADDPGRPGTSHTREGGFLHDAGEFDADFFGISPREALAMDPQQRLLLEASWEAIERAGIDPASLRGSRTGVYAGVMYHDYAARVDVLPDGVEGYLGTGNSGSIASGRIAYALGLEGQAVTVDTACSSSLVALHWAVRSLRSGESDLALAGGVTVMATPGVFVDFSRQRGLATDGRCKSYGAGADGTGWSEGVGMLLVERLSDARRNGHRVLAVIRGTAVNQDGASNGLTAPNGPSQQRVIRQALADASLRPSDVDAVEGHGTGTSLGDPIEVEALLATYGQERDEPLWLGSIKSNIGHTQAAAGVAGVIKMVEAMRHGVLPRTLHADEPSPHIDWASGAVELLAEQRQWPRTDRPRRAAVSSFGLSGTNAHVVLEHTDHGDHHSAGTGERPAVPVPVPVPVALSARTDAGLRAQADRLAAALTADPDLIPLDIAYSAVTGRARLERRASVVAATREELLAGLGDLGPATVAGAGHTAFLFTGQGAQRPGTGEELAAAHPVFAAAYAEVCTAFDAVLDRPLREVVATGDGLDDTGYGQPAVFALEVAFGRLFESWGVVPDFLLGHSVGELAAAHLAGVWSLPDAVRVVAARSRLMAALPAGGAMAAVEASADEVAAELADGAVLAAVNGPRSVVVSGARDAVLATAGLWAARGCRTRELKVSHAFHSPLMEPMLSDFAAALADVEFRAPRIPLVSTVTGAVAGDELCTPGYWVRHVRDTVRFADGVRALGQAGVDTVVELGPDGVLTAMAAPLLPDTAVALPTLRAGRPEAPAVAAALGALHDRGTAVDWPAFFRGTGARTVELPTTAFQRTRYWLESAARTGDLSAAGLAAAGHPLLGAAVDSPDGMLLTGRLDTATHPWLADHTVLDTVLLPGTAFVELARAAGERVGLPRVRELTLAAPLVLPADGSVLVQVHVGAAVDGERPVTVSARTDDGQDWARHATGVLAPAAPAPGADPLPWPPRDAEPVATAGHYDELAAAGLGYGPAFRALRAVWRRGDGPAAEVFAEIGPAPGTDPAGFGVHPALLDTALHAAAVGGLGVAGVPFTWNEVAVHTAGARSLRVRIAPDGSGGLSLRATDDEGRAVIDVGALRLRAIAPEDLRTAPAAAEALFDLDWAPVSVARGARPAGRWAVLAPADAELTDVLGAGIETVKDLATVPDDLDIVLAAVSDRGGAGVDAPTAASVGAAAETDVPEAVRAILRGALGLVQTWVAGESAARLVLLTRGAVALAGERPDLAGAAAWGLVRAAQSEHPGRLVLADVDDDPASLAALPAALATGEPQLLIRAGAVRAARLVRAAPAEPAVPAAPLGARGTVLVTGATGSLGTLVVRHLVAEHGVRRLLLVSRQGRQPEPAAELAAAGAEVRFAACDVADRDALAALLASVDPEHPVTAVVHAAGVLDDGVVAALTPDRLDTVLRPKADAAWHLHELTGELDAFVLFSSAAGLLGAPGQANYAAANAFLDALAAHRRAAGLPAVSIAWGPWADGMAAQLDTRRASRAGLLPLDAALGLALFDTARTGAPTAPLAARLDLPGLRAAAAELPPILRTLVPAPARTAPEPAEPLADTLAALPAEERERRALDAVLRHTAEVLGHATADGVDRERGFQQLGFDSLMSVELRNRLGAAAGLRLPATVIFDHPTPAALAAHLVAELAPGRPTVASLRTSTLAELEAAANEFAGDPELREGLRTRLRALLRTLDDPAPDEPLEETGEESLAELLDLADRELGDF
>emb|ACY06290.1 BGC0001042, sfaI, Type I polyketide synthase
MTEHDRTTDRATARGATALSQEQTDDRKVVETVRRLTTDLRRAKQRLREAEDRAHEPIAIVGMACRYPGGVGSPEDLWRLVLDGRDAMGAFPTDRGWDLAALFADDPERSGTSHTREGGFLHDAGEFDPGLFGISPREALAMDPQQRLLLETAWEAVERAGIDPTSLRGSRTGVYAGVMYHDYGTGADPLPEGVEGYLGLGTAGSVASGRIAYTLGLEGPAVTVDTACSSSLVALHSAVRALRAGECTMALAGGATVLSTPAVFVDFSRQGGLAADGRCKSYSAEADGTGWSEGVGMLLVERLGDAERLGHPVLAVLRGSAVNQDGASSGLTTPNGPAQQRVIRQALADARLTPADLDLVEGHGTGTPLGDPIEVQALLATYGQDRAEPLWLGSVKSNIGHTQAAAGVAGVIKAVLALRHGVLPGTAHLTEPTPQVDWTAGAVEPLRETRAWPETGRPRRAAVSSFGISGTNAHIVLEQAPAPAAPQAAGAQAPAAPRPVGNQATAAPRSMEDRTAAAPSAGGDPTLTAPAPSAPRPAPAALPVPLSAATEPGVRAQALRLAAHLTEHPELAPQDIAFSAATTRAALASRAVVLADDRAGLLDALTALAEGRPGPAVVTGAAAAGARRITFVFPGQGAQWAGMAVPLLETSPVFAAKWAECARVLAPWVDWSPDEALRSPQALERVDVVQPVLWAVMVSLAELWRAAGVRPDAVLGHSQGEIAAACVAGALSLEDGAKVVALRAKALLALAGRGGMLSVPLPEAEVRARLDSRPGLGIAAVNGPATVVVSGETAALDEAQAAWEAEGVRVRRIPVDYASHSPHVAEVQDRLAADLAGIAPRPAEVTFLSTLTGEPFDTTGLDAGYWYRNLREQVRFEAATRRALEQGHRVFIEVGPHPVLTLGVQQTAEAMDVPAEAIATLRRDQGDLLRFRTALAEAAVLGAPVDWAAELAPYAPRRVDLPTYAFQRERYWLTPQRRAALAASTGTDPWDGRFWDIVDRADAEELSRALGVDTDDPLTAVVPALARWRRLLRERSAVDSWRYTVAWERLAVPDSARLTGPWLLVVPEPRAGDALAARCAAALTGHGAEVTTLTLGADDTDRAALAARLTGLRPAGVLSLLALDDAPHPAHPALPTGLALTVALVQALGDAGVTAPLWCATRGAVATGPADPVTAPVQAQIWGLGRVVALEHPDRWGGLIDLPAEWDDRAAGRLAALLAAGGDEDQTVLRATGVSARRLTRAPLGTEPAPRPWRCAGTVLLTGGTGALGPHLVRWLAGQGAERIVLPGRRGADAPIAAELTAELAGTGTELHFPVCDVTDRAELAALIDGLDTAGTPVRSVLHAATALELRPLADTPVDTFAGQTAAKVLGARHLDELFADRDLDAFVLFSSVAGVWGSGLHAPYAAANAYLDALAEDRRARGLTATSVAWGIWAAVNEWDGVNADVDPERVGRQGLPFLDPDLAVAGLRQALDHDETTVVIADVDWTRFVPVFCSARRRPLLESVPEAAAVLRTATVDTGTVSALRERLGSLPEAGRRRAVTELVREHAAAVLGHDSPAALPADRAFRDVGFDSITAVELRNRLRSATGLALPATLVFDHPSPTALAGHLLALAFDTAAADLAAPAARAADDDDDPIAVVGLSCRYAGGVASPDELWRLVVAGQDAVGALPTDRGWDLDSLYDSDPDARGRSYVRQGAFLTDPAGFDAAFFGIAPAEARATDPQQRLLLEAAWEAFEHAGIDATGLRGSRVGVFAGANVGDYASSRGPGAGGSDGQLLTGNVPSVISGRISYTFGFEGPAVTVDTACSSALVALHLACRSVRGGESDMALAGGVALMSSPAALIGFSAQRGLSGDGRCKAFADAADGTGLAEGVGLLLVERLSRARAQGHRVLALVRGSAINQDGASNGLTAPSGPAQQRVITAALADAGLRPADVDAVEAHGTGTRLGDPIEAQALLATYGQDRAEPLWLGSVKSNIGHSQAASGAAGVIKTVQALRHGLLPATLHVDRPTTQVDWTAGAVEVLTEARDWPAVDRPRRAAVSAFGLSGTNAHVILEQAPAEDAHPAPEPAPGEDSHPTPETAPGEDAPRTAPEPARPVVWPVHGRTRDALRAQAARLRTHLETRPDARPADVGWTLAAGRAVFDHRAVVLGADRAELLRGLDAVAAGTPDPAVADGAAQGADRAVFVFPGHGAQWPGMARRLFDDFPVFRESVLQCADAFAEFVDWSLLDVLRDEEGAPPLHRVDVVQPALFTMMVSLAALWRSYGVEPSAVVGHSQGEIAAAYVAGALDLRDAARIVATRGKAWLTLAGTGGMASVALPRAEAAERLRPFGHRLDIAAVNDPRSVTVAGDLDALEEFLTGLETEGVRVRRVRQIVGAGHTAHVDALRDQLIETLAPTAPRSAPIAFCSTVTGGLLDTAGLDHHYWYRNARRTVLFEQAVRTLAEQGYGPFLEISAHPMFTVAVQETLEDAGVGAAVLATLRRDEGGPDRFLRAAAEAHTAGVTVDWRPAFAGAGARTTDLPTYAFQRTRHWLEPGGDSGDVTAAGLAPAGHPLLGAVVELADGAMVLTGRLSATAQPWPGPEAPDAALVDLVLAAADRADCAGVGELTVYEPLMAPAGGADTRVTVGAPDAVGSRTAAVHTRTADSPWVRHAEATLVARPAPGESLTDWPPAGAEPIDPPAEAGRAGVAVTAAWQRGDDLFTEVALDDGAAERADAFALHPLLLDAALSPLLDGELTPTAWSGVRLHATGARTLRARAERIGPDTVALTLADPEGGPVLTADTVRLAAAPAAGAGRRTGKDALFRMEWVPAPLAPATPGRWAVLGADPLGAADTLRSLGHTVHGADGPAGLTEVPDAVLITAVGAPGEAPAEARTVLHGTLAALQTLLADDRFTAVPLVVLTRGAAADRADDLAGAAAWGLVRSAQSEHPGRFVLADIDDDPRSWRALGGVPATGEPQLALRAGAATVPRLARLAPPDAPAPWDPDRTVLVTGASGDLGALVARHLVAAHGVRHLILASRRGPAAPGAAGLGAELRASGAATVTIAACDTADRKALAELIAAVPDEHPLTAVVHSASVLDDGVIAALDPDRLDTALRPKADAAWHLHELTRHLNLSAFVLFSSVAGTFGGLGQGNYAAGNAFLDALARHRRAHGLPATSVAWGWWAERAAKSGHGTAAEAPVAVNGMTPLTEDHGLALFDAACRGDEPFVVAGALHLRSLRAAADELPAPLRGLVRAPARKAAAQAAGTGTPTVAGELAGRPPARREAFLVDLVRDETALVLGHTGRDDVPAHHRFLDQGFDSLAALKLRNRLAAATGLRLPPTLVFDHPTPTELARHLLAELVPPADAEPPAFDDEDAATAVLVLEELGQLDEAITRLPADGPERTRIAGLLTDLLARWGR
>emb|ACY06291.1 BGC0001042, sfaJ, Zinc-binding dehydrogenase
MENVQAWVLPAGPQDRSGGPVRGELTLTRIPVASPGEHEVLVESLVGCWEANMEHALARSPVDIVRQRGEEQIVIGTCGVVRVLSTGSAVRGLREGQECLWIPFGHIDRNGYAETICAYDAPGSPGLLAERMVVPADRLVPLPADGRYPLERWAPFARYFTAWDNWRVTSRCWRSQVDDAWDEQPLVLGWGGGVVFAELELARREGFRTAMVSGRESRLKEIAASGAIAVDRREFRDLDYLRAKESTDPDAMDRYRASEARFLEIVGELSGGHGVSVFLDNLGGGLHRATMKSLAREGVVSTVGWKTGMRLWNLRATECISRHIHVHTHAWRHQDAPRIRDVMQETGWLPDIADDPVTAFARVPELADSYRRDDLDTYFPLFSGAGRG
>emb|ACY06292.1 BGC0001042, sfaK, Modular polyketide synthase
MSPRSYDVAVVGMACAFPGAPDLDRYWANVVAGVDSVTEVPPDRWPADRHWGGADAAPGEQSPSKWGGFLPPLPFDALAHGVPPNSLGGIETAQLLALHTADRALADAGYPERPFDRETTSVIFAAEAGADLASAYAARSMLGQHLESVPEELDARLPRLTEDSFPGTLANVIAGRIANRLDLGGPTYTVDAACASSLAALDQACKELLAETSDMVLCGAVDTHNALHDHLLFGSARALSPTGRCRAFDASADGIVLAEGVACLVLKRLADAERDGDRVYAVIKAVGAGSDGRGLGLTAPRPEGQRRALERAYALAGLSPREVGLVEAHGTGTVLGDRTELETLTEVFRTAGAGPGACSLGSVKSLIGHAKCAAGMAGLIKAVLAVHTGVRPPTRLTEPNAAWDPATSPFAFDTTARPWAEPRRVAGVSAFGFGGVNYHAVVAAPAPDPSHESAPRSAGLLLFRGTEDEVQTALRDLAGRLAEGTVRPSALTGVTGAGPARVALVTEGAATLGEQLDLALRLEDRPERGVHVGDGARQPVALLFPGQGSQRPGMLADLFVAFPRLHRFLRAEPALTGALFPPAAFGGTPPRLVDTRLAQPALGLGALAALDLLRACGVEPDMTAGHSYGELPALAAAGALPETAVMPLSGARAEAMHTAAGQDPGAMAAVAAPAGTVAELLARHGLADDVTPANRNAPGQVVLAGSAAGIDAAVAVLREAGHTAKRLPVAAAFHSPRMAPAVDAFAGALAGHDLRAPRLPVWSGATARPYPADPEAIRTQLAGALARPVRFAEQIEDMYAAGVRVFVEAGPGTVLTRLAGEVLAGRPHTALSVEAPGRPGLAHLLGTLAALAVRGTPVRLDELTVARDEPVSAPPGWTVDGHLVRTADGTPVPGGLQPAGPPVTLTGGGVPDSRDETVIEFLRGTQRIVAAQQEVMLRYLGTQPPAPEPAPAHDPPESAATAAPTVLDLVAARTGYPPAMLDPDLDLEAALGVDSLKRTEIASALVRGTPAADAVGELADLRTIRAMTDWLATRTGPDGPGPDGPGRQTAVPEPETMPAGASDTVRHVVEPVPEEPPAGPLPTLTRAAVSGGGAVGDVLATLLKERGTEVVSDPAGCDALLLLDALDGGDYTLPGRFTDIRAAVLGGLRTLLLATCHDAGPAGSGVHGLARALSREHPGLAVTAVDLPAGQPAEEAARTLLAELGGSRPSVTHTDGRRAVWRTRPAPLPAADVTAGDLGLDRDSVVLLTGGARGITARVARALATLTGCHLELVGRSEPVTGTVLTDADLRTRLIAEGGRDPAGIERAVRAHAAGRQVRQCLDDLAGPAASVRYHRADVRDPERLGAVLDDVYARHGRLDTVVHAAGQVRDRLLRDKSPDEFAEVYDTKVAGARALAARLRPGLRHLVLFGSIAGVTGNRGQTDYAAANDALDTMARQWSGRVADRVLALDWGPWAADAGGMVTAELERAYARNGIGLIDPDDGVRAFLRELAFGRDPQVLLTVGDPAGFGSALD
>emb|ACY06293.1 BGC0001042, sfaL, Acyltransferase
MTDILLAAAAGPGALGAALRSGRRGGAGPCRVAVLDPTAERIAQALALIDRGEPWHGGNDIRFAPRPGPAGRTVLLFPGLDARTGPPPDDVLRWLGRPAGPATGAATLAERTHATLRLNRVLHAALLRAGIVPDAMAGHSAGEWSALFAAGLFPETAFDEFARTMGAAPVPDVVFAAVGLPAEAAARLTEGEPRVVLSHDNGPDQSVLCGDEDAVTRCLDRIADPEVPRRVLPFRSGFHSPMLAPYLPGFSAVFDRVPLARPAVPVWSATTVAPYPDDETELRALLGRHLVEPVRFRAVIERLYEQGARVFVQAGCGSLTRFVTATLAGRPHLTVSAGSATRPQLDQLRWAAAALWTAGHTPDLAALGLTGPAADPVPSTRAVTGAHPRTGAYPRTHPVAGAYEAAVAAVSASVESVYRTWKERT
>emb|ACY06294.1 BGC0001042, sfaM, Short-chain dehydrogenase/reductase
MSSRRHAVVTGSSRGIGAAVAARLARAGWAVTGWDRTPGDTTGLADWREVDVSDAESVQAAAREVTATDLLVNSAGVGAIAPSAELKPRTWERVVGVNLSGTFYCAQALFPALSARRGLVVNLASVMAHRAVPGRAAYCASKAGVVMLTEALGVEWAEHGVRVVAVSPAYVRTPLVAEGFANGNLDESAIAARTPLGRLAEPEEIADLVLSLTGDEFAYLTATTLRFDGGWTADGVFPR
>emb|ACY06295.1 BGC0001042, sfaN, 3-oxoacyl-(Acyl-carrier-protein) synthase III
MPVTDFGVLALAHALGDPRDVAATAADHVDDPDRVLLWGYRGYHRAPQGTTSTALAARAAEKALAKAGVDPRDLDLVVVADSSVPEYLLWDTSAVVARAIGAGTAPTLLLTQGCASAVTAFQQIAGIFATRPDAETVLLVAVNQVSEAHTNRMRFNTLLGSDGAAAAVLRRGHDRLRWLATEQLTDPTYADFYRVEYGGAAVPHAPEGAGNLDVDPLSLVYRHFRREPEHLAKFVRTLNSRVRTVFEDACDGAGVDPGQVKRFLFLNDNQDSLADVAKAVGVPLDRTNAELAKDLGHCGGADQLICLDTLLERGELAEGDVVALAGLSIGMHWYCTLLTV
>emb|ACY06296.1 BGC0001042, sfaO, Acyl carrier protein
MSSPRATWSRSRACPSACTGTAPCSPSDPAPSPSPHRQPATPRETERRTTMAELTIQDLIDIFNRSIGDQDPVEPEGDPSDVTFAALGFDSLTTLNAVRRIERKHGVELGENVISEARTPRQLLDRVNAALAAA
>emb|ACY06297.1 BGC0001042, sfaP, Asparagine synthase
MCGITGWVAYGDDLARHRSVVQAMTDTMICRGPDAEGVWIEGPVALGHRRLSIIDPAGGAQPMVATRDGRTLAALTFCGEIYNFRELRAELAALGHTFRTDSDTEVVLNAYLQWGADFAARLNGMFAIGLWDATTRELLLVRDPIGVKPLYYARTSDGVVFGSEPKAVLAHRGVPRRVDAQGLAEILDMVRTPEVTPFTDLSEVRPGQVVRVTEGGLTRTRYWQLTAREHTDDLDTTIATVRELLEDIVSRQLIADVPVATLLSGGLDSSAITALAQRTLTAEGRGPVRSYSVDFQGAADGFEPDAVRGTADAPYVRDCAAHVGADHSEVLLDSTELADPAVRAAILGATDLPPAYWGDLWPSLYLLCREIRKRATVVLSGESADELFGGYRWYQRPEAVDAPTFPWLTPGSARIFGGSSLIDQGLLEKLDLEGYRRDRYAEALAEVPVLAGESAVDRRMREVTYLNITRFMQAVLDRKDRMSMAVGLEVRVPFCDHRLMDYVFNVPWAMKSFDGREKSLLRAAVRDVLPNSVLERTKTPFPATQDTRYEQALRAELREVLADPDAPVRPLLNTARVNRVLGRELDDFSLPHDRGGIEMALWLNRWLASYEVTVTV
>emb|ACY06298.1 BGC0001042, sfaQ, Thioesterase
MPDRSSAEHQLWLRGFHQPKPGAPRLICLPHAGGSASFYFPVSQALSPAVDVLAVQYPGRQDRRQESPAASVQELAEGVFRALDDQEDTPLALFGHSMGAMVGFELARLLEAAGRPPAVLFISGRRGPSIVWTETVHTMDDERLIAEVAKLEGTDAALLQDEEVLRMILPALRADYRAVETYQRTPGPRLSCPFVVMTGDADPRVTPDEARTWAEETDGAFELEVYPGAHFYLVAQQQAVLARIEATMRRLGSTTGAVV
>emb|ACY06299.1 BGC0001042, sfaR, Crotonyl CoA reductase
MNEILSAVLSAEATAADFAALPLPESYRAITVHKDETEMFTGVGPADKDPRKSLHLDEVPVPELGPGEALVAVMASSVNYNSVWSSIFEPLPTFAFLERYGRRGELAKRHDLPYHVIGSDLAGVVLRTGPGVQAWKPGDEVVAHCLSVELESSDGHDDTMMDPEQRIWGFETNFGGLAELALVKSNQLMPKPRHLTWEEAAAPGLVNSTAYRQLVSRNGAQMKQGDNVLIWGASGGLGSYATQLALAGGANPVCVVSTPQKAAICRSMGAEAVIDRDAEDYRFWRDGNTQDPREWKRFGKRIRELTGGEDVDIVFEHPGRETFGASVFVARKGGTIVTCASTSGYEHQYDNRYLWMSLKRIIGSHFANYREAWEANRLVAKGRIHPTLSKVYPLEETGQAAFDVYGNVHHGKVGVLGLAPTEGLGVRDEEMRARHVGAINRFRPSAEPQTEPV
>emb|ACY06300.1 BGC0001042, sfaS, Putative MbtH family protein
MSNPFDKEDGSFFVVVNMEGQHSLWPAFAEIPAGWSIVHGETDKAACLEYVAAHWTDMRPRSLTDAAPTPE
>emb|ACY06301.1 BGC0001042, sfaT, Putative uncharacterized protein sfaT
MPRRPQSRTPLRKQSVDNKVFKCQGCRMSSIPPQPADAFTAPSAHEARVQRAYTSLFRIAERHAATDGQRRRQAQSHMISPYEAVRLVSFLLSGAAQLEGEEPEVDRADITAALSLLPLARAEMDEVEAGILKMAHGRGMTWSEIAFGLGLATPQAARQRHERLASRMESGAEKKADG
>emb|ACY06302.1 BGC0001042, ---, Putative uncharacterized protein
MQASSGETTPTTSRPGRTPNWPAFARASEAETRFAGDPHFPPIANGLDYLVSVVELLQREKGAGSARDLKYAVLHLAAGAEVLPKARLLMEHWSLVFTDPGAATRTALEDGSLSSCTPERTRKRLNRRWTSASPARPASMTSRGATAAEPYI
>emb|ACY06303.1 BGC0001042, ---, Putative uncharacterized protein
MSLIEVGPGQVELVVRGPGVLATSVRLFDWSRADEYETVFAVEAIADGVRARLENVTVTVWDDMSAFFDGLARDFRGWDGERVWINNHLVVTATFGSGGHVYVDWTLQSGFFPGDWKCTVTTVIEAGEGMTAVAADLREFLRQE
>emb|ACY06304.1 BGC0001042, ---, Transposase
MPPRSERSRGPKPVPDRLCLQGILFVLHTGIPWQQLPLELGFGSDGIPPVAGRVGHPRKRPDALLGDKGYDSNADRRELRRRGILPVISSRKVQPDIHGPDIHGLGRIRYVVEQIFVLLHQFMRLAVRWERRLALHDAFVSVGCSLICWRRLKRPLTSQARRSSPWPVGHSHAATGQ
>emb|ACY06305.1 BGC0001042, ---, Transposase
MVVDRDILAHQLFTGVSRQHLACSVEELAEPWQAITPPRKPNKLALPQVHAAREEARHRHSSKRITVEHALTDHKRSKQLTRWTHR
>emb|ACY06307.1 BGC0001042, ---, Putative uncharacterized protein
MLVAGLGVRQDPTAPRRGRSPSPARRWRRVRARQLLRRLPQHTRRHRDLGAAVRRPSPRGRPHLRRRTPDRCHTRVPRHRAVPVLHPARHPDQPERAEQQALSALLQSLDASQAAAGLRERHDDLLLGPHRDWKFPRKSEGIAAHDLTAAQRDLLVAAIARYVGDLPEADARRFLDRYRAELPDTHVGFTGSTLLTDPGDYVRIDGPSVWIEFSMHDGIVLADPHPHAVWRDKHTDYGGLKP
>emb|ACY06306.1 BGC0001042, ---, TetR-family transcriptional regulator
MSTPSSPTRGRPARISQVRTVQTALDLLNESGLDALTMRRLADALGVQAGALYRYFATKQDLLTAMAERMVGGVADAAGPAGDGDWSERAARLARALRTALLAHRDGARVFTGTHSTGPNTLGFADSLVGVLRAAGFGDGEAARALYSVTNFTVGHTLEEQAALGPGDGEPTDAGALHEAVAAGTYPHLAATLPVLTSTDFAAHFEFGLRLLLDGLRAVQR
>emb|ACY06308.1 BGC0001042, ---, FAD-dependent monooxygenase
MNTDVIVIGAGPTGLMLACELALAGVRTRVLERRAEPQRNSRALSLHPRSVELMDQRGLLDRFLPLGRTVPGWHFAGLRTRLDFGALDSRHGYTLFLAQERTEAILEERAHELGAEISRGYETLGVSQDGGGVEVQVRVPGGGTETVRGLYAVGCDGGRSVVRQAAGIDFPGTDETLTGVLGDFAVVDPRPGALDAARARGVIIAPLEGGLTRFVYLDPERIRVPSREPVTLEEFRTSLTRITGSDCGIAEPRWLSRFGNATRLAESYRAGRVLLAGDAAHIHFPAAGQGLNTGLQDAMNLGWKLVAAVGGWAPPGLLDSYDGERRPVGRSVTENTEVQTLLAELTLVAQYQRPAAALRELLDQLLGMTEVNRRLADQVSALGTHYPPADSDADPLVGRRMPDIGLTAAGSAATRVYELLTRGRFVLLALAGDPASREAVDAGWGSRVSAVTVDKCDEHSDLDGVAEVLVRPDGHVAWATRTADADPRGDERVQALTAWAGTPSPRS
>emb|ACY06309.1 BGC0001042, ---, Putative endoribonuclease
MPVNRVSPPSVHNPSDQISQVVTVDGTRLAHLSGQVAWDAEGWPVGLGDHEAQAAQIARNLDAALAAVGATRDDIIEETVYVVDYTPKLLSAIFGPLRAGVSAAPASTLVGVPALFAPEYLLEVQVVAALPVPGGHDRATPTDDTAANERVRAREPRRIRETPPTG
