# Supplementary material for: Assessing in silico the recruitment and functional spectrum of bacterial enzymes from secondary metabolism
Source: BMC Evol Biol. 2017 Jan 26;17:36. doi: 10.1186/s12862-017-0886-2 (PMC5270213; doi:10.1186/s12862-017-0886-2)
Supplement: Additional file 5: — 1005 multiple Fasta files (one per BGC that comprises enzymes) containing the sequences of the data set enzymes SM*. The BGC are named according to MIBiG nomenclature. (ZIP 6333 kb) [file 12862_2017_886_MOESM5_ESM.zip › BGC1043.fa]

>emb|BAG17639.1 BGC0001043, SGR_810, Putative cytochrome P450
MHRLFFEEPGPPRPAELPGGDPAWLVSRYADVRQVLSDPRFGRARLYAPEAPALSGVPDLVNNPDLMFNQDGSDHLRLRRTLRRAFTPRAVARWRPWIAATVEGILDRLESRPQPADVVAEFALPLPVAVISRLMGLDESVWDRMRYWSEHAFSDGTHEREQVAAALKEFSAFGAHLLAERRSTPGEDLVSGLVTAADEEGGVPEAQLVSLVCGLVVGGHDSTMTMLGNALLYLLGERRETWPRLGADEEAAGLLVERLVHLVPLGDDRGSTRHAAEDVEVSGVRIPAGAIVIADCGMANRDPEVFPPATLYDLFAPLEAPTLSFGAGPHYCLGAWLARTELQLALHRLAARFPELRLADPVDAVVWRTGTTSRSPRRLGVRW
>emb|BAG17640.1 BGC0001043, SGR_811, Putative oxidoreductase
MKIAKWVVREHVEGVPDVDRVYEKIVENVDVRLAPDEMLLRTLYVSVDPYLQGIALDTPIGRHMGADSIMEVVEAGPRAAHRVGDLVQGFGGWRTHVVSTGVPELWQTGTFPMVFPAYRRLDPRWYDDALPLPTALSVMGGPGMTAWGTLTKYMTISPGETLVISGASGPVGALVGQLAALAGARVIGTTSSPEKADYLTGLGFDAVIVYRHGDGADTVGDALVRAAPDGVDRYFDNLGGAVTDAVFPLLNIGSQVAVCWQWATQVGNEATGPRLLPYLMFPRATVRGIFSLEWFTEQNWQDLHTELGGRVRRGEVVCDHTLHHGFDAIPAAYGSLYGDRAANRGKVLVEL
>emb|BAG17641.1 BGC0001043, SGR_812, Putative FAD-dependent oxidoreductase
MSGDRTGTRPGGARRPRETMIIIGAGLGGLSTGCYAQMNGYRTRILEMHEIPGGCCTAWERGGFTLDACVSWLLGSGPGNEMHQIWLELGALQGKEIRHFDVFNIVRGTDGRAVHFYSDPDRLEAHLIDISPADARLVRKFCAQLRSFRKALAVYPFLKPVGLMGRRERWRMLASFLPYFNAVRTTITVLMSDFSQKFKDPLLQEAFNFILYEKHPAFPVLPFHFQLASHANLSAGVPEGGSLGLAESIEARYRRLGGEVSYNTKVETVIVEDDRAVGVRLSDGREMRADIVVSACDGYTTTMKFLEGEYLGEDYRKLYTETIHEPGMVFPGYFTLFLGLSRPFPEGDPCTTHLLDGATAAELTGIRHPSINVQFRSRHYPELSPDGTTVVYATYFCDIAPWRALDEGPEQITRTRGGQELHTLPVRHGRGYYAAKRRAREALIGFLEERHPGLRDAIVVRDVSSPLTQVRYTGNYDGTVLGWQPFVESGETLEELIKKHGPGLPGLRDFYQSGVWATTGGLIRAAAAGRHVMQFVCRDDGKPFTASLDRTAPPPTHRVIPVPVRPAAPTERKS
>emb|BAG17642.1 BGC0001043, SGR_813, Putative FAD-dependent oxidoreductase
MADDDPTDWTSRERAPGTPPRVIVVGAGVAGLATGVYAQMSGARTRIFEKHVLPGGCCTAWSRDGYLFDYCIEWLIGTAPGNDAHQVWSELGAFDGKTVTNFELFNKVEDASGRSVTFYNDPDRLEAHLLEVSPADAPLIRAFTRDLRRFIDIELYPFLTAPALRTVGERARTLRTVLPAFRLFWRTAATPMHVFADRFQDPLLRRAFRNIFFQDPEGFPMLPYLFNMAAAHHGNAGFPQGGSLGLARSVEERYRSLGGTVTYRARTERILVEDDRAIGIELRNGKQYFAEHVVSACDGHTTVYGLLGGRYTGPRIDKLYTDLLHRPGTLFPAVVSAFVGLRGDLEPEEAHSTTHLLGPEDAAHLPGALQDSIVVQARSRYSGGFAPPGHSVLHCTYFSDYAHWKNLRTRDRKEYRRRKREVADFVRDFLERRTPGIAERIDIVEVATPATTHRYTGNLGGSILAWKAFSDADDVAARLVGKDRMRLPGLSNFSMAGQWVGMGGLIRAASTGRFAVQYLCRDLGLEFRAWESKGAEPWHPGKLGHLPQLDRWSARESEEA
>emb|BAG17643.1 BGC0001043, SGR_814, Putative NRPS-type-I PKS fusion protein
MADANNRALRNKVAIIGMGCRLPGGASDHRTYWRNLVEGKDCITPTPPDRYDVSTLGSRFRDKPGRLVGGRGGYIDGFDEFDPAFFGISPREADHMDPQQRKLLEVAWEALEDGGQRPGDLAGGNVAVYVGAFTLDYKILQFADLGFTSLAAHTATGTMMTMVSNRISYCFDFRGPSLSIDTACSSSLVAVHLACQALNNGESDLALAGGTLLHMAPQYTVAETKGGFLSPEGRSRTFDAAADGYVRAEGVGLVALKRLDDAVRDGDRIHAVIAGSGVNQDGHTNGITVPNADAQVDLIRRVCAEAGITPGDLQYMEAHGTSTPVGDPIEANALARALAVGRAPGARAYVGSVKTNIGHTESAAGIAGLIKTVLSIEHRTIPPHINLENLNPAIDPAALPYEIPTRPTPWPEHEGPARAGVNSFGFGGTNAHVVLEEAPGPLPDTRPVTSGASAGRRWSILPLSARNPDALKEMAAGIRSELAGANGPAVTLDDLGHTLAHRRQHLPERLSVAYTSRASLDEALAAHARGDAHPRVVHGRARDAADRRLVWVFTGMGPQWWGMGRQLLEEEPVFRDAVAACDRAMREFADWSLIEEMTADEPVSRMAETWLAQPANFAVQVGLAALWRSHGVRPDAVVGHSTGEIAAFHAAGVYSLRDAARVVVHRSRLQQTLAGTGAMLAVSLSEDEAERRVRPYSDRVSIAAVNSPTAITLAGDEAALTLLAEELRAEQQFAKFLTVEVPYHSVVMERIKEELLIELAPLEPRTAQVPLYLTGAEGTARGEELDAAYWWKNVRDRVRFRSAVDRVAADGHRVFLEIGPHPVLGHSIGECLEAGGTSGLTLPSIRRRENEGERFAASLGSLHNLGVAIDWNVLQPAGRPVTLPRHPFRRDRHWTEPRPVAQVRLGHRDHPLLGRRTDRTEPTWQARLDTEDLPYLADHRIQDTVVFPAAGYLEMAAQAVLRLTGGTTAVLADIDLRKALFLPDGEDRTVELSLSLENAAFTIASPTGDDGERAVHASGIVRTGQRRRTAPPLDAPALRARSSRHLRGPDCYTALAALGYHYGPAFQAIEEVWIGAGEVLARIRPPRAIGDAAAGHHLHPVLLDACFQTLLTPLIPPTPEDAAPDTGIRLPLSLDEVALEPIGDQPFWAHATLLPGDAGTTLGNLALYADDGEPLGRVLGFRAADVEKAATAVARTTIDSWLAEPVWTDCPPLPAGDTGAAPVNADDRDVRGEPTGSTTGPRPAPATAARDHDWLVLADNGGTADAFAALAAARGERCRLVRRGAAYTASADGAAFTVDPASDADLRRLLADLDRDGGPFRGAVLHLWNLDAPALATCDRASLTDHTGAGAYSLIALARLLSARGTGGRLHIVTRGAQPALPGEGPEPLGAPAWGIGRVLRHQELTEHPGKLIDLDPRRQPGPDGDLAEAAALLGEVLSDDEEEIALRDGGRRTSRLRPARELTRPLPPRLRADGSYLVTGAFGALGRLLCRTLVRRGARRIILVGRTPVPAREKWAGTDPATAEGRAVALLRELEALGAQPVLATLDITDEDALTGWLDAHRRSGAPPVRGVFHLAGQVRDTLVADLDRAAFDAVHDPKTVGAHLLHRHLRDEPLEHFVLFASIASLLTTAGQTNYAAGNAFLDALAHHRRARHLPALSLDWGPWATGMIEELGLVDHYLHSRGMSSLSPEAGMAVLERVLGQDHAQLVVATVVDWPVFLAWYPSPPPLVAELAAAAAPPADAASGNGFLDTFRAADEETRRTLVGERFAALSATVLRTGTDRIDPATGLGELGLDSLLAMELRARIHAELGVALPVVALLSGTPAGELAAQLHDGLTALASTDTPDGAPGMVELHHDEGQYPLTQNQKALWFLKHLNPDGYAYNIGGAVEVNVTLEPDLMFEAVRRLIARHPALRTNFLLVDGQAVQRVSENPATDLALFDVQGEDWESIHATIVQEYRKPYDLARDPLVRFRLFKRGPDRWIIMKAVHHIVSDAISTFTFIEELLAVYEALRRNQEHRLPPVEARYLDFLNQQNAFLAGPAAAGMLDYWRSHLPAEVPLLDLPVDKPRPAVQTHNGASEFFVLDDALSARVHALARAHGVTPFMVLLSAYYLLLHRYSGQDHIVVGSPVTGRTRQDFSSVYGYFVNPLPLHADLSEDPTVAELLQQVRRTVLGGLDNQEYPFVLLVEELGLQHDPSRSAVFQAMFILLTHKVATEQYGYRLEYIELPEEEGQFDITLSAYEDEAEGRFHCVFKYNTDLFLPETMRRMAAHYTRLLDRMTRVPGEQPSSRLEMLGERERERLVEEWSRPALPPAGPGEEPFTPVQTLIGRVAAEHPAAVAVTLPTAHGEARRLTYAELDRRATGTAARLRALGIGEGSVVVLCLDKSPELIAALLGVLRAGAAYLPLRPDQPADRLAHLVTATGAALVLVADDAAPEQTGALTVPTLGLAALERTEPHPEGPAAAPGPDSPAYVITTSGSTGRPKAVRVSHRNLASAHAAWRQEYRLDTDVRTHLQMAEPSFDVFTGDLVRALCSGGTLVLADRDLLFDTTRLYRTMRQERVDCAEFVPAVVRGLMDHCTREGLRLDFLRLLVVGSDAWSVGEYRRLAELCGPGTRLVNSYGLTEATIDSAFFEGPVDDLEAGAMVPIGRPLPNSTLHVLDAHGEPVPPGVPGELWIGGDGVALGYAGDPEQTEERFVTRALGRGVGARPERLYRTGDIARWDAQGRVHLLGRTDGQVKLRGHRIEIGEIEAQLAQWPPLARAVVTVRTDTGGDAALCAYCVPEPGAALDVRALRRHLARSLPSYMIPSHFTELPALPLTANGKVDTAALPAPRAEAGDRPHEEPVTLYEISVARHWKTLLGREHVGLEDDFFELGGSSIKLIELLHHLRTEFGVGVPVSRLYQVTTLHGMAATVEDVLLGTTADELPRLTFNAGQAPALFCFPPAGGHGLVYRGLAAQLPDYSVTGFNYLPGDDKVSRYADLIEADRPDGPYLLLGYSLGGNLAFETAKELERRGRDVAHVVILDSRRILAAYEPDASGIAAFESELADHVRKHTGSEAVAHETLAHAAEYLAFCGRTPNTGTVAATVSVITDEEKTALYAAGEHGTWHGSSTGATAVLRGSGVHADMLDAKHLPRNAELVRSVLGGDAAHGG
>emb|BAG17644.1 BGC0001043, SGR_815, Uncharacterized protein
MDEREHSADGGIYSAGSSVGRKGRSGNSPGRILRVTAYPVLLLAVLSVGVAALRLQWDPAWVSSLFLVGVIAYLAFLERVIPYDRNWHPGKAEWRWYGIYFLLTMAGSGLAQLLVAVTVGLISPAEPARPLWIEIPGALLTGSLVSYAVHRLGHRNALLWRLHGVHHVPEKVNVANNGVNHVLDIVLAQSLVQLTLALVGFSRPAVLVVGLFVAAQGYFVHANIDVRIGRLNHLLASPEQHRLHHSTDLSEAGHYGSDLSCWDHFFGSFTWYPGREPTAVGLHDPASFPGTGEILAGLAHPWRRRPAPGPAPE
