# Supplementary material for: Assessing in silico the recruitment and functional spectrum of bacterial enzymes from secondary metabolism
Source: BMC Evol Biol. 2017 Jan 26;17:36. doi: 10.1186/s12862-017-0886-2 (PMC5270213; doi:10.1186/s12862-017-0886-2)
Supplement: Additional file 5: — 1005 multiple Fasta files (one per BGC that comprises enzymes) containing the sequences of the data set enzymes SM*. The BGC are named according to MIBiG nomenclature. (ZIP 6333 kb) [file 12862_2017_886_MOESM5_ESM.zip › BGC1045.fa]

>emb|AFR69327.1 BGC0001045, ---, Putative protease PrtA
MSKLKENAFSAIGQASKAYDQVDGFSHRYDRGGVDLVNDKPSFTADQAADELLRKGASWHDQNGDGKISLSYTFLTSQPADFNPGLGTFSEFSALQKAQAVLALQSWSDVANVTFVDAPGGVDGQLTFGNYSSFAGGAAFAYLPTGGSRDGQSWYMVNDQYPTNTTPDNGNYGRQTLTHEIGHSLGLSHPGNYNAGNGSPTYNDVTYAEDTRGYSLMSYWSESNTQQNFSGAYSSAPLMDDIVAIQKLYGANLDTRDGNTVYGFNSNTGRDFYTANTSSDKLVFSVWDGGGNDTLDFSGFSQNQKINLTAGSFSDVGGLVGNVSIAHGVTLENAIGGVGDDLLIGNSAANILEGGAGNDILYGGGGGDTLWGGAGADTFVFGQASDSTMTAPAWIMDFTSGEDKIDLSGLFASVGATLNIVTGFTGHAGDAILTYFQQTNQTSLMVDLTGSGLVDFAVGTVGQAAMTDIVA
>emb|AFR69329.1 BGC0001045, spiR, LysR family transcriptional activator SpiR
MSRQFDVAVLKTFHAVARFGRFKDAAIYVNRSASAVTVQIHKLEEQVGHRLFHRNNNVVELTPFGRKLLGYTTDFLVAHDRLITSLAPQRLLLKLRLGVPDVYVAKFMKDLLPTFTLSNPMLELEVEARSSGELFDLFSQQMLDITLLVASQCPQDGEFLCSTSPRWVVSPAFKYDPGQPLPVSVHLHGCPYREAAIRALKTAGIKFRIFMESSSFTAVEASVMSGLSIGVMENGLVDRRANRSVQGIELPDLDEHFICLLTNSNSPAAVSLRNAIFEQFSKSEFLLDVV
>emb|AFR69330.1 BGC0001045, spiN, Putative type II peptidyl carrier protein (PCP) SpiN
MLLARVIGLRIHFFSIECDWMSGILLLRCIEFGCVVIWAFDYLLCSRTLYIETRRTVMDLFFMELSPCNQFRLGSAEKYQDL
>emb|AFR69331.1 BGC0001045, spiA, Nonribosomal peptide synthetase SpiA
MNPPYNEQPRVLPRLSLSEQLMLRADAFPDLLAFASLDQSKGVSLTNADLCERAAAIAYRLAKCTSPGDRVLLSYDHPLDFIPAFFGCCFSGTIAVPVAPRTNGETVAAILLDCGATIALTAQGGKESSGIDWLQTDDNERRASFMRLADENNPALLQYTSGSTRTPRGVAVTQASLRTTIEDLDRAALHDAQSVMVSWLPYFHDMGLVYGILTPLYCGFSAYLMPPESFIAQPLSWLRAIAAVRGTHTAAPNFAYALCADRAADLLPGTDLSSLRFALNGAEPIRCDSVRRFEAAFAPFGMSSSVVIPGYGLAEATLKVTSGRCGEGTRSRHFEPDALAVGKVVPCHQGVELASCGTSSVGASILIVDPATLVPCKPDVIGEIWVAGQSVADGYWSREHETLEIFQACLAAGGGPWLRTGDLGFLQQDELFVVGRLKDLIIVGGRNIYCYDLEDSVSECHSDIRKGRVFAVAVEGEDGEEVLIGAEVRSSCKEGDTRAILARIRTELKTRHDVGAVRIVLLKRGSILRTSSGKTRRAATRDALFRGELQVIADSNGQSAEVDDDILLQIARFVPGAVSEPTSRLIDAGLDSLSAARLAAAIYSRYGVRLKFETLCAASVDSLRRDIANAQSVAVAESLASYSIDFTRPFELSEMQQAYWIGQQSGVPLGSVRPHIRVDFEVDHAQVPSLSLRLAALVTAHPALRMSVQEDGRGIIDRHGYDPIIGHRDLRGLAQQNLAEALSAVRDELAQDNRQALSACFTRLTDTNTLLHLRLGLLAGDLRSVLLLVRELVNGPSLAPGFWGMERRTSPMPLDVREAWLRKVASIAPAPDLPQAMAASDVDTPRFVTCHQELSQELTTALALNAQALGVTLSSICMAAFVDVLRLWSTSPELTINVTCSTRSGLTEQAIGDFTSSILLSLCESHGSFADLSRAIQQQVWRELDDPCSTGISMLRELSRRNGSPVLMPIVLTSLLSGDPADDLSVLDSIGLMVNVSNPTPQVSLHNILARRDGCLMMMWEYVEQLFPAGMIEAMFASFVDVLTMIAHTPSAVEYPVLAKLPAVQHARHLKANSTNRDRSPRRLSTPFIERATETPDAIAVIFGDQITTYGDLLQDAEDIAARLQRKGVSRGDIIAAIVEPGPRAVAALIGIGIAGAVYLPIEPSWPLTRIEELLYESKAGYAVVMHSMDLPIPMLQLDEKPGRLRPEPVGGAPSDVAYVIFTSGSTGRPKGVVITHEAAANTIDDINERFSVGPADRALCVSSLAFDLSVYDIFGLLAVGGAVVFPERLRDPDAIAQALTAAGVTIWNSVPAVLELLLDVAAPHSSTLRLVLLSGDWIAPAFTARIRQVFTQAEPISLGGATEVSIWSVIHPIVPGDAARVSIPYGAPLSNQQCFVRAPDGRERPDGVAGELLLGGRGLAQAYCGNDAETNRRFFTDQDGNRLYRTGDLARWMATGELELLGRMDDQVKVQGYRIELGEIEAVAMKAGGISRAVASVVRRRGATVIQLHVLVSQGMPGEVVTSVRAALAHHLPAYMQPHHVGVLDTLPLTANGKVDRSRLPAPPEPRAALPMRGDVLLETMMMQAYVEVVGIGIDPQQRFFDAGATSLHIVRLRALLESRGIAIPSLADFFSLATIRSIATSSMEGVSANSNQNDIACMRAYKQRLRARRGEL
>emb|AFR69332.1 BGC0001045, spiB, Polyketide synthase SpiB
MDQDIPVDAVAIIGAGCRVPGATTLEQFWSVIAGAEVTIERFSADVARREGVPETVLSQPGFIGAGGALENIEMFDAALFGIAPSQAACMDPQQRVFLECVHDALEHAGHGAARGPRVGIWAGSASLDYLADHVLGQLDRSSPNRYLQQWVGVDKDYLAAQVAYRMDFGGPAITVQTACSTSLVAVALAVQGLLNYQCDVAVAGGVSIGLPQRQGYVHEDGSILAADGACRPFTTQSSGTVFGNGAGAVVLRRLEDALDDGDTILAVIRGAAINNDGAAKVGFTAPGGRGQGDVIRTALQLGEVDGASIGYVETHGTGTAIGDAVELSALMSALGDRQLDGQRCAIGSVKANVGHMNAAAGVCGLIKVALAVQHAQIPPTVGAAHAIDALREGSPYYLPTDLTPWSSPDRRAGVSSFGIGGTNAHVILEASPRRLARVRSTVPLLLVSAREDALRDLCANYAAFLEADPDLSIEDVCFTAAVGRLPRERRVAFRAEHRGQLISSLKAFAEGRQDANAFFYEEQERRPEVTFAFGDTDNLGAAIDGALVWQARGVVPSVVCGTGAGLFAAAFAAGALSAEDARSAQAHNAVAPSLLWISAFSGMAIDSVEAVRKELAQVAQSGGDGASAVAATGATRVLEFGDNALGADVAGVVSFAQGALDAIAGLWTSGIDLDLTKIYSGANRVSLPTYPFQRKRFWIDRAPRYTDSGTSIFLGRRTEAPMLRASFFDAQWSVATLPFLSDHMIYGKVIVSGAALAVMIAEGVREVSKAHEFALHDLRFPAALVIPQGMGRRVQLQLVRDDDGFDATVLTQDPFEIHATARVETTTTVSVVPSQEVQGIDTPTALLDSWLRDHGVVMGPSFSRLSDIVIGHNDAVCSMRTDAGDDGWLLHPGILDSALQLVAVAARPEGSKAFVPTRIARLTIRAHTASQVRCYAAADRGLATLFDDHGVLAELVGLESRDVSRNELLRIDPLRDGYSIEWRSSSLDRSFELPQTVVVIRDADGVAEELAAILQAEGKRPLVVGSPSDISFETTDFVVDCRGSDARSTAPDLSVYEGALDLLGTVARKDLPCCVAIVLPVNVPSGAPLQALARVAAMETPYLRTLAVRANNAQSIRRGLDFFDQETEVMVDGDNISAPRFQRFDLPRRTESSFSGDETWLITGGLGELGLRVASWLSALGVRSLVLTGRHSPDTNAQETLTVFGHEGINVQVIQADLSSEADIEALLHKIDTTMPALRGICHLAGVVEDRLMGDVTPASLKTTFAGKAEGAWLLHERTLHYPLKHFILFSSAAAAFGAPGQAAYAMANAYLDELAVYRRSLGLPALSIAWGPWQDIGMAARTAVTAKRRLSQLGIGQIEEECGRATFENILFADLPAHCVLLAVDWQRLVGQWPPQVPFSRFDDIVSDIPGSARTLSVNELLPLSPDERRHRLFQLIAEDVSSITGTDLATLDPERSLFEYDLDSLLITDLRLKFERRFGRPVAATVIFSNPTVAALADHMAQTIFGEVPTDVLRSVADQAPLPVAVLTEPDNSRPEQLSQEDVVEMLSAKLEELRGGRS
>emb|AFR69333.1 BGC0001045, spiC1, Polyketide synthase SpiC1
MSMSNPTTLMHDALIEIERLQRKLGGLEQQLKEPIAVAGMACRFAGADSPEALWQLLLAGTDGVRAVPADRWDSERYFDADPDAAGHIYCRTGSFLEDIASFDAGFFGISPREATMLDPQQRILLEVVWEAVERAGIPASALKGTATGVFVGVMHQDYAHRIRNAADVDLYSASGNAASVLAGRISHVLGLHGPSITLDTACSSSLVAVHLACAALRAGECDIAIVGGVNVVLSPISTAAECRAHMLSASGRCRPFDDSADGFVRGEGCGVVVLQRLSDATAAGRSIDALIAGSAVNHDGRSAGLTVPNEHAQRELIRTALRAANIDARQVQYVEAHGTGTSLGDPIEAAALASVFASRAKDSPVLLGSIKSNLGHLEGAAGIAGLIKAILCVHHGVVPATLHVRQPNRGVDWNSVPLRLARQNEPMSGAQRVAGVSSFGFSGTNAHALVMAAPVSPAVRGGGSFPQLLTVSAKSAASLLMNAVRFAEHLSRINEAELEDVCHSSRVARTHFPHRLAVVASSAQEMANELRRFALGEQATVVSGLARAMSPRDAVGEAPYETLEAIAQGYVLGKPVDLTRLAPERCRIAPLPTYAFDRQKYWLDERLGTAQAPALYRIAWRPILSVAPIPRSGQRIIAGDDPQLCGEIAAALEAAGEQCTVVRAEAKAIQGAGNADLGVMLVFASIQTDAEPLEAITRYGALIIELARALALNPSLGPVVMVTRGAAFTGPAEEIDPVAAAINAAVRVARREQGPLWGRSIDIDRSPQSLATLAALLGGAEDAEEDVVIRAAAILIPRLHRAGAGEGMPDIAAEGVYVITGGTGALGLATARWLVRLGARNLLLISRHGEQEQNVRASCDQLRSEGVDVLVACADVADEASLRHALALVDRPIRGIVHCAGVIDDSTLVTMTPAAFAEVLRAKVGGGHLLDRLTMNQPVDLFLLFSSISAALGRHGQAAYAAANAYLDALSQQRCLRGRPALSVGWGLWAAGMGTTDPKVLERMRAGGLLALTETEAFGALEKAFSADAHLIIAAIDTPRMASQPNLPRLLEDMVGGHPPMRRPVFDFEQLRGHNADARRALITEYLGRELQFILSSDVELPHDVSLIELGMDSLTGSELRNAIERSTGIYVPMQHFIDGSPLNTAVEVIVGQLERRLVTTLPGRQGNSTEKMTL
>emb|AFR69334.1 BGC0001045, spiDE1, Nonribosomal peptide synthetase SpiDE1
MTIAQLLADLADVGVTLRRCGEQLEVEGPTGSLGPDLLERLRQSKQALLQMIQDENALLTKMPLPVPGEGTEACELSLGQQRLVVATQLGEPTIYNEQAAIEFAADVDVLAITEAFAALAHKHDILHTVFTDDEPSQQTVIADARVPLQSWEVRSNDELHTLARSIAQIPFVNGKLLWRVDLFYKATGSVVLVLTIHHAIFDRWTMMLLIRDFSQFLQHPSHVNVAQAASLTYRDFSVWQRRWMDTPEYAAQLDWWKDLLSGIDSFPVIQGDRPPPAVPSGRGATERMKIPADCIRAASEFSRQQNTTLFSTLLSIFQLLHHRYTGESQVLTLAPVASRPFQEAEEIAGFFVNLVAIVGRVYKDDTFHSLVERTRGITTQAFSHQFVPFDAVVEHLRQTRGPRSDQLAHVVFALQNVNLPTVRVEGVDAKPFDLDSPFARFDLYLSIEGDERGMFAVWQYSQDLFDASTIRKMGEHYVSLLRGVLAAPEAPLQSLPMYSDVEYAQLQAWSRHEQPYRADATVVALFREQAAAHPEQTALEQGTECWTYAQLERWSDRAAAVLRSAGAGRGSIIGVTGERSPRLIAAFLACLKAGGAYLPLERNYPDARLSEMVADAEPALILVADDLEPGWLSSYPGPVLKLSACEAELPFPSTLESGAGDLAYVMYTSGSTGKPKGVCIEHRGIVRLATGAGFMQLDTSTVMLQASSLGFDTSTFEIWGCLLNGGRLVLVEQGPLILEAMADTIVSKGVTCAWLTADLFRLMVEEQVASLRGLRELLAGGDALPVASCKAFLEACPDVALINGYGPTENTTFTSTHRVTQEDVHRVSIPIGRPLGNTQVWVVNENGCPVPPGVPGELWTSGDGLARGYLGREDLTVERFVQGPLLGGGRWYRTGDRVRWRHDGVLEFLGRIDTQVKLRGYRIELGEIEMVLGAHPSVSGCAMALKENAAGDKQLVGYVVARSGAAVSTAQVQAWLGERLPGYMVPSIWVWLQTLPQSPSGKVDRKHLPLPAFEIGSVKASTAAEAALVNIWQSLLGLAQVGVQDNFFALGGDSILAIQMASRAAEQDVRITAQDVFRYPTIAQLAVNGGFGAAQGVLAEQGLVDGEVALSPIQKWYVDWPGADWEQFSQGVYFDLHAQVDPQLLSASLAAVARHHDVLGIGWRHDGSTWHQESGAGAAVEVLVEDLRGQADALACLEQSAGALQQSLSLNAASVWAARIYRLDEGWRLVWLVHHVSVDGVSWRILLEDLLRAYGALQRGEAVSLPAKTVSYQAWTQHLATWGNQLPASQLAYWQRMEGSGTDVPMDGDASVSEVGSEARVSLQLDRLMTQQLLREAGERYRVRPEELLVAALARTLCAWSASQECVVDIEGHGRDGVEGVDVGRTVGWFTSLYPLRLTLEGGLANDLKAVKERMRGVPHGGQSYGALRYGREDSGLGRHERSVSFNYLGQWRLDELGTPLAGWRGQAPGGSRRPTMRRRHALEVLAYVQESQLHVDFQYSDLLHRAETMATLAHSFQVELQALLTHCLSVERGGLTPSDLPLAHLDQNEIDEIEHDHPQLADMYGVTPLQQGILFHSVAQNPSFLYVEQLHWRIVGEFRADCFQQAWSEVIRAHAALRTTFRWRDLKTPVQLVHHLLEPDWGTLDWRELSAETCRTRFENLLNTDRERGFDLEHGPLLRGTLIREQESSWRFLWTYHHVVFDGWSVALILKQVLNRYAGLNAGAEILPSSLRPFVSWLSGRDQEDMSVYWQEVLGGIVEPTLTGFESPAHNRQALARDRCAFRVDDALCDALGLAARQAGITQASVLTGAWALTLGLAGGGSDVLFGTTLSGRPADLQQVELTVGLFINTVPVRVRIDDDDVVSDWLQRLHRQQSEREKYSTASLTTVQRWAGLNGGDLLSSLFVVENYPIDSMLKQSDIGVDITELTSIGHTNFPLTAQWVPGEETVLHVIFDTSRYDEVSIRRLGDSFLRVLRQLVLQPQSRIGEISLVSEAQTQQLIYDWNDTPATSDGFLLHEGIKRYAALTPKAAAVIGVSDRMSYDELAAQQERIATSVVAANARSEPVAVFLPRSLHAVAAYAGVMLAGCAYVPVDPATPPRRLQEIFSTIGFVVTTRALAPQFDAIAVQTILVDEVVSAQLPDVAINNLAYVMFTSGSTGKPKGVMIDHRAASLTIESIIERYAIGTRDRLLCVSSAGFDLSVFDFFGAFAVGAAVVLAPESTTVDPGTWLDLMEREQVTVWESVPAVMELLLAECRQSGRKLSSSLRLVMLSGDRVALGLPERIREAATSELDIIALGGATEAAIWSCYYDTKELAPGAHVIPYGRHLPGQRLYVLSPALRPLPIGVPGDLWIAGAGVARGYLGQPELTSERFMADPYVPGQSMYKTGDRALVLADGNHEFLGRVDDQIKIGGLRIELGEIEAALMQAPGVERGVVSIVEHDGRRMIAAYVLPHAAEAFDTVAVGESLRQALPAYMLPASIMTLESVPLTANGKVDRKRLPLPAFEIGSVKASTAAEAVLVNIWQSLLGLAQVGVQDNFFALGGDSILAIQMASRAAEQDVRITAQDVFRYPTIAQLAVNGGFGAAQGVLAEQGLVDGEVALSPIQKWYVDWPGADWEQFSQGVYFDLHAQVDPQLLSASLAAVARHHDVLGIGWRHDGSTWHQESGAGAAVEVLVEDLRGQADALACLEQSAGALQQSLSLNAASVWAARIYRLDEGWRLVWLVHHVSVDGVSWRILLEDLLRAYGALQRGEAVSLPAKTVSYQAWTQHLATWGNQLPASQLAYWQRMEGSGTDVPMDGDASVSEVGSEARVSLQLDRLMTQQLLREAGERYRVRPEELLVAALARTLCAWSASQECVVDIEGHGRDGVEGVDVGRTVGWFTSLYPLRLTLEGGLANDLKAVKERMRGVPHGGQSYGALRYGREDSGLGRHERSVSFNYLGQWRLDELGTPLAGWRGQAPGGSRRPTMRRRHALEVLAYVQESQLHVDFQYSDLLHRAETMATLAHSFQVELQALLTHCLSVNEGVTALVAQLNNVEAVYGLTPMQEGMLYHALARDGMYVEQLACTLTGILDEQALQDAWNDVVASNPVLRTSFHWEGLARPVQVVHQVAQVPWVLESWAEGLDMDAWLRADRRKGLDLRTAPCLRCALLHTGPQRYEWVVTYSHLLLDGWSLSLMIEALAQAYAAQTAGQPYQPPVRSPFIDYVSWSQATLDQGVGEHFWHSQLYGFEGVRSLSLPVPDVTEAYAEPVLINVQRSLVATLEKQQRVTLATVVAGCWAVLLSRYGEGDDVLFGMTSAGRRAQIEGSESMMGLLIETRPTRIEVDEQAPLGDWLRTIMQEEAKREEAGAVSLAQIESWGGAERGARLFDTLVVVENQPMAMIGDLLGSQVVVANVRTVECTNWPLTVVVLPEQEQLRLVFLYDPEHYARQAIEQVARHFSTLLASAGEAVQVADLQMLDEAEREMLVERWSGADQVHAASNRTIVERIEEQATLRPDAIALRLGERSMSYAELTTRGRRVAAWLQRQDVGVGGRVAIVGERTMETIAAMYGILLSGAAYVPLDPDWPEERKRLVIEDAQPQVFIGSTHMACGSSLQISLETLEGFTDERLTGRSATPQDLAYVIFTSGSTGRPKGVMVRHADVMHLDGLQDAMALSDADVWTSFHSYAFDFSVLEIWYPLMWGATVVPVPYWVSREPEAFLALICAEKVTIICQTPAAFEQLISTARPGCRAGHVRWVLLGGDRYSAALFAAGDPAEFPNIANVYGITETTVITTFEPLERDRPVAIGRPFPGQRIYLLDRKKRLVPPGAVGEMYICGEGVAAGYMGAEALTAQRFSDDPYQPGARMYRSGDLARFLPGGRLESIGRADHQVKIRGYRIELGEVESALSSLAVVNGAIVDVRNGPNGRQLVAWYVAAESVSALDVRAALKSLLPESAIPSALIRVDAFPLTPNGKVDRKALPLEDAVSLPSIRPSSHNEMAIEAIWCEVLGQEAIGVHTNFFDAGGDSIAIVRVHGLMAVLPGAERLRVVDLFQCPTIAAIAEKITSSEAQTAVGDDSSARGVRRRQALERHQNARSKPQ
>emb|AFR69335.1 BGC0001045, spiC2, Polyketide synthase SpiC2
MNTSNAIAIIGMGCRFPGASSLEQFWTNLVNGVESITSFGPTRHHEAWQEVSSAGIVDNASLFDAALFGLSAREAERMDPQHRVFLECAWEALERSGYYPKQLPGRVGVFAGTGFNEYLVRNIMPLAPEGDLSLLLTNDACFLSSRLAYLLGCSGPAIAVSSACSTSLVAVHLAVQSLLMGECDTAICGGVRITTPQNRPYRHEPGGIGSSDGHCRAFDSAANGTVSGNGAGVVVLRRLDDARNDGDPIAAVILGSAVTNDGAQRVGFTAPGVNGQCAAICEAQALADVSPDSIGMLEAHGTATTLGDPVEFEALSAAFRHGTTRRGFCALGSVKTNIGHLDAAAGIAGLIKTVLALQHRVIPASLHFREPGSGINLQESPFFVTATARPWLEATRRAGVSSFGMGGTNAHIVLESAPEPLGDTCETAEPQLLELSARSEASLHQMAQQLADHLEREQPLLADVAYTLAVSRNAYEWKTSVECTSLAEAAEALRGPLQITRSSCAAQIPRASRRRIHLPATPFEHKHYWVDPPSSFAYRANPADWLYTPRLRQSMPLEQLLIDSQRNWLVLLDDHGVGQRIAAALRDAGAQTVVELVYTDDTVSDVIHTQVEADWSRPLSVISLWSLAAQDSSDDREVLQRHYLRPAQVLRAWADKAGGDVDVTFVVNGAFDGFGSPTAPEKAMLLGLARALRLEYPSWLARVMDVEMLAQDTVECILAEATACSADDAVIHKYRSRWVETVEPVTISGGHTLPIRRGGVYLVTGGNSGIGLAISRYLIDSWGAHVIALSRRGGQSGQGFTAVAANLDNIDELRQVVVSIQAEHGPINGLVHCAGMPPHALLRTATDAAVKEVFAGKFFGALNLQRVMLQMPLDFVVLSSSLRAHIPAAGSGDYMAANLALEALATSWAATGARVLSIAWDTWSKVGMAATASDARFVTDELDAEGMSVEEGVKLFEAASQCGLSRVVVSTRPFSALKAHAQEAFSVGRAGEVAQRVSSTRHPRPALNTVYIPARTALESQLAQIWSEILGYDTIGIKDDFFDLGGDSVATLQIVARAREQGLNLETSRAFEAHTIEEFAAATRIELAEELLLGDTPLPLSAAQQWLFACESGDINRFVQGVVINLPEGTDVLSVGAAIDAAVAHRRVLSVRFAQTESGWKQLLGASQSVAVEVHQYVGSPAGQLDHAIEMGGTLQRSMDIQAPLLVRAAIVSSPVESHLVIVVHHLLIDASGWRILLDDICARVADLGRATDVPDEAFLQWVIHLDGIAQDAKINEEEAAYWASLDLPDQDFPALRRKGSTGSLTSTLSVAQTRVLTSSRKSIEALLATAVAYALRPVAMSDRILIDIESLGRGWSRVPQDVSRAMGWFTAIHPLVIDTAQGIYAAAAQAATLVPQARHRAVAYTMLRQHAPDLLPPVLRSDAPVSVVFFPAPTTVPGWSIASILPPPEGMPAPHAVALAATIENGALTLQWHGQTDPFEGMALATLVSRTMQGLRELVAGGKDQMSALMTQLDMSGVDDE
>emb|AFR69328.1 BGC0001045, spiF, Acyl CoA dehydrogenase SpiF
MMNDRVAAFSAVEAALAAPEAALAGGDFATVEQLMSDIRGANRARGLWLPQLSRVNGGSGLDLLELVEVGEVLGRSPLGHYAVNYQAPDAGNIDILLEYATSEQKRRWLDPLLQGKVRSCFAATEPDRAGSNPSALATKAVFKEGAWHLTGRKWFASGADRAAFAIVLAVTDETAPLHARTSTFIVPTDAPGYRHVRNIRVMGDEGCGWASHGEIELDDCRVETDALLGEPGAGFVVLQSRLATGRLHHCARWIGVCERAFAIMCRRASRRELAPGEFLSSRQTVQNWIAESRASIDAARLLVAQAASRLQKRHERAQVDISIAKFFVAGVTQTVLDHALQIQGALGVSGDTIVNVFWRHERAGRIYDGPDEVHKALVARHALAAFRGEPR
>emb|AFR69336.1 BGC0001045, spiG, Phosphotransfearse SpiG
MSLQVAHSTMTALGSPGAAALATRIGAGRSSETYLVQANDRDLITYVLPSGSAREAQRRFAVLAQIAERYRLAPKPLAVVEACDEGRTLLVMERLPGVLPTACGSLSPDMVRRLCAGFISALASLHAIEIAPVDRPPDYLRRSIGDWERRWCEEEAAGAHDDFKSVVRWLADNLPDQVASAFVHNDFKLDNILVDPGDPARVVGVVDWELATIGHPLADLGVALAYWIERRDSSLLRLEAPGPSCALGAPTRQELVELYSAASGREVLHASYWYVYGLLRLAVITQQLVLRHKDGGQSVPRGLLIVRSLLAHASNTCGSGRL
>emb|AFR69337.1 BGC0001045, spiE2, Nonribosomal peptide synthetase SpiE2
MKANIQDIHGLAPSQHGMLLESTNGLTQGDMFIEQSVLLVRGKLDTPRFLSAVEQIATIHSSLRSCFAWEGETPLHVVFDKVRPVVEWEDWQSKEGADDRQTLEAWLAADRSRGLAVNRAPLWRFTVIRCAEEVHRVIWTHHHLITDGWSIAVVLNDLLDHYKGLHPVPAARPLRDYIDWVEAQDRGQAIAFWRQRVQRLPRLPPMPPRAHEHCFVEIDGIDVRGILDTARKQKVAFATVAFAAWALVLRASRSSDEVVFGITVHGRPAEIVGVERMVGPFIATFPMYLQMAHMSTTEELLHQIEQQQSEQRPFEYLSAAEVHQAGGIATRLYDSLVVVEQIPQHSAMATGGISVSAESGNGARSHHPLLLRFSQDGMARLMYNKKFFDDETASGLVSLLRQAAVRLASNDGLVSLDGAMAFYAPIKPRPVRMPRNQEEHIVLSLARTLFGEHATLDDNFIDLGGHSLLAVQFIQRIAHETGVQLPITQFLQDDRLSSLAKALGDSQAGVVDVSHPRILFVPGNPGTVLYASRLSVHLVDWRLHGLEAPGLDGSQPPLATVEALAEHHLASLSVDDNPTVIIGHSFGGWVAFEMGLRLQARGREAVVILLDTVSPYRLLSRGDVSDEGLRAEVEHLKIRAGSAGINAHITPAVFEVYVAARRAIYAPAEQARFPMMLFRASQTRPEDTWDKTAPDYGWGELCQQLHVDTIEGDHLSIMVDPATEVLARRIERWLYQLSR
>emb|AFR69338.1 BGC0001045, spiH, FAD-dependent disulfide oxidoreductase SpiH
MDTELSLVNFDFIVIGGSYAGQSAAMQLARARRRVLVMDVGVRRNRFSRTLHGLPGQEGRSPDVIAQEGRAQIIAYPNVQWLEEEATSAERTKAGFVVRAQSGQGFFAPNVVLATGVEDDLPPVDGLAQRWGRSVFHCPYCHGYELNQGYIGVLAVDEVAYQLALMMLDWGTVILLTDGRFEPDEAQRKTLAECGVVIESQRVLRIVDTATVELDDGRKIVLDGLFCASHTRMASPIAAQLGCAFEEGAMGPYICTSETMETSVPGVFACGDMVRMGGTVGLAVGSGAHAGLAAHRASAQR
>emb|AFR69339.1 BGC0001045, spiI, Esterase/lipase SpiI
MSWQNWCISWLLRLKVKPLIAKPGLSVQDMRTHSDKGVRLVRPPKGWHIRESTEASGEWVEPQDPVQRDRLHRVVMYLHGGGYCFCSAKTHRGIACALASGAEARTFSLDYRLAPEHPFPAAVNDALAAYRQLLAEGVCPARIVICGDSAGGGLALAMLLSLRDAGEPMPVGAVLFSPWTDLAATGGSLTTNNPSDVMLTGAAVARFSRHYLNDTPADHPIASPLYAQFAGLPPLFIQASDTEVLLDDAVRVAEKARLAQVAVNFKVWPRLPHAWPTMTPFLPEAKEAVKEAVDFIRSVTG
>emb|AFR69340.1 BGC0001045, spiJ, Type II thioesterase SpiJ
MHGSWRRCGYIVLARSHAMTIGSFDSVPGTSTGQTRVKLFCLPYAGGSAAIFRDWPSRLSSEIEVVPLHLPGRGRRMREALLHDLGEIANQVVDAIAPLLEKPYVLFGHSMGACLAFEVARRLRASGLPKPACLIVSGHRAPHLPASRSLLHGLPDDEFIDEVMRLNGTPPEILKHPEVLDLILPILRADFEAVETYRMTPEPPLACRIVALGGDNDPGMDSDAVASWGIHTTSSFYYQMLPGDHFFLHGSAEQMFALINQELRSVLLQVRSGQQGVAIEPTG
>emb|AFR69341.1 BGC0001045, spiP, Malonyl CoA acyl transferase (MCAT) SpiP
MITTFMFPGQGSQAKGMGAGLFDRFKELSAQADRVLGYSIKELCLVDPGGRLSLTQFTQPALYVVNALTYYARLEDDATPADFVVGHSLGEFNALLAAGCFDFETGLQLVKKRGELMGQISGGAMAAILNANKNDIELTLARSGLDDIGVANYNTPSQFVISGPVEQIEASEALFQNAPMRYLRLNTSGAFHSKLMQPAADVFAAFLDAFTFVSPIIPVFANFSARPYESNQIADGLAKQMASPVRWCESVQHLLEFAAGSGQEASFEELGHGEVLTRLVHAIRRQTPVAENRVVSDASALDKRGQPNLLPVLGTQTSSAHEKVTAWNLNCPVGTKVRSLLIDYPSLETCTEAMVLFGHRPVVYMKGYNGYFDIDEVMGV
>emb|AFR69342.1 BGC0001045, ---, LuxR family transcriptional regulator
MAQRDDYRVKSPLEMLNVFNLCVLELARLARSRAGSHFIAEGLQTFRPLVPFTSAWWGEMSNTDAKAAPQSWMHGRINLPESFAAEWSTIAGRDSFAHDTLNRPGKVVRDSEFTDPDDQVNVFARRYDLYHLMCITFELPESGLMFFVCLYRGLDAPAFNETEDGLFSAFCDHLLQLWRFQVQDMIRFDTDNGATDFGVARMDGSLLYVGARLCAAIERELPGWSGSMLPEQVITQLHDAPGVVRLGRSSLTLSPHGEHVILSLEVPSGGAALAPRERTAAMLFAAGHSYKEIAKMLSLSPATVRTYLRNCYLQLGVKSKVELGSVLRAVVRRD
