# Supplementary material for: Assessing in silico the recruitment and functional spectrum of bacterial enzymes from secondary metabolism
Source: BMC Evol Biol. 2017 Jan 26;17:36. doi: 10.1186/s12862-017-0886-2 (PMC5270213; doi:10.1186/s12862-017-0886-2)
Supplement: Additional file 5: — 1005 multiple Fasta files (one per BGC that comprises enzymes) containing the sequences of the data set enzymes SM*. The BGC are named according to MIBiG nomenclature. (ZIP 6333 kb) [file 12862_2017_886_MOESM5_ESM.zip › BGC1047.fa]

>emb|CAD70192.1 BGC0001047, sylA, Putative HTH_LUXR domain-containing transcription activator
MMALSLRGDTVGHEKSTGRQKLEWEFEQSASERGVHHYTYFFYHHAPALRQHGFVLVSGPEAGKNNSHCAERQDVADAIWDVACSEPLFTGLLNRPTSSNDRGEMIDAGTTSDGMTAFYLGEEKAFSLLRFANKETGTGSTQGEYSLAAEVKSLVREFHHKLTGLVMGVNESDETFTITDREKEVYIWTAIGKTCNEIAVILNISKRTVDFHISNVISKLGVRTKLQACIQLTKMGIL
>emb|CAD70193.1 BGC0001047, sylB, Putative desaturase
MQTVQRFHCTNALKLELTCLYKKNNWRWLLGWSGDVLVIASAVALTQWSLYAYPLSVLIIGSRQRALASLVHEAAHLTLTQSRRLNYAIGHYLTGLPIFQDYEAYRHSHVHMHHHHLGDADKDPDYRYYIESGLQATEDRFDFMFNHLLRTVLFLNIFSYLRYLVIHRLGALLKSPRKALTLIAVHAVLFSLFYATTGVYGYLMFWLVPYLTAFQVIGWLSEVSEHFGLFGREQEALRITRNRFPSWWERLFIGMHGDNLHLTHHLFAGIPYWNLHKAHSILLQDPDYAEANLAKGGIISGRRDTQSVMRQILSIYRLQNRRHSPYGTAPQTLCEQSAREGTQTTNGDDR
>emb|CAD70194.1 BGC0001047, sylC, Non-ribosomal peptide synthetase
MLSEAVMNSFEKNNTAPSRSQDLAMRAGAQHITGTEGPLSMSQEQAWFLETLVPESIAYNFQAMLNIRGNLDINVLERALNRVVERHQSLSTVFDEVDGEPRQTIQDAWSVNIPIVDLSASSEAVRQTYMNSIVKAEIAQKIEVAKLPLIRWVLFKFSDQFHVLLHIEHHLIHDGWSFRLFLKELNHFYNEEKGRANQEPLEPVIQFIDYCQWERDWLDSAEGRQGRDFWYGRLETWPAYTHSPFPAEKDAQAALDFVGSSVSVPLPGKLISALQAYGSENKSTLFETMFSLFACVVAARSGQTQQLIGTAVANRDLPGIENTIGMLVNMLPLRIDIDANTSWAPLLAAVKEEIRTACLQSHVPFSTMVADLSPDRVTQQLPYIQVAFSFHNSMSRTLDFADIDVEVVEGLANGSAKFDLNVICVFDDEVNPAAGGRFMLEYSTAVAKEADVRALMADFLHLAGAWLEQPAESLANVRKAAVLAAPSGSSSVNPGVEFWKQSLDLEASGLLPDHALNRAVSGPLARHEIPLPDESLARLFQACEQRNIEPEAALFSLYAVTMARYGGHQTVVAGLGTAADGQRLAIPLPLKLTLAAHDTFADVFLRAQQHCEQARHWHKSSAQGLEQALDDSVAASGRAPQSLIQSVFCDGVSARAEQGGASGSLHSPLEFVLDRSSTKASLSLGYAADLFAQETATSMAGHYVQLLEKASESLDETLAQSLSAQHQAAIQTQCEGLDSSYPETSLHAIVEAFAATQPEAIAVRCGDAVLTYAQLNESADKVADTLLRKGVQPGDVVGICMMRSELLVAALLGVLKAGACYLSIDCALPAERRNWLLEEADVKWALIDESAPALRDATSTLLIGQLVNEQDDPRVSPLAKPVISADARCYYMFTSGSTGTPKATASTHRAVVSLVKGTDYIDIKGDDRFLFFAPLAFDASTFEIWGALLNGAQLVVQPGEAGGLDDLAHTLENQQVSVLWLTSALFQEMVDQYPQAMAGVRHVLTGGDVVSPQSMRSLLARSTGTLTICYGPTEGTVFTTAYSMDKVEQVTDKPLIGWPIAQADAYIVDVFGQLAEPGVPGELFIGGTGITGAYLKRPELNQERFVTLERFPGKTLFRTGDLARWTPGRGIEFLGRSDSQIKIRGLRIEPGEVEQAIRQLPGVTACSLILRTLNLDKQLVAFVSLDGSVALDEQQIRVALRECLPDYMVPAEVHVIEQLPVNASGKVDKRALLELATQNGRARVTSERPSTALEKSIAEVWAHILNVPDVGRNEDFFSIGGHSLAGMRIMSRLSKQFGTRLSLNLLFEYPSVETLAGAIERSAEPLTA
>emb|CAD70195.1 BGC0001047, sylD, Non-ribosomal peptide synthetase (Type i polyketide)
MEMVMSQKKPVTSTTESAVRMPTPAAGGFLNLSPAQKSLWFMHQMEDASATYNVPFALRIDGALDRAALERAVDSVYQRQSALRYRFPCIDGQPVIRLVDEQLLIRKVDLRAEPDSEAALKAFEQSEARYVFDLEHEALLRATLLHCATDEHVLLINVHHIVFDGWSMQIFLSEVASAYSALVRGSEVNAEPLNFDFGDYLSLSPSNAERAPDIDHWQRRLAGAPPVLPLPLDNKRAAVQRYAGQRCHFQVPEAVSDALKNLARECRVTPYMVGLAAFSVLLYRYTQEADLVIGSPMSNRQSSDLEGVIGFFVNTLPNRIDASGSPSFVELLKRVRASVLDTFEHAHVPFDQIVEAIQPPRSLSHAPVFQVLFDMANEDFSVELENLRTRVYTLDSCTAKYDLSLTLALTARGMSGAIEYDTALLDERAVQGMIDSLLIIMEQVSRNPDGAIDDFSLLSCEAVEQALRLANHQPAAPQAPFAPFHQWFKRSAAQWGEADALVYENRRYSYAQLDAEARVLAGHLHAAGVRRGDRVAVVQRYGPEVIIALLAVHQVGGIYVPLAIDDARHADLLKDIEPRLVLTLSACQEQLRGYPCLVQDDLPQATGTLHENEFEGRNTQPEDIAYIIFTSGSTGRPKGVSVSHGSWVSLLQALEQTYGQTEPGVTGILQMANFTFDVFMSDVVRALAVGARLIMCPRQSLADPEQLYELITAERVTLLEFVPAVLRQMIRYLEETGRRLDTLRTLTCGADVWFVHEYRKMQTLCGPQTRVVSVYGVTEATCESATFEPDAGWYDPERSLPIGGPLPNTSLYLVDATLNLVPRTVPGELLIGGGAVASGYMNRPELNEKSFLTGSFSASGRFLPGVGEQRFYRTGDLCRHMRDGTIEFLGRSDNQVKIRGFRIELGEVESVLADHPDVNECAVVTRQSPGAEAELIGYVQTRATAQQLNAYLGERLPGHMVPRLLVVLAALPLTANGKIDRKSLPEPDWTQDSRAYAAPRNSLEEQLVEDWQHLLNVPRVGIDDNFFESGGHSLLVTQVIAQIKKRFGVALSIANLFEGPTVAQVAEKIMLSMIQISQGASVASRPAAIGRSSGIERQRLSFAQRRLWLTQHSEPGTAYNMPEICRLTGQLDIPALEGALNLLLERHEVLRTHFTRELETFVDTQGVTQKEPLVVTSHADSARVPFRLQTIAREALTAALEVEVHTPFVLDKELPIRALLLQTASDEHVLCLTLHHIAYDGWSSALLRQELAVFYRHLTQGERITLSPLEAQYQDYAAWQRNQLETGAFTTQIDAWKASLQDLPPPLVLPVRSSPREGNPLAGDYVALTLPGDCSARLDQLCLRLQCTPAMVMHAAFALLLHRYTGQDDILIGMPFSGRDHDESTNLIGFFVNLLPLRLRLRGPLRVAQVIEQSRQALLAAEANQSVPIDYLAQVLNPQRLPGKHPFFQAGLVVQSTTAVPLSLPHVKSEEISLASTEVKLDLMLELRAVKGEGVSGVFKYRTSLFERSVISGMAGHFQCLLENMLANDEQTVAQVKMLSATEQQRLISQFNDTARDFGDGDVVSRFEQRVRQTPQAIALQLQQRCWTYAELDRLANGIAHALIKKGVQAGEHIGLFTGRHPYLVAGMLGILKARCAFVPLNPQDSMEGALGYMIKDAALHRVVGHRGLAHELAALGLETLLVDDFEGDQREWSAPACQREPQDLAYILYTSGSTGQPKGVMVSQRNIDNTANAFARTLELTGQSRQLQYFSPVFDGVCGEVFPVLISGATLVFAASEQLLPGPDLVTLLREQRITHLQITPTALRLLPHAELAELKVIISAGEACPANVAQTWAAGRRFLNGYGPTETTVYASARDYWDERGALVLRPLDNVRMYVLDRYLNPLPCGVPGELYIGGSGVAQGYLNLDERTAQAFLPDPYGVSPEARLYRTGDFVVRQFNGSLSYVGRIDNQVKIRGFRIELGDVETRLNAIAGLEQAVVVVKQDDQGHKALVGYYVGTPSVAQVRAELARVLPAHSVPERLVCLPELPLSRTGKVDRKSLENRVDQRAQEGTAVGTPATLPAAVRPAGKRLHNTVRTIWQEVLDCQEIDSDDNFFDLGGHSLRIVETQKRLSELLQAPVAMTDLFEYPTLRGLVAHLERLHGPLPEVGQASEASPAIDPGNRTLAVVGMAGRFPGAADLSEFWQNITEGVESTLYFSDEVMLAHGVYPDLLERADFVKCGNRLEDVDKFDAEFFGFSPREAQLMDPQQRIFLQCAWAAMEAAGYGGALNDLRVGVFASASTSHYLLDHVYPRRQELQLENIQWLLGNGRDFMASRVAYKLNLAGPAITVETACSSSLVAVQMACESLLRGESDMVIVGGASVEAQYYGYQAAPGSIISVDGHCRPFDAQASGTTGGSGCAVLVLKLADRAIEDRDHIHALIKGGAINNDGSSKVSYTAPSVHGQAQVVSAALDAANISADSIGYVEAHGTGTRLGDPVEVRALTQAYTSALPHFTPGFCALGSLKSNIGHLDAASGIAGLVKAILAVQHNVLPASLNFTRANPEIDFSDSPFYVNTTSRPWPAAASPRRAGVSSFGIGGTNAHVIVEEPPQPSVRPHDDSERWYILPFSARSAAALDHQRRQLITCLQNPAADLRDIAFTLGEGRTRFAFRDSVVSQSIAGALHALQAPSSTALMERRQDRPIVFMFSGQGSQYAGMFKGLYDSEAVFRQTVDRCAVILQRYGVDILACLYPPAGSKTGDALSRTEIAQPALFVVEYACALLLQSRGIHPQALIGHSLGELVAACFAGVYSVEDSLKLVVERGRLMQRQAPGAMLAVGLSEADCARFLEPGVELATVNGPLQCVLAGDFEAIARVERQLAEEGLVGRVLDTSHAFHSRMMAPAAHALKAVVNGFSVQPPTIALVSNHNGGWFSIDSSSQSDYWASHLLETVRFSDGIGLLADELEDPIFLEVGPGRALQSALKSYAEPLCVLGCTRHARDSRSDEAALAQGIASLWRQGARFGWAQATGCTDGARVPLPTYPFARDSHWIEAAGTASSAQHEAPLFLHWQRMNGNRRQFRLSLSPQLWLVDEHRVFEGRPVLSGTGCVELVRNAYARMEGVESIELSDVYFPTPLVLEDEQASQRVLITFKDHAESTEFFLESVSDEGNGPQQRTMLHAQGFIKRHDRERSVPTALMQLQADHADCLADEVEHAALNTRLGLFGPRWKCFRSIWLSEDEGLALLELDQAFAADVEHFALHPALLDMATGFLSIMENRARRLPFHYQRLTIHAPLRSRLYSHARRVRSNVYDVQLFEVDSDGGVGALLAEVTGFTLREERVASEAQRTEPLDWCQAPAWRPALPPRSDSPLQGPWLVVMRGVAADNSMLFSLPPDSVCIADAGDSGTAVATIARGDAQAYEQLFNTLAAQDALPSQIIYMAGQAQPTHGEHAAIRLFTDLMSLVQAYIPHAANTTVLSLVTEGACQVDDDEPVNSCVATLSGVVRTLAWELPQIQCRHFDLPLANAAENETLLLQALQHIDPDQASPLASTLALRKQTFHEPCLRALQVSPPSQPFEEGGTYVVTGGLGGMGLALASHLAAKAKAVTLVLMSRSATVTDEVGQALQALEQQGARIQHMAVDCADREAFTAALHQVRLQHGRISGAIHAAGVQASGLIQLSQATAWAQVMGSKVVGTDVLIEVLRQEPVDFIFLCSSLASVLGGLGQADYAAANAYLDARAQACRQEGIPVVSLNWDAWAQAGMRVAYDRAHPEQAPIDDVRGLTNAEGCQLFELALAQNTAQVIVSKAQDLQQLIEQLQRGGATSAGRATPLFDSGAERVAPRNAVEQEVAQLWQELLGGDMPGVLDNFFDLGGHSLLGSQLISRIRSRFQQCLTLAEFLDEPTIERIARSLGSGADDTPIDADEAAVRYCLVPVQRNGEGRPFFCLPGMGGNVNQVLGLAKAMGTQRPFYGLQCLGLDGKAEPHLSVEDMAEHYIRCMKSVQAHGPYLLGGHSLGGKVAYEIARRLEARGDQVGLLALFDSAAPPYTQMQVPTDAQVLGSLLSIFGHYFDKPIKLSREELQALEHLDDEEKIRYLKDTLESHGLLDARGDEGSIRGLFNVYKAAAAFGMRYDPPKVALDASLVLFRAVDSMPSGINLPEIRDTDAWGWESFSAAKVRTVDVSGDHFTCLSVHARQIADVLIEQLAECDR
>emb|CAD70196.1 BGC0001047, sylE, Putative syringolin A exporter
MSGGYSKGDTRPPMRFILLILGLDVLGIGLAIPVMPTLIATIWPSSTEHVSLALGVALTLYSAMQFLCAPLLGALSDCHGRRPILLLALAGMCLGNLMAGFAGSLTVLLIGRAIAGITAANIATAMAYIADISEGEQRTHFYGAAGSVIAIALVFGPVIGGGLASYGPHLPFLVAGGLAAINLLYGYMRLPESLAAEHRRAFEWRRTNPFGSLRGLWSTQGLRPYLLAATCSWFAYGIFQSCFVLANQMRYGWSMLEVSYALAALALGMAFAQRVLVRKLTPIMSNQRIIVTGYACCLLGYGFYTAAASVWLTVVGMCFHAVGLIAEPALRSELSRHASAGHQGELQGGLTSLLSLVGGVAPVIGALIFAGNVGSGQHVLWLGAPFLVSLLMYVLAIGCIQRGRTSAAWNS
>emb|CAD70197.1 BGC0001047, ---, Putative uncharacterized protein
MDYRKPSDRKSMHARIVQELGMQIVSGRFKPDEKLPAEALLCEEYAVSRPVLREATRVLVAKGLVYSRPRVGTVVKARREWHLLDPDVLHWVMQSSPQNDFFNLLTSVRAVIEPAVAALAAQHATDAEIESIHEAYLRMEAAPTPEDLLQPDLDFHSRIADATHNDLLAHLCNMLSLALREALKYSNKRPNLHELAMPRHKAILTAIQNRDALGARHASLVQLDDARNALSVVLGGG
>emb|CAD70198.1 BGC0001047, ---, Putative uncharacterized protein
EFLSAEAGMSRSAGTCNTMGTASTMACMAEALGTSLPHNAAIPAVDSRRYVLAHMSGMRAVDMVREDLRLSKILTKAAFENAIRVNAAIGGSTNAVIHLKAIAGRIGVDLDLDDWSRMGRGMPTIVDLQPSGRFLMEEFYYAGGLPAVLRRMNEARLLPNPDALTVNGKSIGENTCNSPIYGEDQVIRALDNPIRADGGICVLRGNLAPLGAVLKPSAATPALMQHRGRGVVFENFEMYKSRINDPDLDIDANSVMVLKNCGPKGYPGMAEVGNMGLPAKLLAQGVTDMVRISDARMSGTAYGTVVLHVAPEAAAGGPLAVVKEGDWIELDCAGGRLHLDIPEAELASRLADWQAPQQLLLGGYRQLYVDRVMQADQGCDFDFLVGCRGSEVPRHSH
