# Supplementary material for: Assessing in silico the recruitment and functional spectrum of bacterial enzymes from secondary metabolism
Source: BMC Evol Biol. 2017 Jan 26;17:36. doi: 10.1186/s12862-017-0886-2 (PMC5270213; doi:10.1186/s12862-017-0886-2)
Supplement: Additional file 5: — 1005 multiple Fasta files (one per BGC that comprises enzymes) containing the sequences of the data set enzymes SM*. The BGC are named according to MIBiG nomenclature. (ZIP 6333 kb) [file 12862_2017_886_MOESM5_ESM.zip › BGC1048.fa]

>emb|ABL74927.1 BGC0001048, ---, Orf38
MCALRKSFDPSGVEDSASAALLRLSRLLTRSDTSPDLRAVHRRGGRAGESYYRDRWSHDKVVPSTHGVNCTGSCRWKVYVKDGIITWETQDTDYPSVGPDRPEYEPRGCPRGASFSWYTYSPLRVRYPYARGVLVEMYRVAKEKHGDPVRAWKSIMDDPVKRGVYHRARGRGGLVRIDWDEAAELVAAAHVHTIAEHGPDRVAGFSPIPAMSMVSHAVGSRFMALLGAPMLSFYDWYADLPVASPQVFGDQTDVPESADWWDAAYLLMWGSNVPVTRTPDAHFMTEARYRGQKVVVVSPDFADNTRFADEWMAPHPGTDAALALAMGHVVLREFFVDNATPAFTDYVRRYTDLPFLVTLLERDGHLVPGRFVTAADLGRVEEHAEWKPALLDDVTGKPVVPNGSLGFRWSAEPGRWNLDLAGVEPALSLHGRAEAEPVGVALPRFDQPDGTGEVLRRGVPAVRLGAEKRWVTTVFDLLLAQYGVAREGLPGEWPTGYDDAEEPATPAWQETITGVPAAQVVRVAREFADTAVRSKGRCMIIMGSGANHWFHADLIYRSMLALLQLTGCQGRNGGGWAHYVGQEKVRPLTGWATMAGALDWCRPPRQMIGTAYWYTHTDQWRYDALGADALSWPLGGGHLAGATVADLLARSARMGWMPSYPTFDRNPLDLVAEADAAGADPVAHVVEELRAGRLKFACEDPDAPENWPRVLTVWRANLIGSSAKGNEYFLRHLLGADTEVRAQETPPARRPREVRWREQAPQGKLDLLLALDFRMTSTTLYADVVLPAATWYEKHDLSSTDMHPFVHSFNAAVDPPWQCRTDFDIFHGIARTFSELAATHLGVRRDLVVTALQHDTPGEIAQPGGTARDWRAGECEPMPGATMPVFTVVERDYPAVAARLAALGPVVEKAGVTTKGVTVDVARELAWLAEANGTAPAGPTAGRPRVDTDRRFADAILALSGTTNGRVATEGFRVLQERVGRPLTQLSAESAHHRVTFADTRSRPAPVVTSYEWSGDESGGRRYSPFTINVEQLKPWHTLTGRQHFFLDHEWLAELGEQLPVYRPPLDMHRLYDEPPLGPDGQRQVVVRYLTPHSKWSIHSEYQDNPLMLTLSRGGPTFWMSPADADAIGVRDNDWVEAVNRNGVVVARAVVSHRMPTGTVFMYHAQERTVNVPRSETTGRRGGVHNSLTRLQIKPTHLVGGYAQLSFGFNYLGPTGNQRDEVTVIRRRGQEVTY
>emb|ABL74928.1 BGC0001048, ---, Orf37
MRVMAQLAMVMNLDKCIGCHTCSVTCKQTWTNREGVEYVWFNNVETRPGQGYPRQYEDQRRWRGGWELSRRGRLRLRGGSRLRRLGSLFANPDLPALTDYYEPWTYDYRTLTTAPLGDDSPVARPVSAVTGAPTTIHSGPNWDDSLGGGPENGALDPVVAKLRDELGHQVRFEFEQTFMFYLPRICEHCLNPSCVASCPSGAMYKRVEDGIVLVDQDRCRGWRMCVSGCPYKKVYFNHRTGKAEKCTFCYPRMEVGQPTVCAETCVGRLRYIGVLLYDVDRVTEAASVQDEKGLYPAQLDLFLDPDDPEVVAAAERSGVPHEWIQAARRSPVRDLICTYRLALPLHPEYRTMPMVWYIPPLSPVVDALAKTGFDGEDAGNLFGAIEALRIPVEYLAELFAAGDPEPVRASMRRLAAMRSFMRSVNLGEVPDQNLLSGVGLTEDQVRAMYRLLAVAKYDERYVIPTAGVGQAHELEAVATKCSLDTEGGPGMGGGGGSRGGPVELVVWNARSRPEGLFPRRERS
>emb|ABL74929.1 BGC0001048, ---, Orf36
MRPWRRRAPRPDEHGTSVIRQAAAWCLHYPDVELRQRVPLLRSALGELATAPASLLLDVVEYLATTPVVEAARHYVEVFDSRPRLCLYLSWYTDGDTRRRGASLAEFKQLYRDHGFLPGRGELPDYLPMLLEFTATGGPQARAAGEEMLTRYRPALELLAGGLDRCGTPYVHCVRAVLASLPPAPPTTKGEHAASTTPPHELVGLGLPGFGRPESEPEGAR
>emb|ABL74930.1 BGC0001048, ---, Orf35
MTSPLDLLLWAVLPYVTIAVLVGGTLWRFRYDRFGLSTRSSQLHESRLLRTASPLFHFGLLFVAAGHVFGLLVPKSLTSFLGVSEEMYHLGALVMGALAGCATVAGLAILMWRRWRTPAVRGATTRNDRLTYVLLGVVLLAGMSTTVLTNGVMGKYDYRETISPWFRGILLLQPDPALMESVPLTYKAHILGAMALFCLWPFSRLVHAFTAPVQYLLRPYVVYRSRGEGLGTRELGARERRRERQGL
>emb|ABL74931.1 BGC0001048, ---, Orf34
MSRPSPRVGGVLGERPRSRPRRAAYSAINSFLSLALIGVAALLSGEPLLFPSLGPTAFLLFAAPLTPAACPRNTLVGHLVGVLSGAFALLVTGLHDQPPDLNHVTGARMAAAAIALGLTCGLMPLLDRAHPPAGATTLIVALGLLRTPEQLVMVMVGVILITAQGVVINRLAGIRYPWWSPAPRRDSR
>emb|ABL74932.1 BGC0001048, ---, Orf33
MRALTVDPRQAGSLRVAEVPDPEPAPGELLVDGLALGVCGTDREIARAEYGWSPPGRPWLVLGHESLGRVRQASPGSGFTPGDLVVGVVRRPDPVPCGACARGEFDMCRNGQYTERGIKEIDGYGSQVWCVEPDYAVTLDPRLERVGMLMEPTTVVAKAWDQVRRVGERAWFEPRRVLVTGAGPIGLLAALLGAQRGLDVHVLDRVTDGPKPRLVRDLGATYHSDPIDTVASRLQPDVVIEATGVGSVVFGAIEHTAPYGIVCLTGVSPSGRALPIDAGALNRSLVLENDVIIGSVNANLDHYRQAAEALARADLDWLDRVITRRVPLTRFAEAFAAEPDDVKVVITLDEA
>emb|ABL74933.1 BGC0001048, ---, Orf32
MTGRPAEFPEGRLSVRGRLAHDKASRSAAGQDFGRVVRQEPWAVFRPESAEDVSALVRFAAAQRRAVAPRGRGHSTFGQAQAADGIVLDLSGLRAVHEVGPDFMDVDAGASWRSVVLATVPRGLTPPVLTDYLGLSVGGTLSVGGVGGATHRHGMQTDNVLRLDVVTGDGVARTCSAHTESTLFHAVLGGLGQCGVITRARLRLVPAPARVRRYKLYYATPRRLTADQRRLLASDRFPYLEGQLKPDASGWRPRLEAAAFFSPPELPLDESLLDDLGHERGSEEIEDLSYVDFVDRLTCSEADLRATGEWFHPHPWWNAFLPGSTVDDLVEEVAARVTPDDIGAGGALLLYPFTRRRLTTPIVRTPDDPVVFLFAILRTAPPDQPTAVEEIIRLNRALYEQVRAAGGTRYPVGTVPFDRADWVRHFGTAWPSLHEAKERYDPHHVLTPGQGIF
>emb|ABL74934.1 BGC0001048, ---, Orf31
MRDQDGDPGSGVTTAREGGVDLSRPNPARMYDYYLGGVHNFAVDRRAAADVLSILPETRDFALRNRAFLRRVVRHLAAEAGIVQFLDLGSGIPTVGNVHEIAQDVNPACRVVYVDHEPVAVAHSRKLLEGNDNAAVIQADVRDAATVLSHPDTRRLLDFERPLAVLMLQVLPFVPEADNPGGIVAAYRAACVPGSYLALAHSLTPEFWPGNVDQAIELYRSSTHPLHLRTPEQVAALFEGYELVEPGVVFTAAWRPDRPIHQQDAISSRAVAGLGRLPSR
>emb|ABL74935.1 BGC0001048, tlmT, TlmT
MNDQRGRTGATRVLWSYTHDMRAALMWLLLLELVSNGAALAQPLVVRAVVDRLGAGESLVGPVVLLVVIAATGLVLTWLSTYLMERFGQRIVLTVRQRLVRRILGASVSTVEERPVGDFLSRVSGDTTVLRHTVTGMLVHGAAAPLTIAAAVVVMASIDLVLLAIVVAMFGLSMVAAKWALDRVGRASEEAQGHLGGLTSVLQRALVAFRTVKASGTEEWERRLADEAAGSSYRAAVRAGRAEATVDVIAVTGIELSFIVVLVVGAARATSGALTLSDLIAFLLYVVYLRGPVGTLAMVGSSFAEGLAAVRRVRELELLPAEAGDRPATTAPRAEQNGGRNGEPSLRLDDVWFGYEGQPLLRGVTLDVPRGLTVLVGPSGTGKTTVLSLVERFADVDRGRILLDGVDLREIDRGALRQRLGYVQQDAPLLGDTIGAAVRYGVPDPDGADVVEALRTVGLWSWVSGLPSGVDTPVGERGVAISGGQRQRLAVARALLRDPAVLLLDEATSQLDARSERVLMRAVVEQAAHRVVLAVTHRGVVAGLADQVALLDGGRVRAVGRHEELLSSDTLYRELLAVPEFPSAPERGKREERSVISAD
>emb|ABL74936.1 BGC0001048, tlmX, TlmX
MSETANAGYRVSPLQRHRWARRLDGREQPYAQLGVRLEGPVDAERLAAATAAVVARHESLRTSFVGLAGRAAPLQVVGEPGPSPLRVVEAPDATVEALCRDERAGLDPVDGPTFRAVLTRVAPDRALFVLTAHALVGDRGSLRTVLAEIAAAYRGDAASSELPMQYADFAAWHDELLTGEDGAAERAAWAGQLTAELFEPVLGLARRADGAASAASAASAGSADGAGGWRTHRTEVDAELTRRVAEFAAAASGTPADVLAALFEVLVWRFCGERDVLVAEVAPGRSYDSLRGAVGAFEREVPVACRLSADTPFRELVAESARRRAEWVDRVDHLDPEKVVDHAGKPAAPFFAFHFANASESLVADQVTFVPVLEAATSDAAFRLTCTERDNRLVVEIGYDEERVDPAQPERVAECFAVLLRNAMANPATPVGEIDMLSDAERERVVALSRGPVVDSPVVPVHQAFAAQARRTPDAVAVVADGVEITYAALDARAGRLAQRLVQLGVRQGDPVVISVGRSVELLVGVLGVLKAGAAFVPVDVAYPLRRLEFVLEETAAPVLLGTSELRDRLGECRAILLALDEDEDGDEPVVGKESTVDAESTDLAYVMYTSGTTGSPNGVRVTHGGLANYLHWAADAYQLREGTGAVVHSSISFDLTLTALLAPLLVGQRVVLLSETAGVTGLVATLRTSRDLSLVKLTPTHLDVVNQLLEPEQVAGSVRTLVVGGEALHARSVAPFRAAGTRIVNEYGPTETVVGSVAHVVDESTPHAGPVPIGVPIANTQAYLLDPRRQPVADGVVGEVYLGGAGVALGYLNRPELTEQRFLPNPFGDGRLYRTGDLARRRADGTLEYLGRADEQVKIRGVRIEPAEIENVLLRHGSVGQVAVVARRDEDPGRSSPLVAELTLVAYVVPADQAAAPGVADLAEHCRAHLPEHLVPAAFVVMDALPVTANGKLDRAALPRPAGHTPVVADYVPPRTGTEEILAAAIATVLGVSRVGIDDNYFALGGDSIRSVMIASRAQASGVEVSVADLHRLPTVRQCAAHLDAREEPVEPPRTEPFALVREEDRPLIPAEVEDAFPLNLLQEGMIFHRDFAAKSAVYHAIASVRLRAPFDLDVMRMVVRQLLERHPMLRTSFDMGTFSQPLQLVHTEYETPLYHEDLRGLPAEEQDSRVEAWIEHEKERGFELHEYPLIRFMVHRIADDVFQFTYGFHHEIVDGWSEALMIAELFSHYFSVVYDEPIAIRPPTSTMRDAVALELEALEDRRNYEFWDSYLADATLMRLPRLGSGPRADKGDREIVRIAVPVSVELSDRLKELALANAVPLKTVLMAAHMAVMSTYGGHTDTLTYTVTNGRPETADGSTAIGLFVNSLALRVRMAGGTWRDLILATLESERASLPYRRLPMAELKRHQGNEPLAEALFFFTNYHVFGVLDRWKDRGVEHVANELYGESTFPFCGIFRLNRETGHLEVRMEYDSLQFSAELMDSIRDCYARVMETMVADPRGRYDTRAFLSDRDRELLASYVSGPTAHHDDLCLHELIEDRASERPDAVAVQLDDAVLTYRELNRGANRLAHVLRRHGVGPEWTVGVLAERSVEQIVSLLAVLKAGGAYLPLDPSQPDERINALVRASGVTVVLAQEHLVSRVPAGPTTIGVNPSAGTGEDAPDTNPVSGVVPANPAYVMFTSGSTGQPKGVVVEHRNVVASLAARAAAYEGEVERFLLLSSFAFDSSVAGIFWTLTQGGTLVLPREGQQMEPAGLVETIARQRPTHTLGIPSLLAPVVEQANPGELSSLRLVVAAGEPCPTALARACATAVPECVLANEYGPTEATVWATMWSAAEAPDRPQLPIGSPVANTRVEVLNPHGLPVPIGVSGELHLGGAGVARGYLGRPAETAASFRPDPASPGRRRYASGDLGRYLADGELEFLGRADHQVKVRGFRVEPGEVEAVLETHPDLQRVIVVARGENAADKVLVAYVLPVPGQRPDPADLQQYVRDRLPKYMVPSACVVLDAVPLTATGKVDRASLPEPTRAELTGGRGYQPPRTETEQALAAIWADVLKLDRVGIADRFFDLGGESLRAMQVTAATNRMFGIKLSVRRLFDAPTIAEFALGVDEARLAREGAGAATGDGAGRA
>emb|ABL74937.1 BGC0001048, tlmIX, TlmIX
MTTTACGGTGVGGAGAPLASAQRRLWFLHQLAPGSAAYNICTAIELTGRLDLAALRDAVLRLGRRHEVLRATFGVVDDEPRQWFDSPAVAPTLVDLSGVDGGGWSEVERRMREIAARPFDLAAGPPVAWLLFRLTPERHVLVFSVHHIVFDGGSLAVVCAELEAAYRASREGRPDGLPDGIPGYSDLIGLESTLADEDSVDFWRETLRDAPARSAVFGTHRAPAAAPAQLVDRRAVTDWDAFDALCRREGVTHYVTLLAALGCLVARYSGQRDVVLGSPVALRGHEALSSVVGMLTNTLPLRLRLDGDPTFRQVLARARDSVMDALEHQLTPFEEIVDALEVARDPQVSPLFQVLFAYQRRPEAPALPEVASRLVPVPTAAAKYELTVTATEFATGSDTGSGTGSGTGSVSGLELAFEADPGHCGDAELRAFSRHFRTLLDTAVRKPDTPLSALPLLSEVERQRLAPLTRPRERTPAARPVHHLVERVARERPDAIALVCGQEHVSYRELNRRANRLARELRHRGCGQDEIVAVRMRRRPDLVVAILAVLKAGAAYLPIDLAHPVERVRGTLRDAAARLVITEPELRSDLDGTAVPAVLPDDPDLARHSDGDLGVPVAPTALAYVLSTSGSTGRPKGVAIQHDSAVAFLGWVADAFPGDDLAAVLATTSVGFDLSVFELFGPLTTGGSVVLADSALQVPELAAARAATLLNTVPSAAEALLDVDGLPTSLRAVNLAGEPLHRDLVRRIQDRLPGVVARNLYGPSEATTYATATALSTEDDQQPTIGTAISPAAAWVAGEAGEPEPAHVVGELVIGGPTVARGYLGRPGLTAASFRPDPRGGGSRIYRTGDLARRRGDGHLVFLGRTDDQVKVRGVRIELGEVEAVLREIAGVRAAVAVPTGRGAADRQLVGFVTPEPGAAIVPEEVLSTLRTRLPAVMVPTRLTVLEALPLNDNGKIDRGALVRMAELARPQASPPVPPRTTLERLIAEAWREVLGLDQVGVHDGFFEAGGTSLTLLRLHSALSRKVRPAPSLVDLFRFPTIAALAVFLTQRDTAPDAAHNELSARARERGARRRAVAARRPAGEVDA
>emb|ABL74938.1 BGC0001048, tlmVIII, TlmVIII
MSDDAPEPIAIVSLAGRFPGADDVPTFWENLRAGEESIRRYTREELLALGRDPALVDHPRFVGAEGVLGDIAGFDADFFGYSPREAEIMDPQHRLCLETAWAAFDSAGYDPAALTEPVGVFLATSLSSYLVRNLLSDPGLARGIGGFPLLIHNDKDFAATTVSHKLGLTGPSYAVGSACSSSLVAVHLACQSLQSHECDMALAGGVSLQVPQGQGYVYAEDGIYSPDGRCAAFDASAGGTVGGSGVGLVLLKRLSDAVRDRDQVHALVLGTAVNNDGANKVGYTAPSVDGQSAVIVEAHAVAGISADTVGYVEAHGTGTSLGDPIEVTALTQAFRASTDRTGFCALGSVKTNIGHLDAAAGIAGLVKAALAVRDGIIPASLNFREPNPRINFAATPFHVADTTRPWRAEGAPRRAGVSSFGIGGTNVHVVLEQPPAPPLRAKRRRAAQPLVLSARTGEALAEAARDLAERLRRDPGVDLADVAATLASRRAFPHRKTVVCRDVSSAISALDLPNAPARVADAERPVVFLFPGQGAAYPGMARELAREDVTFRAHLDECADLLAGLGVELDAALDCPPGTVEATRLGQPALFAVEYALARALQDWGLTPTAMLGHSLGEYVAATLAGVLSLPDALRLVSARGRVQAAMAPGRMLAVSLPEDRLRPLLASGLSVSAVNASDRCVVGGEPSAVADLAKALGGQGIPTQMLPTAHAFHSTAVEPVLDRFREVLAEVEFRAPSARYASNLTGNWVRPEEACDPDYWLAHMRQPVRFGDGLARCLELGPVSLVEVGPSAGLTGLVRRHPLASGDHRAVRTIPGARDSGEKSEVDSVVTAVAELWAEGCAVRWDAFHRQQEPRRVAVPAYPFQRERYWVEPAATTSGGSDLAAPVASRPEGTGDRDWPEKRPDIGSWGYRPGWRHAPTPVPDREAVAGRCLLFSSGPLGHAVERRLVAAGVDVERVPADPAICFDPDRPEHYRELVAGRGGAPRLVVHLWALEDALARGGAAPSGLMPEVQRRGLHSLLHLARALGAAENGGPTRLVAVTGGAQEVLGDDLRHPEHATALAAVKIIPREYPGMACTAVDLDLTRLDRDLDWLAERVVDELLAARESTVVAYRGRRRFRLDHAPCPLEPGDPAVGPRPGGVYLVCGGLGGIGLNLAEDLGRLPAKVVLTHRRPFPAAEDWADHLATHPADDPTSVAINRLRGIIEAGGEVLVAPADLTDSDAVRAVVAEAERRFGPLTGAVHAAGVPDTAGVIHRRTTADTEAAIAAKVHGTAVLDEVLGDRPLDFFVLCSSIGSVLHKLKFGEVGYVAGNDYLNAYAAYRAARRPGITTAIAWTDWLESGMSAVAQERLVDRYDTGGTQSTVDSASVGPAGDLLGALTRDEGVEVFRRVLRAGLGPQVLVSTQDLDALLARHDAYTTGDHLAVVSGLSAHGGRSRARLSTAYAAPRSDLERTLAGWYAELLGYDQIGRDDDFFELGGDSLLALRLRSMVRSGYGVEVSVAQLFDAPTVTGLATLVGHAVGGDPDRQEVVL
>emb|ABL74939.1 BGC0001048, tlmVII, TlmVII
MTIAGFLADLRARQVLVTADGDQLRCSAPAGVLTDDLLDAIRGRKAEILRHLGRQALIPRHEGTPPLSYAQERFWLLHQFHPDDNAYNIPLAIRLRGELDPAALRQAIGQVIRRHDVLRTRYVTRRGRPEPVVDPAAAPDLPLVDLTGLPEAEREATRRELTEAEARRPFDLASGPVLRSWLLRESRDEHVLLLTRHHIASDGWSLGPLLTELGALYEACRGGRPCPLPELSVRYGDFAAWQRAADHTRDLDRWGHLTDAPPTVDLLTSVDADAPQRPVEVRRAVLEPALVDRLREWAGRERVTLFSVLLTGYALVLSSLSGQRELVIGSPVAGRTRPELDGLIGCFVNMLPLRLDLSGHGTASELVRRANAVVRDGLAGQDVPFEKLVEAFRPERDLTENPLFQAAFAFQNTPAADVRLSDVEASVEPSASVAPKFPLTLTATDRAGALDLDLEFDPRRLVPDLAGEILRRLREVLLAGAAEPDITAARLRHRLALGEDAAPAVAVEETTLPRLVAEITAARPDAIAVSHNGHHLTYRALQERADRVAAALRARGVGPDTLVGLCVEPGVDLVVGALGILRSGGAYLPLDPTDPVDRMRAVAGDAGLRLVVTRGDVPAPPVERIDLGDLGDLDDAGGLGAPAHPGLAQPVPANLAYVIYTSGSTGRPKGVAVSHGNVTGLLAACRRALPVTDEPQVWALTHSAAFDFSVWEMWGALTSGGRLVIVPPDVLRKPDELWELLRAERVAVLGQTPSACRHLLPAALADDPRRAALALVVLGGESCEVATLGPWFEAMDHSGPELVNMYGITETCVHVTVRPLRAADVDGAARSPIGGPLPGQRIAVVDQNGVRVPVGGQGELFVGGVGVARGYLGQPALTADRFRPDPARPGARGYRSGDLARALPDGELDYRGRLDKQVKLRGYRIEPGEVEAAALAHPSVRAGVVVPRTDGGRTYLAAYLVLADGTRDQHAAADAARAELRAFLAERLPRHMVPAAFVFVDRIPLTRNGKLDEAALPEPSAGHRPVSRPPQTPTEWRIAGILAEVLGLGGPENVGAQDNFFDLGGDSLLLIQFHSRVVAAFDIDLPVRQVYQVLDVATLASTVETFRARADEEALRAALAVVEAAELPGDPTAPESVEGDQ
>emb|ABL74940.1 BGC0001048, tlmVI, TlmVI
MTSTRARSARTIVDVARHHAETTPSRPAYVFLPDGETESERFDFAGIDLRARAIAVALRERGMVGERVLIAYPSGSAYVQAILGCLYAGAIAVPCDAPERASSVERLTAVAGDAAPALTLAAADGPLAGRMPLFDITTVSDEAAESWSAPTLDVDAPAFLQYTSGSTRTPRGVMVSHANLLANEEAIRRTCGHDQDSTFVGWLPLFHDMGLVANVLQPLFLGSLSVLMPPSAVLRHPIRWLRAVTRYRAHTSGGPNFGYELCVERTSPEERAELDLSSWLVAYNGAEPVRAATLRRFAEVFTPHGFASTAHFPCYGLAEATLLVSGTPKAEAPLVLTVDPAELRQGRVTPAVEPAPGTESVGTGSLGTGSLGTELVSCGKVAVDTEVRVVDPETARPVADGQVGEVWVRGPGVSGGYWRDPDESDKVMHARLGEEGPYLRTGDLGCLLDGQLYLTGRRKDLLVVRGQNHYPHDLEWTAEQAHPALRPSCGAAFAVDDGDRERLVLCYELRAPVSDLADVAEAVRRELSRRHGIEPHELVFLERGGVPKTTSGKVRRQSCRQSYVDGKLPVLAVVPLAVGDARSDMALPSLADLAELDPAQRVLVLASALRDALIARAGVAGAPPALDEPLSAMGVDSLALMELGHHVEACYGVVLGPGVLLGDTGVREVAQRILDAAEEVSESSAPTPPVADPTWLPLTGGQRALWFEQALAPESGAYHLARAMRIEGRLDVAAFTRAFDRLVARHAALRTRFAVHDGQPVCRVDDRGPRLVITEVGPAGDSALARQLTTLADEPFDLLAGPPVRAVLFRRDAEASVLFLMVHHLLADFWSFVVVMRDLAALYREETGGDAADLPPLRVGHADLVRAENLAADSPSAERQIRFWRDTLAAAPAALDLPTERPEPTRRTFEGATQTFRVPAELTDRLRDLARAERCTLFTTLLTGYQLLLHRYAAQQDIVVGTLLARRERAELANLVGYLVNPLPIRSRFEATEPFRALLLRTRRSIVDAMEHADVPFDRLVGEVAPVRLPGRAPLVQSLFVMQREYGPAADGFRALALGVPGKLPLGDVAVETVPVPRRWAQLDLTLSMAEVDGELVGVWEYRTDVLAEPAVSAMTRHFLRLLSEAVAEPDQPAGNLDLLSTEERGEVRRGATGPERPRDGASLHDLVARAAAQRPDAVAVIADDASGVPVQISYRALQRAATRIAARLGERGVQPEEPVALLVERGSALPLGYLGVLNAGAVVLPLNPEDPDHRLSTVLADSGARTVLTRRSLVDRAGGLGAHAVAVEDLLTADGDGHTRGVHPEQAAYLLYTSGSTGKPKGVLVPQRGIVNRILWMQEEYQLGPGERVLHKTPVTFDVSLWELFWPLVAGGCLVIARPGGHRDPAYLHALIARHQVSTAHFVPSMLGPFVAERARGEALPSLRRVVCSGEVLSPELCRRFAALFDAELHNLYGPTEASVDVTAWRCSARETGTVPIGHPIANTTCVVLDERLRVLPAGVTGELHLGGVGLARGYLNRPELTAASFVPDPDGTGERLYRSGDLARSRANGVLEYRGRRDDQTKIAGNRVEPGEVAEVLCGQPEITDAAVVARDQRLVGYVVADRPVSAEALRARLRDLLPVFLVPAAIVQLDQLPLTSSGKLDARALPVPVERAADSEPPRGDTEHRLAEIWREQLGVSGLGVTDDYFTLGGDSIRAIRVVSAARDAGLDLTVTDLLHHRTVRDLAHYLDRRAEPRPDTVDVSEVVPPFALCPAAAGREGVADAYPISMAQRALLFHKENNPGYEVYVTSVAVHGPLDRERMAEAVAGVMRRHAYLRSFFDLTSYDEPVQLVMADVPTPLHVIDVRDLPAAERQTAFQRWLHAERQRHFDVDHGPLVRFTAHDAGTEFRLTVSSFGLDGWCVAIVLTELLRHHREGAAGHAIHEAEHVGYADFVALERQAMSSEEHRRFWMTELSGAEECLLPRSPGFPRKRTAEARQHRHIVEVDADVHAKLTDLAATLGVGLKHVLLAAHLRVVRTWTGHSDTVTGLECNGRPERRGGDRVVGVFNNIVPLRLDTSEPRSWAELARAAHAAEVRLSPFRRYPLAQLHREHGAGRLFDTLFVFTHFHLYEELAEAGVSDLQAPDQTYVPLTAHFNLDAWSGRLRLLLDFDPAELAEDQIAALADSYSRAVEAMATEPERHPAATALAEASADADGGSGFERPDSVADLVHDTVRRTPDHVALSEGSCHLSYAGLWSRAGALAAALRSVGVGPESVVGLFAPRRLDTVVAMVAILRAGGAYLPLDPTSPPHRLRQLLTESGASVVVLPPSTAQQAQPEWAEGMTVVHADARTETRSPVRRTHRDALACVMPTSGSTGVPKLVGVPHRGMVNYLRWAVERYGIDARTVAPVASSPAFDLTVTSLLAPLVGGGTAELLPADAPTTLGDALARGRHTLVKLTPAHLAAVAEQLAAHGGRSSLRTVVVGGEQLHAGHVRALWTVAPEAVVVNEYGPTETVVGCSVHQVADLPSEGPVPIGRAISGASVRAVDEYASGFGATEAAPGVLGELHVGGAGVTRGYLGRPADTAAAFVPDPHREGARRYRTGDLARRLPHGDLVFVGRADRQVKIRGHRVELGELEHTLAAHPAVRQVAAVTRPGPGGRLRLTAYWVPAPGTEAATAELQNWLAHRLPAHLVPDALVRMPALPMTANGKVDQSRLPDGADRVAAVLERIEELSDAEVERLLANARTAAGPSPTEGGARG
>emb|ABL74941.1 BGC0001048, tlmV, TlmV
MAEERSEDRVGRLSAARRELLALWLAEEPSEVTGSTPHADPATAEEHVLARVWREVLEVERIGVDDDYFALGGDSIHAIVIVARAREAGLHLTAQDLFEQRTVRALARLAVPVEETGLPEAEAPDRADLPLGPMQQGMLYHSVGGSSAGAYVVQVTCRLVGDLDRDAFRAAWQEVVTATPALRACFRFAEGDEPRQVVVPDVVVPMDFTDWRPLSTEERTARLEEHLDADRERGFALSEAPLSRLAVFQEADDRHVCVWTHHHLILDGWSQQHVLRDVLDRYDALVRGERTTPPSRPSFAAYLDWLADQDPAADETYWRDRLAGFGAPTRVAGPGCVDGQVVAARRREATLRISEQATEKLGAFCREHGVTAGSVLTAGWGLLLAGHHSVDDVLFGVTVSGRPAELPGATEMVGLFINTLPLRLNCPADTTATRWLANTQHTMAELREHQHLPLSRVERAAGRGRSGGLFDSIVVVENFPTWVGDGSGSARLRVEEPAVLIDEGYPLVLEITPGATVLLRARYDPNRLDHARVHAALVALETYVDALGSDPTTTLAVLRTRMVERWQEHVDEGRRSSRERGEQRLRAARRRAETVTEPETTSGGDR
>emb|ABL74942.1 BGC0001048, tlmG, TlmG
MRTVVTGAGGFIGAHLVRFLAQQGCHVRGVDLRHPEFAPSAADEFVTADLRDPAAAADAVAGADVVFALAANMGGIGWTHAAPAEILRDNLLISTNTVEACRAAGVGKVVYTSSACVYPGYLQRNPDDPPLREDRVFPAEPDMEYGWEKLTTEILCATYRRTYRMDIKVARLHAIYGPWGSYEGLRAKSLSMLCGKVARIPDQAGEIEVWGDGTQTRSYCYVDDCVEGLWRLSKSTVDTPVNLGSEERVTIAELVDRIAVVAGKTVTSRYLTDKPVGPRGRSSDNTLCRELLGWAPETSLDEGLRRTYAWIEQHLAAGDSTADVVRSTDG
>emb|ABL74943.1 BGC0001048, tlmF, TlmF
MAERRISSAARDLARLLLGHSSRYRDGRLQDVATEALREDADGRGWVVRVVNASLRARQRLDYAVRLEPRRVLSRLSYPLRGHASGDGPPRSLSLLCPTRGRVDNVRGFLTSVCRTTAAPGRIEALFYVDSDDPDLPAYRELFRRSRWLFGDIGRCALHVGDPVGVPAAWNQLAEAATGDLLMMANDDQLYVDYGWDAALDSRVAELTRLHPDGVLCLYFDAGQYPEGGCDFPILSRAWYETVGYFTPTIFQQWEVERWLFDIADRLGRLHPVPGVLVEHRHYQDYKAPFDATYQRHRMTREKSFSDHALFLRTEKLREAEVRKLQAVIDRGGAVASPAGEGTSALSGQALPEAALSEEALSKKALPEEVLPVARRHYAGLVDDLHAAGQTEQAVACAELAVSQGVWAHPLHRPAVYRPDLPLREYDPGTFWFDAYLAENHAKLLAELDRFTGTVRLDTVDTVDAAGSSARVGTARQQWDRLVLFADGEWTAAAARSLPVTMTVLSAIPEATLLPDSSVELALLPSGGRVAARCGRSNTALRVEFGLQVGEGVGTRIGGRPVPWPRGRCLVFDDGWEREVWNESASAHVVLSFTVPHPDLDPAALRRAGRQSTVSVSDVSISDNGAVSPKPGA
>emb|ABL74944.1 BGC0001048, ---, Tlm Orf21
MCGIVAIHAPDGGLAEADALPGMAALRARGPDGSGVWCSPTGRAVLGHTRLAVIDPDGGRQPIADEEGHRHLVANGEFYDYRRIRRELADAGHVFRTRGDSEIALHLHAREGHHALDRLRGEFAFVIWDERTGELFAARDRFGVKPLYYARHQGRLLIASEIKALLACGVPARWDTAAFAAHLQVAPPPDRTLFAGISQLPPGCYLVAGSQGVAVRRYWDLDYPLAADLEQGDEHWESHVEEVRAAIEEAVRVRMIADVPVAYHLSGGLDSTSVVATAARHDTVTAFTVRFDDPAYDESEVAERTARRLGVRHHQIDSHRADFAHHLRETVWAGESVQENAHGIARYLHSRAIRGHGFKVVLGGEGGDEIFAGYPQFQKDLALGLSPDLFAETRRGYRKLVAAGAPQHLRTLLDELGFVPSWVLDRYLSVTSPVMPLLRPEFAAEVSVTDACAPLLAATGDQLAGRATLHQSTYLFAKSWLPHYILASERLDAAQAVEARLPFFDHHLFAVARRTPLHWYTRAGATKYPLRAAMADRLPAEVSAGRKRGFFAPPVVGDDGMVAAVRDLARGSALRDNPFFRPEAVVRLVDRLADRPPAQRATAERLVQLVGSVGALAEEFGLTGGGTP
>emb|ABL74945.1 BGC0001048, tlmIV, TlmIV
MNGEQRGSDELARRIAALPPERRAMLEEVLRRQSGARTGIPRLGPDEPAPLSFAQQRMWVLQGLTPAACNYASAIRLRGPLNTTALRAALRQVVQRHEVLRTSFVLDGDEIRNTVHSCAEPPFRLVDLSGVGASEDALAALLREESRRPFDLTAAAPTMRVTVFRLAADNHLVLLVFHHIAIDGWSNGVLVQELSALYQDQVLGQPCALPAPPVQYGDYAAWQRNRLSGPELEALTEFWAEQVRDLPRLDLPTDRPRADAPRGEGANHHFVLSPEATRRLGEVRQREGGSLFMLVLAAFVAVLRTVTDQRDVVLGTLVAGRNRAELERLVGYFVNVVLLRFTVDDQADFRELWRHVRDRVLAAHAHQELPYEKLVELLRANGHADNEPPIRVVCVAHQTPPPVDLAGLAAEVADVDLGTTQFDLVVEVREKPEGLQVAFQYDVDLFAPATVRLLADHLRTALERVGESPDRHPAELLRAAPVAVAETAVEHDATLHGLFEDRVARTPDSVALLAAGHQITYRQLNARANQLARRLRARGVRAEDRVALFLPRSLDSVTAMLGILKAGGAYVPLDPDHPSTRLSAVIADAAPTLLVTTKEIQDRCPEYRGPVLLLDSERDALSTEDTADLRLPVRADNLAYVLHTSGSTGRPKGVLGLHRGAVNRAAWWEKVYPFQPGEVCAARTALGFVDSVWETFGPLIAGVPLLVLSPDEVADPVRLVDRLAAHRVTRLVGVPSLATLLLDELPDLDQRLPELRFWVLSGESLSGGLARRFHERLPGRTLLNLYGSSEASADATAAEIPHSATESRVPIGRPISGVAVQVRDSALRALPALAPGELHVGGECLARGYHRRPAETAAVFLPAPDGPPGSRAFRTGDAARWRPDGQLDYLGRLDGQVQVRGHRVEPGEVEQALSGHPDVRAAAVVARPDSTGSTALVGYLVADRNLDLAQVRDFLRQRLPGYLVPSLLTQVPALPMTPSGKVDRLRLPEPDTTAGEGIERVVSPRTRTEAVVAEVFAELLPGQRQPGPHDDFFVLGGHSVLAARVAARLRERCGVDIGLRDLFAAPTVAGLAARVDERDPSRQTRPGRLVPAPESLTEPFPLTDVQQAYYVGRDDSLDLGEVSTHAYLELSAPELDLDRFQTALRGVIERHPMLRAVVRPDGRQQVLASVPPYQVAVQDLRDVSEATERRRLLAVREEMSHQVLPADVWPLFEVRVSLLRDGGACVHVSVDALICDAYSFGMVLSELGLRYQDPARELPPLEVSFRDYVLADRERRASDEYAAALDYWRERIADLPPGPDLPLAVTPESLGKPRFERRSGRIAAPEWTVLKGLAASVGLTPSGLLLAVFAETLTTWSRRPHYSLMLTVFQREPVHPQVGEIVGDFTSLTVLEVDHTRAGGFVDRARALQQRLWDDLDRSVVSGVTVMREWVARHGGRPRLVTPVVFTSNLPLADNATSADAAEEWALGSTTYGITQTPQVHLDHQVSEQQGELVFNWDAVGELFEPGVLDDMFAAYQDFLARLAAQPHAWQQPIRVPLPDAQRNRRAEVNSTAVPLPDRCLHETVFEAAQRFPEHTAVVDGDVRVTYRELAARSHRVARALRRLGAKPGELVAIVARKGWQQVVAALGVLESGAAFVPVDPDLPAARLTHLLHRAEARIALTHLAVAEEVPFPDDLSVLAVDDDSALQDNSALQDNSALDASDEPLDRAQGMDDLAYVIFTSGSTGEPKGVMIDHRGAANTIRCVNQHFAVGPHDRVLAVSSLSFDLAIYDLFGVLAAGGTVVLPRHSRRRDPAHWAELVATERITLWNSVPALAEVLVGYAEALAPQALRSLRVVMLSGDWIPVALPDRLRRLAPETHVRSLGGATEGSIWSVWYPIGEVDPSWRSIPYGMPMDNQSMHVLDRGLSPRPDWVADELYIGGTGVALGYWRDPERTASSFLTHPDTGERLYRTGDIARYLPDGNLEFLGREDNQVKISGFRVELGEIESTLERLPGVRTAAVVAVGDPRGEKRLAGYVAREPGEQVDPTALRRRLAELLPSHLVPPTLHVLDQLPLTNNGKVDRAELRSRAEKRPAVRQEPRDRDPGRAHALVPEIVALWREVLEVDEIDPDDGFFALGGTSLQAIRLLTLIQRDRGIRIPLARLLDAPTVLALAEAIADAESGPAGPAAAPDELPVLRPDPERRHDPFPLTDIQQAYWLGRRTAAGLGGVATHSYVELDVEDLDPARLEIAVRRLVDRHDALRTVFRPDGQQQVLSEVPAFEVSSVDLRGLSEDEADARLAAVREEMSHEVRDAARWPLFEMRTHRLDEVRTRFHLSLDLLIADAHSTRVLTGELLALYHDPDTALPELTCSFRDYVLAMAAFRDSATHGRARRYWEQLLPELPPAPALPLLARPEELVQPRFERLATTVDAEDWAALRAWAAAEGLTPSAVVCAAFAHVLGAWSASPRFTLNLTTFNRFPLHPQVDALVGDFTATTLLAVDATAPSVPELARQVQARIWRDLEHRTVSGVEVLRMLRRDPRRRDEALMPVVFTSTLLPDGVAPPAPPSQWRARAVFAVSQTPQVLLDHQVGEDAGRLVCTWDHVPAAFPPGLVPAMFGAFEHALAALVAGAKQTKGGQP
>emb|ABL74946.1 BGC0001048, tlmIII, TlmIII
MAAGTDAVRADAPAVVSPRRVLDRADLLARVDALAARLLAAGVAPGDRVVCSVEPGWEQVVALLGVLRAGGVHLPVPPGLGQVARWQRVTRSEAAVVLTQSWLGERLSWPDSATVIAVDEVEPGPTPATVDRAPEAAACLVPGEDGRDHVAVSHRAIVTTLTELNARFRVGPEDRVLALSSPESGFALYETVGALLAGATVVFGDDLDARDPAAWTALLRRERITVWHSPPTLLGMLVDHLEASGDRLPAELRLALVGGERFPADLVRRLRGVADPAPVVAALGAATVPGLWTTCAEIDEIPTEWRSVPIGRPLPNHRVFVLSETMTQCPVWVTGRLHFGGVAAEPCSDSDTESESGARVPHPETGEPLTPTGRFGRVLPDGVVEVVGDEAAQVTVHGRALNMQDTEVALAGHEAVRDAVVVPVTEGESVAHVRLAPGAQVDGPALLDFLRRKVSPYLLPTRVEVVTGFPLTSDGRVDRAALASAASPSTVDDQSAASTAPADDELIQQVTRIACGVLGVSDIEPNMNLLDVGATSIELVRLATLVEEELGITVDVEELLRFPSIAVLVSRQLGESETIPSAAPDTVSATGSGTESDTPPVPATPTAAAAPQEESTSASMPLLVGILERQAFKDAAHGIRHEYDDTEGVEITGSAPERLVNRRTHRGFDSRPVEFAAISELLSAMRQTRHGGEPKRWYPSAGSAYPVQAYLVVEPGRVRELPSGSYYHHPARNCLVPVVPGARVDASAHAEINRRSLRESAFSLYLVARMDAITPLYGNLAADFAMFEAGAMTQLLMEVATELGLGLCPVGAMETAPLRDVLRLGESDRFLHVLLGGYPGDRR
>emb|ABL74947.1 BGC0001048, tlmR3, TlmR3
MSVHRGPVSGQRRAIALATTDWVRPGGTPPGRELPLVLRPSHDDVDLAAWAGTHGGRVRSWLHRYGALLFRDFHVAQEDFGEVVRALAGEPLAYVERSSPRTEIGDHIYTATDHPADQPIALHNENSYQREFPATLAFCCAVAAESGGATPVADTRRILARLDPGVVRDFARVGVRYVRNYGEGVGLPWPEVFQTDNRDEVAAYCQERGIDLEWKPDGGLRTSHVRPALAEHPVTGERVWFNHAIFFHVTSLLPEVRDAVLRQFAEEDLPSNTYYGDGRPIEPDVLDHLRDAYRSELVALPWEPGDVMVVDNLLSAHGREPFTGARRVLVGMAGTVRWDDVRVTGETP
>emb|ABL74948.1 BGC0001048, tlmII, TlmII
MTSLSSRPGLRRASFLQRGAWRWLREAPPAAAFAARGLLGSGRIDDDRLAAAADEVLDAFPLLRVNFVDDDGLWMRTRENADALVRSDLRGHPDPQARCVELLRADRDRPTDPERDPLVRLHLVRLSETDVVLGVVAHQMLLDARSRYMVLGAVWQAYYGRFRPAQYRDFAEVADFHPLDRETVRVARHRWWSRRLPALPVRGGDGGPVGPPETSRLRVPGSRWQALTEPGGPLGGNGSLAMAALTAWWLWTQGAGTGTDTGAGTGTGKDSLYLSTEVDLRDHLQLGSVVGPLTDRVVFGVDLTGLREPSFRDLMSRTQAGFLDAVVHYLPYHDVVDLAVDLGVVTPPRVAARWDVAVHLCRNAPSSSLTRGERTLAELGVSIELFREADLIGGDTRSATDTWDGTDTWDGTTTDLSVGELGEDMVIVLDQRRTHPAGGGSALLDGLDAAMAQAVADPSAPLPHSTVDTTTQSTVDKDTVDRNTAHENEE
>emb|ABL74949.1 BGC0001048, ---, Tlm Orf16
MTETTQATEPTYHVVVNDEEQYSIWPTEQDIPLGWKAVGRTGTKEECLAHIEEVWTDMRPRSLREHMAATADAEPEEVPADPTPSLVERLSAAEQPIEASLRPERTASALRAAIDEGYVIVRFTETRGGTELGIQLDQGATDLAGADFAAGSGEVTLVGTLTLDFEPVRCVARIDLATLAGQGRLERVA
>emb|ABL74950.1 BGC0001048, tlmE, TlmE
MARGGGMTDNPAIRRIAVFARLRGPGLGDLVQRNILLSLLRRAHPLAEVSVVAGSELVDRFSELLTGHSYATDVLRCPAVGDTDPGRWREFRRVLAERGFQMCVVDPDSRDLDAREARAAGIPVRVALPTGGPGDTAITHPIRLPPSLRGRPDLYDYARGAAAALGLPAPRSGEVVPVLPKRPEWTPELDAPAPRIAVHPGGARLWNRRWPLRHFARLCVRLVDELDASLYLLGAEQERAELAVLSRDVLAQRPDARVHVAVGESLNRTANLLAGVELLVGNDSAPAHLAAALRTPTVVLYGPTGTEFLWARVYPRHRGVSLRYPCQDIRHAAEDVATRRCEHACPVAYESPEGPYPRCLTDLPVDEVWRAVTRQLPATSARPNGSPR
>emb|ABL74951.1 BGC0001048, tlmD, TlmD
MSVERVRTILSVNFNHDGSAVVLSEGRIRGYVNTERFSRIKKHPGLRAADLAEVLDQAGVELADVDHVLLCNLHNMDSPDVVRLHGSDLKDTWFEFWLNQRNTEVRIDGRRIPCTVNPDHHLIHAATAYFTSPFESGAALAIDPTGCRAFLGRDNKLFPLRRDYDKWFNANFGYCSVSELMFGSSIVGAGKVMGLSPYGRPTGEVEPPPDSMVDFEELVRFADRDPVPVQVGDRTLNAALAYYIQLGLERQMVRLFTDLAPLCRRNGINPDICLSGGTALNAIATQLAFAGSGFERIHFHPACGDDGTAIGAALWYWHHVLGNPRLPHDNAGLMYSVRTYDQRAVDRALTAHADRLVVESVPDYVGKTAELLAGGAVVGWWDGASEVGPRALGHRSILADPRDPTMRDRLNSRVKFREHFRPFAPSVLNERATEWFGLCDSPFMLRAAPVQRASEVPAITHIDGTSRLQTVSRVDNPAFYDLIAAFEDRTGIPMVLNTSLNTKGEPIVETPDDAVRTLLGCELDYLVLPHTLVSRRGA
>emb|ABL74952.1 BGC0001048, tlmI, TlmI
MVRGWLRSRRQRRLLDEVTAIWCEVLGREHVGPHEDFLELGGDSVAAIQIISRAEELTGAELSIQLLMENRTVAAMAGELERVLAGEAT
>emb|ABL74953.1 BGC0001048, tlmC, Bifunctional protein HldE
MNTDLVGLLDAVAGLRVLVVGDAILDRYTYGRSERMCREAPVPAIAVESDVDQAGGAANAAVNARALGARATLLSVLGRDVEADRLSSVLTASGVEISGLSRERDRTTPVRQRVLADGQMLLRVDRGEARPISDASARELVRRLDENLSTVDVLVVSDNAAGVVTPGLIAELAARRGRGPSTVVVDARDPMAFRDLRASAIKPNYAEALRVVGAPDRPAGDRTRHFHDLGDELLARTGAGLVALTLDAEGALVFQPGRPPVRTYARGGTATSTVGAGDTFAVALALALAAEADGGAAAEFASAAAGAAVASTGTAVCDADELRRGLTGTIKIGSRDGLADWRAEATRRRRRVVFTNGCFDILHGGHVSLLSRAKELGDVLVVGVNSDESVRRLKGPTRPVNALADRLRVLAALSCVDLVVPFTGDSPTDLMELLRPDVYVKGADYTLQTLPEAPLVERWGGAVRLLPLVDDASTTRIIRRIHDLAAAGPVEPTPGGSR
>emb|ABL74954.1 BGC0001048, ---, Tlm Orf11
MNHPISPQQLLTAISEVVRNHPNKKLAVYVHIPFCSSKCHFCDWVTDIPVRRLRSGPEGRASYVDALCDQIRFYGPQLTRFGYRPKVMYWGGGTPTRLAPEEMRAIRAALDDSFDFSDLVQWTVETTPNDLDAEKLAAMREIGVDRVSVGVQSLNPYQLRKAGRAHSREQALAAFPLLRQAGITNFNVDLISSFPGEDQESFRRTVEDILALDPPHVSVYPYRATPKTVMAMQLDREFLEAHQQHDMVATYEMAMEMLGQAGYHEYCHGYWVRDAAHEDHDGNFKYDLEGDKIGFGSGAESIIGHHLLWSENTKYEEYLDDPRTFSMAHRFTLDDPERLTAPVGGALMTREGVDFARFHRLTGVSFADLRATPYFTRWFQVLEECGARFLESDTNFRMDPTVIHKAYITHLAHSTANGLAPQRA
>emb|ABL74955.1 BGC0001048, ---, Tlm Orf10
MGADPTRRRSDDVRRHYSELVNALRADGDAEAARQVADLAVDHGVWRHPLQRPTHYVPSFDPVPVHDPADFWFTSYLEENYEKIRAELDAVTRPTEQGFLPVEEPLLGRGRWEQVTFYETGVRFDDACARFPVTASVIDGIPEAAAAGPGVVTLSWLYPGTHIVPHCGGSNARLRVHLGLRVPDGPRIRVGDEVLTWREGGCMVFDDSFEHEVWHDGDEPRIILLLDVCHPALDAGTREWMLSGRASFDDRMTAYMRDRGIERVEIHGDEVTLSPNTGAVSLVRRHLREVGATAVELRDGRLRYEKIN
>emb|ABL74956.1 BGC0001048, tlmA, TlmA
MAKLTSAVPVLTARDVAGAVEFWTDRLGFSRDFVEDDFAGVVRDDVTLFISAVQDQVVPDNTLAWVWVRGLDELYAEWSEVVSTNFRDASGPAMTEIGEQPWGREFALRDPAGNCVHFVAEEQD
>emb|ABL74957.1 BGC0001048, ---, Tlm Orf8
MRPPQTTQEERMTRTPSLVAAVRDGDAEALRAALGRGEDPAERDERGWAALDWAAGRGDVPAVRALLDAGADPRARGPEGRSPYEIAVAAGKVDAARVLREVTGEGADGWRPYCKAYLVAALRAFPDWSTVDGEGLTAETVVYLHHDLTVTRSIWHGEDVLWSHSSPEWAEFCREDLGFRVPDDLELVPGGSGTGRR
>emb|ABL74958.1 BGC0001048, ---, Tlm Orf7
MTTDERTVRVEVVWREPVDEGEVGLQDKSGELVAGTPQSDGSVRYEVDVPVRPRRGGGGLDFAGPHVHGSAGERFLYLSFRRPGEAAWFRRSKILLPESAPESAATLRATVVDVSGSRAGLDPAGWVEA
>emb|ABL74959.1 BGC0001048, tlmH, TlmH
MAGEQGNGASEGVGTRAYLMQMVRRYYGNLIDAWHYSGQPERAWECAEQAVRQGVWEQPMQRAREHIPGLAAQPVHDPSQFWFISYLEENYARIRAEVEQVLDQPLDPVRPTVEDRALIRKGSWKQAHLFRDGRWRDEVCARFPVTASILEQVPEVTTLSPGVITMSRVSPGTHIMPHCGPTNAVLRIHLPLIIPAGLTLRVAGQDLRWVEGKCLIFDDSFEHEVRHDGTEDRVVLILDMLHPDLGGDQRERLLQRRLTFEEQMVDFLKEHGMDRMETRDDGVVFRPNPTVRDELAYYMAVTGVTGAELRGNEVVWHRSEERPA
>emb|ABL74960.1 BGC0001048, tlmJ, TlmJ
MGMINVFQPTLGEAELAAVREVFASGWLGRGPRTKVFEADFAEHLGVGAEQVVSVSCCTEGLFLSMELLGVGPGDEVVLPSISFVGAANAIAARGARPVFCDVDPATLNPTADHVAEKLGPRTKAVVVLHYGGYPGDLVAIAELCRERGVPLVEDSACAVASQVDGRACGTLGDVGVWSFDAMKILVTGDGGMLCFRDPELAERARKLASLGMAQSSGFANATADAEARWWEFEVTAFGRRSISNDVAASIGSVQLRRLPEFVRRRREIAERYDQGLSTVDGLRCPPPLPAGHTSSYYFYWVRMDASVRDAMARRLYDRGVYTTFRYAPLHLVSAYGHEGSLPGAERAAEETLCLPLHQALSDSDVETVIGEVRAGLAALTAPSGSSVPTVSSFPASRP
>emb|ABL74961.1 BGC0001048, tlmK, TlmK
MGQSWWSLSGAMGVPCLLVGDLRRAAEYYREVLGFDVVEPLGDPTTAVLARRAEGAVLLQLAPDDEEGFSHREFADRAWDALFLVDDIGRVASQLRSRRANIEFGIGITEVSDRTLEVRDEWGNILAFAATYDGLRPAVRQLVERTVPGSVRTAWRNHRFAREERPELAAFQRFYQRLESKRAPVYMYFTTGLLHWVIAAERHVPADVNLVLIGSGLSAVEQRWIRENLARPFHNIALEVDDNTVWEFLFATNQFDFAYMDIDCFVLEPAVFADMMRFPRDAAVNAIWTYEAAPGTPIGCTHFVAINVEAARDLRRRGRYMSPTNYDWDGSMVHTLHHRTYCRVPTPRQTRLLLQVLPADERGRPLPPGDSPFFDTLVAYQIAAATAGYRTNPVRPMAHRTQATFAEQNASDERVWQQDMTDELLHVGGISYYGRVFHASDLRRLYLSAEHTLLSGSVDRLPTPYADRLRTISRRLEHLGVDPGDAAKLIFHHLVSDRGLAVRTAERVLAQPAPDLPAGA
>emb|ABL74962.1 BGC0001048, tlmB, TlmB
MELRTPRLRLIPLDPDRDASGLHAAFGDPEVMRWWNHVVCADVAETRERLRESVDRDGAHLWVIRRGEACEPAGMVGLLGEVDVPGLTWLLCKDAWGRGLATEAAGAVVEHALGPLDLPRVEAWVEATNERSLAVARRVGLTERGRLAQRYPHRERPHEMVVLGRARDHEPTPMLNAEVALPVRDVAATLTLLREALGGRTLFSVGDPPEVAGVSFGPWSVGPRLQLVSTRRWRIARVTLYLDVGVELEALHDRAVDAGADVVQRPTEQPWGMRECVVQLPEGHHIVLTAPA
>emb|ABL74963.1 BGC0001048, tlmR2, TlmR2
MPLDDDTHIGRTIARFRKAAGLNQHQLAARANISLSLLQKVEIGDRAANHSTIAGVARALHLPPEKLTGQPYVDHHGDEASRRHVDAIRAVLRRYDLPSDSPVRPVTDLAADVAEISRLRRDADYNRLVVRLPALLDELTTAAHHQPDASEPWRLLCQGYFVAHNLLHRLGHGDLAEVSQDRLDWAAQRASDPLARAVTAWARCTAFQAAGDYTHGLRLMDTARTELDDELRGQPSPEVLTVYGSLHLRAVTLASRAGDADTTRAHLRAARDLATQLGNGDQVHYGLTFGPANTLTHEVAAHVELGDAPAALEAARSWTPPQGMPRTRRGHHHIDLARAHLAVGDRAGTLSALREAKRIAPQQTRLHPMVRETTAVLVSLHRRAVPELSRYATWLGLTS
>emb|ABL74964.1 BGC0001048, tlmR1, TlmR1
MADDRLSRVFAALADPTRRDIVARLSLGDATVGELAEPYDVSVQAVSKHLRVLEGAGLVSRSRDAQRRPCHLEAEVFDLMTKWIERYRRQAEERFHRLDAVLADMDENQDSDHQQRGAAS
>emb|ABL74965.1 BGC0001048, ---, Orf (-)1
MTTTGNRTSIEADPVLPTIRVVREFDAPPARVYRAWTDPALVVRWMGANDLTLRLDTWDARTGGSYRYAAPRDGAEVAAFYGSFHELRPNERLVQTMTYEGLPDGVCLETITFEDLGDGRTRTTSVTVVDTMEARDGLLVSTEHGVVEGFARMDSLLAEG
>emb|ABL74966.1 BGC0001048, ---, Orf (-)2
MVSRVLAANLSRHAGAVVRVAGWVHRRRRLKSVTFVVVRDRSGLAQVVLPASAEPAVAELPEETVVEVRGRVTANPQAPGGAEITEPVISALSEPAAAPPFDLYRPAVTATLPTILDHAPVTLRHPRLRAGFEVASASVAGFRAALDDLGFTEVRTPKIVGSVTESGANVFGIDYFGRRAYLAQSPQLFKQALVGVFERVYEVGPVFRAEPHDTTRHLAQYTSLDAELGFVADHHDVMAVLRDVVARMVDAVAERAAGAVDLLGARLPRVPHSIPAIHFAEAQELLARHTAEDPRGEPDLAPAHERWLSEWAERTHDSEFLFVTGYPMAKRPFYTHPDPERPGYSNSFDLLFRGLELVTGGQRLHRRVDYLAALAERGESPEPYQSYVDVFAHGMPPHGGFAIGLERWTARLLGVSNIREVTLFPRDLHRLEP
