# Supplementary material for: Assessing in silico the recruitment and functional spectrum of bacterial enzymes from secondary metabolism
Source: BMC Evol Biol. 2017 Jan 26;17:36. doi: 10.1186/s12862-017-0886-2 (PMC5270213; doi:10.1186/s12862-017-0886-2)
Supplement: Additional file 5: — 1005 multiple Fasta files (one per BGC that comprises enzymes) containing the sequences of the data set enzymes SM*. The BGC are named according to MIBiG nomenclature. (ZIP 6333 kb) [file 12862_2017_886_MOESM5_ESM.zip › BGC1051.fa]

>emb|ADH04627.1 BGC0001051, ---, Putative uncharacterized protein
MFLHGASNDESSYLDQNDKQMVKLADQHGVLLVSPLGYRGAYGTFLRLPAVFGQPEEAEKLLAMRTPERERDQELSEKDVINVLELVLSEYPIDRSAMFLTGHSMGSGGTWYIGAKYADYWRALAPMSGPFVLESGYPWDRLRDVPVFVTEGTRGTPSLTGSRELRDWMMAGGYPITYKEVDADHAGMVPLVLPDVFDFFDRR
>emb|ADH04628.1 BGC0001051, ---, Putative uncharacterized protein
MTPSFEVVDPRFRKLALPHVHVDTLYTGCRWAEGPAWFPAGRYLVWSDIPNDRMLRWDETDGSVSVFRQPAMNANGHTVDLQGRLVSCEHRGRCISRTEHDGSRTVLASRFEGKRLNSPNDVVVKSDGSIWFTDPSYGIDSDYEGDAAPGEQGAQRVYRLDPVSGALTAVASDFVQPNGLAFSPDESLLYIADTGATHVMDGPHHVRRFRVAANGTLSGGEVFATCPVGVYDGLRVDVHGNLWLSAGDGVHCHASDGALLGKVLIPEVVANVCFGGAKRNRLFICGTTSLYAVYLNTRGAGR
>emb|ADH04629.1 BGC0001051, ---, Putative uncharacterized protein
MTPPSFSITGLPRCRRGLGAGLCVTALLLAGCTGSLGDLDLEGSEDPVPGGSGPATGGVARGIDMPGAPQYHRFVRLTNSQWASSVQVVLNLAAPSSLSDAFEKPVAGTTDFTNNELLLSVNQRSWGDYQSAAEALAEEVTASDASLAKVYPDTDAAGFIKTVGRRAYRRPLTDAEVAKYTALFETGAAMSGTKSTFAKGAQLVIRTMLQSPHFLYRTELGEDREPLDGYEIAAKLSLWLRNAAPDDALLDEAPTLTTPGAIAAVAESMLEEPAAALRMRHFHSELLHFDRYATISKVGVRDYDESLNAEYEESAYLFFEKIFTEGLGVKDILTSTRGFVGPGMASLYGLEPIRSGFAERDLGPDRVGFFSQLPYLTLNALNAESDAIHRGVSINLDVLCTPLGAPVPNLPQLPPLEPGQTNRERITRLTSPCGGVCHNELINPVGFAFEHFDGMGQYRDEENGGLPIDSSGVYSFSEGAKSFADAGELMRHMAEGEQAHLCYAKKLASFALQRDVVPSDLPLVETLAGLSRGASGSVKEMMLELVKHEAFRTRVGGPL
>emb|ADH04630.1 BGC0001051, ---, Putative uncharacterized protein
MRAGGVAIALPFLEGLPSRSAWAADSPPVFSLYIVAACGVVGDRFFPDKTGPLTTDGLAAMTGKATHVLAPHAPNLLFIRGINFPMRGPTNCGHAQGLCQALTARPAQGGGKTASSTGVSADMVVAQLVNEGGADPLTLYAGNLRNGYIAERISFKGGGAGQVRSADDNPYTLYSKLVGLTSGGGGGRPLAEELLLSRKSANDFVREELNSLMRMSALSSADKQRLQQHFDSIRDAEVTMGQMGSACSQAGLATSELEALERGFAFKTDGMIEDVAKLHLELVALAFACNFNRVATLQHGDGTDQTKYAVPSNEGLRWPFHHLSHRVQSDATSGSNPTAEQAHAEIDVLRMQTLLHGLDHFKARDLFDKSIILWTNHVADGPSHSFRNVPTIIAGNGGGYLKQGEYIDAGNVTNNRLFNGLIAAAVRDKTEWTENFGEGEGSGPIDGMLA
>emb|ADH04631.1 BGC0001051, ---, Putative uncharacterized protein
MSIGVVLVIGSLGTLITQGTLSFLSPGYILQQLQIAAFLGVAATGMMIVILLGHIDLSLPWVLTSSAMLSAGLGGWAALPCGLAVGAAAGLVNGLGVATLRVPSMIFTLGTNTVLQGLMVLYTGGFAPRSEAPAWMEVLAVGKTLSIPNSLFVWILVGGAGTFVLKKTALGRYIYAVGNQEQAVYLSGVRTHWVLIGAFVMCGVCSAITGMLLAGFSHKAYQAMGNDYLMPAIAAVVLGGTSILGGRGTYLGTVLGTLLIVLLQSMLSVLQMPEAGRQIIYGAVIIVMLLVYGRQHQEGR
>emb|ADH04632.1 BGC0001051, ---, Putative uncharacterized protein
MRQNQGLLVAVGLCIFFYGLYSLSHPKGFSASLVGQNANESFVLVAAAMAQTVPVLTGGLDLSVGAVITLVNCVASHVLAGGALENFLGILLCLAVGMAAGLLNGCLVVYGRLQPIIATLASGTIFMGVALFLRPTPGGQVDGDLAFAATFDLDELLQAAGAAPLDGALGFVGKIPSPAIWMALLALLWAYYRRTRYGLGAYAVGASQEAAYMSGVRIQRVKLAAYTLSGFFASVGGLYLALQTMSGNADIPQAGSYTLNSIASVVIGGTSLYGGIGGALGSLFGALVLRSVAFNFRVFDEGSTLGLLANPLYQPLFEGLILLAAVCLGALWVVRVKNRLRVFR
>emb|ADH04633.1 BGC0001051, ---, Putative uncharacterized protein
MSGVDLACEAGKVHAILGENGAGKSTLIKIIGGVVKPSAGELLLRGEPVRFDHPIEANAAGVVCVFQELSLMPTLTVAENIGITMPTNRLGLFDRKAQVRRAEELLARVGCEGVNPNAWVSDLPLSRRQMVEIAKALGKDPRLLILDEATSALTSSDVEKVYELLAELKAQGVGMLYISHRMHEIKELADVMSVFRNGRHIETFAKGQRSDDQIVELMIGRDMGHVFPPKPAARSFPATRLAVRDLGWERQLEDVSFKLGEGEILGIGGLDGQGQRELLLGLFGVLKGLRGEIKIDGTPVELTSPRQAKDRAHGIALVPEDRKTEGLMLPMAIAANMSLASLDRFTRGVVIDRRREAARIDEMVRRIQIKVGSLDHPVSSLSGGNQQKVVLAKWLMTEPRLLMLNDPTRGIDVGTKQEIYQLLRALADAGTSILFYTTDYDELIGCCDRVLILYQHRVQGELVGPDITEKNILDLALGLRGGPERAKREAERARADAR
>emb|ADH04634.1 BGC0001051, ---, Putative uncharacterized protein
MSIGQSRGPARRAVAVLSCALGLWGLSACKGKPDSTQAAGGSASAAAAQAPRGQGPKIVPGPGFNPECFAPWKQDTKYLQWTARKPPFRLALVNGYVGNAWRIQMVKTAKAFAKDPAIAPLLKEFKVVSTGTDVAAQLGAIEDFINQGFDGIVTLAVSPDGFDRVIRLADKRDVILVPFDNVLDTDKVMQVNEDQTAMGRQWGEFLDKQLGGKGKVLEVRGLQGNSVDRDRHVGFRQVMEAPGKSYTIVEVVGGWDDGKAQKAVADALAVHREFDALFAQGGSTGAVRALLDAGHKPIPVATEAENGVRKLIAKHHEQGMKGLSLGQSPGLAAIAMKAALEGLQGKVLPQMISVPIPAADHTTLKDGENFFSQLSDNFFTPNEFPPCGVNISGVKIMNESEADVK
>emb|ADH04635.1 BGC0001051, ---, Putative uncharacterized protein
MSSGELFGWTQNAGMGWEPARLLGKQFLVLSTQGGIRAPDGAPIALGYHTGHWEVGLLMEEAARTFTASGAIPFAGYVSDPCDGRTNGTVGMLDSLAYRNDAAIVFRRLIRSLPTRRGVLGVATCDKGLPAMMMALAGSLDLPTVLVPGGVTLLAEEAEDTAKVQTLAARFARGEVTLDHAAEMGCRACGSPGGGCQFMGTAATSQVVAEALGLALPHGALSPSGAEIWRDLARRSAHALMALERRGVTTRDLLTDDSLHNAMVLHAAVGGSTNLVLHVPAIAHAAGLRRPTVDDWARINALVPRLVDVLPNGPRHYATVQVFLAGGVPEVMLHLRELGLLRLGARTVSGRTVGENLEWWERNERRRRLRDKLQQLDRIDPDDVILSAGRARERGLTSTVTFLRGNLAPEGALVKSTAIAPQAVGPDGVYLHEGPARVFGSEHAAIEAIKTGAVQPGDVMVLIGIGPGIGMPETYQITSALKHVKDGHRIALVTDGRFSGVSTGACIGHVSPEAWAGGPIGRVRDGDRVRLRIDTRRLEGTVDVVGVDAGGLAARSPNPALRPDARVSADTRLWAALQDASGGSWGGCVYDAERIIGLLGRALAAERGSFGA
>emb|ADH04636.1 BGC0001051, ---, Putative uncharacterized protein
MRARFLETAADEIVALGDALIQTAHRETGLPVARLEGERGRTTGQLRLFAAVVREGSWVDARIDPALPDRKPLPRPDVRRMLRPIGPVAVFGASNFPLAFSVAGGDTASALAAGNPVVVKAHPAHPGTSDLVASALRSAVQKAGLPVGVFVMVHGASPEVSLALVRHEAIQAVGFTGSIRAGRALWDAAAARPRPIPVFAEMGSINPLIVLPGALRERRDAIAEGLVGSCTLGVGQFCTKPGLVLGLSSPEWDAFARSVADRARAITPGVMLHAGIQASFDRAVRELQGVAWLTDTGARVARVSAADFARQPHLAHEIFGPYTLLVTASSRGELLQLLGALDGQLTATLHGTADELAAAQDLVDVLGRVAGRLVFNGYPTGVEVSHAMHHGGPYPASSDARFTSVGSAAIFRFARPVCYQSCPPALLPPELRDENPLGISRLVDGRATRDPIPPRA
>emb|ADH04637.1 BGC0001051, ---, Putative uncharacterized protein
MFRFAGGGGPRLGIEDERGARHDLTAASPDAFASVASWLALPDPLGAVRDARARAAAHPLPPDVPLLAPIDVQEVWAAGVTYERSRDARKEESAGGGDFYDRVYDAERPELFFKAVPRLVAGPGAPVRVRRDSSWNVPEPELALVVSAAGRIVGYTAGNDVSSRSIEGDNPLYLPQAKIYDGCCALGPAIALADEPGLDLRALSIQLAIRRAGEAVFAGETSTARMRRRPEELVAYLTRELSCPAGVVLMTGTGIVPPDSLTLEPGDLVEITIRGVGTLANPVSRG
>emb|ADH04638.1 BGC0001051, tgaE, TgaE
MHVGMGVIFQAEDEGRTDGDVYRNELRLADLAEPLGFDSIWGVEHHFTGHTVCPDVLQYLSYLAGRTRRIQLGSMVVVLPWHQPMRVAEQAVMLDHLSDGRFLFGIGRGLGRVEFEGFGVRQEDSREIFAEAAQMILQGLERGYCEFDGKFVKQVRRELRPRPFKSFRGRTYAAAVSPESSAILAKLGIGMLIMPQKPWDVVAAELGEYRRIFREVNGVEAPPPVVAGWVLCDEDAARARRHAVEHIGGYWSSLVRHYELVGDHLAKMRGYESYRTLQQMMSAPGGIDMMTEFFVNLQSFGTPEQCYEKIMDIKRRSGAGAFVGVFSYAGMPYDVAERSLRLFASKVMPRIKAQAPA
>emb|ADH04639.1 BGC0001051, tgaA, TgaA
MTDELADSRATSPAEGELRALIASLLGERLRIDPRSIDLRERFSRHGLDSRGATDLLADLARALGRPLSPILIWQHPTPEALARHLAGGTSERGAPVQDRPHPEDEPIAIIGMACRLPGAASPEAFWRLLRGGVSAITEAPRERWDPDALFDPDLAAPGKMNTRWGGFLDRIDGFDPMFFGISPREAAAMDPQQRLMLELGWEALEDAGIVPRSLKGSQTGVFFGSIWDDYATLLYQHDLQAITQHTVTGHHRSIIANRVSYTLGVHGPSMTIDSACSAALVAVHLACESLRRGESTLALAGGVNLNIIPESTIGMSKFGGLSPDGRCFTFDARANGYVRGEGGGVVALKRLSRAIADGDPIHCVIRGSAVNNDGETNGLTAPNPLAQEAGLRLAYRRAGVDPADVQYVELHGTGTQLGDPIEAAALGAVLGEARPPDRPLLVGSAKTNVGHLEGAAGIVGLLKVALCIKHRELAPSLNFEEPNPHIPLSDLNLAVTRALSPWPAPDRPLLAGVSSFGMGGTNCHVVLTEWSSPQVALLPLSAESPAALRAQAERWLETTAPPDGSAPSSLLWARASSPEEAGAHRLAVTARSTDELRRRLRGFLDGRTQVGVSAGRAEPGAAADVVFVFGGQGSQWPGMGLRLLRREPVFRAAIERCSRLIQRHLGWSLVDELTADPQGSRLDGIDVSFPAIVATEIAVAAQWRALGVRPAAVVGHSIGEIAAAHVAGVLSLDDAMRIVCAYARVLGQLRGRGVMGVVGLSWEESAEALRGAEGRLFRAIQQSADATVLAGEPDALDAVFQALGRRGVFCRRVATDAAPHCPMVDGLREELLEALREVRPRDATLHVASEVTGSVLPGERFDARHWVRNLCDPALFSTAIDHLLQEGFRTFVEISPHPIALHAIQSNLRRAGLQGVALPSLRRDEDEREVMLDTLGTLHVTGAPVRWEALRSAGGSGPAARGEAPPALPLLLSGKTDAALRAQADALRAHLDRHPGARLADIAWSLATTRTHFERRAAVVARDRAALLDALSALADGRLAPESTVLGEARARGALVFVFPGQGSQWPEMARALLETSEVFREHIEACARALAPHVGWSLLDVLRAEEGAPPLEQASVVQPALFAMMVSLAALWRSMGVEPDAVVGHSQGEIAAACVAGALSLEDAAKVVALRSRALARLEGQGAMAAVELPAAELEGRLARWGERLSIAAVNSPRSTVVSGDPDAVDALLRDLAAAHVFARKVRVDYASHCAQVEAIREELLAELAGTTPRPTTIALYSTVRGDKLDGSELDAAYWYRNLRQTVRFADAVQRLLSGGHRFFVEVSPHPVLTLAVQEAIEASGAPAAAVGSLRRDEGDSRRFLLSLSELHTRGLDLDWTRILPDGRRVPLPTYAFQRERYWLDALKAPRAGVASAGLSPADHPLLGAAVRLADTGGLLLTGRLSLESHPWLAGHAVFDVVVLPGTAFVELALVAAHHVGQGRIEELTLETPLSLPPTGAVHLQLSVGAPDEAGRRSLVIHARPEERRSPTLVDGAPPDAPWIRHATGTLGPAAPASDAPPFTLREWPPAGASALDLDGAYDRLARAGLAYGHDFQGLLAAWTRGDDVFAEVELPEPPAQEASSFGLHPALLDAALHALLLATHGPDEVSLPFSWAGVSLHATGATRLRVRFSRRAGDSAASMAIADAAGEPVAQVDALRTRPASRGQLQGARASRLDALYRLGWSPLPSASPAPLTGRWVVLGADDGGLLAALGGPRGGGVPTRAGTAAARVERHTDLAALRGALDRGEPAPEVVVISWTSRAIEVVDVVEAAHDAVQRGFALLQACLVDERLAESRLVLLTRRAVATRPDEDVVDLVHAPLWGLVRSAQSEHPDHPLFLIDLDDAEASLRALPAALASGEPQLALRGGALQVPRLAGVREGASRAAARPLDPDGTVLITGGTGTLGALVARHLVERHGVHHLLLASRQGPSARGAESLRAELAAAGARVTLAACDTADRDALERLLAAIPDDHPLTAVVHTAGVLDDGVVLSLTPDRIGRVLRPKVDAAFHLHELTKTLDLSAFVLFSSIAGVLGTLGQSNYAAANTFLDALAHHRRAHGLPATSLAWGYWADRSGMTSHLADADLARLSRFGMGALSSDDALALLDAALRCPDALLVPARIDMGRGAAASGPSSAGRGAFAPPPVLRGLVHATARRPVAGRAGGSQAQRQRLAALSGADRDRALLDLVLTEAATVLGLAQPNAIEPGRPLQELGLDSLMAVELRSRLGAAAGLRLPATLLFDHPTPSALVRRLRADIDGHRGEAASSSAPPRSASAPGIASNEPIAIVAMSCRFPGGVRTPEELWALLQRGGDAISAFPEGRGWNLDELYDADPDARGKSYVREGGFLHDADRFDPAFFGISPREAHAVDPQQRLLLETSWEVLERAGIDPVSVHGSQTGVFVGMMYHDYGARSFQASDTLDGHVWIDSAASVASGRIAYTLGLEGPAVTLDTACSSSLVALHLACQALRQGECSLALAGGVAVMATPTTFIEFSRQRALAPDGRCKAFSANADGTSWGEGVGMLLLARLEDAQRNGYPVLAVVRGSAVNQDGRSQGLTAPNGPAQQRVIRQALASAGLSPADVDAVEAHGTGTTLGDPIEAQALLATYGQEHGEDRPLWLGTLKSNLGHTQAAAGVAGVIKMVLALQHGLLPRTLHAEQPSPKVDWSQGTVRLLTEPVAWEPNGRPRRAGVSSFGISGTNAHVVLEEAPAALEKAPGALEKAPAALEKAPAALEEAPAAPPPWLLFPVSGKTDAALQAQAAELGAHLEAHPELALLDVACSLATTRTHFERRAAVVASDRAALLEALDALAQGRAAPSSVLGEAVVRGGVVFVFPGQGSQWPHMARALLDSSEVFREHIEACARALAPHVDWSLLDVLRAEEGAPALERASVVQPALFAMMVSLAALWRSMGVEPDAVVGHSQGEIAAACVAGALSLEDAAKVVALRSRALARLEGQGAMAAVELPAAELEGRLARWGERLSIAAVNSPRSTVVSGEPDAIDALLDELESAHVFARKVRVDYASHCAQVEAIREELLDCLAGVAPRSSTLAFYSTAHGHKLDGTELDADYWYENLRRTVRFADAAQALLADGHRFFVEVSPHPVLTLAVQEMLDASGTPAAAVGSLRRDEGDLRRLLLSLSELHTHGLALAWTKVLPAGQRVLLPTYAFQRERYWLAAPESRSAEVTSAGLGAADHPLLGAAVVLATTGELLFTGRLSLESHPWLAGHAVFEAVLLPGTAFVELALAAARHAGLGRIEELTLEAPLALPPRGAVHLQLSVGAPDEAGRRSLTLHARPEGEDDSRWTRHATGALAPAADATPFDLRDWPPAGAEPLDLSDLYEQLAGAGLAYGDDFQGLAAAWKRGDDLFVEVCLPEGLAQDAGQFDLHPALLDAALHAFALEIWNRTGNIVLPFSWAGVSLHATGASSLRVRLSRREEDGAVSLTVADAAGEPVASIDALRTRPASPEPIKSALASHHDALRRLERTTPPGAGAPPRARRRALPGAGDTRLRQAGRASAGRDAAGANGAPSTFKQRLAALSDERRGRVLLDLVRAEVTAVLGLTAPTAVDPGRPLQQLGLDSVMALELRNRLGAATGLRLPATLLFDHPTPSALVRRLEGEILGSDAKAVSSSAVSSAAARNEPIAIVAMSCRFPGGVRTPEELWALLQRGGDAISTFPEGRGWDLDGLYDPDAATLGKSYVREGGFLHDADRFDPAFFGISPREALAIDPQQRLLLETSWEAVERAGIDPASLHGSQTGIFAGVMYSDYGARLLQAPDALEGYVGIGSAASVASGRIAYALGLEGPAVTVDTACSSSLVALHLACQALRQGECSLALAGGVAVMATPTTFIEFSRQRALAPDGRCKAFSASADGTSWGEGVGMLLLARLEDAQRSGYPILAVVRGSAVNQDGRSQGLTAPNGPAQQRVIRQALASAGLSPADVDAVEAHGTGTTLGDPIEVQALLATYGQEHGDDRPLWLGTLKSNLGHTQAAAGVAGVIKMVLALQHGLLPRTLHAEQPSPKVDWSQGTVRLLTEPVAWEPNGRPRRAGVSSFGISGTNAHVVLEEAPAALEKAPAALEEAPAALEKAPLAPPPWLLFPVSGKTDAALQAQAAELGAHLEAHPELALLDVACSLATTRTHFERRAAVVASDRAALLEALDALAQGRAAPSSVLGEAVVRGGVVFVFPGQGSQWPHMARALLDSSEVFREHIEACARALAPHIDWSLLDVLRAEEGAPALERASVVQPALFAMMVSLAALWRSMGVEPDAVVGHSQGEIAAACVAGALSLEDAAKVVALRSRALARLEGKGAMAAVELPAAELEGRLARWGERLSIAAVNSPRSTVVSGEPDAIDALLDELESAHVFARKVRVDYASHCAQVEAIREELLDCLAGVAPRSSTLAFYSTAHGHKLDGTELDADYWYENLRRTVRFADAAQALLADGHRFFVEVSPHPVLTLAVQEMLDASGTPAAAVGSLRRDEGDLRRLLLSLSELHTHGLALAWTKVLPAGRRVLLPTYAFQRERYWLAAPAPRSAEVTSAGLGAADHPLLGAAVVLATTGELLFTGRLSLESHPWLAGHAVFEAVLLPGTAFVELALAAARHAGLGRIEELTLEAPLALPPRGAVHLQLSVGAPDEAGRRSLTLHARPEGEDDARWTRHATGALAPAADATPFDLRDWPPAGAEPLDLDGFYDRLADTGVAYGDDFQGLAAAWKRGDDLFAEVRLPDGPARDAARFGLHPALLDAALHPLALEPGREGTVSLLFSWAGVSLYSTGASVLRVRMSRGDGDGAVSLALADASGEPVASADALVTRPVSPEQIRRARAAHHDALHRVDWVPLPTPPAPPRAERWACLGGDDLGLAAALGGAREGGAPADVGAAVARVEAYPDLAALQDAITRGERIPDVVAVPWMDEARDVAQAVHDVTHRGLSLLQAWLADERLAPCRLVFITRRAMATTPGEGGLDLAHAALWGLVRTAQIEHFERPLVLVDLDDRGASLRALRAALASGEPQLALREGALRVPRLARVTASPDATTRPLNPEGTVLVTGGTGPLGGLVARHLVVRHGVRHLLLTSRQGGSAPGAEALRSALEAAGARVRLAACDVADRDALQRLLASVSPDHPLTGVVHTAAVLDDGVLLSLTPERVSRVLRPKIDAALHLHELTRDLDLAAFVLFSSAAGVLGGAGMASYAAANASLDALASRRRVDGLPALSLAWGPWAEAGMFTRLSDADRARMHRLGLVPLASQDALALVDAALGRPDAALIPARFDTAAWSAPSAAVPPLLRGLRRARPQRDAGAAGEAPSSLKQRLAVLPEAERDRLLLDLVRGETAAVLGHPDPSRVSPHAGFKTLGLDSLMAIELRRRLQHATGVRLPATVAFDHPSPHRVAGLLRASLAQAPGQLPRAAAAPAAPQGALSPSAEPLAIIGLGLRLPGGVVDLAGLWRLLAQGIDATGPFPEDRWKTGDVYDPDPDARGKSYVREASFLDRVDLFDAGFFGIGPHEAKHLDPQHRLLLEVAWQALEDAGVVPASLKDSQTGVFVGIGASDYALLQGSTQEADAYAVLGTPASFAAGRLAFTLGLQGPALAVDTACSSSLVALHLACQALRRRECDLALAAGVQVMAAPDAFVLLSRMRALAPDGRSKTFSAAADGFGRGEGAVVLALERLDDARARGRDILAVVHGSAVNHDGASSGITAPNGTSQQKVLRAALHDARLAPADVDVVECHGTGTSLGDPIEVQALAAVYGDGRAAREADRPLLLGALKTNIGHLEAAAGLAGVAKIVASLRHEALPATLHTAPRNPHIDWDTLPVRVVDRLLPWPRRDDGRPRRAGVSAFGLSGTNAHVLLGEAPAAPRPTQAEPAPGIPPVLPVLVSARTQPALLAQVEQLRAHLDLHPDLRLVDIACSLATARTHFERRAVVVARDRDALLDALGALARGNPGPHGIVGDVKARGPLALLFTGQGSQHPGMGRALYEAFPAFREALDALCAHLDAARSQEAPGRPLRDILFADEGSDDAALLDQTAFTQTALFALEVALFRLLERWGLQPDFLLGHSLGELVAVHVAGALSLEDACTLVAARARLMQALPQGGAMVSLHASEAEIAPLLVGRGDRVSVAAVNGPRSTVIAGDEDAVVEIARDVAALGRKTTRLRVSHAFHSPRMEGMLDALRRTVGGLSFHPPRIPVISNVTGARATAELLASPEYWVRHTREAVRFLDGVRTLEAEGVATFLELGPRGALCAMVQGCLSDDAQARAALLPALHGGAPEVQTLTAALGGLHARGHELDWNAWFTPLGARRIPLPTYAFQRERHWRDAPRAPSAGAIPADRPPPGAELVGSLYRMEWAALPTRVAPPAARPWALVGVDDVRWREALQAAAVPVVHHADLAALKAALTPGQPLPEVVVVPWTADRGDDPAPAARDAARRGLSLLRAWLAEERLAPCRLVLLTRRAIATRPDEDVVDLVHAPLWGLVRAAQSEHPERPLVIVDVDEHGASLRRLPAALAAGQAQLAVRDGELLAPRLARQDAGSDAAARGAWGPDGTVLITGGTGPLAAVIARHLVTRHGVRDLLLASRQGRAAQGAERLERELTAAGARVTLAACDVADREALERLLGAIPPDRPLKGVIHAAAVLDDAALLSLTPERIDRVLRPKVDAALHLHELTRALDLSAFVLFSSLAGVLGVPGQGNYAAANTFLDALAHHRRARGLPAVSLAWGPWARGSDMTDHLGPADLTRIARLGVAALAPEDGLALLDAALARPDAALVPARFHAEGDPDALPRLLRGLVRAADRPAADPGPGALDPGPGALDPGPGALDPGPDASSSLKQRLAALDDADRSRALLDLVRSEVGALLGVAALNDLGPDRPLREVGLDSLMALKLRTGLESTTGLRLPATLLFDQPTPAALARRIKEELFGHEVEASGASAPVPEALDGQPIAIVAMSCRYPGGVRTPEELWELLRDGIDAISTFPSERGWDVDALYSPDPDDRGKSYVREGGFLHDADRFDPAFFGISPREAVAIDPQQRLLLEASWEALERAGVDPASLRGEPTGVFVGISFQDYGARVLDTPHELEGHLGIGSTASVASGRIAYTLGLEGPAISIDTACSSSLVAIHLACQALRQGECSLALAGGVCVMATPAPFIEFSRLRALAPDGRCKAFSANADGTGFAEGIGVLLLARLDDARRRGLPVLALIRGSAVNQDGKSQGLTAPNGPAQQRVIRQALESARLFPGEIDAVESHGTGTPLGDPIEAQALLATYGQGRSEDRPLWFGSIKSNVGHTQAAAGVAGIIKMVLAMQHGLLPRTLHADPPSPHVDWSSGSLRLVTEPTPWQPDGRPRRAGVSSFGISGTNAHVILEEAPPARAAAPLDPTTPVPPALPVLVSARTEEALVAQAERLRAHLESRPDLELVDVAASLATARSHFERRAAVVASGRAALLEGLGALARGSSAPDVVTGDVRTRGSLALLFAGQGSQRPGMGRALYAAFPAFREALDAVCDHLEIAESRPTLAPWPAPALRRPLRDVLFADEGSDDAALLDQTAFAQTALFALEVALFRLLEGWGLTPDVLLGHSIGELVAAHVAGVLSLEDACALVSARARLMQALPPGGAMISLQASEDEVRAVLAGRDEAIDIAAINGARSTVVSGDQDAVAEVAKHFEALGRGATRLRVSHAFHSPRMDAMLEAFGQVAAGVTFHPPRIPIVSNLTGQRASEDELRSPERWVRHAREAVRFLDGVRALEAEGVTTFLELGPRGVLCAAAQGCLSDEAQARAAFLPVLAKGRPEIETLTRALGGLHARGHELDWRAFFAPLGARSVALPTYAFQRERYWLDAPKRRADVAPAGHDALHRVDWTALPEAHAQRPAGRWALLGADAGGLSAALGAAGDGGVSTDVDAAALRVAGFADLAALTTALARGEPLPDVVVLLLWTEEARGSAAAAHGAAHRGLALLQAWLAEERFASSRLVLLTRHAVGARPEDGVLDLASAPLWGLVRAARTEHPDRSLALIDFDDSERSRRVLPAAIASGEPELAVRSGTLLVPRLARIAASSGGAVRPLSPDGTVLITGGTGALGAVIARHLVARHGARSVLLASRRGRAAEGAEALERELTAAGARVALVACDVADRDEVSRLLASVPHDRPLTAVIHAAGALDDGVLSALTPERIDRVLRPKVDAALHLHELTQGLPLSAFVLFSSLAGVLGSPGQSSYAAANAFLDALSHHRRAQGLPATSLAWGRFVERHGMTAQLGDADIHRIARQGVGALSLEDGLALFDAALGRSDASLVPARFNLDGDAEALPPLLRGLLHDLLRAPARRSPDAAAPASLKRRLAALSDEGRDHALTELVCAEATTVLGVAAPGAVTPRRPLAQLGLDSLMALDLRNRLAAATGLRLPATLLFDHPTPFDVARRLKAELFKDEATAAALDLAELDRLEAALPAIASNDVARASLASRLQALLSKLTSAEEKPADASLREQIESAADAELIHFIEQELGVQGDVHGK
>emb|ADH04640.1 BGC0001051, tgaB, TgaB
MHQARERLREVEASGREPIAIVAMSCRYPGGAHTPEALWELLLAGTDAISAFPSDRGWDTDALYDPDPDREGKCYAREGGFLHDADRFDPAFFDISPREAVAMDPQQRLLLELSWEAVERAGIDPASLHGSRTGVFVGVIDQGYGARLFQTPDALEGHIGTGSTTSVASGRIAYTLGLEGPAVSIDTACSSSLVALHLACQALRRGECSLALAGGVTVMPTPASFIEFSRQRGLAPDGRCKAFSADADGAGWAEGAGMVLLARLGDARRDGHPILALVRGSAVNQDGKSQGLTAPNGPSQRRVIQQALDSAGLSPGDVDAVEAHGTGTPLGDPIEAQALLATYGQGRSRDDPLWLGSIKSNLGHTQAAAGIAGVIKMVLAMQHGLLPRTLHASTPSPRVDWSPGTVRLLTEAVPWEAGGPPRRAGVSSFGISGTNAHVLLEEAPPAEPTAQAEPSAALPPALPLLVSGSTEAALRDQAARLRAHLDARPDLELPDVAYSLATTRSHFERRAMIVADDRATVLEALDAVASGKPAPHLVVGEARTQGKLVFVFPGQGSQWARMAQPLLETSEVFRERIEACGRAFAPYVGFSLPAVLRGAAGAPSLDRDEVVQPALFACMVSLAALFRSMGVEPDAVVGHSQGEIAAACVAGALSLEDAAKLVALRGRALARLAGKGAMAAVELPAAELEERLRRRGARLTIAGLNSPRSTVVSGDPGALDALLEELATAQIFARKVRIEYASHSAQVEVLRDELLGALAGIAPRSSAVPLCSTVSGGWLDGAELGAGYWYQNLRQTVRFADAARRLAADGHRFFVEVSPHPVLTLALRETLESSGVSAVVVGTLRRDEGDLRRFLLSLGELCVHGRSLDWTKVLPRGQRVMLPTYAFQRERYWLEAPGSSSAGVAASPSSSAESGFWGAVERADLGSLAEALRIEGEEQRASLATLLPALSTFHRRRAEQSTLDGWRYRSVWRPLVGASRSDLSGTWLLVDPGRDDDVARLARRALAGSNATVVPVPVHGRELDRAALAARLREALGEGIAPRGVLSLLALDEAPLARHGGLPRGLALTLALAQALGDTAIEAPLWLLTRGAVSTGRSDRLASPLQALSWGLGRAVALEHPGRWGGLIDVAGELDDAMAERLAAALGGRDAEDQLALRPSGPFARRLVRAPRREAPAARSWRPRGAVLVTGGTGGLGAHVARWLARNGAEHLVLTSRRGRGAPGAAELEAELTALGARVTVAACDTADRQALATLLQRLTAGGDPLRAVVHAAGVTEQTPLAEITLAELADVASGKALGALHLDDLLGGAPLDAFVLFASIAGVWGSSQQGAYAAANAFLDALAEQRRALGRPATSIAWGLWAGGGMAADPAAREALRGRGVAAMAPHLALAALQRALDHDETTLTVADVDWTRFAPAFTAARPRPLLREIPEAQAALAAPSSAPAGAELLSRLEGLAERERLRHVLLLVLAETAAVLGHPDPSRLDPHAGFTHLGLDSLMAVELRRRLQRTTGVGLPATLAFDHPSPHHVARFLLEEALASALGHPPRDEGIARAEPRPGSGDEPIAIVGVGLRLPGGVVDLEGLWRLLQHGTDAVGPVPQGRGWSMDEIYDPDPEAEGKSYVREAGFLDHVELFDAAFFGISPREAKLIDPQHRLLLEASWHALEDAGVAPASLRDSRTGVFVGISPNHGGLLQGAAREAEAHVITGTQPSFAAGRLAFTLGLQGPALSVDTACSSSLVALHLACQALRRGECDLALAAGAHVMDAPDGFILLSRTRALAPDGRSKTFSAQADGYGRGEGVVVLALERLGDARARGRDVLAVVRGSAVNHDGASSGLTAPNGSSQQKVLRAALEDARLSPAEIDVVECHGTGTSLGDPIEVRALAAVYGEGRPADRPLLLGAVKTNIGHLEAASGLAGVAKIVASLRHEGVPATLHTTPRNPHMDWDGLPVQVVDALRPWPRREDGASRRAAVSAFGLSGTNAHVVLEEAPRGREADMAAPPRALPPALPLLLSARTGAALRAQAERLRAHLDARPDLRLVDIACSLATTRAHLERRAAVVARDRAELLDALSALSRGSPAPPGVLGEAEGRGGLALLFPGQGSQRPGAGRALHDAFPIFRDALDAVCGHLDGQLERPLREVLFAREGSEDAALLEQTAFTQPALFALGVALFRLLEAWGLEPDCLLGHSIGELAAAHVAGVLSLEDACALVAARARLMQALPPGGAMISLQASEDEVRAALEGAALADGTAPADPRRDRGAREARVGIAAINGPSSVVVSGDRDAALALAQRFEALGRKTTRLQVSHAFHSPAMEGMLGAFRRVAGELTYHPPRIPIVSSVTGQRASADALCSPDFWVRHAREAVRFLDGVRTLEAEGVTTFLELGPRGALCAMAQGCLSDEAQAHAALLPALRKGRSEVEALLTALAGLHVRGHELDWDAFFAPLGARRIRLPSYPFQRERCWPEAPRRAPEAQAAPAGRYPLAGQRSGLPDGSVLHSLEIGPGVQAYLQSHVVYDRIVVPGAFYLAVLLAVGEAHWPGQPIELREVQFLRTLSFDHPEGRASLHVQLTPLAGGRSGFSAILATRGEGAWTIHATAVLDGLAPSDVEPRAPLDPRALDRVSAAASPLDDILRKAHIDWGPAWWWIRSATRPREGAGLGRFEAPEGVPTEDAPLPAGFIDNALGLEMWSRGAIPSGDGDPQSPLEESDVPRLPFAVERLVWYGRRAAPCWAEHALRHDERLDQDIAVADLLFWDASGLPVAHIEGFTMRRAPADRFLPEQEGRDLYLVEWVDLPSPPRPSGGAWALLGADALGLTAALGQAGIQVDGHADVAALEAALDRGGRVPEVVVVPWTAHPGDRAGAARDAAGRGLLLLQAWLADERLASCRLVVLTRRAVAARPGEGTLDLAHAPLWGLLRTAQSEHPDRRLVLVDVDGDEASLRALPAALGADEPQLALRGGTLRVPRLARATASSPAAARPLRPEGTVLVTGGTGTLGALVARHLVERHGVRHLLLASRAGRAARGAEALQRELEAAGARVTLAACDVADRDALQELLASVPPDHPLTGVIHAAGVLDDGVLHALTAERLDRVLRPKVDAALHLHELTRELDLSAFVLFSSLAGVLGAPGQGNYAAANAFLDALSHHRRAQGLPALSLAWGLWAARGGMTAHLGEVDLARMARLGLVALSPEEGLALLDAALARPEASVVPARFRAAGSSPRAGDAVPPLLRGLFRAAPRRLAAAGAGAPPALNERLAPLSEEGRDRVLLDLVRAEVATVLGLAAPDAVEPGRPLQALGLDSLLAVELRNRLGAATGLRLPATVAFDHPTPAALAKRLRAVVVPEETTPEAPVLAEIDKLGAMLAAMPPSDAVRERIATRLRAVLSPWAGAPEAKTAAASEDLRAATNSELFALIDREFDGMGLGK
>emb|ADH04641.1 BGC0001051, tgaC, TgaC
MSCRYPGGAHTPEALWQLLREGTDAISGFPEGRGWELDALYDPDPDARGKSYVREGGFLHDADRFDPAFFDISPREALAIDPQQRLLLELSWEAVERAGIDPRSLQGSQTGVFVGVMYQDYGARMLASLDRLDGHVALGSGGSLAPGRVAYTLGLEGPAVAVDTACSSSLVALHLACQALRRGECSLALAGGVTVMATPTVFIEFSRQRGLAPDGRCKSFSARADGAGWAEGAGMLLLSRLDDARRHGYPILAVVRGSAVNQDGKSQGLTAPNGPSQERVIRRALESARLSAGDVDAVDAHGTGTPLGDPIEAQALLATYGQGRSRDNPLWLGSIKSNVGHTQAAAGVAGVIKMVLAMRHGLLPRTLHADTPSPHVDWSPGTVRLLTEPRPWPDHGRPRRAGVSSFGISGTNAHVLLEQAPADGAPARPLAAPLQPLAAPPQPLAAPPQPLAAPPPWLPLLVSGATEAAVRAQAERLRAHLEAHPDLALVDIAASLATTRSHFARRAVVVASERAVLPGALGSLAQGGAAPELVLGEARGGGKLALLFTGQGSQRPGMGRALYEAFPVYRDALDAVCARLDAAPRPASVRARPVRDVLFAPEGTEDAALMHQTAFTQTTLFALEVALFRLLESWGLKPDVLLGHSIGELVAAHVAGVLSLDDACALVAARAHLMQALPPGGAMVSLQASEDEITPLLGEIAQADPRRAPGTREGQVAIAALNGPLSTVIAGDDDAVLAVARQIEALGRKTTRLHVSHAFHSPRMEGMLDAFRRVLRQLTYHPPRIPLVSNITGKLATVEALRSPDTWVRHAREAVRFVDGVRTLEAEGVTTFLELGPRGVLCAMAQGCLSEEALARSAFLPALRDDRPELQALTAALGGLHVRGHEIDWRAFFAPFGARRVDLPTYAFQRERYWLAAPGTPTAGVAAGPSSPAESGFWEAVERGDLDSLTEALRVDGHDDRASLAALLPALSTYRRERRAQRALDALRYHAVWRPLASPSASDLAGTWLLFTTDRGAALPDPSAPADPADDPLGRAVLRALTGRGATVVRVPVAEGECDRAALCARLREALGDGAAPRGVLSLLALDETPLPAHPALPRGLALTLALVQALGDAALEAPLWLVTRGAVSVGRAAPVEHPLQALTWGLGRVVALEHPERWGGLIDLAEASDDEALAPLAAVLGGHIAEDELALRPSGLFARRLVRAPLGEPGAARGGSEPGAARGGSPDRGAPFRPRGTVLVTGGTGGLGAHVARWLARNGAEHLVLTSRRGQDAPSAAELAAELTALGVRVTVAACDAADRSALAALVQGLAAEGAPLRAVIHAAGVVQQTPLSQITPSELASVVAGKALGALHLDELVGGAPLDAFVLFSSSAGVFGNVHQGGYAAANAFLDALAERRRALGRPAASIAWGPWAGDGMADDARLQDLLHRRGLRRMAPELALAALQQALDHGDTTLTVADIDWARLVPPFTAARARPLLDELPEARTALDERSRAPSPATNEAELLLVRLARLAERERLHHLVALVRAETAAVLGEPDASRVDPHTGFVNLGLDSLLAVELRRRLQRATGVSLPATLAFDHPSPHRVAAFLLEALAPALGQPPRALREGGEPRVALAPSEEPIAIVGLGLRLPGGIADLDGLWRFLEQGLDAVGPVPEGRWNAGAFYDPDPDEKGKSYVREAAFLDHIDLFDAAFFGISPREAKHIDPQHRLLLEAAWHALEGAGVVPASLRDSRTGVFVGIGPSDYELLQGTSREADAYAVMGTHSSFAAGRLAFTLGLQGPALSVDTACSSSLVALHLACQSLRRGECDLALAGGVQVMAAPDGFVLLSRARALAPDGRSKTFSAQADGYGRGEGVVVLALERLGDARARGRDILAVIRGSAVNHDGASSGITAPNGTSQQKVLRAALEDARLTPADVDVIECHGTGTSLGDPIEVQALAAVYGEGRAARGADRPLLLGAVKTNIGHLESAAGLAGVAKMVAALRNEALPATLRTTPRNPHIDWGALPIQVVDALRPWPRRDGGEPRRAGVSAFGLSGTNAHVVLEEAPSVEPAAPIEPVAALPRAHSLLLSARSEAALRAQAERLGAHLAAHPELELEDVARTLATARSQLERRAAVVATDRGAALEALSALAQGRSSPDAVLGEANVEGKLVFVFPGQGSQWIGMAQALLDTSEVFRGQIEACARALSAHVDWPLLPVLRGEAGAPSLERVDVVQPALFAVMVSLAALWRALGVEPDAVVGHSQGEIAAACVAGALSLEDAATVVALRSRALQRLAGQGAMAVAELPAAEIEARIERWGERLAVAAINSPRSTVVSGEPDAIDALLRELDAAHVFARKVRVDYASHCAQVEAVREELLDRLAPIRARASTIPLYSTVTAERIEGAALGGAYWVRNLRQTVRFADATRRLLSDGHRFFIEVSPHPVLTPALQETAGASSAPAAVVGSLRRDEGDLRRLLLSLCELTTQGLALDWTKVLPGGRRVPLPPYPFQRERCWLDAPGSRTTDAGAPSPAESRFWEAVEGADLGALTEALRVEGDEQRASLAALLPVLSRWRRQQSERSALDAWRYRVTWRPLASAIGGDLSGRWLLFYRALDAAPEGLSSAGRGAASADPSSDERAGDAIARAVHRALAERGAEVLPVPVAAGDLDRSRLAARLREVLGGGAAPRGALSLLALDEAALPDHPALPRGLALTLALVQALGDAAIQAPLWLLTRGAVSIGRSDPLARPLQALAWGLGRVVALEHPERWGGLLDLPDALDPRALERLTAALARPEDDQMALRPSGLFVRRLVRAPHGDAPAARAFTPRGSVLVTGGTGALGAHVARWLARAGAERLVLTSRRGQDAPGVAELVAELTALGARVTVAACDTADRPALAALLQRLDDEGPPLRAVFHAAGVTQQAPLAETRLDELAAVASGKIDGARHLHELLGDRALDAFVLFSSAAGVWGSGHQGGYAAANAFLDALAEHRRALGLAATSIAWGAWAGGGMADGAGQHQLSRRGVSAMAPRRAIAALQQALDQDEVTLTVADVDWARFAPAFAAARPRPLLGELPEAQRALEALSPATGAVALLAELRALPASERLRRLTSLVLAETAAVLGHPDASRVDPRKGFTALGFDSLMAVELRTRLGKLTGQRVSVGLLFELAGPRALAELLAGSIPADDADAARLPPLVVDPAARHEPFALTAIQRAYWLGRGRQFALGGVATHFYVELDFAGLDLVRLERAIDRLIARHDMLRAIVRPDARQQVLAEVPPMTIEVLDAASLAPGEAAARAAAVRAAMSHRVLPADRWPLFEICATRLPDGVIRLHLGVDLLIADGRSLILLFQEVVRLYADPEASLEPLELTFRDYVRWQGALAGTPAAERDLAYWRARAEALPPGPELPLAVAPDAIGVPRFRHLTADLADTDWEALKARAQARGLTPSGVLMAAFAEVLGAFSRRPRFTLNLTLFNRLPIHPDIDQIVGDFTAVILVEIDPGDGASFEARARRYQRQLRDDLDHHLVSCLDVTREIAHARGGFASFPVVFTSALGLGDLAPAGPPSGARLLGAPHAVSQTPQVWLDHQAIEIGGRLSTSWDFVEGLFPDGVIDAMFAAYAGLLARLAASDEAWSAPDWALTPPEQLARRAAVNATEGPLPTQLLHQLVERQAALRPDALAVVDVRRRLSYRELLGEARRIARHLRARGVTPGELVAVVMEKGWPQVVGVLAVLLAGGAYLPIDAELPEMRRRALLARGRVRHALTDEATLRGRWPDPVEALAVDAPGACAEQDDGPLEPAQRLTDLAYVIFTSGSTGQPKGVAVEHLGAVNTILDIQERFAVGPHDRALGISSLSFDLSVWDIFGVLGAGGTLVLPEPAALRNPARSAEWLRNEGVTLWNSVPALLQMLVDHAAGRPDVLPATLRLALLSGDWIPVALPDALRALVPRCRVVSLGGATEASIWSILYPIEQVDPRWTSIPYGRPMRNQTFHVLDAQLRPCPDGVPGELYIGGIGLAREYFGDPARTAERFLVHPRSGERLYRTGDLGRYLPSGDIEFLGREDHQVKVGGHRIELGEIEWHLEQHPLVKRAVVSTVGQASGAKQLAAYLVAAKDDRRDGSTKARAERAALKLGPGWRPSGAPAFDLAARGDREAPWPRKSYRVFEGPGLTGAALARVVATPARPVAAAHAPSASSLGALLEVLRPLPAPRQPLPKYRHASAGSLYPVHVLLDVPRAADLPAGRYGHDREAHRLVRLGDVEATALTLHLVADAARVRPLYGDLTEALCHLDAGYAAELLIDRAAELGIDLGPAAGGAAPLAGLVSHDELWATSLRAGAPQEEPTRLELWLVVREPLADLSPGVYRQREAAWQRVSDGTIAEGQLPGNEAVAAGAPAALLLLGPREAAAWRLAGRLGQRWMEAAGAHGVGLCPVGLVADDVLSAERPADLVVVHAFLAGSVSQEQLADDAASELGLTARDVRRWLGRRLPAYMVPTHVTLLDALPVTANGKVDRGALPDPTRAAAPRALAASGGQRGDDLEDRVAAVVEQRLGIERIDRRRPFFELGADSLALVQIHARLAGQLGLPVSIEDLFNFPSIVELAQKLRGTGAAIAAPARAAAAHEPIAIVGAGCRFPGGADDPEALWRLLLAGTDATREVPIDRWDADALYDPDADAPGKMTARRGGFLEDIDRFDPEFFGVSQREAAAMDPQQRLLLETAWEALEQAGIVPERLRGTQTGVFVGMMASDYLPAAQPGLEALDGYVGTGNTGSVASGRLSYVLGTHGPSITIDTACSSALVALHLACQSLRAGECDTALVGSVTLLLTPGLFVELSRLRGMAPDGRCKSFSAAADGVGWSEGAGVLVVKRLSDALAAGDSILAVVRASAVNQDGRSASLTAPNGRAQEAVLRRALALAEVEPQHVGYVEAHGTGTRLGDPVEARALGAVYGAGREAPLVVGSIKSNLGHTQAAAGLAGVLKAALALRHRTVPANLHAEAPHPDIPWGALALELPSRARAWPDARLAGVSAFGASGTNAHVLLERAPEPAATAPRAAAAPATWLPLVLSGRTGKALQAQAAKLRAHLDSHPDLALADLACSLAGTRTHFARRAAVVARDRAALLDALDALAQGSAAPGVVLGEARAQGKVVFVFPGQGSQWPHMAKALLESSDVFRERIEACARALERHVDWSPLAVLRGDEGAPSLERIDVMQPLLFAVMVSLSALWRSMGVEPDAVIGNSQGEIAAACVAGALSLDDAAMVVARRSRLLTRLVGQGAMIVVDLPAAELGERLARWGERLAIAAVNSPRSTVVAGEKDAVEELLRELQPAQVVARRVRADGATHCAQVEVLREEVLDRLAGIEPRSSTLPLYSTVTGDRLDGSELGTAYWYRNMRQPVRLLDAVQRLLADGHRFFVEVSPHPLSLLALRETFTATGVPAAVVGSLRRDEGDLRRFLLSLSDLWAQGFPLDWARVLPEGRRVPLPTYAFQRERYWLAPGTQGADAAAAGLVSADHPLLGTYSVAADTGARIFNTTVSRRSPSWVSEHRALGSIVLPGVALFELARAAAEASDRSRDLAVTEAVVHTPLLVPERGEVRVQVSVTPLGARDGARVRIYSAPLSQEPEEVSWTLHAEASLEPVQSEAVPPIAPPRLPPDGSEPEPISGYYDVLKEHGVEYGPRFRTLRGSWREGPPGDAAVRWVRAALDEEWRAEAQEYGVHPALLDGVLHAAGLWQGGAEPGMFMPFALAGLRLWRKGAHALWARVRHAHEGDELRRLDVALYDEHGAPVGEIHGLHLKRADSAALRRATRAERHRYTVTWQAPSRRPGRPPGRWAFLSDGGPRERALKRALEGAGVGLDEASLDSLDGHGDVLRVWPAPEAGGGDLVERTGALLSRALAELQNLLSRAPRISRLVWVTQGAIATSDDDGVSTLEQAPLWGLLRSARLEHPELGLRLLDLGSGGAAADAVAQALSLDDEPDVALREERLLVPRLARAMPAPGASERSLRRDGTYLVTGGLGMIGRHTARWLAEQGASHLVLASRRGMAAEGADLAAAELIALGAKVTLVACDVADHEAVRLLVREAAEQAPLRGVFHCAGVLDDGVLRNQTPERLATVMAPKVAGAWNLHRATEDVALDHFVLFSSVGGVLGASGQGNYAAANAFLDALSYYRRARGLPATSLAWGYWSGRGDGAAHLTDADVLRITRAGMGALTASEGVRLLECAVHAGDALSVAARLELDRMRAALERARSRVPPLLGRLLRLREGPSPQDTSEARARLERLSAAERRAAMIDLVREEAAKALGLSSPHDIAPERPLLELGLNSLMALEIRQRLGLRLDLSLPPTLLFEHLTTDKVVDRLLRELAPEPATPADPERPATDPGRPTGDRISGPGPGAAPSGVGSEGTLISHLKQMSAIGELGLGYELVILSSRIRRAREAKARLRAQVPSPIQLARGSTLPAVLCFPTVTPPTGSIQYARFASTLSGLRDVWVLPNPGFGHDEPLPEDRATVVRAHAESVVRCAGGAPFVLLGTSSGGWIAHAVASHLEGLGISPAALVLLDTYLMRDVSAATATALQRAWIGYLPSVPRTDNEFTAMPWYSELFEDWVPAPLAAPTLLVRVTEPMPGMEGEVVPGSGDWRTHWEQAQAVMDLPGNHFTILTDHADTTARLVHDWLLTTHAPG
>emb|ADH04642.1 BGC0001051, tgaD, TgaD
MYTTAAWLLCARPKGEPHGAATLELDTFSFPEITDDEVLVEPLFGCWEGNMSHALARRPVDVCELRGEPRVVLGNSAVVRVLKPGANVRGVREGDVCVFTGNVTCEDEFGYMVKAHGYDAPNTIGFLAQRTKVRGENLLKVPEGSPYSLEQWAAYSLRYPTAWSNFRVALSALRLQLSEADLPAPYVFGWGGGTTLAELDLARRLGCDVTMISGSAAHLDEITRAGLRAIDRRKFPDLAVDEERAAADPDYKKRCQASERAFLDVVHRVTGGKGVSIFLDYIGSPVLRVTLKALGRQGVLATAGWKLGAAMSMNRAMACIQRHIFVHTHYARHNEHPVAMSFAARTGWMPELRPDAIYDWERVPELAEDFAAGRVASYFPVYRVNSP
>emb|ADH04643.1 BGC0001051, ---, Putative uncharacterized protein
MVRPTPRGAAGSDLEARRLKERRLDCRSARRSRERQHTKEPVTVHKKIARDVRWRPVLTPGAGRRRARGATAGRTGSTLWRPGMPSGVLGYHAAMNTAPRQNLLRWITGTRAPAPTVLIRLAVGSVFLSEGIQKFLFAAERGAGRFARIGLPAPDVLGPLVGATEILCGSLVLLGLATRLAAMPLIATMLVAITTTKIPILVQRGFWAMAHDSRTDWSMLLGALFLLIVGAGPLALDARIAPPEGPRSPR
>emb|ADH04644.1 BGC0001051, ---, Putative uncharacterized protein
MKVVSAILARNGFDPTVARDGLAGIELIKKGPKYDLVLLDFVMPRMNGYAFCRELRSNPAHRTVPVVLMSAKGDKLRGQFVQQTGAVDAITKPFDARALVAVIEGALAKTAEGRARPVPEGAKMLDEDMIAESVRPSLMFRHMRQRAGIDFAQHLATVMTPAIMSLSPEARTNEAAVMQAIARVMTGDVVSMLTLTLRDLDTPPDAKEVMSGDVSAIPLAEILQLLQMQRQTGVLRVATNRASVTISLRQGLIDLVQARHSSDEFKLGRYFIERGLVTREQLEALLREKSPSALLGQVLVEAGVATQDDLIAVLERQSSELIYEVLRWPYGRFSFTREPFRPEVEQARLGLPVSSLVLEGFRRVDEWRLMEGTINFDQVVVVDQVALDGVGSGKLTRTEELVLGAVNGSRTVSEVIKESAVGSFDAIKTIYQFLQSRVLRTRAA
>emb|ADH04645.1 BGC0001051, ---, Putative uncharacterized protein
MPALEGSGEPYATPEQLAASLRLAETVRREWVIGVRGVVVHRGEQNVNPKLATGEIEVRVAEAVMFNRADNPPFSIEDDIRTDEEIRLQYRYLDLRRTPLQRALRMRHEVNRATRNYLSDQGCLELETPFLVKYTPGGARNFLVPSRVSAGKFYALAESPQLYKQLFMVAGFDRYFQIVKCFRDEDLRIDRQPEFTQIDVELSFVNQDDVFRLIEGLVFAVFKAALGKDLTELYPTGRFPQMPYAESMARFGNDKPDLRFGIEHTDLTDLIIEHGGGGVPLWVELAEKYRSGKLRRDVPAEIVKALVIPASANLSRQQTEELERGLRDVKGFRGLARAKLAEDGSWTQSPLSKSITPELRRQLNEKLGARPGDILCFQFGKAAVVHTVMAKLRVDIAKKIGLIPEYGHGDQWRFLWVTNPPLFELDEETGRWAAAHHAFTRPIDEHVPLLEADPARVECYRYDLVLNGFELGGGSIRLHDPDVQARVFRTLGIDEGDARDKFGFLLDALRSGAPPHGGIALGMDRLAMLLGSAPTLRDVIPFPKTNQGTDQMTGAPVTVDAAQLAELNVKTVVPAAPRPGPAGGAGA
