# Supplementary material for: Assessing in silico the recruitment and functional spectrum of bacterial enzymes from secondary metabolism
Source: BMC Evol Biol. 2017 Jan 26;17:36. doi: 10.1186/s12862-017-0886-2 (PMC5270213; doi:10.1186/s12862-017-0886-2)
Supplement: Additional file 5: — 1005 multiple Fasta files (one per BGC that comprises enzymes) containing the sequences of the data set enzymes SM*. The BGC are named according to MIBiG nomenclature. (ZIP 6333 kb) [file 12862_2017_886_MOESM5_ESM.zip › BGC1052.fa]

>emb|ADC79635.1 BGC0001052, ---, TamM
MPAGVRTAEVFGDVADVSLFPEEEIAIASAVDARRREFATGRHCARAALSALGRPAVPLPPDEHGVPSWPDGVVGSLTHCHGYRAAAVAGREDVMSLGIDAEPHRPLPQGVLEAVTIAPERAALAVLADSYPSVHWDRLLFSAKESVFKSWFSMTGDRLGFDDAEVEFEAEIPFFRARVLRQRPGWAGKAPMAVGGRWLVCRGLVLAAVSL
>emb|ADC79636.1 BGC0001052, ---, TamL
MKHIDSVAPGDIRYEDLRRGENLRFVGDPEEIHLVGSAAEIEQVLSRAVRSGKRVAVRSGGHCYEDFVANSDVRVVMDMSRLSAVGFDEERGAFAVEAGATLGAVYKTLFRVWGVTLPGGACPDVGAGGHILGGGYGPLSRMHGSIVDYLHAVEVVVVDASGDARTVIATREPSDPNHDLWWAHTGGGGGNFGVVVRYWLRTAEADVPPEPGRLLPRPPAEVLLNTTVWPWEGLDEAAFARLVRNHGRWFEQNSGPDSPWCDLYSVLALTRSQSGALAMTTQLDATGPDAEKRLETYLAAVSEGVGVQPHSDTRRLPWLHSTRWPGIAGDGDMTGRAKIKAAYARRSFDDRQIGTLYTRLTSTDYDNPAGVVALIAYGGKVNAVPADRTAVAQRDSILKIVYVTTWEDPAQDPVHVRWIRELYRDVYADTGGVPVPGGAADGAYVNYPDVDLADEEWNTSGVPWSELYYKDAYPRLQAVKARWDPRNVFRHALSVRVPPA
>emb|ADC79637.1 BGC0001052, ---, TamAI
MSQFRDGFTEVGIPDDAIAIVGLSCRLPEAPDKSAFWELLRDARHAIGEVPQDRWNAEELPPAARHGAFLDRVDTFDPAFFGISPREASMMDPQQRLMLELSWEAFEDASIPLRQVRGSRTGVFVGAIANDYAVLLNRQGLSAVTQHSLTGTQRAIIANRVSYTLGLRGPSLTVDTAQSSGLVAVHQACEALRSGGCELAVAGGVNLNIVPESALAADRFGGLSPDGRCYTFDARANGYVRGEGGGAVLLKPLARALADGDSVYCVIRGGAVNNDGATDGLTVPSTAAQSEVLRLAYDRAGVDPADVHYVELHGTGTALGDPIEASALGAVLGTAPGRRLPLTVGSAKTNVGHLEGAAGMVGLLKTALSLHRRQIPASLHYETPNPRIPLDELNLRVQQSLTDWPKPESRPALAGVSSFGMGGTNCHLVLQGVPAAEPATRDGGGAERRAGVVPWLVSGRGEDALRAQAERLRSFVADRPELDVDAVAQSLVTSRDAHENRAVVLGSDPESLLNGLAALAAGEPASRVVRSRGAGAAAAGRLAFLFSGQGSQRAGMGRELYEAFPVFAAALDEICAHFDRELDRPLREVMFAEPGEQALLDHTAYTQPALFALEVALFRLLESWGIHPDLVTGHSIGELAAAHTAGLWSLADACTVVAARGRLMQQLPPGGTMIAIEAPETDVLPLLAGHEDHVAIAAVNGPRATVISGTEHIAEDIAAQLSAGGHRTRRLKVSHAFHSPHMDPMLDQFRQVLDSVEFHPTRLALPSGEAVRDPEYWVRHIRDAVRFADQITWLQQHDTTRYLEIGPGGVLTALAQDTVTRTDTLLLPSLVKNLDETHALTRAAAELHVSGTEIAWQAFFTGRGNTPRRVDLPTYAFQRRRYWLKETVGVSAGLPGDVADAEADEESVTQAAGPAASFAWMSEEETDRELLDLVRRHIAAVLEHDSPEQVPVDAPFKQLGFDSLMSVEFCAALGRAVGVRLPSSTLYDHPTPELLARHVRGELVGTRGEEAEAMAAPDSGTACDPIVIVGMSCRLPGGIRTPEQLWALLAAGGDAVSPFPADRGWDLEALYDADPERSGTSHAREGGFLHDAADFDPAFFGISPREALAMDPQQRLLLETSWEALERAGINPKSLRGSKAGVFVGATAQDYGPRLHEAPEEIEGYVLTGTTPSVASGRVAYTLGLEGPAVTVDTACSSSLVALHMAAQSLRSGECSLALAGGATVMSNPGMFVEFSRQRGLAPDARVKAFAEAADGTGWGEGVGMLLLERLSDARRNGHPVLAVVRATAVNQDGASNGLTAPNGPSQQRVIRQALANAGLTPDQVDAVEAHGTGTTLGDPIEAQALLATYGQDRPADRPLWLGSVKSNIGHTQAAAGVAGVIKMVMAMRHGVLPMTLHVDQPTSHVDWDAGAVTLLTEEQPWPGTDRPRRAGVSSFGVSGTNAHAIIEEPPIALDQGQPAHSGVVPWVISARTAEALRAQARQLREYVEQRPGLDTAAVADTLINGRALFEHRAVVLAEAPDAVAAALDALAAGQPHTHLVQGQAKAVGKTVFVFPGQGTQWAGMGAELLDAVPAFAESIARCEEALAPYVDWSLTEVLRSGTDLDRVNVIQPVTWAVMVSLAATWQHLGVRPDAVVGHSQGEIAAAAVAGALSLEDAAKVVAVRARIIGEHLAGLGTMASIPQSVQTVEEHLTSGVSIAAANGPNTTVISGDKDAVETLVADLQGQDIRARIIPVDYASHSAHVETIQDEIATALAGIEPRRSDVPFFSTVERGFLNTEALDAGYWYRNLRQTVHFHTAIQQLTESGHTTYIESSAHPVLTYSIEEASTDALTTGTLRRGEGTLTRLLTSAAHLHTHGRPINWPTPRTNRVTDLPTYPFQHQRYWINPTTTGSPDTADTRFWEAVENEDWESLGRTLSVEGDAPLSTVLAALASWRKSLDRVSAVDNWRYRAAWRPIADPQAGPVGTWLVVVPVGQEDDALVGAVTRAVRGQQVVLDPSEADRARYAEQASDALGSGDDNAAVTGVLSLLALGGDDVAPAAPALALFQALGDAGVQAPLWCVTQGAVSTGSSDPLTRPAQAQVWGLGRVAALEHPDRWGGLVDLPEQLDERGAARLRAVLAAPSGAEDQVAIRAAGVLARRLTRAAAGSGRAWQPRGTVLITGGTGALGAHVARWAAQNGAEHLVLASRRGGEAPGATALHDELAALGVTVTLTACDVTDPDAVRALVSAHPGLTAVVHTAGVLDDAVLDRLTTERLGDVLRPKATAAALLDRCTRHLDLDAFVLFSSVVGTLGRAGQGNFGAANAHLDALAEQRHALGLPATSVAWGPWDADGMAAGEVAEQLRRRGLPALAPDLALTALGEAVGRGEATVTVADIDWVRFVPAYTAARPSALISDLANVRELRAESGAQRVGDDATWTAQNLSGLSDAEAERLLLDLVRTQAAAVLGHASADAVNASHAFKDIGVDSLTAVELRNRLVAVTGLKLPPTLVFNHPTPQALARFLHTQATGTPESASVRPEPVPVGAAAEDDPIAIVSMACRYPGGVRSPEDLWQLLADGRDAVSVFPTDRGWDIDALYHPDPERTGTSYVREGGFLYDAAEFDAEFFGISPREAQAMDPQQRLLLETSWEVFERAGMDPRSVAGSQAGVFVGVASQDEYGPRMSEAPEGFEGYLLTGTAASVISGRVAYTLGLEGPAVTVDTACSSSLVVLHMAVQALRDGECTLALAGGVTVMASPGTFVEFSRQRGLAPDGRSKSFSAAADGTSWGEGAGVLLLERLSDARRNGHPVLGLVRGTAVNQDGASNGLTAPNGPSQERVMRQALGRARLTAAEVDAVEAHGTGTRLGDPIEAQALIATYGQDRPDGQPLLLGSLKSNIGHTQAAAGVGGVIKMVMAMRHGVLPRTLHVDEPTPHVDWSAGAVTLLRDAVEWPETGRPRRTGVSSFGVSGTNAHAIIEQFEEEPAVADASDAVSGPLPWVLSGQGTDALRAQAERLRSFVADRPELPMADLAFSLGTTRAALDDRAAVVAEDRSDFLDALGALARGEVDSRVLTGSVDPAQGRLAFLFSGQGSQRAGMGRELYEAFPVFAAALDEICAHFDRELDRPLREVMFVETGDQALLDHTAYTQPALFALEVALFRLLQSWGIHPDLVTGHSIGELAAAHTAGLWTLTDACTVVAARGRLMQQLPPGGAMIAIEAPETDVLPLLAGHEHHAAIAAVNGPRATVISGTEHIVQDIATQLTTRGHRTSRLKVSHAFHSPHMNPMLDQFRQVLHSVEFHPTRLALPAGNAVHDPEYWVRHIRDAVRFTDQITWLDQHDTTRYLEIGPGGVLTALAQDTLTRTDTLLVPTLVKNLDETHALTRAAAELHVNGTPVDWQSFFTGRGNTPRRVDLPTYAFQRRRYWLDARSGRREQTGGSPVDGWRYRVVWRPMPDESDTAELSGDWLLLMPAGHESRPLVRDAVRALESGHGTVRQVALDTAVADRGRFAEQLRDVRAEFDAPVTGVLSLLALADADSEEEAGTVAPTLALVQALGDAGVEAPLWCATQGAVTTGGSDPLAHPAQAQVWGLGQVAALEHPDRWGGLVDLPEQLDERGAAHLRAVLAAAPGGEDRVAIRAAGVLARRLTRAAGSSGTGWQPRGTVLITGGTGALGAHVARWAAENGADHLVLASRRGGEAAPEAAALGDELAALGVTATFAACDVSDPESVRSLVAEHPRLTAVVHTAGSLDDGVLDHLTADRLDHVLRPKVTAAALLDRYTRHLDLDAFVLFSSAAATFGNEGQANYAAANAHLDALAQQRQALGLPATSVAWGAWADSGMATGHAAAEQLHRSGFPPMSPDLALTALAQAVGHGTPAVTVADIDWGRFVPAYTAARPSPLISDLADVRELRATAGPAGSGGAQRAEESSPAGQLAALTVPQREELVLELVRTQAALVLGHAGPQSVAPNRAFKELGFDSLGAVQLRNRLNAATGLRLTTSVIFDYPTATELARHVLGEFPGLGDDTAAAAQVAAPGAPVADDDPIAIVAMSCRFPGGIRTPEQLWALLAAGGDAVAPFPADRGWDLEALYDADPERSGTSYVREGAFLQGVSEFDAAFFGINPREALAMDPQQRLLLETSWEAFERAGIDPQSLRGSKAGVFVGSNGQDYATLLRQVPETVEGYLGTGIAGSVASGRVAYTLGLEGPAVTVDTACSSSLVALHMAAQSLRSGECSLALAGGVTVMSTPEVFVEFSRQRGLAPDARVKAFAEAADGTGWGEGVGMLLLERLSDAERHGHPVLGIVRGTAVNQDGASNGLTAPNGPSQQRVIRQALANAGLTPDQVDAVEAHGTGTILGDPIEAQALIATYGQDRPADRPLWLGSVKSNIGHTQAAAGVAGVIKMVMAMRHGVLPMTLHVDQPTSHVDWDAGAVTLLTEEQAWPGTDRPRRAGVSSFGVSGTNAHAIIEESPIALDQGRPAHSGVVPWVISARTAEALRAQARPLREYVEQRPELDTAAVADTLINGRALFEHRAVVVAETPDALTAALDALAQGEPSPHLVQGVAPDETGRTVLVFPGQGTQWAGMGAELLDAVPVFAESIARCEEALAPYVDWSLTEVLRSGADLDRVDVIQPVTWAVMVSLAAAWQELGVRPDAVVGHSQGEIAAAAVAGALTLEDAAKVVAVRARIIGEHLAGRGAMASIPQPVQAVEEILTTGVGIAAVNGPNATVVSGDKDAVEALVAQLQEQDVRARLIPVDYASHSAHVETIEAQLADALAGIQPRPADIPFFSTVDPGFLNTSDLDAGYWYRNLRQTVHFHTAIQQLTEAGHTTYIESSAHPVLTYSIEETEGAQTITGTLRRGEGTLTRLLTSAAHLHTHGHPVNWPITGGNHATDLPTYPFQHQRYWPASAAARSVDAESIGLGIAGHPLLGAAVELAGTDTHLFTGLLSLQSHPWLADHAVAGTVLLPGTGFLELALQAGHHVGCGTVEELTLEAPLVLPEKGGVRIQLGLGETDDSGRRELNLHSRAQDAGDDEPWTLHATGTVAPAGAQQSPEPDADLAAWPPAGAEAITVADAYDRLAAQGVEYGPAFQGLRAAWRRGDEVFAEVALPDEESAEAKEYGLHPALLDAALQPLGLGVLLAEPGEGLTRRPFAWSGVTLHAQGANAVRVRIALAGEDAVSVAVADSVGRPVALVDVLTLRQVGTEQLAGAREARGDSLFRVEWAPVAVSRSGASAGRWAVVGSGSGDSTMDVYDDLGSLAAAAAPVPELVFAPFPDTTDGTTADAGTADAVRQVTHRALDLVQAWLADDRFAASRLVILAGQGLTGAPVWGLVRSAQVENPGRFVLVETDGGGEPDWETLAAAAAGDEPQLRLHGTEVGAPRLARAERPEKVESGFAPEGTVLLTGASGGLARLLARHLVAERGVRNLLLTSRRGAAADGMPELVAELTGLGATVEVAACDVADREALAGLLASVPAERPLTAVVHTAAVLDDGVAEALTPERVDRVLRPKVDGALNLHALTEDLDLSAFVLFSSLSGTLGGAGLANYSAANAFLDALARHRHERGLPTVSLAWGLWEQRSGMAGRLSDVDLARMSRVGAAPMSADEGLALFDAATALGDAVVVPARLDVAELRAQAAAGVMAPLFRGVVRTSAVRRTAAASGGRTEEAASGIAGRLAGLDRADQERMLLDLVREQVTAVLGHASPEEVRANRAFKDLGFDSLTSVELRNRLRSATGLRLTPTLVFDYPNPAALAQRLLDDLVPQAQEDGLPLSAELERLEAAFLESALDDDARGKIAARLQALLWKWDDTRGTAIEAEGPAEGGEFDPVSDDEMFDLIDKELGQL
>emb|ADC79638.1 BGC0001052, ---, TamAII
MTEDKLRDYLKRVVNDLRQTRRRLGEAEAKDHEPIAIIGMSCRFPGDVRSPEDLWQVVAEGRDAISAFPDNRGWDLEALYDADPDRSGTSYVREGGFLYDAADFDPAFFGISPREALAMDPQQRLLLETSWEAFERAGIDPQSLRGSKAGVFVGSNYQDYANRLPEVPAELEGHLGIGNTPSVVSGRVAYTLGLEGPAVTVDTACSSSLVALHLACHALRQGDCSMALAGGISVMSSPASFIEFSRQRGLAPDARVKAFASGADGTALSEGIGMLLVERLSDARHNGHRVLSVIRGSAINQDGASNGLTAPNGPSQERVIRQALAAARLTPDQVDAVEAHGTGTKLGDPIEAQALIATYGQDRPADRPLWLGSVKSNIGHTQAAAGAASIIKMVMALDQGLLPRTLHVDEPSSRIDWEAGAVSLLTEDVRWPALDRPRRVGISSFGISGTNAHAVLEEAPPVEADEENEDRDDATPAGVVPWVISARTAEALRAQARQLREYVDQRPDLDTAAVAHALATTRSAFEHRAVALGGSTGELLKALDALAHGEPSPHVVQGVAPDETGRTVLVFPGQGTQWAGMGAELLDAVPVFAESIARCEEALAPYVDWSLTEVLRSGADLDRVDVIQPVTWAVMVSLAAAWQELGVRPDAVVGHSQGEIAAAAVAGALTLEDAAKVVAVRARIIGEHLAGRGAMASIPQPVQAVEEILTTGVGIAAVNGPNATVVSGDKDAVEALVAQLQEQDVRARLIPVDYASHSAHVEAIEAQLADALAGIQPHPADIPFFSTVDPGFLNTSDLDAGYWYRNLRQTVHFHTAIQQLTEAGHTTYIESSAHPVLTYSIEETEGAQTITGTLRRGEGTLTRLLTSAAHLHTHGHPVNWPIGKGGRHVDLPTYPFQHQRYWIDVPDTTAAPAPVPATDIVDTRFWEAVENEDWESLADTLAVPDDASLSTVLPALASWRQERRREATVNDWRYGISWKPVADGGATTRLGGTWLVVFPEGRATDDVVRTAAEGLARHGAQVVPLELNASEAARGTYVDLIGEKLSAQDSPPAGVLSFLALDESPHPMHPAMTAGVAGTLALVQALGDARLEVPVWFGTCGAVAVGASDAVTSPAQAQVWGLGRVVALEQPERWGGLVDLPRELDDRARARLCAVLAGLAGEEQVAVRSSGVFARRLVRNPLDVRTPEQAAPGWRTSGTALVTGGTGALGPHIARWLASNGAEHVVLTSRRGPSAPGMAELATELAAEGVRLTVAACDAADREALAGVLEQLKADGESLRTVVHAAAFIELASLAESGLDEFADVLAAKVAGAAHLDELLGGDDLDAFVLFSSIAGVWGSGDHGAYAAANAYLNALAEQRRARGLKASSIAWGVWNVWDPERLPEGVKPEQLQARGLPFLDPDTAFAAMRQILAHDETFVAVAEVDWERFVPVFTSAGPRPLLAGVPEAQREIEAATSSPGTASGADAPSAPSSPLRDRLEGLAAEERDRVLLELVRDQAASVLGHASGEAVEPGRAFRDLGFDSLTAVELRNRLNTATGLRLPATLVFDYPSPGVLAAHLRDEFFGALPGTAPAGTAAAPPTLPAADDDPIVIIGMGCRFPGGVRSPEELWELLLRGGDVISGLPTDRGWDLDALYDPDPEQRGKSYTRHGGFLYDAADFDPAFFGISPREALAMDPQQRLLLETSWEAFERAGINPQSLRGSRTSVFAGVSYHDYGSRLGETPEEIEGYLGTGNTASIASGRVSYVLGLEGAAVTLDTGCSSSLVALHLAAQSLRQGESTLALAGGVSVMAVPTSFTEFSRQRGLSVDGRCRAFSADADGMGMSEGVGMLLLERLSDARRNGHRVLAVVRGTAMNQDGASNGLTAPNGPSQQRVIRQALANAGLAPDQVDAVEAHGTGTKLGDPIEAQALIATHGQDRPADRPLWLGSVKSNIGHTQAASGVAGLIKMVMALQHGVLPKTLHVGEPTPKVDWSAGAVALLTEETAWPSTGQPRRAGVSSFGISGTNTHAVLEQAPDDEPVSVSESPGVVPWVISARTAEALRAQARQLREYVEQRPGLDTAAVADTLINGRALFEHRAVVLAEAPDAVAAALDALAAGQPHTHLVQGQAKAVGKTVFVFPGQGTQWAGMGAELLDAVPAFAESIARCEEALAPYVDWSLTEVLRSGTDLDRVNVIQPVTWAVMVSLAATWQHLGVRPDAVVGHSQGEIAAAAVAGALSLEDAAKVVAVRARIIGEHLAGLGTMASIPQSVQTVEEHLTSGVSIAAANGPNTTVISGDKDAVETLVADLQGQDIRARIIPVDYASHSAHVEAIKAQLADALAGIQPHPADIPFFSAVEPGFLNTETLDAGYWYRNLRQTVHFHTAIQQLTEAGHTTYIESSAHPVLTYSIEETEGAQTITGTLRRGEGTLTRLLTSAAHLHTHGHPVNWPIGKGGRHVDLPTYPFQHQRYWINPTPDSRTNLSGAGLAAAGHPLLGAAVELAGTDAHLFTGRLSLQSHPWLADHAVSGTVLLPGTGFLELALQAGHRVGCGTVEELTLEAPLILPERGGLDVQLNVGAPDDSGRREMTLHSRAQDAGSDEPWTRHATGTLTPAAESPRPDADLTAWPPAGAEPVETEGYYDRLAEQGYGYGPAFHGLRAAWRRGDEVFAEVALPEEESAEATGYGIHPALMDAALHALGLGVLAAAGEGRARLPFSWSGVTLHAAGAAALRVRVAPLGDAEDTVSVTVADPAGMPVATAESLVVRPVVTAQLEAAGSSVNDSLFRMDWVPASAGLSPVAARRWAVVGPDPLRVGRTLEETGATVFAADDLDSVATLDVVPDVVVVPYAPQQDGTDKLAARVHEVLYGVLDLVKRWLAEERFADSRLALLTRNAVVTSPDDTPDLEHAAIWGLIRSAQSEHPDRLVLIDTDHHTPDLPTALTTGEPQIAIRDGKYLVPRLARTTLHPAPESTPAFHPDSTVLITGATGTLAGLLAHHLVTHHHVQNLVLLSRRPAHTLATTLNELGAHTTLVTGDVTDPDTLTHTLTHHPITAVIHTAATLHDATLDTLTTHHLDTVLNPKLDGALLLHELTTQHTPHLEAFILFSSAAATFGGPGQAAYAAANTFLDTLAHHRHTHGQPALSLGWGLWEDRSTMTGNLTHTDLHRMTRHGVAGLSAAEGLALFDAACASGEPHLLPIRLDVAALRRRADDDSLPALLRGLAQRRVRRHTAEAGMRRPAELSLAERLARVSGEQRAQALEDLVVTQVAAVLGYASTAAVEPDRAFKDIGFDSLTAVELRNRLNTATGLRLPATLVFDQPTPQAIARFVERKLFPQETAQTAPAPAAAPDSGHETGAIDAIDEMDVDLLINLAFDGDSAGSDAERE
>emb|ADC79639.1 BGC0001052, ---, TamAIII
MSNPNDKVVAALRASLKETERLRQHNRELTERGREPIAIVAMSCRYPGGVRTPQDLWRLVAAGEDAVSEFPTDRGWELDGLYDHGGFLYDAADFDPAFFGISPREALAMDPQQRLLLETSWEAFERAGINPQSLRGSRTGVFAGVMYHDYGTLVDASPDAVEGYVYNGSAGSVASGRVAYTLGLEGPAVTVDTACSSSLIALHLAVQSLRNGECSLALAGGVAVMSTPTLFDEFSRGQGHGLAPDGRCKAFADSADGTSLSEGVGLLLLERLSDARRNGHPVLAVVRSTAANQDGASNGLTAPNGPAQERVIRDALVAAGLTGADVDVVEAHGTGTTLGDPIEAQALLATYGQDHTDEQPLWLGSLKSNIGHTQAAAGVGGVIKMVMAMRHGLLPRTLHVDTPSTHVDWDSGAVSLLTEERPWPAADRPRRAAVSSFGVSGTNTHAVLEEAPENVSTEDVPERGAGMPVVPWVLSARSADALREQAAPLREFVQTDPADVGFSLATGRSVFEHRAVLHNSGPGGLDTALAALAEGRDAAPGLVTGAGHRAARTAFLFTGQGSQYPGMGRELHAAYPVFAAALDEVCAALDPHLDRPLREVVFAEPGTAEAELLDRTRYTQAGLFAVEVALFRLVEAWGLRPAALLGHSVGELAAAHVAGVLSLPDACALVAARGRLMQELPVGGAMVSVRATEDEVMEVLAGRTDRVSVAAVNGPRSVVVSGDEETVLAVAAELAERGRRTKRLNVSHAFHSPRMDAMLDDFRTVARSLRYSDPLIPVVSDVTGRTATAEELTAPDYWVRHVRQAVRFADGVRTLGELGVGSCLELGPGGVLSGMGQDCLPGDAVAFAAALRRDRAEPESVVEAVATVFARGARVDWAALFAGSGARRVDLPTYPFQRQRYWPKASSGAAGDVRSLGLESVDHPLLGAVLESADGDELLFTSWVSLAAQPWIRGHRVEGAALLPGTALADLAVRAGDRAGCPLLEELTLEAPLVLPEDSGLRLRVRVGAADASGRRTLTVHARPDEDTAQDGLPWTRHASGTLSPDRADAGQDLSGAWPPAGAEPLDIEGRYERFRESGFEYGPEFQNLRAAWRRGDEVFAEVTLPADLAENAADFELHPALFDAALQTVGLGSLAEDGAPALMPFSWRGVRLHATGATVLRVRLTVTGQEEVRLDAADALGSPVLTVDSLALRPLSGRAAEAAAAATLRDALFRVEWVPVEAARAEGPEPVWLSAGEGLDGLSAPEVVVAPCPPGERASLHWALDLVKRWLAEERFADSRLALLTRNAVVTSPDDTPDLEHAAIWGLIRSAQSEHPDRLVLIDTDHHTPDLPTALTTGEPQIAIRDGKYLVPRLARTTLHPAPESTPAFHPDSTVLITGATGTLAGLLAHHLVTHHHVQNLVLLSRRPAHTLATTLNELGAHTTLVTGDVTDPDTLTHTLTHHPITAVIHTAATLHDATLDTLTTHHLDTVLNPKLDGALLLHELTTQHTPHLEAFILFSSAAATFGGPGQAAYAAANTFLDTLAHHRHTHGQPALSLGWGLWEDRSTMTGNLTHTDLHRMTRHGVAGLSAAEGLALFDAACASGEPHLLPIRLDVAALRRSLGAEEPVPALLRALVRRQVRRAAAREGAEPQGRSLAARLIELEPAERMAFVLGLVREHTAGILGYAGAGGVEAELSFRDLGFDSLTGIELRNRLASATGLRLPATLVFDHPSPVELVRYLLTEALGDEPGTAAGPARRSDQDPDEDAVAVVAMACRYPGGVRTPEDLWRLVRSGGDAISGFPADRGWDTEALYHPNPDHPGTTYAVEGGFLYDAAEFDAGFFGISPREALAMDPQQRLLLETSWEAVERAGIDPRTLRGSRTGVFAGVMYHDYGTQVTEVPEGLEAFLGNGSSGSIASGRVAYHLGLEGPAITVDTACSSSLVALHLAAQSLRNGECSLALAGGVTVMTTPGTFIGFSRQRGLARDGRCKAFADSADGTGWGEGAGVVLLERLSDARRNGHPVLAVVRGSAVNQDGASNGLTAPNGPAQQRVIRQALSSAGLTGADVDAVEAHGTGTSLGDPIEAQALLATYGQEHTDEQSLWLGSLKSNIGHTQAAAGVGGVIKMVMAMRHGLLPRTLHVDTPSTHVDWDSGAVSLLSETTEWPETGRARRAAVSSFGISGTNAHVVLEQAAPDETGTEEGEPGKVVALPWVLSGRSPQALRAQAARLRDFVQERPELTAAQVGLSLATTRSAFAYRGAVLGDGPAERLAALEALAQGEGSPSVLTGAAAGGHKVAFLFSGQGTQRPGMCRELYASSEVFAAAFDEVCAQFGPLLERPLAKVVFAETGSPEAELLDRTEYAQPALFAVEVALFRLLEAWGLRPELLAGHSIGELAAAHVAGVFDLPDAARLVAARGRLMQSLPANGAMASLQAAEGEVLPLLSGRTHEVEVAAVNGPSAVVVSGREGAVEEIAAHFKGLGRRTRRLRVSHAFHSPLLNPVLDEFAAVAREVSYRAPRIPVVSDVTGETASDGLLQDPGYWVRHAREAVRFADQLTHLEKEGVTAYVEVGPDAVLAAMARECLGGQALVVPVQRRDRADARALATAVAELHVHGVSPDWAAVFAPTGARTVELPTYAFQRTAYWLPSGPQQAPAGGSDLERRFWRAVDSRDVGALAALLDVDSAREADSLNTVLSLLSAWDHSRAPAATQAPEDTQPSGEDGDLARALAEASEDERPSLLLEAVRSAASAVLGHADPHALPTEQDFLDAGFASLTAVELSARLTKVTGLDLPPTLIYDHPTPAELAAHLHEETKRTTS
>emb|ADC79640.1 BGC0001052, ---, TamB
MTPTRTAPVESPWIRRYQPAPADGVTLVCFPHAGGSATSFHALSRALAGRLDVVAVQYPGRQDRHREPAFEDLDELADAAFDAVVEAVGTDRPLALFGHSMGASVAFEVAARLEKRAGVTPVSLFVSGRRAPSRHRSEDLHRKGDDALLREIRALDGTAQAALDDEDIVRMFLPSLRADYKAIERYRSAPGAAVGCPVVALTGDNDPKTTVEEARAWQEHTTGPFDLRVFGGGHFYVSEQTDAVAEVLATRLGVAGVG
>emb|ADC79641.1 BGC0001052, ---, TamC
MTDPQTWRVLGNADAQERVLAVDFDATGRAEGRFTDLASGLGDLLPCSIWETIPQEAGTGAGDADPVERWLEEVAADGRPVRAVFGFCVGGVYAGAIAQRLAARQEQAPALVLFDPEQSGPLTLYSQFHKVLDSMSALLSAEETAQAADEARRAHEQHTTMAALGAELLDVYRRTAKPAFDRLELDDRRTEEITAVFASFVGYLIAAADIDPLPAWREAVVVTSSSPTSGLNGSRAASQDIAVGRELRVDVPHVDLLRDPGVTRTVTELLGADRPA
>emb|ADC79642.1 BGC0001052, ---, TamD
MPEATEVRSRAADSKEHALWLLDELVPVKGVNNLSVALQADGPLLGPALQGTVDLLLRRHEALRTVFRQEQAGLVKEVLDPATLRIEVEQLAAEPGEVAAVVGEFIARPFDIDGRPLVRAARVRCADGDAFCLAVHHLVFDTVSGAVLLEELTAGYTALAAGAAPPAELLAAQPPYREPSPRAAAVEYWRGQLAGADAAGLALWCGSEDLPEPTLTGDQITADLSPRATEVLRRLQKELRAPEAVVLLAAYGLLLARHGAGPDLVVGTPVNVRAREASRAVGYHVNTLPLRIPVDLGGGFRDLVRTARVAFLGAVAHADVPVDVLLPELRRDGGASWRNTVFRHLFNYVPDDGRTSFPLGDTTARRLPVENGFSKFDLEFFFLSSADKVTVRAAYYTQVLDRADVQGLLERFEALLLAAAEGPDRPMGELPLSGPSDLAVLAASNDTARPVDPPSVLAAVRERVALTPSAPAVVGDGRSTTYAELWRAAEDTRDVLADAGVRAGDIVALAAPRGPELAAAALGVWLAGAVYLPVDPEHPVQRLAYVLEDSGAQAVLTAPGVELPEGVRARVLALEPLARDGSGPLPDPGAGGPDPDSCAYLIYTSGSTGKPKGTLVGHRSLANVVQHFAEELKVTADDAVLWLTTFAFDISALELFLPLVCGGRLVVASDEARTDGRALLAEVVAHDVGVVQATPTTWRVVADAADGQLAGRRLVCGGEPLPPALARTLAASGGSLLNVYGPSETTIWSTSGPVPDEVVRVDVGRPIANTQVFVVDPDGRELPVGVQGELCIAGSGVALGYHNRPELTADRFRDHPAYGRHYRTGDLARLRPDGSVELLGRTDRQIKLRGHRIELGEVEAVLLDRPDVRDVAVVVVGRGGPDAALVAFVEPAQGAEGGDGAAEVDTAGLAAHARSLLPSAAVPQEIVVLESLPTTANEKRDHLALTRLAEQRRSERSAAAGAEEASPEAQSGTAGRLLALWQSTLGRTGLGPHANFFDSGGHSLLGAQLVQRIEKTLGVPVRLADLFAHPTPLAMAEHLDPDAAAPSAPGN
>emb|ADC79643.1 BGC0001052, ---, TamE
METVNQKHATAPAAATAPPSWKVLWQDTFEGPAGSPPHPALWQVVTGQPFGAGIEFHTDDPANVGLDGAGHLRITATHEDGEYRAAWLETRREDFVPRPGGALRLDARVKTAAGPGLDCALWAWGTQLRHRGDEDPVQAWYRAGEIDVLEALGSEPDSVWGAVHSPECHQIPSLGMGARTTTEDGSPLSADFHTYSAVWRRGPDSITWYLDGREYLKLTPQDTTPKGWLFDQPVYFCLAIIIGSPGGPVLPGDPDPATLPSSLLVDSITVSEELPA
>emb|ADC79644.1 BGC0001052, ---, TamF
MSAPTDVDFDRLVAELVERVLDDPTGALGPSVYETARLVSLAPWLDGDAARVRYLLDEQRSDGSWGGPGGYALVPTLSATEALLAVLGREGGELPLPPAALVEAARRGLAAAAALVACSAEEPVPSTVVFFMVIPALVEGINARLAVLGGGPVQPLALPHGLTDEALRGLRGGAWRNPLAGHYLEIVGPAAVGAAEMEPVDGVVGCSAAATAAWLGPREPADPAHPSVRFLRQAQERGSGAVAAMTSIVYYERAWIAENLATAGVEREVLAPLLKELPGDVGRSGAPTAPGFAYEAETSAIVLTALARLGAPQEPEYLWQYDAGSHFMSTIPEHEPSTTTNAHILEALGCHLADGPAEGDRYRDAVARIASWLRDRQGPDGSWSDKWHASPCFATMRCALALHRYAGPASAEALGRSVDWLLHRQHEDGSWGRWDGTPEETAYAIRTLLELTADGDARSEEATQAVHRGCAFLLKQGLDAEHHPPLWIGKELYAPGHLVHAAVLGALIAARR
>emb|ADC79645.1 BGC0001052, ---, DNA helicase, EC:3.6.4.12
MTSHVQDTYGTQEAVGLDDELALERAYVAVCREAMTRQVDDAQYQVVAGEDVSGDGASAEALGRYLRTRARQIAEEPDSPLFFGRLDFDDSEEAGDHRRQRYYIGRRRVSEHPAAPPLVIDWRAPVSRTYYQASALEPRGVAVRRRFGWAPWSNGAPEDLTGLEDEHLDHARGDDGGDAASAIVAAEIERPRLGPMRDIVATIQPEQDNLVRSELNESVCVQGAPGSGKTAVGLHRAAYLLYTFPERLQRSGLLIIGPNRTFLRYISEVLPSLGEIDIAQLTVEDVVARHPVRGADSEDVSVLKHSDRMATVLERALYARVRHPEESIAVTDGSYRWRVDSYDLARVIDEVRGMGVPYGIGREHVRSRVVTLIQQQAERRAGPKSVTWARKIGRSKPVAALLEAAWPVARPEEVVATLLSDPAVMEAAADGVFDAAEQRALLWAKPPRSEKSATWSVEDMLLLDEVAGLIERPEGYGHVVVDEAQDLSPMQCRAIARRSAFGSITVLGDLAQATAPWSARTWQEQLTHLGKAQATVVPLPTGFRVPAAVMELANRLVGALGVDVPPARSLRHDGELTVSAVDDLASATVSAVRAALDREGSVAVIAADDAVAATSAALRRAGIETATAEEVGTAARVTVLPATVVKGLEYDHVVVVEPAAIVESEPRGLHRLYVVVTRAVSRLDVLHARPLPEPLAA
>emb|ADC79646.1 BGC0001052, ---, TamH
MSIVGRDIQLTQLHDLLTARDRGAGPIALVSGPVGIGKTALLHEFTQSAAKSGSLVLRAACSPRERANSWGVVHQLLWRTGRFKGASQRTSDTLAAVGRSLAAVTRAPEGERDKAMDEFCAAVMELADDHPLVLAVDDIHEADPESLGCLGHLARRMVASRVLAVFTDRPQALPPYAAARAEFARQPGFHQLRVGPLTVGDIRLLLTERLGVPVDEAGAAEFHAASGGSPLLTRALVEDTCNALQGTYTSAAALRPVAGEMFDSAVVDCVHRVSAPAADLARHLAVLGPDALSVLLDRDSTNPPTRHLQELTQAGLLAGPDFRHPRMHTVLGGEVSAEERARLHGRAAVLLHDNGAHPATVAEHIVAAGGIAESWAPPLLREAAIEALAQDEFPKAMRLFDLAHAICPDGPLRASILFQHTLSAWQVDPAKAMRRLPELKEALQAGHLTALSGAMSLIKNLVWHGYVDEAAEMLQLVDRQLADEPDEQGLAEARALQQWLSVLCPPFHRRMFGEVTPDITEELTPAAIAAQPRLQAAAALSVVLRGGEAEEAVVGAAHVLEMSSLTPTLETIPLALMTLFYADRTEQVDAWCTTLLDAARERNIALLSSLRAANLIRQGRLLEAETHSDLALSRMSSQGWGLSIALPLASSVYALTAMGRYDEARARLCRPVPKAVFQTVFGQHYLYSRGQFHLATGRLQAALGDLLACGKALESWGVGDTTLIPWRTGVAEARLRLGEPDQAVTYLQEELARHKSSPRVHGNALRLLASTMKPRQRLQALQEAVDELQASGSDWLLAHALGDLGRVYHLLGQSNRARVIVRRAYRMAKKCHAEPLSQNLLPDAERAAEGRRCAAGHEVSEQVHDVLSEAELRVAALAAEGHTNREIARRLFITVSTVEQHMTRVLRKLNLSRRDELPQGLDTMGGSAAPAVSAARG
>emb|ADC79647.1 BGC0001052, ---, TamI
MPMLQDSVPLELDDAFMQDPHSVYARLNAEGSAHRVMMPPGVPVCGGLPVWLITGYEEVRSALADPRLSTDLNRTDRLFAQNEPDRNKRGAFSSALATHMLHSDPPDHTRLRKLVNKAFTSRAIEKLRPEIEQITGELLAALPDEDPVDLLDAFAFPLPIRVICLLLGVPLEEQENFKSWSKALVSGDSPAATAAASTAMIEYLGDLIERKRRTPTDDVLAALVSARDVDDRLTETELVSMAFLLFIGGHETTVNTLGNGTLHLMRNLDQWEALRQDRSLLPGAVEEFLRLESPLKHATFRCATEDLRIGDTAIPAGDFVLLALASANRDPERFGDPHTLDVRRPTGGHVAFGHGIHYCLGAPLARMEAQVAFGVLLDTFPAMRLAVDPEDMRWRTSTLIRGLHSLPVRLNRP
>emb|ADC79648.1 BGC0001052, ---, TamJ
MAQATAASTERSVRYRWWGLGVIALAQLMVMLDMTIVNIALPWAQQDTGMSDASRQWVVTAYTLAFGALLLLGGRVGDLVGRRRAFVAGAAGFAVASVAGGAAPNAEVLVGARAAQGVFAALLVPSTLAMLATTFTEPRERAKAFGVFSSVASAGGAIGLLGGGVITEYLDWRWCFYVNVPIGAAVVAGALLLLPAMPANRQRVDVPGAVLSACGMLALVYAFDQAATHSWTSPRVLGCLAAAVVLLAAFGLTQARGPAPLLPLRLVADRNRAGASLTIALAMVSLFGLFLILTYQLQVVMDFSPLRTGLAILPATVATVLTSTQIAARLVPRVPLRLLVVPGLLIAMLGLLNLGRLTPDSSYASTLMPTQILLGIGVGLVISPCISAATYRVPPQEVGVVSAFVSTSQQLGGSIGTALLNAIATSVTADRIAGGGRAERAVTEATVHGYAVASLWAAGITALAAVLAGLLITIDLRKPAQAPPEQARATEGDLAPSN
>emb|ADC79649.1 BGC0001052, ---, TamK
MGLRERKKQRTRETISDTAITLFLEHGFDQVSVVDIAAVAEVSKPTLFKYFPTKEDLVVHRFADHQTVSSTVVAERPPGVSAIDALHQHFLDGLAARDPITGLNDDEDVLAFHHLVYSTPSLVARVSQYLAQAEEALAQALVDALDSDREITAALLAGQVIATERILASVNWQHIVAGRSADEVYPEAVADADHAYALLRQGLAGAAAQK
