# Supplementary material for: Assessing in silico the recruitment and functional spectrum of bacterial enzymes from secondary metabolism
Source: BMC Evol Biol. 2017 Jan 26;17:36. doi: 10.1186/s12862-017-0886-2 (PMC5270213; doi:10.1186/s12862-017-0886-2)
Supplement: Additional file 5: — 1005 multiple Fasta files (one per BGC that comprises enzymes) containing the sequences of the data set enzymes SM*. The BGC are named according to MIBiG nomenclature. (ZIP 6333 kb) [file 12862_2017_886_MOESM5_ESM.zip › BGC1053.fa]

>emb|CAF05629.1 BGC0001053, ---, Valine--tRNA ligase, EC:6.1.1.9
MERNYFRAEATSDKPAFSIVLPPPNVTGSLHIGHALTATIQDILARWKRMSGFNTLWLPGTDHAGIATQMVVEKELKKTEGKSRHDLGRAAFLERVWEWKGKYGARIGEQHRFLGASLDWSRERFTMDEQSSAAVREVFVRLYEEGLMYRAQKLINWCPSCRTALSDLEVEHEESKKGSIWHIRYPVKDSDRTLTVATTRPETMLGDTAVAIHPEDERYLGLAGKSVKLPLTDREIPIIADAELVDPKFGTGVVKVTPAHDFNDYQTGLRHKLPMLTILDEAARMTKETGKYAGMDRFEARKQVLADLTEQGLLEKEEPHMLNVGTCQRCATVVEPRLSPQWFIKIEPLAKPAIEAVEQGRTKFVPESWTNTFFHWMRNIHDWCVSRQLWWGHQIPAYYCTSCSPRQGDDTDLPLDAPTVKVGGVDFARAEPIVAREQPKSCPKCGGASFIQDPDVLDTWFSSGLWPFSTLGWPRETPELKTFYPTSVMETGHDIIFFWVARMMMMGIHFMGDVPFRTVYLHAMVRDEKGQKMSKTKGNVIDPLDIVLGAPADKLQPTLKNRFPQGMPPFGADALRFTLASLTQQGRDIKLSMDRLEGYKAFGNKLWNASRFALMNMGDFRMEAGPLDRSTLTLADRWILSRLQRATTEARALLESYSFGEAASTLYQFLWAEFCDWYIELAKGSLYGEDAAAKDSTRRVLVYCLDRILRLLHPFMPFITEEIWQKLPMARPTDSIMIAPYPEPDAAHVDEAAEGEMAPVIAAIEGLRTIRGESNLSPATKVKAVVQSADVRTRELLERWRGYLMPLAGLSEVTVGAPGAKPPQAAAFVGSNLEIYVPLAGLVDLDAERERLKKEIARAEQEMAGVLRKLENPNFVAKAPPDVVEKDRARVEELKERKAKLQDHLQRIAPEPAMPETPPSESTTPESSTPTAEEGASPSAPAQVKVAPNQEEKGGVDLGQELKGELGETGTASEAGDTQVQDALAKLREGTKEGLSPSDHHDLGVAYMTMGLVDDAMREFNRAKEGGDTRETPAEGAEAEEGESGPVKAHGDMLPTREVTQGEPVRSASKKKATAPGKVHGDKLAPAPTTEEAEAPAVKKAAA
>emb|CAF05630.1 BGC0001053, ---, Putative uncharacterized protein
MTAVDNGLDAISRTRELRPDVVLADVMMPGKSGYEVCEALKSDPATQGIPVVLLAGTFEAFDENRARAARADDHIAKPFESQVLLDKVKALVGQKSNTMPASAATQVRPPTAQPATPAPVPPGPQPGAPTAARPGIPQGTQPGVPRPPGPGMPPGAPGAPRPPGPGMPPGPGMARPPGPGMPPPGAPGAPRPPGPGMPPGPGMARPPGPGMPPPGAPGAPRPPGPGMPPPGAAARPGRAASAGCVRAGHAAASGRARASGWAGAGMARPGIPQGSQPGFPRPPGGAAPLPPAPGGATQPAARARDPFGLGAPTAAPQAAQPSISIEDSLPEPSGAEEISLDMGGPPTAAPTAVAPTAAPATARPTAADGGEALLREALSKASREVIEKIAWEVVPQLAETIIREELERLIKDRETQH
>emb|CAF05631.1 BGC0001053, ---, Putative uncharacterized protein
MTRPYPSSLPRLGGKPSSQMARILLVDDEKIARTLYGDYLTAVGHAVTAVGSLQDAREALAGDRFDAVVTDLILPGGDGMEVLRHVRERHPGVEVVVITGLEKVDPAVRAIKSGAAEYLVKPVAPEALQHAVRRALTTRDLLQENASLRRHVAMLEAGQRIATTLEREKLASATTSALESMACASAVVLLERDGDKGLRLQGVRGLPPRHEPELVATLVERLSNARAPRELEGLDAAFPRVLSIPAVEGTTVLGHAVLFFDGAEPEWTGETAGYLVRNWALALRNLGRFAAVEDLAYVDDLTRLFNTRYLHLVLDREVQDSVQTQRPFSLLFLDLDHFKSINDTHGHLVGSRLLVETARVVKGCVRDHDVVARYGGDEYVVLLRNTDSGGALKVAERIRRTMETHLFLAREGLSLKLSTCIGVASFPEHARDKATLLDLADRAMYRGKRGSRNVVYMAALDLEPLPAERRQGGSGPGGSST
>emb|CAF05632.1 BGC0001053, ---, Putative uncharacterized protein
MTRRCRCPSCPPRAGGACSVAWPAPYRARPRAPHSFRHPPCPRRPLPHPCPHRSRSHHPAPCLRPPSGPRPLRPSRSPPSRPRPAAPSAGACPRNRPPRRAGRTGARVSWDLSLEGAAQLTAERRGIGQQLRKARGGTGAQRLQRRLHGEVLGQHDEGGALGQRLGQLQRLAPIGRREVPAHHHAHRRRHRHQLRRGQHPRLQPQHVQGLGDEPRRRRVVLQHVHPPHFGPGGHHRRHRRLRGQRRAQQPAHLPDVVEGLEQVVHHAQLQRLLRRHQRRVARHQDDARVGVEPPRLLRQLQPGQARQVLVRDDEVHWRLAQQIQRFLAAGRLDDLALLAHQVAEDHADDGLVVHHQQPLAQLRRRVRGGEEYPEHGGRRGHVANGARRREANRRVVLLGDALAHRQPQSRAALVGGDVGLEDALAQLHGDARAPVRHVQHRRGALAREHHLHAPAAGHGVARVVQQVQRELLDEPRVALDGDVLGRLHLQRHARRVRVDAEQLRRRPDGRRQRQALLRRVPLAGEADVVGDDLFHPLHLRQQQPQRAGGATVLREQLRVGLHAQQGLPQLVQHLRRQLCRVRARTLQSRRRRARGRQISRLQGLEQLGERRGCFHGPSMAEAAVSTQRGRRDSVDPGPWPRGCSSRPLAPRPERGRHHRPREGLHAADQPVPLAGAPEDDRLRAGPLHPAEHRGGAGRHQPLRRPHRCHRQRGGQGHPPSRHGRGARARRPLLAADCPVGPRAGPA
>emb|CAF05633.1 BGC0001053, groL, 60 kDa chaperonin
MAAKEIFFHQSAREAILRGVRTLADAVAVTLGPKGRNVVIEKSFGSPTITKDGVTVAKEIDLDNKFENMGAQMVKEVASKTSDKAGDGTTTATVLARAIYEEGLKLVAAGHSPMDLKRGIDKAVEVVVEELKKLSKPTADKKAITQVGTISANGDETIGSIIADAMEKVGKEGVITVEEAKGLETNLDVVEGMQFDRGYVSPYFVTNRERMEVVMDDPFILISEKKVSSMQDMIPILEQVARSGKPLLIIADDIEGEALATLVVNKIRGVLNVAAVKAPGFGDRRKEMLKDIATLTGGMVVSEELGHKYENLTLNDLGRSKRITVDKDNTTIVDGAGTKSEIEGRIKLIRSQIDTVTSDYDREKLQERLAKLVGGVAVINVGAATETEMKEKKARVEDALHATRAAVEEGIVPGGGVAFLRCLPALEKLKLGGEQDFGVEIIRRALQEPLRKIASNAGVEGAVVINKVREGQGAFGYNARTEVYEDLEKAGVIDPTKVERTALQNAASVASLLLTTEAMIADRPAKKKGKNGGGAGMPDYGGDDMDY
>emb|CAF05634.1 BGC0001053, ---, Putative uncharacterized protein
MGGVEARLDAVADAFEAGDFEAALAGAEGLLADAPELPEALHFRASALVELGRLEEAGKAFGQALKVAPEDLEILLSAADCLVCRAGEDREAVAEGLALCARGRRLAQKADDVEMLYEFLLLEGMGLNQMGECATALVSLDAALGHMPRSLDAQVERGIALFELCRFDEAKAAFEKVLKDAPDDPWAHHYLGLIAERRGDEKEAKRRFDKARALVPEEFPPPVELAEAEFDRAVEDAVKSLPRHAKQYLDNVTIAVEDLPSDEDLLGQDPPLSPSILGVFRGTPVGERSVMNAYELPASIVLYQRNLERFARTREELIEQIGITVMHEVGHLMGLDEDDLWQRGLD
>emb|CAF05635.1 BGC0001053, ---, Putative uncharacterized protein
MDTDKVALFGASGPIGHSIVKALREQGRAYRVVGRSRASLQSQFGADPKAEIATWNPDAPDTIRAAARGIRTLIYMVGVDYWRFQLHPELMRRTVDAAIAEGVERVVLIGTVYPYGRPRTTPVTEDHPREPHTFKGRMRKEQEDILLAADAAGKLRATILRLPDFYGPGIDKSFLHSAFVAAAQGKRAQLIGPIDPPHEYVYVPDVGPTVTALMDAPGAYGRWWNLAGAGVTSQRKLVEEIYAQAGHLAKFMTAGKGMLRLIGLFNPFMREMVEMHYLLTEPVLMDDSALHKLLGSVRKTPYSEGIRQTLEATRASLVSPAPAATGRPHPAP
>emb|CAF05636.1 BGC0001053, ---, Putative uncharacterized protein
MGISERKERQRAELREQILQVAKDMVTREGFGALSMRKLADAVEYAPATLYLHFENRDAIARELCIRGFQDLLEAFEPAASVEEPVERLYRLGEAYVKFGLEQPETYRLIFMEDPKLSTALFRDAPEDGAGPRSFGVLVKVFEDLKAAGRIAEDAEPSKLAEVLWAGVHGIVALRLTCTGFKGSPPEELARLLVSTMVNGLPGLKPVKAARKTR
>emb|CAF05637.1 BGC0001053, ---, Putative uncharacterized protein
MTKWSGKWIGGRTYTATDGSTRWIIRKTVAGVAYNVTLDVRSEAEALAELAAFRRNPAAYRTASQERQDEAQQAQEDAAQAVFLDEDRARRFLQHLKSSGRSDEYLKSTRSYLAAWATALADKDLRAVTGPALKKILATWDTGKKWRIIVFKSFTSFLQDSGELDPMVNPGRFLKVPPARRNHELKGYSIEHVQQLYAALGSQAIRDVLCLQAKTGMHGTEVDRLASGDGKIAVLKDQGEIAATVTFKHKTGKPFTLSLDVQGLAAAQRLQARGSAPDRQTIREAVERVCARTSLEFVHFGAIRHSFATWLVEQGSIYNPKGGGLSLEAVAQALNHSSTRTTALHYVSATVPPMYVVPIRLEHSNDPSELRIARAPAG
>emb|CAF05638.1 BGC0001053, ---, Putative uncharacterized protein
MGHEDSDKALPDSKANEVESSRNEAEWNELPISARDCEDLKKSCLLPSTVRKLGWRTDTDENNRKLLNWPEEWKGDAGGLVLVYPGLNYAKVKPHRPRVLRPKEAQLTLPTATFTDHILRPYTQDEVEGEPAKVKKYEAPFGYAPQIFDTAILCPMLQDEEVPMALIEGEKKAALLAQEGTPALGLPGISMAHDVEARRRSWDDLTDEWVPHPEAASYLAQGRTVFVCGDAPDMDGTNMNVVREVVRIAKGLSARGCDPQIPYVDHDPQHEKSGVDDWVHREMKKLLAAHHHKTEAWARQFLIVQYLASARPALPSALCDWLVEQHEAHGGVKEIEIKRALVWCSVWFSTEHGIFKKWVGTLKRKKVCKPEVIDRLVQALPRVENRFEPRTWVQHWMEKNGVTFVYASDGFQIGGRMFPASEFLSQIEIESTNERTCISVRNLGNAVRLWEADQRRGIVEQYREKLKFREDGRRGDAEEFIRATTGRLDPVDLVVVLHFIWQVKRKLFGKPVKDHLMPIFVGKQRGGKTTAIKSLLQPLGDLVGFPADLQFLTDERQQFRLTRCYGMFFDEMAKAERVASDVLKNRITAERIEYRVLGVQKLQTGTNNATFIGASNKQVKEIVVDPTGMRRFYQLDCLPQMNWTALEQIDFLAMWTSVDEKAESPLLGQLAQVQARQDEIRAKDSVEDFFERRCAQRDQWIKATALYGHYVEDLKYQGRDRMAFSLTKFGERMKELAGEENTGWKRSDGIKYRVTVKRWETEIDGVMESIAAGARMDLAHP
>emb|CAF05639.1 BGC0001053, ---, Putative uncharacterized protein
MTDDSTPTDETQIEAPTPENTSDLKGARPRLRFTIETTTYETLRTLERRGNGEVVLLAERHLPHGLAGLVTIKRLRNPVTFERCQRLIEEVQLSFRLHHPAIAQVHHLKIHADRPHVIAEYVDGPTLDTIISLATMREKPLSAPFALYIAAEVADALHHAHTLRDSENRPLGIIHRDVAPRNIRVARSGEVKVTDFGATYSLMVGREETPGLLLKGDVAYASPEYLNRKPMDGRSDIFSLGLVLMEMLTCKHLFDVEDEKAPNATVDVKTEETPSVPLTQMIALVNRYRPEDVENAMAGLPDALKAIVHKALQRKLSERYATAAEMRDALRAALAAESQPFGRKEASEELARMLSEASVLRDRVELDEEGIFPEGLDADEPTPAPNEE
>emb|CAF05640.1 BGC0001053, ---, Putative uncharacterized protein
MEEKLGAGGFGAVYRARRGGRLYALKLIPLWGLAEWAEREVAILLRLKHSNLVRIRGHGQWPDEAPQSFFIVMDYVEGRRLDVWAREENPSAREVVLKVRGVARGLGAAHRAKVVHRDLKESNVIERTSDGEAVVVDFGAGGYESAPSITGGVLPPGTPEYRAPEAWRFQQEHGDERGHSYQPGPSDDLYSLGVVLYWLLTGRQPFLPDEAAGVEAVLNRAPKPPHVLNPRVPEALSAVCMRLLAKEPEERHPDADALCAELEALLAQADESWDVKLCDAYGPDTATTLAAVPHAGEDELVQWLKKRKARPRRGPRPPHGEGAHEPDSNAVAIQAELPPPVPARPGPMPSPPPAQAGHFKALRVATWMGLLVVLSAGALVIARTLAPSPAPAARHALEPHPSDAVDSPPASPEFDLAPWAPGQEVAAPWMAPEAQEAAAALDSAPTLAAVALPATISEEKASVKMKKNTGVFSEPEPQRFRGGTVGKALGLGVAGCLAMACPGPQVRPTPPPEACPPGAVEAMSRLRIEYDEDVVATFFATAEEGVSRNITVRAGPTTVHLGRPLGNLPARTTLSGRLIIGEDRVYGRLTEARTPKGDRFPVCMQIIENDSIGFKKEINDGSNSASVYPYFDVKAVRRFE
>emb|CAF05641.1 BGC0001053, ---, Putative uncharacterized protein
MSPIVVLLVIALFSGAAAAQSRPAATGLGVRRIEFSAENFEAMTTPEVQISPGVSTTFEFNSALLQEKVAVEGADRFSLVDIGRSTLRLVPSEQVLPGERLRVTVRFLDGAAPVGMAFILVAHPAQAERLVEVWRNQRTVESYQQESKEARAEAQRCHEENERLRAEYAGPGGLAGLLANRVIGKSGVSVKPLDFEKEVRQRPGDAIRILRAWSYRSANRVSVLMDLDYPEAAQRWIAQGASLVSKTGETLSMLPVWQEAPVANARIRRLVVEAEAEPDAAQDTFTLKLWESNGLRTITLSGVTFP
>emb|CAF05642.1 BGC0001053, ---, Putative uncharacterized protein
MTLYELFEADDDRDVPADFPWLLIEIPEEQLRHAALLLNEGEWRPSHISGIWYRVDPERPAQKQQRHVHVAAKKHIKIPTKQASWNRDTTRHDRKTFNAKLGSQGSYQDVAKTALGLPPEAVLEHVVENPAEQQMLLTESTDPQLKTEFYRWLEAQPRRSNFEALVEDAVRLNLPLDLES
>emb|CAF05643.1 BGC0001053, tubA, TubA protein
MALQRRHPLLRAKIVAGTPPRFTSQGVPPIALEVVERKAEESWQQHVEAELDRPFNSDPGPLVRFILVRGEHRSELLCSYDHLIGDAHSGIFALRDLLQVMASQDQHLPELAPRPAYEELIGPMVPGTRLLGAAVRRGSSALLRLSPTLNTLTERLVAPRGMARSSAEGQALYSHRILEPEQLARLLARCREQGSSVHAALGAALLIARAESQGAKKRVTLTLTSALDARERFGVGEDFGLFTTGKTDFFRARGSTPFWELAHRLRSPLQAARKKRSHLRLFRLILEISALTVDISSQPWMERATRLGLHSMLALSNVGRVEIAARYGNLTLEGLGFTGTTAAQFDVVLTAITFAQRLEASFLFNTAHMQREQVEQLASRTWELLAEATR
>emb|CAF05644.1 BGC0001053, ---, Putative uncharacterized protein
MRILTDVFLRKYQRAPGPRERSLAADARSKLWLSVGLTAFLVPAYIEYFCRMLGLPKGELPWKLYDMLRERNEAPDLKQRFQQLEHLPEGSFGREFWKYCHSHGVPLPGHPHALPVHSAVHDFVHLLSGYGISIWEEMLTTAFSLGFMFGPRTRNYDPAQYKSLVPVRLLAEALPIPQLRRAVERGSAMSVDLFGDWDPWKVMELPLEEVKRMYNIQPE
>emb|CAF05645.1 BGC0001053, tubZ, TubZ protein
MNAVRPVMQLKGAGSAMRMTRILGEQELRQIVRATGLHALMDEVISTLEYELEHFDPANTELRKREGFQYQHPHPGVLEWMPVMQVGRHAVIKLVGYNPRSPEELGLPTILSSLSLYDVTTGHLRAVCDGTFPTALRTGAASAVASRLLAREDSRVLGLVGCGAQAVTQAHALSRVFPLGRVLVHDIAPEAMRSFARRVAFLGLEVVAVPLTRVEQEADILCTATSVAVGAGPVVSGRLIKAHLHINAVGSDLPGKTELPLEMLRRALVCPDYLPQAVVEGECQQLEPGEIGPSLFELTRSPEQWRSHRDGLTVFDSTGFSLEDKVVLEVILAHAERLGVGRLLQVESMAEDPKDPYGFLQETATCLKAAPAV
>emb|CAF05646.1 BGC0001053, ---, Putative uncharacterized protein
MAARCRQARGASMTRILLFSGKGGVGKTTASAATAVAAAKRGYRTLVMSFDIAHSLSDSFDLDRKLFDFNEGLPQKVAPNLELQEIDIQHELQRQWSEVYNYMSVLLTSTGVSNMVAEEVAILPGTEDVISLIYLNQYVQQGRYDVIIVDCPPTGESLRFVNITSVLQWYIRRRFNVDRTLVKLARPLASRLTSYDLPEDSYFASLEQLFDRVKGIEGLLTDGNRTTVRLVSSAEKMVIRETQRAYLYFNMYGMTVDQVVVNRLLPDTEYFAQWHKSQSAYLDHIQEYFSPMPVARLPLLEHEVVGLERLEDLAQRLYGDSDPTERYISGQPYQFAKQHEGRYRLQLLMPGADRGDIVLDRQGNDLIIRVGGFRRHVMLPRSVAQLDAVDAVLDKGMLKIDFARP
>emb|CAF05647.1 BGC0001053, tubB, TubB protein
MTLDSRYANRGGGLYEIDGLAIGHSPPPCSIPGGVQLTATATAEHALKALRAKGLATSDEALPAVRHASGEKAPLSSSQRRMWFLEQLEPGNAAQHLLQSHHIQGPLQVEGLRRALGLMVKRHEALRLVVAIGAAGPEQRVRPEWWPELPLSDLSGVAQADRARALAELARVEAAAPFNLQQGPLFRVRLARLAETEHVLLVTLHHLISDGAWSCEVLIKELAMLYGQHVEGSSPELAPLPVQYRDYAGWEASFAPAGEALEAWWRQRLAGVPTVLELPTEGARPLRQTYRAGRVAITVQPRLRQALEDLAHKEGVSLFALLLTAFTTLLHRYSRQEELVVGWPAPQRPRPELHGLIGYFGTPVALRSRLEPHTRVREALRQLDQEVREANAHAALPFERLVSLLDIARSPSRHPLFQVLFDLLPEQPQPTAGGCAFRPWESFTGLVAYDLTLLLEPRGEGLEGALDYSADLFSEARMQRAATQYLHLLEQLVERPHERLSRLALLTPGEHEALLAGHGLGGPVEGAQVLAHHRFEHQVRLTPHHPALCFGPQVLSYEQLNRRANPLAHRLRRLGAGPDTLVGLCVERSLELPVALLAIWKAGAGFLPLDVNQPRERLAFLLGDASCRILLTQEHLLQRLPPTNAALLCLEREAEALEREPQEDAPHEAGLDNLAYVIHTSGSTGTPKGIAMVHRCLANLVAWQLTHERLGGPSRTLQFASLNFDICYQELFTTWAAGGTVVMVTEEVRRDPARLLEVLEQEQVSRLYLPFIALQQLARVADERGAAPRHLRQLITAGEQLQATPELQRLLSRMPECTLHNQYGPSECHVVTSHDLTREPSRWPRLPPVGRPLAHLRVLLLDGEQQLVPPGVAGEVFLGGPALARGYLGRPEQTADRFVPDPFSREPGARLYRTGDLARLREDGALEFLQRMDAQVKIRGYRIEPGEIEVVLCEHPAVHQAHVRPYVDSAGERRLVAYVAARLEDTDGAETEHVERWRAVWDETYGGPSGTAFDLAGWNDSVRGEPLPPEQMREWVETTVERLMELVPRRVLELGCGSGLLLRRLAPRCESYWGTELSPVAVERLREQLQTGGSPLAQRVRLMAQPADDFSGLPEAGFDTVILNSVTQLFPSVDYLLRVVEGALRVLQPGGTLFIGDVQNLRLFELFHASVALEQASADLEAPALLARTRQRMLLDERLYVDPDFFAALATHFPQLGAVRLHLKRGSGRNEMNRFRYDVELQLAPVAKAGPAQELPELDWRHEGLGLERLERMLAERPAGLVLRNVANARTADEAARLALLRTGNSVGRLRALPAVTSWNPEQLWRLAEAADYTCHVTWSAQDEEGRFDALLMARAAGSSRPAAWLTPPPPPPRPWKSYANQPLAASRRRTLVGVLRSHLEHKLPEYMVPSSFVLLDALPLKPTGKLEVAALPPPEPAQAEQTPGHLAPRTPTERRLAELWRRVLGVHRVGVEDNFFQLGGHSLLATRLLSLIRGELGLELPLRVLFEQPTLAAMAGCLEAQSWSTQAPHPPSASIEEGEL
>emb|CAF05648.1 BGC0001053, tubC, TubC protein
MSAGALLAHAASLGVRLWVEGERLRFQAPPGVMTPELQSRLGGARHELIALLRQLQPSSQGGSLLAPVARNGRLALSFAQQRLWFQEQLHPEAPANNLTGAVVFTGPLHVAALLGAVAALVRRHEALRTTLGEEGGVPYSLIGEPWQPALEVEALPGATVGERLEQAREVALAESRRRFALETEPHLRVRLLRLAEQQHVLVLSLHHIAADGVGLQVLEQELAALYGALSAGAEPRLPPLPLQVADLADWQRRWVEGEEYQVQLAYWRRQLAGLTPLEVPGDHPRPRIPSMRGAEVRAPLLSAPQAQVLRALGQGEGATLYMTLLAALGVLLQRWTGQHDMAVGSAAANRNRPGLEGILGFLLNIVLLRLDLRGRPRFRELLRQARRVCVEAYAHQELPFEHLVEALQPGSERGDSSLYRVALAVSDTPWMPGHGLKLEGVQAQPLDFPRGVLDLDLHLWVYDTGEGLTGRLEYAVDLYEEPTARRLLEGFRQVLEAVVEAPDRPVPELPVLGEQERHQVLSGWNRTQRPYPREASVHGLFQQRALQAPRAVAVVYGERSLTYGELAERARGLAQGLVARGVRRGDLVALRLERSPEQVESMLAVLQAGAAYVPLDPSYPVQRQEFMLQDSGARLLVHSGPLPFAPQGCATLDLQAWHPAPSDGGEPLPQCSGEDLAYVIYTSGSTGQPKGVAVCHRAMTRLVCNTDYVQLGPEDRVAQASNASFDAATFEVWGALLNGARLVGLATEEAIQARRLAEVLREQRISVLFVTTALFNHVAREQPQAFSTLRYLLFGGEAVDASSVRRVLKQGAPGHLLHVYGPTENTTFSTAWRVEHLAEQAHTVPMGHPIANSRLHVLDEALQPVPVGAMGEVYLGGDGLALGYWRHPEATAERFVPDPHGLEPGGRLYRTGDLARRQADGAVVFAGRVDRQVKLRGFRVEPAEIESHLCEHSEVSAAVVELRGEGALRRLVAYVVPRAGGRPGAEELRTFLRTRLPEYMLPASFSLLEALPLTPNGKVDRSALPESFEEASREQAPVVPPRGPVEALLVDIWREVLGTQRVSVHDDFFDLGGHSLLATRVVSRLREALQVELPLRTLFEAPQLSALAAQVEVLLGHRQLRPPPLVPAVRPPELPLSFAQQRLWFLQQLAPQSTAYQILDAWHVRGRVDVGALERALEQLVRRHEALRTTFEPGGDGVPRQRIHAPAPVPLRQVDLRSHGIAAREEALRWMREQALRPLELDKGPLLRVSLLRLEEAQSLLFLELHHIVGDGWSLSVWSRELSHLYEAALHGAEPGLAPLPVQYADFALWQRGWLQGPVLREELTWWRERLARLAPLRLPADHARPEVQRFNGATYRFTLPGVRVQALRRLGHEHGATLFMVLLAGFNALLARYTGQTDIAIGAPIANRTRGEVEGLIGFFVNTLVLRTRLEGNPSFLELLRRVRETTLEAYAHQELPFERLVEELQPERQANQNPLVQVLLALQNAPREPLRLAGLEAEHLEYLVATTRFDLELHLWEEEEGLSCIAVYDRALYGAGTVERLVGAWCTLLEGVAELPARRVAELPLVPARELRQVPPPSPAAAIETSIGARFSEVARRQPGATAVTQGGRHLTYAELEERSERLARYLAWLGVRAGDRVGLATERTLERIISLLGILKAGAAYVPLDVRQPARRLSLLVQAAGVRTVIAEEQARTVLSGLGQPLTLVDAAQEPASAQQVPALGPERSLGGDMLAYVLFTSGSTGEPKGVCIPHRAVLRLIHEPSYVQLSPREVMLHYAPLEFDASTFEVWGALLNGARLVLVPPEQQSLESLGQELSTQGVTVLWLTAGLFRLMVEEQLKSLRGVRQLLAGGDVLPMPQVRRLREALPECQLINGYGPTESCTFTCCHRVGSPQELGGSVPIGTPIDLGWVSVVDERLQPVPDGAPGELLVGGPGLAWGYLQHPELTAERFIPDPLSRTPGARVYRTGDLVRRREDGTLEFLGRVDHQLKVRGFRIEPGEVEAAVLTHPAVQSAVVVGREGPGGKELVCYAVPRVESSEQGSQQEQRLVHEWESVFDGHMYREAPVGGEPTFNIVGWKSSYTGQPVAVEEMRDWLRHRVERVRGLRPRRILEVGCGTGLMLFALLPHCERYVGTDFSPAALDYVRRYLPPEHPGRVELLHRTADEWSGVAAGSFDAVLLNSVVQYFPSQEYLRQVLARCVEAVEDGGFVFVGDVRSLPLLESFHASVELERAAPSMPLEAWRERVRRAVLEDNELVVDPALFVALAHQHPRVSHVDIELTRGTHPNEMARFRYNAVLHIGPRTPPPASEVPWVDWSTQGLSLDALRARLRQGPPGPLGVAGIPNARVLPAVRAAEALGSTGSARRVEELRRRLSQPGTGAQDPDPFWQLAESLGYTAAVSWSPGRRDGAFDVLFLPATPGMHPRWLGPTPLNRTPPPASARLSSEPRRASLSLRLGSALRAHLQTHLPDFMVPSRFVVLQSLPLTPNGKVDRAALPVPDSRRLESAPLVPPSNELERVLAQVWKEVLGLEEVSREDNFFDVGGHSLLLAQVCSRLEARLGRRLELVTLFRYSSIAALAEHLQAPQELAAAEAQVQRMATERALLQQQAAQRRRAGSKRGAPNDT
>emb|CAF05649.1 BGC0001053, tubD, TubD protein
MTPSGDEALQSSIALVGMAGRFPGAPDVESFWRNLVAGVESISFFSEEELRQAGVSEQIRRRPEYVPAKGVLEDLELFDAGFFGYSPREASHLDPQQRLLLECSWEALEDAGLRPDQLPGWVGVYVGAGDTSYRFQLLRGHGDPLSGSKDVAGFFGNYPDFLATRVAYKLNLRGPALGIHTACSTSLVSINMACSALRGFECDMALAGGVSLRLPARSGYLYEEGGVASKDGHCRPFDARATGTVTGDGVGVVVLKRLEDALKARDPIHAVIRGWALNNDGASRAGFTAPSVEGQSEVIALAHAAAGISARDITYVEAHGTGTPLGDPIEVAALTRAFRAHTADTAFCTLGAVKSNIGHLDAAAGVAGVIKTVQALRHRLIPPTLHFERPNPALHLEQSPFFVNTQPLPWESPRGPRLAGVSSFGIGGTNAHTLFEEAPPPPASGPTRPNQVLLLSARSTSALEHIAGRLAAHLRRHPDLELADVAFTLQVGRARFPYRRALTCRTLAEAMERLEAPEPRPPEPLAHEGERPPLVMLFPGQGTPLVGTARALHESEPTFRQAVEQCARLLRQTLGLDVREVLFPSAEQEEQARRLAAQTRVAQPALFTLEYALAQTWLGWGLQPQALAGHSLGELVAACLAGVFSLEDALQLVAARGQLMQGCPPGAMLAVPLPEAELAALLGSELCIAAVNGPRACVASGPLPAVEALTAALESRGVSSRRLETSHAFHSASMEACQGPLTTLLRRMRLQAPRLPCVSGLTGRWLTGEEATEPTYWARQLREPVRFSEALETLWSLKEPVLLEVGPGTTLTALARRHPTRPARTQEVASLPVQPDTAVPCIEEAVGELWQAGLELDWSALHAAPRHRAHLPPYPFERQRYWIEPEAAPQPRAQQPTPASLVPPEQPSREALEDWFYVPTWEQAPATSGGGQPLAGPVLAFMDSSGLAEQVLAALWPADSGALLTRVEPAGHYEQLSEHAFRLRPESEEDWDALFQALQSQGRLPRRILHAWALTAEPGPCTPDGEAVLEQGFFSLLRLARALGRHAPERPVQLEVLSSFVHAVGPREPLEPLKATLLGACAVLPLEYPHVQCRTIDVRPGSEPREVLVRSLAAELAAPMGESPVAWRDGQRYVRRATRQRLEASRPLRSLRERGVYLVAGGLGGIGLVLARALAQRARARLALLTHSPFPPREQWEQWLEEAPAHPEPAWRSEADPSERRRTQHRIRCLLELEQLGAEVQVYTADVAEEAAVRSVVEQVHARWGKIHGVLHAAATFDDGVIQLRTHEQSSRALRTKVRGSMVLHEVLASEGLDWFALCSSLASALGSFGQADYCAANAFQDAYAHHLRRQGFTGALALDWGTWRDTGAAMRLVARTRRGGHEKPPTPLTHPLFDCEQREPGGTHWLGLTLRGGEDWVVDEHRLQGVPTLPGVAYLELARAACAQALGAEAVELAELLLLEPLTVPRGESRQVRVVLQPEGQAHALRVESRSEEARGWNEHARGRVRAVPRLAERIQPELLRAACEHEQPVPGEPQEQGPVHAGARWHGLFQWVRRGPRQALAQLALPEPFHGDLERFELHPALMDMATSFAIPGGVPWLAFGYERVLIHGPLPPQVLSHVSLPEESQAGAQQLRLQVRLLDLEGWERVRIDGYLLRPLKPSDASVEPAAPNVEVAVGTPGLLESLGLRRCTRPAPGPRQVEIEVEAAGLNFLDVLGALGMMPALEAEESVLGRECSGRIAAVGEGVSGLRVGDEVLAVAPGCFRSYVLVDESQVVRRPASLGLAEGAAQMVPFATAYFALHTVGRLRRGERILIHAAAGGLGLAAVQLASRTGAEILATAGSEQKREYLRSLGIAHVLDSRSTSFVSEVRERTGGRGVDVVLNSLAGELLLAGLSVLAPHGRFLELGKRDLYADQQVGLRTLARGQTFAAIDFGPHHPDFRAVLEEVATQLTQGQLEPLPTRLFPARQVAEAFSFMARALHIGRVAVSMQGATALPASMTRGSRPAPVAVPPWEDPRLAGGISSEEGAEAFLRALEQGAPQLIISPQDFSSLLRGLGGSQGVREKERLVTGRAAAAEPQALPPSSLEQLIEQVWRKHLGVERVQPTDSFFQLGGDSLLGIQVAADLRRHLGVELPTATLFSHPTLAALAAALRARQGEAAAPTAPAPALVPDPAARFEPFPLTDVQEAYWVGRRSAFELGGVAAHGYFEIESPGLEVERFIQCWRQLLQRHDMLRMVVLPDGRQQVLEQVPEYTPEVVELRGLSPQEAESRRLQLRERMAHQVLRSDRWPLFELVLCRYEGGVRIHMSMDALMLDAWSSAVLRQDFAQLYHEPGRPLEPLAITFRDYVLAERRLREGEAHERARAYWWARLDTLPPPPELPLVKEPSQLEHARFTHREARLEPHRWARLQERARAHGLTPSAACMAAFAEVLARWSRHPRFTLNLTLFQRLPLHPQVDELVGDFTSLVLLEVEAHAASTFAERASRLQAQLWRDLEHGSVSAVQLIRELVRTGRRSPGAIMPVVFTSILSLDARRGPQGSLSFFEGELVYSISQTPQVWLDHGVHEEEGALVLAWDSVEALFPPGMVDDMFHAYQRLLGALAEEEQAWEGELPELLPPAQRELLARYNATQAPRPSGRLEEGFFTQARLHPELPALLAPERTLSYGELARRAQALAARLRELEVQPQELVAIAMHKGWEQATAVLGVLQAAAAYLPLDPEQPPLRLHQLLEEGPARVVLTQSSLLHTVPWPPGVQVIAVDELEPATEAPPLPPRGTPEHLAYVIYTSGSTGKPKGVAIEHRAALNTVVDLNTRFGVGPEDRVLGLSALTFDLSVYDVLGLLGAGGALVLPAAEAEKDPAHWWERLVAGRVTVWNSTPALMLLLVEYAEQRGLKLPAALRLVMLSGDWIPVALPDRIRALGRDVQVVSLGGATEASIWSIAYPIGQVAPQWKSIPYGMPLANQRFHVLDGRLEARPWWVPGELYIGGEGLAREYWRDEPLTATRFIRHPRTGERLYRTGDQGRMLPEGSIEFLGREDLQVKVQGFRVELGEIEAALAQHPALSASVVVARGEPRGVRRLVAYAVPRSGQTPAAGELRRYLAERLPAYMVPSAFVLLESLPRSRNGKIARDQLPEPQQTQGLAAQAAAADPLVERLAALVKEALRLERVEPQDSLLDLGADSVALIRLINRLEAELQFRPRLADIYENPTVQGLATLHQEKTKSQGEGGAPRLTAPRSTLLPAEEWGRFKANRPGLRRFPDGTPEVALPGSGLAPAPEELTALERRRSVRTYSLEPVSHEQLGRLLAPLREWEVQGSRRYLYASAGGLYPVQLYLHLKPGRARGLEPGTWYYDPSTHRLVLLSAGAGLDRRIHDPHQNQAIFDSAAFSLFLIARMGAVEPVYAEHALHFATLEAGLMTQLLDLGAAPSGLGLCHIGDLDFAQARGLFHLEEEHVLLHSLVGGVLPTRGQEAASVPAEGGTEARQLAQLLQQVKTLTPEAARALLEARRGSKGRPHE
>emb|CAF05650.1 BGC0001053, tubE, TubE protein
MSKLHEELESLAPEQRELLAALMKEQGLDEGALLMPVERKPEGLPLSSAQQRMWFLQQLRPTSPFYNVHAALRLTGKLKVECLVHSLNEFVRRHEPLRTVFPSAGGQPLQRILAPAPAALEQRDLSGVPAQEREAEVYRAVEHAALASFDLEREPPCRFLLVRVEPEEHVLVFATHHIAADGWSLGVFVQELCALYTAAVHAEPPALPPLRLQYADFAAWERSRLKGGRERELLEYWQEQLAGLPDLSTLPPERPRPPLSKQEGATFEFALPPHQVQALRSLAQARRTSLFSVLLAAFQWLLARCAGQDDVALGMPIANRNRKELEGLIGCFASTLVLRAKPSASTAFTSWLAQVSEQLHGALEHQEVPFERLVEVLQPRRRMDRHPLFQIFLAMQQHPLRRAELPGLLLSEFPLRSRVARFDLEFHLWESAQGVEGTLIYDVDLYGQEGVAQLVRRYVSLLEAVAADPTRTLGELAGETLAPPVRKQVLALSECPPLPRPSTAPRTLAEALLQTAERFPTATVSFVQAQGSCTAWTLPELVERARRLQAGLRQWGLRPGDSLVLVLGREEETVEALWACVLAGVAPLVLPAPPARAEASPALSRLRHARQLLGGPRVLTRQEMLPDLARQLQVSPTADILGAVEELRATGGEAPLPPGRMDDVALLNLTSGTTGKAKCAMLTHRNLLVRLEATNVVYESQPLERGLVWLQLHNIGALSEYHLRPLCAGMHTFHAPTEEVLAEPLRWLEWLERYGIAQTWAPSFAYSHLLERLRKVEDRRWSLGGVRVLLSAGEQISAPMVEELMRRLAPSGVREDAFVAAWGMTETASGVTYARRPGTPPRMHTLERASLSGPLRHAAPASPTALRLMDVGAPIAGTALRVVDASGELLSEECVGRIQVRGEMISPGYYGDPKASAALLTADGWLETGDLGFLSEGALTITGRAKDLVIIHGTNFSCYEIESAVEQVEGVAPSSAAAAAVRMLEGSREELAVFFVPTEGLAPQPPASLLSRIRQQVLEQVGVRIDHLIPLEPHQLPRTEGGKLRRSELRARFEAGELRAPQPAPVPSPSRPLEQLIASVWAEVLEHQDIAPEASFFDLGGNSILLVRVERALRARLGLELTLMDLFAYPTVHSLADYLEPRAAQLPAQASPPTQAERRRGMRGAALEQRRTRRQAQRDED
>emb|CAF05651.1 BGC0001053, tubF, TubF protein
MSHDTQLEGAVAVVAMAGRFPQAPTLEDYWRIIHEGVDAFTQLTDEQLLASGVGPSLLRQPGYVRRAALLDRMDQFDAAFFGFSPREAEVLDPQHRLFLECAHEALERAGHGSERARGRVGVFASASLNSYYLHSLHGNARLREVLGDFQLAIANDKDFLPTRVSYKLGLRGPSVAVQTACSSSLVAVHLACQSLLNGECALALAGGSSLSVPQAQGYLYQEGGIASPDGYCRPFDAAAAGTNRGNGVGVVLLKLLEEALADGDTIHAVIRGSAVNNDGAHKIGYTAPSVEGQASVISEALEVAAVSADSIGYVEAHGTATALGDPIEVQALTRAFRKHTERRGYCALGSVKANIGHLDAAAGIASLIKAVLVLERRQLPPCPHFTSPNPRIDFERSPFYVSGRGQPWEPVDGPRRAGVSSFGIGGTNVHVVLEEAPPRPAPRRAARPYQLLPLSARTERAREEVEARLREHLRQQPQEPLEEVAHTLQVGRRHMAWRTALVSSSPAQAVELLERRRPEALLRGQSAAQARSVAFLLPGQGSQYVGMGAALHESEAPFREQVDLCAGKLQGVLGLDVRRLLYPGPREREWAQERLRETRVCQPVLFTVEYALARLLEAWGIRPTALLGHSLGEYVAACLAGVFSLEEALEVVAARGQLMGSMPPGGMLAVGLPAQEVEPLLPAALALAAHNSPQACVVAGPTEPLAELRARLEQRGIACTPLAVSHAFHSPMMEPAVAPFVARLRRMHLRPPSLPFISNVTGTWIEAEEATSPEYWGRHLLQPVRFAQGLERLCEGVQPRLLLEVGPGHTLGRLAARQSSGPVQVVSTLGSSREESSEVERLLTAIGRLWVEGAEVDWAGLHRGERRRRAVLPTYPFEHQRYWVETAPQPSPPERPGTPAESPVTSSFYVPGWSRAALPSAAPSRRVGRLLLLAEAHGWSQGLAERLRARGHSVTLVEPGERLERLTPEHWRLPPGRREDFQRLLEDSGELPSRVLHLWLLGSSQSPQERGFYTLLALAQALGAHGTRPAVELTVVTDQLYAVAEGEPIQPLKALLQGPASVLPQELPGCTCRLVDMALPPGGVAEELLERLVAEVESTASERSVAYRGAARWVREFVPVPLPPPEPSQLPLRQRGVYLIVGGLGGVGLALAEHLARRVSARLVLTGRSPTPPRESWSAWLGTPTRLRLSQELEWLRGAAEQIEHQRPLHSLADSPGLEESLRLLCASYLYHFLFPLQAPLRLGEPRAMQALRERLGLQPGFERLFSFMIGTLEQAKLIRVGEGMLEGQVEPAHVPTPRALHERLLEGYPEVSGLLELLEHCVRHYPEVLRGSLPALSVLYPSGRSEEDSARSGVEWSSMGQCVALLRHFLARHAERTQGRTLRILEVGGGSGVVLQALLPLLRHHPVEYHFTDIGPSFVRAMEGVGRRQGLTFLHTSVLDISRPPPEQGHPPGSYDLVIALNVVHATPRVPQSLAHLESLLVPGGHLCLVETVKQQPWVDMIWGLAEGWWSYEDELRTRSPLLEVGDWEHALRDVGFAEVEVLPAAVEQRSRWDNVLLIAQRPGESGLQPVGGRAAMQERIRRLRAIEEAGGEVLPLVADVTDRERMGEVLAEVKRRHGALHGVIHAALVLEDGLMQLKTRESAGRVLASKVEGTLVLDELLRDEPLDFFVLCSSLSALLGALGQADYAAASAFLDAYAHSQRGRTDRRTISMDWDRWLEVGAAMRLGLGLAAGALGLQRTAPGEYTVRWQAERCWWLDEHRLEGRATLPGVAYLELVRAALVQELGEAPVELEQLVLLSLLEAPAGEEVEVRFHLRPEDEGYALEIRSRAGGLANGGWRSHAMGRVRMLPRGSARPTHPLRELEERLGLTQAPREHEPAQGPRELAPALGRRWSSLSWHRAWKGEEGLALIELPEELAEDLRQWPLHPALLDAATGFAPLPPGAWLPLSYGNTRIHGPLPRQLYSHIRRLEPASAQAGVVRLEVRLMDGEGRELLCVEEFVLRRVEVDSLARPQPAGKAPRQAVLPRPGALDSLRLQPLERLPPQEGEVEVQVLAAGLNFKDALLALGALPVELANGAPLALGVECAGIISAVGPGVRGLRVGEAVVAAAAGAFASHVRVPQEQVFPKPAGLSFEQAAMVPVTLFTAWYALEELARLRAGEHVLIHAAATGVGLAGVKLALRRGATVYATAGSEPKRELLRSLGVTLAMDSRAPGFDDQLLQHTQGRGVDVVLNSLSGEFLSRSLGVLARHGRFVELGVRDMLSGGTLPLAPFERGLTFLAAQIDPGMKGYRELMGEALRQIERGELEPLPYTAWPLERVAEALQLVSKGRHVGKVVLTPEEPLSRPPALPSSSRPVQPRAGVAIVGLRSAEGCEAFERILAAGLPQVAVSTRELRARMAEIERLRVSSWEPALPSVPRGSPARTERSKPYVAPRTERERALAALWQDLLGVSEVGLDDDFFELKGDSLLAIQLMGRLRKELEVELPLSSFLARPTLRTLLSAMPAPATDEPASATGAIPAAAPQPSPAVSSEPARKWRHLVPIQPQGESPPFFWAAPLMGTVFPYFTLARCLAPTHPFYALQPPGLQEGQEPMDKVEELAALYVRELRELQPRGPYRLGGWSFGCVVAYEVALQLEAAGEQVALLSLLDFPAPSGQRASLWATARFFSGSVLRGLAPYTLDYLYLAARAPLNPDAASRLSSSLTRGWERLRKGGLVQELLDHAAMARVVPEDSRLLLLREPGIAPMLRLTRAHQRAMLSYRPRGRLRQRIVLFRTSEQAWSFARDLGWGALSASGVDVREAPGDHMTLLRPPHVERVAEQLRALLSSAPLPTRR
>emb|CAF05652.1 BGC0001053, ---, Patatin-like protein
MTIIHGQPGADGARRNGKYRILSLDGGGLRTLLSIGLLKRIDQLRPGFLDQVDLVAGTSAGAISALIIAAAREPAVGLEQARQLWLTHELFHSSLRTRLGAIIGMNALTPSKNMARALTHILGDKTLGDLKRKVVIPAFKLDDENPDENRREWKPRVFHNFPGADFVNPGDRLVDLALRSSSLPIVSPVYQGYVDGGLFANNPTMAAVAQAIYAKAADLRDLLVFSQGAGDMVHYLKGYNENWGWWKWLLNSKLPWALVDIAVAAGVEAIDFQAKRLLPRGNYWREDPRVPSHLGNSVEAQVVTLDQIVEKHDLSEALEWVDSSGWLPKGMHEAASGAQPELSGESGEARS
>emb|CAF05653.1 BGC0001053, ---, Patatin-like protein
MTSGTRKTGGDGARRNDKYRILSLDGGGLRTLLSIGLLKRIDQLRPGFLDQVDLVAGTSAGAISALIIAAAREPAVGLEQARQIWFTPGLFDSPLSNQLGALVGQSALMPSENMARALTHILGDKTLRDLKRKVVIPAFQLDDGDPDEDRRGWRPRIFHNFPGDTFVNLDDYLVDLALRSSSLPIVSPVHQGYVDGGLFANNPTMSAVAQAIYAKAADVRDILVFSLGTGDSVDYLDGYNENWGWRKWLLDPKQPMAFVAATIEAGVEAIDFQAKMLLPRGNYWREDPVVPFNLGNSVEAQIATLDRVVKRHDLSKVLEWVENSGWQPKATQETASGAQREFSGESGEARS
>emb|CAF05654.1 BGC0001053, ---, Putative uncharacterized protein
MGTARRQLRVREPAVSAWCGSPRRGTPFFCAALRARAFLGPPSLSKEQYPVSIRRTTASTRNVTVSAMLDPALGSARDALQVFLEKALRAQFGADWQGTLERDRLAQGRPTSERWDWGSISYRLGHFRSPQATGSGVVTEPIVALARLAKAYRNLFQHEELTDAQVRHAMEGLALLQEALGNKTRAAETRAALEVWAGPPARAAKRPARKAPAAAKRAKPAAKKKAPKAKSARR
>emb|CAF05655.1 BGC0001053, ---, Putative uncharacterized protein
MKFPPASLCFVLPMLSATSVQAQAPETWTEHWFEHNQTVSRVYQDNDVAVYFDSAVNRSITWPNTYLGDVWRYTKRTYGHFGTDSQLYTIFHAGKYSGGHPSTYFDASHDRRNVIDVGSSSPTAWTAGTGNDLDIVTHEVAHIVELASKGVHDSPAFGLWRDSKWAEIFNYDVYLALGRTSDANRWYNLMVNTTDSFPRANTHWFRDWFYPIYKNHGGSSVLNRYFVLLAQYLPKNGSNYARSLNWGEFIHFWSGAAGVNLKTLATSAFGWPAEWEAQFTQAQRDFPFTYTPPGPTAVTVFQDQNYGGYGMALPVGRYTLSALHAWGVRNDDITSLKVASGYKVTLYEHDNFSGASLTKTADDASLVDDSWNDKMSSLIVSASGM
>emb|CAF05656.1 BGC0001053, tubG, TubG protein
MFDATRYLERIGVSAGTPLAALHRAHLEAVPFENLDIHLKRPIRLDEAAFFEKVVLQRRGGFCYELNGLFARLLRTLGYRVTLLSARVASRPDGSAYGPDFDHLALLVEDASGRWLADVGFGECFLEPLRLDERGVQTQDGRGHRLVEDAEGLVVWREAASGDWKAQYVVSLIPRELGDFAAMCHHQQTSPESHFTQRRLCTRTTPDGRITLKEGALVVTSGGARHEQRLPDEAAWRAALTRHFGITLPSGG
>emb|CAF05657.1 BGC0001053, ---, Putative uncharacterized protein
MTTSKVRSGATLGGVTARFSTGEQPAPKKYVDYTVKSGDTFSGIAAKHELSLAALKKLNPQVENINVIHPGQKLHVKVVNAPAPEPKPTPKPPTNKNTSVLPKGIPNTEGMSQAKEYALYSKYVEKYGDAKAKQDLAAGKRVIVGLRVNTPFTRDRPSGGSYDDRLVVMWKDSSGKPHVQEFKANTEPNRRWADDPSQSTKPVGRLVGNKTYHYRKSFNGNFGGNILAPDLRYGNPTVRRDTNRDHRINSKDDVFSGDWGGQGYYFHRGGTTDTYSAGCQTMDQGRFNNFWAALGSQSEFSYVLAQVG
>emb|CAF05658.1 BGC0001053, ---, Putative uncharacterized protein
MTRVEQLRDLETAKQGAALLEAENARLHQRLEALVAENARLKGEDAQAHLHHADETHWLLLDKGPGTKWYAWTVASPDTVFHRIYPSRSGATARTVLGDYEGVVLVDGYAAYQTATKSSADGPCPATLAFCWAHVRRKFFEAQQFAPACKEVLDLIGELYAVEADLPGWYALEGEERQAALAHRLAVRQQKSAPLTERIRDWAHAQRALPGSAFRKALEYMLNLWAGLTVFLTQPQVPLDNNHVERQLRDMVIGRKNLKTARLRGEAPGHYLRRPALAAIENPGTVTLPKAQS
>emb|CAF05659.1 BGC0001053, ---, Putative uncharacterized protein
MGNPCPGPLEFPMRGSLQSFSLAMVFLVGLLAGRPSSAHESLRERIDAFVRAEQKRMNVPGVAVAVVSHGRVIVAKGYGFSNLEHQVPVTPDTLFQSGSLGKQFTAMAVMLQVEAGRISLSDSITKYFPDAPSTWAPITIRHLLTHTSGLSDGLLDLRKDYTDEEFAQFLYTLPLDFPAGLRWNYSNAGYVLLGLLVNRVAGTSYVNVLGEQVFKPTRMKTARGISEADIVPNRAAGYRLLDGVVKNQEWVSPSLNTTADGSLYFSLKDMLAWDDAVDDRAILTNGSWRDILSPVKLSSGASYPYGFGWFIEERNGQLVHQHAGAWQGFKTAYYRFTGDALSIIVLLNLAEPNPAAIANGIAAIVNPALAVPPLAPIPDLEPEVTARLATLLEQARAGALNPAEFAYVPGWFFTEAAPYYQSLLQSLGPSGPLVLAKREMRGDDRVYTYLVQAGSTMLRYRVALIPDGRVSAFALSPN
>emb|CAF05660.1 BGC0001053, proC, Pyrroline-5-carboxylate reductase, EC:1.5.1.2
MGRGLQPLPPDAPHPRPARCEGRRWQGLGAHGQPHLRPRRGESGPGRCRDGSHREGTHPPQSRSYLAMTADSMDATVPSRRPALGFIGGGVMAEALIGAVTGGGLAAPGTLLVGEVDEERRRVLREQYGVEVTADNLAAADAELVVLAVKPQHLGVVLQQLRGQLREDTIVVSIIAGARLQTLCEGLEHPLVVRAMPNTPARVRKAATFWIPSAGLSEPALVRVRSLLGALGTEVEVADEAGVEMATGLAGPMPAFVYFLIEAFIDAGVALGLPRDQATLATVESMRGSLELLHRSQESPAALRKQVTSPGGATLAGLKVFESAGVRDAMDAAVRAVHARAQELGRLPLAPLEPGKEG
