# Supplementary material for: Assessing in silico the recruitment and functional spectrum of bacterial enzymes from secondary metabolism
Source: BMC Evol Biol. 2017 Jan 26;17:36. doi: 10.1186/s12862-017-0886-2 (PMC5270213; doi:10.1186/s12862-017-0886-2)
Supplement: Additional file 5: — 1005 multiple Fasta files (one per BGC that comprises enzymes) containing the sequences of the data set enzymes SM*. The BGC are named according to MIBiG nomenclature. (ZIP 6333 kb) [file 12862_2017_886_MOESM5_ESM.zip › BGC1054.fa]

>emb|CBJ89758.1 BGC0001054, xcnN, Fatty acid desaturase involved in xenocoumacin synthesis
MSLSEISSSNKFNISRKVIASLRELRKLDNYHWAIALSKDYLVIITAIYLSVGISFWFYPLSLFMIGSTQRAFTNILHYSSHHVLAKNKFINYIGGTFLSGHLVFHLLNTYKDPHVRYHHAHLGNPEKDPDLKFHIDSGLYDFNQNDKEFFIQNILLTISGYRTLKFIHYVIKDAIKSRKNKNKVESQIENKIEKKKAGDNNESIAFLIYWIVILSVIIYFGFFMYFILLWIVPLFTVTVAIGWIIGIAEHYPLPASEKEALLLTRNTKGVWWERFLFGRHYDNYHLVHHLYPGIPHWNIQKAHIYLLNDPNYQKWDDLWGGIFIRQHPHQETMLSYASKYRKFRKYNQKGSFAKHLLSI
>emb|CBJ89759.1 BGC0001054, xcnM, Saccharopine dehydrogenase involved in xenocoumacin synthesis
MKKLSVLLVGGYGVVGHQVALILNQYAPHLELIIAGRDINKAGELAKSLQNAQGIVFDIEKICLPDDLNVDIILSTVNDPQDNLFYFANKHGIAYVDIARWTERLQITLSKAVMMQNTSSMIFASSWMASVVSALANDMTKSFKNVTSIDISILAFSQDKAGPDSFDYLDRLAIPFIVKQSDRYQKVLPFSDERIVSFGDNGKYKVFRMDMPEQFTLPLMTNAKTVATRIGYNNHKANDILAFVIKSGIWKLISGDLFKKLRKKIFYHPGSGDQHQIRIDVHGVDENGHQRHHILHIKDPKGQSHLTATGAAALIMQLAEHIQDHQPNIFMVGEAFLSVQKLKDLLQSEGIPLDEENEILK
>emb|CBJ89760.1 BGC0001054, xcnL, Polyketide synthase involved in xenocoumacin synthesis
MNKKESQADYKISQKLTGLEIAIVGVSCQFPNSPTVESFWQNCLEGNDCITRFSDETLAENGVPENEYKSQNYVNAKGVIENPLKFDAEFFQYNKREAELLEPQIRHLHQCSFDALGSAGIAPSVYKGKIGCYLAASAQLQWQMAAYEESKQDAVGLFSAFSLIEKDFAATRLAYKLGLTGPAVALQTACSSSLTAVHMAARALLLGECQMALVAAAALTLPNQQGYLYLDGMIESPDGMCRPFDEHANGTVGGEGIGAIVLQPLRQALEEKRPIIALIKGSAINNDGARKVGYTAPSIEGQTDVIRSAITVSKVDPKSISYIEAHGTATKLGDPIEMAALKNIFDDCPAGSIAIGSAKSILGHLDSAAGIAGLIKTALMLKNKMLCANKYFNAPNPKLKLESSPFYINTQSQEWHSQSIRRAGVSSFGIGGTNAHVILEEMSYQTEQAETPEQLTLLPLSAKNEASLSMMENELLKFLSEKQYKLSDIAYTLQQGREHFDYRSVLVCSGDQENHTLSDFVRAKVKYSDKKMVFLYPGQGTQYPGMTYALYQQESVFRENCQACLSLLPEDSQQKLYDFFVNESEQKNVSNEITQLAIFIVEYAMTFLFQSKGFKPFALFGHSLGEYVAATISGVFSLSDALYLVSQRAKLIETMSPGVMLSVSLSAERIGNYLNEELEIAAINGRESVVISGNAMNVDKLESSLQNDNIYCRRLKTSHAFHSRAIDEIQAEYADSLNSVNFDQPNIPIISNLTGVWHSVESIRASEYWLSHQRNAVDFLKGLETLSEFNDLVFIEMGPGNTLSSFVHKYYQNESENKPLIINMIKHPNLTDDDHEYFYCQLGKIWCSTEGVEWENINQPAGRLIHMPVYQFAKTEYTKLRDKLVSGLNINSDSQQENKNKLYSPSWQRELYYQPGEETKCQHVFILCTQTNNSYYLDLSKALWPDSKVIFIDNSAEIKSLTSLSDSTFILIPENELPENDPIEYYLQWVEGLRIILNQLELQVARFVLFTPEIENVLGYEQPNPAISLLKGLVQSISHEYQRHQTMQIDFSGNAVSDHRLNSLIRGLVGSDKRGFEKYRHVAIRCGQLWVPEFKVLSGNSLHQVKQDHELQIGDLVFISGGLGGIGLTLAESLAIQYRARLVLSSRSKFPARSEWDSIKQDPTQMETRRKIEAIEKIEQFGGEVHLHSVDVSCKKDLHALLQSLESELGPFSMVIHAAGSDAGALIAQPNLALHQDIMAAKVCGVNNLLSYFSDKNLHTMLLCSSLLAYYGAYGQSAYVAANAYLEAIADNHHYPFRICSISWDRWLEVGMAAKNRLDTNKTVGLTNREGQDVFLQILTHYPNRFSVSVLPIKERMEENDFLRLENKDHISNTEIAYTEDLIKKVIIDVWEHQLGLSKLDEHISFFDLGATSLDIVQANERLKEKLNIDIPIAMMFTYSSVVKLWSALQNMMNEFSGNIHKNKEVLNQNNRRNLAKNRINRRLRNS
>emb|CBJ89761.1 BGC0001054, xcnK, Non-ribosomal peptide synthase involved in xenocoumacin synthesis, EC:5.1.1.11
MNVKDELNTNIDKVYFWKKVINEYEPSEFEKSLIPNHDGVNIQNISFSREASKNLLFMANSSDKRLSLLLLSLFGFAESVMQRNKNSLILTTNYLDGDEFPKILCVPAKYEPEQTLVGLIKTVSKSIHDLLQYKLASFQDVCDQPKFFTSCVLLKNCQAVNKEIYDLSVSQLFFEHDNEIISCEIHSPYSVNYYNELIKMVELLVQQVRSEETLSTLKLSENSGQYTDPLLPEIEHHFTIHSLFAEKAKIHPLRIAVTDENSSLNYIELDKLSSSFASQLLSQGIKQYDAVGIHMNRSCAAIVAMLAVLKIGAKYCPFDINWPVERKKYVKDTADIQYLIISDETAYEIENCQNIVYAPLELNTDIDAGEAFHITSEDSAYIIFTSGSTGAPKGVEVSHSAVINLVLGLHDRVYQRYQDQAPLNVAMMSALSFDASVQQLYPALLLGHTLHIVPESVRRDGKSVVEFWHKRAINIADCTPTHLRMIRTQFAEDSIHFSVNHLMIGGELLEKHNWHNFAKCWASVPNASNAYGPTECCVQSSSFEFNENSDIQTPTIPIGFPMPGEEIILIDDGLRQLPQGAVGEIAIAGKGLAKGYINKPALTAERFIIINGKRYYRTGDLAQYSGENGLIYLGRSDSQVKINGYRIELGEIEVITQKSVYEQVNESELNSAAVCDVFVMVNSQDADNKILVAYLYTNIAFDQEILKSALAEHLPSYMIPHYFIKVEEFPQNNSGKIDVSRLPDPRSMVRNSELKPCSSELEVNILSLWADVLKINKENISVYDNFFDLGGSSYTLLQLSIKLNEFFNKEIEVVELFQHTTIERQANFIGSDEKIEENNLFEDHQLEKFDKVIGMFN
>emb|CBJ89762.1 BGC0001054, xcnJ, Uncharacterized protein
MKYVIIWTLVFHDKWNALTRNERKKLQNTSLPEILEKYHSTISLRTIDTEGFTAEFQDFVIIETENLSDYYCMLQDMRNTLVFSEKYLSISKVFMGIENAHEIYDDN
>emb|CBJ89763.1 BGC0001054, xcnI, Thioesterase involved in xenocoumacin synthesis, EC:3.1.2.14
MLDKINLNEPVNAKLRLYLFHHAGGSHMLYRTWQRELPDWIEFIAIELPGRGLSFGETCLESIEEIIDKLLPVIKTDKPFAFFGHSMGALIAYELALKLQTRCIHPLWIGLSAFKPAHIKKKELVKRYMMEDEPFLDYLKTLGDTKELTEDKQALQIMLAIIRKDFKVIDNCVMSESQINNKTAVSLFYAKDDPEVTYEMMKEWSRYILGQCTIYGFQGGHFYLQKYKNDVIKKIESEINEII
>emb|CBJ89764.1 BGC0001054, xcnH, Polyketide synthase involved in xenocoumacin synthesis
MTNSFDIAIVGMACNFPDATTPQMFWQNLISGKESIRKFTHEELIKNGYKEEEINDPNFVPAKAILKDYKSFDNNVFGYLKDEVDKMDPQCRLLHECCWHALEDAAYVPGETRDRVGLFAGTSFNLPWISNQLKQKLTPAEIFDVVNWSLPESVITRIAYRLGLNGPVMSVHTACSTSLVAIHTACQSILSGDCDLALAGGVSISLPQESGYTYQKGMIRSADGHCRPFDADSGGTVGGNGVGILLLKLLDRALEDNDHIHAIIKGTSVNNDGQRKVGFTAPSIEGQIEVISNAQMLAGVEPEDISYIECHGTATEIGDPIEVTALARVFQHSQHTCWLGAVKSNIGHLDEAAGIAGIIKTVMSLKNKQFAPTLHYKKPNDKLYLDETPFKVVDRPMEWAVPEGKKRMAGVSSFGIGGTNAHIVLAEADRQENIPDDESPNVFLISAETPEALQNNQQNLLKVLKDSESYRLNDVAYVLQEGRKHLRYRKAFMGSTYQELCSALERATTNPIKAKDAEQNIVFMFPGQGAQYTNMALSLYENHSLFRSIVDSGLLLASEYLGESLRDKWFDHGNSDYLSQTQYAQPTIFIIEYALAHCLIDNGIKPSVLIGYSFGELVAATIADVFTLEDALKFVVRRGQLMQSLPTGAMLSIPLPASEVLSLCPEHIVIAIDNKDSCVVSSDEKSIEEFSQILKKKRILTTPIKSKHAAHSSAMAEINKELLQILSGFTLSAPKTAIMSSVTGKILSETEVKSIQYWAEQAERTVCFVQGIENILNSSKHYVLLEVGVGRDLVNLVRRYTLPENAQAIIQLLPEDNKAATQPYLFWSGLGKIWQQGIKIQWDKVRPSSDCKRISLPGYAFDRSIYWPENANFLHLFSGNNESVEAGQTPVIKNENMSDWFYQSVWQQDVLKYSKQNKHAKTALLFRLGERSEQSTLYEQGLIKHYHKIIQVNIGAQCELEVGILSTLRALHVEDYENLFKFLNKNEVPIEEIIIDCTGGNLAVNEQLASALYLIKSHRSFCHVNKLTDITLLVQNAREVCNEPDIDPRAAAMLAVSTVIRQEFHEVNCRAIDVGNPDDCSAEILMREIEAGGNKTVIYRNNRRWTEAFLSYSPFMKDNISCLKKEGVYLLIGGRGFIGHTFSQYLATEYHAHLVISSRSKYEYAGDQQWQSVAEAAADLEFVQVDASDRVAMEKLINDMMAKYGCIDGIFYLAGLTDDASFRSISETEMEYIDSHLVSKQKGIMVLEQVLEPVDYDFCLVISSLAPILGGVGFYAYAAASAYLDAFVSQHNRKSPKTWALINWDGWELAEKDKINEKVGSSLSHLLVTKNEGTSLLEDVLKYQERQAVVISTADINARIAQWSAPSVHDNEAEMQHEDYSVRPDLDVEYVVPNSEIEAELVSIWQDFLRIKPIGLKDDFFELGGNSLKAITLLSRIHKNCKIDVSLTHFFKNPTIEDIVMLCGSQPESEYQMILPAEVQDNYPLSSGQRRLYLQQIFDKNSVAYNETAAFNIIGKLDKDKFNNTLQLLFKRHDSLRTSFVLSDGEPRQKCNNDIELNIDYLKLDSSNMNDDEINVKVNSLIKPFNLNEPPLIRVTLLEVREEHYIFFLDLHHIISDGLSQDIFVRDFLSIYQDEELKPLEIQYKDYTVWQQKMLNDSRILKQKEFWLSNLKDLPEFKLPTDYVRINEVGNTGGWISFAIDKALSDQLDALAEQENITKFMLFISSYALLLKDISGQDEFAVGTPILGRPQSELQDIIGMFVNLLPITFKCENELSFNHFVKNVAETTITSFENANFQFEDMVKELNIKPRLNRTPIFDTVFSYMNIGMADFILPEVKFSRYEINQKNTRFDITFFVKENPEGYEFNIEYKKNLFKEETINYFKQRYLTLLNSIVACPDTEIKQMLSMDNEGNHSGTAEDDLFDFNF
>emb|CBJ89765.1 BGC0001054, xcnG, Beta-lactamase class C involved in xenocoumacin synthesis
MKIRLLLAFFSMLFMTMSFAKNESTDHAELKEQLLEYMDVGKIPGLSLMFIDKQNNTHLITLGKQNETPGENVKPETLFELGSTSKAFTGLIAAKLLEEGKIKPETTVSSVLPELSFCYEDKPVEVSFIQLLHHSSGVPFSSVDFIYGGSGHDSLAQMIKNIGRINLEDNPDTRYSYATINYDIAARMMEVVTQQPYSELLQDYVLTPLKMNDTSIDPAVRNKATGYQISYLAPRPYDAPFFISNIPAGYIQTNVTDMEKWLRFLIEDNDSPLSQYKKRILEPNTKLPTNEGENVHYALGWSINNNKIYHTGMNPNFSSFVGFNTQSHVAVVVMANVNSNVPFTIGEQILQQLSAGNGLIKLTSANDIELFDTFDRLFLIVSAFLSLFSIWVAFRICRNIVNKDKRPLSAIKKFTVIILAFFCCSLIFLCFFFPAILLNMSWDSLIIWMPMSFILMLTLLMSTLVMSLINLLIIFFKHISYAKNQSPSL
>emb|CBJ89766.1 BGC0001054, xcnF, Polyketide synthase involved in xenocoumacin synthesis, EC:2.3.1.94
MVNNVTGLEVAIVGMAGQFPGADNVHDFWEMLCDGKEGISRFTQETLENNGISPEEYLNEDYVPAKGIINKPYHFAADYFAINHPDAEKMDPQTRLMIETCWQALNHAGIDAKDYPGEIGVYAGAGNQWSWFNTLNTEFNSSAEQFHVATLNDSAFCSRISYLLNLRGPSVTIQTACSTSLVAVHTACQALQAGECDIALAGGVSVTHPHQAGYRYQEGMINSIDGKTRVFDEQAGGTVFSNGVGVVTLKRLTDAIEDNDRIYAVIKGSAINNDGNDKISFTAPSALGQEKVIRAALNVSEIDPASISYIETHGTGTVLGDPIEIAALDAIFHGQQSCAIGSVKSNVGHCDTAAGVISLIKLSLCVYFKTLVPSINFEKANKKLALEKTPFHVNTQTKPWVTQNNTPINAGVSAFGVGGTNAHLVLQEFSERTESVSAEHLNYQELPNRIEFKPAIKKETASAFNEEQDNEEQEVSVDFAEKIDINAILKEILNVLTAYFPNKNISKDDNFFDVGASSLDIVQLHEKINAHYAIKLSINDLYRYTTCQKISEKIYDVINEMPRKTTRKLKKVASGKTSNRIKTTHHDYPENAIAVVGISGRFPGSHNVREYWKNILSGKEGISFFTDDELIDAGIPEYIFKNKHYVRAKGIVENALDFDKTAFGYTMREAQYMDPQFRLLHEITWEVLDDAGYGNPKYRPVTGLFASSGSNYEWLDRVKEEVKDTTEQFSIGLLNDREFLTTRIAYKLNLTGPAVTVQSACSSSALAITLACQSLRVNQCDLALAGGVSITVPVKSGYMYVNGMVNSADGHCKPFSEDASGTVFSDGIGMVALKRLEDAIENNDHIYGVIAGYGVNNDGYEKAGFTAPSANGQAACIKQSLAMAGISANDVGYLEAHGTATLVGDDIELEGVKSALSVADDNPSICHIGSVKSNLGHTDSAAGVAGFIKTLLTVKHKKIPPTCHTEKNDHGLLQGTRFRLINAATDWDNNNDIRTAGLSSFGIGGTNVHITIQSILEQISSEQDRPELITLSSKSKAGLIKTAETLGQFLNADTHTKSLSDIAYTLQIGRGEHEYRTSFVIDNVKELKNALLHVKETNNIAEISFDQTPGIVFMFPGQGAQYINMARDLYNELGIFRTLLDECHEYLFERFGINLLALLYDEKNQDSIEKLRNTQFTQPIIFAISYSLAKSLEELGVEAKAMIGHSIGEYVAAAMAGVMTLDEALELVAVRGLIMQECEPGAMLSVSAGREEIEPYLTDEVTLATVNSSTACVIAGPQTEVEKVQLVLADKNYRTRLLETSHAFHTAMMRPAVGKFKQALKKIKWRKPNKAYISNVTGQWITAKQANSIDYWVAHLCETVEFHQGIMTCLEQPDLNAFIEVGPGRTLSTFVKQIIGTNTDISVINVMRHPLEEENDRAYLLKLLGQLWMKGYAINWSVIYQDVKPGRVSLPGYQFISEKMGPGNLPAGSNQAEKITETRIQKNTISDWLYGEIWQDALLPDKSNQSEVKTALCFVPNMEWCEPLSRHLNVDEKSIRFVLSGDDYTSVNNVITLAAGEVSHFEKLFHELKENQLQPDSVIFAWPLSGHRDLKNTWFSAITLLQAWATIGNMGDFRLLLVNTEQPESGMLKGLVKVITQEVSKCHPRLVQINTTESIENTCEILTEELLATDGRFIVCRTDGRCSEQVYERLNVEPQKKHSLLKQQGTYLITGGLGDLGLLFAEYLLKEYQATVILSGRRELPDRHEWQQATQSDLSTTNLLQQLNKLADLGRGNVVYYPANVADKSAMQRLLQTIDEQHGVLNGIICAAGVTEGDSFQGINRITLDACSPQIETKVEAYKILAELTEHQPLDFCLLCSSIASMLGGLSFSAYSSVSAFADAFARQQNQQGKPWISINWDGWVFERNDSGDALGSSLSQLLIEPDEGIQILERVLQSPLRGQIIVSTGDLNQRFEQWVGSHLKAFDINKISKSHRKTISKDQITETIISVWKDFLKITQINREDNFFELGANSLDLVQVNKRLTDALDIDISVVDMFSYPTSELLADYITSQYGTVSTNDSQYEQPDHSDESAYVAEYLVKPDTVFDKHIAIVGMAGKFPGAEDIYEFWDNLCYGKESISIMSKEELIESGIDSDLLDDPNYVRAKGIMPHSGEFDAEFFGYTPYEARQMDPQVRAMHICSWQALQDAGISPKNNKLKIGLYTAASGNLPWLAQAMATAEGSAGQYSAMVVADKDYMSTSVSYKLNLSGPSMVISTACSSSLVAVNEAIKSLRTGECDVALAGGVSITLPIKAGYLFEEGMIYSKDGKCRPFDIQANGTVFSDGVGVVVLKPLKQAIADKDNIYATIIGSGINNDGGMKVGYTAPSTKGQVDVIQAALRDANVSSESIHFVETHGTGTNLGDPIEFNALKQAFSTDKKSYCRIGSVKSNIGHLNFASGVTGLIKAALSIKNKVLPPTLHFARPNKEMDIANSPFMVNNQYTELHDNKYPIRAGVSSFGLGGTNVHLVLEEYRADQNKLSGKNANNRLPLILSAPDEKSLQSYKKQLKQVIQSDNQKLNISDFTYSLMQRETMASQFIAVVNNRDELINALSSTEKDNINLSRGIKRKVVFLFPGQGSQYIAMGQDLYKNNMLFKQWCDKGFVIAKDYCTTDLKALLINGSQEQPIYETEFVQPLLFIIEYALAQVLQSYDITPDAMIGHSLGEYVAATLAGVFSYEDAIKIICIRGRYMQSTETAAMLSVMASSDKVKEILPENLDIALDNSSELCVVAGSDEAMTQFEEICHTESIKTKRLEIKRAFHTRYMDPVLEEYGQALKGITLKKPQIDFISNVTGEWVDHKRVTESDYWVDHIRQPVRFRQSIATALENEHCLFIEVGPGRGLSTLVQNHSDYNANHACLSWQGHKTKGMSHHHELIEKLAMIALYGIRVNWQQEINEQQPELIHLPPTPIRGKEYPTDIKRLQALFSGNPTSVVEETEKEEKINTNPISRGKVPESAIDQLGAIWKLILGIDKIENSDDFISLGGSSLSAVQVIAKAKEINLPININMLLSGKTLLEINQLLGNENNIEYKTQRWTFNEKFSPEFYPEYASCLYSAVREKLKHEHQLDCSDALMLVSDGSPLLGIVLQQCEKETQLSHQEVNFGHILGWPALDDSYSFSYAKKFFDDYESYRHYCEKELSLGHVVIVTGSDYYLPFSPSYGLSEAEYIERPLFQDIVLDDEVIPHAFVLVGKTDSGYQVYDGSFQYFGEITEQEFEKTVIGFRGLDFMQSHEVFKKSRPYLVITVNCDGDFPDSEAQQKIILNNLINDFRKEEEIKYPENEFSCYIGLAAIEKLIETPALLTNSAVADLEEIFVRWRDQISSLKRFLMIARSASAIQLESSFSLIQEKMEDLIVSCKDHDNDGNKVNCLTQIKSGLDSVINIISE
>emb|CBJ89767.1 BGC0001054, xcnE, Acyl-CoA dehydrogenase involved in xenocoumacin synthesis, EC:1.3.8.1
MERYEIHPLVDVAKNFSDNILRPSAGLIDHQGKVPDEIITEMATLGLLGAILPKEYGGQGIDPLSYGYLTEEIGKGCNSTRALLTVHTSLVGETIVKLGSQIQKEKYLPAMARGEKIACFALSEPEAGSDANAIKTRYEVTENGFRINGNKKWITYSGIADLFLIFAKCEEKVSAFIVEFGVEGLTRKPMSGLMASRGAYLSELNFDNVEIPKESLVGREGEGFSFVANTALYFGRYSIAWAGVAIAHAAMEEMVTYARKRKQFGQKIAQHQLIQGIIADSATAFYAAKAACEKIGHMRNQGDHNAIMETNIAKYNSSAVAMLVANNAVQVLGGNGLSNKYPVERLYREAKVLEIIEGTNQIQQMLISQHALRGFYRKGSVIE
>emb|CBJ89768.1 BGC0001054, xcnD, Putative acyl carrier protein potentially involved in xenocoumacin synthesis
MKDLETIAKEIREFIENNISVFDDEVELLDDTNIFTSGLVNSLFAMRLLCFIEEKCAVTIPDEYIERENFVSINAMLNLINKIRG
>emb|CBJ89769.1 BGC0001054, xcnC, Methoxymalonate biosynthesis protein involved in xenocoumacin synthesis, EC:3.1.3.48
MDDLTNNQVNSEIPVKCIIWDLDNTLWDGVLSEGDDIKLKPGIEKIIDQLDKMGVLQSIASRNEASDALDMLEKFNLKHYFIYPQIHWGAKSSSIENIQESLNIAADTFIFIDDQPLERDEVNAKFPEVTCIDALEYQSILHLPRIANMEISDDAKLRRQRYQEDILRKEEEEEFVGTSEEFLSQLDMKFYIAKAKSEDLLRAEELTQRTNQLNSTGITYSRERLNELINSDEYGVFVFELIDKYGSYGKIGLALVQYKGEVDYIKLLLMSCRTLSRGVGSIALNYIMQQAKAKAHKLYAEFKRTPRNRQMFVTYQFAGFKETEKLADETIIFEHELENVPDFPYYVDVIINN
>emb|CBJ89770.1 BGC0001054, xcnB, 3-hydroxyacyl-CoA dehydrogenase involved in xenocoumacin synthesis, EC:1.1.1.157
MKISIIGAGVMGLDTAITCAAYGHNISLIDISSDVLANLDSRMSREFRSYRMLKPEFNALNLAELKNRIQFDSSYKAVEGSDWIIENVTEDWSIKQKVYAAITPYIKPETYVTANTSCISITKIASVLPFPQNVLGLHFMNPVPIKKCVEVIQGFHTSEQTLIDAKKFLQGIGKNPVVVEDFPGFVSNRLSHLFMNEAAFLVQDHVASPQDVDRIFKEGYGHAMGPLETADLIGLDTVVNSLHVLYESYQDPKYRCCPLLKKMVEAGHLGRKSGKGFFNYTNSEY
>emb|CBJ89771.1 BGC0001054, xcnA, Non-ribosomal peptide synthase involved in Xenocoumacin synthesis
MKKTIFELSRSQQAVFKMEAFHLTGCPFYLGVAVRLNGSIPLDGLVRAAETVRDSMDIFHIGFETDDVAMSDLATHWHGIRRLTSHSEVIQVDFSNYPDSKQAFESWSDRQMLIKEDLSLTPVRIFAVHFQQGQTGWFIKAHHAAMDGEGFSVLIEHLMKALEKEEPNTEPLLFSVHAEGEQNYENSRRRQRDEIYWRSIFSDSLINGQESDGPESSHANKISCRYPMGDYRTLTPRSKRVHYKLSKTHNDTLRQFKKSGGSIFRLFFAAVAYTQMVIEDGNGALLQAPMLNRWSSEEKRSAAMAVAPVLIPVFRETGEGVVDCYHALKQRLQKAVAHSRYAPGARWSEFASQDWKRITPAFGVSYQTGIFRKEVLGAEVSIEHMQAVEALFATIHIHDRFEEGDFKLEGDFRRIWSLEQCHEFLRIVTDYAMEAAFAILKQQEAEQQKAEQQETEQKPLIKNRQDTDSWKASSTTPIGVHLYHAFECYADNLLFKQAADVVTYRQGLQWINPFRLKLRDRFNGHDTHGPVFIVGRRTPEITLAYLACLIENITVVPACPTMPVARLSAIARNSGASLCIYTEADSSIAERLNLPLLSISLGKADLGKTDLDKTGFEIASSSENGTEPTHDNPAYILYTSGSTGEPKGVVISPVALANYALAAKEAYAAETPFNAPLFTSFGFDLTQTTLLVPVLSGGFIQAHEQDIRDNPELLQILLADESLTGVKCTPSHLSLMIENSPARSNPLTFIVGGESLSTSLVKKALSYFPAGSKVINEYGPTETTVGCCICSVSGEESDLDGNDKINTAVMPIGQALGKAEMAVKDSWGQTMPRGFKGEIWIGGPVLADGYLNNAVQTTEKFVHSVDGLSRWYRTGDLGLQDEQGVFHCLGRIDDEFKVRGYRIHPAEIEKAVEDVLVSLDGNDNDSWKLKALKLVVDERDGVEKYETIVLCSSQPIPHDDPEFQRRLKAKLPDAWMPTLYCAVQPWPINANGKVDTAALAVAAKAKLMESGSSLFSLVNELGQKVAGSYQLPVWLNEEFLKPIWPQSVDFTTSFLEQGGDSIKAIRLVALLTREGIRISASELLTLNSLGSVLEKACIAQLEKDTTDSVISEKTEANWVRHLPSISWFRQQGFKYSNRLQQGMVLELKPALCAEEINAAISVVKARHRIFSLRANQALTEFYFEPSKPDSDTLTEGETLVPGEQLADRLNQLQSRVSLETQPSVHTVVFDAVSQKNYLIWVCHHLICDVHSWIFLLDELDQAIRQIGSRHDTAKEATEEQGAFLWGKWLSEHVSGTDSAPCGDTTHYPAAVPVTLALSICSRDFKSIEQRFKAERSQLIVAALMEVMQDNGILPSQPVVLLENHGRLFSEAGIPTAWNAEMASAVGWFTGFNQLTLDVPVEPSAPCSQTAFLRILKSGLSEDKQSWEAQLGLNNTGKRPLICINDIGFGLDGSRTWSHFSLDQTLSGGFRHPDEKSTADFDILIRDCLESGDVLVELQLGMPDADSDKAHHYLAQLNEKLLAWCDSQNDVSRDPQVEHHLEQPLIPADFPLCQLAQSEFDCLIKGVNAVSDNNYLEELLEATPQANGLLFHALKDGNSAYHIGVAFSVKVDADEKTLLEVWQQIQQSQPALRSIFVWEGIRIPHQIIYALPRIPFEYVRVDAITPHLSCRQRCLDWLAHSKATPFELNKEVFRLVGFHDVNAGTLSLAFSFHHILMDGWSSSLLISLWLQGLRQQKIVPLDARNYSQQLWQGLSSEALIHSREYWQDVFQHLPNGEVSATTKLLAEPLFRADEQDEVARKTNERLCVNSLWREERKVAIESLCHRAGVTPASFIYLCWALTLAKFTFQKTIALGCTFSGRGRALTQGVDRQPLGLFINTVPLILTLEGQWNTEVALRSVFQALQQAQQYEKTPPLLIREEAGINDELYDSIVVFDNYPIDASLKDAGSGAFLTDLYSEETTHFGLTLTVSGMEQWRVELSTGEMFKGALDSVKTAFNAFESLAEDLISNTTDTLIEDLFLKLNAKEPEETSLSMGEINEYIPDINSRLQEIYQRLDGYPQEISLIDGQHKISNHELLKAMSAVQERLRLSGFIPGDRVAVHLEKGVLSTQAILAILFSGGSYCYINPKDPLQRKKKLLDLANCNIVLSGTAFNQELGAGTNYLLLDIEENILQPAEEQPIVWLNRQPEDEFYFIFTSGTTGTPKGISIRNESVANLLDWFIQETALTAADRVLGLTDLNFDPSVEDLFASFVVGATLIYPSPDVLLERQAFINVVQSESITLINFIPGAISQLIQDAPFFPSMRLWIFGGEELPKRLRDDLLRQGYAVSNHYGPSETTVDCLSAKQSLATGVAVGWPIQNVIAYCADIFGKPLPANVRGELWVGGRAVARGYTTNPVETAKYFVKPKYLAQYSQHPFYRTGDMVTFSAETGFRYLGRIDDQIKVNGVRIEPRELERVVETLDTVKASCLLPATTSKGKRQWHLFVDSTEQPALLEPRVREHIRRNFPDTWLPSLIVVVDGFKRTITGKIDRQSLQEHAAQKLLAKPVEDHLLLADPAAVKVRAIWQEVLENERVGTETNFFEAGGNSIKIITLQSLLQQAFNREIRVITLFEHPTIASFTNWIKQGQLSCGQVSETELTSTSDKVSSQAHLQRSFQSGKSRLADRRRKSTGN
