# Supplementary material for: Assessing in silico the recruitment and functional spectrum of bacterial enzymes from secondary metabolism
Source: BMC Evol Biol. 2017 Jan 26;17:36. doi: 10.1186/s12862-017-0886-2 (PMC5270213; doi:10.1186/s12862-017-0886-2)
Supplement: Additional file 5: — 1005 multiple Fasta files (one per BGC that comprises enzymes) containing the sequences of the data set enzymes SM*. The BGC are named according to MIBiG nomenclature. (ZIP 6333 kb) [file 12862_2017_886_MOESM5_ESM.zip › BGC1056.fa]

>emb|CCM44321.1 BGC0001056, zmn1, Uncharacterized protein
MLSIPSVLISNRHSILLKDDVRLLLTALEGVEGDFLVNMEPACRQILACLNHEMARAERVSNEVFSIFDDYFGITRTSDRPLDVYISSGIHCALLFSEEIKVSETALRIDEQERLLQGIHEALLIGVDYLSTSERHGRERI
>emb|CCM44322.1 BGC0001056, zmn2, Uncharacterized protein
MTSPELIRWKVGHKIFTLFIQAALLALHNVEAYFLQGNRHEGILSLRHAANMMRMSALAMKYSADFQKGKYESIIRPSMPERFSGLGSMDHAYLIKVMARIKKNKERMQAFFGEEYDDFVASVQQAYDAHIFVCERFVENQNSLRSANLHPAAEVLTEFKIKRLSFIQPK
>emb|CCM44323.1 BGC0001056, zmn3, Putative pyridoxal-dependent decarboxylase
MFNQEELALLARQLSALEASFSLLPDYEENEALAPMEAVLSELSSRMADNYPYFHPFYLGQMLKPPHPIARLAYSLCLYINPNNHALDGGRATSAMEKEAVAEIARMFGWSEHLGHLTSGGTFANLEALWIAKMLRPGTTVAASELAHYTHERISQVLDMRFEKIPCDAAGRMDLVELETRLQQGNIGTLVVTLGTTAAGTLDPLDAILALKRKYHFRVHVDAAYGGYFSLCEGLSVASRSAFEAMAQADSIVVDPHKHGMQPYGCGCVLFKDPGVGIHYKHDSPYTYFSSDELHLGEISLECSRAGASAGALWATQKLLPLVAGGTFAAALQSSRDAAMSLFQWLEEEAGCVTVLEPALDIVLWFVAGASAQASSALSQRVFEKAAEMNLHLALAHVPKKLLRDKIAPDSAFWDAESVLCLRVCLMKPAHIAWLPQIKTHLRVAMNEVVRIPAEKA
>emb|CCM44324.1 BGC0001056, zmn4, Uncharacterized protein
MTADLQERFAYSVLDETHAERTIACLCTVFSAQEPLGKAIGISSDELTPFVTDLVHHSIKTQLSWVAIEKTSSRLVGVRILTDFHNDFIPGDYESQKLNTIFAFLDSLYEFQHSDEENESKPLLHCWMTAVLPAFQRQGILRSLYRAASLSAIEKGFRFGISEVTSPYNLAFLESDVTVKKLNTLHYTKYQKDGVFPFSLAEDSELCVLCRYPLVVR
>emb|CCM44325.1 BGC0001056, zmn5, Putative 4'-phosphopantetheinyl transferase
MFTFETTFIASAFIRQQSTGFVTDVPAVTACLVEFDSCGYHNALFAQLSIPLPGVLASAVAKRRADYLSGRYAARQLLMNAGCRDAVAVGPDRAPVWPAGWCGSISHTGKWAIAVLSPQRYRINPGVDIERLQPEVMREIATTFTTPDERALLAKSRLPYETALLITFSAKESLFKALFPQVQHMFGFEAAGLCELNPQQNAFTLQLTRRLAPRLPAGYRVRGRYLLRDSEVITLILAPAAH
>emb|CCM44326.1 BGC0001056, zmn6, Putative HlyD family secretion protein
MKNVLRLCLLAMSLALSLSGCDDTPIAAAATATPSPWAAVAKGYISIEGGLISIDAPRPGIIKEILVEEGAVVKKGQLLARIEDNEALDALNIKIKQQIEAVRDLEWAQQKLTIATREFNRLAKLNTTVISAQEHDNAADQMVLQQRELAMKKATLETANAGVKAAELEVEKYLVVAPADGRIVKRDAKPGEGASTLNVTRLFMLAPNAPRIVRAELEDVFVNAVQPGQHAEVTLENNDKRIYKAQVLRLSEVFGARQPTDDPNVNQDTRVIECVLTLDAPQIRIGQRVLVRILPADKPDATAREG
>emb|CCM44327.1 BGC0001056, zmn7, Putative ABC transporter ATP-binding protein
MKKTATILAEQISHGFTVGKIVQPVIRNIDLSIFNGELTLIIGPSGSGKSTLLAILSGLLRPDSGRVQVNDATLTTMSRHELEYFRLMNCGFVFQGFNLFAAMTALDNVILPLVYGAKVPKKEAARRASEALDLVGLSQRKTLRPTELSGGEKQRVAIARALVKDPPFLFADEPTSALDKHNGQTVVDLLHNIAREKGYTVLAVSHDSRLIDHADRVITIEDGHITDDTRPIPERSCTL
>emb|CCM44328.1 BGC0001056, zmn8, Putative ABC transporter membrane protein
MTQAHYLVRNSRPMFSLARAILIYEWRRFLPAVLAVAFAGLLVLIQFGLLLGMFSAVSVYIDRSSADLWVGFPGTQSVDQPRSIPEKVENQLRMDPDVIDVERYTWTLADWKRPTGGRISATLIGINPKAESMTFSRLLNPQLRQLLRVPGNLLVDESDLDKLGVKVGDYTELQGKRVHVAGTVRGMRSMGGANVISSLTTARTIDKSLLNNDVDYFLVKIKDPTQAEAVRDRLQPHGSFRHYQIWTTEEFSIQSVAYWLFESGAGGGFLFSSVLGFIVGVVITSQTLMAAIVSALREYATLRALGVSSGSLRAVVLEQSFWIGVVGLCIAALVSVLIAAGAELFYVTFTIPLVAAAGILLLVMIITLLSGLSALRALNRAEPFTLLR
>emb|CCM44329.1 BGC0001056, zmn9, Uncharacterized protein
MTHISTYNRLSGAAFMNVAIRSALDCLIIGGIFFYVNPSGGFTSVGIFLALFPLVAIISISGEVVYDLLKGYATEDYAVHRRTSEKISPAGWGETLWGRIAGCAVLLALIIVPPLYWLLQAFSPEGKTLTGWVLGAVCLVVIAACCLTLRIVGDRIIDWYVGRLAMPQQEASKEASDRFMVFNYFLPWAVIAAIIAGLLSWGYFSPRSEQAPAYIDVAEMAFSCGGTAYIIALWIAYITQKQATIDIRAHLLRFEDDDTLDEGTMYFLIHAWSGCIIVAIFIISRFFSWASFTPLQVTLIDALVAALSAIVGALGGLLRARTSLLTQGIKK
>emb|CCM44330.1 BGC0001056, zmn10, Putative polyketide-type polyunsaturated fatty acid synthase
MSETYLTHGQKTHGDIAIVGMASHFPDASNLHEFWENITNKCDSLTDISSMSDAAYWRKEDFYDPDATAADKTYGYKAGFVPAIEFDPVAFKIPPAIMDSISTAQLFSLYMARQVMQDAGLADKKDAQVDRDRIGVILGGGGNGNTSFSLAARQQAPYLREIMIKSGLSAEVADDVIARAHELYLEWNEDSFPGFLGNVACGRIASYFDLGGTSYMVDAACASSLAAIKAAIGELNSGSCDAVLTGGVNLENSAFSFLCFSKTPALSKSNRSRPFDRDSDGIMLGDGVGLLVLKRLEDAELAGDRIYAVIKSLEASSDGRAKSIFAPRYEGQIKALKRAYASAGILPGDIQLIEAHGTGTASGDGTELKSLRAVFDEYRLPAHSIAVGSVKSQIGHTRCAAGAASMIKVALALHHKVLPPSINVQQPMEALSVEDSPFYLNSETRPWLRPLDDSPRRAALSAFGFGGTNFHAILEEYEQDAHGAYRLNESTYTLLFNGDNAGQLLQRCESALESFSTGSAARALRQHLAAQDINTLEPHQARLLLVATSAEHAGQLLQTAVKQLRNNQDKGWEHPQGIYFQPKGKDLSGKVVALFPGQGSQYVNMGREVAIDYPEMRQALETLDKFAADVRGHGLSDIVYPTPAFSDAERDAQRERLTDTANAQPAIGAVSAGYYAILKSNGFTPDFVAGHSYGEVTALWAAGALCDADFYRASLARGMAAASAVAQNEGDGGAMLAAALTVEACEKLLVRYPDIVLANDNSPAQVVLGGATARIHALYDELKAGDVQCRILPVSAAFHTPFLQAACAPFLESLSSIRFDTTHCTAFSSASAAPWPADTATYAETLAQQMIMPVRFRETIEALYQRGGRLFVEIGPKGVLGKLVADILKGREHTLISLNTGDSGDDRLQLARAQARLLAEGVKLNALDRYVRPAPEQDDLTGRLSCRLNGGFYLSEKNQRRRQHALREGDTEVVESFIRARQGAALPAAPVPAAAKAQPAVAPLPAAAVSPLFQSTKSNTSEALHKRDQAMEQINQRVESNDNTPLNGVLQAQQVMSQLHQQFQTNQKEYIQLLDSLLNKQYALLENFRDHHNLPTILASLGQSVQLLDKNLELYHSNHERYFSTQQSLFQPGQAPMSAAPRALNTPVQAYPQPAVVSVSPVAAPVHPVAAPVSLSAPRPSVPEMPAVAKAPSAPAPSTPAPQAAKPAASPMSPDVEAQLSRFASITEAEITARLVTIVSDRTGYPQDMIDANMDLEADLGIDSIKRLEIFGAMFDAFSADAGIYHDASKNKDLETFDIEALSNVHKMSLFFKEMIDEIIADIRRKQGLDAGEETPDSASSKDFFTEDNQRESEAELPADALRASEDIGGDAKLRTLGFVTSTVDVAEVESAKKSSTESQQYVAPAVQSATEETVSVKPHTQRFSVTSQPLPTPDCDTQTFAVKRHWLIVDEGKTFIDDVTKQLTQRGQTVSVLALHSAAAKNKKQGKTQHVYSLAHPNEATLDTAITEIEQARGALDGVIWLQATREKVKKVTDVFSANGYRSLETAFLLAKRLQESLNRGEQHPGWFFVVTRGDGQLSLSRAGGLSAMLPAGISGLTKSLNIEWKTAFCRTLDIDAGLKSGEAVSILLEELQDARRDMAEVGRSAQGERMTLALSAAPTANEETPPDVSERDVLVVTGGARGITAKCVIELAQRSQAHFILLGRTDIDAPLPAWAQGTATVAERKAAAIAQLQSEGVQPTPVKIDAMLSGLLHSDEINATLHQIAQAGGEAIYRHCDITDAQQVATVLNEAQQVVGPITGIIHGAGNLADKRIEKKTLGDLRSVFDVKVRGLENLCRALDITGLRHVMLFSSVSGFFGNAGQTDYAMANETLNKFAWLPLQTEGQPTVRAINWGPWDGGMVNDTLKRAYDTHNMVIIPLETGTELFVREFTDAAHPQVIIGGDNYRAKRRLTALAEGYEVTRLLQPQNNPFLQHHVINDNPVLPATAAIAWMTRVCEERFPGYQLLRVSHFTVLKGIVFDGSEAERYRVSMTPHAGDRPDDDHLAVDLIISSQQEMKHYQATLLLALQGREAQFAELHGDLDVAIPLAVPLYGDMTQGAQLFHGNAFRGIQQVVHIDEQSLILKCRLPSLAAREQGQFPANSFNLFINDVGLQLPLLWLMQQSDKAGLPAAIGAIEQYSPLDFDQTFYASMRITSQTATLLLADITLHDKLGNVYSRFEKVKFTVSTTLRSLFTCADAALEKKEHR
>emb|CCM44331.1 BGC0001056, zmn11, Putative polyunsaturated fatty acid synthase
MENIAIVGLGCLFPGADSTEKYWENLIQCRDCASPLSAAETGIDPAVYYHPVAGTADKIGYNRNGHIRDFHFDTSGYALPAQELETLDNLFKWTLHAAAQALNDSGYREQPQTLAKTGLLIGNIGMPTHSGKRLMSRFYHQMLTPYLRQLLGRDDFAFDRVWPEETLSDLNLITGGHNATVAAQALGLQGPSYALDAACSSAFYAIKMASDYLASGKADMMLAGAVCHADHIYIDHGFNVLQAFPQQGQSIPFDRTSEGLKAGEGAGVIAMKRYADAIRDNDKIYGVIEAVGLSNDAGSRHMLVPDSNGQQLALTRAYGKAEPDIDYLECHATGTPVGDQIELAAMEAFFAQAPTRPLLGANKGINGHMLTASGMGSLFKVILAMQHNIIPPTPGVQQLVNTPAGQLGLEDVVREARPWPQRERQKRAGINAFGFGGVNAHLVLSEDHPALRAALPQAAEPLKAEPLALIGIGVHAADTEDTLSLDRTFREGWQHQRPLPATRWLGVERQQDLLATRGIEQIPQGAWIETFEFDCKRFRLPPNVVGPHLLSHLFLLPVAERAFIDAGYALDGTRRNLAVIVAGGVDYSCLRYQARNEISWQLEQSLRSQGIALSEEDLQALQNVVKDSLFPAPYPEGITGGIGNVVASRLAAHLHLNGPAFSLYSEENAAFKAIELAQFLLARHEVEGVLIASCSFGGALENVLWDHQSVQANQTPGDGGSVVVVRREQDAQQAGTPIYAVIDGLAVGHELSPALAYTASRQGIADSASRALQAAGCSAADVDYLELYSGARPGEMETELAALAGVYATPERQVPVTVGTLKAHYGHLAAAAGLLGIVKCALQLSQRYLPAVPAFNQHSSLAKQADGRFRLPQQTQEWVQPRGALRRAAVNHIGIDRACSHLLLREPLSGPRAQPAAANSAARGGLTVTVYTGREKPLGEFIVNADTLARFAPRSPTQTPAGNSLANNMALHHLTRHAQTHLHYLHVQQNYYHLIRQLLAGQGPVAEPLFNEQQVIELTDGLVSNVLGQDYAGVDQYPVRTRMPSPPYLFVSRITALSAKKDRLEPCFIEWEYDIAPDAWFLVDGKTPPFVALESSHAMIVAFTVIGCDHLFKGQLCYRAVDSQTTVYSEMPRAGEVLRGRVNITSFVRAGGVALIAYEYFCYVGDRLVFKLVANSGFFGKREIANARQIDTTGYFARAVQARPFTPPLRCERREFDDAALDALIRGDVAACFGPHYAGHAAGTLCAPDARMLNRVTSIDPCGGAWGLGEAMGEVDIDPDHWVFRAHFKNDPVMPGTFLVEGCEQLVKFFLYYLGLNASPDLVAHTLCHHQYSAKFRGEVKCERDVLRYRLTCKSIDARWRPDGKTPDAIALVFIVEILYRGSVIGLCDNLGAGYTHRLSQDASALTALQTQEVSS
>emb|CCM44332.1 BGC0001056, zmn12, Putative pfaD family protein
MSPRFSVNHSGGKRPFDALPLVAGSAALYDLGQALQVVQSGDEAHLCALGEALPSAEAKPIGTLPAVTEAELGDGSFCRDYGVRMAYYAGAMANGIHSEAMAIALGQQKILGIFGAGGLDIPRIAQAIATLRQHLPDGPFGINLLHNPGNPAWEMACVQLCLEHQVTIVEASAYINLSPALVCYRACGLTRGRDGTIARRNRIIAKVSRREVAQCFLRPAPENILKKLLADNLINAEQAELARQVPMADDITVEGDSGGHTDQGTLACIFRSVVQLRDDIERESGHRHRVRIGAAGGIGTPHAVRAAFALGAAYVVTGSINQACVEAGTSDTAKQMLGRVRIGDVAIAPSADMFEMGAKVQVLKQGSMYPVRAQKLYALYKQYEGLAALPADDVAQLEKQIFRQPLANVWQETVAYFQRCGRPEVIEKALQQPKKQMALVFQWYLGQSSRWAIQGEAGREMDYQIWCGSAMGAMNEWLQGTPLEDPAQRHVAELAHLLMSGAAWLTRTALLELMHIALPDTLGRYSPFNLTVGSESQPARQSLSILSSSCKQTENAQNMDASTKLSLDVSKNFYKKCWDLLPGGTHYNFGDPERPLVIPFNRGRNSRVWDLDGNEHLDLFCKFGALFVGHHNEAYNAALMDYMGKVTSVDTCDLEVEVCETLVKHIPSAEMVRFCLSGTEAVQNALRLARGFTGKNRFIRFHGHYHGNADNIMGWRKKQDLSYPVPEQFKGDLLDTWGRATGAIADQSFMLPWNDIEVLTATIERYHDEIAAVLMEPICINGGGIFPREGYLEKAKALCEKYNIVLIFDEIITGVRLGLGGAQQLLGVTPHLSTFGKALGGGSMPISAIVGRRDIMNLYTRGKVIHAGTFNGYPLGLAAIKATFSLIEQDPGCYERMAGFTRQISNIFVKAAESVELPLVVQGMPTALVYHSQNSPVDRSEGYSDKVKFCDIIIREISKRYGIQFSPLSRIYANMLMSQDDVQFFEERIYDAMANARKIIDITFKEGVDA
>emb|CCM44333.1 BGC0001056, zmn13, Putative 3-oxoacyl-ACP reductase
MSHQVAVVTGAAGGFGTAIARVLLDIGYQVAAADVSAERLTQLAERLGHPEGLHTFVMDVTQEESIAQAAREIEARLGAALTVLVNNAGVIERSFCLSERGLSGAARVLNVNLLGTFNCTAVFSRYMARLKYGRIINIASIAGIWGAAGGSAYAASKAGVISATESWGRELGPLNISVTAVAPGICKTEMLAQFVDPHMIDTPEEEKIVRSIVPVGRWGTPEDVAEVVGFLASCKTNYLNTTVIPLDGGMRVGTL
>emb|CCM44334.1 BGC0001056, zmn14, Putative thioester reductase
MVNVNQQVKNILLTGATGVLGGRILLEILQSTDACVYCLVRAASPQQALERLEQLLYTYDPERRSREHLWRVIPLIGDITQPRLGLDQADYQELAMGIDRVIHCAANVSLVASYGKIAPVNVGGTQNLIALCLLGNVPLLYTSSFSIVGDKLYQDGFTLQETDLDVGQSFNDMDYERSKFEAEQAVHEAGKRGLRWVITRPGNIWGDSVSGRYPLVETRVKGIYYEMIKALVETGMTFSSREDFDITPVDYVARASLCAIVDIDSFQGRTLNLTHPNPITYDDIVDFLRQYGYRISTLINADYFDALTENRLWLQGKPYRSTFTDLLALFYCGSEISEKARYATQHTRQQLSHAGITCVPCDRALLFRYFDYLVESGFIAAPGQQGPAAEIREIVRQGGFLEQLYDADLR
>emb|CCM44335.1 BGC0001056, zmn15, Putative carbon-nitrogen hydrolase
MTDQDLRVTLVQSDIIWEDAERNRRRMAEHIAKAEASDIIILPEMFTTGFSMAPRGIAETMQGPGIAWMQERASHSGSALVGSMIITEEGRFYNRLLFVTPDGGIAHYDKKHLFSFAEEDREYTAGEAQLVVKHRGWRIAPFICYDLRFPLWSRNADARYDVALYIASWPEKRAAHWQALLTARAIENQSYVIGVNRVGEDGNRLRYNGHSMLIDPLGEVLIDEVEVESVRNATLSREHLLGVREQLPFLRDADAFALI
>emb|CCM44336.1 BGC0001056, zmn16, Putative nonribosomal peptide synthetase
MSVSAVFEQSVNRDPQQVAISQGETRVTYQQLLQRVTALSAALRRQPGSPFTLVLLEEGAALVTAALAIMHAGQAFVPLSPTLPRQRLETLLAQFPDARLISTSHGLASVRHLTDRRNVVEVDELGVPALSTGEPLPLAPTRTQPLAYVYFTSGSTGIPKAVLGRSDSLLHFIEWESRELAITPDDRVSMLTSQMFDPFLRDMLLPLLNGATLCIPPSREVIHSPAALLAWMQAQRITVTHQIPSLLQVLLEYPDAAQRLHALRYVLLAGEMLKGSLVARFYHNGPANAQLINLYGPTETTLAKLFYRVTPADAACAGVPVGRPIPGASISVIDESGNPVADGESGEVIIITPWMSAGYRQPAASDAFFTDERGTKMYRTGDVGRLTATGDLELLGRNDFQLKINGQRVETAEIETLLERHPAVRQAAVVAFAQPQQLVAFITLKSELNQASTELRDYLAASLPAALLPTDFSILELFPRLPNGKLDRKALPQPAPRRSAPLTAAQQPHAGEEQKLAAIWQRLLPVNAVGRDDDFFALGGNSLLAMRMIACVRAELDRELEFAALLAQPTLAGCTQALRQAEQDSVQTQSSVTLSDEQQGMWLIQQQAPESPVWQLAYRAEWQGPLNIELLQQALNQALRRHDALRTRFIPDQDGVTAQIAEQVVVDIDRQDFGAQGSDARGAAEGWLTQLATRPFNLAQAPLLRIACAQVQPHRTLIALVCHHIIADAESVALLWRQMLADYGRLLAGKTLTPVAATACQTAHARRQQQRSAGPRGEALRAWWRQQLAGPLPLLQLPYDFPVPAVRSYCGGRIPFHLSQATAGALAALAVRHGVTPYVALLTAYTAFMARYTRQQDLTIGTPISSRHALDNEQAFGLLFNVVALRQTVDLHHPFSRLMRQVAAGFIAAVAHQDLPFGQVLTALEETRHPGISPLFQTLFVWQQKPDAATRLGQSSVSALQAVDRGSATYELTLEMWPDETGIAGQFEYADDRFLPDTIARMAANFTIFVERCIADSEEAVGRLPLLSEAERRQIWQWNQTAQPFSSDIGIHQMFERQVARTPDAPALEFLDEVLSYRELDARANQLAHWLIAQGVGVDVAVGLCIERSLSLVIGFLAILKAGGVYVPIDPDYPQERSDYVIADSGLQLMLTQAQFVDRFTRAAQHITLFTVEALEPQLNGLPTLAPAPRAGADNIAYIIYTSGSTGQPKGVPIRHRGVCNLAETEVALLDMQPPGRVLQFASFSFDTSVWEIVMTLCSGCTLLMAPRLSLLPGPDLLEQLEQRRVSHVTLPASALAALPEAPLPDLRVLIVAGEACGLDLLQKWGKTRRFINSYGPTETTVSATNAELTPADSRVHIGRPVHNTQVWILDEFHEPLPVGVVGELCIGGVGVSQGYLNQPALTADRFIADPFSATPEARLYRTGDLACYRSDGNIDYLGRIDNQVKIRGYRVELGEIETALRRHPAVADAVTLVREDYLAASAVVAYVLPHAGQQPDRAQLHAWLAATLPEFMCPACYVLMTAFPRLPNNKIDRKRFPTPQPDAVANAPGEAPKGRAEQAIAAVWSRVLGIEGIGRDDSFFALGGHSLLAARAVALLAAEHQLHLRVSDIFTRRTPRQLALSAGETQADSALCRQPALKEAPLSFAQQRIWFLEQLHPDGNSYITGEIKTFTAPAVTIERLSAALDALFRHFPLLNTRLRADGAVPCQYWSEAPVEFTAEGVDDDAWHACVQQRAAELMSEPFTLLAAPLYRLCFIHSPQGQSALIFCVHHLLVDEHTLSLIDRSLTLLIDDPQAACTAPAVSYLQYATWERSTSHQEGLDWWREVFLTPPPVIALPQRPQPDETDWRAAYQTLTLPLPLTEALRQLARQQDTTLFTLLLSTFQLLLQRYSGENDLTIGLPVSLRDSDTLQNLPGLLLNTLAFRQTLDTSQPFATFLAASEAALREALTHKETPFEQVVNAVLPAEGRATSPLFRIMFVYNASPDERREGAEARLSSQALNAPDAKFDLTLFVQETATQLTLNIEYRPSLYSAEAIDALAASYGRLLASVSRRPQLPACRLDMLSEAERRHLLDTLSAGPRRAAAPLLQQAFERQARATPQATALAWGERQMSYQQLNQQANQLAHLLAGLDVGPGARVAVLLPRSPALVCAILATVKSGAAWVPVDIAYPAERIRYMLDDARVARVITTREQALRLELTEQQTMLLTPEMTTDGDVGMADPAQGAVADDPAYVLYTSGTTGAPKGVVIPHRALANYLQHAYDNYDCAQGRGNTLHASISFDATLTSLFLPLLSGKTLFILPDEEDVPALVSAWKQLSGMTMAKITPSHLELLSQQIPPAAAGHAATLVIGGENLAGAAVRFWREHAPQVSVVNEYGPTETTVGCCVYALAAGECAVSGAVPIGRPIANMRIFLLDEHRQLTPPGGAGEIYIGGAGVALGYFNRPELTASRFIDDPFAAEPGERLYRTGDLARWLPDGNLLYLGRRDNQVKLRGHRIELEEVEAQLVACEGVSQAAAGIRQVNGRPHLVAYVALAKGAAALDGVRQQIAHRLPEIMRPTQWLLLPSIPLTGNGKIDRAWLAAQPLPVTVALCFRAAESETERQLAAIWQKVLGGETPGMDDDFFALGGDSILSLQIVFLAREAGLRVQARMLFDYPTIASLASVVEPLASAPAQARPAMQAYKLLPAQRWFFALGAEKAHHYNQSYLWRLDAQVNLPQLERALRGVLQQHEGLRARFSAADAPATIAALTDAPLLRETCLGAPHDDEAAVIAWAGARQSQLDIAQGPVFSADVIRAASADYLLLSVHHLVVDGVSWRIIISDLSRAYQALARGEALPCEPATASLAEWGAWLQQVVDPVSAADEHRYWETQRHAGAAIPVDSGMRALPGRTGEMRKVQITLDRAATQALVRQTGRAYHTHVGDLLLAALAQTLSEWTGSRRLRIDFEGHGRDDAPDAPDVSRTVGWFTAIYPILLQLPSTGSWGDLIQDVKEAQRRVPHGGVGYGMLYDAAAQAAEVCFNYLGQFDGDFHQPPLSGVADLLMAHRYAPENRRGWALEVDSYIDEGELVIVWSYNPNSWRAETIAAQTDAMKKHLDALIAHCQAQARTTWTPSDFPLAGLSRASLLQLQQRHSQIVDIYPLTPTQEGMLYHSLADGDARLYHEQICFDLARGVDLARLQQAWAQVIAACPALRTTFDLNAEAGPLQLVHQQMPDAWRVVDYRSPQEEDIAALWRADREQGFDLHQGPLFRITVLLAQDSVQMLFSHHHAILDGWSVTLLLAQVAAAYHQTPPLPSAPAFRHYIQWLRRSRAGSQAHWQQRLAGLSAATPLPAAYPGRTPSRQRQRQDFQLDAALSAQLARFGRRHRLTISTLVQGAWALLLQRYSGSTESLFGVTLSGRHADLSGIERMVGLLIGTVPMRASVQPDVRVVDWLHALQRQQLENERFSDISLAELKHSCGLAGWPTLFDTLVVFENYPQQENNGLFSFAAAQESTNYPLTLVASFGAALSGALVYDDGLYSPHTAGQLTQHLLHILQQWIDVDDRRLSEISLLDASGNAALLKGLQGPVLPLPEGGVYALFAQRAAAMGDHIAVIEGELSLTYDRLRQRAEQISARLHQRGLRAGDRVALFLPRGVEYVAAMLAASRIGLCYVPIDAASPAERVRYLLSDSQCPLTLTQQTLAGALPSDQPLLLVDEASPDLPLPPEVSQGNSLAYILYTSGSTGRPKGVMIEHRSLVNYLLDACRRYQLRAGMQSLFHSSVSFDATLTSLWLPLLTGGTLVAIPGEGDLQAMARHLSTSSAEQLLKITPVHLALLQEQLDHAAKRRVSALVVGGEALNCETVQRWLREAPDTRIYNEYGPTETVVGCCVHLADAARDRQGAMAIGLPIANTRLLVLNEDRSPTLPGAEGELYIAGAGLARGYWNRPDLTEEKFITLDLAGETVRAYRTGDRVGLMPNGELMYFGRCDRQLKVRGYRIEPGEIEAQLMRHPQVLQSAVALLPGRSQEDAQLAAWVVPQQAGMESEALRAFLALTLPGYMIPGAIVVLPALPLTSNGKVDYGALPLPVRPQHTELLAPATPLESAIQATWGEILRCGPVSCDQNFFALGGHSLHALRVAARLENQLNVRVSLTDLLNHQTVRQLAAVLAQRTTPISEERAITRVSRRQERPL
>emb|CCM44337.1 BGC0001056, zmn17, Putative nonribosomal peptide synthetase
MHNPEYDKPQFTGGDMQENHFQFRASLAQKRLWLHEQLGHDSAIYHISTLLELEGELDETALQQSVNDLVARHESFRTDFVWQDEALFQRCHDTMTLPLEKVDWVAADEAALQAQLNAASERPFNLQQAPLSRFVLFRRGACHHMLLIVLHHIISDGWSAGIISRELASCYNARRQGLAADLPPLDIQYIDYSEWQHQQQEGDDVARSLDWWREKLRNLEPIDLPCDRPRPNRLSLRGKTRFFSLPPALAQTLGERARARNSTLYSLLLSAFSLILHRYSGQRDLAIGSPVSGRGRLELEGVVGFFVNTLVYRIQIDPEESFTALQQSVFRTVVEALEHQRVSFDRLVETLNPTRDLSYSPLFQVMFSFDESGQQGWTFDGLQVKPHSLAGEQAKFDLTLSMESRGRQLQGAFEYSSDLFDDATIAQLEADFLFLLGEVAQDDTQRLESYPCITARDLHSERPHTHPVSQALHQRFEYQAQRYPDAVAIGTGGGRGLTYQQLNARANQLAHYLLLGMQDRPAQGGGLVGICMDRDEALPIAILAVLKAGMAYLPIDSGHGAERVRFYVEDAGVRQVIGVSAHQSLFEGCEVDYLCTDCESGLIQTMPETNPDRPVTPDALAYVIYTSGSTGTPKGVEIPHANVMRLFAASERHFAFSEHDIWTLFHSSAFDFSVWEIWGALLYGGQLSVVPYWVSRSPEQFRQWVSDERVTVLNQTPSAFAQFIAADATSSDAAPLSLRYVIMGGEALEPATLLGWLAKYGEDAPQIINMYGITETTVHVTWRRITLADARQGGKSPIGEPLDDLEIYLLDAQRRPVPPGVVGEMYVGGAGVARGYLNRPELTRERFLNKAELLGGGDDDGARLYRSGDLARRRRDGSLEYLGRADHQVKIRGFRIEPGEIEAALQRLDGVDQAVVIARADSADRQMRLIAWVATRENGLKVETLRNGLRRTLPDYMLPSAFVFMEALPLTANGKLDRRALPDPQALRPQLASDYQAARTDTEAALLALWRDVLKVDDIGVYDNFFSLGGDSLRGVQVVGRGRERGLALTLVNLFQHQTVAELAALLDAGSGQGVGGPITAAPFSQITQEDRELLPPEVIDAYPLSRMQAGMFYHMNLTPDANVYHCTGTSHLRINAAFDEAAFRRAVAETVAAHDVLRTGFDFARYSQPLQLVWPQAELPIVVEDLCHLDKQRQEERIRALLDEERRTPFDLQRPTLLRFFIQLRSPQSFQFTMTECHPVFDGWSYHTMIVEVFNRYAVLTGGSQWQPPVKPQQEYRDFIVQEQAAIRDDAQRRYWQQTLADCTLLRLPHQAQDATPGTAPRLKSLSFTLDDTVYQGMRQLMQQLGVPLKSVLLAAHVKVMSVFSGEPDILTGIPTNGRPEAEGGDWLYGLYLNILPFRQVLGAQSWAEVIRQTFANECAAIPHRCYPLAEIQRHFGPQPLLDEVLFNYMDFHIYDQMTPALGLGVVDKLNVQDVHEGTHFTLNAHFQHKTLSSALASNQVSVQLDYNARLLSREQVEQMAACYQRVLGAMAAEPQALHLAVDFVPAEQQRQLAAFTRGPAGYAGTETLATLFARQVAQQPDADAVEWENQRLSYRELDRQSDRWASLLAQRGVTRGSRVALYLGRSVGLIVSVLALSKLEAVYLPLNPEDPHARLVEQITDARCCLLITHQPERALAAETGVPQLTEKELSQSDAPAMPFAVARGESSLPLYVMYTSGSTGKAKGVLIAQQGVIRLVKEVGYLDFTHCRRFLMLAAVSFDASTLEIWGPLLNGGTIVIYPQGPVAIPQLETLLVGQRVESLFITTSLFNLIVDECPQALREVRQVISGGEAMSLRHAARISGLYPALTLINGYGPTENTTFTTSWRYRATESGSVPIGRPNEGNIAWILDAFMQPTPLGTPGELYIGGPGLALEYLNQPELYQQRFIANPFDPERSERLYRTGDRARFLADGAIEFLGRIDDQCKIRGFRIETGEIEATIGRHPDIERAAVQVVEEPRGKRIVAWLVMQPGRSFDAAALRTWLLQHLPRYMVPARFQVLEALPLTANGKLDTSRLRAEDRQPAPTDTAPVELTDPTAKAIQQVWSKVLGVAAPNQQENFFDLGGDSLLLARAHLRLAALGYSGVSIVDLLNYPTIQQLADYINGGQRQPDASLDAIQLQVNAGRSRLAGLQQRRSGKQ
>emb|CCM44338.1 BGC0001056, zmn18, Putative polyketide synthase
MSNAEMLKDALPQSLHGFEIAIVGMAGSFPGAADIEAFWRNIAAGVEAIRELSDEELDAAGTPHAEREQPDFVRRAAVLEDAEAFDAAFFGYSPREAQAMDPQQRLFLETAWLALEHAGYAPGKFPGQIGVFASASNSSYAMSYLLRHPDIQRHVALDGLLSGNNNDLLSTRVAYKLNLRGPAMTIGAACSSSLLALHAACQSLLAGECDMALGGGVHVGFPLKSGYRYENSGILSHDGRCRSFDADASGTVAGDGVGAVVLKRLQDALDGGDRIYAIIKGSAVNNDGSSKPGFTAPSINGQTEVLRRALVAADVAPESIGYIEAHGTATRLGDPIELKALLNAYGKQRGPDHRCAVASVKANVGHLDSAAGVTGVIKVAHMLMHRYLPPAVNFSRLNTEIDLRGSAFYIPQQGEPWSSDRPRRAGASAFGIGGTNVHMVLEESRFVAPSGPGRPQQLLCFSARSAAALRDGMARMQAWLSPAEENESEGEALADIAWTLQVGREEMNHRCALVCRDRQQARAELAHRLALPDGGKAMADARTIFMFSGQGSQYAGMMHDHYQQEPFFRDVVDECAGLLKPLLGRDIRPLLFEAADDASLSALYQTRFTQPALFVVEYALSRLLMSWGLAPAACIGHSIGEYVAACLAGVFSLEDGLRIVVRRAALMNEMPPGKMLAVGLSAAELARWLPDGVSLASENAPEFCVASGESEAIETLQALLDARGVEAKPLHTSHAFHSAMMEGCLADFERAFDDITLSPPGLPFISCVTGDWIRPEQATSPDYWVSQLRQPVAFSQGVKRLLDEPQNLLLEVGPGSTLTGLARMQLEGVAARRRVFNGGVGVKQPRAGLQTLLAALGELWCQGVVVDWPRLYQHQQRRRVPLPGYAFQRQRYTLASLVNSQSAPLPAVGERLPMAEWCYQSRWKQLPPLSSTPDSWRGRTVVLFMDRLGSAKRLARMLENQGARVRRVSKGIRFRILRSGSVTVNPQRPQDFHLLAEYLRSQQQAPDALIHGWSITRSRALSAKNATLHYESLLHIARHFHPENDDAPLDLFVLSNHLHALAGDEQSDPGKALIIGPSRIIPKEFSQIRCKSIDFIPPSRYRGLATTRALSTLLAEMQHTDEAPMVALRGAQRYAPLTELDCGPQTEPPFSFCNGGNYLITGAFGGIGSTIAENLARRHRARLLFIARGELPPEAEWESWLAQHDASNAKSRRIAFLRQLQQAGAQVTVISADLADKRSVGRGIAAFTQRYGTLNGIFHCAGVADGGLIQNRSADDSQRVFQAKVQGTRVLEACLRQHAPDFFVVCSSLAAFVGPVGQVAYCAANAWQDAWALNAHQRRDARTRYLAIGWDAWRDVGMAVDSLRQWHGDSGEKTLRDAITPKEGWTLLTQLLARNGGHYLISTRGLPLVDSDANVQTDIAQPDRDGEGLQPALFPRPPLSSEYLEPRNETERQITAAWQEKMGIGPLGIEDDFFELNGHSLMAVQIIALIRQRLNVSLPVGFIYDHPTVAALSEQVLMRLQERQPAVEEAK
>emb|CCM44339.1 BGC0001056, zmn19, Putative condensation domain-containing protein
MSVHHDVQHARSPYGDEWASAAPQEGVVYPLGYAQHCFWFVAATLGDTANNQSCIQIEGELQPALLERVLGGLIAHHPILRSAISRWAPTQRIQPVGGFDLPFADLTGETPVQAQQHVKDVARRLLAEPFDLQRPPLLRAQLFRLQPQQHVLVLCFPHIVADGAAVHLFCQQLWQRYRLLARGDKLPLAGQAEMPFTALIASERARYRRHGSEDQRFWRRHLQGYPWATFPQCYVNQQQTHASDRYVSFPADSYERLESVARQHKVSLQMVLLALIGRVVREMTGASRFALNSVLEGRDRPGSESLMAPLLRVMPVPLDMNDAPTFPTLLAQGAGKGAARLRTYRLSVELAGWRDGRTTLAQQPASVNAVDPCRQRDLYRALPACSPLSALSSRFPADGAAAAARLVPARSAKRRCRRSDHQHQYSPGCISAESAERRG
>emb|CCM44340.1 BGC0001056, zmn20, Putative ABC transporter ATP-binding protein
MENKSSEKVIAFDGVRKRYRNHEALKGITLDIFRGEFIGLLGPNGAGKTTLVEILEGLKQPDSGSVKVLGKSWAQDAQFLRRRLSGVLQETLFINKLRVEETVNLFGSFYGCPRRRTGEVLELVELSAKRRTFVEGLSGGERQRLALGVAILNEPEIMILDEPTTGLDPRIRHDTWNILRRLNQENGSTMMLTTHYMEEAEYLCDRICIMNQGEILTQGTMTQLLKKHCDGEVIECRATRPERLEAMRQHPQVLEYDFNEKDGKISMLIMDASSFISHLLAFAQNAGVEIAELIVRKKTLDDLFMSLAGRGFHE
>emb|CCM44341.1 BGC0001056, zmn21, Putative ABC transporter permease
MNSALFNLMLTQFRQYIREPQILFWSFGFPLLLVWLLGLSFSSQDIPERRIGIVMPQDQTAAAQVREWSEQLAATDHQLQGIVNLQEVKRQHLIKVKYLVSYYQNRDEVILALKRGDIQMFVEVIPQQTGQKRIYYLDPQDNEAMLSYYLMNEKEQGERQPTEKNLSVLETAGLRYVDFLVPGLLAMAIMETCLIAVGWALVEKRITRVTRQMCITPMRKSTFLMAHIGACFLINFIEILIINLFARVYFDVEIQGSFSAFLLLLFAGNVCFSGIAVLASSRAMKAQTANGLLEVTILVQVLFSGIFFSYKNFPHWMVSIIEYLPLTMLADAMRKVFIEGGDIRLIMPATLMLMGFGVFTFVLGMRIFRWH
>emb|CCM44342.1 BGC0001056, zmn22, Putative hydrolase family protein
MKLIRRFLLKRKIVVTLAVTSSILAFILYQNNYQLVESTVTIPHKPNNLDAVLAMPRHLPPGEKPGVVIFVHGDGDINATHGGFYRPIWEALSKAGFSSLSWNKPGVGGAPGNWLQQSMDDRTSEVISAIDWIKHQPQLDGQRIALWGASQGGWVLPKVATRYPDICFMIAVSPAVNWLEQGRYNTIASMKQKGRSESEIAAELKREQQVLALLDANASFEQYQQKEGNAADFTADRWTFVMKNYRSDATQDLAQVHSPVFLALGGKDINVDIKNTENEYRKRLNKAGQLDIKFYPQATHSMLEKSTEDSLIETWYKGLFFPRAIFYPGFLQDQQDFAWQHRHCQ
>emb|CCM44343.1 BGC0001056, zmn23, Putative NifA subfamily transcriptional regulator
MSFILSTGSGLLKSEKGAFTGAGTRRMGRFELVGQGTLFLRAGRNLDRVAATHRDLQQRVADREFRSGLYYRLNVFPILISAENNFRMLLSICMKTRRIIVFRLNV
