# Supplementary material for: Assessing in silico the recruitment and functional spectrum of bacterial enzymes from secondary metabolism
Source: BMC Evol Biol. 2017 Jan 26;17:36. doi: 10.1186/s12862-017-0886-2 (PMC5270213; doi:10.1186/s12862-017-0886-2)
Supplement: Additional file 5: — 1005 multiple Fasta files (one per BGC that comprises enzymes) containing the sequences of the data set enzymes SM*. The BGC are named according to MIBiG nomenclature. (ZIP 6333 kb) [file 12862_2017_886_MOESM5_ESM.zip › BGC1058.fa]

>emb|ACG60741.1 BGC0001058, ---, Putative uncharacterized protein
MRCVIARYPFDLTKGGVWESMKGVTPEPVTGESVIIGRRHYPAKQVGQVITRQDPRDFSVGEVLRAMTLLGFTCRTIPEGAPAPTESPLQRASAMLGAPHLSV
>emb|ACG60740.1 BGC0001058, ---, Putative uncharacterized protein
MGQLQARSVSARPLHGTLVDVMDAAGPQVWYDMTVEVALSVMAASGAEHLVVCDEDARWVGLVTRARLTAVRDSSEYTDRLRLGDITDDSGPFISALATKGEAEDAMPHGRLGPVPVPVVDEDGSALGILALSR
>emb|ACG60739.1 BGC0001058, ---, Probable DEAD-box RNA helicase
MYRTRKNDRFARTRDGSADSGKGGNRFASPAPRRSAGPGRSGGHGRRPAAVHGEFALPRTITPALPAVEGFADLDMPGELLAALGKDGVTVPFPIQAATLPNSLAGRDVLGRGRTGSGKTLAFGLALLARTAGRRAEPRQPLGLVLVPTRELAQQVTDALTPYARSVKLRLATVVGGMSIGRQASALRGGAEIVVATPGRLKDLIDRGDCRLNQISITVLDEADQMADMGFLPQVTALLDQVRPEGQRMLFSATLDRNVDLLVRRYLTDPVVHSVDPSAGAVTTMEHHVLHVHGADKHAATTEIAARDGRVIMFLDTKHAVDRLTRDLLNSGVRAAALHGGKSQPQRTRTLTQFKTGHVTVLVATNVAARGIHVDNLDLVVNVDPPTDHKDYLHRGGRTARAGESGSVVTLVTPSQRRGMVRLMSNAGIRPQTTQVNPGDEALSRITGAQAPTGIPVVITAPVDERPKKRGATSRGRRRPASATRRARALQSPAGAAA
>emb|ACG60738.1 BGC0001058, ---, Putative cold shock protein
MASGTVKWFNAEKGFGFIEQDGGGADVFAHYSNIAAQGFRELLEGQKVSFDIAQGQKGPTAENIVPA
>emb|ACG60737.1 BGC0001058, ---, Small oligopeptide transporter
MSGLGLGPIRGDYALMTPFAGTLLQILRGFLLIAWVVMAGLTVFTPDQVDGNLAWTTAVVVAVYAVTFGWRLLTARLGMNRCYLLAEGVALTNRFGRVIDSVRWSDVTGVQQTTVVELYMGAHRMEIHRNQSAKPLTFLAPGVKSRLVEALLAEGRRAGSLQ
>emb|ACG60736.1 BGC0001058, ---, Putative thioesterase
MEGKDPWIRRLRGAAPPRARVLFFPHAGGAASFYAPFARRFPEGYHVAAVQYPGRQERFGEPFVATVEGLADRLMPSLRRWAAEPVPLVLVGHSMGASVAFESMLRLVRDRLTAHCRLVVSGRPAPSASSETPAFDSDQEILDDLADLGGTAPEIVRNPELMDLFLPVMRNDYRAVARYRPVSDAVVDAPVLCLTGDRDPRVTPEEAAAWKSHTTAGFRLRILAGGHFFLTGHPDTVVRLVVECADADGR
>emb|ACG60742.1 BGC0001058, ---, Putative uncharacterized protein
MPEDAAGGIQRTGGADVLGSSAPFTREDPVMDPSLSVDEASTHQTGLLAGLDVLVGGPIQHAILESGFVGHLRDAITAAVHTASENGANVFSAHVAEKFGAETASFTPEQVAVRDFHWMKRCDVFVAILPVLEDQTLGRTDGTHVELGWATALERPVVLVTEQPFVESASHLLKGLHTVGRVRAVDFDEFKEKPSLLVDAVLAVTEQPA
>emb|ACG60743.1 BGC0001058, ---, Putative dehydrogenase
MRGPTPGLHAPGTRPITQNIRATAGRSQPMLEVPILGLSPANPVIVGSGLLTDQERNIRRLLGKGAGAVVTKTIHPSPPQGLDERILRLPVGMLNSTTYSKRSVNRWLKTLRSFADDRLPVIASLHADTPGELAMLAKDVETTGCRALELGISCLNEEDGLEDDNPDRVYAYTSEVRSKTALPMSVKLAVGEGLRDRVRAAIAGGADAITLSDTIAGAAVSPTTGRLELNGVFGYSGPGLKPLVLAAIWQLRKSGIALPVMGCGGVSSGRDVADYLSVGASVAQVYTALHTDMYRTLERILAETRDLVGPQAAVPGSTEEAQEAAI
>emb|ACG60744.1 BGC0001058, ---, Putative hydrolase
MTHRDATPSRLTDLTSEQVADAVRGRTVVWPIGAIEQHGPHLPLSVDLILAEAFATEIARELDAFTLPAQAIGARSLPQSGGGLFFPGTVYVGGDTLVRFLRDTLSALTVLPMARLVVVNGHYENEPFLFEALDQVRERGLLDGMEVFAFSWWSLVRDTWTDAETPRFPGWHAEHAGITETSLMLHLRPDLVTDERPDHDSPPRAGVYLHPVDVGQTTHRGVLSSTSGSSSGLGEKLLRHVVDEATAMVRDGTGLLLDRTRPARGVSGRPRDREDL
>emb|ACG60745.1 BGC0001058, ---, Acylase
MSTRLRRTVPTMVIVVSTLLSTGAASAGSTAANARSAGTDDVATVQHDGYRAVIRRTQHGVPHVLAADVKSAGFGQGWAYAADRGCDLADQVVKLRSERARWFGPGPDNAHLASDFGYHALGIRTKAERELTKLSPDVRAMVSGYAAGFNAYLERSGKLPGWCADAPWVGKIDEVDILSRERDVAITMGSATLLGAITLAQPPTRQERAKGTAPGVDAEPGRKLVAQQARTVLRGDRRTAALGSNGWAVGEERTTDRGGLLVANPHFPWEGENRFWESQLTVPGRLQVYGANLGGLPGVQIGFNRDVAWTHTVSSGWHTTVYTVKLTESDPTRYLVDGTPEGMTSRTYSVRVKGTDGSLQTVRRTLWQTRYGPVIDLSPVDPSYGWSRTQAVTFQDANIGNGGILEQYADMAKARSVGELKAAHRRHQAVPWMNTIAADKSGGTWYADTSATPNLSADGIAAWLSHPFGVLDGSDSRHAWQKEPGARQPGLVPFVRQPQLSRQDYVFNSNDSYWLANPERPLTGFSPLFGFENVPQSARTRQNALMLRKSGPASVSGSDGRISLAEAEKGLTSTRALTSDHLLAPVVRACRAQAGTPVVVDGRSVDVTKSCDVLADWDGRFTVDSRGAVLWRETLAAVERAHPGSVTNAGALFSEAFDPARPVDTPAGPAADTAPVLEGLAKAALTLEAAGLPADVPLGRVQYAVKDGNRLPVPGTAGFIGATNVVEHLAQPGSSLEPATPGGTPLAYGDLTDQGYPVNTGSSFMLVVNFTRNGPVAKGLLTMGQSLDPGSPHFTDQTRAFARSELGRRPFTEKEILADRHLATEMVTGRVAR
>emb|ACG60763.1 BGC0001058, zbmA, Zbm binding protein
MAVLLSGVPVLAALDVSTTQKFWIEVLGFTEEFLTEDFGGVSRDGVELFICSVEDQVVPDNTQAWLRVRDIDALHAEWSARVSSDYADASHPAMTAIREVPWGREFGLRDPAGNLVHFSELSEAAETTRTVR
>emb|ACG60780.1 BGC0001058, zbmVIId, Acyltransferase
MAGRWLMPAPAYDEGIDARLLCIPYSGTGASSFAAWPARMGSVEVLRVQAPGRENRLAEPHYGTYERFADGLIEDLRPWMDRPFALLGHCSGALAAYETAVELRRRGLPAPVLLVVSSQVAPQDGPYGRHLAMDDEELRADVVESTVRRGVRPNPGMVDLSVEILRADVEANRHYRRPSPERLTGTRVISLGWEGDSEIEPFRTAGWVACADDVRQVVLSGDHRTVFEAPDALMTLLRAELGGVRGHADPDGRLSGPLVDEVSDGPATG
>emb|ACG60779.1 BGC0001058, zbmVIIc, Cytochrome P450
MRMTVSGASASGGFDMVDLHDPMLYGQGEPHSVWRHLRRHSPVHRNVTADGRSFWSVTRHQDVMRVLRDYEVFTSARGNLLTTLGTDDVAGGRMVTVTDPPHHARLRAPQVAALTAGVRGTGGTRMREAVRALLRPALDGSPWDLARAATRLPLMALGPVMGLPAADWPALGRLAFAAVAPDDPVYAAEGTRTTLATAHHELFSYFRAALRSRHRSPADDLLTRLLPPAGEDTRAAAELAVYHCYSLLLGAVTTLPHTMSATALAMAENSRVIEAMRQGPQALATGVEEALRWSSPAAHVLRHTTRPVELAGVPLSRGEAVVAWLGSANRDEAVFPDPYRFDPGRTPNRHLAFGYGPHYCLGAALARASLTAVLVELVDAVEAVEVCGPVEHLNSHFIAGINRLPVRLTPRRRAAH
>emb|ACG60782.1 BGC0001058, zbmX, NRPS(C/A/PCP/C/A/PCP)
MDLIGECHTLPEAFPAYSASPVQSALWTRVTRSHPDGTTARRESSWILRGAWDVERLRRALTSVVERHEALRTTVRAAAARTEPVQSVDGLPADLLDVVDLSDRGDGDTAAAAARTARGTWSAALARPQAPALRALLVVRPGHAELVLNASVLAADRRTLRIAAREAAVCLAGEKPEGEVTQYPEVAAWNLELLADEESAEDRDHWNTLLATATTWATAHRPVRTRTVPAATPEHTTLLDSDRVHRITALATAGGTSARAVLAAAWTVTVARLAGAAIPLAVTDDGRAFETVREAAGPYERAFPTVVDALEASSFHSVIDEVAAQLERGGELVDHLDSRRFDALTDEGLWAGFASVPAAPVLDHGGVRWHALEERAPRPVRTLTCTETADTAGWELSYSGGDMAAVPAEAVLPVFVAALDALLAAPGEPPADCPLTSAGDPGSDLVGAVSETPAPDLAEAVALVALRTPDAEAVRCGDDHLTYRALDALANRWARRLTDAGVRPGDRVVLDLDRGVAVPAVMLGVLRAGAVFVPHDTSHPDARLRFVLTDTAATAVITCRSLHPDAHPVVLAPDDATVAGLPDTAPDTRPASTDPAYVLYTSGTTGRPKGVVVPRRALNNYLTWAAETYRLAEGTGSLVHSPLAFDFTLTALLAPLTVGGRVLLLPPGIGPSGLAAALRTHTDLSLLKLTPTHLDALQRFAGGTQWAGRVRTLVLGGEQLHAEDLGPLRDLPGLRIFNEYGPTETVVGSTAHEVTSSTPTRGRVPVGRPVAGTVVTVRDRRGRPVPAGVPGEIRIGGPGLADGYLGDATTTRERFVTDAHGPRPWEIHYRTGDLGRLLPDGDLEFLGRLDDQLKIRGVRVEPDEVRTVLLEHPGTQRVAVVAAALRDSADGSRLVAYVVPADADHTAPVRPRDLVEHARQILPAAMVPVVMLVDELPTTPNGKLDLDALPRPDRDLLTERPYTAPRDLTEEVLTSVIADVLGLECVGIDDDYLALGGDSIRSVMVAARAAHRGVAVGVAQLHEHPTVREIAAALSQEAGTTPGHTRPTGSFSLVSAEDRALMPEDVEDAFPLSLLQEGMIFHRDFAAKSAVYHAIASVRLEAPFDLALFDTVIRGLVERHPMLRTSFDMSTFSRPLQLVHRTFATPLFHEDLRGLDPEEQRARVMRWVEGEQERGFELHDYPLIRFMVQRLSDDEFQFTYGFHHEIVDGWSEALMITEIFDHYFSLVYDEPIELRTPAASMRDAVALELEALDDRAKYDFWDAYLADASLMRLPRIEGGQTADKGARDIVRRTVPVTAELSDALKHFARDEGVPLKTVLMAAHMRVMSLFGGHTDTLSYTVTNGRPEDTDGTTAIGLFVNSLAHRVAMPGGTWRDLVAASLASERATMPHRRLPMAELKRHQGNEPLAETLFFFTDYHVFRVLDRWRARGVRHVADELYGESTFPFCGIFRLNRDNGDLEVRIEYDSLQFSGELMRGISDAYIEVLSAMAGDPDGRYDARDFLSAGDRRTLESLRGPDLPAAEDRCLHHLFEERARTQPDATAVQWSGGSISYAALDRRAGGLARTLRAQGVGAEVPVGILADRSAEQIIAILGVLKAGGAYVPLDPALPEARLGSIVAASGVRLVIAQRARKDRVPAGTTALTLDPVGRTVSVPDQGGARPAPQAGPGNAAYILFTSGSTGEPKGVVVEHRNVVASLRARSATYPDPVDRFLLLSSFAFDSSVVGIFWTLTEGGALVLLPEGAQLEPLDVLDRLVRERVTHTLAIPSLLVPVLEEAGDDELDALRVVTAAGEPCPSALGELALDRVPRASLHNEYGPTEATVWSTVWTGGPGTGRPHLPIGRPIAGSRARVVNPHGHDVPVGVSGDLLVAGPGVARGYLGHPRATAAAFRPDARAAAPGERHYVTGDVVRCLSGGDLEFVGRDDQQVKIRGFRVELSEIEAVLDAHPDVHKAVVVVHPGGPSGSKELTAHVVLRPGATLDAVRVQQFVRDRLPRYMVPAHVTVLDAVPLTATGKVDRSALPAPAVTRRSDVPHVEPATESERMIAAVWCRVLGLERVSARSGFFDLGGESLRAMQVTTAVNKAFGTRITVRALFDAATLAEFAGVIDAARRGEGPVERGIAAASAEAADR
>emb|ACG60773.1 BGC0001058, zbmIX, NRPS(C/A/PCP)
MISTYGDARLHPLTPGQQRLWFLHRLSPDNPAYNVVIALRLRGPLRAAALRAAVADVTRRHAALRTVFPVEPGGHEPMARVLPDGPPLRLVDFSGLPPEQSHAESRRFLDAASARSVDLTHGPVTHWILLRAAPADHLLVLLTHHIVFDGGSLPVVCAELEHAYREPAHGRPGPAAPHDGLPVPEAGQVPADSLAYWRATLAGVPAQPLVLPVLAGRRRAAGPATDAAALVSGRCTLSGTGLSRLRTLAAEEGCTTQLVLLTALICLLHRYSGQEDVVVGVPVALRDAAEDAGRVGLYVNLLPVRVRLGTGGLPFRAALRRTRRAWLDAHEHRGVPFERLVEEFHTDATPTVHPFFSALFAYQQAPPLPRLDGVETTLAPVAPAAAKYELTVTSTEDERQISFDLDVDSRSADRAEADAAARHLRALLTAAVSAPERTVADLPLLDGTERRALGPYWPATQHAAHTVANAPDLWAPAHRRFEEQVRRRPDAVAVVHGAHSLTYAALNNRANRLARELVARGAGPETVVGVCLRRTTRLPVTLLAVLKAGAAYLPLDPGYPAQRLSGMIEDASMGLLVTERDLLHSTGLDDLTDPADVIVMDDDAAPAVRHPGHDLLGPDTDVHPNGLAYVLFTSGSTGRPKGIALQYGNLDTFLRWAGRTFSAEELTAVLATTSVSFDVSVFELFAPLTHGGTVLLGDNALHVPHMPAAATATLLSTVPTAVDTLAEADAIPRSVRTVNIGGETLQRGVVDRLAGRVPGVRVHNLYGPSETTTHSANVRVPLDSDEPPTIGRPLLTVLMWVADRGSRPVPVGVTGEIVIGGTGLARGYVGRPRLTAERFAPDPASGTDGGRLYLTGDQARVDGRGELVFLGRRDSQIKLRGVRIEPEEIETVTRAHPAVLDAAVVVERQDGTPTRLVAFVKVRPEDVPGEQALTSDLLAHLRTRLPRAMIPAELRLRAELPLNSNGKLDRGELTRRLALEPVRTEATAPLAAPPRTELEKAVATIWCEVLDLPHVGLHDNFLELGGNSLLLLKLHRRLCEAVHPDLTLVDLFTWPTVAAIAERFAGVVARDDAPGAAENTAGAADRGRRRRRSAAVGRRTPEAGR
>emb|ACG60781.1 BGC0001058, zbmVIII, PKS(KS/AT/MT/KR/ACP)
MSVPTFPPPAGDEDEDIETIAVVGMACRLPGADTPEQLWANLRDGRSAVRRFRAEEAADIPGRPPVIGHPAFVGAEGLLDGVDLFDADLFGYAPREAQIMDPQHRIGLEVAWDAFESAGYDPAEAEGPVGVFLSAGFSSYLVRNLLTDPEAARVLGGLSLLVHNDKDFLATGVSHRLGLRGPSIAVGSACSSSLAAVHLAARSLQSYECDLALAGGVSVQVPQRQGYLHAPDGIYSPSGACRPFDRAADGTVGGSGAGMVLLKRLSDAVRDGDHIHAVVLGSALNNDGRDKIGFTAPSVRGQSEVIAEAHAVSGVSADTVGYVEAHGTGTALGDPVEIEALTKAFRHTTDRRGYCAVGSLKAAIGHLDAAAGIAGFIAGVLVAREGTVPPSPYFRAPNPAIDFAGSPFFVTTEARPLPGPHGSRRVGVSSFGVGGTNAHVVLQESPAPARPRPEPGGEAPLLLSGRDQDTLRRTADRLRRHLIEAPGTSLADIARTLSGKRAFPHRRVVLAPDTATAVRALEAAPEEPAVARRVVFTLPDPTALSRADLAALAAEPAVTRALDALIDRAARSDVIVPRPDDARASRPVTGAPATAFAVQYALVEALAGWGVRPAAVSGAGTGELTAAVVAGMLTPVQALRLLTAATPGERAAALADPAPSAPSLPCVGARSEGPVTGRHLLRPDFGAPAPGDTAEPVPHPDPGPGAPLLDVRLGLPGGPASTPALRRTAWSPPGPTGKGPVPVLAALWEAGVALKLDTFHRDRGARRATVPGHVFRRTRHWVGPPAVPAGALAPVLEELHHAVGRERPSTLADRPAALAALDGLCAELALAHLTDDPHGDFLRAGRTVDELATRLGTLPAYRPFLEYQLSLLVEDGLAVRDGARHTVTTTRQADPEGHAARIRARHPDVAGIAELLLHCGRGYRDGLRRPGAGLAVLHPRGEGDPAARLLTERTTPYSWADPLASTVARFARRLADGRDQPLRVLEVGAGGGRLTQHLVAALDGTSARCTVTDVSAHFVAALRARRVPRGHGTVDTAVLDITADPAAQGFSPASYDLVVGLDVVHATPDVHDTLRRLRTLLAPAGTLALIETTARDRWIPMVWGLTEGWWNARDGRCGGPLLSAEEWCAALRAAGLAVDGAVPGPAEPTADAALLLARRAGDPASPDAGTAGGTPAGRETPARVPDPARWTYRTGWHSAVSPAPGPDPAGRTCLVFGEGDLGDRVCRLLGERDVRVVRVRPAGHPADGAADVHGVDPADPDAHQRLVDTLTERGVTVDLVAHLWNAECPVTGLEAVEEARTRGLHSVLDTVRALSRTDRGTPRRLLIATAGGQDVLGGDLRHPEQSLLTAAAKVLPREYPGLACTVVDLAPDAPDDPKRQAEQMVAELLAAETPPLVAHRGRRRWLPHVRPHPLPAPDRPLVRPGGGYLVCGGLGGVGLVLSEHLLREGGQVLLTRRTPFPPRSRWAELPADSPDGRIARRLLAAEGSGGRALVLHADLTDLTAMQHVVATAHREFGGLHGVVHAAGVTDPAGVVQRRDRSGTDRAVASKTTGTLVLERALAGTTPDFVLLCSSIGTELYKLKYGEVGYVAANEFLNAFAHSRRALGMPVVAVGWTDWLEGGMWTTARRELDSRYQVDAPDGIHPADDLLLGLTDAEGVEVFRRVAHADEPHLLVSTQDLQALLARHEDYTVDDHRRAVRGLQRARDVPARPVADVPAATGRPAEITERTVAGWWSHLLGVDDPQPDDDFFALGGDSLIALRMLAVAEEEAGAEVSLPWFFNHPTVAELVAEINRLRRHTDAVGGEERVLL
>emb|ACG60777.1 BGC0001058, zbmVIIa, NRPS(C/PCP)
MTIEDHYADLVARGVRLAAEDGRLRCTAPAGVLTDALLREVSARKDELLAHLAVRRVPLSFAQEQLWVAHRLDPAGSAYHEPVLVELDGPLRPTALRRALDAVYHRHETLRTVYPTHRGRPHQVVLGPGPCPFTVVDLSGLPAHTREDAARQQAEREVRRPFDLTYGPLLRAVLFVLDTERHRLLLTRHHIAGDGWSLGLLLGDLGDAYRAAAGTDGHPVLPENDVRYTDFAEWQRATRRDDPLGARGAERVRALRGAPTSLRLPPPKAARPAPGAAPGDARIARTVALRLDPELAAGIRTLAERGRITPFTVLLTAYATALGHCCGQHDLLIGTPVAGRPRTEYEQVVGTFANLVPIRIRLEGNPAVDTLLRRVHAEALAALEARDVPFAALVAETAPGRGFDADPLCQATFSLQNLPPAKAALPGLRTGLLPPPEVAPKGALTTIATPVDGGYEVTLAHDPARIDDETVRALADGFERVLRQAVADPAATLAQAVGPDVLRPVTDPAPTVGEPRPEPKAEPSAVAAPDAARAPATPTQHRLAELWRELLSLPPDAAPDIHANFFDLGGDSIKLTQLLAWVMDVFGIDLPVRRIHELLDIASLASAVDDAVRRRDEEADAALAALVREVEELPEEELRKRLR
>emb|ACG60776.1 BGC0001058, zbmVI, NRPS(AL/ACP/C/A/PCP/C/A)
MTRPPSGRATHIIDALLRHADATPDRTAYVFLGDGENETERLTFAALRDRVAAVAGMVSERCPPGSRALIAYPSGPEYVLGFLGCLYAGVVAVPCDVPSRGPGRERFASLVADAEPAAVLTDTPADGPPHLDIRAAGGGATVPAHRPGADAPAFLQYTSGSTREPRGVVITHANLMANERMIAEACGHDAESTFVGWLPLFHDMGMVANVLQPLYLGACGVLMPPEAFLRKPARWLRAISRYRAHTSGGPNFAYELCAERIRPEETEGLELSSWRVAYNGAEPVRADTLARFERRFARNGLRAEAAFPCFGLAEATLIVSGTPKDSPARVLRADAVALDAGTVRPAAPGADSVPLVSSGRAVPDTDIRIVATSTGRACADGQVGEIWVDSPSVARAYWRRPDESQTLNARLEADGPRHLRTGDLGALVDGELYVTGRHKDLIVVRGRNHHPQDVEWTAERAHPLLRPSCSAAFSLDRGGREFAVLLCEFREGADPDAAAEAAAAVRAAVLAEHGVEIDEIAFVPRGTVRKTTSGKVRRQWCRQRHGEGALPVVATFIRSLRPDASAAPDWPTPATLRSVTRERARHLLSRALLGAAGVAPGAGDPAATLVAAGMDSLTALQLHQDLENRYDVVLPPAALLGDASVTDVAEGVLRTLPPDAGTRTPPSADGVLASGTREFPLSPGQRALWFEHHAVPGNTAYHLARALRVEGPFDETRLAAAVDRVVARHALLRTCFPDRGGEPVNRVLPTGPRLVCTDATEMSEAAFAQTLRRAAVAPFALDDTPPVRFTWFRRGPGEGVLLLNAHHLVADYWSLVTILRELFAPRHGTDTPTVPRSHRSETDFAAYTEARRHILETDRDRLWAHWRGVLGTTDRAAVLPPDRPRGAYRSFRGARTVFRLPGDTLTALRALARAQGATLFQALFAAHLALLHDCTGQDDVVAGMLAADRRHGATADLVGHLVDTLPIRSRRAPGDDFTAFLARTRAGVLEALDHAVPFPDLVAALRPARSTAHAPLVRTLFVMHREQGDADDGFRTLALNVPGTLRLNGHTLHTVPVETGGAQFDLVLSMAEVGNELVGVWEYDTDLFDAATVDLLGARFTTLLRECAARPEHPLTRHPVLGPAQAAHRLHSAQYGPLRDRSPADALHLRVARQSARVPDAAAVTTEDAAGVAHTLSYAALERATAALAARLRDRGIGAEDRVLIALPRDVWLPVAYLATWRAGAVPVPVGPDDPPARWALIAEDSDARAVLAHHGSAARSLAPVALDPADGGPAPAGPRREPLGAAHPLAAACVLYTSGSTGRPKGVVLTHGGLANRVAWMDEAFTPRADERVLHKTPVTFDVSLWELMWPLTTGATLVVAPPGAHRDAVRLRDLMDRHQVTTTHFVPSVLAGFLEAHAPERRPCNARSLRQVLCSGEVLSESLARRLHDRLTARLHNLYGPTEASIDVTAWRREPGERGPVPIGRPLANTVIRVLDASGRPAVPPAVGLLWIGGTAPARGYLGAPAATARAFRPDPYADEPGARLYASGDLARWRPDGALEFHGRADDQVKISGNRVTLGEVTEALRALPFVRDAAVIAHGGELLGYVVPTAGAEHDDPARTAEAARRALRETLPSYLVPSAVQALAALPLNSTGKLDRERLPLTPSRPAPTGDAGRPPRTEPERRIASLWERVLSVEAVGADDDFFVLGGDSLTALRVVGTAQREGIAFSVGDLYDHPTVAALARHAATTDGRPPAATEPFALCPGPRPAHVEDAYPLSMAQRALLFQQAHHPGYEVYTTTVTVNRPLDAEALRTAVRRLMRRHGYLRSSFDPAARPEPLQLVHPHMDCPLTVRDLTGLSPAAAEADLAAWLEEERGRPFDTSRGPLIRFTAHDLGDHHHFTVSSFGLDGWCTATVVTEVLGEAARPGSPGAAAPRLGYADFVALERRALDEPEHRDFWARTLAGAAPCRLPRWEPVPRSGPARVRRSVLPVDDRVAERLHAVARELGVPLKSVLLAAHLRVVRVTAGTEDVTTGLETNGRPEGPDGDRVVGLFNNIVPLRLPVRSATWAELVRAAHSAEREILPHRRYPLARLEREHGAARLFDTMFVYTHFHLYEQVPAEAALDPASVRAPDQTYVPLTAHANVEAGTGRLRILLEHDPREFSEEQTAALAASYADALTALAADPRARWDAGLLPTPQGPPDEPAFVPVHRLVEAAARRHPDRTAVSADRDQLSYAGLWAASSQLASALRVRGVGPEDVVALHGVRRPETVVALLAVLRAGAACLPVDPRWPAARVADLLADAGAQLYLAAPGERVGGLPADVAVLRTDAPAPAGCGAEPSVHPEALATVMFTSGSSGRPKGIGVPHRGLAGYIRWAVGEYGIDADTRSLVHSPLSFDLTVTTLLAPLTTGGAVDLLRSDDPAATGRALRAGPHTLLKVTPAHADALAEQIGPRGAPALRAVVMGGEQLSLGTVHAWRRVAPSATVFNEYGPTETVVGCAVHRCADAPADSRVPIGVAAAGASLTVMRAGLPASAHAEGELHVGGRGVTRGYLGRPAATAEAFVPDPVSLRSGARVYRTGDLVSRRHDGLYVFHGRLDDQIKVAGHRVEPGEIEAALRAHPGIRAAAVTLVGRQLVAYTVPVTEHQVTNGYSIMEWLSVRLPAYLLPHRYVPLPELPYTPNGKVDRAMLPSPEQRRDELAERLRQMSPDEVRSRLAAARAARRGGRNRT
>emb|ACG60775.1 BGC0001058, zbmV, NRPS(PCP/C')
MSHDDAALTPEQEELLGLWLADEVPGTQPDAGHHIPPRHAAESVLAGIWAEALGVPHVGMTDDYFALGGDSVLAIVIVARAAEAGLDISARDLFEARTIAGLALDEDRLRDVPSPARPASIAAEPVGDLPLTPLQEGILYHSLASGRQRDGYLVQAHCLVTGAVDLPLLRGAWETVLARQPALRTAFRLSGPDGPRRWIAPTAVLPWTEEDWRGSDAQAALAEHLCRDRAAGFDLERPPLSRVAVFREAGDRHRMVWTHHHLILDGWSQQIVLRDVLEHYAGLVAGTLRDPATPLVQSAPAPGTTLTAAPAAEEEDHWRGLLAGARPTLLVPERDDTEEPQGRGRAVVTDVWPADLVTALETFAAGTGVTVATVVTACWGMVAAARTGADEALFGLTVSGRDPALPGAGERVGMFVNTLLTRVTDEGATAEEWLRELQSRMARSRRFSGTALSRVLRRSGYDRLFDSLLVVENFPTWLGPGTRVAGLVVDHVDVVVDEGYPLVVEVATHKGLVVRLRHDAAKVSVAQAEDIVGDLRACAQLLVTGAAPAPAGVRAALTDRLAAARDRAVLARRAKARDLLGAARRRPADHDAREGGT
>emb|ACG60768.1 BGC0001058, zbmG, NAD-dependent sugar epimerase
MTRVLVTGASGFIAGRLVERLRRDGHRVRAAGRRPAAADEFVQADLRDAEQCRRAVEGTDVVFALAANMGGIGWTHHAPAEILRDNLLITTQTVEAARAAGVTTLVYASSACIYPRYLQTRPDSPALREDQVFPADPDMSYGWEKLTGETLCATYRDAFGMDIKVARLHTVYGPGAAWSGPRAKALMALCAKVAAIDGNAGTIEVWGDGTQTRSFCHVDDCVEGLTRLAASGVTVPVNIGSDERVTIADAVRLIADAAGKEVTMSFAPHQPVGPLGRSSDNTLCGELLGWTPGVPLAEGIRETYHWVAARVAGERSRAGV
>emb|ACG60767.1 BGC0001058, zbmF, Glycosyl transferase and hydroxylase
MSDHDRTRPERTLARLLLGHLPGRRDRSLQDLATALLRDREGHSPVLDAVNTTLAVRRDLTYWLRLEPRRHWSRLTHRPVPHAGPDRPLSLLCPSRGRVGNLGSFLRSVHRTAVKPGRVEVMVYVDEDDPALPAYRRMFARTAKIWPSLGACRLLVGPPEGVPQAWNALAARARGDLLMMANDDQLYVDHGWDTTLDNRVTQLTALHGDDVLCLYFDDGQYTDGGRDFPIVTRSWYDTLGYFTPTVFQQWEVERWVFDIALRLERCHPVPGVFVEHRHYQDYKAPFDETYQRHRVTREKSLADHALFLATESQRAAEAERLRRVMAPASGQGSAPTTGPAVPGTADPIPARTAAPATVLPDPWFAGRLAASRARMAAEATAWRDRVAPGTAPHTLPLWTDGRPATGSEANFPATLDVLAAIPEIGAARDGTAVLEWWPAGSDAATSGGAPQRSTTLLALSGTPGVRLRLDGCAHPLPADGCLTYEAASSRETRNDGPDGALLLALGTARPDVDHRSEG
>emb|ACG60746.1 BGC0001058, ---, Gln-dependent amino transferase
MCGIVAAVDFDGSLGADAVAPALRVLRPRGPDGEGTWVSPTGRAVLGHTRLAVNDPAGGAQPMSVADGALWIVANGEFYGHRALRERLRRRGVAVRSGSDSEVALHLFHAHRERALDELHGEFAFVVWDERRAELTAVRDRFGVKPLYYARLGRRLLIASEIKALLALGVSPEWDTAAFADHLNLAMGPDATPVRAVRQVPPGCLLHADAGGLRLREYWDIDYPRAEEHADVREQDRSAHLDAVEAALTQAVLRRTDVDGPLACHLSGGLDSSSVLALAARTRDITAFTVAFEGSGLDESALARRTADHLGVRHQVVHHTPDGHLDRLVRTLHAGEMVQENPHGVARSVHAGAIAAAGHKVALAGEGGDEVLAGYPQFGKDLALTLDPAQRARTRAAYAQLADTADLPRHLRTLVADLGFVPSWIVERHATVARPIAALLTPDFARLTRERDSAAALLARAGDRLVDRTPLHRSLYLFARSRFANYILMAERLDAAHGVEVRLPFLDDGLFDVLRRTPPQWYAHDGHTKHLLRATVGTQMLTAEVRSGRKRGFMAPPAIGDEAAFAALRGAITPAALDDSPFFDRRAVLAWLDRLRALPAARRAVHDPIVQLVAGALLLTDVFRQAGRAAHERSVRV
>emb|ACG60772.1 BGC0001058, zbmIV, NRPS(C/A/PCP/Cy/A/PCP/Cy)
MSDGTTADDLRTRIAALPPGRRELLEALLRQRQEENSAGIPRRPDPARPAPPSFGQERMWVLSELGQHAYRYGAAVRLRGTLNPAALRTAVDHLVRRHEVLRTVFDAEGRQVVRPVAPQDLPLVDMTAAAGGPSPEAFLTQVLRAASLRPYDLAAGPLLRPVLFRLAPREHVLLLAAHHAVTDGWSLGVLVAEFAAHYREALAGHPCALPEPPVQYADYAIWQRRRAGGAERERLLDFWRPRIAEHAVPRLPWDRAKPDTPRAGGGTEVRTVTGPRLDALRAVAAAEGATAFMVATTALLTVLASVTGRRDLAVGTLVAGRTRPELRGLVGYFANVLPVRLDTGSHPTPRRLLRAVRDETLNVLAHQELPYEVLLEELRRTGDRAAFARPLNVLCVGQQAVAAVDLPGLRAEPVDIPLGAAEFDLTLELRDHDDAWQLALQYDRDLFDPATARALGARLMTALDALVDAPDEPTTGAVRTARAAGVPDGTDHTAVVHRIFERRAAEVPDAVAVVDGTRHLTYRGLNGAANRLARLLRRHGVGPEDRVALRLERSAESVLAMLAVLKTGAAFVPLDPGFPARRVTALLRDARPSCLITTEALAAGWDGPEAALPSVLLDTHRAELDRLRRDDLRLPVHPAQAAYVIHTSGSTGEPRGVVGLHSGLVNRCRWAARTMPYAPDDTCAVRAPLGFVDSVAEVFAPLLDGARLDIVGPDSGADPTALADHLATRRATRLLTVPSLLEPLLATVPDLATRLAPLRLCVTSGEAPGPTLARRFAHAVPGTRLFNLYGSAEVAADATAVELAPDTPYAVVPIGTPVDGVRVHVTHPATGHPADDLVPGELLVGGAGLARGYHGRPAATAERFVPDPAGTPGARAFRSGDLARRRPDGTLEHLGRTDDRLKIRGMRVEPAAVERALCALPGIREAAVHPALDADGVLILAALLITDGPLDRTAVRRALARRLPAHEVPSRLRAVDALPRTPSGKLDRAALAAASPAGRPSRSGPAGRTTGTPHTHDTAPAASRTFRLVCEVFGALLPDADGHVGPDEDFFELGGHSVLAVRAVHRLRARTGARIALRDLIEAPTPRALAARISAMTRHASPAGAQAEPVPTGPHDHHAPFPLTEVQQAYYIGRSADMELGNVSTYGYVEMATQGLDVPRFNRALHRIIERHPMLRAVIDADGTQRVLPTVPAYEVDTYDLRGLPQAEAEEALRTTRAVMSHQVLPADRWPLFDVRASVLPGTTTLLHIGLDSLVCDAHSFGLLLAELADVYRAPDTPLPPLALTFRDCVLARAAERHGTEHRQAAAYWRDRLPDLPPGPELPFARAPEDVDRPEFHRRAARLEPARWARLKQRALRHGLTPSGVLLAAFAEIVTLWSRRPHYTLMLTFFDRLVEHPDVDAVIGDFTSLIPLEVDHREPGAFAGRARRIQHRLWDDLDHAQVSGVTVMREWLREHGEEPRAVNPVVFTSNLVTSRPRPGRAEPGAGQPFGPVVYAVSQTPQVGLDHQVAEVDGALEYNWDAVDALFPSGLLDEAFSAYAAFLDRLSDPEHPDWDALPPPEPPAGQTARRAAVNRTEAPVPDVCLHDLVNETARTRPDDPAVITDTVRLTYRELVDASLAVARALHHRGVRPGDLVAVAARKGWQQAVAALGVLQGKAAFLPLDPDQPAQRTRRLIEDSGVRHVLVERAGRAGFPGTGGVGVIAVEDCLTTAGSGGAPGEPCTPGDLAYVIHTSGSTGTPKGVVIDHAGAVNTIVAVNRRFGVGPADRVLAVSSLHFDLGVYDLFGTWAAGAAVVLPEHGRRTSPAHWTDLMRRHGVTVWNSVPALAGLLVEYAEHADGSAATAPAGLRVALLSGDWIPLDLPGRLRSVAPDCRVIGMGGATEASIWSVWYPVEHVDPAWRSIPYGLPLDNQTVHVVDDHGRPRPDWVPGELQIGGRGVALGYWRDPRRTAEKFPQCPTGSGAVERRYRTGDIVRFLPDGLLEFLGREDTQVKISGHRVELGEIETALSRVPGVRAAVVVAPSTADRQRRLVGYYLSDPGAAPDPATVRERLLEVLPGHAVPPRLIPLEQFPLTTNGKVDRGRLRDLPVGHAPGAPRRRADAWERRVAAVWAEVLRVDDVAPDDDFFALGGTSLAAMRLTTRIQSEFGARLSLLDLYRAPTVAATAQRLAAAKDAPASAAPGQTPDPALELRPDPFGRHDPFPLTDVQQAYWLGRLASAELGRVATHTYAELDLEELEVDRLEEAVRRLVARHDSLRTVILPSGRQRVLEHVPDYAVDHLDLRGRSPEDIAELHARTREELSHRVAPADRWPLFALRAHRLDEGRTRLFVSLDLLIADAHSVHVLTAELLTLYRDPQRELPPLGLTYRDYVLAAERARTSPQRARALEYWRAEAHRLPPAPELPQRVHPRSVDRPRFERLTTSFGPEVWGTLVRRAAAAGLTPSVVVCTAFCDVLRTFSGREGGFTLNLTTFNRERVHPDIDQVIGDFTTLTLLAVGPSLPRFRARAQDLQQRLWERLEHRAVSGVEVLRMLREDARRRHDSMMPVVFTSMLMPELMADGEEPVPWRGETAYAVSQTPQVLLDHQISERAGILTCTWDYVVQVFPDGLVEAVFNAFDEQMRRLATDDDEWGTDTHVQYDA
>emb|ACG60771.1 BGC0001058, zbmIII, NRPS(A/PCP/Ox)
MSSTTRNQHDLLPAGPVGHEVAGPAQPPSVTALLHAASVRFADRTALISSRATLTHRELGARVTGLARRIADAGAGPGSRVAVCAEPGWEHVVGALAVLWTGATYVPVPPDLNRAARWQRLAAVGADVAVTQPWLRERMDWHADVTVLTVDGADSPEAAGPVEPPSVHGGTLALIGAPESGTVPLSLSAAAVARTVEDVNRRLGVTCEDRLLGVTPLASERALYDMLGPLTVGGALVLPDDIDLRNPAAWVALAAGHTVTVWSATPTLTRMFLDFAEGADGTLPVPPRRYAISGEPLPRTTAERLRALAGPGGRVLYLGEGADPGIWATCMPVGDLDDDWGWVPLGGALAHREVRVLSDSLARCPVWVTGRVHHDDPDASAPDGRLLPSGYLGRELPTGIVEFAGDRAARMWLNERPLNLLDVELALWRHASVAAAVVVSPTGTGTVAHVKPAPGAAISGEELRAYLRRMVSPYLLPERVELVLDFPTTPDGRVDRAALASSAPLPGTGTDTAMTAPAPDAELLERAASVATRLLGVSPIEPHMNLLDLGATSVDLVRLATVVEEELGIVVDMPELLQFPSLAVLVSGHSTRDANDTDTPDTPDTASASVADPSADPATDDVLHRLQDRQAFKDRRPGLRHDLDDAEGIDLAPEHTERIALRRTVRRFGSGPVPAADLGALLAALRETDTGEGPHRAYPSAGGAYPVQVYAVVKAGAVDGLPGGCYYHHPVRNRLVPLTPAHALHPEDHHEVNRAVAERAGFALHLVGRTRAVTPLYGELADHFTAYEAGAIGQLLMTLAAEHGIGLCPVAGVRPGALIGALDLADGDVVLHTLLGGPAPDTGGDAQ
>emb|ACG60747.1 BGC0001058, ---, Oxygenase
MNLRHGPGRVPRRPVEERPAALVQTGSTPAGRTLPVVVEAVDDAVDPAAWAARDTGRLRDLLDRHGAVLLRGFQTTPGDLPRLLRPLGGDPLQYRERSTPRTALGGGVYTSTDHPADQVIALHNENAYQSAFPGLLAFQCTVPARAGGGTPLADCRRVLARLAPAVVERFVRTGVCYLRTYHPGVGLSWQDAFGTDDRDEVSSYSSRGGIEAHWRPDGTLHTRQTQPALARHPRTGEDVWFNHAAFFHPDGLDPALRAALRARYPREEDLPHHVTFGDGGPIPAADLAHIRAAYAAEAGVVPWRAGDVLLVDNLLAAHGREPYRGERRVAVAMAGLLDRQAVRADRQTVREDRPAIREDRPAIREDRPAIREDRPAGEAAP
>emb|ACG60770.1 BGC0001058, zbmII, NRPS(C)
MSHHSPAQALWPLQSRYWPLLEETSSGTPVRCRALLLTGHVDVPRLVEAVHRVVDHHPVLRARLSDDDGTLRLRTAGTPSPVAVWSADRADCARALREAAATPRDPRRDSLATFDVVRIAPDQFVLAMTAHFLVADLGSLYATLGSVLRAYFGRHRPGGRPPQPPALGPVPPARKAWWARRLARWQGQGTFAAALGARAPDRRITATQVQPVSGAAWHRLAARAADAGCSPDLAVVALLASWRAMMAPDTTTAVFAAWTDLRHTHGGDGLIGPLSDQIAFGVELDGHARMTFPDLLRRTHAGLLDTMVRHVPYDELRHLHRAEHPGALPVWDTRVHFCRIPPRSSLTRDEPSLAELGLSVELFDESRLLPVAPPADGAAWDGVNADLHLTEHGVDDVALTLHYNATTLEEHAVRLMLRSISDMITEVGEAPGQLLPDLWRSLGVPGHGGRDRQEAPTCAVPPHPAKGHNR
>emb|ACG60748.1 BGC0001058, ---, Putative uncharacterized protein
MTAVSEDDDNRAYAVVVNHEEQYSIWPVDQDLPTGWRTEGTTGSKDACLDHIERVWTDMRPLSLRLFMEEQARRPEADEPHDQDPEEDEVPSLLDRLATGDHPVEPGLRPERTAVALRESLERGYVLVRFTETRGGSELGVTVDPEATDTSAADFDAGTGTLRLVGDLTLDFESARCHADIDLATLQGHGRLERTAPVGQPLT
>emb|ACG60766.1 BGC0001058, zbmE, Glycosyl transferase
MSRMRPERAGSVRRLCVFARLDAPGMGDLVQRNIFLKLLREAHPHATLTLVVGETVARVHRTLLDRHGYADDLLTCPDPVHAPGDPAPPPAFLRTLRDRAFDLCLVDPDSTGLDASHAHAAGIPRRIALPTGGPGDASITHPVRLPPPLLGRPDLYEYATGLAAALGLPTPLRAARVVPPFPYTPVADPFPTGDGRRVVVHPGGAPHWNRRWPAGRYAELCDRLLAEGARVALIGSPDERSELEALRDTCASGGERPLVLVPHSLDALATALASARLVVGNDSAPAHIAAALRVPTVVIYGPTATEYLWSRIYPLHHGVSLRYPCRTLRRSAHDPAATRCDRGCATAYRPDGGYPHCLTDLDVSTVWPVVTARLGTSDEHEREATP
>emb|ACG60765.1 BGC0001058, zbmD, Carbamoyltransferase
MTEGLPPGSVRTLLSVNFNHDGAAVLLTDGRIRAFVTTERLSRLKKHPGLREEDLDELLDQAGADIGDIDHVLLCNLHLMDSPDIATLHGSDLKDTWLEFWVNQRNDTVLLRGRRIPCTVNPDHHLLHAAAAFYTSPFPSGVSVAIDPTGCRAFLGRDNRLYPLRRDFDSWFDANYGYAHVAHHLFGSAIVGAGKVMGLAPYGAPRDGAHAPLPEVSSFAELVALADADPVVVESDGRPLNARLAYYIQRGLEEQVDRLFTELEPLCRRNGYEPTICLSGGTALNAPATEKAFTRSGFTGLHLHPACGDDGTALGAALWYWHDVLGRPRREHANAELMYGRRDHGRPAVERALRALAGALHVEVTEDHAGRAAELVEQGAVVGWFEGAAEIGPRALGHRSIVADPRDPHMRDRLNTRVKHRERFRPFAPSVLNEHAAEWFGIRDSPFMLRAAAARRDGIPAAVHVDNTARIQTVERADNPAFHRLVERFAHRTGVPMVVNTSLNTRGHPIVETPEEALGTLRESGLTHLVFPGYVIAKEAPK
>emb|ACG60769.1 BGC0001058, zbmI, Type II PCP
MTGRPTTPNEERLVEPLRAIWSEVLQRDVAPGDDFLDLGGGSLHAIRIVHRVEERYATELSVRSVLETRTVAAMARHLAHVLDRDPRS
>emb|ACG60764.1 BGC0001058, zbmC, Bifunctional protein HldE
MTVDLSELAGTLAGRRLLVIGDAVLDTYVRCAADGLAREAPVPVLRAERTVHHCGGAANLAANAAALGAEVEIVTACGADEAGDRLVELLREAGVGTEGVLRVPGGTTPVKRRHTVRGQLLMRVDTGDGPVAPPLDQDRWTALLAGRMASADAVVISEYGGGLLSGPLVAALAALRPVGPETLVADARDIAALGTVRPTAVTPSREEAARLLPVPDDGKGGDPQEPRRLAERVLHLSGARIAVLTLGAEGAVAVERDRPAVRTYSRRLQIRSTVGAGDTFAAALALALACGADTAPALELASAAAEAVVARPETAVCTADDLAARLGATGKVIASGGLAAWQRAHDRPYRRLVFTNGCYDILHAGHVSNLSRAKELGDLLVVGVNSDDSVRRLKGPGRPLTPLDERMRILAALSCVDAVVPFRGDSPVDLLEALRPDVYVKGSDYTPETLPEWSLVTRLGGRVHLLDNVEDRSTTRLIHRIRALSGPGVPTSDEGSP
>emb|ACG60749.1 BGC0001058, ---, SAM-dependent oxidase or methyl transferase
MMTAMGPGELLSAAADVVREDPDKRLAIYVHVPFCLSKCHFCDWVVDIPVRRLRYDEEERRDYLDALRTQIRLYGPLLTGLGYRPEVMYWGGGTPTRLTPRELTHLAETVRESFDLSTLRQWSVETTPNDLTEDRVAALREAGVDRMSIGVQSLSEYQLRVSGRAHGPDDVTRAVELLRAGGIDNFNVDLISGFPGETLDALGETFDRLLALDPPHVSVYPYRATPKTVMAMQLTRRQIEAHDRTAMTRAYELSMERLRAAGYHEYCHGYWVRDPAHEDQDGNYKYDLTGDKIGFGSGAESIIGHHLLWNENRKYDEYLGHPDRFTFAHRFSLDEPSRLTATVGGALMTREGVVFERFRRLTGLSFHDVRDTPYFRRWLTVLTDCGARFAETPTALRMESDTIHRAYITHLAYTMYSGLTPERA
>emb|ACG60750.1 BGC0001058, ---, Ankyrin-like protein
MSATTTGGAPAPLPATHSDDEERTTLEHQPEPAARLFAAVQAADAAGARTALVEDASPAARDAHGWTPLHWAAGRGSTELVALLLEHGADPRAAADGRTPYDVALAAGHVTVARALARFRDGGTWQPYCRAYPLGELRRFPGWQDSTGEDDSAVVYLHDDLTVTASVIPGDRSVFAGDTPGWSDFCRDALDFAVPDELDLCAGGPA
>emb|ACG60783.1 BGC0001058, zbmXI, NRPS(C)
MNVHGLDAHPLTANQEWEWDFDHSIGSAAYHRPVLLRLRGPLRPCALREAVAAAVRRHHSLRTRYPLVDGRRMQVVDPPGSRPLPLIDLTSLPARAREDALVRIGRDDAASPFDMASGTTVRWGLVRLAADHHALLVSPHHVAVDLWSLSVLAADIAAHYRHAAAGEPLPARPAPLQPSEWARAERERWTSDHLDAALAPWREALARLPALELPADHPSTPGPPSEGWLLSTHLDAGLSDSVRALSRRHGVTVFVTLLAAFHSMLARVCDVDRLVTYSLTARRHSRAMEDAVGLYSDYLRVFADLTGDPPFAEVLARTADRVLDGQDTQRLPNERLLRGTDDGTRPHPLERVGFTMHNTPPVGFPLSEGIRAAAIDFDAHGQGPVTAYWRAHLFFDTFDFGSGPIRTEIFTAKELYASTAPSDWARRFSAVLARVVEDDQVPLSRLPGR
>emb|ACG60778.1 BGC0001058, zbmVIIb, NRPS(A/PCP)
MPTAFDGVHEAVGHWARVTPDAVAVSWRGGHLTYRTLERCADRLAGSLRTAGVRTGEVVGVLLERSPDTVVALLAVLKSGGCYVALDPRAPLTRRRAVLDAADVSVLVTDGDEGLGRRAVPPEAARCHGWSERTERAPRTTTHPEAAAYVAFTSGTSGIPKGIVVPHRAVLHLVADPEAAGARRDDVVVHASSPAFDASTFEVWAPLVNGGRLALPDCEERTPRELGRVVTREGATLLWLTAGLFHRFSDAELAGLRGLRRLLAGGDVVSPQQVNRAIAALPGASLVNGYGPTENTTFTCLHAVTEPVSGPAVPIGAVLPGAGARVVDAALAPLPAGRTGELLAWGPGVAWGYLGDPRLTAERFVPAPDAVGGRAYRTGDAVRDRGDGVLEFEGRMDRQVKIRGFRVEPAEVEAVLTRLPGVGEAAVVAPRRDDGERELTAFVVYEDPFSDGSLALRQQLAERLPDYAVPTAVRVMDTLPLTVGGKVDRAALEASPPLPRRAAGTTYTPPVTGLERLLAGLWADLFGLDEVGTHDDFFELGGNSLLGMRLAGEIQDVFGVEVPARRFYEKPTVAALAGLVEEAAGRAGVPR
>emb|ACG60751.1 BGC0001058, ---, Alpha-ketoglutarate-dependent hydroxylase
MAGTARPHHREQVRRRYADLIDVLLAEGEPQAAADCARLAVEQGVWRDPLQRPVHYLPSLGPVPVHDPADFWFVPYLEENSRLIRAELERVLGADDNGFLPVEEPLLGTGDWKQVTFYEGGQRFDDACERFPVTAGIIEAIPEATLAGPGVVTLSRLQPGSHIVPHCGASNARLRVHLGLHVPQGPRMRVGDRTLHWREGSCLVFDDSFEHEVWHTGDTPRVVLLMDVWHPRLDPAVQRLITEDRGSLATRVRDFMRAQGITRVEDTGDAILLHPDERVETLVRRHMRQADTRVIDLHDEQTVRQEPDGPDHDG
>emb|ACG60752.1 BGC0001058, ---, NRPS(C)
MTLFAPLPDGLAPDLVDQALHLLVARHDALRSLLVPLPGGKWAHHVRPPDSQASFPRAELSELGPDGVISLSVALGEELRDWHGTTPLRAAVLTDAGAAVYVLVALHHCIVDLEALRRLQDEFGQVLLNIVTGADPRTGLRPALPLAARTALEQSEHGRRADDEAQAHWSRLLSDAANISFPYRRDDRSPRTARVLSLTSPAIDHALARLSADAALTPTALVLAAAHMMLSAYTGGAITWSVLMGKPAPLSGATLVECALETVHVLLPAVPPEPADEPSLPETAHDALTRLLEATRHRDYDYARFLESRAAHAVERGALVQWETTLNSRLQPAPVHHPVGTPSRTSAGLLPRSRTRWSLQRTARPTVGVSAGSDGRATTLDLACDTDLLGKDTMTAVLRGVEILLVAAADGDPAPFRGNARSAGWPRRPDWVLVDGRTWTDLTASRDLLASHPGVCAVDLTVTSEEVPALHAAVRARSGTVTGEDLRRHALQALDRPGLTVPHTIDVRPCAHPRCPRCVTGHAVGDPRPRQPDAVAALIRAVAGVLGRDSVVAEAGYLEQGGRAEAYPEVKASLEKAGWCGLTGEALLGPRSLAHVAVSLHRDPRGGCT
>emb|ACG60753.1 BGC0001058, ---, Type II PCP
MTSAPVTSAVIPPLYVLLRRRARLVPDAVAVTRADTSLTYRELLYQARRLARLLRARDLSSGALVGLRLPPGPDAATGVLGVLGAGAAFTVLGPDDPPCGDMVLDSADLALDHVPIQVPLPVPPADPERQVCAVAGPGGRPSVRLIEGDLTRALLAERDALDLAPGDTVLHRTPLHETFGVVELLLSLLSGSRLAVPDLPDHDDIAAALDTMTQQHATHTRLPAAMLLDSLALSSIEAFHLLRAGFSHKVVWTTPDLDPVTRARIEARTRFPLRPIADDTAEPSGTAAATGLARLLTPPPFAPPVAEGQGPAESAASSRACAGADPTVVRSVIHCWEEVLEHTGVTAHDDFFALGGNSLTAVLVTDAVARSLGHDIPVDLVFRHRTPAAYAAALATPHRTDRTGTTPAPTQGITVPPTEGDAS
>emb|ACG60754.1 BGC0001058, ---, Type II PCP
MSETAQTIERLVLEQFRTCSGNNRMTATDDFFNTGGDSFTAVQAATAIAALTGRDPDPSLLFAHRTARALACRLVEDPPATGAAGGNG
>emb|ACG60755.1 BGC0001058, ---, Acyl-CoA synthetase
MPFASRVLRAGLSDPDSVAVVLDGTSTTYRELAGRGARVARALRELPRRPRAPFGDIHLPSHLVAVLTDNAPQLPELLVGATSGDGACALLDPKWSAAQTAEVLRRLGPDLLVTQRARSAAADAATALHIPVVMLDGDASAPDSYDGWLAAHCDADPERELTSGDDDSVFFVGFTSGTTSTPKAFAMARGCWRTSLALGAPFFDTATAQVSAAPGPLQHGVTLYALAEALDAGTTFVGARRFEARELMRAVRAHRVQRLSLVPSMLHALCRDTSPGQPPLETVTVCISSGARLDADLVTRAARLLPRARFVDYYGASETGFISVLQHPLGGRGKGVGHPFPRVEIEVRDPRGRVCAAGVPGEIHVRSPYVSRGYLWAADETRMFAPGGWVTVGDQGHLDADGTLHLVGRKGRMVITGGWNVYPDEVEAVLRTIPGIDDAVVAGVPDAFLGTALVAVTACSGPGGPPAYPDVVRSCRAALPSYKVPVRVYTVPALPRTTSGKVARAEVDDWLARAHGGDSPLTELAPRPGRPS
>emb|ACG60756.1 BGC0001058, ---, NRPS(TE)
MTARAVVVPLSDSQSADTAHFLPGVDGGLRPACSFADLVRGRLAVHGVMLTGPGRPADHGVERHARLALDEVVRKTGRGPDRLIGYSYGALVAVEMAHQAKARGLPAPRLLVLDTPIAPGPQSAPSPVTMFWYIGRGAGLDLTLAQFAALDPERRAAEVGRWCATRSPGFDLNAARTVYATVEANCAAWAGHEARPYLGPADVVVAEESAETSGDRADWTAMFPGGYRVRTVPGGHLDVLSEAGAPALARAVSDLTALD
>emb|ACG60757.1 BGC0001058, ---, ABC transporter
MAVPGRKPPVKTKDLVYIALFAAIVVALGLFPAIEVPFSKVPITAQSLGVMLAGSILGWRRGGLALLVFVLLVAVGLPVLPGGRGGMGIFFLPSGGFVLSWPLAAVVVGYLTERLWGRYNLAVALVPNLVGGVLVVYAIGLPFMAAVANISLGQAFTIMWAFVPGDVAKCVLAALAAVAVRRTHPLLAPVATASGPSRSGTR
>emb|ACG60758.1 BGC0001058, ---, ABC transporter
MFRIEEVEHRYGDRTVLRDVSVELTERRVAVVGANGSGKSTFARLLNGLVVPTSGTVTVDGLDTRKDGRRIRAKVGFVFQDPDLQIVMPTVAEDLAFGLKHRGLSKADIDQRVEQALEDNGLRDVRDQPAHLLSGGQKQRLAIASVLATAPRYVVFDEPTTMLDLRSKRQIARVMAELEQPVVVVSHDMDLLEGFDRVLVFDEGRLVADGPPDVSIAFYLELMGAC
>emb|ACG60759.1 BGC0001058, ---, ABC transporter
MLSLYRPGDSVLHRAPAGPKLVVLLVTCLAVFLVDELWFTAVCGTVVLVLWRIALIPYRELGRQLRELWVIALLLAVFQVWANGWHEAAMTVLRLLALLLLASLVTMTSRTSHIVDALESAARPLALVGMRPGRIAFLIGLTLRFIPLIREKAEEIRAAQRARGVERRPLALLLPLLLKTLTMADAISEALDARGFEST
>emb|ACG60760.1 BGC0001058, bioB, Biotin synthase, EC:2.8.1.6
MNLLSTLVDKGLRRELPTREEALAVLATSDDDLLDVVAAAGKVRRHWFGRRVKLNYLVNLKSGLCPEDCSYCSQRLGSKADILKYTWLKPDEASEAAAAGLAGGAKRVCLVASGRGPTDRDVDRVSETVKAIKEQNEGVEVCACLGLLSDGQAERLREAGADAYNHNLNTSESTYAGITTTHTYADRVDTVQKAHAAGLSACSGLIAGMGESDEDLVDVVYSLRELDPDSVPVNFLIPFEGTPLAKEWHLTPQRCLRILAMVRFVCPDVEVRIAGGREVHLRSMQPLALNLANSIFLGDYLTSEGQAGKADLEMIADAGFEVEGTGQVTLPEHRATVGGGCGSHESGDCGSHKSAGCGSQAGGGVCGTAATAAPAAEPRTDLVAVRRRGAGTDHAPNA
>emb|ACG60774.1 BGC0001058, zbmL, GDP-mannose 4,6-dehydratase, EC:4.2.1.47
MTSKTALITGITGQDGSYLAELLLSKGYTVHGVIRRSSGSGLGRIAHLVGDERDEEVRMRLHHGDLSDGARLIALLDRVVPSEIYHLAAQSDVHVSFEQPEYTGAITALGTTRLLEALRITGLPARYYQASSSEMFGATPPPQAEGSPLQPRSPYAVAKAYGYWMARNYRESYALHTVNGIMFNHESPRRGEAFVTRKIARAAARIACGQQRFLDLGNLEARRDWGYAPEYVEAMWRMLQRDRADDYVVATGTSYSVRDFVTFCFEHVGLDWERHVRIDDRYVRPADVAELVGDASKAQRVLGWKPEVFAPELARIMTDAELEAAGRGKGPLPEERE
>emb|ACG60761.1 BGC0001058, ---, NRPS(C/A)
MRRARCAFRSPGWIRLRRRLRRSTSWSTSHPAARLTRSTARALPPARRPGTRRPQRQAAAEAAQDGVPMQDRDPIAPSTHATPRERPARAAERALWLLDRVAPERAASNIALAVRSAAPLDVAHVRRALGTIIRRHPALRSRFVLVDDVLTRRVDAVGDDPSIEVLTVAQEDADETLRRFAERPFASSPDQPAAGKLRETDGEPLIRAVLVVTPAADTFCVVCHHTIFDGTSALLLTGELVRAYAALSTDGQVPPDLLAEAADFTPPPPGPDSLAYWHEQLAGVNIRSMDLRCDRTRPAQPTFRGEQHIHPLSQGAHDLLGNSEAALQATRNIIFLAAYLLVLARHGAGPDVTVGVPVDVRGGRGRGAIGYHTHTVVLRVDMERPGTFRELVTLTRDTFLAALGHADASIDDVIDRYGTCGGSAENRHFHHMFNYFDFHTSVQKASWTPGGADVDIVEVAPRHSVADLEIVVRTRHDRTELVVHHGTDVLDRTDARALAGRYDALLHSALRAPDTPLPDLTWHTDLDRRALTPSPVRATPWRGGVVAAIAAHARGKPDAIAVVDADTGRTTSYAALVDRAARIRDDLGDAGIGPGKIVALDSARTAATLAGALAVWSLGAAYLPVDHAHPAPLTARRLAGARIAAVLGRPLDPATLPDVPTIPLPVPRATGPWRDLPDTGTLTAGTLAFVIHTSGSTGSPKGVRLTQGNVHHAVTTLAAGLGLDAGASALWLTTFTFEPSSLEVFTPLVLGGRVVAAPDAVRHDPARLTALLARHPVDLVQATPTVWSVLAPALEGRCEGVHLVTGGELLSAATARALLSTGGRVLNAYGCTETAGWPVMGEISPACVANQPPRIGRPTGGHRVDIVDDTGRPLPPGLRGNIRITGPAVADGYLNAPLRHPTDDTGHRTHSTGDIGRLCADGTLEVVGRADRQIKLLGLRVEPAEVEGVLEDHPSVSRCGVITARDAESPSLVAFVETTATVHPATLRAHAARHLPAPAVPSRIVAVSALPRTDTGKVAHTALHGLLDTLPPDTAPADPHRPQLLDGHVTGEALTERLTSAWRAVLADDTADSSTDFFAAGGNSLLAVLLSERVEDLTGHRVSLGTLLIRVTPAALAAHLAEAPSPATPPSTTKPGAS
>emb|ACG60762.1 BGC0001058, ---, Amidohydrolase
IVTDDEGEPTGLIEEGAIDLVRALTYPHSTAELAEAIGRANRDYVQEGITSCTEAGVGTGWVGHSPIEVAAYQQARTTGALDVRIQLMVAHEALHVLDAHADDPAGARLDLGLHTGFGDKWLRLGAVKIFADGSLSGQTAALSRDYAGARAHRGALRFTAGELARHVVQAHATGWQVAVHALGDRAIDVVLDAFEAAQHAFPRTDVRPRIEHCGLTRPDQLARLRALGVVPVPQAVFIERTGDALVTALGPERAEWAHRHRSFLDAGLTVPGSSDRPIAPGSPLRGVHAMVNRTTGTGDVLGPGEVVSPSQALYAYTMGSAHAGFDERVKGSIEPGKLADLAVLERDPTTVPPDTIKDIAVLATLVGGRFVYDAPGFVVDGGVAGEGASAR
