# Supplementary material for: Assessing in silico the recruitment and functional spectrum of bacterial enzymes from secondary metabolism
Source: BMC Evol Biol. 2017 Jan 26;17:36. doi: 10.1186/s12862-017-0886-2 (PMC5270213; doi:10.1186/s12862-017-0886-2)
Supplement: Additional file 5: — 1005 multiple Fasta files (one per BGC that comprises enzymes) containing the sequences of the data set enzymes SM*. The BGC are named according to MIBiG nomenclature. (ZIP 6333 kb) [file 12862_2017_886_MOESM5_ESM.zip › BGC1059.fa]

>emb|ACM79805.1 BGC0001059, zmaA, ZmaA
MKHQDDSKTGLEIAIIGMAGKFPGANEINQFWDNLKNGVDSISTFTEDELIKEGVNLDVLQHPNFVKAKGYLEEVEYFDESFFAYTPREAKIMDPQIRMLQETTWEALEMAGYNPFDYEGLIGLYVGASTNFNWMKHTPLLNSDSVVEFSEAGTLSYKDAISTLTSYKLGLKGPSFTLYTACSTSLLSIHLACRSLLTGECSIAAAGGVSITYPKKNGYKYHEGMTSSPDGKVRTFDAEAQGAVFSDGVGMVILKRLEDAIADGDTIYGVIKGSAANNDGGRKVGYTAPSVEGQAEVIQAAHSFAEVDPSTISYVETHGTATPLGDSIEVEALKRAFQDVDKKSFCAIGSVKSNVGHLDTAAGVTGLIKTVLSMRHKQLPPTLNVKRPNSKIDFIDSPFYINTDLVNWQSDDNDLLRAGVSAFGYGGTNVHIVLEEAPKVKSSASTREKKLMVLSARSKEALNNATVNMVQYLESNKDVELADVAYTLQTGRRPFPYRRAVLCMDIDSAIDNLKTVKDFHVKTQENPDLVFVLPSEYSSIIENVKELYQKEPLFLKVFERNMTDAQMYTGKALKEAFFKGTDDSLVEDLTFFVCLQSIIDVLIECDVRPSNIIGTGLAGMVSDIYNKSLKPEDVLNQLVENYTELQTEWTHGEKVELLTQVKDVDPNSVIVHIGELLNSEINNNQIILQNDLLEVLGQAWELGVEINWSKLYEEEYRLRIALPTYPFEKKRYWIDPAEQQNITNNEETSIKKRSNIAEWFYTPGWMEKEIVDVTKESTKSWLLFLDNEHIGLALKEKLERDGHRVITVGVGPSYKKISLNEFTICPTEQEDYYQLFNELQKQECLPEEIVHLWNVDNKDLGIKTLDTGFYSLISLAKTISKFNLLYPININVMTNNMQKVVGDESIIAEKSTLLAPIKVFPQEYPNIRCRSVDFMLSDNEEALISNLYSEIQTDIIDTVIAIRNNTRYIRIYEPIPDEKVSEMLVINENELASKIPNIRSKGVYLITGGMGGVGLKLAEYLARTVKAKLILVSRTALPDREEWDEILQSQIENEQLCQRINHIQKLESLGAKVMTAVADVADEEQMRNVIHQAEANFGHINGVIHAAGVLRVKSAQCPMEKISRIECEEQFLPKVHGVLVLDKLLSNYDLDFCYLVSSLSPILGGLGFVAYSAANLYLDSFSDKVSNTSNNRWTSINWGDWQYTGAQQVNKIFNAQSIEALEMTSEEGQKTFQCVLGLSGLNQVIISSGDLNKRFDQWINLNSRKRISELETQTKTGDKFRNQDEVEEIIIGIWKEFYSVDTVNVNENFFDLGATSLHIIQIHERLINRLEKQISIGVMFEYPSIRSLARYLSGDKQKNQVKHTKRFNRKTKEDNDIAIIGIDGRFPGAQNVNEFWNNIKSGTESIQFFTDEELIESGVNPMEVKSPNYVKAKGYLEGTDNFDAPFFDYTPQDASLMDPQLRVFHECAWSALEHAGYNIETYPGLIGVYSGASPNLYWQVLSTLSEANEPAGQFLISLLNDKDSLSTQISYKFNLKGPSMNIFTGCSTSLVAIHNACQALLQGHCDIAIAGGITLTQPEKAGYTYQEGMLFSSDGHCRPFDENANGMLFGDGVGIVVLKPLQEAINDGDTIHAVIKGTAINNDGNRKIGYTAPSVEGQVEVIKMAQHEANVEPESISYIETHGTATKLGDTIEIKALSEVFNSNEKQSVPIGSVKANVGHLNAASGVAGLIKTVFAMKDQVLPPSVNFTKPNTQIGFEKTPFYVNQQLNEWKEDNKPLRAGVSSFGIGGTNAHIILEEAPKLEATSNSRPYQMLMISAKSKDALDRMTLNLGNHLEQNPHVNLADASYTLQIGRKEFKHRRALVCSSTQEGIEQLNQPDGRRVQYANVKEEHPKIHFLFSGNGSQYVNMGLELYEQEAIFREAMDECFAILQSFTNVNMKEVLYPTTFSINEATEKLKRMEFSQPILFAFEYAVAKLLMGWGIKPEAMIGYSFGEYVAACLAEVFTLEDALKLVVKRGQLMSSLPAGVMLSVPLPEEELIHLINSFEKEYQHTISLAVVNGPACIVSGTEEAIVDFENELKKQRLMCMRVTIEGAAHSHELDSILDEYASYVSTLTLREPKIPYLSNLTGTWIRPEEATNPVYWVKHMRGTVRFSDGIQELNRDNTSLFIEIGPGNDLSRLTSRLLDYENGNERIFNTVRSVQQDVSDMYFLFSHITRMWVTGISVDWEQFYKDEKRRRIPLPMYSFNKISYKLQGNPYDLGQKLNSKQSKISKNNNISEWFYTPQWKSSTLFEPNHDVNETWIVFVDQEGLGNELVKDLLNKGQRVVTVEPGFAFNKENNDRFIINPEERTDYVKLLDEVQEIYGLPTRIIHMWGITNEERQASIEYVNCKQNLGFYSMFYLTQALGDKNISDSISIRIITNGVQQVIGDEELIPEKSTVLGTSLVVPQEYSYLSCSSVDVVLPLKKEWKNRLINQLVEECLSNTNDKMIAYRGNKRFVQTYEPLQLEQPAKEKLPLRKNGVYLITGGLGGIGTILAKHLAQTVQANLVLLTRTGLPNRDEWDMHLKENTMYSDRIRKVLEIEETGSKVYVLAADVTDQSQLYEAIHKAEQKFGKINGVIHGAGILGGKTFNLIQELEKEDCEEQFSAKIYGLLNLEECLRNKDLDFCVLMSSISAVLGGLGYVSYAASNIYMDVFAQYINRYSKLPWISVNWSDWKYWEDEEKDMQIGASVHELSMTPEEGVQAFNIALSWKQGEVLIHSPGELQARIDQWVLLNSFNDEKEEELDSTLYHSRPQLLTEYVAPRNEVEEKLSKIWRNIFKVSEVGVHDDLLELGGDSLKAITIVSKIHKEFNVEVPIKELFTLSNIEKLANYISRADKSEFDVIVPAEPKSHYQLSSAQKRFYVLHRLYPESTAYNDTSVILLNGKLNIERLEKAFTQLIKRHEIFRTTIEMKNDKPVQIIHDHADFHITQIEGFESEVEQIINEFIRPFNFNNAPYFRVGLIRLEEQKHILIIDLHHIVTDGVSYDIFVRDLFALYSGEKLPNLKIQYKDYSEWQQSEKEKEIALKHEQYWLEQFKDGVPVLNMPTDYTRPEIIDLKGSKISFTIDSNVTKKIKRLLAKEETTLYTLMLSVYNILLGKYTGQEDVVIGSPITGRPHADLQDIIGVFVNMLGIRNYPRAEQRFTQFLFEVKEQVLQAFEHQKCQYEDLVNKLGLQGTYNRNPLFDVSFVMQNMDADHMFIDGLELRTYDHDFKRAQMDLLLRVVELEDTIELTMEYATSLYTRDTVQKLCERYVEIFEQIVDHPEILLKDISFKQEIQELQPVKVSVDFGDFNF
>emb|ACM79806.1 BGC0001059, zmaB, ZmaB
MVERIANKDKVIAANERIKEREFWLENLSGELADCHFPYDYRTSNKQVNLSNVNIKLKEELSEKILKLANGSDLQLHMILTAGLTLLLNKYTRLQDICIGTPVLKQDSDTNLINTLLVLRHGLEEHMTFRQILQHVSTVMVNALEHQNFPLESLQPVLSNYLPEGRNYPFRTAILLEEIQDLNYLSESNAEIIFSFRQVNGCIEVDMYFNEHLYKTSTVMRFGHHFIDLLEQALLQPNTPHIDLDWVSDNDIRELMTFNQTELDYPHHLTVIQIFEEQVMHNPNKLAVSDDKREITYAQLKEKVDLVASSLHKKGIGKGHIVGLMMDRSIDAVIAMLGILKSGAAYLPINIYLPYKRIEAMLKECKSPLCIVKPEVISEDFTREIQDCSMVSFNELLETELISFPSVSTPYDLAYVIFTSGTTGNPKGIMVENRSVVNLIFGLKNEIYDKYSSSMRIGLVSPFEFDASVQNMFGALLLGNSLFIVPEEARTDGQELINFYQEKQINIADGTPMHLRLLTNFIDEEVEYSFKHFIIAGEELPPKLARKFLGLFNENCRPNLTNAYGPTETTVDSTCYHVQHAELEFMNQLPIGRPLANQKVYIMGDNQQLQPVGIPGELCISGEGLARGYLNQPKLTMEKFVPIQINKEGSSIIDDKVYRTGDLARWLPDGNLEYLGRMDDQVKIRGLRIELGEIEKQLLRYPEIGEAIVITRKKEGEDAPVLCAYVVMNSSAKVEEVRQFLREYLPFYMIPAYIIPIEQFPISSNGKIDRKALPDPIWEQSTALFIEPRNEIEQMLSEIWKVVLGIEKIGVNDNFFELGGNSLQITSVVSHIYKRLGVDVPIREMFQRPTIMLLAEYIEKYEGKKNYSQIEIVPDREFYQASSSQKRLYILNRFAGIGTAYNIPGAMLIEGEFDFIKAEQCVKELVERHESLRTSFQFIKGEPVQFIHDSLDIRIEHLYKSDRSTIEELIQEFVRPFQLDRAPLMRVGLMKLEFNQYLLLFDLHHIIADGVSLAKLEKEFIDLYSGKALEPIKIQYKDYANWQTNRLHDEGLKEIEEYWVEKFKGELPILMFPTDKPRGLNQTFEGDRLVFHLTPELSNKLKSFADEREATLYMVLLSSLNIVLHVYTQQEDIIVGSPIAGRIHHDLEPIIGMFVNTLPMRNHPKAEKTIIQFLNEVKENALEAFQYQEYPFDELVNKLDMAYHTNRNPVFDIMLVMQNIGRTSEKIKDITFKSYEIKHQASKVDMSIEVFPEEEGLRLELEYATGLYYPQTIERFMMHFINTLEWMVANPEAKIEDVNVLSKSESTRMLNELNNTKLDFTQGKLVHQFFEDQVENKPEEIAVISNDIPYSYSYINNRANQLARILRQKGVDQETKIGIVVERSVEMIIAIFAALKSGAAYVPIDPEYPKRRMEHILEDCNPQFVLTESKYVGEIPFVGEIIDLKQENLYVGDTSNLEVTGKLNNLAYILYTSGSTGRPKGVMIEHCSIVNFLFSMTHLYPMEESDTYLLKTPYIFDVSVLELFGWTIVGSKLVIMENGEHRNPRAILRTIDKYDVKLLNFVPSMFRAFVNTLNNENCQVLNKVKYILLAGEALTHEVVNKFKKHRLSTQIENMYGPTEATVIASTFSLQESENYNTIPIGKPIPNVRLYILNHKQRLQPIGAVGELYIAGEGLARGYVNQMRLTEEKFLPDPFVKGEKMYRTGDLSRWLPDGNIEFLGRNDEQLKIRGYRIEPGEILDALSSHHAIKEAVIVDIQDEDGQKKLVAYFVAKSPVSISDLKLHLAKLVPSYMIPTFFVEVENIPLTPSGKVDRHSLPSPRSLPKNEEESMMSPSNELESRLVEIWKSILKIEAVGVEDDFFDLGGNSLLAIELDLALENENLNTDDLVAYTKRNIKQLAAYIAEKKNN
>emb|ACM79807.1 BGC0001059, zmaC, ZmaC
MGNYTSSILYDVEPCKSSEQNCIDDVIATLANWFKRKHYLMYARLWDFGFSPVDNGNLGDGLYTESGYFVSDLEKYHGIKSTIFDTDSSDEGFEIILEQLYSGFPVVVTMNAYWLPWDENYLKNHIVHSFVIVGYEPEEDCFIITDPYFMVKNAQLSTELFHKGYQKVSTLKVTEDEITDIQSITTDLSNWIKHIKDEKHIFSQMHLFATKLISRFDLNKETDGYLDFNDVPLFSHLGQVVDGRVKFSKMLSFLGERYHSDFQTIAESMKTAAANWGVIRGSLIKMHLTKSVTKEGIVNISDKIHHAAQYEQNLAEQIMTFLFSVIEGNTKNVIIDSSPLMETTNYVKPLDDMERKLVDIWKEVIGNPCIGVEDNFFALGGHSLHATVINAKIWKEFNVQLSLANLFEYPIIRTLSHFIKNSKENRLQEIEIVPESEVYPVSSTQKRMMLLQEMDGVQMTYNVPSCFILKGTVDRKRIELVFEKLIKRHEILRTQFEWQGDQLVQRVLEQVTFELEMIKGEYKEWLQPFNLSKVPLIRAGLKELKDHSYLLVIDLHHIITDGVSLSIFMHDFKALYAGETLPENRLQYKDYAVWEQKLLSSKEFDIHEKYWEELFSGDIPVLELPYDRGRPPVKSFEGEQYNFQVNKEITRKIKKIALETDTTPFMLLMATFTIFLYKHGEQKDVIIGSPVAGRPHADLLPLMGLFVNTIALRYQINPDQSFINHLKKVKNDTLEAFEHQVYPFDQLVEKLDLSRDLSRSALFDVMFVLQNSDEKHTVVDGLEISTETNTDTLTSKFDLTLIAEENKDIYEFTFEYATSLFDKSTIVEFGRRFNLLLEEITTHPNVSLKDIQMLTSEEKELVLSATQEKEKIKIETDFNWDIG
>emb|AAD40107.1 BGC0001059, zmaD, ZmaD
MDNHEKIRQYIKKNLIIFNAEETIVANDENIFEKGYVNSLFAMQMLNFIETEFDIVVDNDELDIINFSTINNMVDLINKKKNGNFTV
>emb|AAD40109.1 BGC0001059, zmaE, ZmaE
MSNAEEILGVVDEFAEKKLRPRASEFESNEELPYDVIQEISSYGVLGATIPKEYGGLSLDSLDYGRLTEIIGKACNSVRELLTVHVSLVGESIKRWGTEEQKRKWLPEMAKGNLLFSFALTEPEVGSDAKAVGTSYKQVNDHFILNGHKKWISFADIADCFLVFASSEGKVSAFIVERSMTGVSTNKMSKLLASNSSHIAEIHLQDVKVPAENLLGPIGGGWSYVVNTALDHGRYSIAWAGVAIAQEALEAMVAYSRRRKQGNKYICEYEAIQTILAEASVNIKAARSLCQEAGKKRQDRQTDAVIETTIAKYFASKMAMKVATDAVQVFGGNGFSREYPVERLFREAKVLEIIEGTSQVLQPIIAQHALRTCSQKGGLLRI
>emb|AAD40108.1 BGC0001059, zmaR, ZmaR
MIYELVKEKDAFKQISPLLVDYKNHPILNGIAHGYNKGHIYVDNPNNPRCALVWAEQEIFYLLGDPTSNFVSSLPTFIKEVIAPEAEQIGDDFFQVELLPESKWKQVVEEQLQMFIPKPYTRVTFTFDPESYNKLSKPNMPEEVTVERITIDMLSDKKFAMVRDDIVDFWESTQDFIQNGFGYVVMVHEQVVTSCLSVFATDTDVEIGINTYDLFQRGKGYAWLAARAFLDDCLKQGRTPHWKTEDFRIPSIKLAGKVGFTNLQTYTAYVFPYNELDNFIFTAYHQLRYYSNFNKASEFVQKARTIGDLNAWHHFLLSCGYSLIDRIDLSLKHMNLALDLGWNDVSDIRYVVDLVNLRKTEEGRALLDRVEDSLR
>emb|AAD40110.1 BGC0001059, zmaF, ZmaF
MNIVFMFPGVGSHYSGMGKYLYENFPVAREIFEEASDTLKIDMASLCMEKIYKADLEKLQNSQTALVTTSMAAFRVFEQEIGNKPEAMIGYSLGEYTALCASGAIAFSDTLKLVQERSTILSSYALTIDGTMAWVNNLAPEIVEGICSELLTKGQEVYISAYDTPNKTSISGTNSAVQLACEMVVEHGGIAIPLKLSGPFHSPMMQPAAEKYKSVLENIDMKQPLVPVIANHDSSMYKGVENIRENLYLQLIKPVKWLDMIHYLMNQGSMKAIEMGPKEVLKYLLQAINPAISTCNYEREKDILNTKNSFTLQESDYEEVISGCLTVVVSTKNYNTDLSEYQKKVVRPFQKVQSQFEEKINSGYSVEKSDVEEAIQMMKTALTEKQIKEREQKRYLQRVLQCKSF
>emb|AAR87756.1 BGC0001059, zmaG, ZmaG
MFKKIGIVGAGTMGIGMAVDLVLHGLETVLIDVTEEQLEKAEEKILETVRFAPLINKAFPRMHKEEVLSLISSSTNLDEVAECDYIVENVPENWQIKEPIYRRLDEICKKDTIFGVNTSCISITKVGGVTKRPDKIIGMHFMNPVYMKPSIEVIRGHLTSDETVEKAQSFLKQLDKDAIVVNDQTGFVSNRISHLFMNESAWVVMDGVATPKQVDDIFKKCFGHTMGPLETADLIGLDTVLHSLNVLYEEYQDPKFRCCPLLKKMVDAGECGRKSGKGFYAY
>emb|AAR87757.1 BGC0001059, zmaH, Acyl carrier protein
MQDKNLEQIIHMYIQDHVGIEFNDDTEIFEEGLVNSLFAIQLMTFLEKEFAIKVTMDDLDMDNYKSVNSIGNFIRNKQMVR
>emb|AAR87758.1 BGC0001059, zmaI, ZmaI
MDMKQYLEPSQYKMYQNFLDFVCENIEPHANRWEIEQGIPSDIIKTCAKNGYLGGTLPAEYGGLEWDYVTYGLFTEAIARGSVSLSGLFNVHTMVTETILKWGTENQKNQWLPLLASGNQIAALALTEPGAGSDLNMIKTNFDQHGDKLILNGVKKWITFGAAADVFLVFGKLNGEQPIACLVPKDSVGVNVTHIRDMLGFKAAYLAEIEFNNVEIPFENIIGRPGFAFTYLAPYALEFGRISIAFAALGVLRTCLEICGNHVLHRSAFGNSLIDHGMISHMVTDMGVDLEASILLSLEACKAKNEHRADATEKIMIAKYFASRSGTRHSTNAVQIMGALGCNDNYSISRCFRDSKTMEIVEGSNQIHQLLLGKGFAKKAKRAIEKIPVTKGVIQPG
>emb|AAR87759.1 BGC0001059, zmaJ, ZmaJ
MSTCIQKLFEEQVVRTPDEVAVIFKKETLTYKELNEKSNQLARLLREGGVGPDTVVGIMVERSIEMVVGIFGILKAGGAYLPLSPNHPSSRLQFIIEDSGAKLILTQKQILHRFQDSLKADMLALDSISYEGKGENLECINKPSDLVYVIYTSGSTGKPKGVMIEHSALINRIEWMQEAYPISSKDTILQKTPYTFDVSVWEMFWWAIVGAKVCILAPGMEKFPQAIIETTESNDVTIMHFVPSMLSAFLHYLDVTGETNRIKSLKQVFVSGEALLSQHINRFNKLLNFSNGTLLTNLYGPTEATIDVTAYDCPTHEITEGSVPIGRPIKNIEMFVVDKYGNKLPEGHIGELCISGIGLARGYVNRPQLTAEKFVQYSLDTRIYKTGDLALIRSDGNIEFHGRIDFQVKVNGLRIELGEIESCLMSCEGVLQCAVIVRQESEMVVKLIAFYESENDIELERLKKYLRLFLPDYMIPNSFVRVNEMPLTDSGKIDRKVLALLGSDKYSHHTTLVGGSVNEESSKDS
>emb|AAR87760.2 BGC0001059, zmaK, ZmaK
MRKAVKIHKEDIEDVIALTPVQEGILYHYLKEPEGKLYHEELRLCLTGKINIPKFEEAWNYVTRENEMLRTIFRWEKVKQPVQLILKEHTPNIIYSDGKVSNDTESFDLQTVPFSIELCHLNEGEYEMVLRHHHILFDGWSNSIILQEFIKVYRELIKGDVPSSINKKKFKEYILWQQKQDKSKQKLFWEQYLNELTEQINLSNKNSNQLKKAKTYVKEIDKERSDRFRSFASNQGVTLATLFYTAWGLLLQRYKNSEDVIFGTTVSGRSIPMHGLSEMVGLFINTPPLRVSADGRMTVSDLLQRIQSDVQRRTEYETTPIVDLNVSFDTIMVVENYPLDIEKLKEIDESVRISGYEVNEMTNYDLTVSIECFDSIKLAMMWPEDVFDESIIIGITNHFIQLLDSMLLDEGQPIQTLKMLDEAEEKFLLQGGQNQSATFPHTTLHQLIEMQAEKHPERVALTFENSEMTYGELNERADKVAFALLKEGVTLDSPVVVMLDYSFNMIISLLGILKAGGAYVPIDPDYPQERIDFILQDSGSNVIITSNLFEDKVKFDSTMLFIEELNETPMQDFERVDVAPNNLAYVIYTSGTTGRPKGVMIEHSNVIQLVMHQPNSFKFSSNDVWLLFHSFCFDMSVWEIFGSLTYGGRLVLATKETIRDTYKLAQLIADEGVTVLNQTPSAFYVFQQVAEEMPKLAFKIRLITFGGEMLKPGLLQSWFKRSPNTVIVNMYGITETTVHVTYMEIGEKEMHSNLSAIGVPLPTYSCYVFDKHMNPTPKGMQGELYVGGHGVARGYLNRPELNSERFIQNPYNPSERLYRSGDLVRILENGEMEYIGRSDHQVKIRGYRIETGEIEHHLQQHADVKEAVVLSIAFGEEQELCAYILTDQDISQNELRYYLTDKIPSYMIPMYFVLLSEMPLTTNGKVNRRALPKPTKLVQPNDLLDELETTVADVWKEVLGVEKVGLYDNFFDVGGNSLKMVRLFSRLRSKFEKELTMPMLFRYPTVHDQASYFRSDNDMDRQPKEVKKENLLSMNKNDVAVVGMAVRMPGASNLKQFWSNLEQGIESIRTFTDEELSEMGIPKEVIQKPNYIKSKGYLEDVDAFDNEFFDYSLKEAEMMDPQLRILHECAWEALEQAGEVNSSHMNTGVYVGGSPNFHWLRSIASESSNTLEDFQAMLLNEKDFFATRLAYKLNLKGPAITVQTACSTSLVAIQNAWADLIDGRCDIALAGGVSITYPTKTGYLYEDGMIFSPDGHCRAFDKDAQGTVGGNGAGIVVLKRLEDALRDGNLIHGVIKGAAVNNDGSNKAGFTAPGVDGQAAVIKSAHEIAGVKPEEISYIETHGTGTQLGDPIEVEALKLAFGKQEPGRVLIGSVKTNIGHLDAAAGVGGFIKTVLALKNKKIPPSLHYNNPNPSIDFGKNPFRVNTELIPWKEEVRRAGVSSFGMGGTNAHIVLESVPDNAKNFEKQSWNLLTVSAKTEESLDKATNDLLLYLKENPEISLSDTAYTLQKGRREFPYRTAVVANGIEDAIEKLVDTGLEKTNAMESRPLAFLFSGQGSQYINMGRDLYENEPVFREHVDQGLALLSNWLDIDMKNILYPTKETEDKATEQLNRTSMTQPLLFTIEYALAKLLMNWGVYPRVMFGHSIGEFVAACLAEVMSYEDALHLVMIRGKLMNSVPEGAMLSVNLSVEELQTYITDDIDIAAVNSSQHSVISGTVLSINKIEELLLNHGVKTTRLFTSHAFHSRMMDEVLDAFEQAVGNIKLSSPKIPYISNVTGEMITANQATSPSYWAQHLRSTVQFSKGLSEIFHLKNVICLEIGPGNALSTFVLKHLNRSKDQLALNMLRHPLDKSNDLEHLCKQIGRLWMQGGTIDWNTFNNSENKRLLDLPTYPFMKKRFKADPFFNTQSQSLTQETRGHNKQANIKDWFYLPSWERKTLKSIQIKKEQKYKWLIFNDHLNRFNRLIEKLKREGHDVIEVKTGGIFSEKSDGLYTICPSQKMHYEMLFSELEQKDLLPNKIIHAWSFNPVNEVILDQERIERSMNEGYYSLLYIAQAIGKINYEGALQLNIFTDRMFEVTGTELNLKPEQATILGFSKICNLEFQNIKCRTIDMDTDSQQMFEEAGLMESFVDSTDIVVAYRGRHRWAQTIIQSPFEEEDVEIDRLRESGVYLITGGLGGIGFEIAKDLANRVPNVKLILIGRSEFPPRNQWEQYLENKDERVSRVISDLLTMESQGAEYMILSADVSNQDDMKQAIEKAKSRFGSINGVIHAAGVADYLGIMMNREKESNNKILAPKIKGTLVLDALLKDEPIDFFVLCSSIGNVAYHMKFGQSGYNAANEFLDAFAFYKRAHDGVFTVAINWPDWQEVGMSLKSAEIWAKQFNMDMESVLHDGVTVEEGLKVFRSIINRNQQQVVVSPIDLHWKLLNGANYYNELLEKGSKNRLKQNRSDVSTTYRPPTNEIEQQLYELLKDMFGIEEIGIYDNFFDLGMSSLDLVRINVKLKEAFKRDLPIVVLYEHTSIKSLAKYLSNQEVNNNLTNKKELLKAKSVMKNTLSALKSRK
>emb|AAR87761.2 BGC0001059, zmaL, ZmaL
MINKEVVPSKVEFCWGLPVIPTPQTKELLEEYVNQAKRAEKNNFDSVLVSIAPTSVDPMIAASMIGMNTESVKILVAQNTNQMLPTVTAKALNTLNSLIGNRADINIVTGSASLVLARDGLPEPHHVRYARTKEYIELLQQLRRGVTSYKGEFYQVENSDIYPKEDLSRSARYFVAGSSEEAMRIAAEYGDAYILYATDRKSLREHYQTVNNYAKQYGREKIPGAILVDIIARETSEEAYEEAYELLERTPAALKRMTKLFLDNADSVGLRRYKDLITKDSMWIDDHLWGGLSLVNPSNSISIVGSYEEVISTLTDFWEIGANYFLITSQISEHEIERIGQNVVQPFKKKIEKLIQVN
>emb|ACM79808.1 BGC0001059, zmaM, ZmaM
MKLNIWLKFIILMTLIVLPYRQVEAQETVQFNEKKIQKHIEEQISQAGIPGLSVVIVKGNETIYKKNYGYADIDNKRQVTNETLFELGSTSKAFTALAVLQLEKEGKIKLSDSLTKYVSWFEMEYKGKPYEITLYDLLHHTSGIPEKAIGYIPITNGKDSIEKTIRNVMPIGLNREPGSSFEYSTVNYDLLGLVIEKATNQSFERYVQDHVLSKLDLLSTYAGREMAPLDNMAQGYKRNFLQSLPYDAPNYRGNTPAGYFISNINDMERWLKLQLGVEKPRMFPEELINDSHEANRKVAPDNNGASYAAGWEVYQSGGGEISHGGSNPNYSSYIGFRDEEQIGVVVLANLNSNYTYYIGSSLLNMMIDKEVKPLLYDEYKKTDQIGTALFVISSLCLLTLLVMLFHLIREIIFRKRKFILPTGKTWLHMVLVVAIYGLMIYALYQLPNLLFGGLPWAFIKVWAPSTVVLAIYAIAGVGLAYVIHTFLNLCFPRQKGKSLLTLIVLGLISGFGNAFLIFVINETFVRSNNLENGLLFYFVLGIVMYVFSQRIIRTSIVSYTNELVYEKRMELTDKLLQTPYYKLELIEKGRIEATLNNDTEVISRSLNLLVTAGTSLLTLLFCFLYLGVMNMYAFLLSLCIIFITAGVYSLIGRQADKVWNETRDIQNVYFRLIGDLRHGFKELRLHTGKRNDFREVMNESCNNYRVKRTIGDIKFANVFVLGELLFIFVIGIVVFVFPEIFVNMPKETISNYVIVFLYMTGPVNEILGGIPQLVNVRISWQRIQQMVKSVDHIKANEQIATTKEYLDVPICLQLQNVSYKYKNKDGDFTGFGIGPIDMEFNSGEIVFIAGGNGSGKSTLSKLITGLYEPNEGNVLLNGKEIAPEELNQYYSAILSDFHVFDRLYGINTEGMKAEIDHYLELLQLSDKVGIEDGRFTTTQLSTGQKKRLALLVTYLEDRPILLFDEWAADQDPGYRRFFYEELLPQMRAKGKCIIAITHDDQYFHLADKLIVMEMGTVKMNKTKEALL
>emb|ACM79809.1 BGC0001059, zmaN, Uncharacterized protein
MSKEIKCVVWDLDCTIWDGVLLESGTVTLKPGIYEIICELDRRGILQSVASKNNYEDAIAKLREFGIEEYFLYPEIHWNSKSSSIEKIRKNLNIGIDTFAFIDDQPFELEEVQSVHNDILCIHVNEYKSLLDLPRLQPKRITEDSGRRRLMYLENLKRTKDEEEYEGPKEEFLASLGMNFVISEAREEDLQRAEELTVRTNQLNSTGITYDYDELNYYRNHPDYLLLVCELSDKYGSYGKIGLTLVKRTEEADCLKLLLMSCRVMSRGVGTILLTYLMERTKQAGKRFLAEFRQTDRNRMMFVTYRLAGFKETSNENGILILEHNLENINPYPHYINIQFPETPTDVDRGEVEICNKQL
>emb|ACM79810.1 BGC0001059, zmaO, ZmaO
MQQTIVKHSLTHPQKRVWYNEQIYPNTSMYNIGGMVLINGEINFTILEKAIQLFIKKNDGLRLRIFQQHREPHQYISPFEPTPIRLIDFSNHHNPSLEARKWAQDEFQKQIPLEGGPLFEFVLLKISDVESSYFVKFHHIIADGWTIQLMTSQIIDFYSKLKNDEHINDTVESTYLSYLQAEEKYLESPRYVKNKNYWNEKFMNLPDFFLSKTSHSLEGKRKIFLIEKEKSVALQSFIQKHRISMNTLFSTFMLIYIHKMYDQSDIIIGSPVLNRSGVLEKKIVGMFTSTMPLRLNVDEDESVLSFIKRVNHEIKQCLFHQRYPYNLLVKDLQLTSKGYDGLFQYSVNYYNTKLKNTIDGFSLENVEFYSGYQAYSLQLVIKEWADEGLEIQYDYKVADFEEDQINCMHERFLALIEQVLRNEDQSIKELSLLSDDEQKFMLEKFNNTAVVYPKEKTIQELFEEQVKQTPEKIAIQHADRSMTYLELNKKSNQLARKLREKGVKNGQVVGILAKHSLEIVIAILGVIKAGGTYLPIDPSYPEDRIRYILNDSGTTLLLTDYTNEGNLEYLGEKINICDQKLYEGDNANLNLVNAPNDPIYIIYTSGTTGNPKGTVITQRGLVNYISWAKKNYISSENDVFALYSSVSFDLTVTSIFTPLISGLLLVIYHDNEDEFILSKILKENVVTVLKVTPSHLALLNNYSPPRVSSLRRLIVGGEDLKTSVAEKIYDLFSGKVEIINEYGPTETVVGCMIHRYDPDLDRRASVPIGTPADNVQIYLLDKNLQPVPIGVKGEIYISGDGVAKGYLNRPDLTAQRFLSNPFISSEKMYRSGDLAVMLPNGLIEYQGRMDSQVKVKGYRIEIGEVENALLQHKSVKDVVVVNWQGEDNSNHLVAYIVLKDSVQNIEIRSFISHMLPSYMIPSFFIYMDQLPLTINGKVDRQALPDPMLNNGSNHTHLEEVDEDVTGMVSEVLKEILQTDRIELHSNFYHLGGDSIKAIQVSARLQELGWKVRVKDVLNYPVVSELAAMLVKQKDVTVSQTLVTGKVEPTPIMRWFLDQQFKNPHHWNQSVFLSLKKPVKEEYVNKMLNTIMHHHDLLRLRYEDKQDYFYYDEDMSIVDSKVTMFDLSEIPIEMALNQVHIKGEELKGSLNLNVGPLFRGALFQLSNDQQLLLLTAHHLIVDAVSWRILIEDANRCLNSLYLGEVPSLPLKTNSFQDWSEALNSRGVNLVRAELDYWESIDNMLDNNFQINREKENSTVESCTTLTFTLNADDTRKLLTTANVPYNTQPMELLLAVLTENLGKYTNQDQIKFELEGHGREELFEHLDISRTVGWFTTMYPIVLQVSHNIANQIKSVKEEVRKRPNKGIGYGILKEKFPSCKDLTQNIIRFNYLGEIDNSLGDGWFTIVDYQSGSEQSKDNHITALLDIVAMVKNKSLEIHVTFSTSHFQKNFVENLFSDYLERLQTYIQSCCQMQTKEFTSSDFETLNLSDEEIDNLFD
>emb|ACM79811.1 BGC0001059, zmaP, ZmaP
MKDLSPGLNSNKYLVCVPYAGGYSNSFLPLKNYLPKDIKLISFDPPGHGPNLSPLVDNIDDLVNLYLMEMQPILEGEVTLFGHSMGGIIVHRMAQILESKGINPKNVIISAMNPPEIRRKTNHLDDKDFIDYIKSLGGLPDEVLQHQELLNYILPVIRSDFRAIENYINDDTTLLKAPLYIISGTIDSNYTVKGAKKWVEWGNEVHFLTVNGGHMFLLHQADIVGELIIKILDRVKSVK
>emb|ACM79812.1 BGC0001059, zmaQ, ZmaQ
MLDKFTQQVLLSSEKFKKEKEYWLDKLSGDVELSRFPCDCLSLNNIQASKESYCCQFPSDIAKRAVAISNNSDMLLYTILLSGVKYLLSRYTDKDDVVIGMPVFKQGQEETVFQNNFLLLRTQINQEDNFKEIIYKIKETILESNEHCHFPFNKLTQLLSLDGESNNLPLLNTIVMLDDIHCYESTDKINSDMVIRFMKNEEQLKVQVDYNSTLYSEGLVSGIVNHLYNILDILMQDPNKSAMDLDVMSKTEKKQILYDFNHTTKVHKTLLCETVTAPQLFEEQVKQNPNQIAIVCNEKEITYKQLNIKANQLARRLLEQGVKRESIVGVMMERSIEMIVGILGILKAGGAYLPIDTDLPKQRVEYMLTDSGCSHVLTYQNSIIKGVAFQGSVINLMDIPFEEEQVEDLQLTMEPHNLAYVIYTSGSTGQPKGVMIEHRSLTNFVCAMYEGFSQDIGITDNVLFSSSISFDVTIFEIFVPLVYGARMTIYQGEKFDVPKLVQVILEEQVTLAYIPPTLLNEIYDYFVRANQKILLNKLFVGVEPIKTKLLAKYDHLFEGNLQILNLYGPTEATVCCTSYRYESDKEITTQNVPIGSPLLNTKIYILDSFHRIQPIGVPGEIYISGIGLARGYINRKELTADKFIDHPFEPGEKLYKTGDIARWLPDGNIEYLGRVDHQVKIRGYRIELGEIEASLLKYETIKTAVVIQREDESGEKYLCAYVVTGKDIPISEVRAYLATKLPYYMIPQQIIPIQNIPLTQNGKIDRKKLPQPIYNLKSSHIEPTNSTERKLVEIWKDVLGIQRVGIQDNFFEIGGHSLKAARLISIVNKEFNVQLSIKSLFKFPVLIDFSKCILEMEKSNYISIEPVKQQEYYLASTSQKRMFIVDQFEDGTNTTYNMPTILKVEGDICKDKFENIFQSLMQRHEILRTSFQILDGELVQKIEPNVEFNIEYVHVNEKDADYLIHEFISPFDLSKPPLLRVLLLRIAEERHILVVDMHHIISDGLSMGILIKEFVELYKGNELPKLRVQYKDYVMWQNGTYYKNLISEQKNYWLTTLKGELPVLNFSTDFQRPTIQSFKGKVCSFNLGTDLTFKVNKLATETGTTPYMILLAIYNILLSRYTGQEDIIVGSPIAGRSHSDTNHMIGMFINTLVMRNYLENDDEFIEFLSRLKLNTLEAYENQDYPFEELLEGLDLHRDTSRNPLFDTMFVFQNMDMNPISIGELEFTPYPFKQSVSKFDLSLVATEIDNNIHLKVEYSTKLFKAETIERLMVHFTNIVEEVTNNPRVRLRNINMLSIEEEHCIMNEFNKKENSNSNHLLVHKMFEEQVKRNPNQIAVVCNEKGITYNELNIKANQLARRLLDQGVKREFIVGVMMERSIEMVIGILGVLKAGGAYLPIDTDLPKRRVEYMLTDSGCSHVLVHQNSIIKGIEFQGNVIDLMDMSFEEEPGEDMQMMIEPHNLAYVIYTSGSTGQPKGVMIEHRSLTNFLCAMYEDFSQDIGITDNVLFSSSISFDVTIFEIFVPLIYGARMTIYQGEKFDVSKLVQVILEEQVTLSYIPPTLLNEIYDYFVRDNQKIVLNKLLVGVEPIKTELLAKYDHLFRGNLQILNGYGPTEATVCCTSYRYESDKEITTQNVPIGSPLLNTKIYILDSFHRIQPIGVPGEICISGIGLARGYINRKELTVDKFIDHPFEPGEKLYKTGDIARWLPDGNIEYLGRVDHQVKIRGYRIELGEIEASLLKYETIKTAVVIDQEDEAGEKYLCAYVVTEKDISIPEVRAYLATKLPHYMIPQQLIPIHKIPLTQNGKIDRSKLPKLNTLGNINYVPPRNEIDSSLIDIWSSILGVNNIGINDNFFELGGHSLKGLKLFENIKRMFNVQLPLSLLFQKATIEQLSDVISRNKGIDSECLIPIQNGTNKDSQWFIVHGQGGGILNYYDLARELGEDKTVYGLQSIGYDDSRFPNLSVEEMAVRYIEEIKQVKKEGPYTLLGWSFGGIVAFEMAKKLEELGDKVSFLGLLDVHPIEQGKEILSLNIKNAFEELEKFNDQLGIEKISFEQMSEEQLIESLLKKFKLNENSCQQNFEDPMMNKLKVMIANRYAYLKYNCKQKIKADIFLFNASINDIHPLVDYNRWNEYTSGEVYALQVPGSHLSMLEKPHIHELVKSIKKSFKQMLLLAHVNK
>emb|ACM79813.1 BGC0001059, zmaS, ZmaS
MINIKRLENEWELFIVSFLYLYKGLGGKDIMNIYKVRVPGNIEHDIMQKLIRLVSKEKQMKIQKYKRKPDQYSALIGDILIRYLITTNFSKENKDIKYEYNEYGKPYVDELNNFHFNISHSESWVVGAIHEEEVGIDVEKVRPIDTTMIKNIFTEEEFNYLNSLNVEQQLDVFYELWTIKESFVKWIGKGLTIPLNSFVINKNTIFYGDMLSNEVYYKKFTIGKDYKLSCCASLDSFPELIIEIDFVDLCYYFIENKDFYLV
>emb|ACM79814.1 BGC0001059, kabR, KabR
MSRLYFMLSITCQHFFSEGFFMVTINEIAKLCNVSNATVSRVLNNHPYVNPEKREKIIQIMKELNYTPSSIARNLRVNKTQTIALSIPNIDHPFFGKLAREISKELLKHNYKLLIYQTFYEKKIELELLSLLKNKAVDGVILASLENDWENIEHYLAYGPILLCNEYEENAPIPIICYDEFEAGYKAVKHLISKGHKKIGFCFDSLKSQAQLKRKQGYLRALKEQQLSYKKSWLFGDAITIKDGIRIFERLDKLKNRPTALFTGNDQVAAGVIKGASLKGYTIPTDLAVCGYDNQLICTVTTPTISTIDIPIVELSKRTVSEILLYINEKESIKRKIIEYPATLIIREST
>emb|ACM79815.1 BGC0001059, kabA, KabA
MKTLTTISGHSKDNLALLKCLQGETKEKEFEISNVLPNHKMKEKLFRENKLKIDIDIEKDIFNYSRKNIQKIEFMPVNRLISQSEIDGIIGTLKEVLPTGQFTSGPFSKKLEEVIGDYLNKKYVIATSSGTDALMVSLLSIGIQPGDEVIMPANSFAATENAVLAIGAKPVFVDIDHKSYCIDPLKIEEAITQKTKCILPVHLYGKQCDMKRIREIADVYQLRIIEDACQAIGSSNLGEYGDIIILSFNPYKNFGVCGKAGAIVTNNENLAIRCNQYSYHGFEVDKKNKKVLDFGFNSKIDNLQAAIGLERIKFLSYNNLKRVFLAQRYIRNLKELEDRELIKLPRMTEDNVWHLFPIRIINGRRDEVKNKLYQLYNIETDIYYPVLSHKHNTKLVKKNYMQDTLLNTEQVHKEILHLPLHPNMLLEEQNFVLEGLINVNK
>emb|ACM79816.1 BGC0001059, kabB, KabB
MSISNEVLKSLVFERLPQVKNPKYIVFCDFDETYYPHNMDNSRRSNMKLLEKYLYEHASKGDLVIGWVTGSSLESIVEKMKKGGIKYFPHFVASGLGTEITYFDSNGTTTDDQVWEERIVEGGFDSAKIKRIIELLETKYEIFLRPQTQLGSSKYKFNFYYEEQNEAIDSNNLEQIEEIGKLYKVGVNINKCNPLAGDPENCYDVDFIPLGTGKDEIVKFMLDKYKLDKANAIAFGDSGNDLRMLQAVRHGYLVENATEEAKHTHAMLAQGEYSIGILNTLKHIIN
>emb|ACM79817.1 BGC0001059, kabC, KabC
MNIGIIGAGSIAKAHSRALSTIDNCKLVGVYDVNYENARELVEDYDGEVFNSYEELLEVVDGIIISSPNFCHKPQAVQALLKNKHVLVEKPMAISCEEAKYMMKIAKDTNVVAAMGFNYRYLSYIKALKSLIQNGELGEVVVIRLHFKKNSAFRRTLFTWRDDNQSNKTSGALGDLGIHLIDLLWFLFESDFREDTVRTKIKTNVKEKEKQKVFVDDYAEVYGQLTNKVFVNITTSKSSFPEDCGFSIEVIGTKKEYKYSSREPNKYITFDGLEKQEIFLPLPLLVDPENEIFEWADSFRNEIISWVNAAEGSSKKSIATFEDGLRSQIILDLFFNKNKRNKELSVTTI
>emb|ACM79818.1 BGC0001059, kabD, KabD
MGSLIPSLLQYYERTPDQLGILIFFQFTGFLFGVLSSPVLVKKYHYFKTLSFGILAMLVVLGGFLFVKEWAYLAVIAFGLGYGAGLLETTMGSFVISAEQNSAAKFSILEVWFGIGALGFPLLVNYFIKFYAWYFILYGILLFLIFTLLVWYLLGSSRFNSLSPQKNEKEISLSPLTVSFKNGKVKIILFISLFAFLYAGIETNLANFLSTIMILTNNELISSISISCFWLAIVIGRIFVGKFVHKFNYWIYISSSCFTLVILLFLFPFVRGTGMYLSVIFIIGLVIAGIFPITLILASRIMENNIDEVTSLFIASASLGGALVSFLISWSLSLNTINITFGIFSFFAFILGCIILKMRKISNYSNKDVKKIESMKSL
>emb|ACM79819.1 BGC0001059, zmaT, Ornithine carbamoyltransferase, EC:2.1.3.3
MAIRKHLITLEDLTDSDINQIVTRGVEFATGKSQPNQILAGNIIGIYFRKTSTRTRSAFSVAALKMGAQIVTYGPNDLQENTGESIEDTTQVLSRMLDGLVARTADSQKEMEKLASQSRMAVINAMSAEEHPTQALTDLTTMKQKFGEIAGLRVLYMGEGNNSAAALALSLSRFPGTELYLFTPAGYGVSPSVLEKSKEYARFSGAKVIECHDIKMLPSEVDVVYTTRWQTTGTSKVDPLWKDAFNPFAVTERILTLYPEATFMHDLPAHRGEEVAATVIDGPKSIVFTQAENKLNSAMAVLEWCLAYRY
>emb|ACM79820.1 BGC0001059, zmaU, ZmaU
MSFRYKFYLKYIRKNIYTYLSLIIFLDFNQERKQIMLKKLESLERVIGNTPMIKLEHEKINLYAKLEYYNLMNSVKVRAAYHILKSAINRGEVNENSTIIESSSGNFAVALATLCRYIGLKFIPVIDPNINDSYENFLRATSYQVANVDERDETGGYLLTRLNKVKELLNTIPNAYWTNQYNNADNFEAHYQGIGGEISNDFKQLDYAFIGVSTGGTIAGVSTRLKEKFPNIKIIAVDSQGSIIFGDKPRKRYIPGIGASMIPGMVKKALIDDVMIVPEVHTVAGCYELFNKHAIFAGGSSGTSYYAIQKYFENRDVQNTPNVVFLCPDNGQAYTSTIYNVEWVEWLNTQKSVEDQLVSL
>emb|ACM79821.1 BGC0001059, zwa5B, ZmaV
MMYLNTKHFNEMGVNWEETINVISKAVKSLDSEDFSQPIKPYLRFDDPANRIIAMPAYIGGEFKVSGIKWIASFPKNIEKGIQRAHSVTILNDAMTGKPFATLNTAMVSVIRTASVTGLMIREFAKLRDLNNVKVGIIGFGPIGQMHLKMVTALLGDKIEGVYLYDINGIKDELIPEEIYSKTQKVNAYEEAYNDADIFITCTVSAEGYIDKKPKDGALLLNVSLRDFKPDILEYTKSLVVDNWEEVCREKTDVERMHLERGLQKEDTVSIADVVIRGALQNFPYDKAILFNPMGMAIFDVAIAAYYYQRARENEMGVLLED
