# Supplementary material for: Assessing in silico the recruitment and functional spectrum of bacterial enzymes from secondary metabolism
Source: BMC Evol Biol. 2017 Jan 26;17:36. doi: 10.1186/s12862-017-0886-2 (PMC5270213; doi:10.1186/s12862-017-0886-2)
Supplement: Additional file 5: — 1005 multiple Fasta files (one per BGC that comprises enzymes) containing the sequences of the data set enzymes SM*. The BGC are named according to MIBiG nomenclature. (ZIP 6333 kb) [file 12862_2017_886_MOESM5_ESM.zip › BGC105.fa]

>emb|AAP42848.1 BGC0000105, nanT1, NanT1
MHDTTKDDPRASERRSGVRRAFVASLTGTALEWYDFAVYSAAAALVFGDLFFPSEDPLTGTLLAFSTYAVGYVSRPLGGIVFGRLGDVIGRKKVLIATLVLIGAATFLIGVLPTYSTIGVAAPIALVVLRFAQGVGVGGEWGGAVLLSSEFGDSRRRGFYASAAQVGPPAGNLLANGVLAALGALLTEAQFEAWGWRVAFLLSGALVAFGLWIRAKLEETPVFKAMEAEQSRPEAPIREVFTTQPRALLAAILCRVGPDVLYAMFTVFVLTYATGELGMSRGSALAAVLIGSSLQVFLMPLAGAVSDRINRRVLYGCAAVAAGVWPFLFFPMIGGGSWIPLALGVVVGLVIHSFLYGPQAAFIAEQFSPRLRYTGSSLAYTLAGIIGGAIAPLLFTTLLSAYGSWLPLALYIAVAAAVSLAGVLLGRDPEAAVDEDAQLATPAAQATADAARPTAV
>emb|AAP42849.1 BGC0000105, nanT2, NanT2
MLGGHRPSGILLVYRSYAQALRKKLTAEKSTTADRHPNSGSAPMARLTFELPDGSTREVDIVQVLNAGYAGRSQDDVAAHIAELAELGVPTPSVTPALYPVAPYLAQQIDRVAVQHRRTSGEAEWALVVAGDGELLLTAACDHTDRDLEVHGVAWSKNAGPDVLARRAWRLADVEPRLDDLTLRAWVTRDGTETEIQHGTLAELLTPAYWVDVLRSRDALTPGTVLISGTIPMTPGVDQFADTWRVELGDPATGDTIRLAYDVHPMPEPIG
>emb|AAP42850.1 BGC0000105, nanT3, NanT3
MSTRCTGSLTNGWVSVELGIPLSVVLVDDHPVVRAGISAWCAAADAPISVVAEGANVSVALHGPGRGADVVVMDLLLQNGRPAYDELQELVAQERKVVVYTMRDSQDAALTCMDLGSATYITKAEGQRHLVKAIRAAAEDIPYTPPSLAGAFGSDTRQSRPVLSVREVEVLVEWFQSESKAVVAQSLGISERTVNTYLDRVRIKYANAGRPATTKAKLVARAVQDGLIALDEL
>emb|AAP42851.1 BGC0000105, nanT4, NanT4
MGEDFRQLITRHQLRGIRAGGLVILVTLHIGSALPGLLGGLGEYRHPWIPLAAYGLLTLILGGSVVLGLDGRPWPRGWVPCALAGTFVASVATTSQVPADHYFVSSLHWSYSLAGWFTVVLLGHRGPLVSGAFLGAHLAVTAALLLTVDVPSRSIGASMALSALSAGCFQMTIAAGAKLLLDSSAAIGQALRAQERVRTRIAVARQIQADQRRRYAELNATVLPLLTGLASGSLDPEDDEVRHACALEAARLRRLFAESDCTFDPLVHEMRACIDVAERNGTTVQLAVRGDPLELPLPLRRALLDPVIAALAAAGQTARVTVVRGGDQVRVGVVVDALRDRLPEPKANGIRVRTVHAEDRLLVEAACRITARPELSDRPEPPWPPAWPSWSPAGRRSRT
>emb|AAP42852.1 BGC0000105, nanT5, NanT5
MSISSLSPGIDPPASARLPGSAGPWAREYVAFNRRLALYGRAGVMSACAVLGVAAMPMGEMAPAAVVAAAVLAWSWIHLRLATTSAMRQRPLLALDLTVMTALCLSQRFTIPEAQTTHAGTWILVSVSFTAVAYQLMQPPLTGILATLWLCCADVVGTALHPNLEWSGVLRSVIWVVVNTALARAVVRLVFSESRAADEAADRAARARQQGEAAEARCAAEREHLAALHDTACATLLIASAPWASMRAETLRAQAARDLLRLRAEQPVAGEVDLAAELLDEIAAHPLRVINRFDVELGTTWRPIAAALRGGLGEALRNVARYAGVDAVRVTAERVDHVIVVTIADSGVGFDPEHIPGHRIGIKRSIHGRMWNVGGRATVESRPGHGTTVRLEWPRG
>emb|AAP42853.1 BGC0000105, nanR1, NanR1
MGPLRVVDEKGGSPLRAQKLAAVLAVLLIRSDQVVMAEQLTREIWGELPPRRDTASIYVCISRLRKFLSRPGQQNPIITRPGGYMLRRASSECDFDVFQQLVADGRKCVRYGEPAQAALCFEQALALWRGPAFGNVQTGPIVAGFLKRLDEMRIECAEMSAEAHLELGRHRELVGRLRSLVAEFPLRETFYRQLMLALYRSDQKSEALGIYESARRVLDRELGLEPGRKLRELRHTVLAST
>emb|AAP42854.1 BGC0000105, nanR2, NanR2
MRYEILGPLRVVDRSSVTSISARKIEVLLAALLVRADEVVSSEDLVKEIWGTRAPRQAVAALHVYVSQLRKFLRRPNRTESPIVTARSGYVLRLGDDELDFHVFQGLVRQGRAAQRAGRTHEACEAYEEGLEFWRGPVLEDLRDGAIVNGFVCWAEQARLECVESFVEAGLELGRHREFVSYLYARIEELPLNEAFYRQLMLALYRSGCRADALHVYQSARAVLSEELGLEPSAALKRLHHAVLVDAPELEAA
>emb|AAP42855.1 BGC0000105, nanA1, NanA1
MRFRYGGVMAGSSPSHAQQATSPVAIVGLACRLPGAPDPEAFWRLLRAGENAVVPVPDSRLPTEPGSPPYFAGLLEHVDTFDAGFFGISPREATAMDPQQRLMLELAWEAMEDAGLGPKNLAERRTAVFTGAIWDDYATLLHRRRPNDIAITRHTMAGLHRGLIANRVSHLLGLRGPSLTVDAAQSSGLVAVHLACESLRRGEADLALAGGVNLILAEESMRMAEAQFQGLSPDGRCYTFDARANGFVRGEGGGMVLLKPLAAAVADGDPVYCVIEGSAVNNDGATDGLTRPSADAQTDVVRQAWQRAAVSPAELQYVELHGTGTPVGDPIEAAALGDALGDAFDGCHRDRAVDAPLRVGSVKTNVGHLEAAAGIAGLLKTALSIHHRRLPPSLNFATPNPGIPLAELGLRVQTAFGPWPDERRRLTAGVSSFGMGGTNCHVVLAEPPAPAVLPDRPTAPGDVSARTAPPVMPWVVSAASPKALTAQAAALYEHLRAHPGLHPVDIGHALATTRTAFPHRAVVLGRDEDELVSRLDALASETQTSGVIRGRAGGGRVAFLFSGQGSQRPGMGRELYAAYPVFADALREVCAHLDPMLDTDTPLLDLMFAEAPPDGEPPLNRTAYTQPALFAIEVALYRLVTSWGVTPDHLMGHSVGEITAAHVAGVLSLPDACTLVAARGRLMQSITAPGAMAAWQATAEEAGQALEAYGGRVGLAAVNAPASVVISGDREAVAEATAAWRARGRKATVLKVSHAFHSPHLDGILGDLRTVAAGLTFAAPAIPVVSNLTGGAATEAQLRSPDYWADHARQAVRFDAGVRHLCDAGVDTFLELGPDASLTGMARESAAAWAGDAPRPVAVAVQRRGRPEAQSFVSAMAQAHVRGVGVDWAAAFAGHETRRAPLPTYAFQRDRHWPDGLDERGARRPSTSPVVPSTDREPVVVDASPADRAASPGELLALVRTHAALVLGHNSPDGIDPALTFKQLGFDSLAATELSERLSAATDTELPATLTFDHPTPNAVAAWLRAAHEGQPTAAPTAATGPSMAEDPVAVVAVSCRYPGGVESGEALWRLVDEGVDAVGEFPGDRGWDLAELFGRAPDGSGGSATGRGGFLYGAGDFDAEFFGISPREALAMDPQQRILLELSWELLERAGIPPASLAGSATGVYVGATAVDYGPRLHEATAELDGHLLTGSTPSVASGRVAYALGLEGPALTVDTACSSSLVAMHLAAQALRQGECDLALAGGVTVMATPGMFTSFSRQRGLAPDGRCKPFAAAADGTGWSEGAGLVLLERLSDARRNGHQVLAVIRGSAVNQDGASNGLSAPNGPSQQRVIRQALANARLEPADVDAVEAHGTGTTLGDPIEAQALLATYGGQRTDDRPLWLGSIKSNIGHTQAAAGVAGVIKMVMALRHGRLPASLHIDAPSPHIDWSDGTVRLLSEPVDWPGTDWPGSDRPRRAAVSSFGISGTNAHLILEQAPDHPEPEPTTSGGVVPWVLSARTADALRAQAGRLAEWVTAGAPRSPASPTSPASPADVGWSLATTRSADRHRAVVSGTDRDELLSGLRAVADGLAPAAVSAGAAPGPVMVFPGQGSQWRGMGVELLDSSPVFAARMAACEAALGEFVDWSLTAVLRGAPGAPEPSRVDVLQPCLWAVMVSLAAVWESYGVTPTAVVGHSQGEIAAACVAGGLSLRDGARVVALRSQALRALAGHGTMASLALSGAEAERFLADLGAAAARVTVAVFNGPYSTVVSGPTDQVAAVVAACEAAGHRARTIDVDYASHGPQVDRLADTIRTDLADLSPGASDAVFYSAVTGARQPTEELDADYWFTNLRQPVRFASAIDALLAAGYRVFIEVSPHPVLIPALRECFEEAEVAAATVPTLRRDQGGPDQVARALGDGFVAGLAVDWSRWFVGDGREAGDEGHRPRTVELPTYPFQRRRYWLAPDHGRREGRTAGVGTRPAGHALLSSAVELADGGLVLSGRLPGDAAWVGAHTVAGVQLVPGAVLVDWALLAADEAGGASLEELLLRAPLELSGPSGLSEPSAGVLAQVAVGAPDESGRRELRISSRPADAGAGEGWTCHAVGSLAPGGPPAPADTGTATVPWPPAGAEALDPAGLYERAERRGYGYGPALRGVVALWRDGADLVADVALPEEAGGGGEGGADGDGTAGFGLHPVLLDAALQPALLAEPDGTGGEGAGPEARLWLPFAWSGVRLWATGARAARVRLSPLDGGGGDVADERELRIEVSDPTGAPVLSVASVVLRPRTVRQVREASGAAAGGLFALDWTPVAPQEPSGAEDDAGCVAVLGEAPTEPGVDGCRDTYTDLPALLAALDAGAPLPSVVMWRPPAADPGAAPEDAALSAVRGVAAALRAWVAEPRLTVSRLAVVTRGAVAAGGAEGEPVDLAAAAAWGCARGVQAEHPDRIVLVDVDDDVDMGADTDTDIGAAAGLAAALGEPQVALRGDTLLAPRLARSAATPGGVAFDPNGTVLVTDSGGPLAGSVAEHLVRAEGVRHLLLVRFEGADGAYDTYDRQDAQVHMVTVDPRDTAALERVVAQVDPAHPLTGVVHVAGLSADIETSGAARGWAVAAGVVRALHQATAALPSVRFVTLSDAATAWDGPAAPERAAAGAFCAAVTDVRRRAGLHGLDVAFGPWAAADDDGGADSGGRWTGVLGADRGLALLRAACRADRPRLVAADIRTRALTAHPAHELPAALRTLGASASASAGGRAPVRRVAAAAPGRTTDWASRLVGLGPAERRRAVLELVRDHAAAVLGQPDPKAVRADASFKELGFDSVTAVELRDRLVAVGGLRLPAAVVFRHPTPEALAHRIEQQLAPDDTNNAAITDNADNAAKSNGNSNGTALDAADKLASATADEILDFIDNELGVLSEARPRPSN
>emb|AAP42856.1 BGC0000105, nanA2, NanA2
MVSEEKLVEYLRRVTTELHDARTRLRELEEGEQEPVAVVGMACRFPGGVRSPEDLRRLVLSGGDAIGDFPTDRGWDLDGLFHPDPAHFGTSYVSQGGFLYDVDRFDAGFFGISPREALAMDPQQRLLLELSWEALESAGVVPGALRASRTGVYVGVSSEDYISGLPQIPEGFEGYATTGSLTSVISGRVAYTFGFEGPAVTVDTACSSSMVAIHLAGQALRQGECSLALAGGVTVLSTPLMFTEFCRQRALTPDARCKPFAAAADGTGFSEGAGLLLLERLSDARRNGHEVLAVLRGSAINQDGASNGLTAPNDVAQESVIRDALARAGLSGADVDMVEAHGTGTRLGDPIEAEALIATYGADRPADRPLYLGSIKSNIGHTHAAAGVAGAINTVMALRDGKLARTLHIDEPTRHVDWSAGTVRLLTDPYDWPVADRPRRAAVSSFGVSGTNAHVILEQAPDAGAQQDARQRGGDTFHGVVPWPVSGRTEAALRDQAARLGAFLTADGATANGAATGGVADVGWSLAMRRTAFEHRAVVVGRDRSDLLAALEGLAADEPGPAVVRGVAADVGAGPVMVFPGQGSQWLGMGVELLDSSPVFAARIAACERALAAHVDWSLTDVLRGARGAADIGRVDVVQPVLWAVMVSLAAVWEAHGVRPSAVVGHSQGEIAAACVAGAMTLEDGARVVALRARALRALAGYGAMASLGCGVEETERLTAVHAPDVAVAAVNGPSSTVVSGPSEQVEKLVAAVRADGLRARAIDVDYASHGPQVDRIADELADVLAGVSGAATDTAFYSTVTGARMDASGLDAGYWFTNLRQPVRFAEAVQALLDADYRVFIEVSAHPVLLLGLQECFEAAGRPAVAIGTLRRDEGGPERLCRALAEAHVAGVAVDWASWYADGPAPAAVPLPAYAFQRERYWLPAGAGSGPGDVAGAGLTAVGHALLPVSVRLADGSLVLTGRLPEAARAGWLAEHLVADLPLLPGTVLVEWVLRAADEAGCGGVEELALQVPVALPVSGGLVIQVVVDAAEGDGRRPVRVHSRPEEDSGAPDAWVCHVSGTLLPGVAGPVPPSGPGGAWPPPGARPAAIDGFYERAEAAGYGYGAFFRGLTNVWHDGEDTLAEVVLPKEAAEQAGGFGIHPALLDAAMQPVLLAGQLRQCAAAAGADTASGTVLLPFTWSGVRLWAGGATRLRVRLSPRPEGLRVLLADATGAPVLTADAVALRETGVQQLRASSRVRGSHGLFAVEWVPPLSATAGGTAPATLAVLGDDAPDLADADRYPDLDALFRAVADGAPAPDVVIASVRTGNDPAGSDTGLATARRTLTLAQEWLAGSGADGARLAVVTRSAIRTGDDGQERVVPSAAAVWGLMRSAQTEHPGRFVLIDEDTDSTENILEAVRTDEPQLALRGGRALVPRMARVDAEPELTAPSGERAWHVAAGKTGPDDLTAVPSPRASAPLAPGQVRIAVRAAGLNFRDALIALDMYPDASASIGSEGAGVVLEVSEGVAGVAVGDRVMGLFNDAFGPVAVADARMVAPVPDGWSFREAAAAPVAFLTAWYGLVDLGGLSSGETVVIHGAAGGVGMAAVQVARHLGAEVFATASPAKHPVLEGMGVDAAHRASSRDLGFEAAFSSATGGRGVDVVLNSLAGEFTDASLRLLAPGGRLIEMGKTDVRDPDQVAREHSVAYRAFDLIADAGPERIGQLLAALGERFADGAFTPLPVTGWRLGQARQALRQLSQARHTGKLVLDVDPAPDPDGTVLITGGTGTLGGLIAEHLVRSRGVRHLLLLSRRGPDAPGAEELTARLTELGARVRVAAVDVGDATALGEAVAGVDPAHPLTGVVHAAGVVADAMLPSQDDERLVAAWSAKAAAAARLHDATAGLPLGMFVLFSSFASTLGTAGQANYAAANAYCDALVERRHAEGLPGVSVSWGLWSAASGLTGGLTEADVARIARQGIVPNSTEQGYDLFDAALGHGRPALLALNLDTRALAAQPVAALPAPLRALAADAQAAGARSGGAAARPTAAAAEEPADWAARLRALAPAEQRRLLTDLVRRHAATVLGHADPEAVPADAAFKELGFDSLTAVELRNRVTAATGLRLPATVIFDYPEPGALAERLRTELAPEEGASATAPDLYAPVLSRLTGLEETLAALASSGVNGGVNGGVADPGAVTARLESLLADWKAAHAPSRNGGTAAERLEAATTDQVLDFIDKELGVQ
>emb|AAP42857.1 BGC0000105, nanA3, NanA3
MSGGAVTTETNEERLVDYLKRVAADLHDTRARLREVEDGQREPVAIVAMACRYPGDVASPEDLWDLVAARRHAMTAFPDNRGWDLERLFHPDPDHPGTSYAREGGFLHDADLFDPEFFGISPREAAAVDPQQRLLLEVAWEALERAGIAPGSLKGAPVGVYAGTALPGFGTPHIDRAAEGYLVTGNAPSVLSGRVAYTLGLEGPAVTVDTACSSSLVAMHLAAQALRQGECELALAGGVTVMTTPYVFTEFARQRGLAADSRCKAFSKGADGTAFAEGAGLLVLERLSDAQRNGHQVLAVMRGSAINQDGASNGLTAPNGLAQQRVIRQALAGARLSPADVDVVEAHGTGTTLGDPIEAQALLATYGQERPEGRPLWLGAIKPNLGHTQGAAGVAGVIKMVMALRNASLPALLHADRPTSVVDWDGGAVRLLAEPVAWPAGDRRRRAGVSSFGISGTNAHLILEEAPPRPDTELPASVPQRPEGTVVPWVVSARGAVSLRTQAAALAEHMAAHPDTPVDAIGWSLATTRSPLDHRAVVLGADRGELSARLADLAEGRTHPDVTRASAPARLGGSAFLFTGQGSQRPGMGAQLYRAYPAFAAAFDEACAALDPHLGRSLLELVFAPADTDGDGDADRASALDATEVTQAALFAVEVALYRLVESFGVVPGYLAGHSVGELVAAHIAGVLSLPDAARLVAARGRLMQALPEGGAMVALEAAEEEVALLLAGRADQVALAAVNAPTSVVVSGDEEAVEEIARTIRERGHRTRRLRVGHAFHSPRIDPMLEEFRQVAASLTYSQPRIAVVSNVTGALAGAEQLCDPDYWVRHARQPVRFRDGIAALRAEGVTRFLELGPDAVLTAMARDCLTSEAAPEVAAGESAQDAGTASGPSAPVLATVLRKGRDEPRTLLTALAQLHVDGESVDFSASFPATTQATDLPTYRFDRRRYWRDAPQAEADVRAAGLEASDHPLLRAALEPADGGLLLTGRLSLRGQPWLADHAIVDAVPLPGTLFVELALQAGERVGCDLIDDLTLEAPLLLPPVGAVDLQVAVGATDAAGRRAVTVYSRPSGGGSEGWESSADPGVADEPGDGPYGPWRRHATATLGTAPTGVPEPAASPAQWPPAGAEAIDVAGLYERLAAEGYRYGPAFTGLRTAWRVGEEMFAEVGLAPGQRGDGGAYAVHPALLDAALHPIGALFTGEDQAGGAPGTVRLPFSFGGVRLLARGASRLRVRITPTGPDTVTMRLSDDTGAEVVAVDSLTLRTVSAQRWRSGAVPADRPLYRLDWDAFALPAAATTAPDRWAVLAADDTNATDTATASLPAEHVARHPDLAALSASVAAGAPAPDLVVMACLGAPYDTSDDGDEPPSQVRTATHRVLARLREWLTDDALAASRLVVLTAKAVAADPADAPPDLAGAAVLGLLRAAQAEHPGRIVLVDTDGISASRDALAAAVAAAVAAGEWQLALRDGRALVPRLILAHPDPDAAPVVLDPDGTVLVTGGTGSLGRLLARHLVEHHGARHLLLVSRSGPAAEGIEAFAAGLAADVRIESCDTTDPEALAALLATVPGEHPLTAVVHTAGVLDDGVVTSLTPEQLDTVLAPKVDAAWQLHRLTRGADLASFVLFSSAASVLGSGGQGNYGAANAFLNALAEHIRAAGGPATSLAWGLWGVDEGMTEHLATADRARMARSGTAAMSGEAGLARFDAALATALPVLVPARFDLAVLREQAAGGALPPLLRRLVRLPVRTAAAVEASPSWAGRLAGLPETEQDRVIGELIRDRIAAVLAHPEPETLELGRTFAQLGLDSLTALELRNAIHEATGVRLPATAIFDYPTPETLVSHLRTELLGATATTAATAPLPPGAGAPARSGSADDPVVIVGMACHYPGDVHSPDELWRLVADGVDAIGPFPEDRGWDVAGLYDPDPERTGKSYTREGGFLPEAALFDAEFFGISPREALATDPQQRLLLETAWQAFEHARIDPAALRGSRTAVVTGIMYDDYGARFLGRIPEGYEGQIMTGSTPSVASGRVAYTFGLEGPTLTVDTACSSSLVAMHLAAQALRQGECDLALAGGVTVMATPNTFIEFSRQRGLAPDGRCKPFAAAADGTGWSEGAGLLVLERLSDARRNGHRVLAVLRGSAVNQDGASNGLTAPNGPSQQRVIGQALAAAGVDPAGVDVVEAHGTGTMLGDPIEAQALLATYGRNRPAEQPLWLGSIKSNIGHTQAAAGAAGIIKMVMALRHGRLPATLHVDEPSPHVDWASGSVRLLTEATDWPEADRPRRAAVSSFGISGTNAHLILEQAPDQPEPLPEQSESATAGGIVPFVLSARTAEALRAQAANLAARLPSAGVAEVGWSLATTRSAFEHRAVIVAEDRDALLAGLEKLAADEPDPAVVAGTATTAAAGPVFVFPGQGSQWRGMGVELLDTSPVFAARIAECERALAPYVDWSLTAVLRGSDTTTDPHRVDVVQPTLWAVMVSLAALWQHLGIAPAAVIGHSQGEIAAACVAGALTLDDAAKVVALRSQALRALAGHGTMASLTLGADDTAGLLEELGERADDVTVAAANGPVTTVISGAVEQIATVLAAAEAHGARTRTIDVDYASHGPHVDRIREDIVSALSGLAPTASEVAFYSTVTAERLDTAGLDADYWFTNLRRPVRFADTLATLLAHGHRHFIEVSPHPVLIPGMQDGFEAADAAATAVPTLRRDQGGPHQLAQAVARAYTAGLAIDWAPWYPARPYTTDLPTYPFQRRRYWLGMDGGPGDLRSAGLVSVSHAQIGAAVELADGGLVMTGRLPAAGSGGWLDDHVVADTPLVPGTALVEWVLRAADEAGCGGIEELALHVPMTLPASGGLRIQVVAYAPDGDGRREVRVHSRPDAEDGSSPWTCHATGHLSPTAPGAADPAPAGVWPPRDAEQVDVADFYGRAEAIGYGYGPAFRGLTAAWRQGDDLLAEVVLPEAAHEGADGFALHPALLDAALHPLALDGQGEDGRMRLPFAWSGVSLWATGARAARVRMSPLEHGFRLVVADAAGRPVLSAESVVVRPTSARQLRDAGARRVDGLYEVAWVALPPSSDTVAETETRGVEGWALLDGGPLPFDPSKAGSLPRHADIDALLTAPALPSTVLVGVSGPVGAAGDENSAEGALAVTTGVLTSARRWLETPELADARLVLVTRGAVAAAETDDGPDPAAAAVWGLLRSAQAENPGRFLLCDIDDGAGPDDVLGAVTRAVALDEPQVAVRGERVLTPRLERAGAAELVPPPGEPAWRLSADDTGTIDSVSVVACPEVLEPLAPGQVRIAVRAAGINFRDVLIVLGMYPDEGVFRGSEGAGVVLDVADDVTSVAVGDRVFGLFEGAFGPVAVADARAVVPVPPDWTDQQAAAVPTTFLTAWYGLVDLAGLKAGESVLIHAATGGVGTAAVQIARHLGAEVYATAGPGKHAVLEAMGIDEAHRASSRDLDFEDAFRTATGGRGVDVILNSLAGEYTDASLRLLTGGGRFIEMGKTDKRDAEQIADTYSGVRYRFYDLVPDAGLDRVAEMLTTLAGHFAQGVLAPPPVRAWPLTEARQALRQMSQARHTGKYVLDMPRTLDPDGTVLITGGTGTLGALVAEHLVTNHHISHLHLLSRRGPDAPGSADLAARLTELGATVRITATDTTDPQALRQALDTVDRDHPLTGVIHAAGALDDAVLTAQTPERLASVWAAKATAAANLHRATKDLPLAMFVIFSSAAGTLGTPGQANYAAANAYCDALAVRRRRAGLPATSIAWGLWAATSEMTGHLADADLARMSRTGFTPLATPMALALFDAAGRHGAATPLALDLDPRTLGAQPSDAVPAVLRTVAAAGAPVRRTAAVAQSTDWAGRLAALSAAERHRELVNLVRTHAATVLGHSDPAALRADTSFKELGFDSLTAVELRNRLSAATGLRLPAALVFDYPDAETMARFLDQKLAPGDRTEAAAVDHLAPVLNDLARLESTLGSHDVDGKARETVAGRLHALLSRLEGSTASAADIDGEALESASDDEMFALIDQQLGSS
>emb|AAP42858.1 BGC0000105, nanA4, NanA4
MSSTEDKLRQYLKRVTVDLGEARARLRKAEQRQHEPIAITSMACRYPGGVTSPETLWELVDSRTDAIGSFPANRGWNLASLYHPDPDHSGTSYVRDGGFVHDADEFDASFFNISPREALAMDPQQRLLLETAWELLERAHIDPTALKGTPTGVYTGCGVPGFGTPHIERSAEGFLLTGNALSVVSGRIAFTLGLEGPAVTLDTACSSSLVAMHLAVQALRQGECDLALAGGVTVMSTPNVIVEFSRQRGLSPDGRCKPFATAADGTGFSEGAGLVLLERLSDAERNGHQVLAVIRGTAVNQDGASNGLSAPNGPSQQRVIRQALANAGLATVEVDAVEAHGTGTTLGDPIEAEALLATYGQERPEDRPLWLGSIKSNIGHTQGAAGVAGVIKMVMAMRHASLPATLHVDEPTSHVDWDRGTVRLLTEPVDWPTAPDRPRRAGVSAFGISGTNAHIILEEAGLPTAAEAEAGTAAEAGTDAGAGTEAGAEDAAPEEATVEPALLGGVAPWVVSARTQEALADQARGLVRAVTDTGAPDAVPAEVAWSLATTRATFDHRAVVTGTELADLTAALEALATGGEHPHLVRGTALDPQAGPVLVFPGQGSQWPGMAVGLLDSSPAFATRIAACEQALAPYVDWSLTAVLRGSDTATDPHRVDVIQPTLWAVMVSLAGLWQDFGITPAAVIGHSQGEIAAACVAGALSLDDAAKVVALRSQALRALAGHGAMASLTLGAEDTARVLTGLGPAAEGVAVAAHNGPRSTVVSGPPDQIATVLAAAEARGARTRTIDVDYASHSPHVDRIRDTILAQLADLAPAAPTIPFYSTVTGEPLADTPLDAEYWFTNLRQPVRFTDTLTTLLDHQHRHFIEASPHPVLTPGIQDAIDDAELPATTIPTLRRDHGTPHDLADALALAHTTGLAVDWRPWYATTPPATTDLPTYPFQRQRYWSAAGRRTGDVSAAGLRPVDHPQLSAATGLADGGLLLTGRLPAAGDAGWLGEHEFADVVLVPSTALVEWTLRAADEAGCGGVEELTLEVPLTLSAASELRVQVVVDAPDEDGRRAVRVSSQPAVDTPDRADGQDTWTCHATGTLMAAAAAGTELAGAWPPAGAEPVDLTNLYARAEAAGYRYGPTFQGVQAVWRHGADLLAEVALDQGAEEGGDEFGIHPALLECALHPVALTDTPHDDTPLGDADTDGPLWLPFAWNGVSLHAGGATSVRVRIGQRGQTDTEGRELTVVVADPTGAPVLTVDSVALRPADGDWLKAAERRSTAALFTVEWTPLPPQDSRPEPVEAEDGWATLGASGPGHHYADLAALLSAADGAEPAPPVVLASVTPTADTGADSEADTDLATVRRTLGLIQEWLAEPGLRDSRLVLITSGATSVGDGDGPVEPGSAAVFGLVQAVQAEHPDRFMLVDVGADADADGDGDGGETLADAVRRAIAADEPQIAVRSGEVSVPRLLRAAARPDEGTAVELSGGTVVVSGAMDHVSGGAIAEQLVRAYGAERLLLLSHPDEQAPDLAERLTALGAAVEVAVVDIADRAALAEVLASVPDSHPLVGVVHLAGAADEGPVESWNDGRLSRAWAPRATGAWQLHTLTQDLPLRMFVVCSAAADVTGGPGRAGYAAANAHTDALIAHRRAAGLPGTGLVWALEEEATADASRLFDAAFHAVQPLVVAADLDTARLGPSAPALLRALVRPARRRAAERQSAAHALTSRLAGLDNSGQRELLLDVVRQMAAVVLGHSSDTAIRAEAAFKELGFDSLTAVGLRNRLVDATGLRLPSTLVFDYPTPRALADHLLQLVTSTAPTTSLPVGPARAAGADDEPIAVVAMACRFPGDVTTPEGLWDLVAAGENIRGPFPTNRGWDLANLFHPDPEHPGTTYASQGAFIYDADGFDAAFFGINPREALAIDPQQRLILETAWEALERAGIDPHTLKESLTGVYTGVIYHDYAAGLPASDPRLDGYTMLSSIGSIISGRVAYTLGLQGPAVTVDTACSSSLVAMHLAAQALRQGECDLALAGGVTVMATPDPFTGFSRQRGLAPDGRCKPFAAAADGTSLSEGAGLVVLERLSDARRNGHQVLAVLRGSAINQDGASNGLTAPNGPSQQRVIGQALANAGLGPADIDAVEAHGTGTTLGDPIEAQALLATYGQHRADDRPLWLGSVKSNIGHTQAASGVVGVIKMIMAMRHGRLPASLHIDEPSPHIDWTSGNVQLLTEAIDWPEADRPRRAGVSSFGASGTNAHVILEEAPPPPDPAPEPAAAPAIAGGVVPWPLSARDEQALREQASALAEHLGTDDRASVADVGWSLATTRAMFERRAVIVGEGREEMAAALEALADGSPHPGLSTLGGTASDTPGKTVWLFSGQGSQRPGMGADLYRRFPVFAEAFDGVRALLDPHLDHPLADVVFATDPGHGDLIHHTTYTQAGLFALHIALARLLGDMGLAPDAVAGHSIGEISAAHLAGVLSLEDAAQLVAARATLMGGLPSGGAMATVNADEQEITATLADYPDLAIAAMNTPAHTVVSGPADQVAALTAAWRERGRKTRALPVSHAFHSPQMEPILVPFTEAIGHLAFHPPRIPLISNLTGEPAGEDIATPDYWARHIRRPVHFHQSITHLAEDTAVFLELGPAPVLTHAVHHTLPEETTATALATLTGKQPDVPALAHSLAALHTSHAPVDWTPWFRTDPAPRTVGLPTYRFQRRPYWIAPRVSGGATPGGTGLDHPLLDTAAALADGGMVLTGSVPPADHDSWLTERAIAGTVVLPGTALLELALRCAEDTRSPHVEELLLHHPLTLHPTAHLDLQVVIGAADDDARRTLHLYTRPQSDSSAEWTRHATATLTGEPTDDRPPAEGEAAWPPAGAEPVDLTGFYDRAASNGYAYGPSLRGLQALWRHGEDLLADIALPMADDSTDTLVLHPALLDSALHPLLAVMDTSGDQVWLPFSWSGVTLHATGATHARVRVTPHDDHEHRIALTDTAGRPILTANAVAVRPTRLEAPQQPLSEGLFSLEWTPVSTLADRSDAAAPTPGVVLAKAPVAEGEGGELEAVQRALTLVQDWLAEPRPDDARLVVMTRDAVAVDGEAHIDPVAAAVWGLIRSAQTENPGRFVLLDRDLDTELDTDPVLGPDALAEADGRVAEAVRCALDLDESQVALRGGRVLVPRLVRATASATLPGPVDRRNWRLEAATPAGAASLDAVAPVPFPEAEEEPAAGRVRIEVRAAGVTFRDVLIATGGVPDETRLGGEGAGVVLEVGPDVTDVAPGDRVMGVFDGAFGRVADADARMVTRMPRTWDFTRAAGVPVAFLTAWYGLVELADLRAGESVLIHAATGGVGTAAVQIARHLGADAYATADPAEHHVLEAMGIDEAHRASSRDLDFENAFRAATGGRGVDVVLNSLTGDHIDDRTDASLRLLAEGGRFLDPGRADARDPEQLAKDFPAVDYRVYDLVPDAGPERVQPMLAALVALFDEGVLAPLPVRAWPLARARQALRHMSRAEHTGKLVLTVPPALDPDGTVLITGGTGVLAGLVAEHLVTTHHITHLHLLSRRGPDAPGATDLATRLAELGATVHITAADASDPGALRRVVDAIDPDHPLTGVVHTAGIVEDAVVTSQTPDTLRRVWTAKATSAANLHQATKHLPLAMFTLYSSVSGTLGNPGQANYAAANAYCDALAAQRQHAGLPATSIAWGLWSTASDITGQLSQADVARMGRAGVRALATEHALALFDAAHRQGDPQLVALNLDVPALAAQPVAILPAALRGLATRSGGTTRRAAAAVQRPDDWTRRLAGLPEAEQRQQLLTLVRGNAATVLGHADSERVREEAPFKDLGFDSLTGVELRNRLSAATGLRLPAALVFDFPSAKSLADYLRGRLVADGGSAAQAGVDPVLGELARLESTLSALDLPEADARAVTDRLEGLLAQWKAASAPPAEDNAADRLTLATADEVLAFIDNELGTS
>emb|AAP42859.1 BGC0000105, nanA5, NanA5
MPDEERLVDYLKRVATDLHDTRRRLREVEERHQEPIAITAMTCRFPGGVDSPEALWDLVASGGDVIGPFPADRGWDLEGLYHPDPDHPGTTYTREGGFLRDADTFDSGFFEISPREALVMDPQQRKLLEVTWELFERAGLDATSLRGSRTGVFIGAATMGSGTPSGPARKESEGYVGVAPSMLSGRLSYTFGLEGPSLTVETACSASLVAMHQGIHALRQGECGLAVVGGVTIMSSPAVFIGFARQRGLAPNGRCKPFAAGADGTGWGEGAGLVLLERLSDARRNGHQVLAVIRGSAVNQDGASNGFSAPNGPSQQRVIRQALLNARLSSAEVDAVEAHGTGTRLGDPIEADALHATYGQRRPADRPLLLGSVKSNIGHPQAAAGVAGVIKTVMAIRHGLFPATLHIDEPTPHVDWGSGAIRLVTEPVEWPETDHPRRAGVSSFGVSGTNAHVIIEQAPDPDTSETDAGETDAGETARDAEGAAPARQAVVAGGVVPWMLSARDEAALARQALRLAEVAEGDPAADVTDMGWSLATTRARFEHRAVVVGTDRATLLDGLAKLAADEPDPAVVTATAGPIGAGPVFVFPGQGAQWPGMARELLDSSPVFAARIAECERALGPYVDWSLTEVLRGTDPATDPGRDDVIQPVLWAIHVSLAAVWQSFGITPAAVVGHSQGEVAAACVAGALTLDDAAKVIALRVQALRPLIGHGAMASLSLGAEDTARLLAELGAAAGDVAVAAVNGPHATVVSGSPDHLDAVLETARERGARTRTIDVEYASHGPHVDRIRDDIVSALRDVTPVESEIAFYSTVTAERLNTAELGTEYWFDNLRRPVRFADAVGRLLADGYRAFIQCNPHPILSTSLQDIFEESGTRAASLATLRRDHGGAHQLALALAQAHAAGVEVDWRPWFPADRTPRTVELPTYPFQGKRYWIPVGGSGAGDVSAAGLRAVDHPLLAAAVSLPDGGMVLTGRLSATTGAGWLADHVVGDTTLLPGAAMVEWALQAAHEAGCAAVEELALQTPFVLPASGALRVRVAVGPADDEGRRTVDVYSRPDELDTETPDGWVCHAMGVLAPEAPEDRTAPPDAPAAPWPPRGAEPLDVTDFYERAAAGGYGYGPAFRGLTAAWRDGADLLAEIALPEAAGEGADRFGIHPALLDAATHPTILGGGREDGSDAGQVWLPFAWSGVSLWATGARRVRVRIFPEDNGQRISLTDETGAPVLEAASVAARPTGLAELRALGARAAEGLFVVDWVPARGGTGDAPPPDDGGWATVGGGGVRLAGVADHADLGALLAAVDDGAPVPTVVLHPVPATATPDDGLAAVGGVLALIREWLAEPRWLDSRLVLVTSDAVSAGDDEGAVDPGGAAVWGLVRSVQAEHPGRFTLLDVGGDTDADAGGGESLAEAVRRSIDADEPQVVVRAAGTLVPRLVRTAPAAEADTPELSGGTVLVSGGTGVLGGAAAEHLVRAHGVERVLLLSRRGPNAPEAAELVRRLTALGAQVDVAAVDVADRAALAETLRTIPDSHPLLGVVHSAGVTDDALVESWDADRLTRVWEPKATGAWHLHTLTRDLPLRMFVVFSSAAGVVGNSGQAGYAAANACTDALIAHRRAAGLPGTSVAWTLWEQASAMTEHLTEADLSRLGTLGMRPLATSRALGLLDAALHVTHPVVVAADLDATRLGPDSPAMLRALARPARRRAMEHHATGPALAGRLAGLDATARRDLLLQTVRQMVTVVLGHSSDAAIRAEAAFKELGFDSLTAVELRNRLAGATGLRLPATLVFDYPTPLALADHLLERLTATASPASPRAVPSRAGAADEPIAVVSMACRFPGGVTTPEELWDLVAADRHVLGPFPTNRGWDLANLFHPDPDHPGTTYASEGAFMYDADGFDAAFFGINPREALAMDPQQRVLLETSWELLERAGIDPHTLKDSLTGVYAGVMYHDYGNGLPPGDPRLDGYAGLSGTSSIIAGRVAYTLGLQGPAVTVDTACSSSLVTMHLAAQALRQGECDLALAGGVTVLATPDVFTGFSRQRGLAPDGRCKPFAAAADGTGFGEGVGLVLLERLSDAHRNGHRVLAVLRGSAVNQDGASNGLTAPNGPAQQRVIRQALAGAELDPADVDAVEAHGTGTTLGDPIEAQALLATYGQDRPTDRPLWLGSIKSNIGHTQAAAGVAGVIKMIMAMDHGRLPTSLHIDEPSPHIDWTTGNVRLLTEPADWPATDRPRRAAVSSFGASGTNAHLILEQAPDRPGDGPAGDRPAPVAVAWPLSARTDEALRTVATALADRLGADDTTPVTDVGWSLATARATFERRAVIIGSDRQEMTAALDALARDLPHPNLVAPLPVAPPAGDTVWLFSGQGSQRPGMGAELHERFPAFADTFDEICALIDPHLDHPLRDIVFATHPDHTDLLNHTTYTQAGLFAVQVALARLLEHCGLRPDTVIGHSIGEITAAHIAGVLSLQDACHLVANRATLLGKLPPGGAMTAIEATAEEITQTLTPYHGQVTIAALNAPTSTVISGPEELVAQLTRRWKERGRRTKTLTVSHAFHSPLMEPALNDFRHAIDHLTYHQPTIPLISNLTGEPATQDIATPDYWVRHIRQPVHFHPAITHIAPHTAAFLEIGPDATLIPATQNTLDTLENQPTSAPQLIPTLTRKQPDTQALAHALARLHTLTPLNWHPWYTDQPTPTTIDLPTYPFQHERYWLTPTHAGPTTPGATPLTHPFLAATAPLADGGLLLTGQVPSADHAGWHTEHTIAGATLLPATALLEIALHAADHTTTPHIDELILQHPLTLDPSHPLALQAIVSPADDSGHRALHIYTRAPSSPTAEWTHHATATLGGEPTAERPTTEAEAAWPPPGAKAVDITGFYDRAAADGYHYGPSYQGLQTVWRQGEDLLADITLPTAGTPDHTTDSLAIHPALLDAALHPLLATADNPDGEIWLPFTWSGVTLHATGATHVRARITPQGDNDYRLTLTDATGQTVLTAGTIASRPLDTARLRTRGPGDGLYQVRWTAMPIPAGSATAVADDWAMLGDAGLRDGGLADAVAPLASYPDVAALVAAMDDGTPVPSVVLTGLAPADGGDADVVVEVLTTAREWLAEPRLAESRLVVVTHDAAVAEDTDSGPDGGDVDPVAAGVWGLIRSAQSENPGRFTLLDLTRRDAGTAPDVVEVLRAAMDADEWQVAVRGGRALVPRLTAADAAAGIVLPVGAPAWQLVMADERAGTVDGLAPEECPEVLEPLAPGQVRIAVRAAGVNFRDVMVTLGVVPDRRGLGGEGAGMVLDVAPDVTSVAVGDRVMGLFQGSFGPIAVADARALVPVPPGWTDRQAAAVPIAFLTAWYGLIDLAGLKAGESVLIHAATGGVGTAAVQIARHLGAVIYATASPGKHPMLEAMGVDETHRASSRDLDFEHIFRAATGSEGMDVVLDCLAGEFVDASLRLLGQGGRFIEMGKTDIRDPEQIADTHPGVHYRSYDLVSDAGLDRLSEMLGTLADLFAQGVLTPPPVQAWPLARARQALRHMSQAKHTGKLVLDIPPALDPDGTVLITGGTGTLGALIAEHLVTNHHITHLHLLSRRGPDAPGAAELTAHLTELGATVHITATDTTDPHALRQALDTVDPRHPLTAVIHTAGIVDDAVITAQTADSLHRVWAAKATSAANLHQATEHLPLAMFVIFSSAAGTFGSPGQANYAAANAYCDALATRRRHAGLPATSIAWGLWAATSGMTGGLTEIDHARMSRSGMAPLPSEHALALFDAAHGLGAARVLAARLDLARLSAQPTEALPPLVRSLTGTGPRTARRSAAAPVADLSGRLASMAPAGQLALLLDLVRTHAATVLGHMDSGTVSADTPFKDLGFDSLTAVELRNRLTTVTGLRLSAASVFRYPTATAMAEHLRGELCPTGDDTAQPVLRELARLEAAVGESKPEGETSAQLVKRLQTLLWRLGDEAAAVDHTVDGEELESASDDEMFALIDQQLGSS
>emb|AAP42860.1 BGC0000105, nanA6, NanA6
MSTTEEKLRQYLKRVTLDLGQAKQRLREAEERHQEPIAITAMACRYPGGVRSPEALWDLVATRTDAIGPFPTNRGWDLEGLFHPDPDHYGTSYVREGGFLHDAERFDASFFNISPREALAMDPQQRVLLETAWELLERAHIDPHSLKGTLTGVYTGVSSQDYLSRIPRIPEGFEGYTATGGLMSVVSGRVAYTLGLEGPAVTLDTACSASLVAMHLAGQALRQGECDLALAGGVTVFSTPTAYVEFSRQRGFAPDARCKPFAAAADGTGFSEGVGLVLLERLSDAQRHGRRVLAVLRGSAVNQDGASNGLSAPNDAAQERVIRQALDSARLTADQVDAVEAHGTGTTLGDPIEAQALLATYGKERSADRPLWLGSVKSNIGHTHAAAGVAGVIKMVMAMHHGRLPATLHVDEPTSHVDWDTGTVRLLTEPVDWPRGDRPRRAGVSSFGISGTNAHVILEEAALPPAATGAERPGDRLTPWVVSARGQAALHDQARRLLDATVDGDPEAVGWSLVASRAVFDQRAVITGRDTETLRAGLAALAAGEDHPALVRREAGVPASGSQVWLFSGQGSQRPGMGAELHERFPAFADTFDEICALIDPHLDHPLRDIVFATHPDHTDLLNHTTYTQAGLFAVQVALARLLEHCGLRPDTVIGHSIGEITAAHIAGVLSLQDACHLVANRATLLGKLPPGGAMTAIEATAEEITQTLTPYHGQVTIAALNAPTSTVISGPEELVAQLTRRWKERGRRTKTLTVSHAFHSPLMEPALNDFRHAIDHLTYHQPTIPLISNLTGEPATQDIATPDYWVRHIRQPVHFHPAITHIAPHTAVFLEIGPDATLIPATQNTLDTLDKQPAHPPQLIPTLTRKQPDTQALAHALARLHTLTPLNWHPWYTDQPTPTTIDLPTYPFQRERYWLPDALADAPPPEADEEQVRFWNAVEAQDLPALSDTLGIGEEDGRRSSLGAVLPTLSRWHQERHERATVSSWRYRVGWRHLPDLGPAAVAGPWLLVVPPKGADAWADACERALTADGGEVRRLVTDGRADVAELAASLRALYAEGPSPAGVLSLLPLDERPHEAFPAVTGGVTGTHVLLRALLDAELDAPLWCATRGAVAVDDDEAPEAPAQAQVWGLGRVAALEHPTAWGGLVDLPASVADLAPDLLCAVLAGRNGEDQVALRPAGAFGRRLLPAPLDAQAPAQERAWTPRDGVLVTGGVAGAAALVARWLAADGTKHIVLLAPDGPAAPGGAELVAELAELGAEATVVDGVPSEPTTRQELADRLAASGLRVRTVVHAGAPGDWAPLAELTPDELAEALSDAMGGADRLAELCGLEPDDPVVVFSSIAAVWGGGGHGARAAADAYLDAWARRRQAAGGHVARLAWGVWDGSEDPEAAERAERQGLLALHPTPALAALRRTLDHSGDGTDQGTVRAGDEGGDRSDVHAVIADVHWDRFVPLFTMARASRLFDEIPAARRAWQAALDSSDDESSESLTALRDRLAAQSPQARTGTLLALVRAHVAGALRYPAAESVDPEQPFKELGFDSLAAVEFRNRLRGAIGLTLPATLVFDYPTPTALAGYLVSQVLPAEPADEPAAAHLDEIEATLAALDADDPRRAGLTHRLRLLLWRYADGDDALEPREETGGDDLETASADEMFALIDREFGES
>emb|AAP42861.1 BGC0000105, nanG5, NanG5
MRSMTKVHGRESELVAIAGDQRGEMPAMRVLFVTIPWRTHFQFCVPMAWALRTAGHEVHVASGPDLTDVIVQSGLTAVPVGSEEHFLEKAHQAQTEASEATWGGIHHPIDLGENREEMFPLSYLKSLCATSTEVAKAVNDSMIDDLVAYCRWWKPDLVVWEWLSHAGAVAAAAVGAAHARMPIGIEVEARMRRHFLKLLAQQEPADREDPMAEWLGAWGEKHGFEFREELVTGQFTIDQVPDSMRLKANVPQVSVRHVPYNGRAVAPDWIRPEPPAPRVLATFGMSMWDMSSSQPVSSYQMVSIEQLQDWLDSMADLEMELVMTLPGRIQEKLKHVPQNTRLVDFVPLHLVIPSCAAVIHHGGLPAFCSSLAHGVPQLMVSRMAPDASVRGARLEEAQAGGWIPPERMTGKRIRNHLAKLVQDPSYRAGAERLRQEVLAQPSPNEVVPELERLTEELRSR
>emb|AAP42862.1 BGC0000105, nanM, NanM
MAQGFQASLQWERINELWVTEEASADLTGFKSDRRNFNIALWDPTTNGIRYLRALVYELATRLSDDDWSKIEKVRNRDVGDPVTVRYEGRTVCLDYLQAALELGFIEKELDLGGARVLEIGAGYGRTCHAMLSNYDLASYTIVDLKNTLGLSRAYLREVLDEKQFSKMRFVQVEDIDTGLGPDGFDLCVNVHSFTEMTPDTVKAYLRLIDERCGAFFVKNPVGKFRDKSMDGHQKGEEAVRLAMQTGPLRQVLDIHDSQAVAAAVPAFIEAYQPGEGWTCAANTRGMPWSYFWQALYTKTGDDLR
>emb|AAP42863.1 BGC0000105, nanG4, NanG4
MAASPVPPPRGDEALAGTPVLVLGGSGYLGRHICSAFGAAGAQVVPVSRGARGGVDGDGCRSVRLDLTAAGPDELARLCAGTGARVLVNASGAVWGGGERQMAEANTELVGRLAGAVARLPGRPRLIHLGSAYEYGPARPGTAIAEDWPPAPTTVYGRTKLSGSQAVLRAAAELGVAGTVLRVSVACGPGAPVSSLAGAVAAHLAAGRDELRLAPLRDHRDLVDVRDVADAVVAAAVAPVAAVTGTVVNIGSGQAVPVRRLVDLMIALSGRPVRVIEDPALRRTRSDAAWQRLDIGRARRLLGWAPRRTLRESLRDLLAAVGAPQPAAVRAATAIGPRNSHGKDSR
>emb|AAP42864.1 BGC0000105, nanG3, NanG3
MSERVARILDEVRKYHQDSQEGRGFIPGVTEIWPSGAVLDEDDRVALVQAALEMRIAAGKLSRKFESAFARRMKRRKAHLTNSGSSANLLAISALTSHLLGERRLRPGDEVITVAASFPTTVNPILQNGLVPVYVDVELGTYNATAERVAEAIGPRTRAIMMAHTLGNPFQATEMARLAQDHDLILIEDSCDAVGSTYDGRPAGTFGDLTTVSFYPAHHLTMGEGGCVLTSNLVLARIVESLRDWGRDCWCEPGESDTCRKRFGYQMGTLPAGYDHKYIFSHIGYNLKSTDLQAALGLTQLDKLDAFCSARRSNWRRLREGLDGLPWLILPEATPRSDPSWFGFVLTVDPRAPFSRAELVDFLESRKIGTRRLFAGNLTRHPAHAEAPHRVCGDLANSDTVTEHTFWVGVYPGLTEEMIDFMVSSITEFIGSHR
>emb|AAP42865.1 BGC0000105, nanG2, dTDP-glucose 4,6-dehydratase, EC:4.2.1.46
MKLLVTGAAGFIGSTYARRLLARGGAEWGPDVSHVTVLDKLTYAGTLSNLDTADPRLTFVHGDICDADLVDTLMARANQVVHFAAESHVDRSITGADPFVRTNVEGTHTLLQAALRHGVERFVHVSTDEVYGSVETGFSPETAVLDPNSPYAASKAASDLIALAYHRTHGLDVRVTRCSNNYGPHQFPEKIIPLFITNLLDGEDVPLYGDGLNVRDWLHVEDHCRGVELVRTKGSPGEIYNIGGGTALTNRELTGRLLDACGAGWSRVRYVEDRKGHDRRYAVQDDKARDELGYRPRHDFAAGLAETVAWYRDNRPWWEPLKRSALTGGSR
>emb|AAP42866.1 BGC0000105, nanG1, Glucose-1-phosphate thymidylyltransferase, EC:2.7.7.24
MKGIILAGGNGTRLQPLTLAGSKQLVPVYDKPMIYYPLSVLMFAGIRDILIISRPTELPQFRQLFGDGRRLGLNLSYASQEKPRGIADAFRIGADHIRGEECALILGDNLFHGANLPALLRRSVQRLRGCVLFGHEVADPRHFGVAEIDERGRLLSIEEKPERPRSNLAIPGLYLFDGGVVDVAKRLVPSARGELEITDVLRAYLEEGTADLVWLGRGVTWLDTGTHETLLDAGRMVRDVQHYQGTRLGCVEEIAMYMGFIGADECYTLGTEMSNSPYGQYVMDRARSYRRGLPPARFLEEI
>emb|AAP42867.1 BGC0000105, nanA7, NanA7
MANDDKKLLDYLKRVTADLREAQRRLKDVEYARHEPVAIIGIGCRFPGDAGSPEDLWDLVAAGREGTGGLPADRGWDLEALYDPEPGHPGTSYVREGGFLRDAARFDAAFFGISPNEAVTMAPQQRLALELAWEAVEHARIDPHTLRSSATGTYLGCDGLDYFLNSFQVPEGAAGQLTTGNSPSVVAGRVSYTLGLEGAAVTLDTACSSALVAIHLACQALREEEVTLALAGGVYVMSSPAPLVGFSELRALAPDGRAKPFSADADGMNLAEGAGVVLLERLSDARRNGHEVLAVIRGSAVNEDGASNGLTAPNGPSQQRVIQQALANARLAPADVDAVEAHGTGTSLGDPIEAQALLATYGQDRPEGRPLWLGSIKSNIGHTQIAAGAAGVIKMVMALRHGMLPRSLHIDEPTPHVAWDTGGVRLLDQAVEWPRAERPRRAGVSAFGFSGTNAHLILEEAPEPAPPANESAEPAEPAALVTPWVLSARSAAALRRQARRLLDAATDGDPRAVGWSLVTTRSVFEHRAVVTGPDGATLRERLAALAAGEPAPHVVTGAPGAPGAGVVLVFPGQGSQWPGMGAELLDASPVFAARIAECEAALAPYVDWSLTEVLRGADGAADLGRVDVVQPVLWALMVSLAALWAHHGVRPAAVVGHSQGEIAAACVAGALTLEDGARVVALRSQALRALAGRGAMASLGVDPDTAERLVAEVGEKAAGVGVAALNSPSSTVVSGPPDAVAAVVAACEATGARARTIDVDYASHGPQVDEIADEVTARLAGVGGQATDVAFYSTVTGGPMDTATALDAGYWLTNLRRPVRLTEAVDALLTAGHRVFIEVSTHPVVVPALQQCFESAQVAAVAMGTLRRDEGGPAQLATALAQAFTSGVPVDWRPWFDGPPAPRTTALPTYAFDRERYWLPPARAVRGDGAQDPAEAELWGAIEDLDTEALARVLEPDGTAEDIEALRPALPVLSTWRRRHRERTTLESWRHQIRWTPLPDPAPPAVSSTWLLLVPTGYEDHPAVRTVTGALTGHGAEVRPCPADPSVTSRAELAERLTGLRGDDAPAGVVSLLALDERPRADHPAVPAGLAATVAALQALGDAGITAPLWCVTQGAVSTGHDDPLSHPLQAQTWGLGRVAALEHPDRWGGLVDLPAEPDERTEAQLAALLAGAPTGGQAEDQVAIRAGGGALARRLVHTTSARTADQAWQPRGSVLITGGTGGVGALLARWAAERGAAQLVLTSRRGPNAPGAAELAAELRGLGVAVTIAACDAADPEAMRGVLDAIPAEHPLSAVIHAAGVSEQDLIADVDDEHLNRMLAPKALAAWHLHELTRHLDLSAFILFSSVSASWGSGQQAGYAAANAYLDALAEHRRGLGLPTTSVAWGLWGEVGMATTADEVDAFRRRGIHPLDPGLAIASLQQAVERRETNAVVAAIDWRRFLTGFTALRPSPLLSDLPEAAEARAEETRPREDEADPLRRKLAGCPPAEQHHILVRHVQAHAATTLGHADADAVPPTKPFQELGFDSLTAVQLRDRLNAGTGLRLPTTVLFDYPSAEELARHLHGLLVADAASGEQLIMSELDGWDAAHAPDTVDEAACSRIAARLRLLADKWSDTARATGSHSDLETATAEDIFDLIATEFGKS
>emb|AAP42868.1 BGC0000105, nanE, NanE
MSVPVDHAVHLNVRHRPGRDGRPFLLLHGLGSNARLWDEVADLLAAAGHPVYALDMRGHGDSDLPEHGYDNATAVADLVAVCRELRLTGALFAGHSWGGNLAVRLAAQHPELAAGLALVDGGWIGFVDTSRYAPTREKSVELAGWWRDVTGIKEETMRELLRGLHPTWSQTAVEASLADMVEGPDGLLVQRLPLEHYMSLADSMWQDPPARWYPGITAPVLLLVALPAHAQSWGTYARKWVAEAEAAIPQAESRWYVDTDHNLHVEEPERVASDLLDLARLVDKPAPERS
>emb|AAP42869.1 BGC0000105, nanA10, NanA10
MEPNEEATHDEQLVARLASATPEERQRLLAAQVLRRASEVLDVPALDEESNFLENGLSSLSAVQLAKSLMSDTGLEVPLVAIVEHPTSTLLGKYLAETYEADAA
>emb|AAP42870.1 BGC0000105, nanO, NanO
MTTPTRAVVLGGGWAGMLTAHVLARHLESVTVVERDILPDGPHHRKGQPQARHVHVLWSSGAGIVENLLPGTAERLLAAGARRIGFQSDLVTLTAWGWQYRFPATAYAMMCTRPLLDWVVRDAILAGGRIEVEHGTEAVELAGDRSRVTGVRVRDAGGGEPRLLEADLVVDATGRASRLGHWLAALGLPAVEQDVVDAGIGYATRMFKAPEGADGNFPAVQVAADPLTRQPGRFGVVYPQEGGRWLVTLTSTRGAPLPTDEDEFTGYAKVLRHSIVSELMSVAEPISPIFQSHSGANRRMYPERMPQWPEGLLILGDSLAAFNPVYGHGMSSAARAAEALDKELARDGFGEGGTRQVQRALSEVVDDPWIMAGLNDIQYVNCRNLSSDPRLTGPDVAERLKFSDFLSGKSIRSPKVCEVTTSVLSLNAPQKALGDSRFLSLLRTDTSHPKLVEPPFHPEELEMVGLKPSGIAAKGALG
>emb|AAP42871.1 BGC0000105, nanI, NanI
MLNERTRKKIAREHSRRLSEGDIDGLLDLYAKDVTFEAPVGAGGQAGHEALRAHFESAVAGNVDETIVESVVGQDGEHVLSRITAVMDYRPRGPLYADRGWLPAPEGAEPTALRCHYALLLRVGESGLIEDMRAYWGKPDLETSVDGRSGPFVGPPAIDPDEAALRELPHNYLRLLQKGDVEGTVALFTDDIVFEDPVGGLLLRGKDALREHAFRGSEGKVHEMLGRLVTSMDGRFVVVLGDARVYVPARMRMRMITICEVNEDRLGAHIQGFWGLTDMTIGFPDDDTAPEPALDTARRPERKDALKPFGTPS
>emb|AAP42872.1 BGC0000105, nanA9, NanA9
MPSLRRNVMTVADAKVVEALRTSLLETERLRKENDRLRAAPREPVAITGMACRYPGGVESPDDLWTLLTEERDAIGAFPADRGWDLDGLYGPDAHPDVRSAVEEGGFLSDAGAFDPAPFGISPGEASVMDPQQRLLLETTWEAFERAGIDPRSVRGRRCGVFMGTTGQDYTPHLKDVPDELLGHIASGGSSAVLSGRLASVFGLEGPTATLDTACSGSLVALHLACQSLRGGECSMALAGGVTVMSSPETFIGTGRGIGLPAAARCRSFADGAEGIAFAEGAGVVLLERLSTARAHGRPVLAVVRGSAIGQEGTNNGVSASNGPAQQRLIRQALAAAGLLPHEIDAVEGQGTGGLLSDAVEAQALASVYGEGRPADRPLLLGAVKSNLGHTQGASGVAGVIKTVQAMRHGVLPRTLHTEVPSPHISWKRGRIRLLTAATPWPGTDRPLRSGVSAFGFGGTNAHVIVEQAPPEDDPPPPLPEAEGEPGSAGVALWPLSGCDPDALRDQAARLLAHLDERPGLRPADVGLSLGTSRAALEHRGVVVGESRQELLDGLRALAEGRAAPHVARGAIGRRPRLVVLFTGHAPAPGTGKQLYDAFPAFADAFDTVCAALDAHLGFPARDAMLTGADPTSAAVPDPARAFAIQVALFRLVESWGTRPGAVRGHGIGRLAEDHVSGRLALPDACAALTGPHEAPDPPRDFAQRVRDLAGDGTVYLELGGHEVAGLLDGAGAHAVAALRPGVAEATSAATGLARAHARGTAVDWRAVFGPEARRVELPTYAFRRGRYWRAAFDMSLVRPDR
>emb|AAP42873.1 BGC0000105, nanA11, NanA11
MANQEQLVDYLKRVATDLHDTQQRLREVEARDRQPIAIVGMACRFPGGTDTPEALWDLVSEGRDVISPMPDDRGWDPGMFNDSGETGTSYVREGGFVHDIADFDADFFDINPREALAMDPQQRLLLETSWEAIERARIDLTSLRGSKTGVFVGGSTVYYAGNAAGVPQDVAGYLATGLAASSMSGRISYTFGFEGPSFTVDTACSSSGVALHLAVQALRKGECSLALAGGVCVMATPGTYLEFSKLNGLAADGRCKAFAAAADGFGPAEGVGVLLVERLADAERLGHPVLAVIRGSAINQDGASNGLTAPHGPAQERVIRAALADAQLSARDIDVVEAHGTGTSLGDPIEAQALIAAYGRRRADGGPLWLGSVKSNIGHTQAAAGMAGVIKMVHALRHGLLPRTLHVDEPTHQVDWSEGTVRLLTEARPWPEAGGPRRAGVSSFGMSGTNTHVILEQAPPAEEPAPAAESPVVPWLVSGRGEAALRAQAARLRDFLAERPEASPTRVGFALAGSRAAQSHRAAVVAADRDTLLAGLGSLAEGTPAGHVVTGSVSPGATAFVFPGQGSQWVGMALALADASPVFAEHFRRCAEAVERHTDYTVESVLRADPGAPSLDRVDVVQPVLWAVMVALAELWRSHGVEPAAVVGHSQGEIAAACVAGVLSVDDAARVVVLRSQVLPELSGRGGMASVAQPVGLVEKHLERWDGRLSVAAVNGPSSTVVSGDADALEELLEGYEADGVRARRVPVDYASHCAHVDALRGPLLDALSGIEPKAGTVPLYSTVTGRRIDGTTMDAGYWYTNLRQQVRFQEATEALLADGHGVFIECSPHPVLTIGVQETMDQSGANATALGTLRRDEGGWDRFLLALGQAHTHGVAVDWSRVFPDGTSPADLPTYAFQRRRYWLDATAGAAGDPASLGLTPADHPLLGAVTLLAEGDEVVMTGRLGLDTHPWLADHAVAGAVLVPGAVFVELAVRAGDEVGCDHLEEMVLASPLVLPEQGGFDLQLVVGGAAEDGRRTLGGYARPSGSDRPWVQHVTGTLAPGGAARPFDLAQWPPEGARPVPVEGCYDQLAEGGFRYGPAFRSLRAVYRRETEVFAEVVLPEEQRGKAAAFGIHPALLDGALHASGLSAVRGDSGGRMALPFAWNGVSLAATGAELLRVRLAPVGDDGMSVHATDASGHPVISIESLVTRPFTAGQLPSDGDETRDGLFRVAYTPLTDPEPGTATDDWTAVATGSEPTYYGVRRYGDLDALAAAVDGGLPAPPVTLLPCEPAPDDGDLPGALRRRLGEVLHTVQRWLADERFAASRLVVVTRGAVAAFEGDDVTDLVHAPVWGLIRSAQSEHPDRLALVDLDGPELPKAVAAAVAVAVAAGEKQIVVRDGTVRVSRLVPAVSGGALALPETPHWRLDIAAPATLDNLGLVAAEEPGPPAPGHVRVQVRAAGVNFRDVLIALGMYPGDGAFRGSEGAGVVLEVAEDVTSVAVGDRVMGMFQGAFGSTAVADARSVVPIPPGWTDEQAAAVPIAYVTAWYGLVDLAGLKAGESVLIHAATGGVGTAAVQIARHLGAEVYATAGPGKHHVLEAMGIDEAHRASSRDLDFEDAFRAATGGRGVDVVLNSLTGDHTDASLRLLAEKGRFVELGMTDVRDPEQLAEPYPGLRYRVLDLREPGEDGIGRMLTEILGRFAGGELTHPAVRAFDIRRARDAFRLMSRAAHIGKIVLTLPRPLDPDGTVLVTGGTGTLGGLIARHLVTRHGVRHLLLTSRRGPEAPGAPALREDLAALGATVTVTACDAGDRERLAEVLAGVPDAHPLTGVVHCAGVLDDGMVDALTPEQLARVLRPKAEAALHLHELTQDADLALFVLFSSIVGVYGNPSQANYAAASTFLDALAQHRQAGGLPAQSLAWGMWEETSALTGELDDGVRQRISQAGMDPLPTEQALALFDRSYAVGDALLVPIRQSTAASRGGPAAGRTRARRVADSGVAGTGGPSLTDRVTALPEAERDSCVLEAVRAHMAAVLGHDSADEIAPDRTFKELGFDSLTAVELRNRLSAATGLRLPATFVFDFANPVALAEHLREQIAPPTELGPPTDPSTPADPSPPPGLPEGPSTDPRESRVRQVLAAIPLRRLEESGLLETLLRLGEGPGEADTTGARPVEGTRDETHTPDSADIASMDLEELVNAALRNDES
>emb|AAP42874.1 BGC0000105, nanA8, NanA8
MILSRPREEEAPAMAKDEAKLLDHLKWVTAELRDTRRRLREAESTEPEPIAIVGMACRFPGGVDNPDDLWQLVAAGGEGLTEFPEDRGWDLENLFDPDPDSAGTSYVRRGAFLSGAGGFDAEFFGISPREAVAMDPQQRLLLEVAWETFEHAGIDPHGLVGSSTGVYAGVTSQEYMMLTAMAGSDVEGYAATGNLACVLSGRVSYVLGLEGPAVTVDTGCSSSLVALHSAVQALRGGECSLALAGGVTVMATPGAFVEFSRQRGLAADGRCKAFAGAADGTGWGEGVGLLLLERLSDARRNGHKVWAVVRGSAINQDGASNGLTAPNGPSQQRVIRQALANARLSPADVDVVEAHGTGTTLGDPIEAQALLATYGQGRSAERPLWLGSIKSNLAHTQAAAGVAGVIKMVMAMRHGLLPQTLHVDAPTPHVDWDSGAVALLSEATDWPEVDRPRRAGVSAFGISGTNAHVILEEAPALSTEGENAEPTTPGGVVPWVVSGRSAAGLRAQAGRLAEFAEQATADVAEVGWSLVAGRAMLEHRAVVVGDDRNELLAGLRALAEGVPFGGVVSVDPVAGGAGPVLVFPGQGGQWRGMGVELLDASPVFAGRIAECEVALAPFVEWSLTAVLRGEDGVDVSRVDVVQPALWAVMVSLAEVWRSYGVEPAAVVGHSQGEIAAAVVAGALTLRDGARVVALRSRALRVLSGRGAMASLAVGREEAEKAIGGRAGVVVAAVNGPGSTVVSGPPVAVAEVVAAVEAAGGRARLVDVDYASHNPQVDDIADELIEVLGQVTPVETAVAFYSAVTGGRVESTALDAAYWVENLRRQVRFATAVEALLSDGYRVLVESSPHPVLSVGVQETAQALDVPVATVATLQRDQGGAVQLARALAQAFTAGLSVDWKAWYGVDTTPDVPTGAITPAPPVLDLPTYAFQHQHYWLKPGRWGSSPEQGSEDDERFWSAVEAGDLAGLGASLNVAEDTARQALAPALPVLAEWRQRTRDRARIDGWRYRTAWSTVTGLDAAPRLSGTWLLVVPEKLEGDAAVETVVRALEGRGARCTTLALAPGDQARDPLTTRLRQLEGGPEVAGVISALGLDEAVHPDHPHLSVGLAGTIALVQALDEMDFGGRLWCVTRGGVSVGEDGPVSPAQAQVWGLGRVMALEYPKRWGGLVDLPAAAEEETASRLAAVVAEGTEDQVALRADGALGRRLRAAPGGAPGEEWRTEGSVLVTGGTGGVGGRVARWVVERGARHVIVAGRRGPAAPGAEELTAELEALGASVDVVACDVADRDQAAGLLARVPEEHPLRGIFHAAGVGDYTPVRDLDPYRVAQVTAAKAGGARWLDELTRDLDVSAFVLFSSGAASWGSGQQGAYAAANAYLDALAERRRAEGLPGLSVAWGPWGEAGMAADQAVATFFRDRGLTAMPPELALRVLGDALGRGETTLTVADFDWARFAATFAGQRASRLLAEIPQAVELLEKETPSEDSPLRRQLSAAAPEQRHQILSQHIRALAAGVLGHSGPDAVSATKPFFEMGFDSLTAVELRNKLSSSAGMPLPTTLIFDYPTADDLARHVLGEISGTQTAVADATVVPVAGPIGEPDEPIAIVGMACRFPGGVTSPEQLWDLVTEGRDAMSAFPTDRGWRLDTLYDPDPDRPGTSYVREGGFIYDAGEFDADFFGISPREAVGMDPQQRLLLETAWETFERAGIDHGSLRGSDTGVYVGATIFDYLSIIGISSLDMEGYTGTGNLGCVVSGRVSYVLGLEGPAVTVDTGCSSSLVALHSAVRGLRGGECSLALAGGVTVMSTPGAFVEFSRQRGLAADGRCKAFAAAADGTGWGEGVGLLLLERLSDARRNGHKVWAVVRGSAINQDGASNGLTAPNGPSQQRVIRQALANARLSPADVDVVEAHGTGTTLGDPIEAQALLATYGQGRSAERPLWLGSVKSNIGHTQAAAGAAGVIKMVMAMRHGELPASLFIDAPTPHVDWDSGAVALLSEATDWPEVDRPWRAGVSAFGISGTNAHVILEEAPEDPYVDAPVDCGPAPVGGVVPWVVSGRSAAGLRAQAGRLAEFVLETVDEVAEVGWSLVAGRAVHDHRAVVVGQDRTELLTGLTALADGLPSGGVVAGEPVVGGAGPVLVFPGQGGQWRGMGVELLDASPVFAGRIAECEVALAPFVEWSLTAVLRGEDGVDVSRVDVVQPALWAVMVSLAEVWRSYGVEPAAVVGHSQGEIAAAVVAGALTLRDGARVVALRSRALRVLSGRGAMASLAVGREEAEKAIGGRAGVVVAAVNGPGSTVVSGPPVAVAEVVAAVEAAGGRARLVDVDYASHNPQVDDIADELIEVLGQVTPVETAVAFYSAVTGGRVESTALDAAYWVENLRRQVRFATAVEALLSDGYRVLVESSPHPVLSVGIQETAQALDVPVATVATLQRDQGGPVQLARALAQAFTAGLSVNWKAWYGVDTTPDVPTGVTTPAPPVLDLPTYAFQHQHYWIDASTIGGQGDPHSLGLASADHPLLGAAVRVAESEEVLLTGRISTAGHSWLADHAVAGSVFLPGTAFVDLAVRAGDEVGCDRVEELVLETPLVLPEDGALQLQLVVSAPRQDGGRGFTVHARADGPDDADRPWTRHASGTLTTGARPDDFDFTQWPPAGAEPLSLDGLYAGLAEAGYGYGPAFRGLKAAWRRGDEVFAEAALAEELHGGAGRFGLHPALLDTALQAGGIGQGGPPDGQMLLPFTWNGVSLYATGASALRVRMVPNETADGVSLSVADPSGRQVASADAVVFRPVSLEQLSRGGSELDSLYRVEWISAEPRPEVLADRAWEVVGADGLGITNALERAGHAVRTTTDLAESARYVDDDAPVSDLMVLDCAPLAGGATALDPGLAAAVHDETARLLGVVQRWLADGRFADSRLVLVTRGAQSTSGDEGVTDLVHSALWGLVRSAQLENIDRFVLVDLDGADPDAAALLPGALSVALGAGEPQVAVRQGRVVVPRLARIGQDTAPTPPDLPGRRLDSEGTVLITGGTGTIGGVVARHLVTTRGARHLLLTSRRGADAPGAAELRDELTSLGAEVTIAACDAADRDALAELLADIPAAHPLTGVIHAAGVIDDGTIPSLTGERLRAVLRPKVDAAVNLHQLTREKDLATFVLFSSTGGVTGVGGQSNYTASNAFLDALAQDRRAAGFPGQSLSWGYWEQTSGITGTLDERDIARMERSGIRAMSSEQGLALFDAAERRPESLLVPARLDPEALRDLADARVLPRILSGLVRQAPARRAAAAGQPATGDDLTMAERLTGLSAAEQSRTLLELVRRNVAAVLGLGDVLAVDPSRPFKEIGFDSLTAVELRNRLSRATDTTLPSTLVFDIPTPALLAEHLREQLVSEGLSGSEALIQELDRLEDHVDLLVDDGERDAVTARLEALLTRCRQKPTAAEGNGVAERLQEASADEVLQFIDSHLGRA
>emb|AAP42875.1 BGC0000105, nanP, NanP
MNRGVVSPTEATPASSAKATRPPDFMDPSFWLRPRDERAEVFEKLRALPGPEFVPPRLPWGPLASGYYALSKHADICEVSRRPQDFSSEGATAILPPEMDEFYGSMINMDNPEHSRLRRIVARSFGRGMAPKFDAMSRRVARRIVDELIERGPGDFIRPAAEMPIAVLSTMMGIPGEDYEFLFERTNTIMGGADPELAADPEKMAAAVLGALRDLGDYIGRLREDRLARPGPDVITKLVQVQEDGEQLTNQELVSFFILLINAGMETTRNVIAQALVLLTEHPDQRQLLLSDFELHAKGAVEEILRVGTPINWMRRTATGDCEMNGHRFRKGDEIFLFYWSANHDEKVFEDAYRFDITRDPNPHLSFGAVGPHFCLGAHLARIEIIAMLRELLASLPDIRVEGEPVRLASSFIEGFKELSCTF
>emb|AAP42876.1 BGC0000105, nanR3, NanR3
MTIRDVAKASGVSPSTVSRALAPGGAVSPVTRERVRAAADRLGYQPNQAARGLITGRTGHLGVIVPDLLNPFFADICKGVQARARGLGLTVFVSDTERDEGLELDAIRTLAPQVDGIVLCSPHLSGEELGSLGDFTDKPIVLLHRKEPGFGSVTADLVEGMTDALTHLHALGHRRIAYVGGPRSSWAARERAAGVEAVAASGLVEIVQVGSVAPHFDGGVTGAADVVLASGASAVLAFDDIVAFGLISRFTVRGVRVPEEMSVVGCDDIALSGMAAPPLTTVSVPKAHGARAAVDLLCRILATPAAEGEQPPQRVLPTHLVVRGSTAALDRRQRA
>emb|AAP42877.1 BGC0000105, nanR4, NanR4
MDPLAGLLDGPRARGAFLLRMVMDPPWSVRIEDRAPLCVMTVARGEAWVVPDRGEARRLGPGDVAVVRGPDPYTVAGDPATEPQAWILPGEVCRTAGGEDLAERMALGVRTWGNSEHGATTMLVGTYRMDGEISRRLLDALPPLLVLGRERCDSPLLPWLGEEIVKEEAGQTAVLDRLLDLLLISVLRAWFARPEARAPAWYRALGDPVVGRALRLLQNNPGHPWTVALLAAETGISRAVLARRFTELVGEPPMAYLTGWRLDLAADLLREPDATLGAVARRVGYGSSFALSAAFKRVRGVSPREHRSAASAG
>emb|AAP42878.1 BGC0000105, nanG6, NanG6
MLGAAPVSAVSLTGVGADIWALPRVVGTQYRAAMTRTAYIRHVIARDEKVTIRWGMAVQIGFSARPLAPRRYADRAATPTAYRRASYVIYIPPSVMVGCDSACDIRKMGPGRPMRVLHIISRLGAGGAEQQLRLLLRHLPARCDVLTLTAPGAAGHGIRADGVPVTHLPMGVRDPMGTARLARFIRGGGYDLVHTHLYRACVHGRVAARLAGVGAVVATEHSLGERHIDGRPLTVGTRARYLATERLGSATVAVSAAVADRLRGWGVANHRIHLVPNGLDARHFSFTPAARTAARARLGIPAHAFVVGGVGRLVAAKRFDVALRAVAELPQARLLLVGDGPERTALRDLAAWLGVADRIRLLGERDGAVAGTGDRPADIPGLLAAMDVLVAPSAEEAFGLAALEALAAGLPGFSRRLPGPRRTAARRGPRRPPHRARHRRPGRRPARAGRRRPRTAPGARRCRALRHHPHRPPAGPAVRTLRQLRARRLRSRPRRHPALAAERCSRGLTPRTRLKAALSAKELP
>emb|AAP42879.1 BGC0000105, nanG7, NanG7
MSAPTPVRDTAETGAAPSTAPPPARPAHHEMAPCRRGPTESYEYQRYSQLAGPLTQPPSGRPYRVRCRSLLAQEPHRVRAALLLCAAPVCSALLLLWLLQPQHWVHRDGVTGWETAADRTMLFSIALIEAFRLFTVVSNAHATLVARDPVPVTAEPGTRVAFLTSFVPGKEPIDMVRATLEGAMQVRHAGGLDVWLLDEGNDEEAKELCARLGVRHFSRKGIEKWNQPKGSFRARTKHGNYNAWLDAHGDDYEFMACVDTDHVPLPNFLERMMGYFRDPDVAFVVGPQVYGNYDTAVTKAAESQQFLFHALIQRAGNAYGGPMFVGTNNAVRIAALRSIGGLYDSITEDMATGFELHRRRNPVTRKKWRSVYTPDVLAVGEGPSTWTDFFTQQLRWSRGTYETVLKQFWKGPFTLSPGKLLNYSLMIAYYPMTALNWMLSALSCALFLVLGASGIHIPAEMWMMLYSDAAALQIGLYIWNRRHNVSPHEPEGSGGVAGMLLSALSAPIYAKSLCDALLRRKSRFVVTPKGDSSSADRLSTFRIHLVWAAVFGGSLVASLFLGHTHAAMRTWAMLALALCLAPMAIWSGGLLLTRRGRRTAPAVPTARAEAH
>emb|AAP42880.1 BGC0000105, nanG8, Glucanase, EC:3.2.1.-
MAEKGLGRATARHWAPLAGCAAALLALSGCLGTSGGSDRRSGLWVDPDNPAARQAREQRRAGRYAEAELMRRIADEPIAEWLGPHPRERVRFITESAAREHRTPVLVAYHIPYRDCGRYSRGGASSDAEYLDWIREIVSGIGERRAIVVLEPDAIAQVVDGCIPKPLRAPRLALLRDAVAMLSAMPATRIYLDAGNPGWIKDTERLVEPLMKSGIDQADGFALNVSNFQPTAVTRAYGRRLSLQLGRVHFIIDTSRNGNGPLTSVRGEGDDGKSGDMGAVRSASDGQESWCNPPGRALGDPPSTRTGDPAIDAYLWIKRPGESDGTCNGGPPAGRWWTEYALDLARNARLRAR
