# Supplementary material for: Assessing in silico the recruitment and functional spectrum of bacterial enzymes from secondary metabolism
Source: BMC Evol Biol. 2017 Jan 26;17:36. doi: 10.1186/s12862-017-0886-2 (PMC5270213; doi:10.1186/s12862-017-0886-2)
Supplement: Additional file 5: — 1005 multiple Fasta files (one per BGC that comprises enzymes) containing the sequences of the data set enzymes SM*. The BGC are named according to MIBiG nomenclature. (ZIP 6333 kb) [file 12862_2017_886_MOESM5_ESM.zip › BGC1060.fa]

>emb|ACB47031.1 BGC0001060, ---, Putative uncharacterized protein
MGSRTASEPTPSATADAGGGKIVMGAAGAAVTVATMLTNALAYLVPVLGAHRLDPADLGALATVLALGAIAAVPGFGLQIAVAVHRARSGPTRTGRLALLTAAVSAAVTVVAAPVLTVLLRLPVALTLLLAATTFATVLAGRWLGELQGDQRFLRLSAAMTVLAVGRYGGLVVGLALGGDAVTALALTAVTGLLVLPLLVRLAAGGRPAPTAGPGQRDLRPGDVMTACAATLATLTISYADLILARQLLPAAGSGAYAVGAVLTKGALWGPQVVTLLVLPRLARGDRRARALGLAVILACGSVLVAAAAFGGELAFRLAGGADYLHLAGEAPLFVATGALYAVVFMLVNDRVASGVRFPAAPLWAATVGLAGAALLVAPRTVEGVLGCALTTAALTAAVMTWLALRPRR
>emb|ACB47032.1 BGC0001060, ---, NTP pyrophosphohydrolase
MRTDERTLAYGGGWLDRAAALRADPAWIAARLSDPESVLLPLWRDRCLVSADRVPVRRSAGAAGLRAAADETVFLGLDAGRAVFAVDLSGRGDAEACELAGAAEAVDVRALVGGLGAAEAAVQAYAKGLLHWHRGQRFCGGCGAATVAGDGGHTRSCTGAGCGRLLFPRIEPAVIVLVEAPGEPERCLLARHRGASEDSWSTLAGFVEIGESLEDAVRRELAEEAGVTVAGVAYQGSQAWPFPAGLMVGFRATAASTEVRVDGEEVVEARWFSRAELRERLAAGRPLGRIDSIDHHLLHSWLAAGD
>emb|ACB47033.1 BGC0001060, ---, Putative uncharacterized protein
MTLYGEKVPSADDRPTVKVTAVSWPDVEMEPVAAPDAGGTGKSGRSRRGRLLLAGGIVAAVLAAGTGLGTYAYAGDVPRGTTVLGAELGGRSRAEAARALRAELERREAALNAPVTVTVGQKTAELKPADIGLAVDVDATVAAAAAAEAHPVSRLVGSRTVDPVVTVDTARLESVLRKAMGDQGREMTMPAIIYTGTTPKPVYPKPALTVDAPGAAHAVKAGWLAGAPVAVPLVEKWPASTREEVDRLVAELARPAVAAPVTLTTDGGSVTIPPAAIARGLRFSADDTGKLTPRVDVKRLRTALGDQLAKLEVAPKDAGLTISGGKPKVVPSRAGRQVDAAALGRDLLAVLPKADGRTVTAALKPAEPELTEAKLAELGIKERVSTFTTRFPGGLSSPRSQNIVQAAKDVDGTIVRPGETFSLNGHTGERGYDQGYKDAPTIVNGKLVPGVGGGVSQFTTTLFNASYYAGLEDVEHKPHSFYFSRYPAVIESTIYWPQLDFKFRNNTPYGVLIDTSYTSSTITVSMWSTKIYDSVKTEYGPRRDITQPKTVYLDPGPDCIAAAGSVGFAQDAYRVIKKDGKVVKREKFSWRYDPEPRFICAKPPA
>emb|ACB47034.1 BGC0001060, ---, Putative uncharacterized protein
MAEAGEVMKIGIIGSGHIGGTLTRRLRTLGHDVTVANSRGPQSLTDLATETGATAGTLEEAVQDAELVVIAVPVKAVPDLPAALFDGKLVVDADNYYPQRDGDIPELLDRSLSSSRWTADHLKGARVVKVFNNIQAAHLMDAGKPAGTPGRIALPVAGDDADAKRVVMQLVDDLGFDPVDGGTLDESWRQQPDTPVYGTDRDADGVRQGLAEARP
>emb|ACB47035.1 BGC0001060, ---, GntT-like protein
MIVKSRGSVPRHTITAGLSSLLRGAAGASPQAVGRRREASQPRTPSTPTVVPMAREAAMSRACTHRKLVGLPSPTVPADHARGSFQMATANLGQITQVQTPTPTRNSDQPRDNTMAGQYASGPSAQVRSAGTGACGRSASSAAPGLAECCAATPTGPPR
>emb|ACB47036.1 BGC0001060, ---, TobX-like protein
MALCGVRERCAALAGVDPEALAQTLVTRYPPDSVIGWHRDAPAFGPTVVGLSLGSACLLRFQRSTGENRRVYELELSPRSGYVLTGAARSAWQHSIPPVPALRYSLTFRTLRSPRS
>emb|ACB47037.1 BGC0001060, ---, Unkown protein
MQRLIRRIGIAAAVAAVLVGVAGTGAQAAAVNPYTPEALCGPGFVAVDQDPIHDTATGARLGTVHLLRNPLTGYGCTVTLKSAYVGTLTGTRVYLDPEWTAFGVDDGSRRYAAGPVHRYIGAGCAIWGGSMTDPAGAVHQHDRANPAIGGAVTCF
>emb|ACB47038.1 BGC0001060, ---, Putative uncharacterized protein
MATMQPFNPWIWRDPSALAGGYEQTRPDDVPRQRSDGGADDGPDAPGPGTPIDLTGYLVEATDGRIGAIDQASDDAGAGYLVVDTGPWIFGRKVLLPVGTVARVDHLERVVHVDRTREQVKESPAFDPDDFGRTEYREQVGNYYTESYRRG
>emb|ACB47039.1 BGC0001060, ---, Putative tryptophanyl-tRNA synthetase
MSAARMLTGDRPTGRLHLGHYVGSIANRVKLHQHYESFFIIADLHMLTTRNSREDIEQVSHNAREMVTDILAAGVEPDRATFYLQSAIPEVGDLNTLFQNLVTVPRLERVPSLKEMSRDAGKEEMPYGLLGYPVLQAADILCVKGQVVPVGKDNAAHVEVTREIARRFNHLYGEVFPVPEMIMSETPTLVGTDGAGKMSKSKGNAIALSDDPATVRRKVLGMYTDPNRVRADVPGTVEGNPVFAYLDVFHTDRATVEELKARYRAGRVGDVEVKEELVGALNRFLDPVRERRARFEGQRGLVDELIVEGTERTRAQVRRTLVEVRRAMGLTSAYTQVRRRAERYRKAVGTPA
>emb|ACB47040.1 BGC0001060, argS, Arginine--tRNA ligase, EC:6.1.1.19
MDLEKLLTDRLAPAFATVAGGPVDPVVRRSQRADFQSDAALALARRLGRPPRAIATEVLERAELADLCSATEVSGPGFLNLTVADDALAGLVSALAADPRLGVPEAAAPETVVVDYSAPNVAKEMHVGHLRSTVIGDAAARLLEWLGHRVLRANHLGDWGTPFGMLIEHLVDLGEAEAAQELSMGDLDSFYKAARAKFDADEAFRERARQRVVALQGGDATTLRLWRLLVEQSERYFLTVYDLLDVTLTERDFHGESSYNDLLGPVVEDLDRLGLLRSSDGAACVFPPGSVGRDGEPLPLIVRKSDGGYGYPATDLAAIRHRTGTLGATRLLYVVGLPQRRHFEMVYAAAAQAGWLAPPARAEHVGFGSILGPDGRMLRSRASGSVKLVGLLEEAVARATALARERNPELGEAEAAEVGRAVGIGAVKYADLSSDRHKDYVLDWERMLSLDGNSAPYLQYAHSRIRSIFRRAGVAARPEAPVSLVDPAERALAFELVGFGAVVGAVAENLEFHHLTACLSRLAAAFSAFYERCPVLRADEPVRESRLVLCDLTARVLRQGLHLLGIRTPERL
>emb|ACB47041.1 BGC0001060, ---, Putative uncharacterized protein
MAASRCPAWRAASTRTRPARVRLMSVHPRVVADDFPATLRFYADLLGEPEKVVAEFEYASFDAGGETVLAVLGRRAAEAVLPVGRGDGGVLVVVPVPDVDATVAALPAGTVVAAPADRPGWGVRSAYLRDPEGNLVEVQTWLPR
>emb|ACB47042.1 BGC0001060, ---, Putative xanthine/CO dehydrogenases maturation factor
MPTWPTTPTWTCRRGGRMRDVLPDLLRWWRAGVPVGMATVARTWQSAPRRPGATLLVGPDGSAVGSVSGGCVEAAVYELCREVVADATPRSVRFGVSDDDALAAGLTCGGTVELYVERVDRESFPQLDRVAAEVAAGRPVAVATCVDGPPGRRGRRIVLDAEGRHGSLGEPAVDAAVAAEARALLRAGRSGVVRPRPVGEELSVLVVAAPAPARMLVFGAVDFAAAVAQAGRFLGYRVTVCDARPVFATPRRFPGAHEVVVDWPHRYLAAEAAAGRVDARTVVCVLTHDARFDVPVLRHALDLPLAYVGAMGSRRTAEDRRRRLREAGVTEAALARLRAPIGLDLGGQTPEETAVSIAAEIVAVTRGGGGVPLSRLAGRIHADAPR
>emb|ACB47043.1 BGC0001060, ---, Putative uncharacterized protein
MSPPPAGVLLAAGAGRRYGGPKALARHADGRLLVERAAGMLSGGGCAPTVVVLGAAAAEVRARADLPGALLVDNPEWAGGMGSSLRAGLAALARTDAPAAVVLLVDLPGVTAAAVRRVARHATADSLVTAGYPAGRRGHPVLLGRRHWPGVAALAVGDTGARAYLRAHLDEVRVVDCADVADDADLDVPAGRTDA
>emb|ACB47044.1 BGC0001060, ---, CalR2-like protein
MKRQLSVTVLGTVQVHDGTAPVDLGPSKQRALLALLALQVGENIPVGALALALWGDNPPPSGSHLLHTYVARLRRALEPGSPRHARTNVIASSPRAYRLQLYADQVDLTRFRRLAEAARELIRRDRRSAAFELLDAAVAMWTDPDLTDLRALLPGEEAVAALRREWVTACLDLVTLGLELDRPAAVLATAEHLAAAEPLHEAVQARHLTVLARTGRRAAALDRFAGIRARLAAELGIEPGPELTAAHRELRDGPAAARPAVPPPGCVASRPRPPWRGTRPGATELIGRETDLARVTGLLTDHRVVTVAGPAGCGKSALALAAARRVHPGYADGVLSVDLAAARTPDDVTREIRRLLRLPERGGLPRLLADRHLLLVLDNVDHLTDSCAGLVDDVVQVGRRVSALVTSREPLGLAYESVWRLPPLPALTTGPDGVRGMPAVQLFARRAAQARPGFEVGAKEIGTVAVICGLLDRLPLAVELAADRMADESLDELLRRLDDPLTALRRPDRRGRPAHQTSLSAALQRSLDCLTPAERWCFVRLGALPRLFGLDEVDRVCGAAPWWRLRTSVVLDGLVAKSLVTVRHHAGRPTYAMLRTVHQFAARLLAGELGQYGSAPALSARVG
>emb|ACB47045.1 BGC0001060, unbL, DynU15
MTSTLTRDGVHRPGGWRSRLALSPDLVDFANRGFRTDRPETRYVLERAATAFLDGYNRGLDTPYGQPTTLDGIPADLRGFAAEGSAMSAVLLDRLSPRRHGRFAAQLRGHPRHDYLLHVGAGWALAKLDAVSVGALGRLGRLGSENGLLRWLAYDGYGFFKVFFVKDPTLAGWRRHRKPCDPTCAIRYQGLGRCLWFRDCGDPAALAERISGLPASHRGDVWSGVGLAATYANGVSPDDHALLLRLAGNHRPALAQGAAFAAEARRADGTAGPAVDAATRTLTGVSADTAAEWTWQARHGLDRAGATPADYGEWRARVQRLAARHVAG
>emb|ACB47046.1 BGC0001060, unbV, DynU14
MPSPHRARRIIAPLLAVLIATTLGLASRLPDASAADRRALAGRFAFDVGDLNADPAGARTQRTVEPALEHLRAWISSVGAGAALADLDGDGLPNDTCLVDPRDDSVSVTPTPDRATRYAAFPLRPTGVPYDTGITAPMGCATADLNEDGRLDVLVYYWGRAPLAWLQRADVPFGPAAFTAVDVTDRPTELWNSTTANVLDLDGDGHLDIVVGNYFPDGARVLDAAAKDDPRMRMQDSMSWARNGGRNRILRFTGLTPVAGGPARPTYADASAALTDEQARSWTLAIGGQDLDGDNLPEVYVANDFGRDYLLHNVSQPGRIRFAELPGRRDADMPKSKVLGNDSFKSMGVTFTDLNADQRPDILVSNITTPYALQESNFAFVSTDAAPLTDHAPYRDESQRLGLARTGWAWDIKVADFDGDGTDEIVQALGFLRGTVNRWAELQELAMGNDVFLQYPYAWPNFRDGDDIAGHQRNPFFVRGDDGRYVDVSDRLAFRQHATTRGLAVGDTDHDGRLDLVVANQWARSQFLHNTGPARAHLGLQLLLPATVPGGKPRPAVGATVQVRRADGTALTAQLYPANGHTGGNSPDLLFGLGDSSGPVTATVTWRDAAGQHAMTRSLNPGWHTLVLTPTA
>emb|ACB47047.1 BGC0001060, unbU, DynT3
MSDKATPRTANRPDPRITALRRFALSITVFNIVGHLLLGFEQAYVTPVVAVLIAYAVDLLLETVEARATGRPERYRGGPVALLNFLLPAHIAGLACAMLLYGNQSLAPTMFAAAVAVSSKYVIRLPVRGSLRHVLNPSNFGISVTLILFSWVSIAPPYHFSEDVDGPVDVVIPLVILAAGTMLNGKLTRRLPLILGWAGGFVLQAVLRAVFFDAHLAAALLPMTGIAFILFTNYMITDPGTTPAAPRRQVVFGLATAAVYGLLVLAHITFGLFFALVIVCGLRALVILGANLRDRANGTPALSAGRPAGTPPADAAPVDVGQVPVPAAR
>emb|ACB47048.1 BGC0001060, pksE, DynE8
MVDDDVVIVGLACRYPAADNPTQLWENVLNRRQAFRPLPAGRLPLAEYGGDGPDRTTVRRAAVLDGWRFDRARFRIPGSTFRAVDLSHWLALETAADALVDAGLPDGTGTDRSRVGVVIGNSLTGEFSRAAGLRIRWPYVRRAVAAGLVDGGLATDEVAALLDRVEERFKAPFPVPGDETLAGALANTIAGRICNQFDFHGTGYTVDGACASSLLAVITAAEAVAAGQLDVALAGGVDLSLDPLELVGFSRVGALAGDEMRVYDAHPTGFLPGEGCGVVVLARAGYARERGLRPYGRLLGWASSSDGSGGLTRPEESGQRLALRRAYDRAGIEPGAVRLVEGHGTGTAVGDEAELRALLGVRGPAASPAVLGSIKANIGHTKAAAGVAGLIKAVLAVHREVLPPTTGCHRPHPLLAEGGALRVTDEARPWPDGERYASVSAMGFGGINTHVVLGGTAPSASRPLSAHVRRLSRPHPDHELVVCGAPDAAALTGLLTRVRAAATALSRPELTDLAAGLAAAHRGDVPARFAAAVRDADGLVAALDRALGHLAEGGRRLLDAGRGLFLVVGGPLRVGLLFPGQAAPVHADRGALGHLLGDADAGTGSDPDSGVKPAEPVDTAVAQPAIIADSLAGIRWLDRLGARPVGALGHSLGELAALSWAGALDADDTLALARARGEAMSAATEAPSGMLSLRADLAAARELAAGTGAVVAVDNGERHVVVAGTRPELDRVAEAARHAGIEATPLAVSHAFHSPLMAPAAEALRRAAGRLPWRRPERPVASTVTGAWWADEDPVEVLVRQLTGPVRFREALGLLDADLLVEVGPGRMLSALAEAAGRTAVSLDAGAASAAGMAAGTAALFAAGAVDDATPFFAGRFTRPFDRDREREFLVNPCEREVPAVALPAPRAATPDPRPRASAGPVAARPADGRGTAELVAARVADLAELPAAEVGPGTRLLADLHLNSIRVGQLAAEIAGELGRALPATPLSLADATVGEFAAAIEGLPTADAPAAELPAAGVGPWVRVFRHHLVPRPAGAAAPAGEPPAWEVVGPLAGHPHAEAVRTAFRVDAGAPAGRLLALPPGLADIPTADVVAALRAAAGDRRPLVVLHHGGVGAAVGRSLAVETGAPVLVVETPPGPAGVRLAAVEASRPWSGYQEVVYGADGVRTVPVTRLLDGQPRTDRRIPLGPGEVCLVTGGAKGIGAACAAALGEATGARLVLFGRSPADDPEVVEAVRRTGAVYRSVDLADPVAVAAAVTAVRAEHGPVRGLLHAAGRNEPAPVTDLTAEELHRTLAPKAYGFEHVVAALDPDELRFAVAFGSVIGRAGLPGEAAYATANEYLSRRCAELAATVPQVRWLSIEWSVWSGTGMGVRLGVLDGLLRRGVSPIPPDEGTRLLLELLATPALPPVVLVAGRLPVSDTLEWDECAEEHGRFLESRLVGTPCVELVSEARLSLGADPYLDDHRIDGAAVLPAVLGLEAMAQAAAALGAKQVPTVIRDVALTRPVTVGDREPRPVRVAALTGADGTVRAAVRSAETGFAVDHLTGTYGGAVTSGEPVPPPSTGLLVPGGPLYGPAFFHGPRFRRVAGYHGLSAYRCVAEVHAEAGTWFGGFHDQRLQLGDPGVRDAFLHLLQACVPDRRVLPVGVDRIDIHARPEGTLTVHARQVAEAGDEFRFDVTVIDADGSPVERWTGLRLRAVGPVENAVWPAELVGPLVTRRLRRWRPELRVDLAAAPAGRGDRERSRALAGWLLGGEVRADATGRLRPGVPATPLGWRGISVSHLDGHLLTAAADRPVGVDWEVVTPTPPLPEAAARVAEALARLTGEDAATAGTRVWTALEALVKAGAAVDVPLVLRDETGPDGWVALHAGRHAVYGTVVPATPGPIAVSLAVAVDADGEG
>emb|ACB47049.1 BGC0001060, tebC, DynE7
MPDSYVHRHVVTFDETNLVGNVYFAHYLHWQGHCREHFLADHAPGVMAALADGLALVTVDCHADFYAEGSAFDEVEVRMMLDRLDGHRIAMSFDYVRVAPGPPTLLAQGRQTVACMRRAGHGLEPVEVPAELRRALSRYAVVAR
>emb|ACB47050.1 BGC0001060, ---, DynS6
MTVGIVGRGRMGRGLAEAVRQAGLHPLLVPGRADPRRVADLLDRAALVVLAVPFPAAVEFLRGPAGRRGRGRTLVDPTNPVFCEPPVVPPGRSGGELLAELAADRASGPDHPGEGWRVAKAFNTVPAGVLARCRVNGLPVSLPVAADHPAALRDVFALARALGFAPLDAGGIRTARHLEALTGLLMAVSDRQGLRGQVSIHIGVPSGDRTVWEPACRAG
>emb|ACB47051.1 BGC0001060, ---, DynU8
MGLLKDRRTYDQQCGLAYALDVLGERWTLLIVRELLIRPRRYGELLDALQGIGTNLLADRLGFLVEAGLVRPLDPQRRTAGYALTELGERMREPVLSLARFGLTYAAHQPPPAASVTRPAWAILATDAMLDDTRAPGIDEVYGFDVDGEQFHVVVEGGRAVLHPTAAPDATLHVKTDAKTFFQLGVRRLDPLEAVLAGSVQVSGPPAAMSRCLRLLGLAGNPLG
>emb|ACB47052.1 BGC0001060, ---, DynU6
MTALASSTRTEVPTTRRRPVAAVAGVLGGLVLAVLWSFEFVDHVIGDNVANSVLGTDAKQTAIAGSAAGVVFAFVSGFAGTFTACNIAVFGALPDVAECSAAPRRGRLAAALAPLGWLALGLVSVAAVYGFLAVLVGSRLPQLSTDTVGDGLPVRLVQASVVFGVIGLAFAWLGLAALGLLPDPFAGRPVARLVTLGALVGGFLVGRPYPLFHKLLEQAVDSHNPFYGALVLVLQSLGNVLIMAVLALLLVLGTRGAFQRWLSRPGRAALLVGVSLLALGAFLVFYWDVRLPAMFGYGWFPTMPWNA
>emb|ACB47053.1 BGC0001060, ---, DynR2
MGAAVDTVRIKVLGPVAAFRDTTEIPLGPSRQRAVLGYLALHPGQPVPVGALTEAVWGDDAPASGDQLVRTYVARLRQVLEPDTAPRARTNVIASVPGGYRLDVPPDRVDASHFQQLLGRARARQAAGAPHEAFELLDAALGLWQDPTLADLSGLLASPRHLTALRADWVDAGLRHVAVGLSLGQASVVLPVAEQLAAVEPLQEAVQARYLEALTRSGQRAAAVHHYLSVRARLRAELGVEPGPELRRMYAALLHAGDEPGPGVEPPSRAGADEPDRRPGWRGPGPAIGPLIGREDDVARCATLLVAHRAVTIVGPAGCGKSATGLAVAERVAAAFPDGVATVDAAEARDCGEVLRLLAETLELPGPNADPLRAVADKRMLLVLNDVEHLGSRAGEMVEHALHRCPRTAMLVTSRRRLGLAHEAVFRLAPLPLPGTDAPDALPDNPAVRLFVHRAGLVRPGFRLAPADAVTVARICRGLDGLPLAIELAAACLYTDSLDGVLRRVDDPLDELRPQRRGHPQHHRSLRAALHRSLAALAPVERACLARLAAGDRCFSRDEAAARCAGLVPPARLGAVLDRLVDESLLDARPGPGVPRYRLLRTVALAAATVPESGEHQAFHGMVGNQP
>emb|ACB47054.1 BGC0001060, ---, DynR3
MMLPENPLPGDRPAGLSRTIPRQSRLALATRGAFVVASSAAHLLPAAAGAAVLRPLRGRTAAARFFYRRLVRHLQRLGPAPVKFGQIMGTRRDLLPPLLCDELGRLHDRVRPMSGRQVRRALREAYGPDLSRHFTEVETTARASGSIAGVYRAVRPDGREVALKLQRPGIRRRMALDLALIHGAAALAEKLPPGRGVPLAELTGFVCAAVLGQLDFAGERTNLAELRRNFAESDNVWIPATLPELCRPNCLAMEFIPDLVARPVAEIDPARRPRLAARTVSAVYQMLFLDGFVHCDLHPGNVYFKGPRVVVLDAGFSIRLDPTVRRQFADFFLGLALGRGRQCGEVVVDSAVRVAPDADVDGFIGRVAELVKRNTGVPAKEFQLTRFGTELFTLQRDFGLYAASEFVFPLLSLLVIEGTVRDLDPDIDFQAAARPMLLRAAAETAHLAPQRRAG
>emb|ACB47055.1 BGC0001060, ---, DynU21
MTDRPHTDRNGLLTNLNGRHHRTAVMLFMLVVLGHWAEHIAQAVQIWGLGWPVPKARGVLGLPFPWLISSEWLHYGYALVMLVGLWALRPGFTGRARTWWTVALAIQFWHHIEHLLLLVQAQTGAHLAGRPVPTSVLQFWFPRVQLHLFYNAVVFLPMVVAMYHYLRDSGRGATTTAPDRAAPHRVSA
>emb|ACB47056.1 BGC0001060, ---, Unkown protein
MTSADPRRGVALRRVPAALVLLIGAVVLLRPLFRVPEDPVVTATPARGAVLAAAPPAVELAFGSRPRRGDAHVTVTAAAGQRVDRGVATIQGTGVRETLPPLDEGWYVVAYHVTLTDGSEPSGAYAFAVGRPAGPPPPVDADAAAPAEAEGHAGHAGPPDPLTLAVLAANAVVLVVLGARLVWWRRRRRSG
>emb|ACB47057.1 BGC0001060, ---, Unkown protein
MREAGSGRSPAPARPPRPPRPGRGNPKERRQSEVGMPVDDRSAPAPRLEPRPGFTGVAPDDFPLLHRNGGYPLAQDRWERLVSQVHIPAPADRVWSALTDPEQVAQWLAVCRGGWATADGEAILDFEDGEFFFCRIRDVREPASGGEGRLSYLWRWVGVGPATEVTWQLTATPHGTQVTVVEEAFNPPSDWRSWNGMGWPGILDQLADFIRTGVPWRWPWRRMGPYVQTELPGTTFEVWGLLTSTPATQFWLSRTSGSLDAGSEVGLILGDASGVATMTVTRHVEAYQQFPSYLPRLEFRLGRPGWPGELEGHLWIEPAGLGGSIIQVFHSNWEALSTIAPPLDERKILTGYWVGAFGRAALLCQRAFGDSFPAAPPGRDLDIPADLNGTGNGQRVDAGPHGWSR
>emb|ACB47058.1 BGC0001060, ---, Unkown protein
MSTKSVLFGRPVQTEGVPNVYAGAPVVPWTPPEPGIDNLGINSIDTFAVPGVGEYTVAFDGWVRVVRSPSTSGEWADAEVYTNLIEMKMVGECEELGKITVTLNPDCLSAGQIRTPFDPYAGEGPSAKACRMAVGAIFDMPKLGLKLMNREPIILTIDDVRSIPPAGAPGKGQIYRMMPLLDVNDPDGQPVAYLTSLRFNMGGYLKPDQM
>emb|ACB47059.1 BGC0001060, ---, PBS lyase HEAT-like repeat protein
MAIDLCNKSPGALAEGAQGAWEEAVPADAAPVNLDALTADQRDALNFSYRTTLPAMDPRFVAGDPAAWASDFGYALNKVAVRLDNRTNQELRDAALNHPDAAMREQALFEYADRDLPDAIELLGQAVLHDPNREVRWDALWAIEKLGGAHAVASLSKFAKDADPEIAEWSHLFRSELQTGDPAFDGRAGKFTPGRTFDETIYLLIHCDLYVRLDDSNQHWGKISLAPQGLARIYGQAHACPNVATRERQLVIAKTIDGLHADGSPHCDNYLFRGFTDRTRRDRGNFFFESLVPRTFFKSGHADDPSEGTRQANIGFARYGTWHLDPKFQIHDEAAIRYVRGRFQGWGYINLARIAGRSMEEILQPGNGVLSTLHDPEIGHMTNAFILGTFKGKLNDWDGDGVIDMNSRDVYSTVDGEIDMNQDGVADQPGLTCCDHTTLLP
>emb|ACB47060.1 BGC0001060, ---, Ketone reductase
MLQDHDRYIFMKLLSGRCPMSPEPLSRPSRIALRALRPAPAPVRPTPRATRWRVTGPADHPLVRHLRRQPYPAAGPEADVLVLGGRWPAGGAGVLLDAYQRAAGRQLTLVHDGAGGGSLLRGLGAGDGRPVGTVALGDPTPAALRRAAGLLAAPSAADELTVAADGTVHTLGWRAAPLPGRAPRFAGATVLVTGGLGGLGSRLAVALAAAGAVPVLLDVRTPDDAPPDVRRMLTLLRRRCPRARLLTLDLTDPAAARAALAGLRPTAIVHCAGRIAGGTGVRLGPAEVDALVAAKVATLETVLATVRAKRLRAVLTFGSLTAHGAHPGLAGYALANELLHRATARYAATHPGVRCCTAEWSLWSGAGMARQVARVAARHLGMVPVPVATGVAAATRLLAALVDAPPDEDLPDSLLVCSERPGTQGAWSGRPEGVPGVDAALVVPAGGDLDMAMRAVAEAAAGGAALIPDGTAGPGAPLLVRATVTGDGVDCVVRSGADPDGPALRSSRYRLLPAGT
>emb|ACB47061.1 BGC0001060, ---, Unkown protein
MPDGYLKLPDDWVRVMVSVPAPVDEVWEAVTDPRRVAQWFGHLSAPMTTGASTRVDFGDGDFFDIEVDHVEPRDRLLFRWSFLGVGPECQVGWTLTGGAEATTLTVDDSCPGRPGSEVAQLKAGWLDFVGRLARYLETGKPSRYDWRQEIDGSVVLPNGSWHPLREETVVDWLPIATNGAGPGWFFVVDEEGPRRFTLRDWQLDRERALTFAVEIPGARTVTACQVRTEPGERGRTLSVSHQGWHRLGLSDLQERTLRHRFAATWTAALSLAEECARTRQELP
>emb|ACB47062.1 BGC0001060, ---, DynR7
MAHDRAAVRGDRTEPAHRRGRSTVLQQHRDAVSRVVRAMRDRLDEPWTLSRLAQVAYLSPFHFSRVFRLVTGTPPGRFLSALRMAEARRLVVSSRMNVTDICTTVGYSSLGTFTTQFTEQVGVGPGRLRRLDAAHGDRPLEHVVAAGTGPAEEDEPPGGVVTGTVHAPAGDARLVLLGLFPTPLAQGLPVACTSVTGDGPFAVTGAPEGTWHLLACAHPEAVTVGEVLAGARDPDVWVGVADAPVVVRAGRTTGPLAVRLAPARPIDPPILTGLPVLPLAARP
>emb|ACB47063.1 BGC0001060, ---, Putative uncharacterized protein
MSLRMFLRVLAIVAVASGEALRTLPASLVLRVTRGPEAAADRRYRGMVRALQRLGPTFVKFGQIAGTRRDALPPALCARLGTLFDEVPPMSAAAAGEALRRARAEQPRLVLRSVDPEPLASGSIASVYRAVLDDGTVVALKLKRPGIDDRMRADLRLVELMARLAARAPKMRGMPIADLVGYLSAAILGQLDFHREAANSERLRGELAELPEVRVPLLHRDRSASNCLVFEYLPDLDGRTVERLDPRVRAHLAEVVLAAVHRLFFGAGFVHCDLHPGNLYLTRDERVVVLDAGYCVQLPDGVRAAIGEFFARLGAGDGRRCGEIVLASAVNAGAGLDREGFVRDVAELVARTAGPDNEFDMSVFGNGVYDLQQRYGIYAASDFAFPLMSLLVVEGTVRGISPDVDFQRVGGPAPTPHA
>emb|ACB47064.1 BGC0001060, ---, FAD-dependent oxidoreductase
MTTRRALVVGGGPAGLATALALRDAGWDALVLERSADEGPSGVALTLWPNALSALAAVGADKPVRAAGCPADGNQIRAADGRILDDVPGRLMAERFGGRGLALLRADLVEALRAQLSPGMLRTGARCVGWTEYGGRVRVTLADGGTEVGDLLVGADGLRSTIRRQLLGGGADPLRYAGYPVWRGIARYDLGAAPGLLTMGRAAQFGLFPLPEGRAYWFATMPLRRGWGEQLPRRVWAARFDGWHAPIPQVLAATPDEDVLVTDIYDRAPVPRWSAGRVVLVGDAAHPSTPNLGQGTCQALEDAVVLGRCLRDDDVAEALPRYEAARRRRADGLTRQARMLGRVGQWSNPVACWIREQMIRRAPAGPRLRQMAEMFAFE
>emb|ACB47065.1 BGC0001060, ---, Putative hydroxylase
MSAPDNKAVVRQLIDAWNNGDINALMTFWSPTMVHHGRAGTISAEDTAAEMRRFLDAFPDLRMELHSIVSEGELVATRMTVHATHTGAYMGIPPTDRPVSCALMGQLRIVDGVVVDHWGVADALGILVQIGMLPSELSTAFS
>emb|ACB47066.1 BGC0001060, ---, Putative hydroxylase
MTGHHPDLAQRKREFEETVRNFRKAVLFDYDLTAVQHVLAPGFVDHFAPPWDPPSRDGVAHRFDHANQVLTTRKVEVLVSVCEGDILAQAILLHFEHTGPFMGIPATGRRFEIGGSNTFRFENGRIAEHWGVFDVAKIPDLLAGEPGAAGGWSSMWDREEIGTAGKG
>emb|ACB47067.1 BGC0001060, ---, Putative uncharacterized protein
MSGTILVTGATGRVGSELVRLLAGAGVRPRALVRDVERARQKLGDAADLVAGDLNRPADLDAALAGVERLFVLTATSRGQLTQERNAIDAAVRAGVRHVVKLSVLDAGRESPLRHGVWQGDANALLVNSAVDHTVLQLAFFMQNLFGMVAGGAIRSSAGDGRVAMVDARDVAAAATAVLTDCPDWARNETLVLSGPEALSFDDTAKVLAEATGVPVRHLPVPREQVAAMLRQFGAEEWYAEDVAVFNDLIAAGRVQAVTDTVRRLTGAEPRSLGDFAREFAAVFQRAAAPPPGGWRAG
>emb|ACB47068.1 BGC0001060, ---, Putative secreted hydrolase
MRGGRLHDRREADGAQPVQHPLRAPGLKGERHMSVDVHSSDLARFHRQRLTWQPTEGGAGTETSRVTVPLDYRDPAGRTIEIAVARRPAGDPGQRIGVLMIAPDDPGNRGIPLIGQLVGALPAEVLDRFDLVAFDHRFSGDSHPIEVDWTPEERLWVFHRPQSITEEIRFQSKVAAKVADVALDLLPHASTRNVARDMDVVRAALGEERISYLGWSYGTYLGAVYTQLFGERADRVVLDSVLSPDWPWRGLFLNVAASTEAAVNRWCGWAAARDGELRLGDSAAAVRSRYDELLERAGREPLAVPGLPMPLDRFALEFFTVVMLTADRTYPLLGAVLRAAVHGDPVPGPAVGELMGLVNQRQDSTPAGQLAILCGESSWPRDLDRYEAEMASVGAELPFIGRTLASVKAGAFWPTSPVEPLTEIGPGNSARSILLVQSEADIFTRAVGAWRLRELLPENSRLVLAADTACHKLFPFGGHPVVNELTTRYLLTGELPEKDVTVENHQESA
>emb|ACB47069.1 BGC0001060, ---, Putative methyltransferase
MNQPTLTSEAQQPPGPPGQLDMSALMAFMQRFVGDVSAAGVVVMCALGSRLGLFADLARSGPATAGELARRTGNHERYVREWALALASAAYLTRDAEGRYALPPGPAAALGDENGPFYMGDMAQLVPALSAVLDGVIEGFRTGSGLHPEEYPAELFETIWHKDANRLGKVLVPQWVVAVDGLTEQLTVGGRVAQVHCGDGRALILLAQAFPKLELVGYDPVEINVRRARAEAAAAGVADRIRFSTADPAEDLDGGLALVLAIDVLHEAPDPAALLRRIHDSLQSHGVFLLLATNGEDVPLAGAGPVSSMLYAISTLQHVPQGLAAGAADPAGLMGLPPALLHRLCEEAGFTTVEKLMEPSPFNTLYELRA
>emb|ACB47070.1 BGC0001060, ---, Putative cytochrome P450 hydroxylase
MSTQSDATGTRHATFPFPQDDPCLPPPEYARLRADEPVTQVVLPTGDRAWLVTRHADVLTVLGDERFSRRALTGPDAPKLAPIPPMPSLFYLDPPDHTRIRRLAARAFDPARLARLRPRVDRVVAAHLDRLAAADQPADLLATVARPLPLAVVATVLGVPEDEYEPFAGWIRTAFSFGAVPPDEQMAAMGGLQQYLAALVGSRRKEPAEDALSDLVAPTGDDQLADHELVALVFDLIGAGDQPVTAEIVHLVLNLLRDPARLPALHAEPELVPGAVEELLRHSQSAGGGLGSVRIAVADVELSGVTIPAGDPVIPSFNAANFDESVFPDADRIDLARRPNPHLTFAQGIHHCLGAPVGRMELTALLGGLARDFPSLRLAVPEDQLQWLPVPAFRTPGAIPVHW
>emb|ACB47071.1 BGC0001060, ---, Putative cytochrome P450 hydroxylase
MSSDDPAPAYPFTRDVGLTIDKRYRQLLHERPVSRVTLPYGGEAWLVLDHAANRTVLADRRFSRAKILGADLPRMFPQPMTQVSLLSMDPPDHTRIRRLVAKPFSQRRVEQLRPEIGRHVDLLLDDVERAGAPADLMSLVAARLPLRVICLILGVPEEDRAQFDAWSETAMSIFTRTREETAEALGHLSRYIAGLVAQRRVRPTDDLLSELVAARDGTDRLSEDELVFLGVTLLVVGHETAEKQVGNLVYTLLTHPDELAGLRKRPDAVPAAVEELLRYIPVQTAHGVFPRVATEDVRLGDVLIRAGETVFPFSSVANHDPRAFDHPDELDFDRESNLHLAFGHGIHACLGSQLARLELQELVRRLLDRFPELALAVPEAELAWSTEGFVRGLRALPVTW
>emb|ACB47072.1 BGC0001060, ---, Putative uncharacterized protein
MTEPDKIEVDQFLPYPPAQVWRILVDPDLMARWLMPNDFKPVVGHQFTFQAKPMPALHFAGTIHCEVLAVEPERLLQITWADRSGSGLDSVVTWRLEPEGRGTRMLMEHSGFDLDSPFQAVAHRTMGSGWRSSVVRSMLTVLEQES
>emb|ACB47073.1 BGC0001060, ---, Putative transcriptional regulator
MSPATGVDVFAALASPVRRDLIRLLRDGGPQSVQDLAASFDMRRPSVSEHLKVLRDAGLVTERRSGRKRLYRLEPEPLMDLRDWLTPYERFWRERMSDFAALVAEESATEGKPV
>emb|ACB47074.1 BGC0001060, ---, Putative uncharacterized protein
MTITQIRLITVSVSDQDRAKAFYADVLGLTVVQDLTMGPMRWLQVGPEKGATGIVLVPGRTGFGPGDLQGVQLETNDLDADCARLRAAGVAVDGPHDRPWGRDATFVDPDGNGFVLVTRESGG
>emb|ACB47075.1 BGC0001060, ---, Transport permease protein
MTAVAAPHPANNARLLPSVGVLTGRALRIYRRTPQLLILRIVQSVAFLLIFRYVFGGAIGTGTMRYVDFMAPGLLTVGIMFATIGTALGVAEDHVGGLFDRLRSLPMPRSAVLTGRVLADLAMTVAVLIPTIAIAFVVGMRVHTDWGSALGALGLLVLFGFAFVWIFVAVGLLAGSVQAAQGISFIVMPISFASSAFVPTSSMPGWLQAFTEHQPVTVVVNAVRTLTQGAPAEALLGHSTGYYVTRALIWIIALTVVFAGLAIARYRSR
>emb|ACB47076.1 BGC0001060, ---, DynT5
MGLSKSFGKVVALNGLDVRLESGQVAAILGPNGAGKTTFLRMISTLTRPDGGTLRVCGIDVTAEPARVRQLIGLAGQHATVEPALTGRENLQMIARLFGQDRRTARASAEETLERLRLGEAGDRLVRTYSGGMRRRLDLGASLVGRPQVLLLDEPTTGLDPQSRIELWDTIRALTTEGTDVLLTTQYLEEADRLANTILIIDHGQVIASGTAKELKSQAGRDIVEIHVRDREDLDPAVRALTRIGAETPVVDHGSLMASVAVDSGPERLREALHEVSELGVHVEDVALRRPTLDEVFLSLTGSTPAGEPRGAEPRSPESPAGIEPETVSRSSR
>emb|ACB47077.1 BGC0001060, ---, Putative uncharacterized protein
MSIKGIKLITVPVSDQDAAKQFYVEQLGFEVSQDSQMGPMRWLEVAPKGSPVSFALLPSVLGVPVGGLKGVQLFTDDLDGDCESLRAAGVKVDGPNARPWGRDANFSDPDGNGFVLMSAHADQ
>emb|ACB47078.1 BGC0001060, ---, Putative carbon monoxide dehydrogenase large subunit
MSGVPEEGRIGSPARRIEDPRLLTGRGRYVADLTAPHLAHAAFLRSTVPHARITVDASAARTAPGVVAVFTAADLAGTLGPVSFDASIPGMTQLVHTALADDRVRLVGDPVAMVVAESRYLAEDALELIEVRYDELPPVPDVATALDPAAPALYDVAPGNVPYHDTARYGDVDGAFRRADRVIGRTLRQHRYMAAPLETRGGLAAYEPAGGELTYHASAHAPHLMRMVLAAHLRLPPHRVRVVVPDMGGSFGSKWGITREDLLVCAAAVRTGRPVRWIEDRRENLLVGGHARDESLHLEAAVRADGTLLGLRARLVMDVGAYSVIPMNPAFFTLALRLLIPGPYRVPAYDFEVSTVCTNKGPYVAYRGPWAVETWAREVLLDIIAGELGLAPEEIRRRNLVTPAEQPYRTAAGWRLDGTRASATLDRALELADLPRFRAEQRRARERGEVLGFGLATFIEPSPGGAEFLAMSGGGKETARVRVEPTGEVSLFTSQIPHGQGHETTLAQVVAAEFGLPYTAVRVVHGDTDATPFSMVGTGGSRSATFGSGAAVRAARAVRDQVLRLASGMLGAPPEELELGGGRVFVRERPATGLTMVQLAGMVSLAPAYLPPDTPTELAATATHDGADGGFAQATHCCWVRVDPGTGQVAVTRYLVVEDCGSMINPAVVEGQIRGGTAQGLGGVLHERLHYDAAARPLTGTLRDYLLPTAADVPPIEIVHLGPEPGAGPPDYRGVGEGGAICAPPAITNALSDALGTEITQQSVTPSFVLAALRKAGATPPDLLDR
>emb|ACB47079.1 BGC0001060, ---, Putative carbon monoxide dehydrogenase small subunit
MESVELLVNGVRREGRVEPRRTLADFLREDLGLTGTHVGCEQGACGACTVLLDGEPVYACLLFAVQARGHEITTVEGLAAPGELDPMQDAFRRCHALQCGFCTPGMLLAAHGLLADDPDPDDAGIRIALAGNICRCTGYQSIVDAVRLAAAERRRSAAPDGAAR
>emb|ACB47080.1 BGC0001060, ---, Putative carbon monoxide dehydrogenase medium subunit
MKAAPFDHHAPTSLAEAHDLLARHGPDATLIAGGQSLVPLMALRLARPRVLVDLNGVAGLAGIRDEPDAVTVGALTRQRAVERSPVVAARLPLLAEAVGRIGHPQVRNRGTVGGSLALGHPAAELPAAALALDATVVLAGIGGVEREVAAGDFHTATGGTALRAGEVLTRVRYPVPPAGTGHGFHELGRRARDFALAGAAVVLGRGGDGGCAYARVAVLGGGPAPRRLPGVERALRGGPLDAEAIAEAAAGAAAEAEPVGDVQADAGYRREVLVTLVRRALSDAARRARPTH
>emb|ACB47081.1 BGC0001060, ---, DynO6
MENPPQQFAPPVSVTVLEKLLGRLTSVCIQVATAGLDLPDRLRNGPKSIDELAAEVGGDRDVLLLFMRALTSESIFQEVEPGVFAHTEESRCLISDAPNSLHGIAEMLGAEWAWKVWEPAEVLHTIRTGQPAFEHVFGRDIWDYMTANRDQYAVFSRAQTIFSGPKDDAIVDAYDFEGVKTIVDLGGGEGTFLEKILLKHPGIEGVLFDLPPVVERARARVAGSAVADRYTCVGGSFFDRVPPGADAYVLKQVLHDWSDDESVEILRKVREVLPPSGRILVAAHLVPAPPRRPLKYLMAGMWVRLNTPGGYERTEQEFRDVFDRAGLELVRILPTASTHSILETRRAED
>emb|ACB47082.1 BGC0001060, ---, Putative transmembrane transport protein
MIWTTWRQFRGQALVGVIGLALIAAYFLYLGFDIRDSYDNYRAQCASLADCGPQLSQFSADYENTLLYLAALLGLIPGLLGMFWGAPLVARELEAGTQRLVWSQSVTRRHWLAVKLALVGLASIVVAGAASLLLTWAASPVDQVADNRFSTILFGARNIAPIAYAAFAFVLGTIIGLMVRRTVPAMALTILAFVVFQFLVPNVIRPHFLPAEHLTKPMTVQAINQARSLGSITGAPVVKGLTVPDAWVTDVSELLTKTGEPLDEGIFNECFTNAPETGTAEGPYGDTAVCLAKHDVHVEIAYQPTSRYWSFQWLESAFYLVLAGLLAGFGFWRLQRRPS
>emb|ACB47083.1 BGC0001060, ---, Putative ABC transporter ATP-binding protein
MPQENSYPALQAEGLTKQYGKRLALADCNLNVPRGRVVGLVGPNGAGKSTLLNLACGLITPTAGSLRVLGSPPAANAAHLAKVGFVAQDTPVYGTFTVADHLRMGAKLNPSWDQSLADRRIAQVGLNLKQKAGRLSGGQRAQLALTIAAAKRPELLIFDEPAAALDPLARDGFMQNLMEFVAELGASAILSSHLLSDVERVCDYLIVLCASRVQVAGEVKDLLAQHYRLVAPRGELDRLPAEVEVIRMQHTDQYSRAVVRVAGALPRTPWSVEPVSLEEMVLSYMTRAAGVSAGLADAMAGEAVR
>emb|ACB47084.1 BGC0001060, ---, Putative transmembrane transport protein
MIWMSWRQFRTQALVGVVALAPLAAYLLFTGLDIRQAYDRYQDRCAVADRCLDAMSQFQDDYRTRLLFLALLLAIIPAVLGVFWGAPLIARELESGTQRLVWNQSVTRRRWLAVKLLFVGLASMAVAALASLLLTWAASPYDKVSGERFAALAFGARNLTPIAYAALAFVLGTVIGLLMRKTVPAMALTILAFTLLQFLIPNMVRPHLMEPVTVTKAMTADALRELRGVGTDATVKGLSIPNAWVTGTSKLLTAGGQPVDARTIDTCLTRPQSGGAADTAACLGERNLHVTVDYQPNSRYWSFQWIESALYLALAGLLAGFGLWRIQRHVS
>emb|ACB47085.1 BGC0001060, ---, Putative 2-component system sensor kinase
MGRMDTSDRSARGAGIAFDIAFALAAVLGMAFTAYMISDSWGGSYAVFDTAVAAVVSLLALGRRINRTWTAVAGLVVVAVAILVSQVADLPQEPSPIASLALAVLVASALRHLPTQWGWGIAAGGLAVILACWITGGFRAVAVMGTVAWLGAVAVGASMRGADASKRAAVERRRAAEEANRQWDPTRTF
>emb|ACB47086.1 BGC0001060, ---, Putative uncharacterized protein
MPRRVVACAVMKLAPVRVSTRTPSVARRWRLLGAATLAVALCAGYPSVTMGHRLDHGSSWWHGADAETLTEGPRTEIRFAFSPRGQITFGASIRNPGPWPVTITGVAVNDGPADQHVFKVVRLAVNHTAEANAMFDPDAATPFRSMRVGAGTELPVFVTITIPDVEMAPGSGLFFDNLAVAYTVLGLPRHQRVPMGFRLSVLSPDGYVPDDARNQPRD
>emb|ACB47087.1 BGC0001060, ---, Putative uncharacterized protein
MNMSQYFQAGDLVLWNPSNRVAELFVRTSNAVADLVDRPTGIGPMQADEYDIDLDVFADFVDALVAQYLSSSHTILRSLLEGFTATALVLVDRAGRSVRSLQATATLDPRDVSVGAGGIRPLGDPARLHELASTHAAAMPV
>emb|ACB47088.1 BGC0001060, ---, Unkown protein
MHARRSAVRRGGPAEGAAMAYVSVDVPSPLSQCIIFCEIECVRDCCGIDAVSTDPAVVEAWCREVGSDTVVEARLQLAELIEMVEDRSHRVESAFLNHRTPDHAARRQLLDFLSALQAGLAAGDAHSGTGCPRRSCRDRAT
>emb|ACB47089.1 BGC0001060, ---, Type I site-specific deoxyribonuclease protein R
MSNFAFLRAEWPVLFGEALRAERLAVADPRASCFYARRSLELALTWLFEADSTLNKPYKDDLSAMIHEPSLRNLVGNSLQAKMNIIRKQGNTAVHKSTPVTPKEAVPVVRELFHVMYWIARHYTRDQAKVPASALAFNPDLIPRPVPSQVRQQTQAELKALADKLAAQDAALAAEREKSATLDAELAKLRAEIAAAKAANEARPDDHDYDEAQTRDLFIDLMLREAGWRLDRPEDREFEVTGMPNGTGTGYVDYVLWGDDGKPLAVVEAKRTRRDATVGQQQAKLYADCLEQRYGQRPVIFYTNGYETWLWDDTAYPPRPVQGFYTKDELHLLIQRRDTRKPLADVPINLEIVERYYQHRAIRAIGEAFETQRQRQALVVMATGAGKTRTVIALVDLLMRANWVKRVLFLADRNALVNQAVNAFKAHLPDAATVNLVTEKNTEGRVYVSTYPTMMGLINETASGERRFGPGYFDLVIIDEAHRSVYQKYRAIFSWFDSLLVGLTATPRNEIDRNTYSLFNLEDGVPTDHYDLDDAVNEGFLVPPRAVSVPLKFQRDGIRYDDLTEEEKDDWDAIDWGEDGPPDSVDPDAVNKWLFNADTVDKVLETLMTHGHHVAGGDRIGKTIIFAKNNAHADFIQKRFDLAYPMHRGHLARVITHKTEYAQSLIDAFSEKEKDPHIAVSVDMLDTGIDVPEVVNLVFFKIVRSKSKFWQMIGRGTRLCKDLYGPDQHKQDFFIFDFCQNFEFFNHNPKAAEGTLGESLTERLFKAQLELIYRLDQRIPCDAGAETEADGTQSEAALRWDLARNLHRRVENIHLDNFVVRPKRRLVQYYVDFEHWHRLTPEAVDEIGSNLAGLPTAVKDEDEAAKRFDLLVLRLQLGQLDVEPAYDRLRRQVQDIASTLLEQTSIPAVREQQQLLDEVAGDEWWQDITLPMLELMRRRLRGLVKLIERSKRAIVYTDFTDELGEISVVTLNDIKIGTEFERFRAKARVYLRAHEDHLALQKLRRNKQLSPTDLDELERMLAASGGGTEDIDEARRSAHGLGLFIRSLVGLDREAATEAFGEFLAGRTLTANQINFVNLIITHLTQNGVMEPARLYESPFSDIAPHGPDSIFPSADVDHLITILNSVRDTAAPAAEVA
