# Supplementary material for: Assessing in silico the recruitment and functional spectrum of bacterial enzymes from secondary metabolism
Source: BMC Evol Biol. 2017 Jan 26;17:36. doi: 10.1186/s12862-017-0886-2 (PMC5270213; doi:10.1186/s12862-017-0886-2)
Supplement: Additional file 5: — 1005 multiple Fasta files (one per BGC that comprises enzymes) containing the sequences of the data set enzymes SM*. The BGC are named according to MIBiG nomenclature. (ZIP 6333 kb) [file 12862_2017_886_MOESM5_ESM.zip › BGC1061.fa]

>emb|ACN64816.1 BGC0001061, pokSAMS, PokSAMS
PSKVDRSAAYAMRWVXKNVVAASLARRWEVQVAYAIGKADPVGLLVETFGTATVDPEKIENAVSAVFDLRPAALIRDLDLVRPIYAQTAAYGHFGREMPDFTWERTDRVDALRRAAGL
>emb|ACN64817.1 BGC0001061, pokR3, PokR3
MRIAVTGSIATDHLMAFPGRFVDQLMSEHLEKVSLSFLADTLEIRRGGVAANIAVGLGRLGLTPVLVGAAGTDFAEYRDWLRANGVDTGSVRVSATRHTARFVCTTDADQNQIATFYAGAMVEAREIALAGVVERVGGVGLVMVGPDDPEAMLRHTDACRTLGLDFAADPSQQLARLGREETRRLVDGARFLFTNAYEAALLQERTGWSRAEVLERVGSWLVTHGPEGVAVLRSGHPELRLPAVEAAEVVDPTGAGDGFRAGFLAGAARGWPQERAARLGCALATLVLESLGTQEYKLSAAELHLRTEQAYGAAAAAEITHDLERR
>emb|ACN64818.1 BGC0001061, pokS8, PokS8
MTIKECRICGNRTLLPILDLGEQALTGIFPRTRDEVVPSVPLELVRCSPDGCGLVQLRHTADFGLMYGEGYGYRSGLGEFMIRHLAGKAALLTDLVRPGPDDLVLDIGSNDSTLLRAYPADGPTLVGIDPTGENFREYYPEHVRLVPEFFSREVFTGHFGRRKAKIVTSIAMFYDLPRPLDFMRDVHDILDDDGVWLLEQELQCPRLXESPPAYDVVVPTKHLEYYALRPDSSGWRARTGLSVIRAELKLPCTAASLCVVLAKNPARHHVDEAGIAAVRAHEAQLGLDTMAPFEAFAHRAAEYRDGLRAFLDTSREAGRLTLGYGASTKGNVILQYCGITERDLPCIGEVNKDKDGCFTPGTGIPVVTESEAKSRRPDQLLVLPWIYRDGFVERERAYRESGGKLVFPLPELSIV
>emb|ACN64819.1 BGC0001061, pokR1, PokR1
MPTGAAIRILGPLRVRTADGGTADVRGARLQTLVAVLALAAGREVARSDLLEALWDDALPSAPDNALQALTSRMRRALPGLVVDSSPTGYRLVVRRDDVDALRFESQVSAVAAVRGDHARRAAVLRDALDLWHGPALAGLTSTRVVRAHATRLEELRRRAREDRIDAELALGGGPALVAELAGLVSEDPFREKLRVQLMHALQTDGRQTEALGVYTEARTLLAETYGIDPSAELHQAYLDVLRGEVTAAPPRLAPRETRLPVPLTELVGREADVERVRELLDHARLVTVVGPGGVGKTRVALEAARRVDERGTQRVVLVELASVADPANVPRTVLDTLGAGEGGLLSAPGFETPEHGPVLRRLMSLLAGEPALLVLDNCEHLVEAVAETAATLLAHCPDLCVLAAGRQPLGVSGERLHRLTGLALPKGPTDAPGSPAVRLFADRALAVRPAFTLDGRTVDTVVAICRALDGLPLALELAAARLQSLSAEQIRDRLDDRFRLLGAEGRPADGRRRTLRAVMDWTWDLLDDAERTLARRLAVFAGRVDLPLVERVCAGDGLDPADLDMLLASLVAKSVVQTEETGRRVGYRMPETVRLYAAEQLAAAGDEAPLRTRHARTLLAIAETAEPGLRRHGQAAELARLSALVDDFHAALRWSLDHAPDGLALRLVASLEWFWLLGGRRAEAMEWTRRALDLPCDSRPRDRAIVCAVGGLQHGALLGEEAGVAYLFEALALIQELPEADHPVLVAAGILGSLASGSPELVSEQLRALGGHRDPWIASLARMLGARMLANAGQPHAARDELLAALDGFRTLGERLGLTYTLSALAESESARGDHVGAIGALEEALRAVTELGHAEDRPMLMVRLAVEQARSGRPEAAEAGLLDAAAEASRLGLGETLGVAHHALGDLRRTQGRTAEARRLLDRALAEVMAHGPGVGYRPAVLTSQGHLAVAESRLPAALEACTAALDLARQVDEAQLLAQVLVLAADIALAQAEPKHAAVLLHTAADVRGQPLDADPDVHRVARATRLALGDDRYGAARPVRPDEIEGLVAGLAGRLAPPQAG
>emb|ACN64820.1 BGC0001061, pokGT2, PokGT2
MRVLVVALVPSHLMSMVPVAWALRSAGHEVLVAGGAPVVERAAAAGLSGAVVSEPPGRPVRRSAAPSGLPGAGPDWALLQERWRQRVDGVLDEHLDVARRWRPDLVLVDPIEFSGLIVAAALRVPAVLHRWGPDRISSQSVPRAVEALGEVAARRGVDSGPALPSLVLDPCPPSLQCPEASAAQPVRFVPFNGAGSPPRWAPRPDAGRRLCVSFGGETPMLTRPEIWDALIRELAAVRDMESVVTAVPHDAAGLPASVHAPGAVPLDLFLGDCDALLHHGGAGTALTGLAFGVPQLVLAQSNPSWAAVGERVAARGAGVVLDLDAAMSADSSAGLRATVESVLSAPGYRSAAESLADEIRRLPAPSDVVPLLAELAAAPVGR
>emb|ACN64821.1 BGC0001061, pokABC2, Transport permease protein
MTAITTTEEAPQVRRRGPGSAVRQSATVAWRQLVQIKHSPETLVEVGIQPVIFVFLFAFVLAGQMAGSREAYLQFVVPGLIVQSTVLVTARTAIGMNTDVTKGLFDRFRSLPISRTAPLIGRILADYVMLVWSVVLLLAFGMLLGFRIETNWGQLIPMFLLLLAFSFALSWASVLAGLLSKDPESVQALAFGLMLPLTFISDAFVRVETMPGWLQAVVKLNPVTMLADSIRGLLVGGPVGQPVTKTLIAAAVLLVVFAPLALRAYHRER
>emb|ACN64822.1 BGC0001061, pokABC1, PokABC1
MTSAIQARGLAKRFGETAALTSVDLDVEAGTVLGLLGPNGAGKTTVVRILATLLRPDAGQAFIHGHDVTKSPDRVREIIGLTGQFAAVDDSLTGVENLLFLGRLLGKSRADARGTALSLLERFGLSDAADRTAKTYSGGMRRRLDLAACLVGEPRVIFLDEPTTGLDPNAREPVVDIIRGEVRRGVTVLLTTQYLEEADQLADDIVVVDQGSVVARGTPETLKREVGRPTLQVRPADGAQVDRVAALVSEVIGEHTSDGRVVKARVRDTAAMSAIVRRLDDAGIEVAELSVREPSLDEVFKQLTVTGAAV
>emb|ACN64823.1 BGC0001061, pokGT1, PokGT1
MRVLFTTWAAPGHLFPMVPLAWAFQAAGHDVRVAGPPGCRDAVTRAGLCAVAVGDQDAIAGLPKPPELAAWGRPARWPHGWSAHLDLLDSGRRRVIRALYEKQCAVAGLMLDDLVDFGRWWRPDLVVHDVLAMAGPVLAAVLGVPAVGHGWEIGSTLHPPTGDTDSEPLPAYLGLFERFGADVTAPAGWVDPCPPSLRPPDGAPVRRLPMRCVPYNGSGPQPDWLARPERPRRVCVTAGVAGARYRDPGGPDVLALTLESLDSVDAEIVLAPGGPVATDALPGHVRVARDVPFRTLLPTCDLVVHHGGAGTALTAVVMGVPQLVVPPSPICTEIGHGIARSGAGVMLDRLDSTELLLKTVTEMLADPGPCREAAGRVASETAALPSPSALAAGLAAS
>emb|ACN64824.1 BGC0001061, pokS6, PokS6
MTAPDVNGVVTAPEPNGVLTGPQLGGAASGPGPNAVVVGGSGFLGRHVCAALTAHGARVLSVARRPAPGVASARIDLVGGPPAALADLLVEHGATVVVNAAGAVWDYDGRALDEANVTLVERLRDAVAKVPHRVRLVQLGSVFEYEMPARGRPLTEEAPTDPSTAYGRSKLRGSEIVLDATRAGLLDGVVLRATSCAGPGLPRSSLLGRVAARLRDAAVRGEPAVVTLAPLTAERDYVDCRDLAAAVAAAATLPVVGRTVNIGSGTAVGVRRLVDLLVAVSGVPATVVEEGNATGRSAGIDWLAVDGGLAARLLGWHPRHSLASTVRAMWSEVITNAEEGPD
>emb|ACN64825.1 BGC0001061, pokS5, PokS5
MDIRSALLELTRKFHQEQTEDSFVPGQTAILTSGAVLDEEDRVAFVEAALDMTIAAGARARTFESRFARAMKARKAHLTNSGSSANLLALSALTSPQLEDARLVPGDEVITVATGFPTTVNPVLQNGLVPVFVDIELGTYNTTLERVEEAIGPRTRAIMVAHALGNPFPAAEIAELASRHGLFLVEDNCDAVGSLYQGRLTGTFGDLSTVSFYPAHHLTMGEGGCVLTGNLALARIVESMRDWGRDCWCEPGEDNRCLRRFDYSFGTLPQGYDHKYVFSHVGYNLKTTDVQAALGLSQLRRLEEFGAARRRNWQRLRDGLQDVPGLLLPEATPGSDPSWFGFVLTVLPDAPFTRTALVSFLEDRKIRTRRLFAGNLTRHPAYEGRHFRVVGELTNSDVTTEATFWIGVYPGITPEMVDYMVASIREFVAAAS
>emb|ACN64826.1 BGC0001061, pokU2, PokU2
MTNATPTAPPADTGLSAAAGKVAELAAEHAAAADSDDRLSATVAEALVSAGFARHLVGPRWGGSAAAPGAVRDLARALSVVGAGCMSAAWCAGVLAAVGRMCSHLPEEGQAELWGDGPDVPLAGSLAPSGTVDTVPGGWRLSGTWDFASGVDHAQWTMVGGLVRGPEGPPALRHFVLPRRDYRVLDTWRNVGLRGTGSNSVVLDDVFVPAHRSFEHRTVLAGDPAPSAPRLHRVPLKLINGLFFVAPGIGAVEGALGAWTRWTASRVEINGVRTGSRPGVRLTLARAAAALDAARLIVDHAAAEADEAEPTPALTLRVTRDYSTAVDLLLDSVNGLMRMSGARGQALSHPVQRVWRDVHCMAGHAALQPDVNADGWAKHALGEE
>emb|ACN64827.1 BGC0001061, pokU1, PokU2
MTTASTGVDRTLLRDSLSRWPSGVAVVTTVDESRAPRGFTATAFSSLSMDPPMVLVCLDRGADCRPAFETAGVMAVHLLREDQAHLAQRFATKDIDKYEGLPVSAGLGGVPLLGGVVARIECVLDRRIDAGDHVILVGLVHRCESFTGAPLVYFARSFHGLQPPTHHREADPS
>emb|ACN64828.1 BGC0001061, pokS4, PokS4
MVTGRTAPLPVGVLGCGGIAMRRMLPAMARTPEVRVTAIASRDRDRAASAANRFDADPVHGYERLLERDDITAVYLPLPPALHAPWAARALKAGKHVLVEKPMVTCAGEARDLARLAEEGRLVLMESFMFLHHSQHATVTELLERGEIGELRQVSAEFGFPPLPAQDIRHRPELGGGALLDAGVYTLRVTQHLLGGTVSVVGAALTADASTGVDVGGDALLRGGDGVTSHVSFGFRHAYRSAYTLWGSAGRIVLDRAFTPPPEHRPVLRVERQDRVEELTLAADDQFANIAARFADLVRGRADPAVERAAAVRQAELVDAVRAAAGPGPGSPP
>emb|ACN64829.1 BGC0001061, pokS3, PokS3
MTTERTLTAGGPGPQARFTESGAAAEDRASVKATLAWLTARREAHTFEVTRVPFAELAEWSFRPDTGDLGHRSGRFFTVEGHRVHTDHGKVPRWDQPIINQPEIGMLGFLVKEIDGVLHCLMQAKMEPGNVNVVQLSPTVQATRSNQKRVHQGSGVRYLEYFTDPGRARVLVDVLQSEQGSWFLGKRNRNIVVETTEDVPPHDDYRWMTIGEIQELLRLDNMVNMDARTVLSCVPFARPTGAPPPGPHGEFRAGLRRSMAPEEGALHSTPSVLSWFADTTARHELRTERIPLNRVEGWNRTADAISHAEGRHFSIIGARVTAGSREVLNWTQPLLAPHGLGLSALLVRTIGDVTHLLFHARPEAGFPHGVELGPTVQCTPDTYRGLPDDHRPPFLDYVTGVPRDRVRFDAVQSEEGGRFHHAECRYTVIEVEDGFPVEEPEGYRWLTVHQVTGLLRHSHYLNVQARSLVACLHSLW
>emb|ACN64830.1 BGC0001061, pokM3, PokM3
MKREGFVPWPADAARRYVEADCWRGRPLGALMWDWADAWADRTALVDGDVRLGYAELAASADALAERLAGQGLADGDTVLVQLPNCWEFVVVTLACFRLGVAPVMMLPPHREYELASIGAHVRAKALVVPGTWRGYDHQALAHRVAERLPDEPLVLVVGDDVRPGGVDVRALLRPDGDTAARRGRLDKAAPDAMEVALFLLSGGTTGLPKVISRTHNDYEYNIRQSAAACAVTAETVYLTVLPAGHNYPLASPGILGTLSAGGRVVLLSSPRPDAVFAAIEREGVTTTSAVPAVALKWTEAAPGCGRDLSSLRHVHVGGSVLSPELAARIGPALGCRVQQVYGMAEGLICYTAPDATDEVAHGTQGAPVSAYDELLVVGPDGRPVRPGETGELLTRGPYTPRGYYGVPDQNALSFTPDGWYRTGDLVRITAQGHVVVCGRVKDLINRGGEKIAAGEIETLVQEMPEVAEVAAVPAPDPEVGERVCLFVRLHEGRALTLEDVSAALSGRGLAAFKIPERLEILPDLPHTPVGKPDKKALRGLLDGTRVEVTP
>emb|ACN64831.1 BGC0001061, pokM1, PokM1
MMTAPEPVAVVGMACRFAGGIDSPKEFWSLLVEGRDAIGEVPEGRWEWYGTLDRENAAALDGVTRYGAFLDDIKGFDADFFDVTPREAALMDPQQRIVLELAWEALEHAGIPPRDLAGSDAGVFMGVGSDDYGRRMLEDLPRIEAWTGIGGAYCGVANRVSYTLDLRGPSVAVDTACSSSLVSVHMAVQSLRAGECPVALAGGVLVMASPGLSLVLDAAGATAPDGRCKSFDANGDGYGRGEGGGVVVLKRLSDARRDGDRVLALIRGSAVHQDGRTSGIMAPNGEAQAHLMRRTYEHAGLDPVTVGYVEAHGTGTRAGDPLEAGAMASVFGVNRPQDRPCLIGSVKPNIGHLEAGAGIAGVIKTVLALQHAEIPPSLNFTEPNPAVPWATSGLRVVTEPTPWPASDGPRRAGVSGYGYGGTIAHVVLEQAPDPEGPQALDEGPRAVRDAEPAVYPLSGASEAAVREYAGRLADRLDETPATDLAEVGHTLATRRTHLLHRAAVVAANGNQLVSRLREFTNSGGAPGVGTGAVLPSAGRGLVWVFSGHGSQWTGMGRELLVEEPVFARVVEELEPVFLEEMGVSLTAALLDDAPQPVDVVQPLIFAVQTALSALWRERGLRPDAVIGHSVGEIAAAVAAGMLTREQGARLVCRRSLLLRRVAGRGAMAMVGLTAEEAARRLGGRRDVTVAITASPGSTVVSGDVPAVVEISERWRAEGVAVRAVDSDVAFHSPHMDPLLDDLTAAAADLVPSPATLPVYSTALDDPRSGAPRDGGYWAANLGGRVRFAQGVAAAVEDGYRLFLEVSPHPVVEHSVGETLDHLGVEDAFVTHSLRRRRPERETLLAGLGQLYCHGADVDWSRSWPATAPAELPCVAWQRKPYWLEEPPPRSAAGDRHDVSTHTLLGGRTTFAGTTPAQAWRTHLDRGSRPYPGDHPVREVEIIPAAVLLNTFLNAAASGGTLPDLTDVALRVPVSVSQPREVQVVSQDATLRLTSRIVGEPGDDRGLVTHTTAGVEPHGALGEASPVVAPDVLPTGRVVDRLAELGVAAMGFAWEITELRGGEGVLVARVAADPKSSEPPATWASVLDAALSTASVVFPGPPVLRMPAHIKRVALEGACPATARITVRLAGEDVVDVEIEGPQGTLVGRLDGLRYGLLEGDVGTTTGPRRLVHRMRWRPMEQQDPGAHRTVVLVGDDRSLVERLSRRLVAEAVPHRIASDPDELREGELSDDHTVVVVPAPGRPQEPVGRASLRASWLLARTAQRLAPAPRPPRLWCVTQGVRESATEASLAHGPLWGLGRVIAGEHPDLWGGIVDLGSSPRDVAGFVDLLGTTHGEDVVAVREGQPEVARLALLDGEPVRPATTCRPDGTYLVTGGLGALGLEVAHWLAERGARRLVLTGRRSLPPRDEWDDVTDPLVRSRVEAVRSLERLGSTVVTVALDLADADAAEKLLSPTALGLPPVRGVVHAAGVLDDRPLRALDEDSLRAVLRPKAEGAWVLHQLFPPGSLDFLVLFSSCGQLLGLPGQSSYAAGNAFLDALAAHRGAAGDTGTVSFGWTSWRGLGMSTSSEVIDAELAAHGTADISALEAFASWELADRYGLGYAAVLRTLPPEPGQRRLPLLGEVPTDAPHDQEDDEAEAPWAGLAGEELRTFLTSEVSRQVAAETRLSASEVDPHRALAEMGLDSVMTVRIRRGLERQFRMPLPATLFWDRPTVHAVADLLAQRVDTPDPDPADERSAR
>emb|ACN64832.1 BGC0001061, pokM2, PokM2
MQGQDLYVRSLGVHLPEPVSTAQAVAEGRLDAEDVADGELTGVRVAGDVPAPELAVRAARQLFERVGADPSVVDLILYASVWHQGPDGWGPQSYVQRHLGGEALAVELRHGCTGVFSGLQLAAGFLRGNPQSSDALLLGAENFGTPLIDRWRATGGGMLVGDGASALLLGKEPGFAKLLWVDCVAVPELEAMHRSGEPMFPPGATIGRRLDFSERNQHFLKYEGEQMRPLLMKAHQDLYDRWTAATGLGVEDVTFLSYMNTSRTTIEKRLLPLLGLPAERTTWEVGRDIGHLGVSDQLVALDRLLCDGRLKPGDHYLMYGLGPGMTVAGAMFEITEVPSWTR
>emb|ACN64833.1 BGC0001061, pokMT1, PokMT1
MASGTITVSEADYLRILIHGTTAFELLRTGLEFDLFERLEAAEGMDVEEVAEAIGTEAQPARILLLGLASLRLLEKKDNKYVNSEMVRRKLLRSSPRFLGPLVDIQADIINRSLGDFAESMRQNTNVGLRHIEGPGDTLYERLTAHPELQEVFYRNMGDASKKAFAQILDRYDFSGLHHVIDIGGGDGTNSIELARRYPHLEVTVFDQESVTRIAAQRTEDAELSKRVHFHPGDLFTDALPEGADGIMFFHIFEIWSLERNTELLRKCYEALPPGGVCLVYNFVSNDEGTGSMSGGLVSPYFLTLASGEGMTYAPKDMDKAIRDAGFSRVERYDGLGFSHSLVVGHK
>emb|ACN64834.1 BGC0001061, pokP1, PokP1
MARDVVITGVGVVAPGGIGSKPFWDLLVSGRTATRTITHFDASPFRSTVAAECDFDAQAEGLTAEEADRLDRATQFALVAAREALEDSGLAGDGPDPCRTGVTLGSAVGCTTSLEREYVVTSHGGRDWLVDPDLAVPHLYDYFVPSSMAAEVAWAAGAQGPCSVVSTGCTSGLDAVGHAVRLIEEGSADVMVAGGTDAPISPITVACFDAIRATTPRNDEPATASRPFDRTRNGFVLGEGCAVFVLEERERARARGAHVYAGVGGFASRCNAFHMTGLRPDGKEMAAAIETALDEARVRPDEVSYVNAHGSGTKQNDRHETAAFKKALGDHARRTPVSSIKSMIGHSLGAIGSVELAACALAIENGAVPPTANLYEPDPECDLDYVPLTAREARLDVVLSVGSGFGGFQSAMVLTRPGRAEQ
>emb|ACN64835.1 BGC0001061, pokP2, PokP2
MNAVVVTGLGVVAPNGLSTEEYWNATLAARSGIGRITRFEPERYPATLAGEIRGFEPAAHLPGRLVPQTDHSTRLSLVAADEAVRDAGLDTGQLPEYGVGVVTANSAGGFEFGHQELDNLWRKGPEYVSAYQSFAWFYAVNTGQISIRHGLRGSSGVLVADEAGGLDALAQARRLLRRDLDAVLTGAVDGSLCPWGWIAQTSTGQLSTAEDPALAYRPFDERAAGFVPGEGGAILVVEDEAKARARHAPRIHGRILGHAATFDPRPGTVPADDASALTRAVELALADAGAVPDDIDAVFADAAGVPHLDRAEAAALGAVFGARELPVAVPKTLTGRLCAGAGPLDVATALLALRDGVLPPAAHTQPSPRYGLRVVVGRPLELRLRAVLVVARGLGGFNSAMVVGASH
>emb|ACN64836.1 BGC0001061, pokP3, PokP3
MPELTMGELTRILRECAGEGEGVAHDGEFADTLFTDLGYDSLAVLETASRLKRDYGVELTDDEVVDVGTPARLLELARRQIAARS
>emb|ACN64837.1 BGC0001061, pokAC1, PokAC1
MSAPAETTTPAAWWLCDHCRRPVYAKRLARSSGVCPECGHHRRLSAPERLDQLLDPGSSQALGVPRTADDVLGFTDTRPYHERLAEARDRTGLDDAAIAVRGRIGGCEVAVVAMEFGFMGGSLSGGVGELITLTAETALAERRPLVIVCASGGARMQEGLISLMQMAKTSQALLALDEAGIPTVSVITDPVYGGVAASFATLCDVIVAEPGARMGFAGPRVIERTIGERLPENFQRAEFLREHGQVDVVAPRQELRATLIRLLRALAPPRDTRAGRPRAEQAEPESTGTALGAPDPGLLTRPEQVPDLDPWQAVRLARNLERPTALDYIALLVDDFQELHGDRLGGDCPATVGGVGLLDGRPVMVIGQQKGHTAAALRERNFGMPVPAGYRKAARLMRLAAKVGIPVLTLVDTSGAFPGIEAERGGQAVAIAENLRLMSGLPVPIVAVIVSEGGSGGALGLAVADRVLALSNAVYSVISPEGCAAILWRDPGAAPHAARELGLHARELLAQGVVDGVVLEPEGGAQSDHRVAAERLAGAVRPLLEELTVLTTDQLLAGRRARFRGFGSPAPAGRPAPER
>emb|ACN64838.1 BGC0001061, pokAC3, PokAC3
MPTPDSVATLDALLSDGRPDSLPSVLEAAKTSMIELFSEAPVPPSAVRVTVGPVTIEMDWPGGTGAGTTAPQLAVPSQAGTAPVATPAASPTGQPPLDHIHAPTVGVFYRAPEPGAKPFVTEGDTVVPGQQVGLIEAMKLMIPVESDRHGVIGEFLQPNAGLVEYGDPLCSLVPADGR
>emb|ACN64839.1 BGC0001061, pokAC2, PokAC2
MFRTVLVANRGEIALRVARACRELGIRVAVVYSTEDTDSEVVRYADEAVRIGPGSAQASYLSIPAVIEAARRVGADAIHPGYGFLSENADFAEVCAAEGITFIGPPPEVMEALGDKSTCRGLMADAGLPLLPGTLDPVSSPREAEAFAAEIGYPVVVKAVAGGGGRGIGVAHSADEFPAVYRETRRHAAAVFGDGRVYLERYLQSARHVEIQILADRFGNVIHLGERDCSVQRRHQKLIEETPAPGLDRDVLAAMAEHAVQGAKAAGYVGAGTFEFLYDDSGRFYFMEVNCRIQVEHPVTEMVTGVDLVHEQLWVAAGHPLRLGRRDVVPRGCAVECRINAEDADRDFTPTPGLIDELTLPAGPFVRVDTHVRDGSRISVFYDPLLAKVAVWAPDRELALARMRRALDEVRIEGKGMHTTAGFLRSVVESDEFSTARHDTGLVGRLLEPEPAAAGTRDPGPSQAQPPNAS
>emb|ACN64840.1 BGC0001061, pokS1, PokS1
MKALVLSGGSGTRLRPITHTLAKQLVPVGNKPVLFHGLEAIAAAGVTETGIVVGDTRAQIEAAVGDGSRFGLEVSYLWQRQPLGLAHAVKIARDFLGDDDFVMYLGDNIVFDGITDFVERFRVHRPAAQIMLAQVDDPRQFGVAEVSAEGRVTGLQEKPRRPRSDLAVVGVYLFSSAVHKAVAEVEPSARGELEITDAVQWLIDHDLRTDAAVMTGCWKDTGNVPDMLEVNRLVLRSLDPSSAGIVRDSEISGQVVVEPGARVTGSVVVGPAVIGSGATVTNSRVGPYTSIAEDCRITDSWIRDSIVMPRASITGVRPLESSLIGQDVEIARTPEPPGAHNLVLGDRSRVRIAS
>emb|ACN64841.1 BGC0001061, pokS2, dTDP-glucose 4,6-dehydratase, EC:4.2.1.46
MSGPRILVTGGAGFIGSHYVRAVLAGEYPAFADAEVTVLDKLTYAGNPANLGEVRCEFVWGDLCDPELLSKVIPGQDVVVNFAAESHVDRSIAGSAEFVRTNVLGVHALLQACLEAGTPRVVQVSTDEVYGSIDAGSWDEEAPLRPRSPYAASKAGGDLVARAYAVTHGLPVSITRCGNNYGPRQYPEKVIPLFITRLLEGRKVPLYGDGGNVRDWVHVEDHCRGVQLVAERGEPGEIYHIAGTAELTNRQLTERLLEACGRDWDMVEHVTDRKGHDRRYSLDDGKLRALGFAPRIPFATGLAETVRWYADHPEWRIGQSFVSREGDQS
>emb|ACN64842.1 BGC0001061, pokR2, PokR2
MKLGVLGTLTIDDVEVAEILTAPKPRSVLAMLMLEPGRAVSTASLIQELWDERPPRSASTTLQTYVLQLRRMFRDVAQVVGQPPTDALVTRVPGYLLQADHTEHDLSAYENLVEQGQKFLEQGDNERAEELLSRALELWRGAPLSDVRPGPLLYPQICGLEESRLAATEMRIEANLRLGRHREVQSELTVLVGSYPLHEGIRVKHMLALFRAGRLSAALDSFHQYRHRLVTDLGLEPSPRIRGLQHAMLCFDPMADSLAILDRVASGVSH
>emb|ACN64843.1 BGC0001061, pokMT2, PokMT2
MTAPALEAVTNLRRLALAAGHAAALRAAVQLGVADALGEDPATAAELARLVNAEPGTLDRLLRALSSQGVFLAQGDRYAHTPVSRLLRGDTPRSLRDMVLWATEPWTWEVWPRLADAVRTGKGGFGETHGKDFFTYLYEDAPESAEVFNRAMTQASRLSSGAIAETLDLRGDLTVVDVAGGHGDLIATVLERDPSLRGALFDLPGVLEDVDARLRKGGALEGRCRLVAGDCRESVQVEADVFILKNVLEWDDAATVAALRNVAASARPGGRVVVIENLVDGSPETGFTTAMDLLLLLNVDGRKHLRRSLLRLVEEAGLTVTDVRPVGPYLHMIDSRVPEGGDTGR
>emb|ACN64844.1 BGC0001061, pokT1, PokT1
MSEPHSRSEVAPLPGLKGRSALVIGGTRGVGRAVTEKLAVSGCDVVATFAHSAEDAGTLLADLKDTPGSLETLRGDARRAETLPEAMRHVRERHGRLDILVHAAASAHPMPVLGMRLTEVYADTATALVPLAASAGPAADLLSEGGRIIVVSASVARGVAPHMVSLGVAKAALESLTRFVAVELADRGVTVNAVSASKLDKGADTPRPEVARAIGARTPAGRLATPRDVADTVALLCLPEAQWITGHVVSADGGLSLLA
>emb|ACN64845.1 BGC0001061, pokO1, PokO1
MEEHTRTDVCVVGGGPAGMTLALLLLRSGARVTVVERSSSLSREYRGEILQPGGLAVLDEIGVLKGATDRGAHVLERFRLVEHGRVLMSFDYRRLQSPYNYLLSLPQAHLLAELLDRCQEFPEFRYVVARVNGLIREGDAVRGVYAKAQDVTHTVRAACVVAADGRHSQVRRLAGIDHVRQDVFDQDVVWFRLPATERLGEVMVNRAGGNPVLAYDSHPGAVQMGWTLPKGEWKRLAPLGIGEVRRRITAATPQFADRVEGALRSFADVSLLDVFGAAAERWTGDGLVLIGDAAHTHGPLGAQGINLAVQDAALLHPILLAAVTDGDVSAARLGEFERIRRPHIKAVMKFQAVQSRMMLSADSLATFLRPKLARVVMRTPIGAKFTQRIAFGAPGIRVADNLFTVNEKE
>emb|ACN64846.1 BGC0001061, pokC2, PokC2
MRLVDLSSPVDARGWEPEPVTHEVITPAEGARHMADEMREHFGIDFDPSVLDDGELLSIDTLRLTSHTGTHIDAPAHYGTRASYREGPPRTVDELPLDWFHRPAVVLDLTDAEPGAVGADRIRAELDRTGVEPAPLDIVLLHTGADRWAGTEKYFTHFTGLDGPAVHLLLDLGVKVIGTDAFSLDAPFGDILRRYRQTGDRSVLWPAHFTGRDREFCQIERLANLDRLPPHGFTLSCFPVKIAGAGAGWTRAVAFIDDDEG
>emb|ACN64847.1 BGC0001061, pokMT3, PokMT3
MTDDIQVHTRGAQAAPGESDAGDTGPVAAYSFVDRPDVPPRQRLMLLANGQRFSAVVYALAELNVADQLVKGPRTVSELADAVGADEAALYRMLRCAALLGVFQELDGRQFALTPLAEGLRTDLPDGVRDAVLLDGSGFFWGSFGSILHSARTGRPGFDAAHGMSFWEYLQGNPEAGEVFDDAMTTISRRLGGLYLDRVDFSRFPVVADVGGGRGYFLAEILRRNPGVRGVLFDRAQVADTAGELLSEREVAHRVEVVGGDFFTDPVPAGCDAYVLKTVLHDWPDEKAVEILRGVRRAIGDSAARLLVLEQVVAPGNTWDTAKFLDVDMLVVMGGRERNLDEWRALLAAGGFALDCEPAVGDWAVLECRPC
>emb|ACN64848.1 BGC0001061, pokC1, PokC1
MTDTTLDAAPAQEALYTEVQQFYARHMQLLDSGRAEEWAQTFTEDGEFAPEHRPEPVVGRTALARAVRSAHEALVAAGEVRRHWHGMVAVDSAADGSLHVRCYALIIGTVLGGDPQVRMSCVCEDVLVREDGELKVSRRRVTKDGVGAPG
>emb|ACN64849.1 BGC0001061, pokO3, PokO3
MTPDHHRPRPRSTTMVTLINKFTVTGEVDAFRRAIAEVSAYMQAQPGFISHEVYRSISKPNIFVETAHWDDPDSHKRAVQSEEFRNRVRGLAGLATPDADLYAPVGEDR
>emb|ACN64850.1 BGC0001061, pokL, PokL
MREPVERLDELPRLAAEAHPDRVALRTDRSDALTFGELEQRVSGCAARIRALVGGPGTTVAITSVLHPDFAVAYYGTLRAGHVVVPVNPFLRAKGLEALVAASGARLVLTTEEIAAELGDTVPSLDIGDRTLWDTGPLREAPAVRPDDVASIHFTSGTTGAPKGVRQTHHNLAVNAAQTVHAHGLDDSSVTVNHLPTFHPMHLNSALFAAAEQVLATDPDLAASLRTANEARATRYYSLPMRLSRLAARPDLSELRLDTVEAVFSGGSALAVPAARRLGDHFGIPVLQGYGLAETAPMTHCGSRTRPKEGSCGPPVPRTECRIVDLATGKALGPGERGEIQVRGPQLMKGYLGEPDGGALDAEGWFATGDVGEVDEDDCLFVVDRLKDVFKCDNWLVSPQEIEQVLLAHPAVADCAVVDHPDEFSGAVAVALVVTRRPEEPEALDGIAADVNSGLPYYQHIRHIRAVPDIARSGGGKVRRQDLRRLFTELFATRG
>emb|ACN64851.1 BGC0001061, pokC3, PokC3
MEGTPVVNTQAPVGESVVVDAPAKVVLDLITDPDPLHYLSPSVVHADRTARGGAQDSVTIWTITDDERVWSRTQDRTLDADGLRVSFEDTPESSLAGVRGAWVLRAVSEDKTEIELRQDTSALTSPEDLARAESARSDLLSTVAYAAANRQELSDLVVDFRDPLFAAGSAEDAYRILYEADRWPERLAHVSRIDMTEDVPGIQFFDMDTTTSDGAPHTTRSVRICFPHSKIVYKQIGLPALLDAHTGHWLFTPTREGIVVESRHVAVIKPSALPILGEGTTVEDARRYLRRVLSTNSMTNLRLSKEFAEEQARA
>emb|ACN64852.1 BGC0001061, pokT2, PokT2
MDLGLTDRVVLVTGGTRGIGEATVRAFAAEGARVALTYAGAKDTADRLVRELGGPDRALAVHYDLARPGSVEDLVPTVERHFGTVDVLVANAVRRPAGRPRPGFERLDPADWAAFLDDNLTGTIRTVQTALGAMRAQGRGRIALISSHLAAKGQAGQEVYTAAKSALHGFALSLARDAGPDGVLVNVISPGLTTTEGALSHLPAAVLEKAAAALPTGRLGSPEEVARTVVFYCSAANENITGELVSLVGRG
>emb|ACN64853.1 BGC0001061, pokO2, PokO2
MAVTKGPRTPQVLVAGAGPVGLALAFELARRGIRCVSFDAKDAPANTSRAVATHPRTWRRTTNGPGRXDAQAGREIRAFTLFQDGRRLARLDADYSTMPTRFPFTLAIEQTATEEVFRDALADLGVVPEWGTKLERIARDDDGVTVGLTHADGRRETVRTPWLVGCDGGHSTVRRSLELPLIGEANQTWLLADAPLTSELPPNSIYWVRAEGGTLMAVPLADDRWRLLDTAETDYDGDPGRLAARFERKLSQGIGHRVRIGTPTWVSVFTAQQRMVPAMRVGRCLVAGDAAHVHSPASGQGMNTGIQEAVNLAWKLAMVIDGHARAELLDSYTSERVPVGEALLESTKKATQMIELRSRFTDLALPVIFGVVSRVAPIRRRMQREMLGGMSGLLLSYADRSLTVADTGGGSGPRPGTRLTEVTDSDLTGTGWPALLTALRRPGWLLLTAPAPHEPAVADAVGRARQEHGGWLSVLSVTEAKSATDPEMIPDSDGRVSERLGLSPGGWLLVRPDGYLLARGPALSWPALSTALGRLPLARPR
>emb|ACN64854.1 BGC0001061, pokO4, PokO4
MNTDVVVVGGGPVGLLLAAELRLGGARVVLLERLTEPSGHSRAFRMQARMLDVLDQRGLLDRFKEGNRTWPKAHFAGLEPLLDFGHLRNEHPYALLIPQARTEELLEEHALACGVEIRRGHTLRGLDATPSDVVAEVESPEGTYRLRSHYLVGCDGGRSTVRKLAGIGFGGSPPTVRALLADVELADPGQLPNGVPGTMRTPRGLLMAISLQPGVTRVLTTEFTPPEPGSEHAPVTLDELRETVRRITGIDVAMDRPRWLSRFADTTRLADTYRQGRVLLAGDAAHVHFPIGAQGLNLGLQDAVNLGWKLAGTIVGWAPPGLLDSYGSERRPVAGRVLRETRVQLLLMAPDPKVDPLREMFAELLALPEVNSRLAHEMTGLDVHYAAAAGRYEHGLLGRPCPPLPASVGDEVRTVLRTGRGALLLPEGPAEEAARLATEWSHRVGRVATEDGQGLLLRPDGHVAWVDPGDGVPRKDVLLELEDALRRWFGAPGCTVLSRNDDTAGR
>emb|ACN64855.1 BGC0001061, pokS7, PokS7
MTGMRTRRLAVAGSFEFTPEIHTDARGLFVSPLQEEAFVAAVGEPFVTAQTNHSRSARGVLRGLHFTTTPPGQAKYVYCAQGRALDAVVDIRLGSPTFGKWDIVEMDAVSYRAVYIPDGAGHAFLALDDDTVMSYLVSSAYRTELEQAVDPLDPALGLPWPYDMEFVMSERDTTAVSLAEAEARGMLPRYEDCRQWPAEAEPGR
>emb|ACN64856.1 BGC0001061, pokS9, PokS9
MSEAPARGPAASGANGRVAVIGATGCVGRQIAEAFAARGTEVVAVARRPAPHVAAHRFVALDVAAAPAERLAELLAAQRVDAVVNATLGWGEELHAINVHLVERLVDALKKTPEPPRLVQLGTIHEYGPVPRGTSIDERVRPDPRQPYPRSKLVAARLVLDAARAGELDGVVLRLTNTIGPHPAAESFFGSLAARLRDEPGTVDLTLAEAHRDYVDSRDAADAVVLAAESPAAHGVFNIGTGRARDIRTLVAALVRASGRPPDSVRGHPGAVHSRGADWIQVDSTRARRLLGWSPRHDLDASMRAMWETVRAERVPGAR
>emb|ACN64857.1 BGC0001061, pokU3, PokU3
MHLEYTPDQQRLRTELRDYFAQLVPDNAYARYADPASQKRFYRETVRRLGADGWLGVGWPKEYGGRGLTPMEQFIFFDEAAQAGVPLPLMALNTVGPTIMQFGTEEQKSHFLPRILSGEIDFAIGYSEPDAGTDLAALKTKAVRDGDGDYVVNGQKIWTTNGDTADWVWLAVRTDPDAPPHKGITMLLVPTSDPGYSCTLINTLASHDTTASYYENIRVPVTRRVGEENKGWRLITNQLNHERVTLAAHGTMAIRALHDVQRWAMETKLTDGRRVADLPWVRRRLAQTHTRLDAMKLLNWKMVNAVQEGTLTPQDASAVVVSML
>emb|ACN64858.1 BGC0001061, pokX1, PokX1
MESTFPGDPGLFGPGSVTWQMHGDPMMWVAGIRALYLQALHPRVVRGVTQNSDFRRDAWGRLMRTANFVGTTTYGTGEAAEKAGARVRKIHSMLTT
