# Supplementary material for: Assessing in silico the recruitment and functional spectrum of bacterial enzymes from secondary metabolism
Source: BMC Evol Biol. 2017 Jan 26;17:36. doi: 10.1186/s12862-017-0886-2 (PMC5270213; doi:10.1186/s12862-017-0886-2)
Supplement: Additional file 5: — 1005 multiple Fasta files (one per BGC that comprises enzymes) containing the sequences of the data set enzymes SM*. The BGC are named according to MIBiG nomenclature. (ZIP 6333 kb) [file 12862_2017_886_MOESM5_ESM.zip › BGC1062.fa]

>emb|ADB23375.1 BGC0001062, ---, Putative aldolase
MADTDGLLDARNYGGTAPTATGFHVKGAHAQDWGLQNRLSRIFRPDNGRTVMLAFDHGYFVGPMAGLERLDATIAPLVPSADAIMMTRGALRTSIPSQSSAGIVLRASGGPSVLRELSDEHIALDIEDAVRLNAAALAIQVFIGGEHESRSVANLAALVDRGQRHGIAVLGVTAVGKEMVRDARYFRLATRISAEMGAHIVKTYYVDQGFETVTASCPVPIIVAGGKKLPEIDALTMAYRAMQEGAAGVDMGRNIFQSEYPAAMLAAVRAVVHDDAKPADAYELFRERSASSAS
>emb|ADB23376.1 BGC0001062, ---, Glycerol-3-phosphate dehydrogenase
MSQPQTGADDVVDLVIIGAGINGLAIARDAADRGLSVVVVDRGDVGAGTTATSSRLIHGGLKYLERYDFTLVHESIRERHLLFRTAPHLVHDYPMLIPFYAGDSRPRALVRLGLAAFDVLAAGRGRGRSRGLSARTVARRWPHLCRQGLRGGVLFNDAQVPWAERLCVELLIDAERLGARVLTYTTVTNLLVTDGRVHGVRIRDNRSGRTGEIRGRVTVNAAGPWIDRILDKQVASRRLNGGTKGSHIVIDPFPGAPDTCVFFEAAADQRPIFIFPWEGRYVLGSTDLTYEGDLDEVVASDAEIDYLLTEANRLFPQAGLTPADVLYSVAGIRPLPYTAGVADNAKISRGHTVLNHAPAYEGLLTIIGGKLTTHRALAEDATDEALKVLGRPRGRCTTRTRPLPGADTPDWYAFRADFARSATPFTPAQSARLLDIYGVRARRVLELVVADPSLAEVVDERTGAVAAEVVMAFREERAVTLADVLLRRTLVGLGPDMAVSTAVTCADVAVRQLGWDTGRADAEVAAYRAELRRFRPRKLDLVPATGTSEGRAS
>emb|ADB23377.1 BGC0001062, ---, Kinase
MTIPHTCYLGVDVGLTATKVAAFDVVGDELAVVHARTPRTSVTAHRHDVDMTALADTVLSLLAEVGGKLAADGYAPAGIGVAAHGNGIYPVDGALRPVGPAIASSDSRAQHIVQAIPPEGARRLARETGSIPWAAQPAVLLRWLRDAEPAAYAATRWVLSCKDWVTAQLTGVASADYSDASAFGMVGLDTRAYSPTALELVGLPATDLDRFPPLLRSDEVVAGLSAATAARTGLPEGLPVIAGCMDCVAATLGAGGRAPGDGTIIVGTWAINGVVVPARTPAPEVTLSAFMPDPATMLAMEVAPTSAANLEWLAGAGVPHQQTGGVAAAELLQEAATVPPGADGLLFLPFVNGSPEHPSASGTFLGISSNHRRGHLTRAVIEGVAQYHRVQIDRVLASGADVGDRPWRLAGGGARSTVWAQIFADVLGRPVRRQLTSELGARGVASLLPAALGHDVPPWTVNDEDDLCVRPGPDRAAYREHAQVFDRCLARMSAVWSEVERHPGRSA
>emb|ADB23378.1 BGC0001062, ---, Laccase
MLFESYLNYDIEAALFLTLLWGTSAVLVARRPHHRSDRRGRRRATFMLVLVALGWLLVAGRLATTALMGSYGYLFVADRVAVALPLVVLPALAVLVLAVPRWRAHRRNPSAETRLATFAPQAVVPFQATALGALTGFVTAIMVTMGPPQLVPILTVYVSFLAILVGLWLWQQYRYRVAANGGPVRRSRPVRALRAVAVVAVVGLVLVGGLSWAANETVLPGRMNMTDHAHGGVSAAGAHGHSAGRTVSVADLTGPRSETPDRRFTLVAEATKLRLASGREVDAWLFNGQSPGPELRVKRGELIEVTVHNKVPDTNVSVHWHGVDVPNAEDGVAGVTQDAIKPGGTHVYRFRPDEVGTHWYHSHQQSSVQVKKGLFGPLIIEPEQSDLAPGTQDLIVSTHTWYSDELPLEPPAIGTVDQLDRRRMAPGTPVRLRLINTDGSTHRYSLTGTPFRVVAIDGNPINQPTDVSGEQVVIGGGGRYDLEFTMPAQPVRLTELRRYGSELRVVDGGLLLSADGTGDVQPDKPTEAFDPTTYGSAMPTPFGRDSTFTKTHSLVFDNELWFYDGRFTVVWASNGMAFPKAPSLTVREGDLVKVRFANRSHFDHPMHLHGHHVLVLSRNGKPATGSPLWLDTVNVEVGEIWEVAFKADNPGLWMDHCHNLDHAAAGMMSHVVYEGVTTPYEVGHDTPNELE
>emb|ADB23379.1 BGC0001062, ---, Acyl transferase
MAATDAAIVWWAVGPSGQEDRGATGRAATVAAVFDRLGPTVRRGRRTSLVLTGTTTPVGYEGGVGSVCVPPGVAGSTVVVPRLCAALHHAAALLGRAEADLTLVAAELDDEPGRWLVVALRRLAESWSPDEPPLAVVRTTDGLTEAGRTRSGVLRPGDLRRMLADGCRRPNPVADHRAPTPVALPDTSRRGHSVLLLPPPAPVPPAGDPLVIRWSTVDEATGERRRRAMGRLARFEGDLFGDDRRRVETLARHAPRRATPGGVRGAVVAADAAEAAGALERHRPAVPKQRPVALLFPGQGAQYPRMGAGLYGHDPVFTTAMDTFFTLWGEGGQRLREEWLSDDPSVPFDDGSRAQPLLFGVGYALGAMVRSWGVRPVALLGHSAGEMVAATLAGAFSLPAAVRLMRARVTEVLRTPPGGMLAVAATADELQPYLTLDPTGQVAVAAVNAPRQTMLAGPDEALAVVQEKLREQGYICRLAKARQAFHSPAVLDASLATRPAVEAARPGPPVDTVYSAYVGRKLDAATADDPMFWTTQIADPVLFWPALDALLATGDLLLVEAGAGQGLTNVARQHRAVRSKASDVVALLPASPGAPVADRRSVLAAAARIWAEGHELRWEAVDGTTARP
>emb|ADB23380.1 BGC0001062, ---, Putative uncharacterized protein
MMTWTQLLVPITLTGTGMAAGGLMITVLGGVPLLLRLPTDQYVPIHQFLVTRFDPFMPICMITSLVVDLLLAVVANEPVSRIAFGVAAVLLFGAMVISLTKNVPINRWLKTLDPDRLPENFEEINPRVRWGRWNSLRTVFVVVALALSAIAVGPLL
>emb|ADB23381.1 BGC0001062, ---, Putative uncharacterized protein
MEGTHAMSHDTGTADRAVDHSDTPADRRFVIGRDVGPVAGWFRIIFGLIAVASLWYRVDKALDGGELAMMVVWFAVVAAVYTAVIWFFGRIDRFRGVSPWIPSALLQLPMMLYPMGIGSDPLHQALAVYTTIGVLLCGVARYGGLEVAALPMLLLGRRTVLYSPFNAVDIVEQAFRRERTRGVMWATSLTLTVFVLIEIRWVSTQQS
>emb|ADB23382.1 BGC0001062, ---, Transmembrane efflux protein
MTPLPAAATAPAAATAPAAGAPSPARRLGPALTVVLLATFMTSFDTTGVNIAVPSIQDGLGASYASMQWVLAGYTLPFALLLVTGGRIGDAFGRRRAFLVGLAGFTVASVLAGVAGDVGWLVAARVVQGVAAAIMGPQVLAVFQVLVPPARRAPLLAVYGLVIGLATVSGPMLGGILMGADLFGWGWRTIFLINLPIGLAALVGGLFWLPESRDERGRGFDLGGVFLAAAALLLLLHPLMYGRELGWPWWSWVCLAAAGPAFVLLVRFERRKEQAGESPLVALHLFGQRTFTAGVLANVIVAALMSGFFLTFVVFLQNGLGFTAERTGWTVAPWAIGTALASMVAIPLARTAGRTALVVGAILMTLGMAGLNAIVVVSGDRLTSLPIVVSLCVVGIGMGLVSAPILNVTLAGIPHVDAGSAAGIFSTGKQTGGVFGVAVTGAVFFGLLADQDTASRARFVDAMSWTLGVQVVLCLLVVALVFVLPRKVDATAR
>emb|ADB23383.1 BGC0001062, ---, Putative uncharacterized protein
MRETIAQALAVVAVGGSGIVAGVFFAVAVSVLPTLYTMPAGSYITLHRKLGQGYHPSMPLIVNSTMFADIALIFLVEETTTRWLFILASVLALGVQGVSHLGNVPINKRVLRVDPDAVPDDWDDPRPQWRRLHQLRTALALAALTVTAAGVVVLP
>emb|ADB23384.1 BGC0001062, ---, Amidotransferase
MSGIAGWVDYERDLSRAQATVRAMSATMANRGPDAEGIWTSPRAAIGHRRLALVELDGGRQPYVVEADGQVLAVVAVDGDVYNAPALRAELESHGHRFRSRGDAEVVAYAYLQWGAGLAEKLEGGYAFAVWDVRREELLLVRDRLGNKPMFYYPTPHGVLFASERKAILDHPQAEAVVDADGLREILSYAGTPGHGVFKGMYQVRAGHVVRVTRSGHREERYWALEAQPHTDDLDTTVATVRELLEQSVGGQLTADVPLGMMLSGGLDSSGVTALAARALKERGEGPLHTFTVSFGSVEEFTPDEVWGSSDAPYVKELVDAIGAEHTDIVLDTADLLDPIVAANALRAKDVPSPLGNMNTSLYVLCRAVQEHTPLALLGDAADGVFGGTMWMSMPPLIEAQTFPWIAMAHWGGGKHGMGTDLIEAGLLERLDMRGYTSGRYREAMDRVPLLPGETGQEKRMREMWYLNVTNWLETLIPHSESIAGSVGLALRLPYCDHRLVQYVYSAPWAQKSFDGREKSLLRSAVKDVLPPSIVDRKKSPYPVTQDAAYAKALCDQLLTLTEDRNAPIAGLVDVTAAKAFAADPDSLISGPRAWVARTHVEMLFQLNMWLDQYRVRVDL
>emb|ADB23385.1 BGC0001062, ---, O-methyltransferase
MGTKTSDLSILDLAAGYWSAKTFLSAVELGLFGVLAEGGKTEPEIRETLGLHPRATRDFLDSLVALKVLDRDAEGRYAISAAAANQLDPKHPSYQGGFLRMHAWQYGVWGKLTDLLKTGDMQAHTDRDFNKFYSRPESVRNFMSAMDGANSAVGPALAEKFDWTEVGSFVDVGGARGNIAAVIAKAHPQLDAGTFDLPPVKPFFDEHMDRLGMTDRVTFHAGDFFNDSLPTADVLIFGHVLHDWNDEQRIALLRKAYEALPVGGRVMVYDALIDDDRREPANLLLSLNMQLVTPGGGEYTGADCQGWMREAGFTETSVLPLTDADSAVIGRKTA
>emb|ADB23386.1 BGC0001062, ---, Putative uncharacterized protein
MTAKPDTGRAAISRRRLLMGTAAGAALAGLSVAAPAKAAPASTSGATPVDIVIHPDSFTAPSQLRGGSVTFRVSTPEPGGRSLLLIRLRSGVSVDRYLTALAATSAYNPAERAAAERELVACAENLGGAVVTPDSRVSFTQFLLPGTYHLVNFDYTSATAVPQVKPLTVTGLGAPRFPDVDDYVLHRERNGAVSFLLPSRTLAATGEHLVVNTTRHNNEAVLSRLAPGATAEDVAEYFTAIKNGQWPSESPVTTMPIGLAPLSAGKQAIVRTELAPGAYLLYSYATNAETGYPRAVEGLYRLVTLV
>emb|ADB23387.1 BGC0001062, ---, Dehydrogenase
MDLQLAGKRALVTGGTRGIGRAIVTALAGAGASVVTCYRHDREAAESLERELKATDGRHQVVQADLRDPAEVTRLVEVAKSELGGLDIVVNSAGVDSHAPAAEVTLDEWRRVLDTNLTAFHLVTHAALPLLGAGASIVNVGASVSTRGLAGKAHYTASKAAINGWMRSVCKEVGPRGIRINEVSPGIIETEPGAGLPPEMYERIKSNAALRRLGTSEDVANAVLLLASPLAAYVTGATLHVDGGI
>emb|ADB23388.1 BGC0001062, ---, 3-hydroxyisobutyrate dehydrogenase
MAARKVAVLGLGGMGGGMAHRLLDSGVELTVWNRTAAKAAGLVAAGARQADSPAEAVADADVVLVSLADEEAVEQVLFGAVCPAARPGTPIIDTSTVSPTYAREAGERAAKAGVKRIEACVVGNPHQARNGELRVLTAGTQADLAEVSDVLALLGPQVVYLGPPGMAATMKLVFNAMLGAQVASMAEAVAYGERSGLDRDMLLMAVERSGFSSKVMSFRAALMRERKYEPAAFRTRLMNKDLRLALAEAAKVGVDMPVIERSAVTFTEAIDAGYGDQDAAAVHEMLSRNDA
>emb|ADB23389.1 BGC0001062, ---, Cyclase
MHRTLIVARMNPADAASVANIFAESDATELPHMIGVDRRTLFRFHDLYFHLVEADKSINRDLYKARSHPLYQDIHDKLAKFISPYDPAWAEPKDAMAEPFYTWTPDK
>emb|ADB23390.1 BGC0001062, ---, Cyclase
MTTTSATKVSWSDVQPNRRRGGDVRIMLSPKTVKSTTGFGGMLTLEPGEFVCEHIHPYSEESIYVVSGQITMRIDTEYVDLGPGEACLVPINVKHRVENRGQEPAQVIFHLCPLAPRPELGHIDTEFLPGRENEPAPQVGGHL
>emb|ADB23391.1 BGC0001062, ---, Ketosynthase
MSTPRVAVTGIGVMAPGGVGRQAFWDMMTAGRTATRRITFFDPSNFRCQVAAEIDFDPAKMGLTPQEVRRMDRAAQLAVLATREAVEDSGLTLDDLNPTRTAVTVGNAVGCTMGLETEYTVVSDGGRKWIVDHEYAVPEMYDYFAPSSLAREVAWATRAEGPASVVSSGCTSGIDALGYAANLIREGTADIVIAGSTDAPISPITVACFDAIRATSTFNDSPESACRPFDGNRRGLILGEGAAMFVLESTESARRRGAPIYCEIAGYATRANGFHMTGLKPDGREMAEAIRLSMAQAKLNPEDIDYVNAHGSGTKQNDRHETAAVKASLGQHAYATPMSSIKSMVGHSLGAIGSIEVAACALAVKHNVVPPTANLTTRDPECDLDYVPMIAREHRTDAALSVGSGFGGFQSAILVVDPEAVPA
>emb|ADB23392.1 BGC0001062, ---, Ketosynthase
MKTAVVTGLGVMAPNGMDTETYWSSILDGKSGINRIQRFDAPRYPVKLAGELATFDPAEHVPSRLLVETSAMSHLAFVAAEMAIKDAEVDLTQLPEYEIGVITANATGGVEVGQRELEKLWTQGPEHVSAYMSIAWFYAATTGQLSIRHKLRGHCGVVVSEQAGGLDAIGHGRRVLRQNHQLVLVGGTESAMSPAGVVAQMPTGNLSHSDIPDAAFLPFDVRAGGYVPGEGGAILVVEDAETARRRGAPRIYGEIAGYAATFDPRPGGDRKPTLEQAARLALADAGVQPRDVDVVFADAYGVPELDRIEAAAISAIFGPNSVPVTAPKTMTGRIYAGAGALDTVGALLSIRDGVIPPTINVETLAPGCDIDLVRERPRTAPVRTALVLGRGHGGFNSAVVVRATS
>emb|ADB23393.1 BGC0001062, ---, Acyl carrier protein
MTLDDLTRVIRATVGVDDSVDLTADIHDTLFTDLGYDSLALLEVVSRLEKEFPASVPEEMIGELRTPRELIEFVNDQLAPAA
>emb|ADB23394.1 BGC0001062, ---, Cyclase
MAKKTECAVVIDAPMDLVWDMTNDVPNWPDLFTEYAAAEVLERDGNTIRFRLTMHPDENGRVNTWVSERTSDAATRTVRAHRIETGPFDFMNIFWAYREVDGGVEMRWEQEFHVKDEMPFDDDAMAAHLLKNSAIQMAAIKERIEKAAVARS
>emb|ADB23395.1 BGC0001062, ---, Dehydrogenase
MEQLLAGKNALVTGGTRGIGRAIVLTLAKAGANVVTCYRSEGEAVESLARELKDTPGQHHLVRADVGDAEQIDQLLAECKVRLGGLDVVVNNAGVISHIGYDDLSLADWHAVVDTNLTGTFLVIQKALPLMGEGASVVNIGSRVAKVGIPMRAHYTAAKAGLVGLTRSLCKELGRRGIRVNLVEPGVIATEEMARLTPEQRAAMEARYAQLTSLGRLGDPDEVAEVVLFLASDKSRYVSGAQIPVDGGI
>emb|ADB23396.1 BGC0001062, ---, Putative uncharacterized protein
MSNPAFRVMLRFDINPGMEADFEQTWLSIGSVITDHPANLGQWLMKDSQQDSTYYVISDWVDEPRFREFEHSDEHVEHRKKLHPFRHGGAMFTMNVVFALPAGEAAKALR
>emb|ADB23397.1 BGC0001062, ---, Putative uncharacterized protein
MSSAGRARVMVWHRAPADDADAVAKAYDQISRHLEGTPGLIGNELLRSTKDPHRLVVLSEWESLEAFRVWEEGVSHRPSTSPLRQYQDREQENFFEVFEVSAAF
>emb|ADB23398.1 BGC0001062, ---, 3-oxoacyl-(Acyl carrier protein) synthase III
MKVENLYVVGTGRRLSPAMTLEEAERAGLCERRLVWRTEMQSVCVSEGESGPEMAAHAARTAIRQAGARPAEIDLILHANTWYQGHDMWAPASYVQREAVGNSCPAIEVRQMSNGGLCALELAVGYLLGDPTRTSALVTTGDRFCAPGFDRWRSDPGTVFGDAGTAVVVSRRPGFARLRSIVTVADSGLEQMQRGVDPFGPVPFSARATVDVESLRQAFVRSSGLDGILDRIDRGQSEAIERALADAEVTLDDIDWFVLPNLGRGRLNAHFLHKFKIDPDRTTWSWGRQVGHLGAGDQIAGLGQIADSGVLQPGQRCLLAGVGAGFTWSCAVVEMLRRPPTASRPATSAGLTRTARRG
>emb|ADB23399.1 BGC0001062, ---, Peptide transporter
MTSTATPIPPTEKTFLGQPRWFGTLFVVDMWERFSFYGMLAILALFLVASPADGGMGMSEVDAAALFGMYMSLVFMAALPGGWLADRVLGARRATLWGGIFITAGHVFLSVPAEPTLYLGLGCIIVGTGLVKPSMAAMVGDMYQGQPERREAAFSLFYMSVQVSALLAPLITGFAAEKINWHLGFGIAAFGMVVGLIQYVVGMRSLGDVGSRPSNPAPPEVRARVWRRSAIFGGIPAVLAVVGVASGAVALQQVLMLLGLMVLGVPIVYWIRLNRRPEIAPYRVRLRAFLWMLIASAFFWMLYAQGPALMNIFAKDSVDRDVFGFEVPASWFQSAQPLFLLMLAPAFAALWVRLGSRVAVPPKFVAGMLLGGVSFVIMAVAASLAESGPVSPLWLLTVYLIIVCGELVVAPVGLSLAAQVAPPGFSSQMIGLFWLFAAVGAATGGQLAGITAVVSDATFYLVLGGVGLAVAAALAFSVRSLTRRLADEPVPDKPTTTQSPVEGVTSLH
>emb|ADB23400.1 BGC0001062, ---, Putative uncharacterized protein
MRTLVAILIGLVAGFFAGLVVDQIIGVIGLLTSGDLGGFRFLPLVLAAVGAVVAVVVDRQRQHRNAPPRR
>emb|ADB23401.1 BGC0001062, ---, FAD-dependent monooxygenase
MYDETTPVLIVGGGVVGLSTSLFLSAHGVRSVLVERHPGTAIHPRAWGWYPRTLELYRSVGLTDAIYAESAGFAGHVLNGKVESLTGREIHMSRIPDEEDVSDISPIERLVSLPQDRIEPLVLDRAHELGADIRFGVELVDLARDDEGVTATVQDRKTGTRRIIRAEYLVAADGTHSPIRERLGIRRHGRGVVRHQMSILFRADLTGPLAGRRFAICQVENDRVEGILGHDDSLGQGTLIVTYHPEKGERPEDFTDERCVELVRAAVGVPDLEVGLRSVMPWEMGALVAERFTDGRIFLVGDAAHVVPPVGGYGANTGIHDAHNLAWKLHAVLTGQASPALLGTYDAERHPVGVTVMTQAGLRLATRGGFATGEQKAAVRDTLMVTFGYVYDSSAVAAEPGDTVPAAPPGPGGVRTAALVDPRQLGGRPGTRAPHVWLRRDGERISTLDLFGRRPVLLLGSAGEPWRVAATAAAKRLGVDLDIHRIGADLVEDDRPWHDTYGVAPQGAVLVRPDGFVCWRSPADAEATESTVERVLGALLHR
>emb|ADB23402.1 BGC0001062, ---, Polyketide synthase type I
MSEPQTTVGEAPVGRTEPIAIIGLACRLPKAPDPGAFWELLRDGVEAVGEPPADRWRDVGEPPVDVRRAGFLDRVDTFDAAFFGVSPREAAAMDPQQRLMLELSWEVLEEARVVPASVRDTRTGVFVGAIWDDYATLSYRGGPEAVSPHTVTGLHRSILANRVSHHFGLTGPSMTVDTGQSSSLVSVQLACESLRRGESTLAIAAGVNLIMAPESTTGMARAGALSPDGRCHTFDARANGYVRGEGGAAVLLKPLSRALADGDRVHAVILGGAVNNDGVAEGLTVPSRAAQEEVLRLAYADAGVDPHDVQYVELHGTGTRVGDPVEAGALGRVLGAGRPADAPLLVGSAKTNVGHLEGAAGVVGLLKAVLALRHRHLPASLNFTTPNPAIPLDELRLRVQHRGGDWPRPDAPLLAGVSSFGIGGTNCHLVL
>emb|ADB23403.1 BGC0001062, ---, Polyketide synthase type I
AWPLSARGEAALRDQAANLLRHLDAHPDLDPAVVAHSLATTRTRFDHRAVVVAGDVVEARTALTALAQGSPDGGLVTGTRTPGKVVFAFPGQGSQWVGMALGLLDRHPVFTAQLRRCADALAPYTDWNLIDVLRGEPDTPPLDRVDVLQPALWAMIISLAETWRAHGVEPDAVIGHSQGEIAAAYVAGALTLDESARLVARRAQAITAIAGTGGMVSIPLPSDQVDLTPWAGRLHVGALNGPYSTVVSGDLDALDEITAAHAERGITCRRVNIDYASHTHHVEPLRERWDEMLGELRPTAARIPFWSTVTAAPVDGTALTADYWYGNLRNPVRLDETVRALAAAGHTHFVEPSPHPVLTVGIQDSLDASDVAGTTTGTLKRGDGGPRRLLLSLATVHTRTGRTPILAADPEHVPDGTVDLPTYPFQRQSYWIAAGPAPTGPAPGGAAHPVRDAEPVRGAQPGLTGTLAERLALLPAPEQSRLTLDLVRKNAAAVLGHASDTAIGVGLSFRDLGFDSVLSLELRNRLAAATGLRLASGLLFNHPTPATLAGHLRDQLAGGGVDAAATRADADADEPIAVVAIGCRYPGDVRSSEDLWRLVAEGVDAIGELPTNRGWDLEGLFDPEPGAPGKSYARHGGFLHRADEFDEEFFGISPREAAAMDPQQRLLLETSWEAFERAGIDPTALRGSRTGVFMGLMSQEYGPRLYETSAGSDGYRLTGSTASVASGRISYVFGFEGPAFTVDTACSSSLVAIHLAVQSLRRGESDLAVAGGACVMSSPGIFVEFSRQRGLAPDGRCKAFGAGADGTGWAEGAGVLLLERLSDASRNGHRVLAVIRGSAINSDGASNGLTAPNGPSQERLIRDALADAGLSPADVDAVEAHGTGTQLGDPIEAGALLATYGQGRPADRPLRLGSLKSNIGHSQAAAGVGGVIKMIEALRHDLLPPTLHAAEPSPHVDWSSGAVRLLTETVPWPRDERPRRGAVSSFGISGTNAHVILEEAPADADAAPADGDDVPPAMAGAVALPLSARGPAALRDQAANLARHLDAHPDLDPAVVAHTLATTRARFDHRAVVVAADPDATREALTALAKGRSAPNLVTGTPTEGKTVFVFPGQGSQWVGMALGLLDRHPVFTAQLRRCADALAPYTDWNLIDVLRGEPDTPPLDRVDVIQPVLWAMMISLAETWRAHGVEPDAVIGHSQGEIAAAYVAGALTLDDSARVVARRSQAITALAGTGGMVSVPLPVEQVDLTPWDGRIHVAAINGPHSTVVAGEAAALDDLVTSFQARDVNARRIDVDYASHTPFVEPIRDQVHELLGEIRPRASRIPFWSTYTGGLLDTTELGTGYWFQNLRNTVRFAETVRGLAAAGHTHFVETSPHPVLTIGIQDTLDAADHPGTTTGTLKRGEGTAARLLLSLAHVHTHTGHRPRLVADPTSEPRGTVDLPTYPFQPHRHWLAAPSGAAPARDAGHRFLDAEIDLAGDAGVLLSGRLSRRTHPWLVDHAVRDTVLLPGTALVDLASYAADRAGCGVVDDLVLEAPLVLPVTGGVEIQVSVSPGDDPERRTLTVHSRPVADGTGTDRTWVRNATGTLAGTEPGDGPRLDEWPPARATPWDLTDAYPRLADAGYRYGPTFRGLHRAWRDGDDLYAEVRLVDDQSVAGFHVHPALLDAALHPLVLSLLDGDTRGGIALPFAWSGVRVHAVEATALRVHVRRTGELSAALTLTDGSGAPVAEVESLTLQPAASAQLSAAAAHRDSLLEVAWTEVTAPPTAGTVRLAALGESDLDAAGATVYPDLAALLAAVEAGARVPDVVVATAGAPEPEMVPATHSAVTAALDLLQQWLASDRLDASRLVLTTFRAVAADAGEPVRDPATTAVWGLLRTAQTEHPGRFVLVDLDTPSHLRVPAAVATGEPQVAVRGDTLRVPRLARTGTEQTLVVPETTDWRLVAEPRGTIDNLALVGPAGTDRPLADGEVRIAVRAAGLNFRDVLISLDMYPGAATMGCEAAGVVVEVGAGVTDLAPGDRVMGLFPEGAFGPVAVADHRLLARIPAGWTFALAASVPTVFLTAWYGLVDLADLRSGERVLIHAATGGVGMAAVQVARHLGAEVFATASPPKWDTLVEAGFDDAHIANSRTLDFEQWFADATGQEGVDVVLNSLAGEFTDASLRLLRRGGRFVEMGKTDIRPAERVAADHPGVTYRFFDLLTVDPDRIRGMFAALMDLFDAGVLEPSPITTWPIDRAPAAFRHLQQARHVGKLVLTLPGGLDPEGTVLITGGTGTLGRLLARHLVTRHSVRHLLLTGRRGRDADGVAELEKELAGLGAEVTVAACDVADREALARVLDAVPAAHPLTAVVHTAGLLDDATVEALAPDQVARVLRPKVDGSWHLHDLTRDRPLDAFVLFSSVAGTIGLAGQGNYAAANAFLDGLAALRRSTGRTATSLAWGLWAESSGMTGHLAEADLARMSRAGVAGLSNEEGLALFDLAVARDQAHLVPVRLDRAALRSAARDTMPGMFRDLVPPPGRRVVERVTRGTGSSSSWADQLAQLPQERRHDALVRLLSTEVASVLGRSGGIDHGQTFRDLGFDSLASVELRNRLRTATGLRLPAGVVFEYPRVGELAEVLLDQVLAAGKA
>emb|ADB23404.1 BGC0001062, ---, Transcriptional regulator
MQINVLGPLSVHVGQMDMTPTAPKPRRVLALLAICANRVVRNEQIIEELWENSPPTSVTTTLQTYVYQLRKHLQRALTPQSGGTGPGSAPTSELRTFAGGYMLSLAPEALDSLRFEQLVAQGRAALESGRTEAAARILRDALALWRGPALVDVTPGPILQVEVLRLEEMSKSALELRIEADLLLGRHHELLSELVGLSARQPTHEGFQAKLMLALYRAGRRSEALGVYQGARKALVAELGVDPSGDLQRLHRAILEGDPSLSEAGPPPIGLESLAMSIPRQRRLEHRQVGAVQ
