# Supplementary material for: Assessing in silico the recruitment and functional spectrum of bacterial enzymes from secondary metabolism
Source: BMC Evol Biol. 2017 Jan 26;17:36. doi: 10.1186/s12862-017-0886-2 (PMC5270213; doi:10.1186/s12862-017-0886-2)
Supplement: Additional file 5: — 1005 multiple Fasta files (one per BGC that comprises enzymes) containing the sequences of the data set enzymes SM*. The BGC are named according to MIBiG nomenclature. (ZIP 6333 kb) [file 12862_2017_886_MOESM5_ESM.zip › BGC1063.fa]

>emb|CAA16486.1 BGC0001063, redD, Transcriptional regulator RedD
MTGGGVLATMDPVRKLVRSQPKIGRHPVAAGQDGRDRHPIRSWECGERARTARTGRTVGRAADPSDHGPSLYNFGGCVEINILGPVSIDTSHSGGGIRAGKVRTLVATLAIDAGRAVSLADLVDELWGATPPDNVLNALQAHAARARKVLNERACPERAGGILRSVLGGYLLEIDPQCVDGNRFLRLVSQGAALLPADPTRAVELLETGLRLWRGPALIDAGEGRRCRGAAALFEERRLTALEDLISAMFLRGGEAQAIAMLQQLVAQYPLRERFCELLMVGLYRVGRQGDALESYRLARKRLDDELGVQPGALLRRRHAEILAQDPVLKVPSALWREPYAPADTSLLSA
>emb|CAA16487.1 BGC0001063, SCO5878, Polyketide synthase RedX
MSDNDTATATDTATDTPTATDTPTVTETDTASAARDPAEPIAIVGMSALYPGAQGVEDLWRLLLADGPAPASGTGPAPGGLGDIEVDVARFGIPPAQAASMARLQLLMVEAARQCLDDATGSGADRGRTDVVVGTCLGLDRQYANALRVDGARYARDLTEVLADGAWRDTGIDARAAGQELNDALSRRLGASPHDRVGEMASTIPARIASAFKLRGRTLAVESADATSYLALAHAVDNLRAGLAEAVLVVVGQRDEGRFARRALAAKGFAARPSEAGAGDAPVLTEGLGALLLKRRSTAERDGDRVYASVLDCALRHEARPGIFRYSLSAAHRRAAAEAAHRTADVAPGSVRLVECAGYGTAAVGRAEQEAIAGIHAGAPRDSVAVGTVRDRLGHTFANAGLAGVTKAALALHHRTVPPVLPGTDPAPTTGPFRVPRAAEPWEPSTDGTPRRAAVLGASLTGTVCHVLLEEAAPAGSVPQGAGADAHLGGARAAGAARRRFPGGQASAAGRETGAWQAEPIAIVGFGGRFADSPDADGFWRTMLSGRDRIGPLPAELFDRDLYHAPGALALGRSYTDLGAPVPVPTQPPPGLRIPPHRYAATDAAQRLGLDVAAEMFARYGRDPHALDGVGTVVVGSNLGLSRERRLHTGLCLDDLEADVRSLAALAALGPDDVEAVTKLVRDRFGEAGPDDLPTTWDGCVASGIAALLGNEHGLDAVPVAVEAACASSLAAVDVAVGRLRSGGADYAVAGGVELPCNARDMVLCSSLGLLSHSRITPFDAGADGFTPGDGCALFLLKRLTDARRDGDLVFGVLRAVGASNDAKSLIAPDADGQARAVRQAFAQVDFGPDEVDYLEAHGTGTRLGDRVEVAAAAQVYGTGRRTAPLDIGSAKSFLGHTFAAAGAAGLLRTLQALRQATLPPSVNLRELSPDLALDAVPARVATEAGPWPARAGRPRRAAVSAFGTGGINYHLLIEEGTDATR
>emb|CAA16488.1 BGC0001063, SCO5879, Acyl-coa dehydrogenase RedW
MNFDFDAGFDTETRELRDMVVRFARRELDSSGRFDDAEDFRRRWLLAGKQGLTGTTVPGEYGGSGLDAVSAAATMEALGYGCADTGFAFSVAAHLFAAVMPIVEFGTGEQRAAWLPALCSGERIAAHAITEPEAGSDALHLRTRARPVDDGHVLSGSKCFITNAPVADVFVVQAATDPRGGFFGLTTFLVEASTPGLTVGRPYDKVGLRGSPTADVHFDDCYVPAGAVLGAEGSGASIFSSSMKWERTCLFAAYLGAMRRVLESTVDHVRDREQFGSPIGGFQAVSHRIVDMLGRYEGARLLLYRAARSLSDGTADEVGPALAKIAVSEAAVQLGLDAVQLRGGLGIMDGEAETLLRDALPARIFSGTNEIQKNNVARALGLGRRRPAARR
>emb|CAA16489.1 BGC0001063, SCO5880, RedY protein
MDVIIHRIRLHDGVDPARFEAWVRDVDYATCPRLPSVRAFAVHRVSTEQDAPFHYFESISVTGPDEFSRDMKTEAFRDLVTVFDTMATVVEEMSGELLEPGYQARP
>emb|CAD55237.1 BGC0001063, SCO5881, Response regulator
MTTRVLVCCDRVILGEGIRALLERHDMKVQVETTQRGSLATAAETGPDILVGVAPLFTMDSIDKLTELARLGKTLLLTKPENTHRAFEALRVGVRAVLSAETSVEELVHVIRTITEVNAIIAPEEAQEALTRYWRSKAPKNLRPELTPRETEVLLLLTQGKTNTEMAATLSVSPTTVRSHVHRILRKLGAATRAQAVAIAYESGLLGICPGYGTPAR
>emb|CAA16173.1 BGC0001063, SCO5882, RedV protein
MTTRRTDHMAAAVSTFAQALETAAGTAALSPSSHNCQPWGLGRATSTTARRSAADLTGADADEYLVLALDRERELTALAAHAVEMEVSCGVYWRILLRTLAAQGWTTAAVRVLDGDADPGAAGLPGGGRPFGAGWPTAWTPLCVVALRPGPLSGERPADLHESALARRTHRGPYGREPVAPGLLRDLEEPATPGATAHPVHLRHLTERRDLRAFAAFVARHAGRDFGHRAAWRETHSFVRRDTADATARGDGFTLEQLFGPMSRPRRAAMRLALAPTTMHLLGKVGYHRVLAAGLADVVRRTPAVVTMGFAGQAPTRAEQLEGGARLADYWWRATRHGLSLHPISIVLQHDDLRGRLERELSLPGRTFFVSRVGVAGSPAPRSHRRADAAVHVSF
>emb|CAA16174.1 BGC0001063, SCO5883, Uncharacterized protein, EC:2.7.8.-
MREAVSLTDQVVLDASRPLWITHLRPDPRRLTLAVVSIARLRERGPHGLAALRARYLTAAETEQAATLRAPRRRLEWLAGRLALKHAVSAHGRRHWGLAREPRTVEVRAVSGGLQGGRPVVDAPVEVGLTHSGDFAVAVCGPHAVGVDLEHDRPMPPTLARLLDEECDPRAPSADARRLAAMPATLRWTCKEAVLKYYGFGLRIDAGEVALTGWLPDGRFTWRPGGGLLRHAPVAETRRPAGWAGVVAGHHLALVERPPGG
>emb|CAA16175.1 BGC0001063, SCO5884, Uncharacterized protein
MTFSIPADALDALEDEVVRALRTTDDRALTILGYGEVTLVLRLETDAGTFACKRLPVFPSRERLDRHSALVDDYVTRLDKGGVAVAETRMWHRRLPGGRAVAYCVQEALPEGRLCSRLLHTAGEAWCEGFFARFLDRVEATVTPRLGLDGQASNWIDVDGELVYLDVTTPLIRDERERELLDVPLFFTSLPWLVRDVVRMAMTKSIFDKFYTPRGVVLDFLGNLHKERLDHLVPRFLEQANARLDRPLDAEEVGAYYRDDARMWELIQRLRKADRFVHNKILRRPYPFLLPRHVAR
>emb|CAA16176.1 BGC0001063, SCO5885, Putative membrane protein
MTGRNLILQRVVGALYILAGIGKFFPQLESVEGRLDDASEANDGTVISGPVDWLDRHPTGVMWFVAVAMVAAGLALLWNRRGLVIAALYGQLLMLVLFVVILVSSVPEILVMDAAFFAAAIYLLYRYHASPGARTAAPSGPTPEGR
>emb|CAA16177.1 BGC0001063, SCO5886, 3-oxoacyl-[acyl-carrier-protein] synthase 2, EC:2.3.1.179
MTDPSLAVTGLGLVTAAGMGVDATWEGVLRGRSAGARDERLAGLPVDIACAVPGLQPARHVDRRSVLIHDRFVQLAIVAAREAVADAGLDPLTWDGARVGVVVGCGLGGVTTWETQHRRLLERGPEAVSALLVPMLVPNMAAGHLAMDLRALGPNLVTATACASGGTALGTAARLLRDGTCDIVVAGGTEAGVSPLMVTGFAQMGALSRRVDDPAAASRPFDADRDGFVIGEGSGMLVLERAADAEARGATVRARLLGHGASADAHHVTAPDPEGAGALRAMEAALAQAGVTGRDIDHVNAHGTSTPLNDAVEAAVLGRLLGDRATVTSAKGVLGHTLGAAGAIEAALTVLSIERSTVPPTANLRRRDPAVDLDVVADAPREQKVELAMSNSFGFGGQNAVLVFASP
>emb|CAA16178.1 BGC0001063, SCO5887, Acyl carrier protein
MSTTYDKLVDLLVDGFAVDRAAIRPDVTFEELEMDSLFLVELLLVIQSEFGVKISDDAAVPTDTIAHAVALVDNEIAATAS
>emb|CAA16179.1 BGC0001063, fabH3, 3-oxoacyl-[acyl-carrier-protein] synthase 3 protein 3, EC:2.3.1.180
MTRASVLTGLGSCLPSRCVTNAELERTMDTSDEWIRARTGIAQRYVAEEGTLTSDLAVGAAERALKSARLTPDEIDAVIVATTTPDRPCPATAPTVAARLGTGPVPAFDVSAVCSGFLYGLATGSGLIASGAAERVLVIGAETFSRILNPQDRSTSVIFGDGAGAVVLRAGEPGETGALGPLRLGSDGTGVDLITVPAGGPPRPGAAAPDDLADRYFTMEGKRVFWLAVQRMGECAESVLDRAGWRVADVDWLVSHQANHRITARLADEIGIPRERSVSNIAEVGNTAAASIPLALDHAHARGTLRPGDRVLLTAFGGGLTWGAAALTWPAVDPV
>emb|CAA16180.1 BGC0001063, SCO5889, Uncharacterized protein
MTPRKLITDYIADAWMGGDAEGLEPDTPIAELNIIDSAAIFDLVHYLQGEFRVTVPLPEVTLQNFRSVNAICALVDRLRQNEGGTAA
>emb|CAA16181.1 BGC0001063, SCO5890, Putative 8-amino-7-oxononanoate synthase
MTDSVDALPDTARIRERVVHVIAARTLYDESHLRPESHFEADLGIDSVIMESVLVSVREHFGLSAALPAGPTTIGELVDAVGAALAGTGDDRPAPAAGPLPAVPAEGTGDPVTEAVVAAAMRQTQYQRHQLGLDADLEGELGVDSVVLTSVVAEATERLGLTGAAPDAAGATTLRALADALRGLVAAAPGTAVPEAAPATGAAAPAPGRSGNAPAPGADGWDHRSMKDFTEQRDPDLFAKTRSFAGYLRSREKDRLYWYGMPLHSRCGSRAVIFDELEGRKREFLMFASNNYLGLANHPSVIEAVVDATRTYGATHTGSRFIGGTNMLHKELERRLAAFKQRPACIVYPGGYSANLGAISALVKSYDTLVVDRLNHMSIVDGARLSGAVRKIYRHNDMADLERILSRSAAEGTGGRLIVADGVFSMHGDVCDLPEIVRLAKEYDARVMIDDAHATGVLGVRGSGTAEHFGLKGEVDLELGTMSKTLAGMGGFVVGEEEVVEYLRYYSNSYVFAANIPAGVAAGLIASIDVIESEPERLKRLWTNIGTLRDRLLDAGFDLEHSESAILPIVIGDERRAMELGRAVRARGLFCQTVVYPGVPLGDARLRVSVTCEHTPQDLELAAEIFVDAARETGVLPGTP
>emb|CAA16182.1 BGC0001063, SCO5891, Putative peptide synthase
MSAATPSVIRLPRDTSAQHAARPAFVGSDPLTYGEFTARVEAVAARLLSLGTRTGDRIAVWMDKQPRYAEAIVAALEAGCAYVPLDGGQPVSRVRTILADAEPVVLFTDAHHAALLGDDDLPASVTTVVAVGDALPDTVGGIPVAPWESWEQGRAGRVTLLPSLTPGDLAALLYTSGSTGTPKGVQISHGALANFVAWARDELDVGPDDVFAGHASFNFDLSTFDLFTALSCGAAVWIVPDAATKDVTALAEGIRRHRITVWYSVPSVLHLLTTSAALTPEHAASLRYVLFAGEVFPVPQLRALRELLPPGTPLYNLYGPTETNVCTYHRVRPEDLHRATPVPIGLPITGAGTTVVDDAGRTVREPGAIGELHVSGVCVTPGYWRRAEEPVSTAHCRGVHPTGDLVSYEEDGRLVYRGRKDRMVKLSGYRVELGEIEAAALRHPGIAEAAVLVDGSGPKARLRLYYTLCEGAERIGLVELKQHCARHLPTYMVPHGAVRLDRMPLNPNGKTDYRRLGLDAPPRPAAPLGTAR
>emb|CAA16183.1 BGC0001063, SCO5892, Polyketide synthase
MARNRREKNVSHGPTDPLHEHWQGPEPETVTALLRHRAEHTPDALAHRFLTDTDGTSVAWTYRELDLHAREVATHLRHAGVGQGPVLLLHPPGLDYLAAFFGCLYAGAVAVPAYPPDNARFGQTVPRLAAIARDCAATHALTTRRVRETVAADGTGRVGTELDGVRWLVTEDLYTGESTTAWEDPGATARSLAFLQYTSGSTAAPKGVMVEHGNLVRNLRSIHLRLGHDADSGMVSWLPPYHDMGLIGGILTPVYGGFPAHLMAPMTFVQRPLLWLETLSRTGASTSVAPNFGFEQCLRRITPAQRAGLDLSRWRLALNGAEPIRPDTLDRFAEYFAPAGFDRTALLPCYGLAEATLMVTGVRPADPPVVESFDAAALEAGTARPADPGGVRTTRVVGCGAPVADVEVAVVDAATGRRVPDGTVAEIRVSGPGVARGYWGRPEAAAEVFGTRIDGEPGNAWLRTGDVGFRHDGQLYVVGRTKDVIIVQGRNIHPQDVEQTAERVGAGLRAGYGAAFAVPTADGEQLALAYEIGGPGAGDPHALLARLRTAIADEHQVTPHTVVLLKRSSVPRTTSGKIQRGACRQRLLDLELPVVAASVVQDGALPDTPAPHAPASPDRTAALVADALDRAATDAPDGTSRYPRLLTAVRTLSERLGVALDVGELLSGPEPDGAPSLTGLCRAALADAAPAPTAAPERTRTQAVDWLRRAVAARLGLRPSVIDTAVPFTSLGLDSKQAVALTAPFGDWLGTPVTPATLYDHPTVESLAAHVTGPEADGTPHPHPRRPAPEPARGRADEPVAVIGIGCRFPGAPDPDSYWRLLRDGRDAVGEAPADRHGDTGGRPGGFLEHVYDFDARFFGVSARETERMDPQQRLLLEVAWQTFEDAGIAPSSLAGTDTGVFVGISGHDYADLQMPHPDVVDMYSATGNAQSVAAGRLSYFFDLTGPSLALDTACSSSLAAVHTALRSLRDGECGVALAGGVNLMLTPGLSEALARGGMLGPGGRCRTFDDGADGYVRGEGAGLVCLKPLSAALADGDRVHAVLTGSALGHGGRANGLTAPRSTAQRAVMTGALERAGVQPGQIDYVEAHGTGTALGDPIEWEALAGVYGRGRPADAPCPVGSVKTAIGHLEAAAGIAGLIKAVLVVREREVPPLLHLATPNRHLDWTGSGLTVPTTRRALPAGGTLRAGVSSFGFGGTNAHVIVESAPAPPAPAGESGAPDGTVHALSLSAHTESALATLAGRYRTHLAAHPGVPLAALCHSARTGRSRLPHRAVLTAATRDELDTALEALIRREPAVDVARGGPADGTAPTVAFLFGGQGTQYPGMGRDLYDAHPVLARTLRRADAVLRGLGEIPLLDLLFDPDRAEDLARTRYCQPALVALEVALADLWTSCGVRPAAVLGHSVGALAAACVAGVLSLEDALTLAVVRGRAMDEQPGEGAMIACVGDPETVREIAAGHDRVALAAVNAPRNLVFSGAADRIAALRGDLERKGVTVRPLAVSHAFHSPLMAGAAEPLLEAARAVEFQPPAIPWISDATGEPVTRVDAEYWVRHLLGTVRFADGFARLRAGNAEGGLGCDAFVEIGPHPTLLNLGRSAVADGPEPDGRRTLWLPSLRRGAPGRRTLLRSLGGYQCAGGDIDWSALDDEHPPARVPLPHTPFERRTYRFQAPTPDQEGDPMPSQPTVPGTAPTGPAGEVSRTVLDTVARVCGFPVADLPVHARLGLELGFDSLMRTDLQRRLTDRFPQRMHTLQDLPEDPTVQDIIGRLAAGDDRDGDPAGGAHTARPALAGTGPAAPPAHPAAVPAAPPVPAPQYAPYGAFPAPPHGYAVAAPVPQPGVPYPYPYGYPPHGAPGYAYYVPQPYPPQAFPPPAPPSPLQAAPAPVPAAAPAPVPDPVPAPAAPVRQERAFEDWAEYAELQGRLRQTRTSGSNPYGRTHEGFNSALATVDGTKVVNFAAFNYLALSHHPRVRQAAKDAVDRYGTSASATPLLFGETPLHHELEAEIARFIGTEAAIVFAGGHATNVATVGHLFGPEDLVVHDAWIHDSTVRGCILSGARRRSFPHNDWAALDRILTGARASHRRALVVIEGAYSQDGDIPDLPRFIEVKKRHGAMLMIDEAHSIGVLGRTGRGVGEHYGTDPADVDLWMGTLSKALGSLGGYIAARRPIIEYLKFTAPLHIFSTGISPANAAAALEALRVVQDEPERVARVQELAEFFRAGARARGLDVGVSRLSAVIPVITGDWEKTMALSNSLLERGVNVMPIGYPAVPRDQCRLRFFINADHSEADLEHSLDLLV
>emb|CAA16184.1 BGC0001063, SCO5893, Oxidoreductase
MSSLSQDSPSAAAPDILVTGASGFIGGHLVHRLAERGHRVRVLARSTSDRAAFAGAAAQVTVGDLGDTDSLRRATTGIRHVYNCAGLSADWGPWDRFRAVNVDGARNLVEAAHEAGTVERLVHLSTTDVYGYPERPCDERTAPRDIGLPYNRSKMLGEAAVWAAAERTGQPVTVVRPVSVYGPGSKDFVIEIANLLLGKQMVYIRGGRVPAGLLYVSNAVDGIIAAATGEHTAGRAYNLRDPHDTTWREYVEALAEGLGVKAPWLSLPTPVATAVATVSEKLWGALRIDSRPVLTRHAVHLFDRDQSYPIGRAQEELGFKGEVDFQEGMRRTVAWLDSPEGRAHVAR
>emb|CAA16185.1 BGC0001063, SCO5894, Thioesterase
MSPADLLSQRSAWFPRPVAAPAAEPPDPAAAPLRLVCFPYAGGTVSAFRGWQERLGDEVAVVPVQLPGRGLRLRERPYDTMEPLAEAVADALEEHRLTHDYALFGHSMGALLAYEVACVLRRRGAPRPRHLFVSGSRAPHLYGDRADHTLSDTALREVIRDLGGLDDADTLGAAYFDRRLPVLRADLRACERYDWHPRPPLDCPTTAFSAAADPIATPEMVEAWRPYTTGSFLRRHLPGNHFFLNGGPSRDRLLAHLGTELDALGTTPHRKATREATWTF
>emb|CAA16186.1 BGC0001063, SCO5895, Putative methyltransferase
MDILSLAKSVGSRVEAPLTDLRTVTKVLGNPHMPLLLALSKGFVEPVYRAAFLASAASSGVLAALAVRPCDLESLAERLDIDDEDLPRLKEWLDMGIRLGDLGKREGCYKLRSLPAKALAQPGNDAIAAALEEVLRFHVPALLNGPRMLREGRRFSLDDQDGLVIARSTRVIQPLVEEAIARTLDRNAPVRLLEVGCGSGTYVRYAAELNPRLSALAVDLQQDVADSAAANMAEWGLTDRVETRQADLRTLDAQPQFDLVTLHNNIYYFPEAERVEALRRAHDLLAPGGRLLLTTSCKGGNVGLEALNLWFTYADFGGPLPQADALADQLRQAGFDDVEATRIVPGEQFHAFTGTSKRVAHA
>emb|CAD55238.1 BGC0001063, SCO5896, Phosphoenolpyruvate-utilizing enzyme, EC:2.7.9.2
MDTHVSDTTTPAGAGEGPAGPVTDPAGHAACVVTLGAGGPTGGHRGELGGKGTRLAELSAAGLPVPPAFCLTTALFDAYLRETGIAAEAAGADPRTLRERILGTRMPASIADAVLDAYGSMGRPRVAVRSSGLREDSAAQSFAGQHDTVLDVCGDEDVLDAVLRCWASLWSDRATVYRDTDAPDALAVVVQEMIHTDVSGVMFTVDPVNPRPHRLVVEACQGLGEGLVSGQVSSDFFVVDDEKLEVVEERVRYKVTKCAPLEPGRIGMTKVDAAARSVPCLTHDQLRELGALAVRIRDLYGSEQDIEWGVRDGVFHLFQTRPITTRPAAPAAPSGALSPYVAPQPEPVLNGTLWSRMDIGEIFVGLMTPLGLSFARYYQRNVHTDCAGALGVRDTGEADLHMGFYQGHVYLNISYSSYLLAQCLPTRDQRHFTSRFVSEEVDLADYENPFGTFPGGMEDLLSTVHWLQHTAREMTQMKSRSQQMVDARLYEFDRARGLDLTRMSRRELHGELHRDLAWFHDMHIGYMPYYINAFAFYGLLTELCARWLGSDGVGLQNRVKTDMSSLRTVESAKEVWSVAQAAKNDPAVLRIIKDEPLEDIARLLREDPAGQRFWDRHMEPFLRANGTRGHQEMEITHPRWIDDPSYIFQMIRRYVADGFSIDDILRRSSGWSDDSREVLGRLPMPKRQVLDTVISLYALCSELRETTRMSMITSIWLVRNVVYEVGRRLVADGVLHSPDEIAHLDFEDVRRYLAGDEDAVRVFDRARIDAARRLHEHNKRLPEPPLTFVGVHDITASVRPAADGARLEGLAASPGRIVGRARIVEDLVWQADEFEAGEILVTGYTDASWTPLFAIAGGVVTDIGSMLSHSSIVAREFHVPSVVNTKDATQRINTGDLIVVDGDAGTVEVVESADTDPQGPAGAAGTPAGATTD
>emb|CAA16434.1 BGC0001063, SCO5897, Putative oxidase
MIPNQWYPIVEAQEVGNDKPLGVRRMGQDLVLWRDIDGNLVCQGARCPHKGANLGDGRMKGNTIECPYHGFRYGADGACRVIPAMGSEARIPGSLRVPTYPVREQFGLVWMWWGDERPTADLPPVAAPAEVTDNRKLYATKRWTRPVHYTRYIESLLEFYHVTYVHRDHWFNYIDYLLLYGTPSKFGLDGRERYLAATRITNHRVETEAEGQTIRYSFDHCQEDDPTNTTHYVITFTFPCMVHVQTEQFETTSWLVPIDDQNTEHILRWYEYEQVKPVLRFEPLRRLLPWASLYMEKWVQDPQDVRIMEHQEPKISAGGVNKFIPVDEMNAKYISMRAKLIADASAAPSSPARAAEPEPEAAGRGGSAARATGNGRGAAGGRRGTKPKEDAAARP
>emb|CAA16435.1 BGC0001063, SCO5898, Probable membrane protein
MYGGYDASTGPKALVTAFNTVAVAGAVWFLFGGADTVADWFGTDFDEAVTLRRVLLATLSVLYLLRFIATNFVMLQRKMEWSESATIGIWVLVIHGTMAYFGGTNDAGVSAFTWLGVVLYLLGSYLNTGSEYQRKLWKKRPENKGKLYTEGLFKHSMHINYFGDAVLFSGFALVTGTPWAFAIPLIMVCMFVFLNIPMLDKYLAERYGEAFDEYASRTAKFVPYVY
