# Supplementary material for: Assessing in silico the recruitment and functional spectrum of bacterial enzymes from secondary metabolism
Source: BMC Evol Biol. 2017 Jan 26;17:36. doi: 10.1186/s12862-017-0886-2 (PMC5270213; doi:10.1186/s12862-017-0886-2)
Supplement: Additional file 5: — 1005 multiple Fasta files (one per BGC that comprises enzymes) containing the sequences of the data set enzymes SM*. The BGC are named according to MIBiG nomenclature. (ZIP 6333 kb) [file 12862_2017_886_MOESM5_ESM.zip › BGC1064.fa]

>emb|AFV96135.1 BGC0001064, ---, AMP-dependent synthetase/ligase
MHLLQQENLSLIEIINYRAQYQPDKKAYIFLQNGEEESASLTYGELDRRARAIAARLQSWQGERALLLYPSGLEFITAFFGCLYAGVVAMPVYPPKRNQKLSRLLSIVNDAQANLALTTSSILLDISQKWKEETESLTQLNWVPTDTIEADSQDFVPTLVTPESLAFLQYTSGSTGTPKGVMVTHGNLIHNSECIKQAFELTSDSVSVSWLPTFHDMGLIDGVLQPLYTGFTGYLMPPVAFLMKPACWLQAITRYKATHCGGPNFAYDLCVSKVTSEQLKTLDLSSWYTAYSGSEPVRNETLNLFVEKFRDCGFKENFFYPCYGMAEATLFISGGFKQSPPIVKCLQAQTLKENIIVDVTHPTPSSQEASKVLVGCGHSWLDYKIVIADPESFELCADGRVGEIWVSSASVTKGYWNRPQQTQETFKAYLKDGLGPFLRTGDLGFLHDGELYVTGRLKDIIIIRGQNHYPQDIELTVQKSYSALRLNCGAAFTIEVKGKEQLIIVQEVERTYLKKLDVNHVLEIITQAVATEHGLQVYATVLVKTGSIPKTSSGKIQRHACRTKFLNASLDVVEDWSENPQYKSGFIRLQDEVESVFNTFAKKRE
>emb|AFV96136.1 BGC0001064, ---, Acyl carrier protein
MEIVNSQINSISVDAENNHARAKKLPTKVEIQTWLVNYLVEQLDLNPARVDVSIPFERYGIDSAAAIVLVGDLKDWLEIDLEPTLIYDYPSIEELARHLNDSIKAEYS
>emb|AFV96137.1 BGC0001064, ---, Uncharacterized protein
MTSVNVKLKDEESSTLIENNKKKHLKVTEITYKNNTESNYTEKIEELDKSFNYSDNSNHYWSHPELSIFYGTPLYAEASHSQKIALNHLYWVTQYSQIAASEANTILYNDVTNGVFFAVGGYEMLCKELDLESNQEKSHIHAFHTISYKTKKALLGKAALTTPVELNQSQALENNSQENAASKALQKLLGYKPLSSTPLALEDAALRLLKNIRLKSKADCYSPYLHELEKKDLFLPGPRTGILRVFPRYLLRLFTLSWGSSSFLASQYYCFRYIANMLLKTAEYEYTRHYRDLEKTGDFIPNPTEVSRYHLLDESYHTTMSKLIAQDVYKDFAKPTAYERYMGNLSVKVTQSRLLGGLSGGLPAIFQDDSWFTLSYYKLLRSPIFNMSHEETLHWLEKCLCHEHEGFHVNLKYHHRLLTDLRYFFGEFDYMWPVNREMSLMAEGGSLEKAIQRNIESFRDFSKSFTKGAIK
>emb|AFV96138.1 BGC0001064, ---, Polyketide synthase
MTMEAIAIIGIGVRSPGAKNPESFWHLLREGVDAITEVPLERWNVDEFYDPKPATAGKMITRCGGFVDEVDSFDAGFFGISPREAECMDPQQRLVLEVAWEALENAGIAPDKLNGSQTGVFMGIGNYDYGRLQSWHFSRLNAYDGTGTSLGVAANRLSYVLNLHGPSLVMETSCSSSLVAVHYASQSLHSKESDLCLVGGVSLILSPESHIIFSQARMMAPDGRCKTFDASADGYVRGEGCGVIVLKRLSDALRDGDNILATIRGSAVNQDGRSNGLTAPNGPTQQAVIRKALENAGVTADQISYVEAHGTGTSLGDPIEFNSLKTVLMKGRQPTQTCYIGSVKTNIGHLEPAAGIVGLIKVVLSLQNKQIPPHLHFKQLNPYIKINNTPLTIPTALQEWNVDQGSRLAGVSAFGFGGTNAHVILEEAPESVAVVKNIERPQQLLALSAKSGKALQELVRSYEAYLESHPERSLEDVCYTANTGRSHFPHRLAIIASHKQELADKLSKISAEQEVNQVFFSQNSGDSISPKIAFLFTGQGSQYINMGRQLYETQTVFRQTIDKCEQILQSYSEKSLLDVLYPEDNQQLNNSLIDQTAYTQTALFAIEYALAQLWQSWGIKPDVVMGHSVGEYVAATVAGVFSLEDGLKLIAHRGRLMQSLPEGGEMLAVMATEEKINQLIAPYTEKVAIAAINEPFSIVISGAGEVIRTLRDSLNAEGIKTHQLQVSHAFHSPLVESILAEFEAIANTITYNQPQIPLISNVSGTKAHENIATASYWVNHARQPVHFAQSIKVLHQEGYEIFLEIGPKPILLGMGRECLMGNKKLWLPSLHPSRPDWLQMLQTLGQLYAQGVKVDWAGFYKDYSYQKVALPTYPWQRKRYWITNIQEGKNQDKISLISQGETTRTNGNIQSQERQMNENKILQQTKLTLSNPELLSFPKAPLKTEETPTRQLAQLTVPSIQVEPAESTQPQVESGNIAQTRSISALNNSNGNVNQIKQTLKESLASALYTDISEIEEDKKFIDLGLDSIVGVEWLTTINQTYNLNIKATKLYDYPTLLDLAKYITQEISSIGGSRLAPNNQDSPKESPQNQDSSGDSQEDLRHKLRSILNKVANKELTVQEANQIIQEIKQKAASSSKFQSNGTNNNRIFQIIKKSIYEVEPKLERAPLKTTDSLRQLGIDSVNRAEIMTIVMEELDLHIPLIELAGAQNIGELADLFATKLEAHHGI
>emb|AFV96139.1 BGC0001064, ---, Beta-ketoacyl synthase
MGYSFAPIRIEITGMGIVTPIGQGVAAFRDALLAGKTQFGYLKRSGREGSRSFIGAELPDISAKSLLPEHSGLLRTASWSSQIASVAVSEAWEDAQLSSGKVNPERIGIVVGGSNFQERDKQQIWQRYQSNPEFIRPTYGVTLWDTDVMSLLSQCFQIQGEGYSVGAASASGAVAIIHAARQILMGITDVSVAVGSLFDISQWECQGFTNLGAMGSARFADTPDLACRPFDRDHDGFIYGEGCGVLVLERTDHAQQRGVRSHGELIGWGLGLDGKRTPEPSQKGEEQAMNAALAIANLKPEQIDYVNTHGTGSPLGDKTEVAALKSVGLSHCLLNSTKSLTGHCLTAAGVVEVIATLLQMKFGFCHPTHNLVNPIDTTLNWVKETSIKAEIQYAISNSFAFGGINTALLIKKE
>emb|AFV96140.1 BGC0001064, ---, HMG-CoA synthase-like enzyme
MQQVGIEALNIYGGASQLDVRMLAQARHLDTSRFDNLMMKEKAVSLPYEDPVSYAVNAAKPIIDRLSDSDKQRVEMVITCSESGIDFGKSMSTYIQDYLGLSRNCRMFELKQACYSGTAGLQMAINFILSQTSPGAKALVIATDISRFTLAEGGEALSEDWSFAEPSSGAGAAAILVSDVPYIFQVDVGCNGYYGYEVMDTCRPKPDSEAGDADLSLLSYLDCCENAYLHYQKRVEGVDYQKSFDYLSFHTPFGGMVKGAHRNMMRKLKKAKPEEIEADFQRRVMPGLVYCQQVGNIMGATVFLALASTIDNGDFSQPRRIGIFSYGSGCSSEFYSGVVTPEGKEIQAQQRISSQLATRYSLNIEEYEQLLHYSRVVAFGTRNVTLDYKIFPGVWKQIEGKGRLVLKKIKEFHREYEWV
>emb|AFV96141.1 BGC0001064, ---, Enoyl-CoA hydratase/isomerase
MDYQTLKINHQSAVQRIQIYRPEANNSINSQLIQELLSALQAAEAEEAVKVVILEGLPDVFCTGMDFQEIADGKQVDPKMSSHGYYNILKQMSQCSIVIVSLVRGKVQAGGVGLVAASDIVIADETVTFVLSELLFGLLPACVLPFLIRRIGFQKAYRLALTTQEISASEAYNLGLIDEYGSNTNKLISQYVKRLKYLPSSGVRELKNYINQLWIIQAETQDLAVNKISSLLDDPTVQEKIKRFKNEGVFPWQA
>emb|AFV96142.1 BGC0001064, ---, Polyketide synthase
MASLNFNLDSAKGNSEVVQLVELGNGVVKITMKDEENHNTFSSEIIDGLYKCFGAVAQNKSYKVVILTGYGNYFCSGGTKEELIKIYKGELQFNELDFFRILLDCEIPVIAAMQGHGIGGGFVFGLYADLVVLSQESIYTTNFMKYGFTPGLGSTFIVPTKLGSVLGQEMMYTAQNYRGKELFKKGIPFPVVPRKEVLNHALMLGYKIAEKPRLSLVTLKEHLTSEIKKRLPEVLEKELKMHDITFHQLEVANRIETIYGDTNISSQPHNLSQELVNESADVQNQVPLLSSQKNRQEIIENSITLKQVQLKISSYGLLNNLTLAPLQRRVLGCAEVEVQIKAVAVNFRDVINALGMLKEYNEQKFGITSVENLIFGFEGVGTIVAVGEEVTQWQVGDEVMVIGIHDAFSSFIVCSPNNLVAKPSNLSMVSAATIPIPFFTAAHGLYNLAKIQPGERVLIHAAAGGTGQASVQLAQLMGAEVFATASPGKMAFLQRQGIKHIMNSRTTEFADQVMELTQGCGVDVIFNSLTHGEYIQKNIDILALGGRYVEIGKLNIWSHEQVAQKRADVKYFPFDLGDEFAKDSQLFSRIWGKLAQHFERDYLKPLHYKEFPLEDVVESFRYIQHSKHIGRVVVTMPESSYWGEESNGDRLSNQNKLINQEDVLHQLQSGAVSLEEAEKLLLGFTEEVEETLEKKPIENGHNKLINQEDVLHQLQSGAVSLEEAEKLLLGFTEEVEETLEKKPIENGHNKLINQEDVLHQLQSGAVSLEEAEKLLLGFTEEVEETLEKKPIENGHNKLITKDDSESILSLQSAGAISLENIENGHNKLITKDDSESILSLQSAGAISLENAEKLLLEKTVESETKINTVISKLVKNTDIAIIGISCRYPGAKNWQEFWKNLKNGIDSVTEVPPGRWQEKEWYHPDPEHVGTSYSKCAGFLDEIDKFDPLFFQISPVEAQFIEPQQRIFLEEAYHAIEDAGYATDSLKGKQCGVFVGAGTNGDYNKLLSIAGLDTHRLALTGNLLSMIPARIAYFLDLRGPVVAIDTACSSSLVAVHQACESIQRGESELAIAGGIAIMATADFQVLSSQFQMLSAAGRCKTFDASASGTVWSEGCGVVLLKSYEQAIRDNDHIYAVIKGTGVNYDGNTNGISAPSGQSQTRLEEGVYQKFGINPETISYVEAHGTATPLGDPIEVEGLTAAFSKWTTKKQFCAIGSVKTNIGHAATSAGISGLIKTILCLKNQKLVPSLHFNQPNPHIDFENSPFYVNTEFKDWQVTDRNPRRATVSSFGFSGTNAHLVIEEAPLQVNSQNLRFPGDEFSQRSHHLLTLSAKCEKGLQELVQDYQEFLETNSTAALSDVCFSANTGRSHFDYRLALVAESTENLLQQLKAFATGEETTKLLRGQATSKERPKIAFLFTGQGSQYVDMGRELYSTQPVFRKTLEECDRILRLYLDKPLLNILYPASGDTSVIDETAYTQPALFAIEYALVQLWKSWGIQPDVVMGHSAGEYVAACVAGVFSLEDALKLIAHRGKLMQALPANGKMVSVMADEATVTAAISSCRWEVAIAAYNGPESIVISDQQDKVDVVKALLEDKGIKTKELNVFHAFHSPLMEPMLAEYETIATQVSYKTPQIPLISNVTGKRVDESIASAKYWVRHVKEPVKFAQSMETLNAQGNFIFLEIGPKPILLGMGRQCLPSDVGVWLPSLRQRVKDWQQILNSLGQLYVQGIEVDWSEFDRDYARCKVTLPTYPFQRQRYWVETAKDGVGQQKVQSLKQENTSSPIYHLLCKGETELVSSELEKLGVLSQDEIKLLPKLLKLLVEQHQQQFKIESNAHQNESAKTDEKIASPPASEPSNKGDEILAADSETRQQLLRTYIGQILAKVVGISPAALNWQKRLSELGFDSLMAADLRKTIDSNLKVAVPVEYLAELNIEQFLTQILYLIEQKFPKEHLQKANSTIDEQKSSINPVKKVVDEAQKWFKVSPRNSQPQFRLFCFPHAGASSYIFNSWPEKFASKIEVCPIQLPGRGNRVKEPAFTKIKPLVQTFAPLLKPYLDVPFAFFGHSMGALLSFELARELRRQNYPNPDYLFVGGYRAPHIPDLNLPIYKLPEPKFIQAISGYGGIPENMLQDPFFLQTFLPTFRADFELLDTYFHTKEEPLESPIYIFGGLEDHTVGIKELSGWEEQTKANFKLKMFNGDHFFLRGVEDEIINIIEETIFCTIN
>emb|AFV96143.1 BGC0001064, ---, Type III polyketide synthase
MTYIVSTSTAFPENYYPQTVLAAALRRFFTVMELDFDLEQIDRFFTNVKIDGRYFALPLDSLLDPPTWGVSISRGLENSLNLAETAITKLLEKTNVQPQDISLLASVSMTPAIPSLDGRLMNRIPFSSTLKRLPMNGVGCMGGAFGISRVADYLKAHPKEAAILFAVEISSALWQGSLQANLTSLIRRLPENPSLYSEIIMDIITAALFADGCGAVLMVGKEHPLAKSGLPQVIDNRSFLVPNTVELMGLDVVDNGFRNILRPEVSDALKQGLRPLINGLLADNNIESENLYRWIVHPGGPKVIDTVEAEFGLDSQTLQLSRDTLAEVGNISSATVLYMLDKVLSEEQSPPDSYGLIVAMGPGLAQEAILLKW
>emb|AFV96144.1 BGC0001064, ---, Phospholipid methyltransferase
MLTRYIFIGIIFVVFLQRMFELRISRNNEAYMLAQGAKKHSDNLLGAVKVLQISWVIASISEIWYFNRPFSFALAAVALSLTIAGQVLRYLSMQALGKRWTLSIITLPDMPVVDKGIYLYLRHPNWLGVILEIAALPLIHGAYLSAIIFSLANVFLMSKRIQTEEEALVKNSNYTSVFSNRPRFIPKIPLTYQATSGGE
>emb|AFV96145.1 BGC0001064, ---, Hemolysin-type calcium-binding region
MSDVLPDQLQTYIRTVLQFSGRPEGANLLTGPNTEIEFFSQDPNKNFPNIFAKYSNVLTVSSDPNFITSEDEEVKIIWGRHGSDSLIGFDPGADLVGKRRIDIFLGDFIDEQFNPIPGALNAGKSWSDRFILGDWQKPYYFEDDETLGLNQSAMILDFNPNEDVIQLHGDRQDYELVNISLGTAIFWREKKGYDLIGVLGGVSDLSLKGDYFEFKGNTAPKTVLKTAEHIGTAANDYIFSSTVDAKGNFYVGGGTGGSLGGRNIGARDAWLAKYDSNGNQRWSRQFGSTGTESLWGMASDGSNIYVAGNTTGQLENNTVKGGNDAYLAKYDSDGNQVWIKQNGTYTLEESYKITVDSSGNIYTAGHTFGSLGGPNQNLEQGEVFELPSTDGYVAKFDSNGNQLWVAQFGTITLDDNWGVAADNNGNVFAGGNTKGSFGAKNTGTAGEYDAWLVKLNKDGQTDWVRQFGTPNYDFMWDIETDSLGDIYATGWTLGDLGGKNAGSYDVWLAKYNTNGNQLWIKQFGTSEDDAPFLDGIDIDANDNIFLTGNTNGNLGGANAGSYDAWAAKFDKDGNQLWLKQFGTPDYDTATTVTAVNFGKLYVSGITEGSLGTTNAGSYDSWALKLDADNGEIQDFNSSTNTFGQTGFLNLG
>emb|AFV96146.1 BGC0001064, ---, Choline dehydrogenase-like flavoprotein
MKIQAKYCVIGTGAGGGIVAYKLAQSGQDVVVLNTGKLPEQNIFENELTAEQKYNFGIGKNITFPIKDQADFSEELYADVPDKSTTKIPPEVFLHFQIQHINGLQNLWNGICLRYSQEDFANRHNHNGNCQWQVSYEEMADHYSAVEKLAFVVGSQDGLSQFPDGDFMPPKQLRDIDELFLSSNKYLEHPELVFFNNRKAIDLREYSIQKCVSCGRCFSGCRSGSVYRFSTHLYPQIKQLKNFRLFEYARVIKVASEPGQKAKVMALDERNHTAVEVYADVVIISAGAIESARLLLNSFSIQYAGMDQVGKYLQDVPSVGLGTSLMKTWFKPVSANRGYGDHVLVGGKLKAKDTKFPFVAQFWSDFMKDPIYLNDINFLPRPLKKIVAKQIYRSTAALILWGPSVPRKENRLELSNDLDRYGQRQLNVLYQRDPLELVFNQQLEKLGRKLLRNASGFVASRFASRPGKGIHYSGTCRMGATPDQGVVDKNLKFYGADNIYICDGGVIPQLSEKHPTLTIMALAHRLGEHLIRKYS
