# Supplementary material for: Assessing in silico the recruitment and functional spectrum of bacterial enzymes from secondary metabolism
Source: BMC Evol Biol. 2017 Jan 26;17:36. doi: 10.1186/s12862-017-0886-2 (PMC5270213; doi:10.1186/s12862-017-0886-2)
Supplement: Additional file 5: — 1005 multiple Fasta files (one per BGC that comprises enzymes) containing the sequences of the data set enzymes SM*. The BGC are named according to MIBiG nomenclature. (ZIP 6333 kb) [file 12862_2017_886_MOESM5_ESM.zip › BGC1066.fa]

>emb|CAQ52612.1 BGC0001066, ken11, Transcriptional regulator
MGAQGELSTDAVDDLDAGGPEGFRSGDPEQDMEACREVHEILGLVGDRWSLPVMGQLLDRPLRFGELQRATRGISQRMLTFTLRRLERDGLISRTVHPSVPPRVEYALTPLGAALLRPAAELGRWAFTHRHEIQTNQRDYDERCGG
>emb|CAQ52613.1 BGC0001066, ken10, PQQ-dependent enzyme
MSPVVPRRRWARLRAAALACVAVVVAATVTVAPAPAADTAGASRGGDWPSFQKDLAGSRYNGAERSITPHTVGGLRLKWSFAFPYVSGAVPQGQPAVVGGSVYVGGPDGRLYALDARGGRTLWTFSLASAAPDAAKAVVRNSPVVSGGRIVFGDTQGRLYAVRRSTGELLWTTRLDSHPSAMLTGSPVVHRGKVFIGVSSGENVGGTDYACCTFRGHIDALDVTDGSLAWRHYTVPEPRPAGTWPSGAKRYEPSGGSVWSSPTVDPRTGTVYVGTGQNYTGTEGETDSVLALDTGTGAVRWTRQMTHPDTWRLLCNQPNTPPEYCPGNADGTALDYDLGAHPNLFTVDGRPLVGIGQKSGVYHVLDARTGEIVWQRRLSVPRPGDMGLSGIQWGAAYDGRRLYVATNRAEPGTLFALDPASGELLWESPNPADGCTTGGAAAHPDVCFPALVSAVSATPGLVYEGSTDGKVRAYRADNGKVVWQYDTLRDFDGVNGLPGRGGAVSGNGGGVVVADGTLFVRPGHWPVYPDSRERGLVLLAFGR
>emb|CAQ52614.1 BGC0001066, ken9, Methyl transferase
MDLAPDVRTALDAYLGGRPPRADGTAFRRLAGTVWEAGTALPGSAAAVPALIAAFETAGPAHRPHLAVLLGLLAETGTGTGTGRGRGRGSDTELTHEAVRRGLPVFLPALRRSGGDGAATATLLYLLGHFPADRAAVLDAAAGLPLDTGDLARLERLLAPPDPADPALGRVWPSPAAWELSAEERELDRAWVKGLPAGQVTALWENDTRSLLSYAGAKALWAAEHGWDGYRAEPGPALPVAPEEERRAAHRTLPSAAKASALRCPTCREELAFGPEGARCTGCGAAHPWSGTALDLSCGVGDKTAAMIRNVPLRYDNALRPAFLRLMGENWAGAVSVADEDRYLAERVRPADEDAPVLDLAAGTGRWTSVLAGVVGRDRVIALDLSGAMLERLSSSLPRLTTIRAGALALPFADASLSAVNCWNALQAVPDAAAAVAEVGRCLRPGGTFTLLTFRPAADPLYRYFQTHTQGVIVFEPDALRGMLEEAGMAVRDLSGPGSFLFATAVREGTAVRENRGAR
>emb|CAQ52615.1 BGC0001066, ken7, Enoyl-CoA hydratase/isomerase
MTPRVRYEKEGRVARVTLDRPEVLNAMDLRTHEELAEIWDAVEADDDVWVVVLTGAGDRAFSVGQDLKELVARTEAGTAEPSTFGSRGKPGWPRLTERFAFPKPVVARVNGYALGGGFELALACDLVIAAEHAEFGLPEARLGLVAGAGGVFRLTRQLPYRTALGHLMTGRRLAAVRAHELGLVNEVVPAGRLDAAVDGWVEDLLRCAPLAVRAVKEAAAVSYGLPLDQAFDTRYVWEERRMHSADALEGPRSFVDKRPPRWQAR
>emb|CAQ52616.1 BGC0001066, ken6, Benzaldehyde dehydrogenase
MTRLVDTAAAHGKVFGGGWYAPSGGVLEVVEPATGQRLAVTGRAGAADVRAAVRAAAEAQPAWAGTAPADRARVLRRAARLLEEATEDVVAWLVREGGAVRAKARAEAGSVVDELWAAAALPVRPYGQLLPDGPDRHSVARRVPLGVVGVISPWNFPLLLGMRAVAPALALGNAVVLKPDPRTPVSGGHVVAALFERAGLPAGVLHVLPGDAEPGRALVTDADVAMIAFTGSSAVGRAVGEAAGRGLKRMSLELGGNNAYVVLDDADLEAAASSGAWASFFHQGQVCMTAGRHIVLASVADEYVDRLAAHAEKLTVGDPWTQDVHLGPLIDEAQLARVRSIVGESVAAGARIRCGGDADGLFHRPTVLTGVRADMPAFTEEIFGPVAPVIVVADEEEAVAVANRTAYGLSAAVQTGSAERGLALAGRLRTGIVHVNDQTVDDNAHVPFGGRGLSGNGSRHGAEQSWDEFTQWQWLTVRSGALPAPWDRP
>emb|CAQ52617.1 BGC0001066, ken5, Benzoylformate decarboxylase
MTPVEALLAVLREEGVDRVFGNPGTTELPFLDALVDAEDIAYVLGVQEASVVAMADGYARATGRPAFVSLHAAGGLANGLVGLLNASRSRTPLVVTAGQQDRRHLVQDPMLSGDLVGLARAAVKHTFDVQHAHDLPVLLRRAFRLAVQPPAGPVFLSVPMDLLAESGPVEVPRVSAPVAPGVAAGVVEAARLLASAERPAVVAGDGVGRDGAVAELVAVAEELGAVVWHQPMNDWLDFPTAHPLYAGVPAPVNASVREALTGHDVVLIVGCHAFTPHHYSAGPAIPEGTRVVQLDTDQAELGRTFPVDVGLVGAIGPSLRALAERLREPDTGPEALARAAADRTRDITARIADRRRSVDEEARAAYGPAPFDPLAAVHAVAAGLPEEAVLVEEAITSGVLLRRVLRQARPGSFVHTVGGGLGSGIGAATGTALGAGGRPVVAVLGDGCALFGLQGLWSAARYGVPVTFLVMNNGEYRTLKETLDAWDSRASRAGTYPGLELFDGRGDFTRAAEFFGVPAVRAATLAELTETVAKAATREGPLLVDVPVNGHADRASAGKAGRR
>emb|CAQ52618.1 BGC0001066, ken4, Dioxygenase
MTTADPVRTGAPERTPAALPDPPVPTGDFRADSAALTGFAERGEEVLAGLGPKPDRSPEQQARADAVHRSCRWLRARFMAAHATGLYDELTVGRTVPLRIGELAEAAADRVPGLVPDKAQLAAEAAGPQAHKEGREIDQAIFFRAVLSRPGPGAHLLESMRRPTARALSLLPEFRRQGSVDLGAVRVARREGVAYVTLANTHCLNAEDNGLTVDLETAVDLALLDDDVRVGALRGAEMTHPRYAGRRVFSAGINLKHLHQGLISYVDFLLGRELGYISKLVRGLVPEDGPAAWPNLSVQKPWAAGVDAFAIGGGMQLLLVLDRVVAGADAWFSLPAAQEGIVPGAGNLRLTRITGARTARRVLLGGQRLRASSAEGLLICDEVVEPQDVGAALERGAAELAADAVVGNRRMLHVAEEPEEAFRGYMAEFAFTQGLRLYSEDVLAKVGRSWSGTDGVRG
>emb|CAQ52619.1 BGC0001066, ken3, Enoyl-CoA hydratase/isomerase
MSSVDSVAAPAHRPGVHLEVPGSRPLTPELVAAVQEVCDRAEELGDEPVVVHLGGGPDDGTPPATDGVAVHLVNKWERALRRLERLETATVAVVSGDCSGPAVEVLLSCDYRIAGPDLRLTLPFWAGEPWPGMLVYRLANQLGVARARSLVLFGTALSAQRAAEVGLVDEVTETVAAVTAERLARARDFAGTELAIRRRLLLDAAATSFEDALGTHLAACDRALRRSDRTAVREAPAR
>emb|CAQ52620.1 BGC0001066, ken2, Type III polyketide synthase
MDDLPLLPNSPRLIGVGTAVPSESYSQREILDIFAIDDPRVRSVFLNSAIERRFLRLPPEREDGGGRHMESQGELLRKHRESGVDMGARALQECLKNTGATLDDVRHLCCVTSTGFLTPGFSAMLIKELGLNPSTSRLDVVGMGCNAGLNGLNSVVGWAAAHPGELALMVCVEACSAAYVFDGTMRTSVVNSLFGDGSAAVAVVAGEPWGEDAGKAEGSRGPEVLKFASCIIPEAIGAMRYDWDDDQNKFSFFLDRDVPYVVGAHAEEVVGRLLAGTSLRRSDIEHWVVHSGGKKVIDSVMVNLGLTRHDVRHTTGVLRDYGNLSSGSFLFSYERLLDSGVVRRGDYGVFMTMGPGSTIETALLRY
>emb|CAQ52621.1 BGC0001066, ken1, Type II thioesterase
MTDADEWIIRFSPEPRAPVRLVCFPHAGGSASFFFPLAGALAPDAEVLAVQYPGRQNRRHEPCVDDVHALADAVAQALGARSDGRPFALFGHSMGSLVAFETARRLQTRGAAPSVLFASGRPAPSCLRADTVHLRDDQGILEEIRAVGGTDARILDDPELLSFALPALRADYRAVETYRAVEGAAVACPVTVLTGDHDPRVSVAEAEGWAVHTTGGFSMRVFPGGHFYLAERAREVAEAIRTTLRGTPGAEPDLTRPSITVQRTPAGNGGEPRSDGFLTRSGN
>emb|CAQ52622.1 BGC0001066, ken12, Type I polyketide synthase, modules 4-5
MQRTRLRVRELEADENEPVAIVGMSCRLPGGVTSPEELWALVADGRDAVTGFPADRGWNTEELYDPDPDAPGKTYVRGGGFLHDAAGFDAGFFGISPREALAMDPQQRLLLETSWEAMENAGISPASLRGSRTGVFVGIGGPDYASLLADAAPELEGYLITGNAASVASGRISYTFGLEGPALTVDTACSSSLVALHLAAQSLRNGECTVALVGGAMVLATPEGMTTFSRQRGLAADGRCKAFGEDADGFGMGEGVGMLLVERLSDARRNGHRVLAVVRGSAVNQDGASSGLTAPNGPSQVRVIRQALADARLEPGDIDAVEAHGTGTALGDPIEAQALLDVYGPGRPADRPLWLGSLKSNIGHAQAAAGVAGVIKMVMALRHGVLPRTLHVESPSSRVDWSAGAVELLTDERAWPAVEGRVRRAGVSSFGVSGTNAHVIVEQAPGELERRVPEGVGVVPLVVSGRSEAALDEQLARLEVFLREGEGRLVLPDVGVTLAAGRDVFAHRAVVLGESRVRGVAGTRAPKGVWVFPGQGSQWVGMAVELAGSLPAFGDELRACGEALSPFVDWELMDVLGDVGALERVDVVQPVLWAVMVSLAAAWRSFGVVPAAVVGHSQGEIAAATVAGVLSREDGARVVALRARAIAAGLAGRGGMASVALPADEVRALIAGRAGVEVAAVNGPAQTVVSGDDVAGLVAECEARGVWARVIPVDYASHCAHVEEIEAELAELLADVRPRPAEIAMFSTVDGGWVEGPELDGGYWYRNLRRPVGFHAAVMALAGEGFSAFTEISAHPVLVSALSDAVPDGIVSGSLRRDDGGLGRFYTALAEVYVAGVPVDWTPAFGPDARPVADLPTYAFQHESYWLDVPVARADVVAAGLVSAEHPLLGAVVELAGDGGLVLTGRLSLKEQPWLADHTVQGAVLLPGTTFVELALHAADRAGCGHVEELTLEAPLLVPEGRAVQVQVAVGAPDAEADGARRQVTVHSRPVDDGTDDETPWTRHASGVLAPAEEQQAPGAESTSWPPAGAVPVDLEGFYPGLAEAGLEYGPAFQGLRAAWRHGDDVYAEVALPDEQREQADRFGIHPALLDAALHTGLVGGTDDEVRLPFAWTGVALHAVGATALRVHLRPVGVGEVSLTVADATGAVVATVESLISRPVSARLDTGAGAALPDGLFEVGWTEVKAAPDARGTITFLGEDTLGIAHGLRAAGTEVSYAQDLAGLFDRAEATGTAPSTVVVTCAAEDAPGPETVRAAAARALELLRQWLADERFDSVRLLFLTRGAVSARTGEDVTDLVHAPLWGLLRSAQSEHPGRFALVDVDGASIAVGALRLALALDEPQLALRHGTPYVPRLARAAGAGLRVPEVAAWRLDVTEPGTLENLALLPAPDAQAPLGEGQIRVAVRATGLNFRDVLISLGMYPDKATPGGEAAGVVTEVGPGVTGIVPGDRVMGLMPGGFGPLVTVDHRLVVPVPEGWSFTRAASVPVVFLTAFYALRDVAGVVRGERVLVHAAAGGVGMAAVQLARHWGLEVFATAHPSKWPVVVASGVAGERVASSRELGFEERFAGGVDVVVNSLAREFVDASLGLLGEGGRFVEMGKTDIRDPEEVAGRYPGVRYRAFDLVEASAERVGEMLREIVRLFEAGVLEPLPVLAWDVRRAPEAFRYLSQARHVGKVVLTVPAPVDPEGTVLITGGTGTLGALVARHVVTSWRARRLILLSRRGADAPGAAELVTELAGLGVHAEVAACDAADRDALAGVLDGIDPAHPLTAVVHTAGVLDDATVERLTPAAFDTVLRPKADAAWNLHELTRGHDLAEFVVYSAASGILGGPGQGNYAAANAFLDALAAHRRAAGLPAASLSWGLWAESSGMTGHLSAGDLERMSRGGIKPLAGDHALRLFDAGLASGAAHLVPVRLDLETLGARARDGGVPAILRNLVRTPPRRAAAAGQADASPSGLQRVLALEATERLRALTDLVRQHAAAVLGHQSADEVASDRPFREAGFDSLTAVELRNRLTTATGLRLPATLVFDHPTPQVLAEHLVTTLAGPAGGAASTARTARTASPAAVTADEPIAIVGMGCRLPGGVTTPEELWRLVVEGGDAIAGFPADRGWDLGASAQGGDPTYTRRGGFLHDAAGFDAGFFGISPREALAMDPQQRLLLETSWEAFERAGIDPGSLRGSGTGVFVGASRQDYAGLQGADIPKELEGYLVTGNASSVASGRLSYTFGLEGPAVTVDTACSSSLVALHLAATALRQGECDLALAGGATVMATPGVFGEFGRQGGLAADGRCKAFGDGADGFGMGEGVGMLLVERLSDARRNGHRVLAVVRGSAVNQDGASNGLTAPNGPSQERVIRQALANARLASGDVDVVEAHGTGTRLGDPIEAQALLATYGQDRAGGEPLWLGSLKSNIGHAQAAAGVAGVIKMVMALRNEVLPRTLHAEVPSSRVEWSSGAVELLTEERAWAAAEGRVRRAGVSSFGVSGTNAHVIVEQAPGEPEEAADPEETTGPVPLVLSGRTEAALRAQAGRLSTFLAERRATGPVGLADLGMTLAVTRSSFDHRAVVLATGRDDLLRTLDACATGAPDVNGVVTGTGETAPRGVWVFPGQGSQWVGMAVELAGSLPAFGDELRACGEALSPFVDWELSEVLRDVGALERVDVVQPVLWAVMVSLAAAWRSFGVVPAAVVGHSQGEIAAATVAGVLSREDGARVVALRARAIAGGLAGRGGMASVALPADEVRALIADRAGLEVAAVNGPAQTVVSGDGVPEFVDECRGLGVWARVIPVDYASHCAHVEEIEEELAELLADVRPRPAEIAMFSTVDGGWVEGPELDGGYWYRNLRRPVGFHSAVTALAGEGFSAFTEISAHPVLVSALSDAVPDGIVSGSLRRDDGGLDRFYTALAEVYVAGVPVDWTPAFGPDARPVADLPTYAFQHESYWLLPSPAAPGDASGLGLGATGHPLLGAAMRHAASGEILLTGSLSLGAQPWLADHAVQGTVLLPGTAFVEMALRAADEAGCAEVEELVLEAPLVLPEQGPAVRVQVVVGAPDGEERRTVAIHSSSAAATGAGASDDVWVRHAAGILVTRGDAGSGPVAGAVPAAEDRLTAWPPPGAEPVGVQGLYERLADGGFVYGPAFRGLKAAWRDGADLYAEVALPREQREAGGRFGLHPALLDAALHTGALAAVEEGEGRLPFSWSGVTLQAAGATTLRVRLSPTGSGGVTLTAYDVGGHPVASVGALVSRPVVAEQLRAAARRDAGDHLFHLAWTEQNSLSGQAGSQEQGRVALVGADRFDLFPPAGGRPDRGTEREVARYDDLAAVAADPGGVPGTVLVQCAADVVVTDSASAAEGVRAATVQAMELVQAWLADERFATARLVLVTRGAVAVRPGEDVADLVQAPVWGLVRSAQTEHPGRFLLLDVQEADGGHGTGALLRAVLGAGDEPQVALRGDTAYVPRLVRAPSVRETGEPPSADAESPATATALDPAGTVLVTGGVGGLGAVVARHLAAERGVRHLLLVGRRGEATPGAAELVAELTALGARTEVVACDVTDRTALAEVVAAIPAEHPLVGVVHAAGTLDDGLVTGLTAERLDAVLRPKIDAALHLHELTAADPDVTLFALFSSAAGVLGAAGQANYAAGNVFLDALAAHRTAHALPATSLAWGLWEESSAMTSGLGTADRRRMARGGLLPLSTEDGLALFDTGTRPDAPAAVVPVRLDTAAVRAGQADGGHVPAVLRTLVPPPVRRTAQSGAADPAAGTDPAQERTALLRRLSGMSATERVNTLLRLVRTKAAAVLGHDTVDAIAPNRGFLQSGFDSLTAVELRNRLTAATGLRPAATLIFDHPTPTRLAEHLAENLALDPAAAPGNTSADGAGSGSGTGTGALSGSPLDAGALLTELDRLEAAAGEVALDRDTHAQVVERMRKLAVLWSAVPAPRDGAAAEEEGSVAVRELEAASADEIFDFIKREFGKS
>emb|CAQ52623.1 BGC0001066, ken13, Type I polyketide synthase, module 6
MSTNEKKLLEHLRWVTTELHETRGQLQRVRNEAHEPVAIIGMACRYPGGVTSPEELWHLVSEGTDAVSGFPDDRGWPSDEDLFDADPDQAGKSYVRQGGFVRGAERFDASLFGISPREALAMDPQQRLLLETSWEAFERAGLAPDALRGSRTGVYAGVMYHDYAARLPEVPEELEGYIGNGSAGSVASGRVSYTFGLEGPAVTVDTACSSSLVALHLAATALRRGECDLALAGGVTVMFTPAVFVAFSRQRGLAADGRCKSFADAADGTGWGEGVGMLLLERLSDARRKGHRVLAVVRGSAVNQDGASSGLTAPNGPSQERVIRQALADARLTPGDVDAVEAHGTGTRLGDPIEAQALLATYGQDRAGGEPLWLGSLKSNIGHTQAAAGVAGVIKMVMALRHQALPPTLHVDAPSSQVDWSAGAVELLTDKRTWPAAEGRVRRAGVSSFGVSGTNAHVIVEEAPPEPEVAAPEAVAGPVPLLLSGKTEAALRAQAARLNTFLTEEHQENLAGLGHALATTRAALERRAVIVTDGSQAALTALAALAGGEQTPQTLEGIVRTSASETVWVFPGQGSQWVGMAVELAGSLPAFGDELRACGEALSPFVDWELSDVLGDVGALERVDVVQPVLWAVMVSLAAAWRSFGVVPAAVVGHSQGEIAAATVAGVLSREDGARVVALRARAIAAGLAGRGGMASVALPADEVRALIAGRAGVEVAAVNGPAQTVVSGDDVAGLVAECEARGVWARVIPVDYASHCAHVEEIEEELAGLLADVRPRPAEIAMFSTVDGGGWVEGPELDGGYWYRNLRRPVGFHAAVMALAGEGFSAFTEISAHPVLVSALSDAVSDGVVSGSLRRDDGGLDRFYAALAEVYVAGVPVDWTPAFGPDARVVADLPTYAFQHESYWLDVPVARADVVAAGLVSAEHPLLGAVVELAGDGGLVLTGRLSLKEQPWLADHAVQGTVLLSGTAFLEMLLHAGERAGCEVVEELTLETPLVLPAGDGVQLQLLVEAAGEGGRRGVSVFARVGEGVPWVRHAVGVVVPDGSDGSGGGVAGLEVWPPEGAVRLVTEGLYEGLAEGGYGYGPAFRGLRAAWRRGGDLFAEVVLPGESASGEFLVHPALLDAALHVMGVDASDAGDAGGVQLPFSWNDVRVHATGATTLRVHLTRTAPDTLSLVAADGTGLPVLSVSELVVRSADAGQLAALSGGRDTTDDALHRLAWSPQPSPLAPRGPEGRITLVGPDRFGLAEAGLSIDLHEDIESLLSATGTPAASAVPDTVVVSVTSEEAHTAQEHAASTRPDAAAHRTAHRTLETLRAFLTDDRLDGTRLVLLTRRAVAVEDGAGSKDLDLAGATVWGLGRSAQSEHPGRVLLVDLDGEPGSADAVPAAIATGEPQVAIRAGVAYTPRLEPARSSAALPVPPATPAWSLDINSGSSLGDLRIVACPEVLEPLTEGRIRVSVRATGLNFRDVLLALDVVPSSNLPFGGEGAGVVTEVGPGVTDLVPGDRVMGFMEGSYGGPVAVVDRRLVAKIPEGWSFTRAASVPVVFLTAFYALRDVAGVVRGERVLVHAAAGGVGMAAVQLARHWGLEVFATAHPSKWPVVVASGVAGERVASSRELGFEERFAGGVDVVVNSLAREFVDASLGLLGEGGRFVEMGKTDIRDPEEVAGRYPGVRYRAFDLVTDAGLDRVQAMLRELVSLFEAGVLEPLPVLAWDVRRAPEAFRYLSQARHVGKVVLTVPAPVDPEGTVLITGGTGTLGALVARHVVTEWGVRHLLLLSRRGADAPGAAELVAELGALGAQVGVGVCDAADREALAGVLEGVDPAHPLTAVVHTAGVLDDATIEHLSPARLDTVLRPKADGAWNLHELTRHLDLSAFVLFSSAAGILGGPGQGNYAAANAFLDALAAHRRAAGLPATSLAWGLWAERSGMTGHLSDGDLERMARGGIEPLTTDRALALLDAATASEASLLLPLAIDPVALSTHADDGNAVPPLLRGYVRPRKRRAVAQGRPGAGGTTADGGDALKQRLGGLPAPDQERLLVDLVRGHASAVLGHATPDTVDPNRAFKELGFDSLTAVELRNRLTTVTGLRLPATVVFNHPTPTALAQKLRAELLPEPGDGGTASGATAPGFADLGTDTDTDIYTGSDPDPEPDADFDAMDVARLVERALGGTQS
>emb|CAQ52624.1 BGC0001066, ken14, Type I polyketide synthase, modules 7-8
MGDSNAQVVEALRASLKENERLRQQQRRLAAAATEPIAIVAMSCRLPGGITSPEELWDLVSSGGDAMSGFPTDRGWDLDNLFDADPDTPGTSYVREGGFVHGLSGFDAAFFGISPREAVAMDPQQRLLLEGAWEAFEHAGLRPETLRGSKTGVFVGAGGADYASLLSGAGEDVEGYVVTSSAGSVASGRLSYTFGLEGPAITVDTACSSSLVALHLAAQSLRQRECDLALVGGVAVMATPGGFVEFSRQRGMAADGRCKAFADAADGTGWGEGVGVLLVERLSDARRNGHRVLAVVRGSAVNQDGASNGLTAPNGPSQERVIRQALADARLEAADVDAVEAHGTGTVLGDPIEAEALLATYGRGRSADRPLWLGSLKSNIGHAQAAAGVAGVIKTVLALRHQLLPRTLHVDAPTRKVDWSAGQVELLTEERSWPRTGQRVRRAGVSSFGVSGTNAHVILEEAPDAEQPREAVTPARLPLPFILSAKTPAALRDQAARLGDFLTTHPGTSLTDVGFTLATGRTAFGHRAVLLGIAGEDTHRALSALRADEDLPGIVTGSGATATPPRGVWVFPGQGSQWVGMAVELAGSLPAFGDELRACGEALRPFVDWELSEVLGDVGALERVDVVQPVLWAVMVSLAAAWRSFGVTPAAVVGHSQGEIAAATVAGVLSRDDGARVVALRARAIAAGLAGRGGMASVALPADEVRALITDRAGLEIAAVNGPAQTVVSGDDVAGLVAECEARGVWAKVIPVDYASHCAHVEEIEAELADLLADVRPQPAQTAMFSTVDGGWVEGPELDGGYWYRNLRRPVGFHTAVMALAGEGFSAFTEISAHPVLVSALSDAVPDGIVSGSLRRDDGGLDRFYAALAEVYVAGVPVDWTPAFGPDARPVADLPTYAFQHESYWLDTAPSRADVSTAGLVATEHAFLRAAVSQAASGEELLTGRLSLKEHPWLADHAVQGTALLPGTAFVELALYAAQYVGLDAVEDLTLEAPLLLTEGETVDVQVAVGPVDEGGRRGVSVFARVGEGVPWVRHAVGVVVPDGSGGEVAGLEVWPPEGAVRLVTEGLYEGLAEGGYGYGPAFRGLRAAWRRGGDLFAEVVLPGESASGEFLVHPALLDAALHVMGVEVGEAGDAGAGGVQLPFSWNDVRVHATGATTLRVHLTRTAPDAPLAILVADAAGRAVLTVGALATRPLAEGGLSRQDAEGRLRDALFRVDWTETPASGTAPDRVGLLGPDAFGLTDALRGTGTEVVPYADMTAVREAAGADGLPENVLCAVLPPQGGAPVQATYDSTRRVLALAQEWLTDELPPEARLVVVTADGVTEPPDSRADDRALADAAVRALLRTAQSEQPGRVALVDLGRDWSAPVLAGALGHADEPELAVCAERLFTRRLARAAGAGLRVPEVAAWRLDVTEPGTLENLALLPAPDAQAPLGEGQIRVAVRATGLNFRDVLITLGMYPGTARLGSEGAGVVTEVGPGVPDLAPGDRVMGLFSGGFGPYAVADRHTVVRVPEGWSFTRAASVPVVFLTAFYALRDVAGVVRGERVLVHAAAGGVGMAAVQLARHWGLEVFATAHPSKWPVVVASGVAGERVASSRELGFEERFAGGVDVVVNSLAREFVDASLGLLGEGGRFVEMGKTDIRDPEEVAGRYPGVRYRAFDLYEAGPERLQQILQELVSLFEAGVLEPLPVLAWDVRRAPEAFRYLSQARHVGKVVLTVPAPVDPEGTVLITGGTGTLGALVARHVVTEWGVRHLLLLSRRGAEAPGAAELVAELGALGAQVGVGVCDAADREALAGVLEGVDPAHPLTAVVHTAGVLDDATIEHLSPARLDTVLRPKADAAWNLHELTRHLDLSAFVLFSSVASTFGNRGQGNYAAANAFLDALAAHRRAAGLPATSLAWGLWAERSGMTGHLDAVDLRRMAQGGVRPLSSDEGLALLDAGARAADAALVPVRLDLAALAAQGRDGTLPPLLRGLVRTPSKRTVRAAAGGTGGAEGGLAERLAGLAAADAERSLLDLVRTHVAAVLGHASADDVEALRTFKEAGFDSLTAVELRNRLTTATGLRLPATLVFDHPTPQALADHLVARLLEQRGETVTTQPPAPVAAAPSSDDPVVIVAASCRFPGGVGSPEDLWDLVADGRHGISDFPADRGWDIDALYDADPGRRGRTYTRSGGFLGEVAEFDPSLFGISPREALAMDPQQRLLLETSWEAFERAGIDPGSLRGSGTGVFVGASGADYVSLGAGAPEEVEGYLGIGSAGSVASGRLSYTFGLEGPAVTVDTACSSALVALHLAAQSLRQGECDLALAAGVTVMATPSLFVEFSRQRGLSPDGQCKAFADAADGAGFAEGAGTLLLERLSDARRNGHRVLAVVRGSAVNQDGASNGLTAPNGPSQERVIRQALANARLTPGDVDVVEAHGTGTRLGDPIEAQALLATYGQDRAGGEPLWLGSVKSNIGHTQAAAGAAGVIKMVMALQHEALPRTLHVDAPTSHVDWSAGAVELLTEGRDWPRTEHRVRRVGVSSFGISGTNAHVVLEEAPVLRSVASEAPEAKGEETGVPAPWILSAATEEAVRAQARRLHDHLAARPDLTARDVGYALARHRARLEHTAVVVGHGREQLLAACADLASGTYTAAATLVRPGQPQGGTAFLFTGQGSQRPGMGGELHAAFPVFADALDETCAHLDPHLDRPLRDLMFAGPGSDEAAAALLDRTEYTQPALFAFEVALYRQFTAWGVRPDFLIGHSVGELAAAHVAGVLPLADAAALIAARGRLMGALPPGGAMLSVRAGETEVAELVAQEDESGQRLGIAAVNGPAATVVSGDEDAVLRLAETARGRGWKTARLRVSHAFHSPHMDAVLDDFRQVASGLSYAEPTIPVVSNLTGEPVGRGEMSGPGYWVRHAREAVRFHDGVRRLHRAGVRRFVEIGPDAVLSTMAQESVGGEAPRRDRRAFLPVQRRTRGEAASLVSAVAQVHAWHGSVDWAAVLPAARAAELPTYAFQRQRYWLDPAPAGAVPGHALGPIAGAAARTAVAGVDGPPGASHAPDRGARLLGLPAAERPAAVLALVRDSAAGILGHPSADAVDPDRELLELGFDSLTAVELRDHLASATGTDLPTTLLFDHPTCADIAEHLLTRLSADGATGPADSGIADLYWSANDAGHYEAATGLLRAVAALRPAFDEDTADRHAPRPLRLARGDARPALVCLPSFSPASGPHEYARFAAALRGDREVWALPEPGFLDGQALPADVDALVAAHAHALATDGPGTAPVLVGRSAAGWIAHALAARLEAEGRPAAALVLLDTYSPDALARRDWVRTAMTRATSGRESALVLRNETRLAATGGYDRIFTGWAPGPLRTPTLLVRAADPFSTELLGLAEEFGDWTAAWEPSHDAVTVPGTHFTILEERSADTAGAVEDWLSTTARTASATPATPVTPANPATSRKDKS
>emb|CAQ52625.1 BGC0001066, ken15, FAD-dependent monooxygenase
MKTVVVGAGIGGLAAALGLIRSGAQVEVYERGDRLRTGGNGVILWPGATGILSELGVDTKEFGKPMHRGELLTQDGTLLVWTDMRQVGEAYGHDTLLVPRGGVVERLGAALPEGTVRFGSHCTGVRPVPSGGALVSFADGSEVHADVVIGADGFRSALRRTLHPGSVARYTGVATWHGITPPPPGPLTALADSHTVRTYFGRLGIFVVHSVGDGLLHWAFEGPWRPPTADDGTAEAPRTPQIPLLRRWFGDWDPAAAAVLDAVDEDDVHVFPHALHDVLRQWGRGPLTLMGDAAHAIPPRAGMGANQALEDAWVLSHALTDGRHDPEAALRGYEAARVRRVRRVAGSARWMSRSNNMLLMLRLIRRAVPMNKLTHANVRGSSNYLNGHRFTPAGP
>emb|CAQ52626.1 BGC0001066, ken16, Type I polyketide synthase, loading module and modules 1-3
MLRSELIRPLPELLADRAAQHGAKVAYRDAHRAVTYAELNDRTRRLAGHLAGRRSAGERAVLLMGNRVEVVEGYLAITRAALVGVPVNPQSSDAELAHLLSDSGARTVLTDRLRLDQVRRVAASLGLDLLTVVTETEREREPGGDPGGSVASFEDWATHEPDTAARDDLDLDAVAWQLYTSGTTGSPKGVLSTQRSCLWSVAASYAPVLGLSEDDEVLWPLPLHHSLAHVLCVLGVTATGATAHLMSAFSAEEVSAALADHPYTMLVGVPTMYHYLLHHGPATDALARATPRVGLCTGAVASAALVDEVERTLGLPLVDSYGSTETCGAITMTRPGEQRPAGTCGRAVPGLSLRLVDPDSGRDTEAGAEGEVWVKGPNLMNGYHGLPEVTAATVRDGWYRTGDLGRLDDNGYLTITGRLKDLIIRAGENIHPAEIEDILRQALDGTGTAVDIAVAGEPDEILGEVPVAYFAAPPGTPVPTDRLLAACREKLAHFKVPERLYATPVIPRTGSGKVMRHALRERPARLLAVRTAQHPALRHVTWREQPLPATASVSDPAARPLAVLGDDDLGLSGQGIAVHADLDALRTALDAGAPLPGTVLVPCLTDAVDGTDFAGAVATAAERAAHLTRAWLAEPRFAPARLVFVTRRVVFAGPDEDVSGLVPALTWGVVRTAMAAHPGRLGLLDLDDDQPDPDVLAAFAASGTPQAALRGGIPRVPELVPGPGADTPRTERDWTGGTLLLVGPAADRAGALARHLVGAYSARDLLLAEAGPGAEELASELAAQGASVTVTTASPADPQALAEALAALPDDRPLKAVFHVADLPDGRVEGPLTLHVLTRTLPLTAFVVFTSPPADITDPGDPDAPRHAAAQAFLDVLAQHRRAQGGHGLSLVWEHAADAALPGRTALDQLDAALAQDAALTVALHGDDPARHLGTPAPSGTAEPGTPALDLSDAGHAERLRLLTDLVRTETAAILGLPGPDTLDDDLPFKDLGLGSKAAVALHARLKAATGAAALPVTAAFDHPTPARLAEELHHLLTGTRRSAPDPARPDTGPAVSATDDPIAIVGMSCRLPGGIDSPEALWRLVADGRGAVGDFPTDRGWDLDHLFDADPDTPGTSYTRQGGFLHDAAGFDAGFFGISPREALAMDPQQRLLLETSWEAVERAGIDARTLRGSRTGVFAGVMFHDYATGDVRVPDGAEGYLGTGSAGSVASGRLSYTFGLEGPAITVDTACSSSLVALHLAAQSLRQGECDLALAGGVAVMSTPGVFVEFSRQRGLAADGRCKSFSDSADGTGWSEGVGVLLLERLSDARRNGHRVLAVVRGSAVNQDGASNGLTAPNGPSQERVIRQALAGAGLRPRDVDAVEAHGTGTVLGDPIEARALLATYGQDRHDDGQPLWLGSLKSNIGHAQAAAGVAGVIKMVMALRHGVLPRTLHVESPSSRVDWSAGAVELLTDERAWPAVEGRVRRAGVSSFGVSGTNAHVIVEQAPGEPERRVPEGVGVVPLVVSGRSEAALDEQLARLEVFLREGEGRLVLPDVGVTLAAGRDVFAHRAVVLGESRVRGVAGTRVPKGVWVFPGQGSQWVGMAVELAGSLPAFGDELRACGEALSPFVDWELSDVLGDVGALERVDVVQPVLWAVMVSLAAAWRSFGVTPAAVVGHSQGEIAAATVAGVLSREDGARVVALRARAIAAGLAGRGGMASVALPADEVRALIAGRAGVEVAAVNGPAQTVVSGDDVAGLVAECEARGVWARVIPVDYASHCVHVEEIEEELAELLADVRPRPAEIAMFSTVDGGGWVEGPELDGGYWYRNLRRPVGFHAAVMALAGEGFSAFTEISAHPVLVSALSDAVPDGVVSGSLRRDDGGLDRFYAALAEVYVAGVPVDWKPAFGPDARPVADLPTYAFQHESYWLLPSPAAPGDASGLGLDATHHPLLGAALTLADTDESVFTSTLGTRTHPWLADHVVLDSAILPGTAFVELALRAGEEAGCGRLEELTFLAPLRIPDRETVTLQVKLGAADSEGRRAVSVHSRDAEGTWVRHAAGFLEASGQPQPETAFTAATWPPRGAEPLPTEDFYDVLLARGFGYGPAFQGLTAAWRLGDEVYAEVALGEEEAAEAQSYGVHPALLDAALHGMAFLPGHADEAEPQGSGRLAFSWTGVRQYPVRTETLRVRLRGTGPDTMTLDAADTGGNPVLSAESVTVRPASAARKAVTDSLYRVRWRPVPSAPGAAREVSGSTWVMGDDGPGSEALAELLGAAVGPTADGPVPDVVVLAPTSPSADADPLSGARSALAEALTALSSWLTQERYDETRLLFVTRGAAGTATDGTAPDPAHAAVAGLLRTAQSEHPGRIVTLDRDDGPIPAEAVRVAVLDGDEPQLAVRDGALLTARLERADAGAGAGDGDVPPPAGIDPEGTVVVTGGTGGLGALVARHAVTGWGVRHVLLLGRRGADAPGAAELLAELTASGAEARALVCDVSVREDLAAALAGIDPAHPVTAIVHTAAVLDDTTVDNLTPERIDTVLRPKADAAWYLHELTRDLDVAAFVVFSSAATTFGAPGQGNYAAANAFLDALAAHRRAAGLPATSLAWGLWAEERGMGGRLTSTDLSRLAQNGTLPLSTTEGLGLLDTALTSEEAALVPVRLGLAAIGMSDAVPALLRDLVPRTTRRRATVRPGAGAGRAGRAGGLVAVGGTVSEETLLREVRANVAAVLGHASPEAVDTELSFKDLGFDSLTAVELRNRLSKATGLRLAPTLIFNHPTVTALTAYLRTELTAAASSGADSTPAPAVTAPTAPAPAPTDDPIAIIAMSCRFPGGIDSPEALWRLVADGGDAISALPDDRGWDLDTLYDPDPDAPGKTYVRGGGFLHDAAGFDAGFFGISPREALAMDPQQRLLLETSWEAVERSGMDPRSLKGSRIGVFTGTHGQDYATLLDPAPEGLEGYLVTGTAASVVSGRLSYALGLEGPALTVDTACSSSLVALHLAAQSLRQGECDLALAGAASIMSTPTGLVAFSRQRGLAADGRCKAFGEDADGFGMGEGVGMLLVERLSDARRNGHRVLAVVRGSAVNQDGASNGLTAPNGPSQERVIRQALAGAGLRPRDVDAVEAHGTGTRLGDPIEAEALLATYGQDRADGEPLWLGTVKSNIGHAQAAAGVAGVIKMVMALRNEVLPRTLHAEVPSSRVDWASGAVELLVEAREWAAVEGRVRRAGVSSFGVSGTNAHVIVEQAPGEPERRVPEGVGVVPLVVSGRSEAALDEQLARLEVFLREGEGRLVLPDVGVTLAAGRDVFAHRAVVLGESRVRGVAGTRAPKGVWVFPGQGSQWVGMAVELAGSLPAFGDELRACGEALSPFVDWELSEVLGDVGALERVDVVQPVLWAVMVSLAAAWRSFGVTPAAVVGHSQGEIAAATVAGVLSREDGARVVALRARAIAAGLAGRGGMASVALPADEVRALITGRAGVEIAAVNGPAQTVVSGDDVAGLVAECEARGVWARVIPVDYASHCAHVEEIEAELAELLADVRPRPAEIAMFSTVDGGGWVEGPELDGGYWYRNLRRPVGFHAAVMALAGEGFSAFTEISAHPVLVSALSDAVPDGIVSGSLRRDDGGLDRFYTALAEVYVAGVPVDWTPAFGPDARPVADLPTYAFQHESYWLLPSPAAPGDASGLGLDATHHPLLGAVSLLPALDGVVATGRLSARVHPWLARSGALAAVLPLLAVWAGDQVGCPRLVEFATEPPPGLAEGDAVHVQVLVGAPDEHERRTVTLHLRPERPEEDAVPEWVRYGTGLLDTDRTEPHLHTRPQDPEHADVEVTLTDDERDEAFGHDLHPALLDAALRALRDDDTVFAAHWSDLRLHSVGATEARVRPAPSDGPEGEEALSGFAMVDAQGRPILTASRVILRPYHDGPASRTHQPSPHTFFHLDWQPLTDPGVDFPADQPHVILTHLDTVYEGADGSVPEAVRAVLGEALTLLQEASEQSRTAFVTHGAVGDDGEAADPATAALWGLVRSAQSEHPDRFLLVDIDNDTASRQVLSSAVAAAVAAGEPQLAIREGRARVPRLIPASASPSGPLPVLDPEGTVLITGGTGTLGALVARHAVTEWGVRHLLLLSRRGAEAPGAAELVAELGALGAQVGVGVCDAADREALAGVLEGVDPAHPLTAVVHTAGVLDDATIEHLSPARLDTVLRPKADAAWNLHELTRHLDLSAFVLFSSAAGILGGPGQGNYAAANAFLDALAAHRRAAGLPATSLAWGLWAERSGMTGHLDDTALARLARNGTLALSSEEGLALLDAALAAQFSRVVPVRLDRRALREQAAQGVLPALLRALVPTPVRRKAVGTDGTRVADGWLAGVPEADRAREALLLVRRETAKVLGHSSPEAVAVDRAFRELGFDSLTAVELRNRLRSTVGLPLPATVVFDHPTPAALAEHLREQVFGTAGTAETTAPAVPAPAVRVDEPVAIVAMSCRYPGGISSPEELWRVLAQGADVVSEFPADRGWDLAALYDPDPERAGTSYTRQGGFLADAAGFDPGFFGVSPREAAVMDPQQRLLLETSWEAFERAGVDPKALKGSRTGVFTGISGQDYAGLAAHVPAGDEGYLATSTGASVISGRVSYTFGLEGPAVTVDTACSSSLVALHLAAQSLRQGECDLALAGGVTVMATPSVFVAFSRQRGLAPDGRCKAFAAGADGFGMAEGVGVLLLERLSDAERRGHPVLAVVRGSAVNQDGASNGLTAPSGPAQQKVIRQALAAAGLRAEEVDAVEAHGTGTPLGDPIEAQALLATYGQDRPADRPLWLGSVKSNIGHTLAAAGVAGVMKTVLAMGHGELPRTLHADEPSPHIDWSAGAVRLVTEARRWPETADRPPRAGVSSFGISGTNAHVILEGPSAASAASAPSGPSAEEEFTDRTPTGPMPDPRPAAVPVPWVLTARTTDALRDRARQLLAALTGETPTDGLDVSDADLALALTTHRSAFERRAVVLGRERDELLAGLAELADLGEPAPDTAHATVVRGDAREGEVAFLFTGQGSQRPGMGRDLYAAFPVFARALDEVCALLDEHLERPLRELMFAGPGEAEAGLLDRTEYTQPALFAFEVALYRLLESWGLRPAALLGHSVGEIAAVHVAGVLSLPDAARLVAARGWLMQSLPEGGAMVSVRASEAEVRAVLAEGPGGAAVAAVNGATSTVVSGDAEAVGAAVRVLEERGHSTRRLRVSHAFHSFRMDPIMEEFALVADGLTYHEPVLPIVSDVTGRLAGDEIRTPGYWVRHAREAVRFHDGVRTLRERGVTHCLEVGPDGALTAMVPDCRGDEPDAAAVTSVALQRRDRPGPDTLLAALGQAYTRGVPVPWPAVLGDTADPAKARRVTLPTYPFQNRRYWLEGPVGGAADARPAGPGEERFWAAVESGDADRLAGALGTGQDTPLGAVLPALSALRAADRTGAAIAGWRYRVEWRPLADTPSTTTTTSTTSTAAATGTGTPPPDGGWLVLAPAGHDDAPKIVEALSTGTGTGTGAVFVPLPPRPYDETALAAELDRAAASLSRPPAGLLLLAPDGDGSDDGQELAPGLAAALATVRSVMAARTGAAEPVVSWSGARLWTATRCAVRVDADDAPEDPVQAQVWGLGIVAGLEHPRRWGGLVDLPATLDDRALAALCRVLSGTDEDQVAVRSTGRYARRLVRAAGGTGAPSWRPEGTVLITGGTGALGGHVARRLAADGAAHLVLVGRQGREAPGAVGLERELAALGARVTVAACDVTDAADLAALVERLADEGSPVRAVVHCAGTGERAALLGTGPDEVADVLRAKVLGARHLDALFPADRADLDAFVLFSSAAAVWGGGGQAAYAAANAHLDALARRRRRQGGTATSVAWGLWAGAGMGEGAETQGLLKRGMRPMDPDLAVAALSAALAADETSLVVADIDWERFVPGFTAARPSPLLREVPEVAALERRSQAADPAPDTGPGGAGAALRARLAGLRPADRDAALIEEVRRLAAAVLGHADADEIDDRRSFLELGFDSLTAVELRDRLNTVTGLVLPTTLIFDHPTVTAVARLLAARLTRDEPAGAPRSLVEELDRLEAGLVPDVAAPQAAEAEERLLRLLDRVRAVRGRPDDSDRDGVLDVESASVDEVLGYIDGLGL
>emb|CAQ52627.1 BGC0001066, ken17, Putative lipase
MIRMETDIPRTRSVRDRSTRTGTTARVLGVLLALLAALVPLTGATAAADDGAPLALVLPEPTGPYEVGEISAHLVDAGRPDPWEPDRSRELMVSVWYPAKASDAPRAPWLSPGAASVFEQLMAIPQYLDIPVGSVDWAGAETHARVAAPVLTKGGKKWPLVLFSAAQGTTRQLNSVQVEDLASRGYVVVTIDHTYESAAVEFPGGRVVPGKSLDRTPETQKISADSRVADTRFVLDRLTALSRSKATVFGGTTLPRGLGKAFSLRDVGMFGHVQGGYTTVESMYHDSRIDAGINLDGELAHGTGLGGIPYVPGEAARNGVGRPVLLMGAERADATGTLVDHNHVNGFDRSWADFWAAQTGFKRDLTLADSALDSYADFTFFLPQITAVQPLDPEIVRLFIGTVDPTASLTAQRAYIGAFFDRFLKDEDTGLLDGPSSQYPEITFVTD
>emb|CAQ52628.1 BGC0001066, ken18, Putative uncharacterized protein ken18
MPGTDAVATGTVDLEVACAIPGEEPQNSINYVTLTVPAQVAAGESAAVRLTLRSKAATPRDLAAGEVTAELQVAVGGPDGDALLTVTGLTNPQAIPRGEQVFLDSGAAVFTPKLSGDYTFTPGDHVVVTSDHPVECTVIGGSAVAARTEVR
>emb|CAQ52629.1 BGC0001066, ken19, FAD-dependent oxidoreductase
MSALSDTSTGAAPAVLPGDPRYADLARGWNARFVGTPEAVRLPVVPEQVVDAVQDAVSTGRRIAVRSGGHCFEDFVADPAVRIVLDMSLLTDIRWDPEMGAVEIQAGTQLGEVNRTLFKRWGVALPGGTCPSVGVGGHISGGGWGPLSRLYGSVVDHLYAVETVVVDAGGTARAVIATREDGDPARDLWWAHTGAGGGNFGVVTRYWFRTPGASAVDPAAALPRPPAALRVAQLLWPWAMLTEDSFTRLLRNHARWHEANSAPGSPYAGMYSVIGATPRENNGVVIMSIQFDGTRSDTQELLRAYTGALTEGTGVEPVVLEQRELPWLHTTSWPGVSDRADHTRRAKFKSAYLRTGLSDAQIGAVYRSLTRPDYANMTAGIMLAAYGGAVNTVASDATAMPQRDSVLRLIFATEWDQPDEDDKHLTWIREFYRDVFAATGGVPAPGPGQDGCHINYADADVADPEWNTSGVPWHTLYFGDNYPRLREAKARWDPLDVFRHTLSVRPPDTGPDTAEKE
>emb|CAQ52630.1 BGC0001066, ken20, Putative integral membrane protein
MRARAAATWGLFAAWSLHEAEEAAVMADWLRRNLPRLRERLPSVPEETWARLERDMTPERVRTAIGLMGLVMAAAAVDGGRTGGRSRLYQAALAGYGWHGVIHLGQTLALRGYTPGVATTPVVVLPFSLWAWRELTRSGADARLGRATAGAALLFPAGLVAAHGVAAAVLRRRSPTVRPSRGRPRLRQGRGAAVRR
>emb|CAQ52631.1 BGC0001066, ken21, Transcriptional regulator
MTEAEQNMPLLLTGARRWFEDALEASMRAAGEQPVSSAQAQVFACLDTDGTTVSELARRIGITRQSAHQAVHSLVAMGLLEQIPDPSSGRSRLIRMTEEGTRVHHRAQATLTVIEGVLAERIGRPSVTALRAALTLPRGEPPVVRAP
