# Supplementary material for: Assessing in silico the recruitment and functional spectrum of bacterial enzymes from secondary metabolism
Source: BMC Evol Biol. 2017 Jan 26;17:36. doi: 10.1186/s12862-017-0886-2 (PMC5270213; doi:10.1186/s12862-017-0886-2)
Supplement: Additional file 5: — 1005 multiple Fasta files (one per BGC that comprises enzymes) containing the sequences of the data set enzymes SM*. The BGC are named according to MIBiG nomenclature. (ZIP 6333 kb) [file 12862_2017_886_MOESM5_ESM.zip › BGC1069.fa]

>emb|AAY89055.1 BGC0001069, ---, Putative uncharacterized protein
MGPRGCQRWGPGHRAPRARPGAPSSDADTTARATLCYREEVIRQSALTGTAVERRITFAEWTSLPEEEPGELVDGRLVEEEAPDAVHEVIVAWVIRVLGGWLIPQGGLVLGSEAKYAVSAVSGRKPDASAYMPQSRKPPRRGTIHAPPDIMVEVVSPTPRDARRDRVEKLHEYASFGVRWYWIIDPQERTIELLELGTDRRYVHARSAADGIVGNLPGVEGLSLELDALWSEVELLGPESGEGALGDPEAQSRCRTSCGTCLNLEPTLSAPPSS
>emb|AAY89048.1 BGC0001069, chiA, Acyltransferase/oxidoreductase
MAVFVFPGQGAQRKGMGADLFDRFRRVIGAADEILGYSIKELCLENPDQRLNQTQYTQPALFTINALSYYQRLEDQGVRPAYLAGHSLGEYSALLAAGAFDFETGLLLVKKRGELMSKADKGGMAAVFGLREDDILEALQRHGLRRLHIANHNTPSQIVISGAAEEIQRAKPVFDGIAGARYVPLNVSGAFHSPLMAEAREEFAAYIARFDLRNPGIPVVSNVTARPYVDGRASQLLTEQITSSVQWTDSIRYLMGLGETDFKEIGPGNVLTKLVQQIKQEATPLSAPRPAGAGPEAERPSPVAERPSPAAERPSPAAERPSPVAERPSHAAPRAIAPAADVAEGSGVTAGSLGAASFRSDYRLRYACIAGSMRDGISSKELCVRMGKAGFMGFLGTAGMTLPAIESAVSFIERELGAGASYGVDLPSNPALPEVEEEMVDLYLRLGIRNVEASGYIQLTPALVRFRLKGLECGANGAILRKNRVLAKVSRPEIAQAFCSPAPARIVERLLAAGKISAAQAEMARRLPMADDLTVTADCAGSSDHGAAAVLLPTMIRLRDEAVKQHGYAQTIRIGAAGGIGTPEAALAAFVLGADYIVTGSINQCTVEAGTSDAVKDMLQGVHVQDTDYAPASDMFELGAKVQVLKKGVFFAARANKLYELYRHHGALEEIDEKTSTHVQQKYFKRSFQQVWEETRALLREKSPREIERAERDPKHRMALVFKWYLDHAFKLALRGDEGNKVDFQVYCSPALGAFNQWVTGTELESWRNRHADVIALRLMESTAALLAHVAQRYAPAHPYAAMNAA
>emb|AAY89049.1 BGC0001069, chiB, Polyketide synthase
MDGGSFDRESDREDRSSDKKAALVGALRRAAAELLGRAKEDIDPGVPFRTLGLDSVGAIALLRRLSAEIDRALPLTLLWSYPTLESLATHLARGPAKERAAAEGTPERQDEPIAIIGMSCRFPGADDIDAFWSALCRGESAIRSVPPDRWETAPGGGEEGAAPDRTSASRWGGFLDRVDGFDPLFFGISPREAADMDPQQRLTLELCWEAIEDAGVVPATLKESRTGVYFGVLFGDYAALQSRRGIEAVTAYSSTGTSHCIVANRVSYFLELNGPSMTVETACSSSLVAAHLACQAIRAGECDLALIGGVNLMLAPDAAIGMHKLGVMSPTGRCWTFDARADGYVRGEGGGVLLLKPLSRAQRDGDRIYGVIRGSAVNNDGPSNGLTAPNPRAQEAVLREACARAGVAPRSVQYVEAHGTGTELGDPVEAAALGAVYGAGRPAEDGLRIGSVKTNIGHLEAAAGVAGLIKTVLCLHHRTLVPSCNYETPNPHIDFGALRLGVVTGLAPWPESGEGPPRAGVSSFGYGGTNAHMVLEGLPERPTHLLPLAAARPDELAEEARAWLRVLDGGARDVPLGELCGAAASRVRAAPCRLVAEGASRDALRADLSARLASVASLKAPPGAAPEGAARPVFVFPGIGPQWAGMAQRLWMAEPVFQQALARCDAALREAAGWSLTEVLWADAARSPLADPDALEAAFPALTAVQIALVDLWRSFGVEPAAVVGHSSGEVAAAYAAGILSLDDAMRVARELGAIYQRTVASGDGALAVVGANFEEVERIAAEQGIGGALHLAARNAPGSCLICGGRAALQQLLGTLESRGVYCHGLNAMSSHCPLVEPFAEAVDRLSARLSPGRAVVPMISTVRAGPVEGGELGWHYWRDNICSPVRFDEAMRALALHHRIYLELSPHPALLRYIPPHFDGAGEPPLVLESMRRDEDEHRTIRSAAARLFEQGAALRWEGLESAGDRRVLERELLDDGGERRQEPQPQEPRLLPISAHTEEALADLVGRYRDHLARAAWPALCASAARRRAHHRRRLAVVAASGAEADRKLGEVLRDGSRAIEGVARGRSSAEGPPRVVFVLPSYEAAGAGASSAARVLSRWSPVFREALLACDRALAAHGCGVVAELLAEGGASRLARPEVAHPAVFAVQIALVALLRSWGVVPEAVVGEGLGEIAAAHLSGALSLDEAARVVGGAALDASHSSTRNLREPSRLDEAIQGIALGRDALFLEIGPEPALAEVIQRSLQRVEAQGVALPLLQAGRDEREMMLRAAGELYCRGLDLDWSGLSPGGDHRVPLPRYAWQRQRYWLPDAPAPRSAPGASTATASGASATTTAPPAAAAPPAAAPPAAAAPPAAEASHAVRFYHAAWREAGGAAGAPPEGPVLVLARDPSAGRALARHLRGQPVVVVKPGEAFLQEDDTTFAIEPRRADHYRLLAEKLRERGAAPRHVLHLWSLGAEAARESLADKLDRGIHSLLPLLQEMRPREGGAPLSVRYVYPSSDRDPGHVHAAVAGFARSVRQESDRLRLEVVGLSVAAHEAFHLDAWLGRIVGAWDGGDEVEVRFEGSRRLVRRFAALDPALSSEGSLALRAFKDEGVHVITGGAGGLGALFARHLARTSRARIALCGRSAPDPRTQAVLQEIDALGGQAAYFQADIGDSGQAAALIQAVKRRFSRIDGVIHAAGVLRDGLCLSKTRKDMAEVLAPKVLGTLALDEATRDEPLDFFVMFSSFVGALGNVGQSDYAYANRFMDEFAVWREAQRARGARTGKTLSIGWPLWREGGMQMDRSTAQRLELTLGMSPLTTATGLDAFDRGLRLPHETFLVLEGVPERLDRALGVGTTVPAARPRSAPRRSATAAEDAALNARFQAELLEIIGAILSIAPRDIDPQEEMSAYGFDSTTFVELTNQLNTSYGVDLTPSVFFEHRTIGSVVRTLCGSHGDAIRARWSGPAARAGDGASGEPRNEGTAQGGPRVAGGAPPAKAAPRRFQPAMAAGPLEREPIAVIGMSGVFPASDSVDELWSHLEAGRDVIEVIPRDRWNWEEHWASSEELDKTAVRWGGFMKHVDRFDAAFFGISPREAALMDPQQRILLEITWKAIEHAGYRPSSLSGSRTGVYVGIGNADYREVMARRLVPAEAHLATGALSHAIAPNRISYLLNLHGPSEVVDSACSSSLVAVCRAVDALLAGECDTALAGGVNVIVSPTLYISLSKAGMLSPDGRCKTFDKDADGYVRSEGAGMLLLKRLSRALEDGDPIHGILRGHAVNHGGRVNTLTTPNPSAQAALVAEAWRRAGVDPATVSYIETHGTGTKLGDPIEIEALKKAFEALFAQQGAAAPDAPFCALGSIKTNIGHLETAAGIAGLIKILLAMKHKKLPGNLHFRELNPYIRLEGSPFFVLDRTVPWDPIEGAPRRAGISSFGFGGVNAHVVVEDFEASEARPGAAAVDARAPRVVVLSARSEERLRAQAAQLCEHLRRVPFGAEPEVSRDLADLADLADLVGRDLLLMAAGVLRHEPDDIEPEGDLLEIGFDQVGLSVFTSRINERYHLHLTPHGLGAHHSLRTLAQHLCHSFEAPLRDCYQAARAPSQPSPAAGPIALADLAYTLQVGREPMNARLAVVASDIAELSDKLGLFVSGRDRIEGLFHGSVRGRDDDLMHLVSGTEGRAFLDAILASQNLAKLARLWVLGAEVDWEMLYSPGEAPRRISLPGYAFARDRHWFSPPEAPAARARDDRATILDDSSRGDARLDGISVTESERAAGTARGDSMLFVPRWVPRALPAPAAGSPAPWAERTLVLYTQDGAPLKEALVELLGRDRVVARRIEGGRGRTGEGPLELAMPGEAFGAVIFLGGVRARPWDVEDAQALEEGLEHGAFALLHLVRELAARRAVDRPRRLCVVASDVYPVLPGAHTNPAGATLYGLCRVLAHELPELMVSCLDLGLDEQGGAAESSALLGLARAVLDEPPHPDGAVTAIRRGQRTCRVIAPALLSEPAADAPTLRPRGTYLILGGAGRLGVDVSRFLARKLQARLVWVGRSPLDAGIQAKIAAVEAEGGEVLYAQADAADPAALRAAVAHARARFGAVNGAFHSALSYQGAPLASMDTDTFARVLSPKVQGSVALYRALADEPLDFLVFFSSIQSFTGDKSQSNYAAGCAFKDAFADHLRARAPFPVKTINWGYWQSGDEEYDRRLVTLGYQAMPPEAGMEALLRVLSSPVHQALAVKADDDVLAAMGVDLGHEVILLPRRYPALLSTTPAMGAAPAAEEVGRALNALDELDRWGRRALARQLGAMGLFRAKGRSIDREALREHLGILPRHGRFFDAALSLLAREGVVRVEGDRVTVGAAPAFAVEAPGAPSGPAFSGIGAHVALLSTCLQHLPAILAGEALATELLFSGGSMARVEGIYRNNPVADHFNRLVARRVVEIVRARLAHLGEGETLDLLEIGAGTGGTSAVVLEALAPFASRIRYVYTDVSRAFLRHGEQTFGQAHPFVAFERLDIERDPGEQGFLPGSFDVILATNVLHATRSMRATITRVKRLLRAHGWLIVNEQTAVQDYNTLTFGLLDGWWLSEDSELRVPGSPLLDAEGWRGLLAGLGFERIGLESTSIEGLRPTQHVITAESDGWVLGEARRPASGQLGARAVVARERSEPAASERGTRPVEATSAAPTGRPAGARSGEAVKERIAHRVAAEVALALGSTVAEVPTSAPFVEYGVDSIIGVDLVNRLNGAFGTALRATVLYDYPDVNALSELLWQEHGEAIATRWTEVARLDGEPPTRLPEEQAPHRSADDLFRHGPSRRDVPAPASASASAARSLAAPAMFTQADDGAAVGPAPRVVSTDIAIIGMSGRFPGANGLDAYWQNLAAGVCSVTEVPRDRWDPAVFYDPDPRDVDKTYSKWGGFLEDIDSFDASFFNISGKEADLSDPQQRLFLQEAFHALEDAGYADASVSETRCGVFVGADRGEYLSLLRDEGARREGQCVWGNDVSVLASRISYFLDLKGPALAVHTACSSSLVAVHLACRALMDGDCDMALAGGIFVNLTADWFILWSSGSMLSPAGECRAFDNRADGFVPGEGVGVVVLKPLHAALRDGDRILGIIKGSGVNQDGRTNGISAPSTLSQTELEVSVYERSGVSPATVGYVEAHGTGTKLGDPIEVEALTRAFRRFTDERQYCAIGSVKTNIGHAATAAGMAGLLKILLAMQHGEIPPSLHFREANEHIDFASSPFFVSTARTAWRPIGGAPRRAAISAFGIGGTNAHLVLEEPPARDRAPVRAAWPWYPVVLSARTEDALHRKIADLDRWLEQGGADSDLGDVAYTLAAGKPQFKHRAAFVASDGRGLLESTRAALREGAAEGFVSPRSTAQPAAPQESGGRLVGELREARALPPQSVREKLLALAELWVGGGAVDWKALLGEGSYQRLSLPTYPFAQERHWFTARGAGLSPRSGPLHPLLDALELSESLGEGLSYVKDISGAAGVDLRLAGQTLLCPFALLEMARVALEHARPGSGSGLRAVSWGDLRPLHGGVHRLRVALHRQDGGLAFRIQADGKEGDLLSGQGAVDAPGEGTGGEIAIASVIARCPRRLDGEAFHASLEPRGLHEQAERRVIQVVHVGDGEALARYELPRSAAREPARIWLHPALLTGALHVAASLEEDRIEASVPASLAGVEVSRAPRGSGFLYARKIAEGRYHLAILDEEGQVCAKLQELRTRPLRRGARCALFLPRWVAAPSRAGEGSRPDAGGRDAGRTVVVVYPPAEQALASALTEVYGGERVLAVRLGSRTRRLDARSWEVDTADPGAWEQPLRDASLVSTLHFLGGISRDEASLHDGEALDRCLNQGLFALFRLVKAVSRAGLMLAPLRFQVVTSRAFPVLPGEVNALYGGALLGWSRSLAGEYPGVRVEYVDLDLGEAGEPLTGAAREAVLGALMDGSAEVAAWRGGQRFVPTIEPLSVPANERSAFRPGGVYLIVGGAGGIGHTLGLHLARRYKARLILIGRRPEDEEIRGKVRRIEALGGAALYLRADVADPVALRAAVDAGKARFGALHGVVHSALRLEDRTIDRMDEATLRAALAPKVQGSQVLCAVTRGEPLDFILFFSSAQSQASRPGQSNYAAASTFQDAFALGLARRLDTAVKVLNWGYWGSVGVVADDRHRERFAAMGIGSIEPDEGMAAVEQALTARVERVMPIKAEPHALVELGCDLGRQCQHYPESGLPVLQHARSSIGAPPAPAGVLLAFHDGFGELVRLGQRCLLAAFQRLGVFRASGERYELAALKAALRIAPAHERLFPVLLAHLAEAGWLELDGGGSRITVRSAPRVERASLEHEKERLLARRPEIRHHAELLWLCLERYPDVLTGAVAATDVMFPGASMEKVEGVHKGNVLTDYVNRRVVDVVLAYVRERSPLLGGDERIQVLEIGAGTGGTSEPVLEALAPYASKVRYVYTDVSRAFTRHGADAYGPAYPFATFALLDVERPVEQQGFSPASFDLVLASNVLHATAALRVALANAKALLKAGGWLVLNEVTENHPFNMLTFGLLKGWWLFDDATRRLPASPLLSAPMWEQLLREEGFTTPVSLGPPGGMVLGFSQHVIVAQSDGVVSLPRQAAEGAEAEQTANARAPGRVEQAPGGAEPAAPHGRHANGNGNGAGPAAPPRHANGHGAEPAAPPRHASGNGAAPPRWQGPPEAGKPEERAAQIGRDVERAIVACLGEVLQTDRQRIDRDAPFTELGVDSLLSIRIVDRINKQLGITLRTTDAYSYPSVRELAGHVLSSFAADVRLPGAAKIDTAALFGDGAAPAPAPAPAPVDEPRGGEPEGDEPLWRLLRGVESGALDVNEACRLLELP
>emb|AAY89050.1 BGC0001069, chiC, Polyketide synthase
MKRDPRVIFEQLKNGQISRAEAHRLLKARSDGREQEATGPGAEEGAAAEARAPSAPPPQPASSDSDVGVEVAVVGMAATFAGAADVDAFWRNLVEGRSSIREIPEPRRSHAGFRDPDPFDASGRRRRAGFIDDVGGFDPLFFNISPLEAEFMEPQQRLFLQAAWHALEDAGCSSERLRGRRCGVFVGCSADSGYLHLVEQSSANAYQLMGIATSILASRLAYFLDWKGPAVAVDTACSSSLTALHMAFRSIREGESELAVVGGVAAFSTAVIYDLLGKAGMLSPDRQCKAFDRRADGFVPGEGVGVVVLKPLEAALADGNPVYGVIKGIGVNQDGKTNGITAPSAASQAELIRRVYTEFRIDPEAIGYVEAHGTGTKLGDPIECDALTDAFRSFTAKRSYCALGSVKTNIGHTLAAAGIASLIKVLRCLDRKQLVPSLHVEAINPHIALDESPFYISTEHRDWDAPPGRPRMAALSSFGFSGTNVHAVIAEGPSAPPRRARSRPRYFLPVSAKNQAALAAKIRDLARWEGLSRVDLGDLCATALLGRAHFPLRAAFLFSGRDELVRGLQAVAAGEPWPGYEVRDLKEDPCEPEPERLQRGRVLLASLTSMDPERYAEALAEVAALYLQGFPLDFGQLYAGEPHRVVPLPLTPFAKKHYWPPVPASPGAAGGARAGSRAMILEKNWRPSPSTMPASDGINWINAVNVINGVHGIGAVPGAGARASGPAAGGRVIVLSTPETASLVEPLRARFPDLLPVRFGRPGQDVWDVDSAVSAAREALRQSPSIEGIVDLTDAGAAEVGDVAEVAPKLAFAGEILAERVHRDLFYVHLTRGLAGVSGRPSRKAGALFSGLVRALAAEHRRFRARTVDVEPDAAPEVIAERALREAGEPGPEVEIAYRDGQRLAPRLEPIAGGGRARAPLACDPRKVYVITGATGGIGQLLASFLVDRGARRLVLMGYRPLPPRDQWERVAGDPGADPRVRRALQQVLDLEARGARVISWSGSLVDERRLEELFAGVRRDLGPIGGVLHAAGLAPSSNVAFIQKPLPDFLRILEPKVQGLEVLHRLFSRDALDFFVLFSSVAGVLPALGAGLSDYATANAFMDHFAALHGAPYLALSWPVWEGVGLGEHTSPIYRQLGFLPHAEAQGLELLEQAMAHEGSAHLVPCLVDPERFDTTVLLHARQGSHAQQGNHAQQGNHAQQGNHAQQGNPARPASPPVSEGASTDGVSRALAGLRELFARELKLAEHELHDNTRFEELGVDSVLLIGLIAKVEKRVGSKIDPSLFFEYPTLARLAAQLGSSWKEPAPAPSAAALAARPPAASAGHAAAAPAREGSATLQWVRGQLAGLVKVPEAELDASTPIEELGIDPTVLTSLRHHIEASFEVALDPAQLFEHRTLERLCGWLDEACPAITRAISAGSSGGAHAGAAPRGAYDSAPVLQARLESAAPGAAGAAAAPRPDRIAVIGMACNFPGAADLDTYWRNLAAGKSGIAEVPPSRWPVERFYSATLEPGKSTGKWGGFIEGIELFDPEHFGFKPEDAPSVDPLIRQALQVATQAFRHAGYERRELGGRAIGVFVGGRVGDYGERIHMGTKSVMASTGQNFIAAHISHVFDLAGPSLLVDTACSSSLVAIHLACHSLLSGEVEMALAGGVDLLLDEKPYLRLSESQALSPDGVCRAFDEKASGLVPGEGAGAVLLKPLAQALADGDRILAVIEATAVNNDGRTMGITTPNPDAQARVVSAALRRAGISARAITYVETHGTGTMIGDPIELKALTRVFREDTDARGYCAVGSIKTNIGHLLSAAGMAGFIKVVLSLQNRQIPPTLNCETPNPRFRFADSPFFPNLRLREWEQGGDLGRHAGISAFGFGGTNAHVIVGELVPGLAEAGRALRPPLPPVQFNLRRFWLDKVAAGAGPALAARGTESAARVAEREAREPLPPLLRVEARGAPASEGQLPPFRVVITNEDPIVRDHRVHGVRIMPGVTFLDLICRALQSCGHALERVELRNVLFSKPLVTADAYDRDLEIRFERAGAFWKVAARSRKVKGGRIVEDAWEEHCQCEAHLTREPLAGALDPGAIERRASRVADLDEAYAFARSVDIRHGVFMKNLGEVFFEPDGVLARLVLSESAQAYLPHFAFHPVFLDGATLVPALFVKEAQQAADKPAVPIYIRSFRAAKAPGRACYVRVLRRTAENLLGDLMYVDLDLHDEQGQLVARLSRFGTKRIRSSALITRLQGAGHAGAPALLAGEAPPPEARPREHAPDAAAALKARLRQLVAGRLGRDPESVPTERGFYELGLESTDLLDLVRELEALLGEQLYPTLLFEHATIDELAAYLRRAHPDRLAAAPTTASAAPSDAAGPAGAAGALDTPDTLVTLDTPGSTFATAPLEDALRRKIAGLLGVPPAQVRSDSGFYELGLESTDLLSLARELEALLGEQLYPTVLFEHPTIDALVAHLRREFPGRSLGAPETPRSVASEAEEQTLFLRPEWRDAQRRTSSKEPFAPVLLFADDPALRAHLERKLREATGGAGEPSPVLLIEPGQRFEAVDPATYRLDFGREDDALALLGALVERGLAPRTVVVMEPSAPPGEEPSALEALSRSSLFTLLSLVKALVARRLGHAVRVLHVHGEIDGLSRPLHAAVAGFARTVTAELPSSVSCRILCVAAPARLSPSELAELLWPEIVYPDTAAEIRLAGGRRAARQWREIPLPLAGEGPRPVDQGVYVITGGAGGLGFLFATYLARHHRARLVLAGRSERSADIDARLEQLAALGGQAIYVSADIADRAQVAALVAAARARFGRIHGVLHAAGVLRDGLAVTRSRQDFEAVVAPKVLGAVFLDEATRGDDLDFLVLFSSTAAIAANPGQSAYAFANTFLDRFAEARDRLRARGERSGKSLSIDWPLWRDGGMRVDPRVEAHLARTKGVQPLSAEAGIQAFLAGLSSSGTSFAVLRGQADKLRAALGSALAPREETPASPPAVVRPPAAATDREPVSAARATAARAASPPRERGPAPLDVAIVGVSGRYPMAPDLDRFWENLEAGRDCITEIPAERWNHSAFFAEGSPGKAYTRWGGFLDDVDRFDPMFFHINPRDAATLDPQERLFLEIAWQALEDAGYTRAQLGGKRVGVFAGVMWGQYQLHGVPPSDLGHPIALSSSFSSIANRVSYFFDLSGPSMAVDTMCSSSLTAIHLACQSLVSGESELALAGGVNLTLHPNKHLFLSQGHLASPDGRCRAFGESANGYVPGEGVGAVLLKPLDRAIADGDRIHAVIKAIAINHGGRTSGYTVPSPAAQGALIEDALRQAGWPPRTVTYVEAHGTGTALGDPIEIAGLSRAFGPAAVEPGRCAIGSVKSNIGHLESAAGIAGLTKVLLQMKHRQVAPSLHAARLNPRAHLDGSPFRVAQELAPWRPATDAEGRALPLRAGVSSFGAGGANIHVLLESHEDPASAAPSPGSDPAGGQVLIPLSAQDEERLAAVARRLRDAMTRREEAGPSPSEERRFLADAAYTLQTGREVMPARLALVVSSRRELVDALDRFLAGEGGGFVAGSAAGSTSPWTAAISGEDAEVLIERWLHQGALDNLARLWVTGVAVDFRRLPGSRGRRRISLPVYPFAGERYWVPVPVPREPGLVAPLHPLIDRVVPRLGAGEVVFQRTLWPEEPIVRDHLLHGRPALPAAAYLEMARAAAALVEAPGAAPAAASTAPTWPADVVFLQPLWVDQPVDVRVVLTEASGRRSFEIRSEAGGRQIVHARGALLPAAVGPAPARLSVAQVEDGARLSSGEALRARARAAGLHHGPTLHCLKSVRIKGDEVLGALALEPAAGPAFREDRRVVLHPCLVDAAFQALTGLLDEGGEGAGRTLVPFSVGRVEVLDALVSPGHVYVQRAGELRFHVAILDDAGVTRALLHDVTVREYRDARAPSLFVPAFQERPLPEPPRAAAPRGVLLVHPAAVSGWIPALSSAFPPGTVRRIQLGAEERPLGPGAWSIRADDPEALSRLLDGAAGDALDAVDTIYFLGGLSPAPFAAADLSALGRSQEHGVLTLFRLLRRLHVLHATHAHRALQIKVVTNDALRVGREAVLNPGAASLVGLCKSAARELSRWQFAVLDVPLLGGRGEDLGARFGALVPAIVAETGEAEVAEVAIREGRRYVRALSPVALPAPEAPPFRERGTYLVLGGAGGIGLTLSRTLARAASARLVLLGRRPLTPEIQRALDELHALGGEAVYLQADAADPGSMGRAVAAAKDRFGRIHGVVHSAIVMRDRSLVNMDEETFRAALEPKVRGSAVLFEAVRNEPLDFFLFFSSVQSFGGGAGQSNYAAASTFEDGFAHHLGTHLGVPVKVVNWGYWGSVGVAATPAYRERLARMGVQSIEPEAGMEALVRIMASSSPQVVVMRAAPEVLRQLGVVGQGEEARKAAPAPAEPTAAREAKVQRRALAAAGEQAAAATPRERFVAYAKAIFAEVLQIPPGKIDPAATFETYGVDSIANLDLLRRFEVDLGPLAPTLLFEHLTVDALAAYFAERHAGALDQLGRPSSGETITRSDLFRSRGAVPERAPVAPSGAAAPATPSGAEATDERQSAAGTARPRGAAAGESPREAPAPARAGALPAAREDIAVIGASGRYPGAPDLRRLWSNLEKGISSIREIPPDRWDFRPHFDPAEGKGGRSYSRWGGFLDEVRCFDGLLFNISPKEAEGMDPQERLFLEVVWSLFEDAGYAHDALLRAAPKTGVFVGVMNRDYEWLGGYACARGKLTYAHSSFWSIANRVSYFFNLRGPSMAVDTACSSSLTALHLACESLRAGSCTSAVVGGVNLLLSPIHYARLTLVDMLSRDDRCKSFGADADGFVVGEGVGAVLLKPLSLALADGDRILAVLKGSAVNAGGKTGGYTVPNPNAQAELITRALEEAQIDPATIGYVEAHGTGTVLGDPIEIAGLSRAFQSGTGAHGRCAVGSVKPNIGHLESAAGIAGLTKVLLQLEHRTLAPSLHAEPPNPRIDWASSPFSLQTRREPWTPIARDGEGTAWPRRASVSSFGAGGANAHVIVEEHRDERASEASSEPQLFLLSAKTEERLRAYVARWQAFLEEEVDEIEELVAPARRAAKGSPAAIRPQVLALIAGALSVSPADLDPDDDLSEYGLDQAGVGRVVDHLNAALGTDLTLHAASWCSSVNAFVAALTGGDAGARVSQDEPAPPRLALDDAAFVLQTGRTPMAERLALVVSDFGELHAALGAYLAGRAPASLLRGRAGAKEGETAGALDVQAMLRDRHLPALARVWVAGGEVDWHRLPRSREPRKVSLPTYPFAREPRWIPDAGPLVLPVGAAPPAAASREEASPGDPCFYYGFDWEPSPIAAERGAPLRGVTLSLEAGDGQGGRDLPGAVVRVRPGPAYREVHGGGFEIRIDAAGDYDRMVAALAASRRLPERIVHQWSLAGGAPAAAEEILTRGEALLDLGVHSLFHLLGALARAGHRGLSRVLFAYPELDGPNPFLEAVAGYGPSLRHVFPELVFTVVRLEGTAARAAHGALADECRAAAAEVLYRGDLRLVRAIAPLRVPPPPDGAARRRDGVYLLTGGAGALASLVARHLARAGRPHLVLTGRSPDVRPALVAELEGLGATVSYRSVDVADRAGMARVIDEIRRRSGRLDGVIHAAGGTDATRIGDKPHRDFAAALRSKIQGTVVLDEVTQDEDLDFFALFSSTSAVLGDFGQCDYAVGNRFLDAYAQYRTRLCQSGRRRGRTLSVNWPLWREGGMHFDARGEQLYLRSTGMRYLEADEGLAAFDRLLASGAAQVMVLAGERAKIERLLGLTPPAAVAVAPAPAAVAPAQAAQDARAGAAAAERLTEVVRRMAAEIIGLEPERLGVDVNLGDVGFDSIDLKTFSARIDDRLGVTVSPTVFFSHPDVRGLVDHLLATFPALSKAPDTTRDAATGGRSSAPRGEPAAPIAGSASATRAPGGGAQGDAIAIIGASGIFPRSRDLRAFWENLRDGVDLITEVPPERWDFRAYDGDPTEPGKTRSRWGGFIPDHDAFDPRFFNLSPAEAELMDPQHRLLLQAAWHAIEDAGYRASDLGGQPVGVFAGIQYDDYSRILQQSGAWGAQAATGNNLAMLANRVSFLLNLHGPSEVVTTACSSSLVAVHRAVHSLRLGESTLALAGGVTLMCSPEGVIGADQLGILSPDGRCKTFDRRADGFVKGEGVGVVLLKPLERAVLDGDRILAVIRATAVNHGGRAASLTAPNAQAQADLLVDAYARAGVSPETVTLIETHGTGTELGDPVEVDGLKLAFRRLAERQGLALPARPYCALGAVKTQIGHLEPAAGIAGLLKLVLSMQHRTLPGNLHLREPNPYLHLEGSPFYLPTETRPWSPLLDEHGDPVPRRAGVSSFGFGGTNAHVVLEEYPEPPPPPPRSGPRLLVLSARDEARLREYAQQLADRLEALSRDAAPSCDLSDVAYTLLVGREVMSSRLAVIAGSLGEAASAFRRFCRGDTPSGQVFHGRVDPSGRSAPSQVRRDTPLAQTGGGAPLARAGGDGVNLVDLAAAWVMGAPLPADVLFAGSRPRRVALPTYPFARERYWAGSAPRPPVEKAAPGPDLCQDLFYEPVWTPLRAPLAASFNGPTGASPAPARQDVLIVSTPAAEPLRRALAAAHAGDEVRSLGLGSGDGSDAPLEAVLAGLRPGALVYVLPFAGAEGAAGAAPTRAITAFFRLIKALFRRGFDVNPLKLKVVGNETFHLEAGPVRSPLAAAFYGLAKVLARECEHWEIACLDLALGEESARPTAGSVAGSMTSSVASSVDRVRAFPWSRQGTLALLRDGVLYEQELVAVAVPPRAPPFRRGGVYFLVGGTGGVGHALSLHLAEAVGARLVWVGRRPLDREIERQIAAVEGRGGKVLYLQADVTDLAAMKAAVARAKAAFGRIDGVMHGAITLADGLLAGMTEERFTDCLAPKVEGSLVLGEVFAGEPLDFMTFSSAAAALFGNAGQGNYVAASWFEDAFALGLAARVAYPVQVIDWGFWGLVGAANLPEVERRYAAQGVHPLTVPAAVEAFGRIVASPARQILVFRADSAALRRAGILRRREVYPASAASVLEEPLVLPASESMAAEPSRAFDEALQQVDELARWDLLAAFQREGCFERRGAGCGRGALLRRLGVVAPYDRLLDVLLQILARAGFVELRGDEVIATARVDSAEARERLRRLTDERERLCRTPPVGAHAALLSACVRDLFLVMAGHKSGAEVLFPGGSSELVSGVYQGNAAADHFNRLAAWAARAYVRRRSGAEPLAELRVLEVGAGTGSLSARALDAFAAEGVRVRYVYSDVSREFLRAGERRFGAAYPFLEFQVVDLERDVEAQGLTPGSFDLILASNVLHATRNVHRTLERLKRLLKAHGVLLFNEVTRAETFLSLTFGLTAGWWHFEDGDRRLPGSPLLSPAGWRAALQTAGFRRLHLFGQAGIEPLEAPQCVVMAESDGVVVAPLAPLAPDSAHAEAQRVGRQGEAAQRAGRQGEVAQRADRSPGRSAGSDEAAARWIRDELRGVLARTLKLDPASVEDEVPLDALGVDSLVMMTLKRELSRDYPDLPATLFLEHSTLAELTGYFLEHQRSVVDQRCRDAEGVAPAALVHERAPAAAAPVIEESGARLAPESAPDDIAILALDGRYPQARSPEELWENLRAGRECTREVPADRWDVSAYYDADPRRAAAGRMYCKWGGFLDDIGRFDALFFQISPTEAASLDPSERLFLEIAWSTLERAGYARRRPQSRSVGVFVGVNVGDYHLLALEEQARGRWVFSNPSFSAIANRVSYFFDFQGPSLAIDTQCSSSLTAIHLACESLLRGECEMALAGGVNLYPHPSRYVNLCQVKALSSTGQTRSFGAGGDGFVPGEGVGAVLLKPLRQALLDRDPILAVIKGSALNHAGKTSGFMAPSPAAQADLLERALARANVDPGSVSYIEAQGMGSTLVDAAELAAFTRVLRRGRRQGPCLLGSIKPNIGHLEGAAGISQLTKVVHQLRSRQIAPSLHADPVNPEVGFDASLFRIPGALEPWPMPVVDGHAEPSTRRACISSFGAGGSGVYLIVEELDDPAARSAPVPMSAPQGEQLFVLSAMDEERLVAYAQRLLDVITSRDGAGDLSLRDLAFTLQTAREAMPWRLAVAAPDLDHLRADLQQFIRERRQTERTRWGRIRPAGAVLATSPSPTSPSPASAPLSASSAAALAHAWVAGAPVDWTALYEGGPPPQRLTLPTYPFGGARCWITQAPVSAPAPEAPPAVTDANGTAASPSTLRAPQRGTSLDAITTYLQGTIGDFLGLAGSLPADQALVDFGVGSIAMAKLCYHLEQRLRRPFPNAVLAQAGTIDSLAGMIERDPALAEIKAQVLRAQGAPGPGAPELAVGHDELWRLLGALGDAELDALGDAELDALFNALRSRPELEGMV
>emb|AAY89051.1 BGC0001069, chiD, Hybrid nonribosomal peptide synthetase/polyketide synthase
MQRPDRGRRLYRMEKAVTDAMFDERSREEKLSVFRALRDRLRRTPPQHGGAADGAGPRAPVLAPDPQNRHRPFPLMDIQEAYLVGKQLGDALGHVGGHFYMEIEEQDLDAARLERAWQRLVAHHEMLRAKILPEGRQQIMPPAPPVSLPVHDLRWSAAAEIERHRADVRLRLSHKLYEPGSWPLFDIEITRLPGDRSIIHFSLDTWVTDGAGLHLLQRQWFQLYREPGLELAGLDVSFRDVVLAIKEFEKTPRFREDLAYWLGKFADMPSGPKLPMRVRAGSPSATAASARVRLHRSLPPAAWGAMKSAARSSGVSPTTLLLTLFAETLSGWSGDEAYALVLTFFNRPPLHPRIDEIVGPFISTSLFKVEPPAGRSLIEQARLHQRQLWDDMDHYTVSGVRTLRELRLRSKADRASTLPVVFTSMLDNAAKPADAEDWFQRVSYAVTQTPQVALDHQILERDGALYLSWDYDAESFEPGVMEAMFDRYGRAVGELAEHPERWHAERPAADRPVAPSRSDAVPARAAPPPLAHDPALRHQSFGLTDLQQAYFVGRTAFLEHGGVSCQLYLEYECEGLDVPRLQRALRAVVATHDMLRAVIDADGRCRVLEDVPPYEIRSVDLRGDALPESALATMRRRASEQVFPLGRWPLFEVAASRLDATRWRLHVAIDLLIADGNSVLLVLKQWFRLYERSEAPLRRPAITFQDYVAAVARLQRSPEGAVSREYWRHKLAHIPNGPVFPGARPPASVRSERARLQATLAAWPALADRARALGVSPETVLVSAYVEVLSAWAEPGPFTVVVVDYERPPIHPEIDEVVGDFTFLRWLVHDPRSGRSFAEKVRRHQRGVEEDRAHQLLGGFGVLRDLALRRPEQGARVLPVVFTGFMPHADFRLPVGFCDACGLSQTPQVVLDTAQVEADGRLEYHWDAVQDHFPPGMVAEMFAAYGRLLEQLATSPEVWDRADLAAVLRERAPESAPSALAGLTDEAWRERLARWNDTRAAYPEDQALHRLIEEQVLRTPDLPAVQIDGRSLSYRELDEQANRCARFLCAHGVVPDQIVGVLMQRSLELVVALVAILKAGGAYLPLEPTYPEQRLEFMARDAGVAVLLTQSSFSGVLAGFTGTRLCLDTEASRLSSYSADSPRVEVRPEHLAYVIYTSGSTGMPKGCMLSHRAICNRLHWMQEAYALTPLDRVLQKTPFTFDVSVWEFFWPLITGARIVLAAPGAERDPAALAGLIQEHGVTACHFVPSMLRLFLDEPRAAGCASLRHVFFSGEALPYPLMERALSTFSAQLHNLYGPTEAAVDVSFWKCNLRDDRKVPIGRPIANIRLYILDEQQRPVRPDQTGELYIAGVGLARGYLNRPELTAERFVRDPFDPSPGARMYKTGDRAAWLPDGNIDFLGRMDGQIKLRGLRIELGEIEAALLGHEAVREAAVAVRDADSGDPRLVAYVVLRDGASFSPQVMRRFLESSLPRYMVPNQFVQVAGIPVTAHGKMDRAALPWPVQDDAAAAPPDAGAVKEKILRDIVALFELALGRKGLAPEADVFDLGATSLTLVRVSQKVREAFGVSLSVETILKHPTMAGIAASVAEQVAGAAAPQPAASPQPAASPRSAASPVKPAPEPVLPARPVQSARPAQSAPAASAKNGSPRVFAGQRLVDQLVGFFREAMNVAHVDPHQDLFDLGATSFTLVRIAQRLREQLDLSLSVDVLLKRPTVAGIAAFLEERGAPAAPVEAAAAPEPLAAPVEAEPSAPAPQKTDFFSREQREAFKQQKPHLRRQGEHRGVIALPGDSVPEADYRLRSCRTDFQDQPIPLADFSGLLGLLRQATIDGKPKYLYPSAGATYAVQTYLHVKEGAVEGLGPGIYYHHPERHELWLIDGNPSIERTAHFYYNRPHFDRSGFSLFFIAQLDAIEPVYGASADPFVLIETGCLIELLTLRQSEFGVGLLPVGAVDFDRIRPHFGLGPRHVFLLNVLGGRVEREGALPRARQPGRGTPAREGVEALTVRGAPAGAFPVSASPGAGSRGAASAAWGTDIAIVGQSGRYPGAPDAAALWERLRRGERSIRPAPADRWDPAPLQATGPDKGGIYCSSGGFLDDVDRFDCLLFRMSPAEARSIDPQERLFLEAAWACLEAAGTTAERLNAQAGKVGVFVGVMWNDFQNEGVEGFREDHVARAVALHSSIANRVSHTFDFKGPSVAVDTSCSSAMTALHLACESIQRGECRAAIVGGVNLMTHPYHQGLLCSLGMVSESGFGNALGEDATGWIPGEGVGAVLIRPADDAERSGDHIHALIKATAINHTGATPRYGMPSAEAQAASIRDVLRRAGLGPEAVSYVEAAATGAAIADASEIAALIEVFGERQGSAPRVALGSIKPNIGHLESASAMSQLAKVLLQIQHKTLAPHVLSGALNPMIPWDRAPFWVPEQPAAWQPRSGPRRALVNAFGATGSLGHAVIEEYCAAERPAEASIGPYGVILSAATGDQLREYARRLQGFLAGPGATLSLAGVAYTLQVGRRDMAERLAIIARDLDDLGAKLAAFAAGQAPLPEGVFTGSVDGTPVPRPAAASDDPVALARRWVAGDAVDWSRCYRRPPRRVPLPTYPFGGQRLRVREISRASGAAPAPAAAPAPAPALAAAPAVAAAFAAAPAPAPALAAAPAVAAAFAAAPAPAPVTPAGSQAEDGLLDAVERWLVQLFASVAEIPARDVRAKTPLSDYGLNSLMAMGLYRLLSAEGLAGLPKTLFFQHRDLREVARHLVTSHGQALRQRFGLTGAEPSGAAAAPAPVAGVAVVAPGPLPAAVGDDTAIAIIGVAGRYPGADDLREFWQNLREGKDCITEIPADRWDHAAWYDPDRSKLGRIHNKWGGFLRGIDLFDPMFFRISPREAEFMDPQERLFLEVAWSTFEDAGYTRELLQRRHGGCVGVFAGVMYSEYPFYGVEATLRGRPVAVGLGYGSIANRVSFVMDLNGPSLSVDTLCSSSLTCLHLAVESLRRGECAMALAGGVNLSLHPNKYLQHSLFKMTAPDGRCRSFGEGGDGFTPGEGVGCVLLKPLSHALRDGDPIHGVIRGVAVNHGGRSSGYTVPSAKAQAALVKAAVARAGIPARSIGYIEAHGTGTPLGDPIELEGLNQAFQGAAEPGFSCPIGSLKSNMGHLEAAAGVAGLTKVLLQMKHGELAPSLHAEALNPNIDWTATPFFVQRRPAPWERATVEVDGRSQVLPRRAGISSFGAGGANAHVIVEEAPEVAPRPPHEGPQIVVLSAREEGRLRAVAARIAAFLRGGDDVDLADLAYTLQVGREPMEERLALIAGDREALARGLEAFAAGDDAAVLRGRARSDDRALLPGDDEGVRSLIAQWIGKGRLQQVARLWVSGADIDWEALPRPSACRRISLPTYPFARERYWLPLQDEPAGAAGVAAAPSPSADLGGERGAAAPEAAPAHAGVFLEKAWRPSERVAGGAERPDGAVLVVAGRQTLALAEALGAGHGDVRVVLTRDAAAGFHGGEMELDTGAPAQADALAQALWNEHGGIAALIDLSDIHREPVARCPLQLGKLAFVQRLVRLAVPGPFRLLHATRGRLPFRNEAPSLAGAALAGLIGALGAEYRSVRARTVDLDERALSGASLGELLWHEFMANAPEGEACYRDGERFVPRISPVSSSGGPRGGDPIASAIAAGRPILVSGGMQGLGAEVARHLVRRGARRLALLGRKPLPPRERWRALVADPARDPLTAARVALVLDLEASGAEVRIYVGSLTDREALQGFLGGLERDLGPLGGVVHCAGEMRTSTPAFIHKDIADIAAVLSPKVDGLQLVHELTSTSPLDFFVTFSSVAALIPRLSAGILDYAAANAFMDVFAAQRAAAGERHVRSIQWSRWQGGGMAGEGTRRFEEWDLPTYSTAEGLSLLDQAVRLHGAPCVFAGRKLPEEAAAERWLQVERPEPVQAKQPTLGAAPPAPAARAGENGASHIAPRAGENGASHIAPRAGENGASHITPRVGENGASRVLDGLRGVFSAELRIPVAKLGSDTPFEDFGVDSVILAGLVQRIETWLGGVALEPTVLLQHRTLDDLARHLRKHFEAEIRARLSPRPAPADNVPAQAQAQAVAASDAPRRDATAQSAHAPAEPVAAPAPAPAEPAATIAPAPDAGARASLGASSSGQPRIAVIGLACRFPGAPSPAAFWENLAAGVCSIREVPLSRWDWRRLYSPALQEGKSISRWGGFVDDIEGFDPGYFNLPESDAVMLDPLVRLFLEAGVTAFLDAGYDRKALGGRKVGVFVGARSANFAERSRHASKASIVSGGQNFIAAHLSHALNLKGPSLVVDTACSSALVGISLACQSLASDACEMAVAGGVDVLLDEKPYLVLSAGRALSPDGKCHVFDEKANGFVPGEGAGAVILKRLDRALADGDRIEAVIEGIAVNNDGRTMGISTPNPEAQSAVIEEALSRAGAAAETLGYVEAHGTGTLIGDPIELRGLTQVFRRSTEERGFCAVGSVKTNIGHLLSAAGIASFIKVVLALRHRQIPPTLHCETPNPRFAFADSPFYPATRLAPWRPRRGVRRAGISSFGFGGTNAHAIVAELDPALAPSDQQGRRRLPSPVFNRRRFWPESPAAPSSPQATAAPARRDPTRFQLEFEPADGAEPDARQPGRR
>emb|AAY89052.1 BGC0001069, chiE, Polyketide synthase
MNPFRCHLTVHHDNLMLRDHRVHGTRLLPGAAWIEVLSKVLRERGFPIYRMAFRDLLFRTPVAPGADAPKRVLVTVDRADGGWLVVVQSRDAGAEDTSGAWTDNLSCHLVEDTSPFGKTIDIAALQRGARRRVDLEEIYSATRRMEIVHDDFMKVRGHVDEGEDYLLAFFELGSLGKEYLDEYHLHPAFLDSALVFPPYFIVPPGQTTEVPFIPFHVDVFRAVDRLGGSCFVHMKKQELRSSSQHVSYGDIELYDPSGRQVAAYGRFSAKRVRFKQLIQQLAPSAEAAPAKDGPGASSPTTAAAGAAAGFDAAPPAGGGEASAGGKPAAPVGHEATRSAAAQAPAQGGPDAAPGVRGAIVAELRAMLGGIHGEGAEEVPLDVGFYEQGLDSADLLRLVRTLEKRLQTQLYPTLLFEHTTVADLAAYLASHHADRFARPAMPPDRAPPPDRAPPPPRPAEVVFARPAWGPAPAAAADLRPGAFWIFDTGTETRDALIARRERDGHPAGPVVLVRPGARFREISPDTFEVDPRSPDDFHALVHGLEARSGLPSRILFLWGQDPFAGDDEAIARGLERGIHAALWLAQALCACSPAEPVEAVLAYVERDDGDHAHLAALGGFARTLSRENPRLRFRTLAIDPACGGGAARLLDAILPSFGRGDDALELRYEGGRHWARRWRTWTPPAAAGGPARPGGVYLITGGTGKLGLLFARLLAGEPGVKLALVGRSPLGEAQAAALRALAAQGAEAVYLQADLSRRREVVDLVAAIKARFGRLDGVIHAAGLIRDALIPSKTKEAVQAVLGPKVLGTLALDWATRDEPLDFFVSFSSTSAVWGNAGQSDYAYANAFLDHHAAHRELLRQRGQRSGRSLSINWPLWRDGGMQVDADAEAALAEQTGIVPLDTPSGLRAFQVALGAGLTRLLVVAGEAERLQRILSLDPAEDEPPAAAASAASGRAPGAQPTGAPGLPPAASGVEVPPGATGDIAIVGLAGFYPQSEDLHAFWRHLAEAHDLVIEIPGERWDYRSHFDPEERRQGTSPCKWGSFLERFDQFDPLFFNISPREAEILDPQERLFLQAAYHAIEDAGHGGDRLAAERVAVFAGVMWGQYQLFSAGVGPGQPGPTLGSLYASVANRVSYFFNFAGPSVSLDTMCSSSLTAIHLACQAIRAGDCTAAIAGGVNLSLHPNKYTFLSQGNLLSDEGRCRTFGEGGTGYVPGEGVGAVVLKPLARAVADEDWIYAVIKGTAVNHGGRASGFTVPSPKAQGDCIEEALRKAGVAARSISYIEAHGTGTALGDPIEIAGLSRAYRKGTADRQYCAIGSAKSNLGHLEAAAAIAGVTKVLLQMHYRQLAPSLHADPPNPNIDFEGSPFRVQARLAPWQRPVLEEGGARRTVPRRAGVSSFGAGGSNAHVILEEHDNRVTPDDGRPRVFALSARDEERLDDYVRRFIDLLERRGSGALPAGAANGAANGAANGDGVLAAAQAALRDVVAELLSVRAEEIELDVALSSYGFEPVHAVRLAERLRERHRIEIQPDLVVGLTDVKALSSHLAATHPERFSASRGALPQGGAGEAEGPPRLSLADLTYTLQVGRAAMPARLALVVRSLDELLEALKDTREGKAREGLHRGAAKRPHALAAPLIEGRSGRTFLQCIVEDREYDKLAWLWTAGIDVDWRLLYEREPVRPRRVPLPVYPFAPRRYWAPSREVAAVQQARPAPHMPAPQVAALPAPQLAAVEAGAVGGAAPAFAAEAAAAPNTLFLARWEPVTAVSGAPRPGAERVLIVVSEGGERLAEAIRRAHPRDEIRALWLTGDGDGRGVPAEGRSVSVGDAGALERALQDLLPAERAYFLAGKPGRAGDDLDEEALDRSVARGLLAFFRTIKALGEQSGPAPRLALVTERAHAVLPGELAHPPSAALHGLAGVVAKELPRLLVQGVDMDGETLEADALAIHQALGGAATDAHDRAFRGGRCYRRVLRPIALPPAASSPFRRSGVYCIVGGAGRIGMDLSLFLAASAGARLVWIGRRPLDAALRGRMDRVSAAGGEVLYLQADARSQRQLAAALGEVRARWGRIDGVFHAAFLFASEPLAAMSPERFLELLGAKLWGSRALAAALAEHAPGFLVFFSSIQSSSRDKGQAAYAAGSVFQDALGASLARSAGYPVKVVNWGYWDDGDALGRQRLAALGYGAIAPGQGLAALERLLAERAAQLAVVPADEHVLRALGVAGDRSLELLPESSPPLLARLAPALEDEGRRAELPDLGPAFSALDAFGKRALAAVLRDMGLSRGPGARASAVEARDRLGIAPPHHRLFSALLALLDEAEQARSDAGPAAPLARTAGSLAALEGERDRLMEAHPEARAHVQLLWECLRHYPAILTGRVAATDVLFPDGSMALVEGIYRGNGAADLFNRMVAKSAAAFVRERLGEAPGERVSILEIGAGTGGTSAGVLAELQPFGSRVRYVYTDVSKAFCLHGKRAYGERYPFVEFRVLDIEKDVEEQGFPAGQFDLVLAANVLHATRDIAKTLGRAKTLLKARGWLVANEGTGVQGFLTMTFGLLEGWWAFEDEAERLPHAPLLDGSAWRRLLEQAGFSPVLPLGYVGPGGDVVPQQVLVAESDGIVARGPSHGAAAAVRPASADEAASARRESVAAADPGDVPARKDAPAPRRPVDGHEVEARVTACVAATLDLPVASIDPSAPFAEYGVDSILGVDLVRLLNEAFDVKLRTTVIFDWTSVRALARFLVETHGDALRPAASPREAAPPREAAPPPPALSSAAAPRDQAPAAARSRRIAVIGLSGRFPGSPDLDAFWDNLAAGRDCITEVPKDRWDPDRIGGSAAQFRWGGFLDDIDKFDPLFFKISGREAELSDPQQRLFLEEAWKALEGAGYTPEALDRARCGVYAGALDGNYQAFMSPKDLDEPQTLWANDTSVIAARIAYFLNLKGPAITINGACSSSLIAIHMACQALWSGEVDLMLAGGVCLMTSHHFHEVAGKAGMLSPSGRCRTFDDGADGFVPGEGVGVVLLKRLDDALRDGDPIRAVIAGSGVNQDGRTNGITAPSALSQAELEARIYRDFDVHPESITLVEAHGTGTRLGDPIEVNALTDAFRTLTSKTGYCAIGSVKTNIGHTALASGVAGFIKAVLAMERGQIPPSLHFRGANEHIDFANSPFFVNTELRPWRPSGPRRAAISSFGMSGTNAHVVLEEPPARPRAAPSTAAPAFLIALSGRTRAALEQRVRELLRWLEGAGAAEVLGDIAYTLLVGRAHFDVRAAFAAASREELTERLRAVIRGETDGGVVFGELGAKPARPEPALRELASVLLGELRRAPSGDAGGAGGAYRSKLLALADLYTRGHDPDWRALFPEDTWRRLVMPVYPFARARYWLSPEPVEREAPARLHPLVDGVDLAESLGAGLTFRKTFYPGDRVVRDHRVHDAAVLPGVGFLEMASAAASRLLPGGRASLRRVFWLNRLEVTGPVDVRIRVYPEREHHRFQIASGGDEPTVFAEGELHPAAPAPEASGERLALQDIQARCAELADGEQFYRGLEGSILRYGPYFRVIKRVWASREEALALLELDGAFRGELDRYGLHPALMDGALQTAMALSASHGGEGQAIALPYTVERVDVLRPLGARLYAHVRQAEKDRYKVSLLDASGAVCVELQGLVVRAPRDPLGRLFFRPRWVSEPAEEARDAAGPGAVLVFAPPSWGDAAQPIAAVHPDRRVVLVTLSRETRLSGVDRLEVDRRDPEAFAACLRANAPIAGIYFLGGLQAGPAALDDLEALERSQESGVFAAFHLLKAILALRPAPEGMFFKVVVDRVHPVRAGERVAPHGGDLVGFCRSAAKELSGVRIGVVDVVDVDAAELRRDGEALRAGALWWAIARGPGAPGGVVAYRDGVRSVPILEPVALPPAPRAPFKRSGVYLIAGGTGGIGIELARYLAEHFAARLVLLGRKPPSAVAAQQIEEIRALGGEVLQLQADIADEQSMRAAVARARERFGRIDGAIHAAMVLADRTLMTMDAETLRSVLRPKVRGSVVLCRALRDEPLDLLMFFSAGQSFLCNAGQSNYAAGCVFKDAFALALHQQTGVPVRIINWGFWGSVGAVANEEVRQRLSALGVHPIHTHEGLEAVVRVAASPLEQVLAFKAEPGFLQAMGVRWERRYQAFAPAAPSLIEAALDRLEPPSIDARALELSGEASRALQAFGARALLRALQGMGALRRAGDRRQVSALREGLQIAPHYHRLFDALLGIVERAGWARVDGETVTAAADLPDALHAWDQEQATRRLLQEHPGLEDMLRFLSACLSAYGEVLTGRRGHMDVLFPGGTTSLVENIYKGSPVVDHYNRWVALVVARYCRLRLAEDPTAVVRVLEVGAGTGGTTAFVLEALASFGDRVQLVFTDISAAFVRQGERTFGDRHPAAEFKVLDLEKDPEAQGFRSNDVDVVFGTNVFHATRQIERTAGWSKRLLRPGGLLILNEVTRVQEYPTLTFGLTPGWWHFEDEPLRMKGSPLLSIAGWREVLGRLGFRGFRALGLPGVALEAQDQAVLVVESDGVVELDAGSPAPTARAAHAAVPPERPERAREVREINGAARDHEVRASEPVNGHAREQGNGHGAEGRPARQRAAVAAQPPAKARQDRAALLESTRTYVKGIFSDVLKIDPESIQDHRNFDAYGVDSLVVLNVTKRFEQRVGALPSTLLFEKLTVEDLAVFFVDHHEAALRASEPPGVGGGGAEPVRPRANPERPERADPPERAGVAPGRRAPSPPAAAVERFDGAVPEDLAGEVARMSDAEVERLLGWLQGGGAGGAGGAGGAGATNGSSAVRASLDDGQEREAERRRLDRGPSGEWR
>emb|AAY89053.1 BGC0001069, chiF, Polyketide synthase
MTLRSQDLMMDAKRESLVRLLHQKKANRDIAVIGLSGRYPRSPTLEVFWDNLRHGRSCIDEIPRDRWRWEDHYDPDPGVGGKHYTRWGGFIEDVDKFDPLFFRVTAKDAENMDPQERLFLETSWACLEDGGYTTESLARHAFKVGVFVGVMNCNYEWLSAASCARGRMTGAQSAYWSIANRVSFFLNLQGPSLAVDTACSASMTAIHLACESLRRGECEAAVAGGVNLILHPMHYLRLTHMRMLSPDEKCKSFGAGANGFVDGEGVGAVLLKPLVRALTDGDRIYGVIKGSSINAGGRTNGYTVPNPNAQADLILAALASTGIDPRTIGYVEAHGTGTSLGDPIEIAGLTSAYRRYTDGNGYCAIGSVKSNIGHLEAAAGIAGLTKVLLQLQNKQLVPSLHSERLNEKIGFADSPFYVQRELSPWPEGTSLGAGDPPLRRAGVSSFGAGGANAHVLVEEFVDPRPRDERRDGAPVVVVLSARSRDRLEAHAGNLKAFLERRGDEAGEAPALSDIAHTLQVGREPMEERLAFVAASRRELVDKLDRFARRGTDGLFQGRAGKAPARALPDGAGSGGAGAGRLEEIARHWAEGGDVPWRQLAVSPAGRLISLPSYPFARESYWLPGGPGVAGEFLKPALAPAPAHPVAEVAPTDGRGPVLDTAAGRRATFLYKRWREQARPSSSLPEVAGSVVVLADAATHPVAERLFRGDRSLQKIVLRTDAPGSGAGAWFRPDSAGQGAEAAERLLGAHPDLAGLIDLSDLSDLDPALDLDGGASAGKMAFLQRLLVAKRTAFRVLHFTSGLVAFRADRGSLSGASFAGLVRALGAEYRGVVARTVDVDRAAARADVLPSLVESEWSLPPEEGEACYRGGVRHQPYLSERGADGGAGAAPSPAGAWSPDKVWVVTGGTRGIGAEVARHLVERGVKRLVVMGLRPLSDGGRATGPSAGSDAERRIQALEQRGASVRTYTGPLTDRPRLERFFGQVRAEWGPIGGVIHCAGLADHERPAFIDKSAASIARVLEPKVAGLAVLHEIFERDGLERFVLFSSVSALVPALAVGAADYAAANAFMDGFAAHQHALGRHVYRSLAWPAWGETGMGDPRSPRLSRLGLAPLTTAEGLALLDAALAREAEPTGMPCVLVEGTIPMERWLRVDAAAEQPVPAAAEQPAAAGGAQRPERVDAALLAFLRGIVSQATGIAEVRLDPETSFTDFGIDSILLLDLVKKAERHIGASLDPSVFLEHPTLARLSAYLGERYPGAAQPASAAVSAPAAEPASQPVSAPSARDVVPFVESAHRFSTSGTAVPRPAIAVIGVACHFPQSPDKETFWRNLESGADLISEVPPSRWDSERYYDATRSPGRTISKWGGFIDGIELFDPEYFRMTPESAPFVDPLIRKALEVGVTCLRDAGYEQRELAGQQVGVFMGARTANFTDKITMPAKNGIPGVAQNFVAALLAHFLDLKGPNLVVDTACSSSLVGIHLACQSLLCGESTMALAGGVDILLDEKPFVSLSEAGALSPDGRCHVFDERANGFVPGEGCGAVLLKALDRALADGDRIYAVIEGSAVNNDGRTMGVTTPNPDAQGQVIEQALARAGAGADTVSYVEAHGTGTMIGDPIELRALTRVFRKSSQDRGFCAVGSVKSNMGHLLSAAGIASFIKVVLSLWHRRIPPTLHCSAPNPRFEFASSPFYPNTALQDWLPRSGVRRAGISSFGFGGTNAHVIVGELPAGTATRERRQPLAAPAFDRRRFWPDGGADDRAARERPLLALRRVDLGGDDRIRFETSMNNDDYIVRDHRVHGVRIMPGVTFLDLIYRAAESAGLQRDGLELRHILFKNALATGAAFDRQIRVDLERRGGFWRATAASRKARDGRALADEWEDNFECEIHRAEADAPPPLDIDRLRRQAAQSLDVDDAYAVARAMEIQHFEFMKGRGRIHRGDGFVLAELHLGELASRHRRDFHVHPAFLDCSTLVPAKLDPSAPSATKPCIPIYLEAFRAFRGSGERCHVLFRGQDARRPASEDIFHIDIDLFDEAGNPLAWFRNLSIKRIRSQASLTRLDLADGAAAAATGTVAPRVAPSPAPAPAAGRVADAAAPRESAAAPAARPALSRALVERELIDMVASASGRPADEISLEDGFYDQGLESTNLLQMVRDLERRLGKRLYPTLLFEYKSVRELTDHLLEHHAGAWVSALSSDTTGKPEPAPGPDPAAHAPAQLLAFAPTWEDAPLSPGARAGAPARILLVSDDEALARALASRGQAVTQVSLGAAFRALGADRYEIRAASAEDCQLLLDALAARGDVPGHILHGCRPAGSLEDGLARGLHTVLPLTQALLARGPAGRITLLHAHLDRGGRPAAWDAAFGGFARSVRLESPRAVYKSIGLPEDLASAADLLLAELIEAPDDVEVRYHGGKRQVRRLREIELPGDAPAGLPLRQGGVHLITGGMGGIGWRFAEHLVDRARARLVLCGRSPLDADKQRRHDALRARGAEVLYVVADVSRREDVARVIELARARFGELHGVIHAAGVLRDALIPRKTREHVDAVLGPKVHGGAHLDALTRSEPLDLFVAFSSSAGITGNAGQCDYAFANRFLDQLVEGRAASGAHGRSLSVAWPLWAEGGMRVDAATEQALWQATGMKALSTAAGIAAFERGLRARTAVMMVAEGSAERLRAFLAPGQPPAPHRGAPETWTDAGHAGPARPENGLSARLPAAVAAPADDIAVIGVSGRYPMADDLDAFWENLAAGRDCITEVPADRFPVDAYYDPEVGKLGKTYTRWGGFLSDVDRFDPLVFNIAPREAELMDPQERLFLETAWATLENAGYARGALAKRRVGVFAGVMWGQYQLLGAERAGRSTVLPASIFASIANRVSYCFDWRGPSLAVDTMCSSSLTAIHLACESIRRGECEMALAGGVNVTVHPMKYLYLSQGRMVSTDGRCRGFGQGGDGYVPGEGVGAVLLKPLSRALEDGDHIHAVIKGTAINHGGRSSGYTVPNPEAHGALIRDALSAAGFEPESVSYVEAHGTGTSLGDPIEMTGLAAAFPGLPARSRALGTVKSNIGHLEAAAGIAALTKVLLQLEHRQLAPSLHADPPNPNIDFDASPFHVQRELAAWQPPEVPGQQGRARYPRRAGISSFGAGGNNVHVLLEEHAPEADGPGEPAPRAQLVILSARKPAQLAELAGRLLDFVRRPAGDSAAGNGAAQGGAAAERAIEDALIEILTEPLGVRAADVDPELELEELGVDPPALVRVGQQIRERFHRDLDPDVLSRSSVRGLARSLAERSEGAAVRGSAVVRGAVRGRLTDLAYTLQVGREPMAERLALVVSTAAELEEKLAAFCRDPGAASGVFRGRAAGRHGPARSGVEQESLPALAEGGRLDRIAALWVAGADIDWKALFPERKARRVPLPTYPFARERYWLADLDPAELAREKEPAREHPLLARLDGASSLGQGLTFRGGLGADAPLLTDHRVASRAILPGVAHLEMAFAAARHIWGAQRVALAKVYWVRPAALEGARLDLRLAVREEDGAAMFEVLGGDPAAPVLHAKGKLVLDGASSDAEEGEMVEAIESIQTRCRDRVEGEALYARYRQMGMDYGPHCRAVEQVWVGDGEALAALALPASAAAELDRYHLHPVLMDSALHAALALVSGEGQSSSPVMPFSVERVELLRPPGARMFAHLRGDGAQTFQMTLLDASGRVSARVHGLASRPLPRPTQPLPRATQPLPRATQTLPHPTQPLPRPARPFYFLPAWQSAPLPPPQGRRVDVQRGASAGPATIIVHHPSAAALKDALVQAHGGARVIEIELGMAARPRGDGRWTVNVEDTASFEPCLRSVSQLDTVYFLGEARGGVAADLAASRRSAAHGVSALFRFYKALSLHPAFREPFSLKTVGVQAIPLHRDDAVSPLGAALYGLTKVIAKEHPSIRVCCLDIDGAPLREGASPGELQDVAQAILAEPCSARAQEVLIRAGARYTRRLVPLDLPASEPPFRERGVYLIIGGSGRIGLAFARHLATRVRARVALVGRRELDDAMRRELAAIEALGGEALYLRADVADLESMRRTVGEVRARFGAIHGVVHSALVLHQRSLAELDEATFARELSPKIDGSGIVDALFAGEPLDFMVFFSSASAFQVNAKQAGYAAGSVFTDAAAHHLARQRPYPVKTINWGYWRSVGDVSPELVQRLEMAGVEPIGDEDGMAAIEAILASRQIQVAAIKASAAVLAHVGVDSTRRLLEQAEPAPSVLEAIARRGLQPPLDAGAIERCRAAIEALGASARRALAEMFRWMGVFLAIGERWTEPALRARLGVVSAHERLFHALLRMLCEGGYLERAGDDYVVRALAEPVAPVSGGGAALAARHPEAAPSIELVWDRLAEYPAVLTGRKQATEVLFPRGSMDRVERIYQGNAVTDFHNRLVAEVVVAYVEERLAREPGPAIHIVEVGAGTGGTSALVLDALARLGARVHYAYTDCSSHLVRHGEKVFAPAYPFARFAALDIEAEPGPQGFEPGSVDIVLATNVLHATRRIEHTLGRVRALLRANGLLVLNEATRTQDFATLTFGLTEGWWLFEDAPLRLPSSPLLSTARWSDLLGVSGFRGIQRHGLPGVAVEDMAQCVFVAESDGLVTVAGDQGAAARGDRAAANGAEARAPAANGAAARAPAARRDVTPAADAAPPPVRLAALAAVAPAPERSARELQERCEEYVKGVIARVLKIAGSELDRDAGFDAYGVDSLLAMELADAFAKDLGDMPSTLVFERRTVAEVATYLLESHEEALRRTLGLAPRASAAAVAEVDGDVGAEVAAGRSEDIAPVSSQRRRESAPDLVRPGAASGGEFAIIGIGGRYPEAADVREFWENLKAGRSCIGEVPPHRWDGDAYYRPDGGGASRSKWGGFLEDVDRFDPLLFNISPLEAERLDPQLRLFLQTAWETFEDAGYPRRRLRVVQQGATSGVGVFVGSMYQHYPFVAPDGATAAQLSSFPGSAIANRVSHYFDLKGPSMLVDTACSSSLTAIYMACESLARGECAMALAGGVNLSLHPQKYVIFSQMGLLGSKERSSSLGEGDGITVGEGVGALLLKPLALALRDGDRVYAVIKGGFVNHGGRTHGATVPNPSAQADLIVEAFRRAGVRPDAVSYIEVAANGSPLGDSIEIAGLKQAFRRFTVERGFCALGSVKSSIGHLEAASGVSQVTKVAYQLHHRTLVPTLNSEPLNPNIRLDDSPFYVQRERAPWRPAVEGEPLRAAVASFGAGGANAYLILESFAGAEVAPRPDPRQPCVVVLSGRDEDRLKAYAERIGSFLEASPETPLDAVAYTLQIGREPLGARLALIATDAASAAAKLRAFARGEEGIDDLARGDVGTTPAASRLLLDGREGEAYLRIVIEERKLRKLAQLWVSGVDVDWPLLYPEGTPPLMYLPAYPFEQRACWIGQGEAPFWSQPSQQTRRGNGEAEEHAEPPPRLNGTNGAHADRLVEDLGALVAQSLKLPPYALSPDRELSLYGVDSITGAMLAGRVKSVFGVDVPVPASGGASTLRQWAEQLRQRGGKRSLPDVMPLEPELIPMNPAGTRPASFWCHGALGFGQIFRPLSAALGEDYPVYALQARGVDGTRLPFHRLEDMLTHYVACIRSVQPRGPYCIGGYSSGGILALELARELHRQGETVARVILLDTYPSTPEVQRWFAGFMDDDYLHVAVAAMLFAPGRADGLVSVEELQGTPPEVRLGHLASLLAERLGAGWSRDEIYILLQGAVNVARYTGQALHGYEPSRYNASDVLYFRAAAGFVDPGRAGSGLTRGVGPDAPDHVAPWRDIVASRLDVVSVPADHFSLLSGPGLAVIKEHLVRLFEPLRILEGAARPGPSSPAQIVPRTEQDLPAIIEQEGG
>emb|AAY89054.1 BGC0001069, chiG, Methyltransferase
MTEFLPGQGTQSHWRTQIHNQLRLLSLLVLPSKNRAHILYEIMSTGNLLNEKSLFLNYGYWRDSPETLDAACEAMAKLVAETARVSRGDRVLDVGFGFGDQDMYWMKHFEPRQIVGLNVTEMQVDIARRRVAERGLSDRIDLRVGSATEIGFEPASFDKVLAVECAFHFQTRERFLEEAFRVLRPGGRIAMADMTVFPFEGPPTVATKLSHFMVRSLQQICKENMVSRHVLRDMMTRIGFQDVEITVIHDDVVMPFSRYIVKRVQDDEIKRRLPAFSRALTLKGAQVTLEGKHPERGLEYVLISATKPLAAA
>emb|AAY89056.1 BGC0001069, ---, Putative uncharacterized protein
MRAITPRTVSSMNVAALTGRAGGWVGCFAGAGPGAASKGHAGARGAPLSAVTRITPSLSATITFWDEGRPRSPGPPTTKARRNPSAKSKRCHWSRPTRGDPASRFSSSSNRHQPSRSPKVSVANSCYRVTSFKTSHPFSFSRAFAFLSVRGILLVAWRTFVASARSNRPPAPPTVARPSRCRGP
