# Supplementary material for: Assessing in silico the recruitment and functional spectrum of bacterial enzymes from secondary metabolism
Source: BMC Evol Biol. 2017 Jan 26;17:36. doi: 10.1186/s12862-017-0886-2 (PMC5270213; doi:10.1186/s12862-017-0886-2)
Supplement: Additional file 5: — 1005 multiple Fasta files (one per BGC that comprises enzymes) containing the sequences of the data set enzymes SM*. The BGC are named according to MIBiG nomenclature. (ZIP 6333 kb) [file 12862_2017_886_MOESM5_ESM.zip › BGC106.fa]

>emb|ADM46349.1 BGC0000106, ---, ATP/GTP-binding protein
LNDAGLGDVEVMLEYALPMNSKRADAVLAGIHPRTGDPSYVVVELKQWSDVVPDEDDPLLCHVPSYTQPVLNPIEQVRRYCEYLVNFNGAVAGHPERVRGVAFLHNATEFDAAALRDIESDQRGQLFAGDTRGGFIDYVRARLSPEYPGAAAADALLAGKAVPSKQLMAVAAQEVREREQFVLLDEQQVAYRKVLNAVRKAQQSDHKEVVVITGGPGTGKSVIALSLLGELYRRGIPALHATGSQSFTKTMRKVAGARKREVQDLFKYFNSFMTTEKNSLDVLVCDEAHRIRETSANRYTPAARRTGKQQIDELIDVAKVPVFLLDEHQVVRPGEMGTVEDIRAAAARRGLNCPVVRLESQFRCGGSDAYLRWVVRLLGLEPGGPVVWDPDDRMQLLLADSPEEMESFLDGRRGQRYSARMSAGYCWQWSPEPKPGQPLPADVRIGAWARPWNLRGDRSVSGAPPSALWATDPAGFGQIGCVYTAQGFEYDWSGVIMGPDLVWRGDRWVTDRTASKDPVFKRSTPDADVDRLIRNTYKVLLTRGMVGTVVYSTDRETQERLRELVGAGRRVAVTA
>emb|ADM46350.1 BGC0000106, ---, ATP/GTP-binding protein
MPWGNHLVSMLLLRLSAQDLLTLNSRRRMVPHLAARYQYFRGRDVSDTEREAWAESLVELAEDLVEAERGNVEMIVECAATVDEPKKGEPPLIDVVLVGRHPKTGLPSFQLVELKRWSMVRQVEAATAELVSVPGYKSPKKHPALQLRNTYQLFTGDQGPLRGIAVECGGFAYLHNATDDSVRPLLDTLAPTGAYERVYTRDSRDLLLADLRRHFAEDGAASEAEQLLRFMNLRNTPLLDAMIRSRGEDTVFTLRGQQEKVAESVLQRAALVLGNPDQPAPPPDDGRAVFIVTGGAGTGKSAVGLQLRADFEAAGQTVKYASGSRAFNGALQEQVGYSDKEFRKRFAYFSHFVTPPDPPLDVLICDEAHRLRERTIDMYRREEKSGKQPQVDDLLDASRLTVFFLDESQSVRPKEVGTVSLIEEAARARGITPLRYGLREEWRCGGSDAYVRWVRAVLDIEAGTTEWTPDGLMHVEVAESPDELEYTIRTEAEQGATARMVAGFCWPWTEPVGQGKAARLEADVRIGDWHRPWNAKGDSFRENGAVPPSTKWSVHPYGINQIGCVYTAQGLEWDWCGVILGEDMVRRGDRWVYRKGQWYEEAESKVKRVKVPGSFDMKLREGTGSEEEKEEEFARCVRHAYHVLMTRASRATVLYSTDEETQAYLKSCVGDVQIHGLRPRWENLAAEARIPHLPSPKRKGNDTPPGQELLF
>emb|ADM46351.1 BGC0000106, ---, Putative uncharacterized protein
MEWAFMEPVEYKPARRPWIREILAGAAASAISNLVWEALAVAARHLI
>emb|ADM46352.1 BGC0000106, ---, Protoporphyrinogen oxidase
MPSLRAAHKSLLFRSLDLASLKWSGLLIVRVRSEPWKFQVDPSFSSHPGGLLVSTRYKPAGTAISRSHSLIRLDCAVKENAAQARYGSAAGIRRRTR
>emb|ADM46353.1 BGC0000106, ---, Transcriptional regulator
MGLAAAASKPDPGDCPARDAPLEASIWYATLLTRVGGLRPATRLLVGEQPDARGPHRPEAQAALLMCEAEIYLAGGRLTEAVAAADAGLRLAAQTGNRGLLPRGHVVMAVCSVRSLDLTTGLLYANRLRDAALLGQENLIPGQCVWVAAQALEARDGVESVAHLLKGILHHDVLTRELLVSQPAAAPWLVRAGQRLGDTDLAECAVRAMHRLALMNRSFRSVRAAAEHATGLYAGDADALEAASERHLDPWARASALEDASRVRSARVAERGQAVDLLRRAADAYLAAGASRDLARVQSRLRELDDHGGRPARSRTRVSRLTDTEFAVAELVSQGLTNGRVGSQLYISPHTVAFHLKKIFRKLDVTSRVELARSWNRILVEERGDRPGEPEKDFLTRPSMARQAG
>emb|ADM46354.1 BGC0000106, azoR, FMN-dependent NADH-azoreductase, EC:1.7.-.-
MTHLLHIDASIRSGESVTRQLTAEFVTQWRQNHSDAGYTYRDLGAEPIPHITHEVREWLFDPSGDLHGVTPEEQALTEALTAEIREATTIVLGIPMYNYTIPSSVKAWIDRLVVPAHMMLPGAESGALSGKNVVVVTARGGSYAPGTPRDGWDYQEPYLKAVLGSIGLGDNLKFVHAELTFAAIVPAMAQLKPLGEKSLADARETLRKLAL
>emb|ADM46355.1 BGC0000106, ---, Cytochrome P450-like protein
MSETLSYEEVWSRTHHFDPPAIFDKLREESPLARMTYPDGHVGWFASSHQIVREVLSDPRFSHSLEIGHFPVTKYGAPVPQFPAFPGMFIHMDPPDHTKYRRMLAGEFTVRRVAELAPHVESVAAEQIEAMREHGAPADLLTTFAKPLVLRVLSDLVGLPYEERERYADAPAITHDPDGDAEESMAVYQQVAQLVGETIERKRKQPGDDIISRLLAAGELSDEELGNIVTLLLFAGYETTESALTVGVMALLHHPEQLAALRADLSRVDAAVEEILRYVTVNQYEIFRTALEDVELAGQLVKKGETVTVSLPAANRDPAKYGCPAHLDLDRDTAGHLAFGHGIHQCVGQNLARLELRTGLRALLRAFPDLRAVTPPEEVPLRTRGSVFGLKNLPVAW
>emb|ADM46356.1 BGC0000106, natA, Polyketide synthase
MRPDLVTPLAVTLHEHARRIPGKVAFADDRRSVTYAELETRTRHLAGHLVRLGLGRGDRVALCLGNSVAMVEGYLAVVRAGGVGVPVNPQSAPAELEYLLADSGASFVLAGAGSAATFSREASSTAPDLTVLVAGTSDVPPGAHAYDDLAVTDPGTPAPDDLGLDEVAWMFYTSGTTGRPKGVLSTQRNCLWSVASSYVPIPDLRQDDRVVWPLPLFHSLSHIACVLSVTSVGATARITEGSSPDDVLDLLRTERATFLAGVPTTYHHLVTTARRTGLSLPDLRIGLVGGAVTGSELRRSFEETFGVPLVDAYGSTETCGAITMNPPDGARVDGSCGLPVPGVDVRIVDPDTGDDAPAGKEGEVWVSGPNVMVGYHNSPEATRAALRDGWFRTGDLARRDEAGYFTVCGRLKDLVVRGGENIHPDEVEAVLRTAPGVADAGVAGAAHDTLGEVPVAWLVPGPDGLDIAAVLDHCRARLSAYKIPERIHEAAGIPRTPSGKIVRRLLAAQPYWPRHAADGHHDALLSPAWLPAPAVPADRPRPAACTVVGDDTVGLAAALRAAGVLVELQSDLAPASAAGAEPGSATTESDSATTEPDSATTESGSATTEPDSATTAGTGSHPTVLLPPTGTADPVAQARLLVERVTGGDAPAELVVLTRRATPAGDTAPDPVGAALWAAVRSLQAAGHETVTVIDLDTEAPDPETLLAALASDEPQLAISDGKLLVPRLLRTPVDGRPRPATFAGPGTAVVTGTDTPAGAALAQHLATVHQVPSLLLVHAPGTTDRTDPDAWPAGTHTRVVTADASGVREALAEARPVSLVAHTADDPALARTLDELLGDTAEFITVTDGSATLGAPGDPDRAVRGALTEALTHARRLRGPAAHLAWGADEESAELADLSAAFDMLLAGGAPALLAPRPVLPHPPHPVPAILRALTEPPTRQARPDTAVTAALRERLTALDERAQLALLESLVSEQAATVLHGPDAAPLPADRAFRDLGLTSLAVVALRDRLTEHTGLRLPTTVTFDHPTPRELAARLRAAVLGLDDSPTLPERPAADADPQEPIAIVGMACRLPGGVNNPEQLWQLLTARRDAVSGFPTDRGWDLDGLFDADPEKPGTSYVELAGFLPDAGQFDAGFFGISPREALAMDPQQRLLLETSWEALERAGIDPHGLKGTDVGVYTGVMGQGYGSGSELPAELEGFVTTGTASSVVSGRVAYVFGLEGPAVTVDTACSSSLVAMHLAAQALRRGECSMALAGGATVMATPSTFVEFSRQRALAADGRCKSYADAADGTGWAEGAGVLVLERLSEARRKGHQVLAVMRGSAVNQDGASNGLTAPSGPSQQRVIRKALADAGLAPADVDVVEGHGTGTVLGDPIEAQALLATYGQERERPLWLGSLKSNIGHTQAAAGVAGVIKMIQAMRHGVLPATLHVDAPSSQVDWAEGSVELLTEEREWLATGRPRRAGVSSFGVSGTNAHLILEEVPEESSAESVAPVDGVVPLVVSAASEGSLAGQAERLVAFVGEADVALADVAGALVSRRAVLSERAVVVAGSRDEALAGLGALAGGESVSGLVTGGGAVAAGRTVLVFPGQGSQWLGMGRELLESSPVFAERVAECARALELWVDWDLVAVLRGEVDADLVARVDVVQPASFAVMVGLAAVWASVGVVPDAVVGHSQGEIAAACVAGALSLEDAARIVAVRSQVIAGELAGRGGMASVALAEAEAVERIAAWDGRVEVAAVNGPSSVVVAGDAEALDEVLAALEADGVRVRRVAVDYASHTRHVEAIEGALADTFADVRGQAPLVPFFSTVTGEWVRDAGVLDGGYWYRNLRQQVRFGPAVEALLSEGHTVFVESSAHPVLVQPVSEIVDETHVDAVVTGSLRREEGGLRRLLTSMAEVFVRGVAVDWTAVLPAGTEAAQVDLPTYAFDHRHYWLKTAPTADAASLGQTGADHPLLGAVVGRPDSGGFMTTSRWSLRSQPWLAEHLVGDDAVLVPNAALVELAVRLGEEADAPLVAELTVERPVVLPVRGGRGLQTVVGEADGAGRRTVEVYSRADDSTLDAVWTRHAHGVLAPAAPDADADRPTDRPTDGPGVEVALGEAAGDAERYGVHPTLLDAAVRAALPAGTLAVTWRGVSLRASGSTAVTVRSAGAAEQGARLDLTDPAGRLVLAVDAVLSEPFDPARAGLAGVLTHDALFRVDWTELPLPVGDGTPSAVTVRTARDVTADAADADALLYVVDSGAADPRTALAAALAVLQTWLAEPALERTPLVVATGADDTDLATAAVRGLLRSAQSEHPGRVVLAEFDGPDDGQDDGRDLAAAARSALPGLLASGEPVIRVRAAGAEVPRLTRPAEVPAEAPAGESGTPRPGRALDADGTVLITGGTGTLGALTARHLVTEHGVRHVLLLSRRGPAADGAAPLSEELTALGATVTVVACDIADRDQLAAVLDAVPAEHPLTAVLHTAGVLDDGVVTALTSERVDTVLRPKLDAALLLDELTRDHDLAAFVLFSSAANVFGNPGQANYAAANAALDALAWRRRAQGLPGVSLAWGYWERASGMTQHLGAADLHRNRRLGMAALSEAEGMALLDLALSPTTGLPAALVAAKLDLPALRAAARTAPVAPLLRRLAPAPRALARAAGTGEHGTLRDRVTALEPDAQLALLLDLVRRSAADVLGHGTATAVRADRAFKDAGLDSLTAVELRNRLATATGLTLPSAVVFDYPKPAALAEHLRAGLVGDAPSAAPAATGSAASDEPIAIVAMSCHFPAGVHSPEDLWRVVADEVDAVTEFPDDRGWDIERLYDTDPDKAGTTYVRHGAFLDDAPGFDAAFFGISPNEALAMDPQQRLLLETSWEAFERASIDPTGLGGRDVGVFVGVNSHDYTVRMHHATDTEGFRLTGGSGSVVSGRVAYHFGFEGPAVTVDTACSSSLVALHLAAQALRNGECSMALAGGVMVMGNVETFVEFSRQRGLAPDGRCKAFADGADGTGWSEGVGVLLVERLSEAERQGHQVLAVIRGSAVNQDGASNGLTAPNGPSQQRVIRKALANAGLAPADVDAVEAHGTGTVLGDPIEAQALLATYGQDREEPLRIGSVKSNLGHTQAAAGVAGVIKMVMAMRHGLLPRTLHVDRPSSHVDWSAGAVDVLTEARTWPETGRPRRAGVSAFGIGGTNAHLVLEQTPAALPATPGPAGGPGGGPVSPGTPAPADGPRTAPASPLLFPVSARTVAGLGGQAGRLAEWVVDRAGAPLAATAHALGTARAHLDHRAVVLAADWGQLTDALLALAAGAPDADTVTGSPVDGKLAFLFTGQGSQWAGMGRELAAAHPVFRDAFTAACAAVERHLDNLAHPLSEVVFAEPGTEQAALLDQTLYTQAALFALETALFRLFASWGVRPDLLAGHSVGEIVAAHAAGVLDLADAGELVAARGRLMQALPEGGAMIAVEATEAEVAPLLAETRGVVGVAAVNGPRALVLSGAEDAVLAVAGRLAQDGHRTRRLSVSHAFHSALMEPMLDELRAVAARLRYRPGTVPVVSTLTGALAEDGLLSTPEYWVDQARHAVRFADAVTALRDQGVATHLELGPGGVLSAMALGTLGPDTRGCVTTLRHDTAEDTAVRTALAELHVRGVPVDWTAVLGRPESAVGAELPTYAFQHQRYWVDGGAATDAEALGARSAGHPLLSGVVEVPGEHGGTGVVLTGRLNGRSPGVRVGGQGTLSAGVLLELLVRAGDEAGGGTVERITVDAPLAVPAHGDLQLRVFVDAPGPDGLRGATVHSRPAGQDGEPWLRHARATLTPGVPSHDFDLRAWPDEPAEADAPVGAGVRALWRQDGRTLAEIALPSELADQAEAFVLHPVLLDTALRIAADAGHAVVSPTECATLAVYAVDATELRVRVTPAADGRHLVELADPDGRPVALLGPVTLATTGTDAPEPADPAPAPAATTPAAASARRVIRREPAADGNELAARLTGLAAPEQRRILLDLVRESAAVVLGHRDTDGFDEGQPFKNLGFDSLTAVKLRNRLHDFTGVSLPSSLAFDHPTPEALADRLRDELLGTRPDIPASASRGTADPDEPIAIIAMSSRLPGGVDSPEDLWQLVMDRRDAISGFPTDRDWDIDRLYHPDPAHPGTSYTRAGGFLHDAGRFDAQLFGISPREALAMDPQQRLLLETSWEALERAGIDPLSTRGQDVGVFTGIVHHDYVTRLRQVPEDAQGYTMTGTAASVASGRASYVFGFEGPAVTVDTACSSSLVAMHLAAQALRNGECSLALAGGATVMASPDAFLEFSRQRGLSADGRCKPYSSTADGTGWAEGVGVLLLERLSEARRNGHRVLALLSGSAVNQDGASNGLTAPNGPSQQRVIRSALASAGLKPADVDVVEGHGTGTVLGDPIEIQALLATYGQDREEPLWLGSVKSNIGHTQAAAGVAGVIKMVEAMRHGVLPPTLNVAEPTPQADWSAGAVELLTEAREWPDAGRPRRAAVSSFGASGTNAHVILEAAPETPEVAPAVPWEAPEAEPVAPPTAPAGVVPLVVSARSTASLAAQAGRLAAFVTGTEATPAEVAGALVARRALLSERAVVVAGSRADALAGLGTLARGESGPLVVTGTVAGSRGPGRTALVFPGQGSQWLGMGRELLESSPVFAERIGECARALERWVDWDLVAVLRGEVDLLARVDVVQPASFAVNVALAAVWASVGVVPDAVVGHSQGEIAAACVAGALSLEDAARIVAVRSQVIAGELAGRGGMASVALAEVEAAERIAPWGGRVEVAAVNGPSSVVVAGDAEALDEVLAALEADGVRVRRVAVDYASHTRHVEAIEGALEKAFADIRSVAPVVPFFSTVTGEWVRDEGVLDGDYWYRNLRGQVRFGPAVASLLAEGHTVFVESSAHPVLIQPVNEIFDEAADDSVRLQAVAVGSLRRDEGGPRRLLASMAELFVKGVAVDWTGVLPAEARDARVDLPTYAFDRQYYWLREAETGTDGAPAAEGAETDFWTAVEQTDADSLARLLDLAAADQREALRAVVPVLADWRGRRRERSAAEKLRYRVTWRPLDQESTGVPGGTWLAVVPADRLADSPPDELLRELTAQGLDLVLLEVAAADATRDRLGERLSAVLAEHDLTGVLSLLALDPGAAHGPHDPVPLTAATLALVQALGDTGATPPLWCLTRGAVSAGIQDTVTAPAQAAVWGVGRAAALERGDRWGGLIDLPATLDTRAVRHLLGALNNPGDDDQLAVRRSGVHTRRLLRKAAPDPADSVGWQPTGTVLVTGGAEGLGRHASLWLARSGARRLLVTTTDGAPEDALAGLRAEVTALGTGTTVVDCADTDRAAIARLLDEATGEHPLTAVVHTADIATTSTVDDTGVPELTEVFAAKVDTARWLAERFADTPLDAFVVFSSIAGIWGGGGQGPSGAANAVLDALVEWRRGHGLAATAIAWGALDEVGVGMDEDTLTQLRRRGVLPMAPQIAVTAFEQAVQAQEKAVTVVDMDWDGFIPAFTSVRPSAFFADLPEAQAALRATQPDTENGDTTAGLVDSLRDVPEAEQNRVLLRLVCGHAATVLGHSGAESISPLQAFQEVGFDSLAAVNLRNSLHVATGLRLPATLIFDYPTPDALVGYLRSELLRDADDGLDGREDDIRRALATVPLARFRDAGVLDTLLGLVDTEDAPASETPEGAAPAEAQENLIDAMDVADLVQRALGRTS
>emb|ADM46357.1 BGC0000106, natB, Polyketide synthase
MSGPDDQIVNALRASLKENARLEQENSKLAAAAAEPIAIVSMACRYAGGIRTPEDLWQVVTDGTDVYTTFPEDRGWDLEGLYHPDPDNPGTTYVREGAFLHEAGEFDAAFFGISPREALAMDPQQRQLLEVSWETLERAGIDPHSVRGSDTGVFAGVVHQDYAPDLSGHEGYLSLERALGTAGGVASGRIAYTLGLEGPAVTVDTMCSSSLVAIHLAMNALRRGECSMALAGGSTVMSTPGGFVGFARQRGLAFDGRCKSYAAAADGSSWAEGVGVVLLETLSQARERGHRVLAVIRGSAVNQDGASNGLTAPNGPSQQRVIRKALAGAGLTTADIDMVEGHGTGTVLGDPIEAQAILATYGQDRPAGQPLRLGSVKSVVGHTQAASGVAGVINMVQALRHGLMPATRHIDAPTPQVDWSSGAVELLTEARTWPDTGRPRRASVSSFGASGTNAHLILEQAPDEAPDEAPAEAEPRDGVVPLVLSAASAASLTGQADRLAAFLESAPDTPLAAVAGTLATRRAVLGERAVVLAETHDEALTALTALARDEQAPGTATATATGVGKTVLVFPGQGTQWIGMGRELLDTSPVFAARIEECARALDRWVDWDLKAVLRGEADADLLSRVDVVQPASFAVAVGLAAVWASVGVVPDAVVGHSQGEIAAACVSGALTLDDAARIVAVRSQIIRARLAGRGAMASVALAEDDVTARLERWADRVDVAAVNGPASVVIAGDAEALDEVLDTLEDQGVRVRRIAVDYASHSRHVQAVQEALTESFADIRGQAPAIPFLSTVTGEWVREAGVLDGGYWYRNLRQQVRFGPAVATLLAEGHTVFVESSAHPVLVQPITEIADETGAVVTGSLRRDDGGPRRLLTSMAEVFAGGVAVDWQGVLPEAARTAHVDLPTYAFDHRHYWIELTANGGDAASLGVTGSDHPLLGAVVPLPQTDGLVFTSRLSLRTHPWLADHAMQGVVIVPGTVYVDLAVRAGDEFGCGTLEELVIEAPLVLPARGGVRVQVAVGGATPNGSRTVDVYSLREDTADEDGHGEWTRHATGLLSSSPAQSTEPAVDFAAWPPPGAEPVAIDGFYADLVARGYSYGPAFQGLRGVWRRGEELFAEAALPQDHQENADKFAIHPALLDAALHTNAFANPDDDRNVLPFAWNGLVLHAEGAPALRVRVAPAGPDALSFQATDETGALVLTMDSLVSLPVSAEQLGAAAGAHRDALFAVDWVRLPAAEGATTAPAWVPVADADDVTALAARDSAPAAAVLDADSDGADAQTLTIRVLSVLQAWLATPGLEAARLVVATRGAVAAGGDTNVTDPAGAAVWGLLRAAQAENPDRVILVDLDPAAATGAGPVLAQVLAAGEPQLAVRGTALSAPRLIRAEPADPADTEGPADGTAAAFAPDGTVLVTGGTGSLGALVARHLVRRHGVRHLVLAGRRGPDADGAAELSAELTELGAAVSVVSCDVSDRDAVAALLGAVPAEHPLTGLVHLAGVLDDGVISALTEERIAGVFAPKATAVRHLDELTRELAPELRSFVVFSSAAALLGSAGQGNYAAANAYLDALMAHRRTAGLPGVSLAWGLWEQSAGLTTHLSETDQARMSRGGVLALTPEEGLALLDTGLHTDRALLVPIKLDLRAVRSDAASGSAVPHLLRGLVRAGRRSARAAAGDGSGLLRRLAGLAEAEQEAVLLGIIQAEATAVLGFSGPELAQGTRGFGDIGFDSLTAIEVRNRLSAATGVKLPATLIFDYPTPVALARHLREELGESAAGAAAAPTVVATDPDEPIAIVGMACRLPGGVTEPADLWRLVLERRDGITEFPEDRGWNLDELFDADPDKAGTAYVHKSGFLHSAAEFDAEFFGISPREALAMDPQQRLLLEASWEALENAGVDPSSTRGANVGVFSGVSIHDYLESLSNMPPELEGYVTTATAGSVASGRVSYVFGFEGPAVTVDTACSSSLVAMHLAAQALRQGECSLALAGGVAVMGSPIGVLGMSRQRGLAVDGKVKAFSAGADGTILSEGVGIVVLERLSEARRNGHEVLAVLRGSAVNQDGASNGLTAPNGPSQQRVIRRALAAAGLTAGDVDAVEAHGTGTALGDPIEAQALLATYGRDREQPLWLGSLKSNIGHTQAAAGVAGVIKTVEALRHGVLPPTLHVTEPTPQVDWADGSVELLTEEREWPATGRPRRAGVSSFGISGTNAHLILEQAPEESVPAREPVDGVVPLVVSAASEGSLAGQAERLAAFVGDTDASPAEIAGALVSRRAVLSDRAVVVAGSRDEALAGLGALAGGESAAGLVTGGGAAAAGRTVLVFPGQGSQWLGMGRELLESSPVFAERIGECARALELWVDWDLVAVLRGEVDADLVARVDVVQPASFAVMVGLAAVWASVGVVPDAVVGHSQGEIAAACVAGALSLEDAARIVAVRSQVIAGELAGRGGMASVALSEAEAVERIAAWDGRVEVAAVNGPSSVVVAGDAEALDEVLAALEADGVRVRRVAVDYASHTRHVEAIEGALADTFADVRGQAPLVPFFSTVTGEWVRDAGVLDGGYWYRNLRQQVRFGPAVEALLSEGHTVFVESSAHPVLVQPVSEIVDGTRADAVAIGSLRREEGGLRRLLTSMAEVFVRGVAVDWTGVLPEGAGDAHVALPTYAFDHRHYWLKTAPATDAASLGQAAADHPLLGAVVPLPQSDGLVFTSRLSQRTHPWLADHVVGGATVVPATALAELALRAGDEADTVRLDELTVETPLVLPEEGAIRVQVAVGGPDDTGARTVDIYATGEDTEPAAWTRHATGRLSPGSLTPPETSADLTLWPPTGARPADIDELYDDLLRLGHSFGPAFRGVRKLWRRGDEVFAEVALPEEQRSGAERFGIHPALLDAAVQSALRHAATADPDGAGERLWQPAEWQGLTLHATGATTLRVRLIPSASGRLTLEAADETGGLVVTLDALGFLPVSADQLTALAGDGGDSLYRVEWTEPVAAPAEGQQAPQWVPLFHPDEVGILADAVTDPLVAVVEAVTPENSTDGTADAALSQTNRVLAMLQAWFAAPSLERSRLVVLTRGAVPAGGDSAVTDAAGAAVWGLVRAAQAENPDRVVLIDTDTDLDIAYGTAVEPLLTTVLASGEAQVAVRGSVLSVPRLVRAVAEGGSVAGFRSEGTVLVTGGTGSLGALVARHLVERHGVRHLVLASRRGGEAEGAARLADELAELGAESVSLVAADVSDRAQVSELLGSVPVERPLTGVIHTAGVLDDGVISALTPERMAGVFAPKATAAAHLDELTRDLDLTVFAVYSSGAGLFGSAGQGNYAAANAYLDGLMARRRAAGLPAVSLAWGLWEQSTGLTAHLSATDQARMDRGGVSALTPAEGLALFDTALGAGSAVVVPIKLDLRAARADAASGGTVQPLMRGLIRVTRQAARTAVADRGTGGLADRLAGLTTDEQEALLLDVIRSQVATVLGHAGAEEVRAEKAFKDAGFDSLTSVELRNRVREATGLTLPTTVVFDYPTPLALARYLHSQFGHVTAAPADATPAVATADPGEPIAIVGMACRLPGGVTGPEDLWELVATGRDAMSGFPADRGWDLEGLFDSDPGRVGTSYVDQGGFLYDAGQFDAGFFGISPREALAMDPQQRLLLETSWEALERAGIDPLSLKGTDVGVFSGVMGQGYGFGGELPPELAGFTATGSAGSVASGRVSYVFGLEGPAVTVDTACSSSLVAMHLAAQALRNGECSMALAGGATILANPYTFVEFSRQQALSPDGRCKAFSSTADGTGWAEGAGVIVLERLSEARRKGHHVLAVIRGSAVNQDGASNGLTAPNGPSQQRVIRKALASAGLSVSEVDAVEAHGTGTVLGDPIEAQALLATYGQDREEPLWIGSVKSNIGHAQAAAGVAGVIKTVEALRHAVLPPSLHVDQPSTEVDWSAGAVEVLTEARPWPETGHARRAGVSAFGVSGTNAHVILEQAPEEPAPAPVAPADGALPVVVSARSTGALAGQAARLAEFVRTAEAPSAAVAGALVARRAVLSERAVVVAGSREEAADGLAALAAGEPSPFVVTGSESTGGTVFVFPGQGSQRLGMGRELYDRYPVFARALDETCAALDAHLAGRADHALKNVIFGEVGNAGGGLLDQTVFTQAGLFAVELALFRLVESWGVRPDVVAGHSIGEVVAAHVAGVLSLEDAAALVAARGRLMQALAPGGAMVAVAATEAEIEDYLGAGVDLAAVNAPGSLVLSGDEGAVLAVAEKLREQGRRVKRLSVSHAFHSVLMEPMLAEFTEALAGLAWNEPSVPVVSNVTGKLAEPGQLSDPAYWVEHVRRPVRFAEGIAASGGSVFLELGPGGALSGAIAESAGEDAVSVSALRDDRGEAQTLLLSVAELFVRGAKVDWAAVLPEGATAAHLDLPTYAFDHQHYWLQTTPATDAVALGQSTADHPLLGAVVEVPETGGVLFTSRLSLRTHPWLADHAVGGVVLVPGTGLVELAVRAGDETDCGVLDELVIEAPLVVPEQGGVRVQVAVGGPDETGLRGVAIYSARENTAGEIGTDAWTRHATGTLTASAAETPAFDTTVWPPTGAEPVDLDVTAFYADLASHGYAYGPAFQGLRAVWRRGEEIFAEVALPDEQRDEAARFGFHPALLDAALHTDAFAQPDDGHNVLPFAWNGLTLHASGAASLRVRIAPRGTDVLSLVAADEGGGLVLTVDSVTFRPVDVGQLDAAATADKDRDALFGVAWTELPAPAEATATPSAWPRVTTAADVTALKDEVPQAAVLELEGADDGDEEALARTAAALEVVQAWLAAEVFEDARLLVVTRGAVPAGGDSAVTDAAGAAVWGLVRAAQAENPDRIVLLDLDPADDTSADDLRATVLAPALASGEAQVAVRGSVLSVPRLVRAVAEGGSVAGFRSEGTVLVTGGTGSLGALVARHLVERHGVRHLVLASRRGGEAEGAALLADELAELGAESVSLVAVDVSDRAQVSELLGSVPAERPLTGVIHTAGVLDDGVISALTPERLAHVFAPKVSAVRHLDELTRDLDLTAFAVFSSASGLFGSAGQGNYAAANAYLDAVAHQRRAAGLPATSLAWGLWEQASGMTAHLGAADQARMSRGGVLPIGPAEGMRLLDAALDTGEPLLVPIKLDLRALRADAAAGRAVQPLLRGLVRTGRQPVRATAGDGTGGLTRRLAGLAPEEQEAQLLDLVRGHVAGVLGHAGAAQVGPETAFKDAGFDSLTSVELRNRLREATGLKLAATVVFDYPSPLALARHLHAELGISNDALTLVHEKIEDIGSLIAGLLSDESKKADIVLRLQGLVAKCNGEADDTQGSAVTEQLESASADEVLDFINDELGIV
>emb|ADM46358.1 BGC0000106, natC, Polyketide synthase
MATEQELLKYLKRVTTELHDLRRQVRRSADEPVAIVGMACRLPGGVTTPEELWRLVAEGRDAVSDFPADRGWDLDALFDDDPDKTGTTYARQGGFLQDAGLFDAEFFGISPREALAMDPQQRLLLETSWEALEQAGIDPLSLKGADVGVFNGIMGVDYLFGGNLPPELEGYAGTGGAGSVASGRVSYVFGFEGPAVTVDTACSSSLVAIHLAAQALRRGECSMALAGGATVMATPHTFVDFSRQRGLASDGRCKSYADAADGTGWAEGAGVVVLERLSEAKRKGHRVLAVVRGSAVNQDGASNGLTAPNGPSQQRVIRKALAAAGLAPEDVDAVEGHGTGTVLGDPIEAQALLATYGRDREEPLWLGSLKSNVGHTQAAAGVSGVIKMVQALRHGVLPATLHAGQPSTRVDWDAGAVRLLHDTSPWPEADRPRRAGVSGFGVSGTNAHVILEQAPEETDAEEPVAPADGLVPVIVSARGAGALAGQAGRLAAFVGDTDVSLGAVAGALVSRRAVLPERAVVLAGSMDEAVAGLGSLAAGEVSPVVVRGSDVDGKSVFVFPGQGSQRVGMGRELYAEFPVFARTLDGACAALDAELGAEESLRDVIFAGGGLLDQTVFTQAGLFAVELALFRLVESWGVRPDVVAGHSIGEVVAAHVAGVLSLEDAAALVAARGRLMQALPSGGAMVAVAASEAEIEDYLGAGVDLAAVNAPGSVVLSGDETAVLAAAEKLREQGRRVKRLTVSHAFHSVLMEPMLAEFTEALAGLSWNEPVIPVVSNVTGKLAEPGQLSDPVYWVEHVRRPVRFAEGIAASGGSVFLELGPGGALSGAIAESAGEDAVSVSALRDDRGEAQTLLLSVAELFVRGAKVDWTAVLPEGATVAHVDLPTYAFDHQHYWLQTAPATDAVALGLSVADHPLLGALVQLPQSDGLVFTSRLSLRSHPWLADHAVGGAVVVPGAGLVELAVRAGDEVGCGVLDELVIEAPLVVPEQGGVRVQITVGGPDESGARSVEVYAAPEDTAVPGGPVDWTRHATGILAPTAGEDPTGDTFDFTAWPPPGAQRAETDDLYAELIAHGHAYGPLFQGLRGLWRRGDELFAEAALAEEDQAEADRYGVHPALLDAVLHPAVREAVADDAQVWQPLEWNRVVLHATGATVLRARLVRSTPGVLSVEAADETGGPVLTADAVTLRPVSADRLATADPASRTDDTLFRVEWTELPAPRSAETAPEWIALSDPSGVAALAEGAELPTAAVFDCVADGVDDTAALTLTTRALGVVQAWLAEPRLEATSLVVRTRGAVPAGGERAVLDPAAAAVWGLVRVAQAESPGRIVLLDTDATAGTDATAGADVEPLLAAVLATGEPQVAVRGTTLSAPRLTRIARPEPADAPIVFDASGSVLVTGGTGVLGGLVARRLVERHGVRHLVLASRRGSAAEGVEGLVADLSGLGAVSVSVVACDVSDRASVAGLLGSVPAERPLVGVVHTAGVLDDGVIGALTSERLAGVFAPKVSAVAHLDELTRELAPELGAFVVFSSAAGVFGSAGQGNYAAANAYLDAVVQRRRAAGLPGVSLAWGLWEQATGMTAHLNDVDQARMNRGGFQAIAPDEGLDLFDAALRTGDPLLVPIKLDLRAIRAEATAGGDIPALLRTLIPHSRRAAARIADGRGSGLVGRLAVLAPAEQEALLLDLVRTHVATVLGHTGPESVKADKAFKDAGFDSLTAVQLRNRLREATRFSLPATLVYDYPTPLALARFLRDELGGPTSDLTGAAGPTVVLADPDEPIAVVGMACRLPGGVNSPEELWRLVAEGRDAISGFPADRGWDVDDLFDNDPENIGTSYVDQGGFLHEAGLFDAGFFGISPREALAMDPQQRLLLETSWEALERAGANPSALKGSDVGVFSGVMTQGYGIGGDIPPELGGFTATGSAVSVASGRVSYVFGFEGPAVTVDTACSSSLVAMHLAAQALRNGECSLALAGGATIMATPGTFVEFSRQRALAPDGRCKAFSSTADGTGWAEGVGVIVLERLSEARRNGHEVLAVLRGSAVNQDGASNGLTAPNGPSQQRVIRRALAAAGLTAGDVDAVEAHGTGTALGDPIEAQALLATYGRDREEPLWLGSVKSNIGHTQAAAGVAGVIKMIEALRHGVLPPTLHVEEPTSQVNWSAGSVELLTEAKDWPATGRPRRVGVSSFGLSGTNAHLIFEQGPEESSAGSVAPVDGVVPLVVSAASEGSLAGQAERLAAFVGEADVALADVAGALVSRRAVLSERAVVVAGSRAEAVVGLGALAGGESVAGLVTGGGAAAAGRTVLVFPGQGSQWLGMGRELLESSPVFAERVAECARALELWVDWDLVAVLRGEVDADLVARVDVVQPASFAVMVGLAAVWASVGVVPDAVVGHSQGEIAAACVAGALSLEDAARIVAVRSQVIAGELAGRGGMASVALAEAEAAERIAAWDGRVEVAAVNGPSSVVVAGDAEALDEVLAALEADGVRVRRVAVDYASHTRHVEAIEGALADTFADVRGQAPLVPFFSTVTGEWVRDAGVLDGGYWYRNLRQQVRFGPAVASLLAEGHTVFVESSAHPVLVQPVSEIVDEAGAEAVAIGSLRREEGGLRRLLTSMAEVFVRGVAVDWTGVLPEGAGDAHVALPTYAFDHRHYWLKPAPMADAASLGQAGADHPLLGAVVEVPETGGVLCTSRLSLRTHPWLADHAVGDAVLVPGTGLVELAVRAGDEVGCGVLDELVIEAPLVLPEQGGVRVQVAVGGPEETGSRTVAVYSAPEDATGDVGVDAWTRHATGTLTGLAPADPAQPDADLAVWPPVGARRVDVSGGYELLAAAGYGYGPVFQGVRALWRRGDDLFAEVALPEGQRADAARFGIHPALLDSALHPAMLDVALADPEGENRTDDGSGVHLPFGWNGLRLHAAGASALRVRLTQSAPDALSLEAADETGAPVLTLRSLVSRAVSADQLGAAAADDSRNSLFRVEWTELPGTTEPGMDLPPAWLPITESAHVAALVDGSGVPPVVVLEAARTETADDAAALALTGRVLEIIQAWLARPGLEAAQLVVRTRGAVPAGGERAVLDPAAAAVWGLVRVAQAESPGRIVLLDTDATAGADVEPLLTPVLATGEPQVAVRGTTLYAPRLARATVPADRDQTGAPLFDASGSVLVTGGTGVLGGLVARRLVERHGVRHLVLASRRGSAAEGAERLVAELGELGAAVSVVACDVSDRASVAGLLGSVSAERPLTGVVHTAGVLDDGVIGALTSERLAGVFAPKVSAVAHLDELTRELAPELGAFVVFSSAAGVFGSAGQGNYAAANAYLDAVVQRRRAAGLPGVSLAWGLWEQATGMTAHLDTADQARVSRNRSQTIGSDEGLDLFDAALRTGDPLLVPIKLDLRAMRAEATAGGDVQPLLRGLVKVARQVARTAAATDGTGELASRLAGLDPAEQEALLLDLVRKHAATVLGYAGPEEIKQDTAFRDTGFDSLTSVELRNRLRDATGLKLPATVVFDHPNPLSLARHLHGELGETTAGLAAAPAPAVALADPDEPIAIVGMACRLPGGVNSPEDLWRLVVEGRDAMSGFPDDRGWDLEGLFDSDADKAGTSYVDQGGFLHEAGLFDAAFWGISPREALAMDPQQRLLLETSWEALERAGIDPLSLKGTDVGVFSGVMGQGYGSGGEIPAELEGFVTTGAGSSVASGRVSYVFGFEGPAVTVDTACSSSLVAMHLAAQALRNSECSLALASGAAVMSSPGAFVQFSRQRGLASDGRCKSYAEAADGTGWAEGAGVVVLERLSEARRNGHEVLAVVRGSAVNQDGASNGLTAPNGPSQQRVIRKALAAAGLNPEDVDAVEGHGTGTVLGDPIEAQALLATYGKGRDPERPLWLGSLKSNVGHTQAASGVAGVIKMVEGMRHGVLPPTLHVDAPSSQVDWTSGAVELLTEARDWPETGRPRRVGVSSFGLSGTNAHLLLEQAAEEPDAEGPVLSADGMVPVIVSARSAGALAGQAGRLATFVGDTDASLAAVAGALVSRRAVLPERAVVVAGSAEEAVATLGALAAGEVSPLVVTGSDVDGKSVFVFPGQGSQRVGMGRELYAEFPVFARALDGACAALDAQLGAEESLRDVIFADGDLLDQTVFTQAGLFAVELALFRLVESWGVRPDVVAGHSIGEVVAAHVAGVLSLEDAAALVAARGRLMQALPSGGAMVAVAASEAEIEDYLGAGVDLAAVNAPGSLVLSGDEGAVLAVAEKLREQGRRVKRLTVSHAFHSTLMEPMLADFTEALSGLSWNEPVIPVVSNVTGKLAEPGQLSDPVYWVDHVRRPVRFAEGIAASGGSVFLELGPGGALSGAITESAGEDAVSVSALRDDRGEAQTLLLSVAELFVRGAKVDWAAVLPEGATAAHVDLPTYAFDHQHYWLQTAPATDAVALGQSTADHPLLGAVVQLPQSGGLVFTSRLSLRTHSWLADHAVGGAVVVPGAGLVELAVRAGDEVGCGVLDELVIEAPLAVPEQGGVRVQVTVEAPDAEGRRTVAVHSAREDALGEDGADAWTRHATGTLTTTAPATGGTFDFTAWPPPGAQADDLSGANERLLRHGYEYGPAFQNLRAVWRRGDELFAEVALADGQREEAARFGLHPALLDAALHPALLDAAAADDAQIRQPLEWNRLTLHAEGATALRVRLARSASGDLAVEAADEAGGAVVAAEAVTLRPVSAEQLTAAAGVSGVDGLFRVEWVGLPSVSGAGEVPGARVVQARSGGGETPVALVGRVLADVRAWLADEEAVGAGRLVVVTGGAVAAGGDEALTDPGGAAVWGLVRAAQAENPDRIVLVDADSDADGDSDGDTGEVDLKSVLATGEPQVAVRGGALYVPRLARVAPAASAEPALALDPRGTVLITGGTGTLGAEVARHLVERHGVRHLVLAGRRGPEAEGAERLVAELGELGAAVSVVACDVADRDAVAALLTAVPDAHPLTGVVHAARVFDAGVIGEMDQDRLARVFAPKVTAVRHLDELTRELAPDLAAFILLSSASSLFLGAGTGGYAAANAYLDAVAHRRRAVGLPAVSLAWGPWEPVGGQDTATDEAARNRTGRRGGVVPLTPREGMELLDAALPTGEALVVPVRLDLRALRADAALGAGVAPLFQALVRTGRKAARSGAGDSGGLARKLAALSPAERETVLLELVQGRVATVLGHTGADQVRPETAFKDAGFDSLTSVELRNRLGEATGLNLPATAVFDYPTPLALARYLHDRLAPGDQTAPTTHPLLAELSKLEGLLAESTADDATRTQVTTRLQGLLSAWATATATEQDAEEDLDYESASDDELFDLIDTEFGH
>emb|ADM46359.1 BGC0000106, natD, Polyketide synthase
MADESKLRDYLKRVLADARRSQQRVRELEAEKAEPIAIVGMACRLPGGVTGPDDLWRLVRERGDGISEFPADRGWNLEELFDTDPDKTGKSYVDQGGFLHDAALFDAGLFGISPREALAMDPQQRLLLEMSWEALERAGIDAQALKGSDTGVFVGVINEGYATGGPVPPELEGFTGTGTTGSVASGRISYVFGLEGPAVTVDTACSSSLVAMHLAAQALRRGECSMALAGGATVMAGPGMFMQFSRQRALAADGRCKSYADAADGTGWAEGAGVVALERLSDARRNGHRVLAVVRASAVNQDGASNGLTAPNGPSQQRVIRKALAEAGLTPADVDVVEGHGTGTVLGDPIEAQALLATYGQERERPLWLGSLKSNIGHTQAAAGVAGVIKMIQAMRHGVLPATLHVDTPSSQVDWAEGSVRLLTEEQEWLATGRPRRAGVSSFGVSGTNAHLILEQAPEESVPAREPVDGVVPLVVSAASEGSLAGQAERLAAFVGDTDASPAEIAGELAARRAVLSERAVVVAGSRTEAVAGLRALAEGESSPTVVLGGAGSAGRTVLVFPGQGSQWLGMGRELLESSPVFAERVAECARALELWVDWDLVAVLRGEVDLLARVDVVQPASFAVMVGLAAVWASVGVVPDAVVGHSQGEIAAACVAGALSLEDAARIVAVRSQVIAGELAGRGGMASVALSEAEAAERIAAWDGRVEVAAVNGPSSVVVAGDAEALDEVLAALEADGVRVRRVAVDYASHTRHVEAIEGALEKAFADVRSVAPVVPFFSTVTGEWVGDEGALDGDYWYRNLRGQVRFGPAVASLLAEGHTVFVESSAHPVLVQPVSEIVDEAGAEAVAIGSLRREEGGLRRLLTSMAEAFVQGVAVDWTGVLPAGTEAAHVDLPTYAFDHRHYWLRLNGATDATALGQAPTDHPLIGAVVEVPETGGVLCTSRLSLRTHPWLAEHTVGGVVLAPAAALVELVVRAGDEVGCGTVDELTVAAPLALPEQGGVRVQVAVGGVDESGCRSVTVYSTREDAGEVSGAESWTRHATGVLAATPKPGEGPRGDFAAWPPAGAQRVDVAALYGGLARRGYEHGPLFQAVRGLWRLGEEIFAEVAVPEDEREEAGRFGLHPALLDAALHPALLDAAVAEGGSRVWQYLTWHGLALHAVGAATLRVRITPRGRDALALEAVDQAGGLVLRAESAELRPLSAEQLESAVGTAGDDALFRVEWTTLPGADASAGEPPTWAVARSAADVTALAEGSATAAELPAFIVLEAVVAHDQGAEDPALALTNRVLAAVQTWLAAPALEPTRLVVATRGAVPAGADGAVTDPAGGAVWGLIRAAQSENPDRMLLLDLDPALDPDPSLPPGSAAASDLAADGFLDRVLGRVAASGGEPELALRGETLSIPRLTRAIAARPDPAAAQRTAPVALDPEGTVLITGGTGSLGGLLARHLVARHGIRHLVLASRRGQDAEGAADLVAELTELGADQVTVASCDVTDRDAVADLLTGALQSGRPLTGVVHTAGIADAGVIGTIRPEQVAGVFAPKVTAVRHLDELTRELAPELAAFVVFSSVSSVFLGAGTGSYAAANAFLDATAQRRRAAGLPATSLAWGLWDQATGGMAAGMDDLTRSRMNRRGGVLPMSPDEGMDLFDAALGTGEALLVPAKLDLRQLRTDAATGRAIPTLLRGLVRTGRQTVRAAGGDSGGGLADRLVGLGAAEQEALLLDLVRKHAATVLGYAGPEEIKPETAFRDTGFDSLTSVELRNRLRDATGLKLAATVVFDHPNPLSLARHLHGELGETTATAPAPAATVALADPDEPIAIVGMACHLPGGVNSSEELWRLVVEGRDAMSGFPDDRGWDLSAFFSDDPDQAGTSYVSQGGFLYDAGQFDAGFFGISPREALAMDPQQRLLLETSWEALERAGIDPLSLKGADVGVFSGLMGQGYGTSGPVPPELEGFTGTGGMGSVASGRVSYVFGFEGPAVTVDTACSSSLVAMHLAAQALRNGECSMALAGGATVMATPGTFVEFSRQRGLASDGRCKSYADAADGTGWAEGAGVVVLERLSEAKRKGHRVLAVVRGSAVNQDGASNGLTAPNGPSQQRVIRKALAAAGLNPEDVDAVEGHGTGTVLGDPIEAQALLATYGRDREQPLWLGSLKSNVGHTQMAAGVAGVIKMVQAMRHGVLPATLHVDNPTSQVDWSAGAVELLTEAREWPDVDRPRRVGVSGFGVSGTNAHVILEQAPEESDTEEPVAAVPSADGLVPVIVSARGAGALAGQAGRLAAFVGDTDVSLGAVAGALVSRRAVLSERAVVLAGSVDEAVAGLGSLAAGEVSPVVVRGSDVDGKSVFVFPGQGSQRVGMGRELYAEFPVFARALDGACVALDAELGAGESLRDVIFAGEGLLDQTVFTQAGLFAVELALFRLVESWGVRPDVVAGHSIGEVVAAHVAGVLSLEDAAALVAARGRLMQALPSGGAMVAVAASEAEVAGYLNDGVDVAAVNAPGSLVLSGDEGAVLAVAEKLREQGRRVKRLSVSHAFHSSLMEPMLSGFAEALAGLTWNEPSLPVVSNVTGKLAEPGQLSDPVYWVEHVRRPVRFAEGIAASGGSVFLELGPGGALSGAIAESAGEDAVSVSALRDERGEAQTLLLSVAELFVRGAKVDWAAVLPEGATAAHVDLPTYAFDHRHYWLQTAPATDAVALGQSAADHPLLGAVVQLPQSDGLVFTSRLSLRTHSWLADHAVGGVVLVPGTGLVELAVRAGDEVGCGVLDELVIEAPLVVPEQGAVRVQVAVGGPEDNGLRTVAVYSAREDTAGEVGAEAWTRHATGTLTTTAPATGGTFDFTAWPPPGAQRVEVDVDAFYSGLIETGYTYGPVFQGLRAVWRRGDEVYAEVALPDGQRDEAARFGLHPALLDAALHANGFVAPADAPAPGDAPRTVLPFAWNRLALHAAGASALRVRVAPSGSDAVTVQAADETGAPVLTTESLVFREVSAEQLEAAAGADGADALFRVEWTDLTVPARTGSPAPAWARVATAADLAVPAVGDSVPEVLVVPADGTDDVLERTSRVLDVLQSWLADEWFADSRLVVATRGAVPATGEDSLTDPAGAAVWGLVRAAQAENPDRIVLVDADTPLDDDEALAALLGTAWAADEPQLALRGTTVRAPRLVRATATGSVPEPASWDPDGTVLVTGGTGSLGALLARHLVERHGVRHLLLASRRGPAGEGAQELITELTELGATTVRVAACDLADRAAVGGLLDSVPDEHPLTAVLHTAGVLDDGVIGTLDRERLAHVFAPKVSAVRHLDELTRDLDLAAFAVFSSASGLFGSAGQGNYAAANAWLDAAMARRRAAGLPALSLAWGPWAQTTGMTTGAEAAARTRGNRRGGILPLAPREGLALFDAALDGDGTLLVPVKLDLRAVRAEATTGTGVPPLLRQLVRAGRQSARAAAGDGGDSLLRRLAGLDRDRQEAVLLDLVRGHVAGVLGHSGADGVGAETAFKDAGFDSLTSVELRNRLRAATGVNLSATVVFDYPTPLALARHLHGELAPGSATGQRPAAEADEERLRHALLALPLERFREAGLLDALVELAAREPGAPAPEDPDTAQGALADLDVDDLVNLALGDSESLEG
>emb|ADM46360.1 BGC0000106, natE, Polyketide synthase
MSASYEKLVEALRKSLEEVGTLKKRNQQLLAASREPIAIVGMACRLPGGVDTPEGLWELVAEGRDGVSGFPADRGWDLDTLLDTDPEKTGTSYVDQGGFLQGAGRFDAEFFGISPREALAMDPQQRLLLETSWEALEGAGIDPLSLKGTDTGVFNGIMGVDYFAGGSVPPELEGFTGTGAASSVASGRISYVFGFEGPAVTLDTACSSSLVAIHLAAQALRRGECSMALAGGATVMATPGLFIDFSRQRGLAADGRCKAYSATADGTGWAEGAGVVVLERLSEAKRKGHRVLAVVRGSAVNQDGASNGLTAPNGPSQQRVIRKALAAAGLNPGDVDAVEGHGTGTVLGDPIEAQALLATYGKDREEPLWLGSLKSNVGHTQAAAGVAGVIKMVQAMRHAVLPATLHVDEPSPRVDWDAGAVRLLTEAREWPHVDRPRRAGVSGFGVSGTNAHVILEQAPEETDAEGPVPSADGMVPVIVSARGAGALAGQAGRLAAFVGDTDVSLGAVAGALVSRRAVLSERAVVLAGSVDEAVSGLGSLAAGEVSPVVVTGSDVDGKSVFVFPGQGSQRVGMGRELYAEFPVFARALDGACAVLDAELGAGESLRGVIFAGGGLLDQTVFTQAALFAVELALFRLVESWGVRPDVVAGHSIGEVVAAHVAGVLSLEDAAALVAARGRLMQALAPGGAMVAVAATEAEIEDYLGAGVDLAAVNAPGSLVLSGDEGAVLAVAEKLREQGRRVKRLSVSHAFHSSLMEPMLSGFAEALAGLTWNEPSLPVVSNVTGKLAEPGQLSDPAYWVEHVRRPVRFAEGIAASGGSVFLELGPGGALSGAITESAGEDAVSVSALRDDRGEAQTLLLSVAELFVRGAKVDWTAVLPEGVAEAHVDLPTYAFDHQHYWLPAPRPLMDATALGQGAADHPLLGAVVQLPHSGGLVFTSRLSLRTHPWLADHAIGGVVLVPGTGLVELAVRAGDEVGCGVLDELVIEAPLVVPEQGAVRVQVTVGGPDETGARGVEVYSTRHDVDTESGPDAWTRHASGTLSTVAATGGTFDFTAWPPPGARQVDISDGYEKLTRAGYGYGPAFQCVRKVWRREGELFAEVVVPQEQRENAAGFGIHPALLDAALHTSILDAAAEVTEAAVAEEKPVVRLPFAWNGLTLHASGAASIRVRLLRPDPDTLSLEAVDDTGGPVLTLDSLVSRAVSGEQLEAAAGVSGVDGLFRVEWVGLPSVSGAGEVPGARVVQARSGGGETPVALVGRVLADVRAWLADEEAVGAGRLVVVTGGAVAAGGDEALTDPGGAAVWGLVRAAQAENPDRIVLVDADSDGDGDSDGDWGEVDLKSVLATGEPQVAVRGGALYVPRLARVAPAASAEPALDPRGTVLITGGTGSLAGLLARHLVTRHGIRHLALVSRRGLEADGARELVAELEALGAESVSVPACDVTDRDAVAALLAELTGTGRRLTAVVHAAGLFDAGVVGEMDQDRLAPVFAPKVTAVRHLDELTRELAPDLDAFVTYSSVSGVFLGAGTGSYGAANACMDGLMAGRRAAGFPAQSLAWGLWEQNTGMGADLDDLSRSRMSRRGGVLAIGPDEGMELFDAALGSGETLLVPVKLDLRGLRADATAGATVPSLLRGLVRAGRRAARGTGGESREGLAGRLAGLATAEQEALLLDLVRTHVANVLGHTGPERVRAEAAFKDAGFDSLTSVELRNRLREATGLNLPATAVFDYPTPLALARHLHAELEGVTPAASAPVAVPHDPDEPIAVVGMACRLPGGVGSPEDLWRLVSAGRDGVTGFPTDRGWDLDAVFDDDPEHAGTSYVAQGGFLHEAPLFDPVFFGISPREAVAMDPQQRLLLETSWEALERAGIDPTALKGTDVGVFSGIMGVDYYSGGDVPEEVGGFALAGAGASVASGRVSYVFGLEGPAVTVDTACSSSLVALHLAAQALRNGECSMALAGGSTVMAGPGMFMEFSRQRALASDGRCKSYADAADGTGWAEGAGVIVLERLSKARREGHPVLAVLRGSAVNQDGASNGLTAPNGPSQQRVIRQALAAAGLTTADVDLVEGHGTGTVLGDPIEAQALLATYGRDRDPDQPLWLGSLKSNIGHAQAAAGVAGVIKAVQALRHREMPATLHVDAPSSQVDWSAGAVRLLTDTREWPDPGRPRRAAVSSFGLSGTNAHVVLEEAPEPAEESASAPEPERPTAAVPLVVSARGTTALAGGAARLAAFLDGGGDGDGGGDGGGDGDGDGHGGGATPAEVCAALLTRRAVLPERAVVLAETRAEAVAGLNALAHGESSPAVVTGGVAAAGAGKVVFVFPGQGTQWTGMGRELLDTSPVFAERIAECARALEPWTDWRLADVLRGEADADLLARVDVVQPASFAMMVGLSAVWAAAGVVPDAVLGHSQGEIAAACVAGALPLEEAARIVALRSQAIAERLSGHGGMAAVTLSETEAMARLAAWEGRVEVAAVNGPSSVVVAGDAEALDEVLAALEADGVRVRRVAVDYPSHTRHVEAVEDALDEVLADIRGKAPVVPFLSTVTGEWVREAGVLDGGYWYRNLRGQVRFGPAVTDLLHSGHTVFVEVGAHPVLTPAISESADGADVLVTGTLRRDEGGPRRLLASQAELFVKGVPVDWSGLLPAPAHPVDLPTYAFDHQHYWLPAPAAAGDAASLGLAGAEHPLIGAVVEIPDTGGVLCTSRLSLRTHPWLADHAVGDVVLLPGTGLVELAVRAGDEADCATLDELVIEAPLILPARGGVRVQVSVGGADESGARTVTIHSARDGATGADSWIRHATGVLTPTPRTRAAAHPDLTNWPPPGAERVEVTPEDLYAELHEHDYRYGPVFRGLRAVWRRDGELFAEIALPEEQHAAATEFGIHPALLDAALHTKAFLTSGEHRTMLPFAWNGLTLHASGAASLRVRVTQATPEALSLEAADETGSPVLSTDSLLFRPVAAEQLRTTGDDMLFDVDWAPLPRPEATKTPTWLRLSTAEEVATLAEDTADGTGLPDAVVLDAVTTGPDDTPLAVTDRTLEVVQTWLDGGGLEDTRLVVLTRGAVPAGGDATLTDPGGAAVWGLVRAAQAENPDQIVLLDVDAEADTDDPDARPGTGSEPTELGSLLGAVLASGEAQVAARGEGLYVPRLTRAVAAGGFAEPVLDSAGSVLITGGTGSLAGVLARHLVVRHGIRHLVLVSRRGVEADGARELVAELEALGAESVTVPACDTTDRDAVAALLTGLTGPRLTAVVHAAGLYDAGVVGEIEPERLARVFAPKVTAVRHLDELTRELVPDLDAFVAYSSVSAHFLGAGTGSYGAANACMDGLLARRRAAGFPAKSLAWGLWEQTTGMAARADDLVRGRLNRRGGLRAITPDEGMRLFDAALDSDRTLLVPAKLDLRGLRAEASTGTAVPPLLRGLVRAGRQSAQAAATGDERRRLAERLAGLPAGERTEALLEVVRTQIAVSLGYAATHRVDADQGLFEIGFDSLTALELRNRLVELTGAKIGAGLVFDHPTPALIVAHLTERMYGEDTTGPVALSV
>emb|ADM46361.1 BGC0000106, natF, Amide synthase
MFDVDAYLDHIGWSGQPPTPDLDTLRTLHKKHLMAVPYNVEGQGFDDGVHFVEVDEDETFRTVVAAGLGGTCFQLNRLFFRLLSELGYEVSLLAASTAEGRENFGTEIEHMLIRAVVDGEEWLVDVGYPGPSFLEPLRVGDEVQTQYGCQYRLVRENGTNDTGDTNDTGGTADATGPDGQDDRPIALQRRGRVTRWGTVYTLRLRARQWHDWKELEDRARANHATASNDDGQGTLCGRTFDNGQVVLKGRRHLVVRDGRERVRTVVDDEEHRGLVTAILTGDLDTARPA
>emb|ADM46362.1 BGC0000106, nat1, Halogenase
MSDNSTDVVVIGGGPAGALSAYQLAKQGHSVVLLEREEFPRFHIGESLLPYMMGLFDRIGIREAVETKGYVPKFGGEFIDPNEEKFFSDVFRADFSKQGDGRYDRAFQVERAKFDGMLVEEAGKAGAEVHLGATVGELLMEGDRMVGVRYTKDGQEHEVRSRYVVDASGRAGRVAHKFGLRERLEKLRMVAVFRHYEGLDEKHNLGVEGDIQVGAHADGWVWAIPLSKDVISVGTVMPRDVFRASTPEEVFEEHKARIPRIVARLTDTRPTMDLKVETDYCYHSDTVTGPGWVMVGDAGCFGDPMFSGGVLVASATAVRAAETLSDALNNPEDADRLIDEYANFFKTGYDTYIRLIHAFYDGELVAVAADAGRTTDRETLERYLIRLIGGDFWSEHNAVAQEMRRRTEWDTFSPFQRVFGCPSYPHLDEQDRKERAESRVRRVTQGQ
>emb|ADM46363.1 BGC0000106, natG, 3-dehydroquinate synthase, EC:4.2.3.4
MRFGDRSYEVLIGPGARSALPEVIAGLGARRVAVVSARPAEWVPDTGAETLLLPARDGEPDKNLATVEALCAAFVRFGLTRTDAVVSVGGGTTTDVVGLAAALYHRGVPVVHLPTSLLAQVDASVGGKTAVNLPEGKNLVGAYWQPAAVLCDTDYLTTLPPRELRNGLGEIARCHFIGAPDLHGLPLAEQIAVSVTLKAGIVSADERDTGQRHLLNYGHTLGHALEAATGFALRHGEGVAIGTVFAGLLAGTLGRVPPDRVREHRQVVASYGLPTALPDGVEPDALIALMRRDKKAVSGLTFVLDGPAGAELVADVPEAAVAETLARMERAPLDRLLTTDEQAVTAETRVAAT
>emb|ADM46364.1 BGC0000106, natH, DAHP synthase
MNHSPRTTHPPRWPHDTPSRIERRAAERALAHRIEAALALPSAQQPDWPDPARAQAVADRLTAGEPLVTPAETRRLLDRLGAVARGEAFLMQSGDCAETFTDTTEPHLRANLGLLRRMALVLTHTADLPVVTVARAAGQYAKPRSASFDADGLPVYRGDIINAAGPDGAARTPDPERMARARHHARESMAVLRRLAHGDLADTRALHEENRRFVRTAPGGRRHAARFAEIDRELRSTTGADGPVPPLGEIWTSHEALLLDYERTLLWADHDGPEPMLSSGLAHFLWIGERTRRPDGAHIAFAALLNNPVGVKIGPGTTPEEAVEYVRLLDPHGVPGRLTLIIRMGHDRVRELLPPIVEKVTASGRQVIWQCDPMHGNSRTTDTGYKTRRYDHILDEVTGFLEVHRALGTHPGGLHLEATGEDVTECVGGAGGLSEADLPTRYRTACDPRLNAEQSMELAFSVAELFAAGTAPRTEARR
>emb|ADM46365.1 BGC0000106, natI, Shikimate/quinate dehydrogenase
MTDTAQPTPDDPPRQTLVSGTTRLYGVLGDPVSQVQSPGLLNPVFARLGIDAVLVPVHVSPADLETVVRGLQRVGNVDGLFATVPHKASAALLADRCSTTVEITGSANALRREPDGAWYAENFDGSGFVSGLVQAGHQPKGARVALVGAGGAGSAIAAALLDAGVDRLTITDPDTPRLTALVDRLAAHWPGHVRAAERPPLAHSDIAVNATPLGLRPDDTLPFSPHALPPGAVVADIIMKPRDTRLLRETAALGLQTHHGSHMLTGQIDSYRAFFGLGTPR
>emb|ADM46366.1 BGC0000106, natK, 3-amino-5-hydroxybenzoic acid synthase
MNARPAPEFPKWPQYDDEERTGLIRALEQGQWWRMGGEEVDSFEREFADFHGAPHALAVTNGTQALELALQVLGVGPGTEVIVPAFTFISSSQAAQRIGAVAVPVDVDPGTYNIDVAAAAAAVTPRTRAIMPVHMAGLPADMDALGKLAADTGVSIVQDAAHAQGARWQGKRVGELGSVAVFSFQNGKLMTAGEGGAVLFPDSGLHEAAFLRHSCGRPRTDRHYRHEVAGTNMRLNEFSAAVLRAQLRRLPAQTELRDKRWALLSRLLGAIDGVVPQSGDARADQNTHYMAMFRVPGISEETRNALVDRLVDAGLPAFAAFRAIHRTDAFWEVGAPDETVEQIAERCPNTEAISDDCVWLHHRVLLAEERDLEITAEIIADAVAAI
>emb|ADM46367.1 BGC0000106, natL, Oxidoreductase
MSVRAAVVGLGWAGRELWLPRLRSHPAFDLVSVVDPDPAARAAAGEATGIPTHAAPDALDARSVDLAVVAVPNHLHAKVAADLLGRGVSVFLEKPVCLSSAEADILASAERDGGMLLAGSAARHRADVRELVEVLPELGRVRHVDLAWVRARGVPRAGGWFTRRSEAGGGALVDLGWHLVDTLTALLGASPVRQAVGSVSDDFLNVGAWSAAWRREQPADALAGDVEDTARGFLLREDGVSVSLRASWASHEATDLSLIRIEGSTGAAELRCTFGFSPNRQPESVLTLTREGTTRRLPVPAEPVGAEYGRQLDVVPDLLADPDGRGRAIADARATVGLMERLYASASDRVDGPSEPVYQQTLGR
>emb|ADM46368.1 BGC0000106, natM, Phosphatase
MTVHSTDRSVAPADLLTAHRRAVVFDLDGVIVDSFPVMREAFAVAYQEIVGDGPAPFEEYVRHQGRYFPDIMRIMGLPLEMEEPFVRESYRLAHRVEVFDGVLELLLTLRVRGLRLAVATGKAGDRARSLLDGLGLLPFFAHVIGSDEVAAPKPAPDIVLRALELLDVPPEQAIMVGDAPTDLISARDAGVASAAALWVGPDEEELLAAGPGAVLRRPADLLALCPAVPGD
>emb|ADM46369.1 BGC0000106, natN, Glucose kinase
MPAPGDLQPGAAPAPGCLGIDVGGTKVAFRAETGDGRIEESSFVWGPHRDADRDLADLAAHLRALPGLTDVRAVGVAMPATVGPDERITAWPSRPAWTGLALGPALRALFPGAAVAWADDGDLGALAEADAADCPHLLYLGVGTGVGGGLVLGGALCPGPSRGSFEIGHLVVDRDGPECVCGRRGCLQATASGPATLAHAASLRGTPVTFDELRTGLGDRLPWAVAALDRTAGALATAIASVAELVRPERALLGGGFAAGVPDLLDAVTAHLTSLGRPGHPTPPLGPARLGGLSSLRGAVLLARQL
>emb|ADM46370.1 BGC0000106, nat2, FAD-dependent oxidoreductase
MSPGRTLTRSHPTRAREPGRTEGVSMSVVSPDDAMTSTSSPEADVLVVGYGPIGSALAVLLARRGWRVTVLERRRRPYTLPRATSFDGETARLLAGTGVGGELGRITEPGTGYQWRTADGKTLLDIEFTTEGPYGWPDANTMHQPALEELLAARAGELRDITVVRDRRVVDIADGPAGVTVTAEDDEGATRTFSARWVVGCDGANSFVRDRMGVSVTDLGFSYEWLLCDVELREPRAFVPTNVQLCDPVRPTTLVGSGPGHRRWEFMRLPGERAADLNREETAWRLLAPFGVTPDTARLLRSTTYIFQARWADEWRLGHMLLAGDAAHLMPPFAGQGMCSGVRDVANLAWRLDLVLRGTAPESLLDTYTEERKAQVRESILASVQLGRLICVTDPAAAAERDATVLANRRGTGRPEPARPITCGLLHRPEGAAADTRVPPAGEVLPHARLLRPSGGEPLEDPVGRGFVLFTASEAEPDLTPERLSFLREVGARVVRLWPDGTSHGATDGTDGTDGTDGTDGLVDAVDADGVLRGFLGRYGATALLVRPDYHVFGAAADPAGVAALVDDLRTRLTAPVPAPAGRAD
>emb|ADM46371.1 BGC0000106, natR, Thioesterase
MPGATAQFAKWVSVFRPSPDCAVRLVCLPHAGGSASFFFPVATALAPTVEVLAVQYPGRQTRRHEAGIDNIPDYADQIFAALRHLDDRPLALFGHSMGAVLAYEVALRMREAGLPDPVRLFASGRRAPSRYRDERVHAATDEDVVAELRALSGPNKEALADPEVLAMFLPAIRSDYAAIESYRHDPGRTLGCPLTVLTGDADPRTTLDEARAWEAHTTGPTDVQVFPGGHFFHVERSAEVVALLARALSGQGADTIR
>emb|ADM46372.1 BGC0000106, nat4, Membrane ion antiporter
MTLAAPVPTMAPHSTLVFLTQLASLLLFALVLGRLAQRFRLPAIVGEMCAGMLLGPSVLQHVLPDLSDWLLPHQPEQMHMLDATGQFGVLLLVGVTGAELNFGLVRKRGITAARVSLAGLLLPLGLGIATGFALSGILLPDGVEALTFACFLGVAMCVTAIPVIAKTLLDMRLMDRDIGQLILSAGVVDDIVGWFLLSVVAAMATAGVTASVMATSVLYPVGVVLFALLIGRPLVGAALRWAGRADGPAPTITTVVVMTLFGAAATQAMELEAIFGAFVVGVLVGTSKDLDREKLEPLKTTVLAFLAPLFFATAGLRMDLTGLRHPDVLAAALAVLAVAVIGKFSGAFLGARLSHLNRWEALALGAGMNCRGVVEVVVAMTGLRLGVLDTDSYTIIVLVAIVTSVMTPPVLRYAMVRVEATADAELTLKDTDPGTDPTPNATARTSHDSERSEPSNSEVTP
>emb|ADM46373.1 BGC0000106, natJ, 3-dehydroquinate dehydratase, EC:4.2.1.10
MSTLLLLNGPNLGILGRREPEIYGTDTLADIEKAVAAEVSDAGWEVLSLQHDSEGDLVRDINRHQDTVGAIVNPGALMIAGWSLRDALAAYPRPWIEVHLSNVWARERFRHESVIAPLASGVVVGLGSMGYRLAAKALLELVEKNR
>emb|ADM46374.1 BGC0000106, nat5, Putative alpha/beta fold family protein
MKLALQEVGDGDRTILLVHGVMSSADTWRRVAPVLAKRGYRVIMPDLRGHGDSPHADAYTPELLAADLVESVPAGVDLALAHSFGAPVLALATPELRPARVVYSDPAWKLAAKSVDEVREFAQATKSATAESIRQLCPRWLPEDIEAELAGYARWDVRAIEWLQSDRDLIPARAEVPSLVQGAGDRHLVSDERAEVLRERGFEVKYVENTGHCIHRDDLDGFLDSLDGWL
>emb|ADM46375.1 BGC0000106, nat6, Activator of Hsp90 ATPase
MEAESHPSADSTPPARHGSFSLDLDFTVARAEVFRGFSDPSLRARWSRLPGGSATAEHELDFRVGGGEIARNLFVSGDTEERLAYRSRFLDIVPDTRIVYVYEAEVDGSVRWISLVTVELADEPTGSRLTWTEQFTWLVPTGDGTQDIAHLRGGTRLRLNGLSTVVDPGRHGLNWMGTPPATGTTPR
>emb|ADM46376.1 BGC0000106, nat7, Metallopeptidase
MPRRHSLRAATGALALLLTAACSGGSSASPASSDSSGDTDRPRPGARGVGDTLFPGLGNGGYDVSHYGLDLDYVPDGNHLRGTARISARTTRALSSLNLDLAGLRVRAATVDGRPAAVRRSGTELTLTPARALAARHAFTATVAYEGTPRTLTGEDGSEEGWIETEDGSAALGEPSGSMTWFPGNHHPSDKAAYDIAVTVPEGFTAVAGGEPRARRNHDGRTTFRWHSAEPMASYLATVAVGTFAVHRGEAGGVPYRVAVDPAQKRDAARVPADVARVTAWQERVFGPYPFSSTGAVVDDLPGLDYALETQTRPYFGEAPDTLLLEHELAHQYFGDSVTPRRWKDIWLNEGFATYSEWLWEEDHGGRSAQRIFQDHYDGGDDQSPGIWAFPPGSPPSAAHLLDPPVYGRGAMVLHQVRRAVGDATFFPLLRAWVREHRHGNADTEQFIALCERRSGKDLGSLFDTWLYGEGKPDLP
>emb|ADM46377.1 BGC0000106, nat8, Gntr family transcriptional regulator
MLVAFGDRPAYLRVADDLRSRILSGELPPHARLPSQARIRREYGVSDTVALEARKVLMAEGLVEGRSGSGTYVRPRPVPRRLARAGYHPTDEPTAFRQEQADERVSGTWEAESEQRDADSEIARRLGVAPGARTMRTRYVFRTAGEVTMVSTSWEPLELTARTPVMLPEEGPLAGRGVVARMAAVGLVVDHMVEEVGARPGRAEETAVLGGVPGHTVLVISRTFHASGRPVETADVVALADRYRAAYHLPVR
>emb|ADM46378.1 BGC0000106, nat9, Amino-acid permease transmembrane protein
MGLGSIIGSGWLFGAERAAALAGPAAILAWVIGAVVALTIALTYSELGSMFPQAGGMVRYGQYSHGSLAGYLAAWANWIAIVSVIPGEATASVQYMSSWDFGWAEDLYNGKELTGSGVALASVLLVFYFFLNWFAITLFAKTNTAITVFKVVVPTLTAGALLLSHFDTGNVTDHGGFTPNGWSEVFTAVAVSGIVWAYNGFQSPLNMAGEARDPGRSLPKAVISSILIALVIYVALQVAFLMAVPAADLDSGGWSHLSYNSPLADLATAWGLNWLAMLLYADAFISPSGTGMIYAATTSRMIHGVQQNGHLPGVFGRVDPKTGIPRPALVLNLVIAFSFLAVFRGWGSLAEIVSVATVISYITGPVAVMSLRRLAPGLPRPVRLRAMPVIAPIAMVFGSLVLYWARWPLTGKVILIMAIGLPVWAWYELRKPWRELRPHLAAGAWMVTYLIVMAFVSWAGGSEYGGKGHLPEGWDIVVVAVIGLVFYAWGVRSAWRNPSLERVEREWSERDGDEHGGAREGRASADVRQ
>emb|ADM46379.1 BGC0000106, nat10, Hydrolase
MSERVVVGGAVFDAGRLLAARRSAPPELAGRWELPGGKAEPGESPEQALVRELREELGVEVEPLEPLPGEWALASGLVLRVWTARLVSGEPQTLEDHDELRWLTPDRVHEVDWLDADRPAVAEAVNRLRAAPDGRPAV
>emb|ADM46380.1 BGC0000106, nat11, Magnesium or manganese-dependent protein phosphatase
MPEETVGSPMWQSSPPGSIYDYIRVASFSLGSDGRITQWSERAARLLGLTSRQAIGKDPVEAFVPAELREAGRRAVANILDGREWTGLVPYRSPAAGDDGRATGVAEVHVMPALAESGERTALCLAVDVGELRGLETDLAASRAVFGQSPLGFFFCGTDLRMVRVNERFAAIFGRPVDAYTGTLPQDLLPRTEADRLTAALRQVLASGQTVTDMPLVGSLPGLPERRRWAVSLYRLHSGSGRTIGVAGVVTDVTGRRRAEQEAAGVRRNLALLNEAGARIGTSLDLETTARELLDVAVPQFCDLASVDLYQGLLAGDEAPPGLADGSAELRRVAFASAVSDGPIMFGDCCRAESDDGGLPKPIQVGEVHRFPFHSPCAGALRTARARVVAGKDSGDSPELGAVLQSTLVVPMVARDTVVGLAQFSRTKGSEPFGERDTMLAVELAARAAVSIDNARLYRREHERALILQRSLLPPGDPEAAGLDIACRYLPGNSATEVGGDWFDVIELPGHRTALVVGDVMGRGLRAAVAMGELRTAVRTLAQLDLEPAEVITQLDEICRGLGKPGNLPHTHRPASRAALGGTADGSSDPVEVYLATCVYAVYDPVTRRCTFANAGHLPPVMVEPGDSAMLMEMPPGMPLGVGDEPFEETEVELPDGTLLALYTDGLVESRDHPLDEGLQAFRKALTTRGDGAAGEGSLEDICDHVLGSLDTHHGEDDIALLMARMQGLAPESVGDWHLPSEPKSVGRARELARDQLESWGLDDLADTTELLVSELVTNALRYGEGDIRLRLLLDRTLVCEVWDGGLVQPRRRRARDTDEGGRGLQLVGLLSEGWGSRRTPRGKTVWFELALPDGQSSGPDSVEALLSLW
