# Supplementary material for: Assessing in silico the recruitment and functional spectrum of bacterial enzymes from secondary metabolism
Source: BMC Evol Biol. 2017 Jan 26;17:36. doi: 10.1186/s12862-017-0886-2 (PMC5270213; doi:10.1186/s12862-017-0886-2)
Supplement: Additional file 5: — 1005 multiple Fasta files (one per BGC that comprises enzymes) containing the sequences of the data set enzymes SM*. The BGC are named according to MIBiG nomenclature. (ZIP 6333 kb) [file 12862_2017_886_MOESM5_ESM.zip › BGC1070.fa]

>emb|CAN89610.1 BGC0001070, orf_L20, Putative uncharacterized protein
MTHHRRRAARRRDRTRRITPRTHWLLLSVFAVTLSTALLLQGYTHHMFGITSDAVTGVRGRSDMVPARVAHGGPVIAGAATSPHTARVRPRTIALTFDDGPDPTWTPRILEVLRRNHVHATFFVVGTQVVAHPELVRRIVADGHQIGIHTFTHPDLARLAPWQRSLELRETQLAVAGAAGVTTALLRPPYSSENGALDDADWSVLKQADAAGYVTVLSTQDAEDWQRPGARRILANATPHGHGGQVLLMHDAGGDRSQTVAALAALVPRLKAQGFRFATVSDAVGMAAPVQPAGLGDHLQGLALVRALQGGDRVVRLLGWLMYAAGAISVLRAAVVLTAARRHRRLRAGGPDRSWGPRVTEPVSVIVPAYNESAGIEAAVRSLLASDHPV
>emb|CAN89611.1 BGC0001070, orf_L19, Putative uncharacterized protein
MQWTDQSSGGYGADPYDSAGDGYDYACEHDGGTTTGMAATPRASGQLAQGTYPAVDAYARGTDLYGAEAHVHDAGPGAAATVSGVHGDVLTVDVLTAPAPGLGTPGDPTPGAETPFGSDSVRPVFVDSSGRRQRRVRRAARLLVIPAGGYVALLISAVLGGPRLSAPFVPQPDSPDRSTPRASVPDTSAGTGDSAESTRSAAARKNSRSTAAQKNASPTERPTAPATTAATPVPTTAPTSAASPTSSTSVSAPAPAATPAVPTRPTPRGRALGTSHKPVR
>emb|CAN89612.1 BGC0001070, orf_L18, Putative uridine kinase, EC:2.7.1.48
MTGVLAVAGGTASGKSTLAEALSLRWPETVALVHLDDYYVPAHDPLRGVWTVSADGHAVLDWNHPGSIDETAAAHAIDAALRRPGVLLVVVEGLFALSLPSVVRRAAWRVYVETPDDIRLARKILRKIEAQRQDPRLSLRNYLQTGRDRHAAHVAPSRAAADLVVDGTASEAEMLAAVMPLIGPALTPLPAAPSQARQVCGVPDTPGAPALAM
>emb|CAN89613.1 BGC0001070, orf_L17, Putative uncharacterized protein
MAGTRRWSRVTALLAAVSGLGLAALPGTANAAGTKLSIEAQDTYYAYQYGEGPPGDGGLFLLELNLSAPEGTKPLAKNVKLTIDATELEGKAVITGAGGACSHQAYVYTCAYTSIDGKTSVQPFYIKGAKGTKPGASGDIHYTATSSDAGTATATTHAVVGGPKLLTQREKAIADVTPGAGFDLTPAVANVGPLAAPRGIGVKLFGEEGLKVAEQYSNCHYRPMPQPTAYCTFDTPIEPGTAYAFDKPWHFTTSNDLMYATINYSTWPLGSGNPWEYDDPADYTVTGSGPELGLKPVSASGFPDFGGFVEVSTTQHADYRAIGGEVTGKLGQTVPVTLGVKNEGPGSMNLYSRPGQGSGTYRVTPPEGTVITKIPFPGEDDDHACGAPIKGTRTYECEIPDIFPAGDTSELTFYVKIQEAVAHPKAGSIEATGRTDFPNRDNHPENDSAPVTLTITGGTPSASPSASPSPSPSPSASASPSAGASNGGSASNGGATSGGTSPEGGVMASTGAGALPWIAASAAAALAAGVAGVTLSRRRTRG
>emb|CAN89614.1 BGC0001070, orf_L16, Putative AraC family transcriptional regulator
MRPLVRTAALNGYVELSRSLGLDPRALMKSVGLDTADLAVQDRWISGTAVVRLLELSAAASAREDFGLLLAELRRFSNLGPISLLVREEPDVRSALALLIRHQHTYNEVLHARLSEGNGVATLKVDVRLGEPQPARQGTELAVAAFHRVLCGFLGPHWRPSAVRFAHPAPRDTASHRRAFGPVVEFDRGFNGIEFYADDLDAANAMADAQLRSYTRQYFEPVAALREATEADRVRDLIEALLPTGRCSIEQVARSLGVDRRTVHRHLARSGQTFSSLLQSTRSALAEQFVPNPSRSLTEVSTLLGFSSLSAFSRWFHEHYGVGPREWRRSGGGGAATPGES
>emb|CAN89615.1 BGC0001070, orf_L15, Putative uncharacterized protein
MHFHDDSLFPENQEKLVIQAAPYGPEWLPGDAEDLPLTMDEHVQAAVDCHNAGATVLHIHVRELDGKGSKRMSMFNELLGRLREAVPDMVLQIGGSISFAPEGEGGDAKWLAYDTRHLLAELTPAPDQVTIAINTSQMNIVEIMNDDDLAGTSMAKPDYYRAYRDMVVEAGPDFYLEHLKRLRASGIQPHFQLAHLAQLETVERLIRAGVHTGPLVLNYVAIGGGFAGRHPADLVEFIRRVPDGAVLTVESSMRAVAPMNAVAIALGQHVRVGNEDNLWRAKGEPMSSVAQVEQMVQISEALGRDIATGTDAKRIYRIGEYYADTDETLARLGMVPNRRPGQRGFMLRDA
>emb|CAN89616.1 BGC0001070, orf_L14, Putative zinc-containing alcolhol dehydrogenase, EC:1.6.5.5
MAHAVRFHETGGPDVLSWEEVTVGEPGPGEVRVRHEAVGLNFADTYFRTGLYPVRLPEGMGVEAAGVVEAVGEGVTGVAAGDRVTYTGSPLGAYSTERIMPASHLIVLPRQISCETAAAMTMRGLTAAYLLRRIHTLKSGDTVLLHAAAGGVGLILSQWAALLGIRVIGTVSSEEKAELALAHGCEHVIRYRHEDVAERVRELTGGAGVPVVFDSIGKDTFAGSLASLARRGLLVCFGTASGPVPPIDAMRLALAGSVFVTRPALADYIADPAERAALAGELFEHVVAGRIRIEINQRYDLKDAEQAHRDLESGRTTGSSVFVL
>emb|CAN89617.1 BGC0001070, orf_L13, Putative taurine dioxygenase, EC:1.14.11.17
MTDILSPSGHAPGRARARQGARCTSIEVERLTCAIGAELRGVNIADAVRDDDLFAEIKSLLLEHRVLFLRDQDLSRAEHVAFASRFGALEDHPVAGSDPDHPGLVRIYKELDSAPEHYENALHTDGTWRVNPSMGAVLHCVESPPVGGDTIWVDMVAAYDRLPAHVKAQIAGLRARHSIEASFGAVMPEEKRIALHEQYPDAEHPVVRTHPETGEKILFVNAFTTHFTNFHTPANVRFGQDYAPGASHLLSYLISQAAVPEYQVRWRWTPGSVAIWDNRSTQHYAVQDYWPGVRKMERAGIVGDKPF
>emb|CAN89618.1 BGC0001070, orf_L12, Putative major facilitator superfamily transporter
MEFHTPAQTSAPTVEATLPAPGAFPSVWPVPRGYAWTVFALSFGLLLSDYMSRQVLNAVFPMLKSEWLLSDAALGSLSSIVALAVGVLTFPMSLMADRWGRVRCLLFAATLWSIATVGCAMSADYGQMFVARLFVGIGEAAYGSVGIAVVLSIFPVALRATLSGTFIAGGAFGAVLGVSIGGAVAQAAGWRWAFAVMGIFGLVLAAVYGVVVKERRLVRVADSAEDPSDAAGASAAGSRDAPPAPANVPLRAHLPRLFSSVSVISAYVGSGLQLFVAATLLSWLPSYFNRYYHLTTAQSGSAAGGYALIIGVGMILGGVVSDRISAGVSIRKWAVAVGCSLGSLVLLTVAFQLPDGPVQLGALAFGALLSAGSAGPAAAMVANLTPASVAATAFGTLTLANSLLGLAPGPALTGVLADHVGLLGALRVVPLVAIAATAAFLVGRHWYERDLLRVGGLAAPAAESEPPAERPS
>emb|CAN89619.1 BGC0001070, orf_L11, Putative HTH-type regulator
MTTSRPGGRDQRPGERGDLLDPRCPTRRLLDRIGTKWTSMVVKVLAEEAPGELRFADLRRRVPGISQKMLSVTLRSLVRDGLVARRVEPTVPPAVHYRLTELGLSLEGPLSALRVWAETHMPEIDRSNRLADEAPSSPT
>emb|CAN89620.1 BGC0001070, orf_L10, Putative hydrolase
MPELRRVLANGVELNVALCGSGPAVLLLHGFPHTWELWTDVMADLSGRYRVIAPDLRGFGASGRAASGYDAGTLAEDAAALLAALGVSSATVVGIDAGTAPAFLLALRHPGLVRRLVVMESLLGRLPGAEDFLAEGPPWWFGFHSAAPSLAETVLEGHEAAYVDWFLSAGTLGDGVRPALRDAFVRAYTGRQALSCAFSYYRALPKSAVQIEQAVATARLTVPTMALGARPVGAALERQLRPVTDDLTGHVIDDCGHIIPLHRPHALLALLHPFLAGEDAKAA
>emb|CAN89621.1 BGC0001070, orf_L9, Putative uncharacterized protein
MQFGRYPVRWHIVLLTLWTVVWFAVAERHAAVSWHYLRQGEQLLFGQANGGGLALYANHPELQIGPVSFLTAGLFAPFPADLGEKLADAFMSGLGLYMLVLVGRAAADHYLGTGVNHKRLQQRVLIAGAAFIPMWVEVAVRFAHLDDVLALFFTTLAVRALVRGNATAVGALLALAVDSKPWAVGFLSLLLALPRPARLRAAAWTFGLVAVAWLPFYLTHLETLHAARFTIPNQLASSLRWFGVDDPRTPWWDRPAQLALGMGLGALAVRRGRWPAVVFLAADARIVLDPSVYTYYNASVLLGTLIWDSIGQRRLVPWVSWIALISLYGSALLIPSDAARGFIRLAFCLGSAAYVLLWPQRPPRGDRRRPAGEPVQGALASN
>emb|CAN89622.1 BGC0001070, orf_L8, Putative major facilitator superfamily transporter
MTPGAGTTKSSAAGARVVLLTLAAGQFLMALDSSVMNVSIAAVAVDVGTTVTGIQGAITAYTLVMAMFMIPGGKVGALLGRRRGFMIGCCIYGCGSLTTALAPNLGVLLVGWSFLEGIGAVLILPAVVALVAGNFAVERRAAAYGLVAAAGAVAIALGPLIGGFATTYLSWRWVFAGEVLVVVGILFLARRLTDVPSGERPHIDFVGTGLSALGLGTFVFGVLRSDEWGWFRPKADAPSWLGVSLVVWLMLTGVLLIWFFTAWEGRLVAQRREPLLDPALLHNKQLTGGLTMFFFQYLVMMGVFFVVPLYLSVALGLSALATGGRLLPLSLTLVAAATLIPRLLPDISPRRVVRLGIVAILAGAVLLMAALDTGAGAEIVTVPLLLIGLGLGALASQLGSVTVSAVPDEQSADVGGVQNAVTNLGSSIGTALAGSILLAVLTSSFLTHIADNPAVPARVKNEAAIKLQSGATFLSDAQLKTALDEAGTSQKVAQAALEANADARLDGLRAALAILAFTSVLAMYFTARLPTAQPRSGGDLQSVG
>emb|CAN89623.1 BGC0001070, orf_L7, Putative uncharacterized protein
MRRPQARLLAAAALTALTVGVLTACSAVDQKTFQDDAKVSQKITSIRIDSRNGGVEVDASGDVSTVTVHRKVDYRGDKRSGTSFSVANGVLTLAGCGDDCGVDYVVKVPAGLPVTGGTTNGGVTLKGVGAVDVHSSNGEIAVDDARGPVKLRTSNGDVHVKNAKGGGVDTQTSNGEVTIEADTPQNIKARTTSGGLTVTAPPADYAISAHDTNGDKKVGFKNDPSGRYRLDLSTTNGDLTVKSAG
>emb|CAN89624.1 BGC0001070, orf_L6, Putative nucleoside-diphosphate sugar epimerase
MTAVAPRNSAGTIQQLSSVNAGDLLGGRPDVVHSREARLLVGARRILVTGAGGSIGSELVRQLWQLSPASIHLVDHDESALHAIQLDLHGHGLLDDDTVVLGDIRQADAMRELMARVRPHIVFHAAAHKHLPLLQRYPAQGVLSNVIGTANVVRAAAEAGVDRFIFVSTDKAARPTSVLGLTKRLGEVIVQAYAGGSMRVGSVRFGNVIGSRGSFLHSLAWQVGNGRPVTLTSPDVTRFFMTIPQASSLVIEAATMATAGETYILDMGQPVRIADLVDRYVAAVQAPGVEITYTGLREGEKLHEELLDEKTEQRESTADPRIWCVRPRTAVRPDLLRRVEELGSLVGTVESELLVAAMSNLLPDAESEDASSLETRP
>emb|CAN89625.1 BGC0001070, orf_L5, Putative glycosyltransferase
MSLNPWIGLAISVLTLPLLFTLVDMVGSVRARNARADYAPPTPVEDFEVLVPIYGSVRYLENVDFLRTYGSRVLLCTTTTETDEFNRELDAIAQANGFRVFRGEVSRPSEGRSGKRQTGGTIRDRVVRDALEWVRAEWVVCLDADTTTVRPLSELVGALAVRKLDLASIRLVPMNTRRLLGRIQAHEYRLAMQLRRVVPWLVSGACHAARTEAHRQIMRRHSLFFQGNDVELGILANALGYRVGHVPFEVPTIVPDNFKPWWRQRLAWAGGEVRLYIVNFRFARRHPLVWAYGAATVLLAPLRWITAAELVNDLGCTMSTAVLGVVMLAYLLLAFYVHWNTRDSVIWLMPLYGAVSSLLISPLGILWYVKMARADRNAGIIRPRRPHRAQEPAQSGTQRL
>emb|CAN89626.1 BGC0001070, orf_L4, Putative metallo-beta-lactamase family protein
MSAGTPFTDVDRPLRRPRELDVRWIHGSPSSKHNTDPDIQVYAYDEHTVILRQNMAIDYEAPFLFLLFGATQAVLIDTGATASAEFFPLRRVVDELVDGWLARHPRRDYHLLVLHTHAHADHIAGDRQFADRPRTTVVDAELTAAWRHFGFDKDPDAVARVDLGGRVLECLATPGHHEAAVTFYDPWTGFLLTGDTVYPGRLYVQDWSARTTYQPHEPPLQMTTGHLQDIRAALNEIGDRPRRLPYPLFVICPDD
>emb|CAN89627.1 BGC0001070, orf_L3, Putative zinc dependent dehydrogenase
MRASAAKLPRGRSTPPAMSAPRHVVAVDGHELFLSQVGPRGGAAPGHRFLPDLIRPGRVFDLIVPLAQVTEGYRAMDERRAVKAHLEP
>emb|CAN89628.1 BGC0001070, orf_L2, Putative lipoprotein
MKTKTTTVALAAIVAAGTAVAAVPASAATAKAAPSRCHTADLKAGFATGDDAKPEMGRPGKQTQAFVWFTNKSNRTCTLSGFAGVDMVGAQRTDGTWSLVRSSKRPTRITLGRGDTTDFSINLLPVARSTPQKEKFVPATFLVTPPNETKHFTLKWPFGGQILKQDGATHPGTYLNPVGQ
>emb|CAN89629.1 BGC0001070, orf_L1, Putative uncharacterized protein
MTRIDDTPPAWDERSQLTTFLDYARDTARAKCEGVSAENARKALLPGSPLMTMSGVINHLRWVEYHWFQVVFLGEEDRGPWTDEDPDREMRIAVEFPLAQLLEEYAEQSARYRELVAGNDLDKRAEGTIRNGLHVDLRWILLHLTEETARHNGHLDILRELLDGTTGI
>emb|CAN89630.1 BGC0001070, kirP, Putative Sfp type phosphopantetheinyl transferase, EC:2.7.8.-
MITGSVGTGLLSALLPSGVAVAELFADPPHIDLHPQEAAVVAGAVDKRRREFAAVRLCARAALRRIGATPGPIVPGPKGAPQWPDGVVGSMTHCDGYRAAAVAHRTMFASIGIDAEPHAALPEGVEKLTALPEERTALSRLAVTHPRVHWDRLLFSAKESVYKAWFPLTGRWLDFMECAITPDPECHTFTADFTVPGPVVGEDRINRFTGRWHAGGDARHVVTAVTVPWPAGKWGGANRSPESLGVYAGGR
>emb|CAN89631.1 BGC0001070, kirAI, Putative polyketide synthase
MLGLPTLATGGLSENWLLRESGDLHWSLIGEYFGTSVTKLADADGTRLLPAFVRVRHTASASLAAFAELDEGEMSGELTRLDDRRFLSDIRFATGTAHVDVRLLTVFVRRSDRNWLVPGVPQLPGCLPAREPDADQLAFLHDFQEQSGRHTDGPGLHTERYELNPVVDVNALGLLYFASYPHINDHGERRYLHSLAPGGEWATAATTVRRDIVYLANCGAEDTVRYRLDDLRLEDGHRAVLTSTLLREADNRPLARIETVKALRGSSVFGGLWGDSVAPRAAPAPREPAPATDDALETVLLQLLERALGRPAGSLTADDDLRRYGLDSVALAEIVALAHDEHGLQIDPSAMFQAFTVEAMAQVIRGEDREPRPVTATAAPKPGASAPIAVIGMAGRFPGAASVSELWDLLGRDEDAIRDIPIDRWDTAAHPDLVGRAALLDDIRRFDHEFFAVSPREAALMDPQQRLMLEVAWATAEDAGQDPTKLSGSRTGVYTGVCHSDYATVLAEHAGRDEPHLSVAVSPSLVANRVSYALGLRGPSVTVDTLCSSSLVAVAQAIAALRAGACDQAFAGGVNVLCDPGRHAAYQRAGVLSPRGRCHTFDDDADGYVRGEGACALLLKPLDRALADGDRVHAVIREVAVNHGGQAQSFTAPNPEAQADLLVSAYTTAAVDPATVGYLEAHGTGTRLGDPIEVSAMVAAFRRLYAHSRHPMPDAPHCGIGSLKTNIGHLEAAAGVAGMIKVILALRHRTLPATRNVRRTNRMINLSGSPLRLQLEQAAWEPPPGGGPRRAGVSSFGMGGTNAHVVLEEAPPAAGAPPVGRVTVPVSARTPQALRDALVALLDVVRSPQAPPLASIARTMSTGRARLACRVAVTAADLGELADALAAAVDAEPLTGDAGTEGPVPAAPVVSLPSYPFRRDQHWAAPTAVPQSPSPAPQFLTAAWQDAPPPAPAQRGRFLVLTTDPSLATTLFGDDAVAHRPGDPLPTVRGLAGVADLVDWGEPGALVTERIQVLREVLGRHPRTGLRCLHVSGARRSALAGFYRAVSGELPMVVSRTVRVDGDLADLAAAVAAESTADDQETEIRYAGSRRRRSVAGFARPGDVDPLTGLDRGAVLITGGTGAIGLRLAEHLADRGARHLVLIGRSELPARNRWASLAAEPSTDPLLRTRLTALLALAERGVKLSVHTHALNDAVTLRRLINRHRGRAGGIAAAFHCAGVMHQPRSFLAKTADEIAVVLRPKLAVETLWAAFGSRLPRLMVLFSSIAAGSPRLAGGYLDYAAANNVLDDFAEAHADEPGCVVRSLRWPLWRDVGMGERRTSAGTELGIPDLAEGDALRLLDLALRVPGEPVLLPCLTRRTAVPADELFRAPRRDPDPAPEPVTAPADEPDAAEIDWLADVVARTTRTERSLLRPDTHLVDLGVDSLLMAELVRDLEAALGDVVDPSLLQDHPTLARLAAALTAAGARAPATGPVASAAERVPATGPVASAAERAPATAPVASAAPARTSAADGAATRIAVIGMGCRLPGAADPEQLWQALLAGRDLVGDVPADRWDTTALYRPDGGPGFSQSRWGGFLDDAALFDPGYFGFDDETARQLDPLIRKTLEVAVECVHDAGYTAEELRGRRVGVFVGGRTGNHRAHLRPLTRESIVGINQNYIAAHVSHFLDLAGPNLVIDSACSSALVSVHLAAQSLMLGESEMALAGGVDLLLDEEPYLMLSAGKALSPTGRCRTFDESADGFVPGEGAGLVLLKRLDAAERDGDRILAVIEASGVNNDGRTMGHTTPNGAAQRALISEVLARGGIDARTIGYVEAHGTGTMIGDPIELQALTTVYRQHTGDREYCGIGSVKSSMGHLLSAAGIAGFIKAVQTLRHGLIVPTLHCERPNPRFAFGESPFFPARTTTELPAGSRVAVSAFGFGGTNAHVVLGPGAPEGTGRAPLPSPEYRRRRFWHHRAGILTTPARPAARPVRSARLDLTVTPVAAPALDRSHR
>emb|CAN89632.1 BGC0001070, kirAII, Putative polyketide synthase
MNRLAARCLLRLTGDNPIVDDHRVHGVRTLPGVTFLDIVYRLLRERGVEPGDAGLSDILFVEPLTTTEDFDREVTVLLEPDGDITHVTATSRRVRDGAPADDGRTTHVRAVLRVGLPALTGSPLPAGAAPPRDIGEVYTIGRSAGIEHRDFMRCHGTMRVEADTVRARLALGAEARATSTDFMLHPALLDGSTMQAYALAFAGDGADERPLIPLHIGEFRAVRPLGDTCTVEMRLTSAGPAADIVKADIDLYDASGAPAARFTGLVLKRVRSTEAITRLTASRAAAPAPVAAPTPTPGASLRAEIVELVRQVAADPDLLEVEGDRGFYDLGLESTDLLALVRSFEERWNITLYPTLLFEYPTVDAVTEHLAGLIPDRPRAEAPPPDDTPATTACLTGTWQPAARPDPPSIGSLLVIGDARLRPDQITARRGPAFRRLGEREYELRPSAPDDLRALLADLPGAPDSVVHLAPRADADPAEGVETACREMLALARVLLDAPVPVVHVAQPLVAAAVAGMARTIRLEQPRLAVTAVECVGDPDPRAVLAELSGHGETWVRHDGGRLVRRYRDAAPGGARPLRSGGVYLITGGAGGLGRALAASFTAQGATVVLAGRTPSKQVPNAEFVRADVTMAADVRALVDGVVARHGRLDGVVHAAGVLRDGLLAGKSPEDLSAVLAPKVRGTLLLHDATRHLGLDFFVAFSSVTGVAGNVGQADYAAANAFVDACAREYGFTSVAWPLWADGGMRTDAATEAVFRRQGQVPLPTGAGLAVFDAIRDQRGGEVVVLHGRPDRARRALELREPETGSVATEPEPSVATEPEPSLTAVRDAAATTVREPLAATAGDPRPSGRDIAVIGVAGRYPMAPDLDRFWANLLDGRDCVTEIPEQRWRPAGFFEPERAAGRSYSKWGAFLDGIDEFDPAFFRITPREAEGMDPQERLFLQTAWHALEDAGIPRAAVAGRPVGVFAGVMFTQYQMLGLGAEERLPVLPTSFTSAVANRVSYFLDARGPSLALDTMCSSSLTALHLACESLRSGESELALAGGVNLIVHPYKYLHLSQVGFVSSDGRCRAFGAGGDGYVPGEGVGVVVLKPLAAAVADGDRVLGVIKGSAVNHGGRAGGFYVPNPTAQADVIRQALDRAGVDPATVSYLEAHGTGTALGDPVEISALSQVFAAGDTRLGSVKSGIGHLESAAGIAGLTKVLLQLRHRTLVPSLHARPANEAIDWERSPLSVQQDAGPWHTTGDVPRRAGISAFGAGGSNAHVVVEEYSTPAPGTTDGPQVVLLSARTPRALRLLAERYAELPAGDQVADLADAAGFPDADRDAPFEELGLDADDLRRLMRAVAARSQGQPPRVDAQSSLSALAAALDGAVPLADIAHTTQAGRDAMAERLAVVATDVEELRTALRGFLNGDESRVHRGRATEPVDTPASADPDTLAAAWVKGAAPDWGVLHRERRPRKTSLPGYPFERVRCWVGTGTDATGATGRGTADAPAAAAPRPAQVSLGADVPRWEPCPAPEPVTPDGPVVVLYAPERTGLAAELAARHPGAQRVEIGGPVTVDPRVVYLLTGPAPTDGCEASRVAGGEAAGVRALAGYARRWARLPEIDWIVVTAGAAAAPGRRLTDPYAAGVHGFARVLENEHRGWSVAVVDLDPAHLTADVLVPARRGTRIACTGTTAHRQVLGEAPAPHGPELLRRGGRYLIVGGGGGIGLALARKLVVEWDAEVVLVGRRERPDLAAEHRIRYLRADASDAGQLTAVLEQAGPVHGIMHAAMAQRSRLVRDLSDDDLAESLTAKSGVAAALVDTIDATDLDFLLFFSSAQSFLGEPGLAGYAAGSTFLDAYAHTLDERLPYPVRAVDWGFWGTVGSVATEKHRAELTAAGFHSITPDTGLTALTEALRRPAPQLLVVPGTAALRERMTPSEGTTPAVTPAEGLLTSADLRVVDDFHAVDEKMSAIARGALLAVLHEMGAWQGPDPDAAEVARRVGVTPRYDRLLHTLLTMLADDGVLTVHQNRFRPDRAALAEALAGGHAERLGELAAAHPASAVFVELLRRCLDRYPMLLRGELLATDLLFPASGTSAMERIYRDNPISDLYNDVLTARLLEHVGRRRDRLRPGERIRIVEVGSGTGGTTAGLLRALAPHGEHLEYWYTDLSAAFLAHGRREFGARYPFVRFKRLDLDTDPVTQGFPADAFDIAVGANVLHATSDVSRAVRHLRTVLRTGGRLLLNELTTVTLAATVTYGLFDGWWAHTDAHLRLPGSPLLDVAGWSAVLTGAGYDGFRALPTDGETSRNFQHVVVATAAARATEPAPGTASGRVAAQRAPEDDGASFTAELLALTSEASGIPVEDLDLDTEIGDYGFDSVSYGLLAGRLNDTFGLDVTPALFYETATLRALVARLDRDYGATLRERYARTVPEATEAEAPPRSAPQTGPDDPIAVIGMAARLPGSRDLDDFWNHLVAGDDLVTDVPADRWDWRSLPPDVLARRGGFISDVDMFDPLFFGISPQEAAGMDPQQRLLLEGVWTALEDAGLPPGTLAGWPVGLFVGAGSSDYDEIRRRSDVPVDAHAATATAHSILVNRVSYLLDLRGPSEPVNTGCSSSLVAIHRAAAAIRSGECDIAVAGGINLILSPHNHLLLSRTGMLSPSGRCRAFDARADGFVRGEGLGLVVLTRFGAAGRHRVRGLLRGSAVNHGGRARSLTAPNPAGQAAMIVRAHTEAGVDPATVGYLETHGTGTELGDPVEINGLRLAFEELAGRHAGLPGAPFCGLGAVKANIGHLESAAGIAGLLKVLLAMRHGILPPVAGLGEPNPHLRLEGSPFQLIRRATPWHRPPGGGRRRAGISSFGYGGVNAHVVVEEPAEPAVPAAPAGPLVFPLSARTPEALRRYATALRAALDSDVELVDVAHTLQHGRDAMSERLAVTAVDRPTLLAALGAAIDGTGHPALAHPGGVTPADRWVAGAEAAWPDTGGTLIPLPTYPFERRRCWIGARPQEPDAPGAPVGVYAPRWQRIADAGTRPSADGPVWLLGGDDYPASDVHRVTSTSLDALPTPTVVHAVVTGGEPAVRELFRVIRHLQTRPAGAGELTLTVVTRAAAAVDGPITDPVAAAAHGLVKSARRECERWRISAIDVGPGDDTTVAAATPGDYALRSGRWHQRVLRPLDDTGARPVFRDGGTYVLVGGAGDVGLDLAEHLVREHRAKVVLIGRTRPDGARADRIASFDPAGTSVEFHQADARDAERLRAVFDRVGVIHGVVNAATVARDRSLAALDEDWFAEGLNAKTRTTLAVAEAIGGRDLDFFAVFSSLQSFLGNPGQAAYAAACTAQDAIGQALAARSPFPVRVLNWGPWSGSALTERHRDRLAAAGLHPLPPRTGIEALAGVLGRQEVQVAVVSGTEQALAGIGVPTPDPEPAPPAVTSAVVQPVAQPVPPSAEPWRAAVAADLLALVRGVAGLGAAELTENDQLSRFGFDSIMYTRLSHQVNVRWDLDATPAAFFGVATAGELVAKITAEYGEELARHYRPAASTAPAVPPATAVPPGPVASPGPIAGTGAAGVAQPAGTDDVAIVGMAGLLPGSDDLDEFWAHLAAGDDLVTEIPADRWDWRRIHGDPEPGEFRTTARWGGFLRRVDLFDADFFGISPTEAVAMDPQHRLVLETTWTAIEDAGIRPSDLAGTDTGVFVGSSTYDYFELQHALGVPLDGYNTVGRAHAILSNRVSYLLDLHGPSETLDTACSSSLVAVHHAAEAIRRGECTVALAGGVNVIASPTLFVDMSQADMLSPDGRCRAFDARANGIARAEGAGVVVLKRLSAALVDGDVIHGVLRGSAVNHGGRGNSLTAPNPAAQADCIVAAHRRAGTEPRTVTYVETHGTGTELGDPVEIEGLKTAFRRLYADHGTDGTDHRVALGAVKSNTGHLEAAAGVTGLIKVLLAMRHRELPGNPHLEKLNPHLRLDGSPLHVLRDREPWRRVTGPDGTEAPLRAGLSSFGLGGVNAHLVLEEFRTRPSAGRSGPYLFVLSARDAERLRGNAEHLVRWARDADEVDPAALAYTLQTGREVFAERLAVVADDLAGLVKRLEEWLAGATADGVSAGDGRGTGTALLLDGPEGRQYLRTVVAAGKLDKIARLWVDGVDIDWAELWPGEPMRRVPAPTSAFARQSYWITPGPRFDQAQAEAAGLAGTAQDEVTETWPEPAAAVPAPPAESAPAPAATAAGGDPESAVRDHVRTLLAAHLGMAPDRLPPDRVLSDVGVDSLGLRRLSRRLGATYGVDIPARMFGVGQTVRALARAVHDKYGPLPATATPEPPPAPVTSSATAPEPTSVPVASSAAAPAPIPAPVAPSAAAPAPVASSAAAPEPPPAPVAADAVGALLAGLRDGSVTVDDALAELRQGNVR
>emb|CAN89633.1 BGC0001070, kirAIII, Putative hybrid non-ribosomal peptide synthetase/polyketide synthase
MSRALRDVLAAVAAGELPDEIAESLLRGLSDPVPEPGPYPLSRGQAALWAIHASRPGTTSYNLPLGLWLNQAVDPDVLTRALIAVVERQPGLRIAVRLDGTTPVQEITERPAEVVRLDLRHVTDGEFAARIRRLVHTPFDLEQDPLHRMWLIAAPGGRTLLLLVFHHMITDGISSHLLLRDIVACHDALARRGVLPPVEQATPYREFVRRQRELLDGPEAETHRRWWLDRLAGASSGPVLDAITDRHRVAPPTADTGAMVQFRLPEETWTAVRHVAGAAGLTPFSVLLGAFAALLHRHSGHRDINVMVPTDGRISERFDRTVGYLINPVVVRVDCDPQRSLAELMNAVHDHMAQAEEHSSYPFAAVVGDLRRAGGTAVSFDIGFYLQQGVGGDQDMAAGQTVFDDALELTQEGENPLVVEVVVRGSQALVHFKYDRELFDPATAERLAEHYRMLLETVAADPRRPIGDLPLTTAAERALVDRANDTRAARPRDVTAAGLVLARAASAPERVAVVDADGATSYGELARRVHALARTLRASGVGRGDLVGVLSGRRAALIVAMLAAHTAGAAYVPLDPDFPAARLAHICTDAGLAAVLVDPAYCDRLPAETPGARIPLGDPGDAAPGPPVACHDDDLAYVLYTSGSTGRPKGVEVTHGNLVNFLTAMAERPGCAEDDVLLAVTTAGFDIAGLELLLPLTQGATVHIAPAETTRDGFALAGLLDSSGATVVQATPATWQMLLAAGWSGRVPRLLCGGEALSAELAAELIDRSGELWNMYGPTETTIWSSVLRVRRDRPITVGTPIANTTFHLAGPDGGPVPFGATGELLIGGDGVARGYRGRPELSAERFVGQDGQRRYRTGDLARWTETGEMLLLGRADRQIKLRGHRIEPGEIEAAIRRTGVSGEARVVLREERPGHQRLVAFVVAEPAEAAAAARRIEEWLPAYMIPSRTVPMTGLPMTPNAKIDAVRLATGSLDELIREFGHPEAAPEPRPHDGGRLLATLRELTAGVAGVAPEDIPVDRPLGEAGFDSVGFTRLAMAVRTRFGVPVSPTLFYAHPALASLAAHLGANRPDAFTEAEAVPDAFTETEAVPDTFAETEAEPEPARAAATVRAGAPGEPPETLGYPPVAIIGVGARLPASGSLQEFWIHLAEGRDLTAPYPLERGFSARVFPERFRGSFVRDVDAFDAGRFRISPREAAQMDPQHRLLLHAADEALLDAGLVPATLVGSHTGVFVGLSGADYLSLLGPGSPEMDDHFLIGNVASIAANRISYVYDLHGPSAVYDTACSSSLVAIHRAARALHLGDCDLALAGGANLLLSPHGFTGLRRAGMLSADGRCKTFDERADGYGRGEGVVLLALKLLERAVADGDPVHGVLIGSAENHGGHTHSLTVPNPQAQRDVLLAAHRAAAVPPDTIGYIEAHGTGTPLGDPIEVDALREAFGQLYRDWGRPVVEGRTGLGSVKSNIGHLEAAAGVAGVVKVLLSMRHRLMPGLAGLGTPNPMIDLAGSPFRLQAEAQPWEPPDGVPARAGVSSFGMGGSNVHVVVAEAEKH
>emb|CAN89634.1 BGC0001070, kirAIV, Putative polyketide synthase
MGNSTEDRAARLVVLSAGGRDQLDRYRAELVGWLQAHPEAALDRIESTLRTGREELAERLAVVVTGVAELTERLRDGTGVVTGTAGPATGEPVQAADLHEAARLWVTGTPVRWPEQASGRSARLSLPQPQPVTRRYWIEPPAALTADPAERLLTGDEFFLRDHALGQVRVLPAVAALEFAVDTAARAGHGRATGVDHVLWARPVLFTGEPVRVRLRFAPAADGVAYELRRLDDTPDGELCSTGTLRFGPTEPAPSLDLAAIRARLPRTTSADDCYAVFAALGGGYGPSLRGLRSMRSVPGEALAEVAVPDAADLPFDDFTLHPSLLDAMLQAALWTAADPSAPRPRELPFSIDRVEILGPLPEHGYAHAVATGTGHDIALADADGRIAVRLRGVVTRSVKDPADPVDTHLLAQRWQDAPVRRGAPATGRKVILEAGEDGCLPDSGPLVVVRLGDDDPLPSLVRLFRTWAAQPNRQPLRVLHVFRPSGAVTDARLLALDGMARSIANEHPDFRAAVITTDGADPRAVADAEAAADHEFRVRYTAAGRQVARWEPIAPAPAPLTPEGTVLVTGGAGALGRHLVSHLGPSARYVLTGRSADADLTDLRATGLDVHYLPCDLGAPGAAERLVERVHQRFGPLRGVLHLAGVTRDSFLLRKTDEDIAAVLGPKVDGTLALDRATAADPLDFFVCFSSMSGAGSPGQADYAYANRFLDAFAAWRRGSDRPGRSLSVLWSLWADGGIRMDADDTTQARIARRAGLRPLPTADALRAWDRALGHDGDHVLVAHGELDRIRALLDAPAPEPAPAPEPAPRAATGSATAAAEEFLRGVLAEVLQYPQEEIEADTAFEQYGIDSLLIMDLTRRLEDHFGSLPKTLFFEYQELRGLAGWFAEHHGGRLAELTPAPAPVPVPVQAPVVVATPDAAPSGERPAPPSADAPEPVAIIGVAARFAESDTLDEFWANLRAGRDLITEIPADRWDWRDYDEATPADRAAEYSRWGSFLRGIDRFDPLFFGISPREAEIIDPQERLFLQTAWHAMEDAGLTRADLRARRVGVYAGAMYGLYQLHEAADGRIGASSHASIANRVSYTLGVTGPSLGVDTMCSSSLTAIHLAVRDLRSGEAEMALAGGVNLHVHPYKYRFLGQGTFTSSDGRCRSFGADGDGYVPGEGVGAVLLKPLSAAVRDGDHIHGVILGSSVNHGGRTNGFTVPNPVAQSDLVERALAEAGCSAAALGYLEAHGTGTALGDPVEVRALARALGASGLPRGSLPIGSVKSNIGHLESASGMAGLCKVLLQMRHGELVPSLHADPVNPNIDFASTPLRVQTETAPWPRRDGLPRRAGISSFGAGGANAHLVVEEYVPGPAPAAAPGPWLFPLSARTPEGLRALAERLADAVDNGLADRLADVAYTLQHGREAWADRMVVLASTADELAGRLRAGTGTGVWTGSVRGRAASRAAAPAAADPAGLAAAWTSGATVAWPGTGRRLPLPGYPFEELRCWLTERMWAPSPAGPATHPLLDEIVPADSVDGLTFRTAFAPAHPLIDGHRVGDLRLLPAAAVLEMARAAAAHAGYPVPVRLRDVRWLRPLVVTGTVASARTRLRRDGAGLAFTLLGDTGDQLAQGLVEARADDVPEPVPVERIRAALPHRHDGADLYTDLAGAGLVYGPALRAVEWIASGTDEALASLRVPAEAARFADCALPPALIDGALHTFAVLRDRAGGPMVPFALAAAEVVGPLPEHVYAHVRTVGPDRYDLTLTDPDGGVLVLLRDLCLRPAPAAGTSDAGPAVTAVTAGPAVTERPVDDLMYLPRWSPVAAEPFTVPSTAPGSDTWLIRPSCAAPLAAALATRLGGSVTEIEPEHFVAPAGRPGHVIVLSGPAQGRTDDPAALDLAQERGVLALFRAAKALQRSGAPVRLTVVTEDALSTGTEPVRNPYAASLHGLALSLAQEQPRWRVAVVDRSSADPISPDVLDVPAGGPYALRAGVLHRRSLVPAAPTTTREAIRHGGVYLILGGAGGLGLELTEWLVRGYRAKVVLVGRSELDAGRRDRLRRLDPAGALVSYRRADATDPAALAEVVTAVRAEHGTLHGVVHATIVLRDQTVATMTEDTFRAVLDAKTRTSVALHRALVAADGLDFVLFFSSAVALSGSAGQANYAAGSTFEDAFAHHLDDVLAARSAVVNWGYWGTVGIVADDRHRERLARTGIHSITPAEGMAAVHDVLGRTDRQVVVIKATAEVLAAAGVERPAGERSDDELAPSAAALPPVARLLTETDQARLDEVVLGWLWELFRGEGVFRTVGERWSADELRRRLRIADGQSRLFAELLRVLTVAGFLRDDGSALIATDRRAPTDPENELVVLCEGQPALNRIDRLLRPCMHQLFGVLRGTVRATEVMFPGGSTELVEGAYRGSPVVDRANELVVAAVLDRVGRLGGPVTVVEVGAGTGGTTASLLPALAATGVELTYVYTDISPAFLQHGRQRFAERYPMVRFQQLDISGDPLAQGFPPGGADVVVAANVLHATPDLPHTLRAVALLLKSGGHLVLNEATSNVVTATLTFGLLDGWWLHRDTGLRLPGSPLLSGRGWRAALDLAGFTRSRALPADEGLTQHVVVAESGPAGPAAVTAPTAQPAPPPAAEPAPEPRTGGGGRLVEAARDYVKDAFVQVLEVPRDRLWLDETYENFGVDSLTVPRIADLLAERMGDLPPTLLFEHPTIREVADHLVERYPDRVRALLPDQPRPAPAQATEPAPAQATEPAPAQVTEPAPAQVTEPAGRPAKTAPAADTRIAVIGVAGRYPLADDVDAFWTNLRTGLDCIREVPAERWDPRTEPGANGTPVSRWGGFLDRIDEFDPRFFQMSMHEAELTDPQERLFLQTAWHTLEDAGYPRTRLRGSRVGVYVGVMYGHYQLFEDERGLAGGMGYASIANRVSYALDLHGPSLAVDTMCSSSLTAIHLACEALAAGGVDYALAGGVNLTPHPRKYRQLAAGGFTGESGRCRSFAAGGDGMVPGEGVGAVLLKPLAAAERDGDRILGVILGSAVNHGGKTGGYAVPSPGAQSEVVTSALRAAGVEPADVSYVEAHGTGTALGDPAEVAGLARAFGDRPAGSIAIGSVKSSIGHLESAAGIAALTKVLLQMRAGELTPSLHAEQLNPAVDWANVPFRVQREAAPWTGPRPLRAGVSAFGAGGSNAHLVVEQYRAEPRPGVVPMPAVFPFSGRDAQALRRIVERMLSRLRELGATGLRGEPGATGLAEIAAAAGLPVGAVDEPLDELGLDPATIMRLAGRETALHQGAVHSGSTLRQLAAAPPDAADIDLGRLSYTLQIGREAMAHRLAVVAHRTDELIEQLDAFLAGRPAGWTGVVTTEPGDPVAPSADPRDNARRWVQGEVIDWAGTAGSAPEPLPLPGYPFEPVRCWIRSAAPRAATPTPTRPAGSSGPALTTVLRLVSGVTGYPMTELDPAASFHDHGLDSLALLRLAGDVSAAFDLPVGPDQLLATPTAAALADWLAREHPQGAPARPAEPEPDDPVVIVGMAGTLPGSADLDEFWAALERGGDLFTEVPADRWDAREHHGDPAAHPERTRVTRAGFIGGIDRFDPLFFGISPREARWMDPRQRLLMRTVWAALEDAGMDPGALAGSDTGLFVGVGSGEYAELVQRSGAATDAYSSTGLAPSMLANRISYQLDLHGPSEPVDTACSSSLVALHRAAEALRLGRCGTVIVGGVSLMLSPVTFASLERAGMLSEDGVGRAFDADASGYVRGEGVGAVVLKRLSRARADGNPILAVLRGTAVNHGGRANSLTAPSPRAQADVIRRAHREAAVDPATIGYLETHGTGTVIGDPAETNGLREAFADLYQDWGHDAPARPHCALGALKNTIGHLEPAAGIAAVLRVLLSMRHGRITGDPHGPRPNPHLGLEGTPFELATGPREWAPPAPGVPRRAGVSAFGYGGANAHVVLEEYPAEEPVPAPGPVVFVLSARDPERLRAYARSFADRPDRWAHDLASTAYTLQVGRGAYPERLAFVTDSAEHAVATLRRFLAGDTAGIHTGRVERDADRTPCDGRGDDETAAAWTRGAQVDWHRRWAAPPRRRSLPTYPFAQERHWFTDGTTARPVSCFTATWQDEPVPAAGEHPGRVLVLGDLPVPGAVHVRAGTEYRDEGPVITIRPGEQDDYARLLAETPARIVHQWPLLAPGRDDLGLEAMFRIAKELTAGAARTPVRIQALVPEDALAEAWGGFDASLRAALPGTTFGVVRVDGAGDTGELLAEIAAHRLSGPAVRLSPSGRSVRVLSEIPARPVLPSPLRDGGVYLITGGLGGLGVLLARTLLSRGARVALTGRSPAAERAEQLAELRAHGTVAYYRAAVEDRDAMTRVVAEVIADLGGLDGLFHLAGTASRNPLPGKDVDELRAHLRARITGTRVLDEVTRDLPLDLFVLYSSLAGQLGDYGLVDYAVGARYLDGFADFRERERLAGRRHGRTVSVDWPMWRAGGMHVDTDDERRYLAGTGFRYLETAEGEQVLDLVLRLDRPQVAVLPGDPARMRDLVAGMRLRDDGVPALPAPPPTPAPAVAVSPELPTQLRELIGGILGIAPSALDPDAGFGEYGLDSFGLQNLAAALAARYDVTVPTTTLFGANTVTKLAAHLAAELPPAPVAKRTEPGPASSEPGPASSESAPAPVSVPHGVPAPAPVSVPHGVPAPASGSSSAAPAGHEPIAIIGLAGRLPGADDLEQFWQHLADGRDLITETPADRWDWREVARRFGGTARWGGFLTGVDLFDPLFFRISPAEAQAMDPQHRLFLEHTWGALEDAGCRPDRLAGGRVCVFAGVQFADYESMVLRGEHVNAHAGTGLARTMLANRISYLLDLRGPSESVDTACSSSLVALHRAVRSLRAGESDLAIAGGVSLVLSPQTVVAGNQLGVLAPDGRCKALDESADGYVKGEGVGVVVLKTLSRALADGDRVHAVIRGSAVNHGGRASSLTSPNPLAQADLLVEAYGDADVPIETVSYVELHGTGTALGDPVEIDGLVRAHRALAAGPPVTCGIGTVKSNIGHLEPAAGIAGVIKVVLAMRHRQLPPTLHLSRLNPLIDLDGTPFEPVRETRPWTPSDADGTTVPLRAGVSSFGFGGVNAHVVLEEPPVTSVPVDSTGPEIFVLSARDEAALHRYARAHLAFLGDRQPALSSLAHTSQVGRVPMPVRLALVVRSVAELRDRLAAFLAGDIEATTATGDHDWLTEPEGVSYLRRLAREGRLDRIARLWQAGAAVDWAALRTDRPALTSMPTYPFARERHWLASPSAAPPEHEARRLLAKEWEPAPAASGPAPTAPVVLVRAETEALATAAFGDTARVVRLDDTDEETGLRAAASIGRAPVVIDLVDLSAVPVPDVRVDWARIVLARELIATNRTAGFAYLHLTRGLVSFRAHSPTLRGAAFAGLVRMLSAEYRGVFARTVDVDFTDPDALRDVAGAELAATDPVTEVCVRDGVRYTPTLRPTGCATAPARWSDDLAGRPVVITGGTGALGRLLAAELVERGANRLVLLGQSPLPARDNWAELMAAPDTDPALAARLRDLSALERAGVRLVIESIPLERAREVLDRIRREWGPIAGIVHCAGLGVMTDPAFIGKRTADMRRVVEPKTTGLQALLDACGDDPLRFVVLYSSIAGQVPALAAGMSDYALANSVLDRVAEYRNATGADTPVFRSVQWPSWQAAGMPEVDTPVYRELGLRTLRPQDGVALLDAALAGPDPVVLPCLVDTTRFDARALLEVAVPGSSVPGTSAPGTPVPGASGPGTSAPGTPAPRASGPGTSALETTDPGTSVPGHPAPGALAPVAAADPPTAHGRRTGDGVRRLTEVFATTLRLDAAQIRPDADFADLGVDSIMIVQLLAALERDLGVVAEPSALLENPTIARLAAALDDRLPEQPAPGKPEPVRAPQPRPAQVRGPERGIAVVGIAAHFPGAPDHATFWRNLVGGVDSVTEVPPSRWDADRFWHPAPQPGRTVSKWGGFLDGIEDFDPDYFRLDPAGAAHVDPLVRQFLEAGAECLADAGLTPAEVAGRRVGVFAGARAANFGAHHAAATTHSISGMAQNFIAAHLSHYLDVRGPAVVVDSACSSALVAVHLAAQSLRTGESDLVIAGGVEILLDEVPFVGMSGAGALSPSGRCHTFDERADGIVLGEGVGALLLKRAEDAIRDGDRVYAVIEGSAVNNDGRTMGITTPNPRAQREVVESALAAAEVSPVQLGYVEAHGTGTMIGDPMELKALTEVLRGATDEVGFCGVGSVKTNIGHTLSAAGIAGLIKVVLSVHHGQLPPTLHCATLNRRFEFDRSPLFPVRELRDWTGRDGVRRAGVSSFGFGGTNAHMVVRQAPDGHVPLREPLDPPRYRRRRFWFDVPVPASAGANGRHDGPTPPAPFFQIQF
>emb|CAN89635.1 BGC0001070, kirAV, Putative polyketide synthase
MDSLDGLTCTVVIRGSDPVLRDHRVHGTRILPGVSLLDIILRVVRARGADPGGVELRRVLFRNPVAAGPDFDTELTLRFARDDGHFRVSVSGTRRPSGQSEPVLDCRLYPGLPFPHRRRDLEALRATARRSVDMADLYTTVRATGIEHGEFMRALGTLHAGPDELLADLSLSAQAAEYAEYFHLHPAALDSSTLLPTQFAEAVPGDGARPYIPMLIESVRAAGPLGSRTLVHAAPPRQAGPDGDLTTCDLEFHAPDGTVIAWLHGLTSKRIRDAAAITRLEVRTPAAQDADRIVRDLIEARTGRADFDETAGFYELGLDSTALLGIAADLERVFGVDFSPTLLFEHNTFTLLAAHLRRYEVVAAPPAEPVTAATAVTETTAGTPSTAETEVPAETVWFETSWQPATLPPGAPSAHWVTAGAHTRADWPSALADTAAAAVLWQPADPADLTGEAVALSEFLAAAIRAGRSTLRLVCHVEDDDAPVIALAGLLRTAVREHPGVRAAVVRSPRRADALAELAAGAPDVEVCYAHGTRRIRLARPMPAPADRASLRERGVYLITGGLGGVGLALARHLARSVHARLVLVGRTPADPSVTAELTALGAEVVTLVTDVTRADDVDRAVRTAVDRFGVLHGVVHAAGVLRDGLLAGKRADDVRAVLAPKVDGARHLEAATRRLSLDFLVLCSSTAGTWGNPGQADYACANAFLDLFAGTRRDIVSVGWPAWAEGGMQVDDAALRRMGLRSLQTPAAVDVLLAAVGSGRSHVVVLNGDAARITAEFTPPEADHAARITAEFTPPEADPEPVGPDDDAIAVVGISGRYPMARDLDEFWANLRDGRDCVSTVPADRWDHAAIYSEDRRTPGRSYGKWGGFLSGVDEFDAEFFHISPNEAAVLDPQERLFLQEAWHAFEEAGHAPSAWRGRPVGVFAGVMYNQYQLYGVGPEPGPVPSSFSASIANRVSYFLDLRGPSIALDSMCSSSLTALHLAVEAIRRGECEAALAGGVNLAVHPNKYLLLSQSSFLSTDGRCRAFGEGGDGYVPGEGVGVVLLRPLRDALRDGDHVHAVIRGTAVNHGGRTAGFSVPNPASQAALIAGSLRRAAVDPAHLGYLEAHGTGTSLGDPIEVAALEEAFDRIGAGPGPWPIGSVKSNIGHLESAAGVAALTKVVLQLRHRELVPSLHADPLTSAVRWETARFRVQRERAPWPGRADVPRTAAISSFGAGGANAHVVLAEWPAPPAVPEPAEPRLFVVSARDTARLDESVARLVTHLEGTGEDVAATVTALVTEVGATAARPDEPFAELGLDFPQLADLAHRVQEVFGTRPVIDGETTADALAAALRTAAVAVDPAALAYTLWSGREHLDERLAVVATTTAELLTALRTGVGCHRGRRRKPAAAVTGDDLDALAAAWVTGAEITPPMPARARRLSLPGYPFARDRHWVTTGTDPGRVRADLMELPGGHVLPARISRDGHGWLADHAVDGTTLVPGTFFADLALRAGARLGRPVVAELVIEAPLPFGDTDLRLTAALPGDDGRCAFEVHARAAGEPGWTRHATGALAPAGGAVTGPPPLPGDAEELDLTGLYDRLPGYGPAFQGLRRAWRAGDTVYADVTVPGGDAGPYAVHPVLLDAALHTVALGGFVPDGRVHLPFAWSGIRAAASGAVAARACVAPVRPGVVSVRLTDAAGGPVASVDAVTLRPAGASADPLYRVDWVPLDDVRPGSPGRYAVVGPDRDGVGAALTAAGVTVTRADTAAALTGPAEVVIVPVAATGTSASAAFELTRDVLEQARHWLGESRFGDAHLVFVTMDPGPATAAAWGLLRSAQSEHPGRFSLVELSGADAVEVLPHALATGEPQLTVRDGRVLAARLVRAPATDAPPPRRPGTLLVTGGSGGLAGPVVRHLVARHGFTDVLLVSRSGRVPTGLRDLSARIEPVACDVGDRDALAALLADRTISMVVHAAGVLDDGVVTALDADRLETVWRAKAAGAHHLHELLPEAELVLFSSAAGVLGGPGQGNYAAANAYLDALARHRVAAGGRAVSVAWGPWDLDDGMTADRERLARAGLAGLTVEAGLRLLDAALAGTEPEVVALRLAPGTPAAVPPVLRGLLSAAPAVVSDAGLAGLGSAELRARLSGLVRGEAAAVLGYAGAAAIDPGRSFQELGFDSLSSVEFRNRLGAALGLTLEATLVFDHPTPADLVEHLAGRFDGGTGGADDLPALFADFDRLAAGLTEAATDEVFRDRVVERVRGLLTALSPATPEAPPDLFAAATDDEVFALIDAELGSPVRGQEDR
>emb|CAN89636.1 BGC0001070, kirAVI, Putative polyketide synthase
MSSEDKLRDYLRRVTAELQVTRRRLREVESRSGEPIAVVGMACHYPGGVESPEDLWSLVAEGRDGITGFPRDRGWDVDGLYHPDPDHPGTSTVREGGFLHDAAAFDAGFFGISPKEALYTDPQQRLILQTSWEAVERAGLDPAALRDTRTGVFTGVMHHDYQGAQGGGSVVSGRVAYQLGLRGPAVTVDTACSSSLVALHQAVRALQRGECDMALVGGVTVMATPSAFVEFSRQRGLAPDGRCKPFAAAADGTAWSEGVGVLVLERRSAAEAAGRRVQAIVRGVAVNSDGASNGLTAPNGPAQCRVIQDALVDAGLTPAQVAVVEAHGTGTPLGDPVEAQAVLAVYGGDRPRPLRLGSIKSNLGHTQAAAGVAGIIKVVMAMRHGELPRTLHMDRPTPYVDWSAGSVELLAEPVPWPAGDEPRRAAVSSFGVSGTNAHVILEEPAAATPAPGSEPAASWPAAWAVSGRSPAGLRAQAAALAADLGARPDQDRRDIASSLVTTRTGHEYRAVVCADDRAELLAGLADIAAGRPSPAVVEGVTGAPGPVAFLFPGQGSQWRNMAVRMLQSSPVFRDRIAECEAALAPYVDFELTAVLRGEQDHDRVDVVQPVLFSMMVALAEVWRSVGVTPAAVAGHSQGEIAAAHVAGALTLPDAARVVALRSQALVELSGLGGMMSVALPAEQVRERLHAWTGRLSLAAVNGTSSAVVSGDADALDELLAELETEGVRARRVDVDYASHSAHVERVRDRVRTALAPVTPRPPAVPFFSSVEGRWIDGDDAFDADYWYRNLREPVRFDEAVTALAGHGCTTLLEVSPHPVVTTGAQETLDEIGAEVAVLHTLRRDEGGPDQLVRALAQLHVQGVRPDWSAVWPGARPVELPTTAFVTERYWLPAGGGDPSALGLDAVEHPVLRAAVPGADRLVLTGRLSAATHPWLSEHTVEEHVVLPGAAMVDLVSRAGDEAGCPVIEQLTLLAPVVVPEDAEVRLRIEAGEPGTDGSRDVTVQGRVGAGAWTPHATAALAPVGDPPPRAATAWPPAGAEPLDVDELYARLDGAGLRYGPIFRGVRGLWRDRAGDLYAEVALPGAEPGGFGIHPALLDACLHPLALGDLPTGARDRPALPFEWTGVQVHAVGADTVRATLTGVRDGVVRIELTDPAGTPVASVRSLVLSPLPDGALGLPDRGDLLLPQWTPRTLPDGPAAGYAVPDPALARLLRVPPSADAAPYVLVPAPSGPPAAAAERALALVQEWLADERRATSTLVVVTRRILDDPGEAATAALVRCAESEHPDRFAVLDLADADDATVAAVPAALAAGGPQTGLAAGTARELRLVRVPPAGEPVGDLGTVLVTGASGTLGGIVARHLVHDLGVRDVVLASRRGPRAPQAAALAAELTAAGAHVSLVACDVADRAELTALSATTDIHTVVHAAGVLDDGLVADLTPERLARVLRPKVDAAWLLHELLPRARLVLFSSAVGVLGGLGQANYAAANAALDALARIRRTAGLPGVSLAWGLWADESTMTGGADLARFRRSGFPPLPRDAALAALDAALTVAEPVLVPIRLDLAALRAGGDAVPQAVRALAGAPARRTATRGAAADSELAARLAGRSPADRHRVLLDLVLGHAAAVLGYASPDMIDPDRAFKDAGFGSLSAVQLRNRLAGAAGMRLPATLVFDHPNPAALARHLGERLAGAERPSAAPVAVGTADDPVVVVGIGCRLPGGVRGPDDLWDLLVCERDAIVPFPDDRGWPLAELHDPDPDAPGTSYARSGGFVSGVAEFDAAFFGVSPREAVAMDPQQRLLLETVWETCEDAGVDPDTLRGTGTGVFMGAMYQDYGRLLEGAAAEGFLAPGVGGGVLSGRVAYTFGLQGPAVTVDTACSSSLVALHLAAQAIRAGECDLAFAGGVTVLATPAVFVEFSRQRGLAADGRCKPFAAAADGTGMGEGVGVVLVERLSRAREHGHQVLAVLRGSAVNSDGASNGLTAPNGPAQERVIRAALTAAGLGPADVDAVEAHGTGTVLGDPIEAQAVLAVYGRDRPRPLWLGSVKSNVGHTQAAAGVAGVIKAVLALRHGVLPRSLHIDEPSPHVDWTAGDVALLASAQPWPRREEPRRMGVSSFGISGTNAHVVIEEAPPEPDVREGERPVLDGVPWLLSARSEAALREQAARLTATAAADPPAVAYALATARAVHKHRAMVTGRDETALRSALTALAEGNPGPGVLRATAARHRLVLLFTGQGSQLPGMGRGLYETFPEYARAFDEVSAHFTSDTPLRDVVWGDGGLLDRTEYTQPALFALQVAQFRLITAWGLRPEMLIGHSIGELSAAYLAGMLTLDDAATLVAARGRAMAGLPAGGAMVSVRAAEAVVLPLLAGYADRVSIAAVNGPDAVVLSGDEDAVLEVAGVLSDRGHRTRRLRVGTAFHSARVEPALAEFRSVAETVTFQQPRIPIVSTVRTEEKMISSAYWVDQLRGSVRFLDAVQEADRTGGTTFLELGPDAVLAPAVRPCLPAAPGPAVALARRDRDDTRAALDALGTLHTHGVHVDWQAVHTDHPPRRHPLPHYAFQPRRYWPTPRQQPSGPVPQPSAPAPLPPTPAAPPQPTRDALWSVLGSSDPEAALSMLGLRGDETPLQVLAAVARLRSGAGAARRPVRWRPVPDAAPPVLDLAVALVPPPDGDPDLTDALAGALARHGARVTGDGAQHPDLVIALPGAEPAVPPGVPLWVLTRDGSPPPVADHVVDLPPETDAVARARLCAVIGQGYSAARIRPEGVFVAEYGDEVFVAEYEDEAVPGPARRVEPPGHATGSAPAGGLRAALAELPRDRWDAEVLTGVRGLAAAVLGHDSGAGIDPADDFFDLGLSSVTALELRDHLGTLTGLEWPADVLYECPTPQALADLVVTRMSEGE
>emb|CAN89637.1 BGC0001070, kirHI, Putative uncharacterized protein kirHI
MPSPSVWNVVLDAASDADVVLATDFPVTGRNEGGFADLTPSLGLDCALWQTVAPARAPGPGIDPDEYLAPWLAEVAASGRRVRAVLGYCAGSVFAGALAERIADRQPVAPQVVVFDPELVDVPTVHLQFGRVIGNMTAVLTPAEVDELAGAAERLAARPGITPAAFATELYAIFEPIGSAALRRAGLDEGYAGELVALVGSFMTYLGVAAGLDPRPGWSRATVVTSASPASGLNRMRATPGLAPIAVADEVRFEVEHRDLLRTPEVATTVAGLLGTGSQARR
>emb|CAN89638.1 BGC0001070, kirB, Putative non-ribosomal peptide synthetase
MTAGAADARGRASRKETALWLLDDLVPGSGANNLSLAFRVAGRLDPAALATALDLLPRRYEVLRTVFHRSDDALTRTVLPSLRIEPEQADAHGDDHGAGHGDERDALTAFVARPFRADGSPLLRALLLHGPDDDILCLALHHAIADVQSTAVLRAQLVEFYEAVLAGRTPEPDPVPAWHEPAPSERSLTFWRDTMAGFRSSGSELWCEKPAPATTTLEGDEVTHVLSPEAHEVVRRLQRELRAPESVVLLTAYAVLLAGHGAGPDLTIGSPVNTRGREAAGAVGYHSNLVTLRLLTERTAGFRELVGRARRVFMEAMTHADTPADELLDVVERDGSGWRNVLFRHVFNYVPFTAGQRTFTVAGAAAELVVVENGFSQFDLEFFVTSDRDSATVRAAFYTGVLDRADVDLMVRRYDALLVAVGAALDTPVGSLSIWSPRDHAVIDAANATDRPIELTSVLAGFAERAAAEPDALAVRDGDRGVSYGRLWSAAAHTAERLTAAGVRPGDIVALLVPRGAALAAAVFGTWLAGAAYLPLDPHHPAERIAYQLDDAGARVVVTGDGLTAPGDRRTVPAPDVDAAPTLPVDRDRTGAAGPDALAYVIYTSGSTGRPKGIPITHRSLANHITDYAVRFGVAATARPTGWLSTYSFDTSSLELMMPLLHGGHTVVLPDEARTDGALLAEAIRVHDIGFLQATPTTWRLVADRITALVAGRTLLSGGEPLPGGLAATLTGAGAELWNVYGPTESTIWATAGRVPTDPGDRVDVGTPIANTRVFIAGPDGEPLPIGLRGELCVAGVGVAAGYHGRPDLTAERFGSNPRWGRFYRSGDVARWLPDGRINLLGRMDRQVKLRGNRIELGEIEAVLSDHPDVEAAAVLVVGDPGTDGSLAAFVQVPHRPEAMGELWEYARQRLPRSVVPHRFLAVEAFPRTGSDKVDYLALADLAARRPAATGGDAAGPVGGDALTATLTKLFAELLDQPDLDADSHFFTSGGHSLLAAALAQRIKDETGVRLPLTDVFENPTPAALAGRLRGLG
>emb|CAN89639.1 BGC0001070, kirCI, Putative acyltransferase
MLKPVFLFAGQGSQYHGMGRWLYGADPFFRDALDSLDAVVREINGDSVIDAIHGDGRGAELAMTRLSLTQPAIFMVEYALARMLRAHGFEPELVLGASLGEVVAAAVAGIFDPEECLRSLLEQVALFEAECPRGGMLAVLADAGLVDREPALAGAHLAAINGPDNFVLAGTAGRLDAIERHLAASGVLCQRLPVLFPFHSPLIDGVRDAFTKLVGGLTPRAASIPLISGTTGAEVRHPGPDHFWQVLREPFDLSRALEPLLARDDLLFLDLGPSGSMANLVRARLPEGSRSRVLPLLSPYARDEVLYQAVLDTRSVIAAPARRTEVTTMTAPTPVADPATPGDGFDVYVFPGQGAQVKGMGRDLFDRFPELVERADAVLGYSIRELCLEDPGRNLRDTRYTQPALYVVGALSWLATVQEGGRLPDYLLGHSLGEFAALFAAGVYDFETGLRLVAERGRLMGQVTGGTMAAVSAVDSSLVREVLRDDELSGLDIANYNAPTQTVVAGPADAVNRALAVFKDKGARCAPLNVSAPFHSRYMAQAAEEFGRLLDATAFAAPKIPVISNVDARPYEPDAVAATLRRQIVSPVRWTDSIRLLMGRGDFRVRELGPGQVLTKLIARIRDEATPLRPEPARTTVPTGPVNAPAPRRAELGSAAFRRDHGVRHAYVAGGMHHGVSSVALVARLARSGLLGHFGAAGLPLADVADAIRGIRAAAGADAPFGVNITYDPFDPRAEADMVDLLVRENVRLVEAATYVEVTPALVRHRLTGARILADGTVHAPRKLLAKVTRLDTARLFFAPPPRPLVTRLVDDGLLNAEEAAAGERIALADDICAIGDGADYTDQGSLPALLPSVRRLRTQLGGVASGVRVGGGGGIGSPESAAAAFVLGADFILTGSINLCTAESGLSEAAKDLLPNLDVHDTAYAPHGALFELGGRARVLRKGVLFHVRAGKLYDLWRTYDSWDAVPGWIRSRVERDYFGAGFEELASRVVPAGEPADPKRRMALVFRWYCAQAQRWAIEGTPERVADYQVACGPALGACNHWLRGTTYEAWRDRHADELADRLITEAAEIVGSAGV
>emb|CAN89640.1 BGC0001070, kirOI, Putative cytochrome P450 hydroxylase
MSETVRPVDGLPMTRGTCPFDPAPELAELREEQPVARMVFPDGHLGWLITGYDEVRRLLAARGMSSRGDLLRTPIPLPMAGNRTELAPGMFTAMDPPEHTHYRRRLTAWFSARRTRTMEPRLTEHVDLYLGRMIEEGGPTDLVAAFAEPVAGLVICELLGVPADRRDVFVKGIKALLTVHSSAEEAIAGWQNVGGQLMELIRAKREEPTDDLLGTLVSDGAFSDEELATIGSVLLVGGYDTSKNMIALGTFALLAHPDQYAALAADPGLGAGAVEELLRYVTVMHAGSIRAAGADMDFDGHHFTEGDAVSLSLAAANRDPSLCEDPDRLDITRPPVAHLSFGYGIHQCVGQQLARLELRIAFEGLARRLPGLRLAIPEDQVRTNPESIIYGVHELPVTW
>emb|CAN89641.1 BGC0001070, kirD, Aspartate 1-decarboxylase, EC:4.1.1.11
MYREMLKSKIHRATVTQADLHYVGSLTLDSTLMAAANLLPGEKVDVVDIDNGARLSTYVIEGPAGSGVVGINGAAARLISPGDLVIVISYAAMTEEQARAYRPSVVFVDDGNRPQHVGSDPAEAPDGADDLIRGDTVDA
>emb|CAN89642.1 BGC0001070, kirM, Putative SAM-dependent methyltransferase, EC:2.1.1.-
MSQPDVMTAFTAGLADINLDESRAPRSGAEAAGMKSASSSIYDMAATLSGRGELWNWGMYDPGLAAEIEARLPGFTDFGTDGFSEQLYYLALRDLPDGLDGCADRTVLEVGCGTGEGLNFLSRLVPGARMTGLDLSPKAVARAEATLARGETLRFVQGDAEKLPFEDSSVDVLINIESSHTYPDLGRFLHEAARVLRPGGTLSHIDVFTRQRLRTMRGITEEMPQLKWITDHDVSAEVRAAVRRRMAPGSRFRRTLDRQRMNPLVRTIATHSQILMFGGMFAGYRPPSSVKVLSRLGLVPWMSGLPMESYRHQVAVRV
>emb|CAN89643.1 BGC0001070, kirCII, KirCII protein
MTVRLFAVAAGTEEGLLAALRGHADRIRAGRDLPTLARYCHDAAARTPGLAHRAALTADSYDDLAEGLDKLVREWADRIPPPSPSRRPGLVFVFAGQGAQWDGMGLELLDTEPVFGAALRRCDERVRELAGFSVIQQLRAGPAMSRLGEIDVLQPTMVSLQIALVALWRSWRVEPDAVTGHSMGEISAGYAAGALTLDDALLIACRRSALLRRIAGRGALATTELSPEAAHALAASSGGRICVAGENSPRSTVLAGDTATLTALVEDLDRRGVYCRMVRGTVASHSHYVDELRDDLAGALRPLSPVPSRVPFYSTVTAAPVPGTDLGPAYWMRNLREPVRLAAATGRLAEDGHEIFVEVSTHPVLLSSLRQTLESAGRPGEVLPSGRRRTERRAMLSSLGTLFTYGRDPHWPTSAPPAPALTPYQAAVLAAVRRPRPSPAAAGSG
>emb|CAN89644.1 BGC0001070, kirHII, Putative uncharacterized protein kirHII
MTPETFTVLLSDSAVRRVFSAVALGSSTSAEILAATGLAAPEAAPAIGRLLREGLVVPRGRGRLAVDEAALGAAAEIAGRRLREQAEAEQPDPGLRGYVRGTVLVRLPEDDDETRRAVLDHVAATTFEAGREYDERTVTDLLRPWCEGAAVDPVSLRRSLVDDGFLHRESGSYRLVSLVGPGSSS
>emb|CAN89645.1 BGC0001070, kirHIII, Putative uncharacterized protein kirHIII
MPRKSYQVIVYGKFAPLDDDQRAKLLAVADQHDLFHSKFTEEGTVTYERTLLTFTFRCAVKADAEDKTEKVVAGVEELATAAVRGLGADVRDLRSVCTDLETIKIKRRGR
>emb|CAN89646.1 BGC0001070, kirTI, Putative major facilitator family transporter
MASVPVLVAFVYYERYKTAKDGSPLVVLSLFRIRTFGAGVGAQLLFSCIPAGFFLSWTLYLQGGLGWSALHTGLTAIPFSLGVPIAGNLAVRKLFPLYGRKCLFGGALLMMAGLLLYAWIADRAGDGITSWHAVVPMLLLGSGMGMLLAPLTGMTLNDVEPREAGAASGLINAAGQLGAALGVAIIGAIFFSGLAANAGTQADRVLPSVPAVASQQAGIRACAVDSHDQADLTAVPDSCRALGTEDPARQKAIGNALTDINSRTFTATFSEALYWASAGLAAVICLLFLLPRQPRRLGVS
>emb|CAN89647.1 BGC0001070, kirTII, Putative major facilitator family transporter
MSEEAKSTTAEAALGPPVAADGPDPKRWLALIVLLAATFMDLLDVNIVTVAIPSVQKDLGASSAAVQALNVGYTLSFAVTLITGGRLGDIFGRKRAFLIGVAGFVVASALCAFAPSAEVLVTSRVLQGMAAAIMVPQVLAVIYVTFPAEEIGRVVSLYASMIGLAIVAGPLLGGVLISWDPGGLGWRTVFLVNLPFGVAALIAGALWMRESKSPRATRLDLVGMVLVTTGLLLLLLPLLRGRELGWPA
>emb|CAN89648.1 BGC0001070, kirRI, Putative TetR family transcriptional regulator
MRDPAVLSVLADRERRSREAMAQALAQGFAARSVTPPAPVELLALIVHALDDGLSIQRVLSAGESPAGGVMDVVDLLMRSWTALARAGTPEATDPPASEGGATP
>emb|CAN89649.1 BGC0001070, kirRII, Putative TetR family transcriptional regulator
MRYCICVLGRRPIIGKRLTRQESREITRQDLLQAAADLFAECGVNGTSVEQIVERAGYSRGAFYGNFDGKQQLILALLEQRTERELAEVQALSADAGSFEETIEHLRNWHRGRDKNFAS
>emb|CAN89650.1 BGC0001070, kirOII, Putative cytochrome P450 hydroxylase
MTGTFDWTDVEFDLSDVNFVTDREAGERWTGAPRPVCPGRFSDGADVYVVTRYEAVRSLFADRRVSNHPPEGVHLDSMRRRGVPEELLKYFDSTIMTMVPEDHRRVRSLIDRAFSVRRVKSLRPRIERLADQLLDQMDPEGETDLVAGYAHPISTTVICELLGVDDEYRDQWLKWSEAFTTFVRPDPEILPPALHGMVDTVIRLIGARRAQPGDDLISDLVQISDETEKLDEVELVALVLVLVQAGLDTVRHSISLSFFNLLVHPDQLELVKSHPENTVQAVRELMRYSGPIKMALPRFAAEPIEIDGVTIPKDGQIQLVVGAANNDPERFTDPRVLDVTRADNPQLSFAAGDHFCPGASLATAETEIALNKLFARYPDVRLAADPDEVGPRFLKAVTRLPVQLV
>emb|CAN89651.1 BGC0001070, kirHIV, Putative uncharacterized protein kirHIV
MLQRVLGTQYLTPLREGGSLPGLVEADNDGIYVVKFRGAGQGTAALVAEIVVGELGRRLGIRVPELVTIDIDPEMARRDPDQEIQELLRASAGENLGMDFLPGSVGYDGVGWEPPAEEAARIYWLDALTANVDRSWSNPNLIIWHRRLWAIDHGAALLFQHSWPAVAAWAERRYDLSQHVLADLVATLAPAVLAKLDAELAEAVTAETLTEITALVPDSFLLGMNSVPQDADPADLRRRYVDYLLTRCAGPRAWWPEEDA
>emb|CAN89652.1 BGC0001070, kirHV, Putative uncharacterized protein kirHV
MTTATPSLLGFDYALLRAVPRVDRSERINVGALLYCPGADFLGAAIHVDADRLRALDPDIDIEMVTAALDTIRAVCAGGPEGGPAGSGTRGARFGWLTAPRSTVIQTSPVHGGLTTDPAAELKRLMGRLVH
>emb|CAN89653.1 BGC0001070, kirN, Putative crotonyl-CoA reductase, EC:1.1.1.1
MQDIIDAVLDPDTRPEDFAALPVPESYRAVTLHADEVEMFVRVAAEDRDPRRSMHLDEVAVPQVGPGEALVAVMAGSINYNTVWSALFEPLPTFTFLARYGRRSPLARRHDLPYHVIGSDLSGVVLRTGPGVFAWNPGDEVVAHCLSAELEAPDGHSDTMLDPDQRIWGYETNFGGLAQLALVKANQLMPKPAHLTWEEAGTPGLVASTAYRQLVSRNGARLKQGDNVLIWGASGGVGAFATQFALAGGANPICVVSSPAKAAICRAMGADAIIDRADEGYTFWKDEYTQDPAEWKRFGRRIRELTGGEDPDIVFEHPGRDTFGASVYVTRKGGTIVTCASTSGYRHEYDNRYLWMSLKRIVGSHFANYREAWESNRLIAKGRIHPTLSRTYTLEHAGQAVDDVYRNRHLGKVGVLALAPHEGLGVRDTAMRERHLDAINRFRQTNRTPTGKGNK
>emb|CAN89654.1 BGC0001070, kirHVI, Putative uncharacterized protein kirHVI
MTDEDLVTVHSDADLDRVCSLLDQHGAVVVEEFLDPDTRQALWTDLGPALEKFGYGDNDFSGHKTKRMSSLFARSRHMAAVALHPLFLGAARRLIQQPVPVWFSGQQVNISPNIQVSATQVIQIWPGEGAQWLHRDDTSHLRPYPAPTTRVQVMVAMTDFTAENGATMTIPGSHRWDDERAPQRDEAVPAEMPAGSALIWLGGLYHGGGRNASTEPRTGLTLSYIAGNMRQEENQYLAVPMDVVREYPEELQRLLGYDVCPPFLGWYESSNPHTLLAERAG
>emb|CAN89655.1 BGC0001070, kirE, Putative GNAT family acetyltransferase
MPDVSVRLANTADRPVVERLWLMFRHDMSELGNLLPNADGTFRSDRLHMAFSEPDWAPYLLTSGDRPAGFAFVRGLTAPTRVLNSFFVVRGARRTGIGLHAVQEIAARHPGSWEVAFQDANIAAVHFWRRVATEISDDAWTEERRPIPGRPELPPDVWISFNAPGETDG
>emb|CAN89656.1 BGC0001070, orf_R1, Putative non-ribosomal peptide synthetase
MATHVSVAPVVPGEPFTTSSAEPPVDVFRASRAQQRMYFLQELQGGMPTYHMPVFCAFDADVDVEVELLRACAQRLVDRHEALRTRFVLADGELTQCVDASARLDWSVETADGAGDGAVRRWMEAQYRRPFDLAAGPLFRAALLRRPEGAVLALGMHHIVGDGWSAGILLREMLEDYAAATDESGAPVRVGEPEFQYADFSEWQEEWLRGPAAERQLAYWAEQLGGELPTCGIPADHRPAVGSASHALAPRTAATHEVPLPDAVLQRLDQVCRDTGSTRFMALLAAFQVVLGRWSGSEDVLVGTPVAGRNRTQFADTVGLFVNTLVIRSDLTADPGFRDHVAAVRDTVADAQDHQDLPFERIVEHLNPGRTTDRAPFFDVLFGFHDEDDTTAGLPGPRVRLLEGPTAAAKFDLTFDVVRSRGGLHLRLEYRADLYEAATIERFTGHYLRLLDAAVSAPQLPLSALPMLSDAEQLPLTSPRPATAAQAPERCAHEIFAEHAGRTPDAVAVTDGTRQLCYGDLDRRANQVAHRLRALGVGPGTLVGLCVPRSAELVVGLLGILKAGGAYLPLDPDSPPERLHHIVGDAGLAHVVGTTGTRPLWDVSGLRAVDLEADADGLDRLPATAPRSGVTPDDLAYVIYTSGSTGRPKGTLVPHRNITRLFSATDHWFGFGADDVWTLFHSIAFDFSVWELWGALAHGGRLVVVPYVTSRSPQEFHRLLCEERVTVLNQTPSAFHQFDRADELSPRQDRLALRQVVFGGEALDVAALRGWFRRHGDTAPRLVNMYGITETTVHVTYRPLTARDAEEGRGSVIGVPIPDLRLHLLDDRGRAVPHGAVGELYVAGAGLARGYLNRARLTAERFPTTASGERRYRTGDLARLRADGELEYLGRIDDQVKLRGFRIELGEIEAALTAHAGVRAAVARVVRDATGSPVLTGYVVPAPHTGADGTGPLSVDDLRAHLAARLPDYMIPGAFLTVPALPLTGNGKVDRRALPAPGTEGAVALGSAAAHEPVSGPVETALAEIWQEVLGHPRIGALDNYFALGGDSIRSLQVLARARDRGLRFTVADLMRHQTVRGLAGAVDAEPDAPADPPSYRPFSLLGDADRAALPQGLEDAYPMTRLQAGMLFHSDLPAGTGRVYHNVGSYHIQAPWSEDAWRRTVAEAGARHEMLRTSFDPHGFGEPLQLVHRDARPRITFEDLRERDAAGRQAAVAARYEAERANPFAWDEAPLIRFHVQRRTDTAFQLFIAEHHAVMDGWSERSLLTELLSRYVELCAPGDGAAPSAPAPRSRFASFVALERDALADPAARAFWDEVTQDAPVTRLPRSATTGGAPRMTWHHAPLPGGLHERLSALAAALGVPLRTVLLAAHTRVMALMGGADEITTGVVVNGRTEEADGDKVVGAFLNTLPCRLTVTRESWRDLVRRVAELELRAHEHRRYPLAEIVRRNGGTAPFETFFNYTHFHVEHDGPSAGTFTVLEETGEAATDMAFGAEFSRTPDGRALELGLRYDAARFTAERMAALHDSYTAALRALADTPDLDCTEADLVPPQDHRRHAVWNDTARHYDAPHTLTGLIERQVRRTPDAPAVRFEGTALGYRQLDEAAERLAARLRALGARPGAFVGLLMDRSLLLPVALLAVLKSGAAYVPLDPDHPEARTRALLSQAGIGLVVADGRRAGALRAAGPADAPTVTVVVPDEPGPAADSAAVPVTAAGPDDPAYMIFTSGSTGTPKGVVVAHRAIANRLLWMQEAYGLNPGERVLQKTPYTFDVSVWEFFWPLLTGGVLVLARPGGQRDPAYLAGLVAEEGVSTVHFVPSMLDVFLDDPLAVRRAAGLTRVLCSGEALPHEVQTRFLDLLPHVELHNLYGPTEAAVDVTAWHCLPGAGDTVPIGRPIANMRTHVLDARLREVPTGVTGELFLEGVGLALGYHGRPDLTAERFVQLTGADGVTRRLYRTGDLARHRTDGALEYAGRTDHQMKIRGFRVEPGEIEAALAEHPEVRACAVLLHGERLTGYVVPTGDTGDTADIGGTGGTAADEAAAGAALDTYARTRLPRHMVPSAWVLLDALPLTRNGKLDRAALPAPDPAHAVRRTPSRPPRGATETRLAGLWEQILRTGPVGADDDFFAAGGHSIDALRLIGRINEAFGERLSVATVMEHPTVARQAQALRARRRSGTADTVVRIRPDGDLDPLVLVHPVGGNVLCYRSLATALRPGRPVYGLSAPGLTTAAPDGAGDAGVQELAAVHVAALRTVRPHGPYHLAGWSLGGLLAYEMAHQLRADGEEVATLTLLDTAYPGTTDVPADGIALLEWFHDDLARSAGADPGAAARDALRAALEAADGTPAQLRAVAAALAVDGRVPALDTAALARHHAVFRTGLLAASRYRPPVASGTVHFHQSTTGAALHSADRWATRVPDGLVRHDSDADHYALVRAPHVRAVAAALDAALDAALGPAARPDGHRVR
>emb|CAN89657.1 BGC0001070, orf_R2, Putative argininosuccinate lyase, EC:4.3.2.1
MIPDAAPVTPSPGPTTPPHRTDTVTVTSQPPAPAAELSGRIRGGPSDLLHDEVLAPQFRFEVRHLLGHYIAIEKTLAAEYARMALLTEAEARTVTALLDEVGPGALTARPDANMSDIAFALERHVTARLPAPVPHWHVDRSRNDLQACAQTMFGREQVVRLATALLDLCSVVLARAEETRGLPMPGYTHFQAAQIITPGFHLSALAEQLLHTQRRLLHTYDGMNTCPLGAGAMAGQELPWDRTRMARMLGFDRPQPNALTAVASRRWSAEATAELGLLGAALSRFVTDLLTWGGSEYGFIELPDDLSGISSAMPQKKNYPVLERIRGRTAHLGAFHTDVLLGQRNTPFCNLVEVSKEAGTHVLTAFDSAHGTVRLLTEVVRRVAFRADRMRAVCTREYLGGFSLANALTLTEGVPWRTAQVVAGKYIVSAAEAGVPPHPGAPALLTRAAAEHALTLADPARLLADAFDVDRGLARLACEGSAHPDAVAQALRAQQDTLEGLRAAWQERSDAVVAGAAETARALGPAGPQDAHRPETGER
>emb|CAN89658.1 BGC0001070, orf_R3, Putative uncharacterized protein
MPPAPLSGPAAAPAAPAPVTGTGYAFGTFGELLQGALPAPDGDFLVTFPLARWATAVFHPARAARTVHVTPAHKGKSRRVAEAVLAALGENDGGLLELGGDLPEGKGMASSSADLVATVRAVGAAYRRTFSPAQTEAFLRGVEPADGVMYDEIVCFHHRAVRLGRRLGTLPPLTVVAHDEGGQVDTVAHNRAAPPIGPAERHEYARLLDRLGDAVATGDVPAVGEVATRSAELNDRRRARAGFGVLRALCHDVGGHGLVLAHSGTLLGVLLDTHDPELDAKARHIRAGCAPLGGEVTVHRALGAGDAWSPGPYPAVPAGSTTHRRET
>emb|CAN89659.1 BGC0001070, orf_R4, Putative pyridoxal-phosphate dependent enzyme
MLFDTLTDAIGRTPLVRLRLGAERGVEVYAKLELQNLFAMKDRVARNILLEARALGTLRPGAPVVESSSGTMALGVALVGRSLGHEVHIVTDPRIDPVTLAKLRALGCRVHVVEAMTSHGWQSARLERLAELMAELPGAFWPQQYTNPDNPGAYRGLARELLDSLGHIDTLVGAVGSGGSLCGTGRVLRETLPDVRVVGVDCVGSALFGQPDVPQRLQSGLGNSLLPKNLDRLLVDEVHWLNDHEAFAATRDLAREQQIFGGNTSGSVYRVLGDLARRAEPGSRIVGILPDRGDRYADTVYSDDHWEEHALHTLPAADRPAVVTAGTAVTTWSRQTYRAPDDLRRHLVFVESNTTGTGMLALDLARDTLGTEPVLLTGDPGRYRGLEATGAEVIRCDTNSDAALRAALQDRFRREEIAGVTTTSDFYVPAAARLARWLGLPGNPPEAVTACRDKSALRALLRRAGVHQPRYAVVREPGEVAAAVARTGLPCVVKPADDSGSVNVLLCTDEAQARAQAERILAVTTNVRGMPTARTVLVEEYLDGPEYSVEMFSQDGEAVCVGITAKSVTGDPHFVEHRHLFPAPLPAATAERITETVMAALDAAGIRLGATHTEVKLTGSGPAVIEINPRPAGGMIPELVRLASGVDLLEQQLKAATGQAPDLKPGHGAHAGIQFLLADADGVLDAVDGVARARAVDGVEAVTVTVAPGAVVRRARSAGDRVGHVIACRPGPEQVTAALDEARDLLRLTVGEPAGAR
>emb|CAN89660.1 BGC0001070, orf_R5, Putative MbtH-like protein
MSNPFENDDAVYLVVRNDELQHSLWPADLPVPAGWTTVHGPDGRQDCLDFVERNWTDMRPASLVAALAGDTARG
>emb|CAN89661.1 BGC0001070, orf_R6, Putative non-ribosomal peptide synthetase
MAEPVRPLPGPGAPDVPAAGTALAGRASAGAEALPDDTAPPAGQDTRAARNGGDGASMPGGDWMSGAASAPEYDEASGPERQGAAAPEASAPHDGGSSGAACGSVDALRRLVAQVLGLAADAVGAGQGFTELGGDSIQAIQVVSRARAAGLLLTTRDVLRSDSLAALATTARSTDGPGAGEGPAEPPRRTGPVAATPIMAWLGELDGPVDTYHQSLVVRTPAAFRAEHAVRVVQSLLDTHDMLRLTVPGGAGAAAAECFVPPPGGIDAHTLVEHVHAPDATDTELPALTAGRIAAARHSLSPADGVMVRAVLVDRGPLRQGRLALVVHHLVVDGVSWRILQDDLRTCWERLAAGQDPVLEPAPTPFAHWADLIAADATSGRRMAEATRWAETLRPAPEPLGGICPLDRLDPESADRRLTLTLPPEVAEPLLTAVPGIVNGTVNDVLLTGLALAVLAWRRPVTGPADGGTVLVDVEGHGRQDIAGAPDLSRTVGWFTTVHPVRFDLGRPDLDDVRTDGPAAGAVLRMVKETLRAVPDHGIGHGLLRHGNSRTRPALAALGVPEIGFNYLGRFPMGDSADWSAAPGHDVALDESDDGLAMAHAVEVNAAAHDGPGGTALSATWTWAGNACPDDRAHALAHEWFAVLRALVAYAELPGAVGLTPSDVSLPGLGQADLDAFEAQFGELL
>emb|CAN89662.1 BGC0001070, orf_R7, Putative non-ribosomal peptide synthetase
MIPLSHAQRRLWFLSRDGDPGGQYNIPVGLRLHGALDRAALTIALTDVTARHEALRTVFPHDDGVPRQHVLDPGTAPDLTVTAAPADEHPRRAREAAVPSFDLATRLPLRAHLFTDGDEDHYLLLVLHHIAGDGASLDVLLHDLSAAYTARLLGREPDWPDLPVQYPDYALWRHEVLGDPADPDSEHTRQLDHRARALAGLPEEHTLPTDRPRPAVASHRGAVVTAATGARTHARLAGLARDRRATVFMTVQAAFAALLTRLGAGTDLALGCPVDGRDDEALEHLVGLFVDTVVVRADTSGGPAFTELLDRVRDAALDAHAHRDVPFDALVDRLNPPRTPGRHPLFQIAVAGRRDTGGAPVLPGLRTRTEAVRTATAKFDLTLEVDERLDADDRPAGIGLILEYATDLFDAGTARLLLDRLVRLLDAVAGDPTAPVAEHDLLTPGERAAVTEGWQGAPAVAHDTTVHALFARRAAAHPERTAVVCGDRETGYGELDALAERVAAALADAGVRPGDTVALLMERSTDLIAGCLGVLKAGAAYLPLDARAPRARSAAVVSAAGASVLLTDPGTDTDGLGVGHVLRPGEDEAAGRPSPDGRDDDTAGAVPVTGRPDDLAYVMYTSGSTGTPKGVAVAHRDIVALALDRRWRGGAHDRVLFRSPHAFDASTYELWVPLLTGGLVVVAPPGDLDVDGIARLIGDQRVTGTFLTATLFNELADRCPQLLGTLREVMTGGEAASPAAVRRVRAHCPDTIVTNAYGPTETTTFAALFPLGPGDDIPAGQVPIGRPLDGTRLHVLDDRLAPVPPGVTGELYIAGAGLARGYLGRPGLTAERFTACPSGPPGTRMYRTGDLARWTRDGQVEYLGRADRQIKIRGLRIEPGEIENALAGHPDVGRAAVTVVPGAAGPSLAGYVVAAEGRCPDPVALRAHLRGELPDWMVPLTITVLDRFPVTPNGKTDLAALPAPGPAAGERPYQAPRDDTERALAGLWERLLGVEHVGVHDDFFALGGHSLLATRLLAQVRSLLGAAVTVRAFFAGPTVARLAEAARTAAVATPDDEPPVVRRARRAGHAGRV
>emb|CAN89663.1 BGC0001070, orf_R8, Putative non-ribosomal peptide synthetase
MSRTPSAASPEPAAAQPVRSVPSTAPAQASPAVTGAGAAPKVEDVLPLSPLQEGILFHALFDERERDVYVAQLLLDLSGPLDAGRLRAAADAVLARHAALRAGFLRRASGEPAQVVRREAPVPWEERDLSSLDAQGQADAVATLLAEDRSRRFDLTRPPLLRLTLLRTGPLSHRLLLTYHHIVLDGWSWPVLVRELLALHDAGPDGAELPPVTPYASFLGWLGDRDTDAARDAWGRALEGLAGGSRTAPVSGPSALLPHRVETVLTTVLTDRLTAFARAHRITPSTLLQGSWALLLANRLRSDDVVFGAVVSGRPAELAGVADIVGLCINTVPVRVRVDRTEPLAGLFTRLQDEQARLIEHHHLGLTEIQRTAGTGELFDSCVAFQNYPVDAAGLAALSTGDLRVVAVDPHDAAHYPLTLTAIPGDRLRLQIDYRPDAFTAADAQALLDRLVRLLQAVADDPARPAGAVDLLSPAERQRVLVEFNDTGRDEDYAEVTDRVRRQAHLRPNAVAVTDESGRELSYAELVVRADALAGRLRAEGVEDGALVAVLGEPTARTPVALLAVLGAGAAYVPLDPDGPVVRTAGLLTAGAVPWLLTAPEQRARAEEIAAAAAHPVRVLDLDDGAGRPSGQPSRDGGGRDALAYVCFTSGSTGRPKGAMVHRRGMNNHLLAKLDDLRLTAEDGVVMNAPLTFDISVWQMLAPLITGGRVHLVSRDTARDPDALFATVARHGITVMETVPSFVRAALDLWDSGVPQPALPALRWFVVNGEVLPPDLCTRWYDRHPGAAIVNAYGLTECSDDNTHAFIGREVDGLLEQGRLPVGRPLRNNRLYILDPSLAPVPPGVPGELFIAGTGVGPGYLNEPRRSSERYVPDPFAGEPGARMYRTGDLARLRADGQLDFLGRQDHQVKIRGNRIELGEVETALRAVPDVGDAVVTVDRDGAGQQRLVGWFTGEADTDDIRAALTRSLPAYMVPSLLFALPALPLTTNGKIDRRALPDPADLTRTAGRPPANATEEAVCALFAAVLGLAGAGPDDDFFAHGGHSLLATRLAGRLRSELGARLTIRDLFETPTPAGIAARLATAPAPARPALRPRARG
>emb|CAN89664.1 BGC0001070, orf_R9, Putative amino acid adenylating enzyme
MHPDDIPVPLRIARQAARTPDATAVSAPEGELTYRTFDRRARAVAGELRAAGAGPEDTVLVAVGRGADWAVAVLGIWYAGAAPLLVDPAAPDERLRALLAAARTRYAVVTGHVAAAALRRRCGEELFWAGTRGEAPYAAADPAAVAPGSLAYVLFTSGSTGRPKPVAVGHAGLARQTAVLAERYGLTAADRVLQFAAPAFDVSLEEALPTWCTGGTAVFVDDNLASPAELEPFLARRQVTVVNLPTPYWAQWAKDVERRPRPLPPALRHVVIGSDAGRTADLVRWYAAGGPDVTSAYGLTESTITATCHATHPGPSAGTPDEVIPLGVPLDGVRAYVLDEALEPTADDAAGELYLAGHCLARGYHDRAALTAERFVADPFAAPGERMYRTGDRVRRAPDGTLRFLGRTDDQVKIRGHRVELKEVEAAVAAHPDVVDVVARAVPHQGEPQVVVYVAAVPGRALDGGVLRRDLAARVPGHLVPARACVLPRLPRTPGGKLDVRGLPDPFAPRAAAARPPLAEPA
>emb|CAN89665.1 BGC0001070, orf_R10, Putative major facilitator family transporter
MSQPTTAPDPAAGADIAAPPEGAEPSARQRRDFRRFMASHVCNELGSSITYVALPLTAVLTLHASAWEAGVLAAAENAAFLLLGLPAGAWVDRMRRRDVMIAADLARAVLLTVVPVAWLLDADSMPLLYTVALLLGCARLFGDVADQSYLPTLVGQSRLIQGNSRLESVRSGAEVAGPGVAGFFVQLLGPAGTLVGQAVTSLTSVALLGRIEAREERPAPRPSGHGGLWQEIKEGLQHVLHHRVLRVIALGTASVNLCLSGVFALETLFLTRTVGLPPAAVGWILTTASLGSVLAALVTRRLSMRVGAARLTWLSLLVTMPFGLLLPLAGPGWRVGLFVMGVLVQSAGVTTYNICQVAYRQTVCPPHLLGRMTATMRFLVWGVLPLSGLLAGALGELAGVRTALWILTAGLAATPLVLLCSPLRRMRDFDAAPAQ
>emb|CAN89666.1 BGC0001070, orf_R11, Putative LuxR family regulator
MNTGLSSKETLSRAFSAVTVPVTPRKPSPTSPESAMSATDPSALTLSPREQEVLAHLAQGCTYRIIARRMGLSPHTVDTYVRRLRGKTGLVNRIQLAHLAFQLGYGPGY
>emb|CAN89667.1 BGC0001070, orf_R12, Putative LuxR family regulator
MQNGAKVLSDLSDVDFDVYSWVLQHRTIEVDAVAGGTGRAAQEVRLSVERLLGAQLLHRSPEDDSVAFAVAPDTAASRLAAPLEEEIRTRQREISGIREELGRFMPRYLQRRSVGDALEVLENVEDVRGALNHASDRCRREVLTSQPGGGSRVPEAMQEALRRDEAMLRRGISIRSLYHHTARFNGPSQAYVAAASALGAQYRTAHELFGRLIAFDRELAFIPVPDGSWGAVVIREPATVAYLCDIFEQTWDRATPFSNAVGQGLEEVAREIHETIIRLLAAGLKDEAIARRLGMSLRTARRHIADIMEELGAGSRFQAGAAAAARGLLDDSRPADPAAQATTD
>emb|CAN89668.1 BGC0001070, orf_R13, Putative uncharacterized protein
MNMPVDGPVAGLPQGGSGDRSPGLPDGPAGNHLRETALFVALHFSRAPGVLWPEHDHPLLGDGGDGAEGRAVPPDVGLLAAQVAAATGLAARPAATGAPHGHLLVHQVAGATTWTVAGTGEDGRDTSLRYRLRAGEVLYVPDGWSRTAEPTPAARWTVVVLCPDGPEQPVRPGTG
