# Supplementary material for: Assessing in silico the recruitment and functional spectrum of bacterial enzymes from secondary metabolism
Source: BMC Evol Biol. 2017 Jan 26;17:36. doi: 10.1186/s12862-017-0886-2 (PMC5270213; doi:10.1186/s12862-017-0886-2)
Supplement: Additional file 5: — 1005 multiple Fasta files (one per BGC that comprises enzymes) containing the sequences of the data set enzymes SM*. The BGC are named according to MIBiG nomenclature. (ZIP 6333 kb) [file 12862_2017_886_MOESM5_ESM.zip › BGC1071.fa]

>emb|ADA69237.1 BGC0001071, ---, Trans-AT polyketide synthase
MTRNPGIKMVQQSHFELWPILKNHILSIFNASNFKEQPRVIVELGCGNGLLLQQIYLWIRDYSLRGNVLDEHDLTLVGIEQCPDLIRTATRNLGDIPADVISVLLNRPEQILRELDGRITANKQDILFVQSVYHLNDEESDLSDIRDVTEYNRQMLSEWSNVVGRHGLLICQSHPVLLQLTKDINYLSHDFKNLPNEAVPKTSDIGAESFLMLAANVGLFSASQLTYPIDTSVVHFKKADYRIRHTRLSDLPALVQLEKECWSIELQATSTNLIDRLNNYPEGQLVLELPESDRNYKVVGAIYSQRIESADRIQTITANRVSELHSQDGSIVQLLAVNIFPEVQERRLGDQLLEFMLQLCSAIDGIESVVAVTLCKEFHRHEFSFEEYIRQRNVRGKLIDPILRFHELHGANIECIVKNYRPLDRNNQGHGVLVRYPIHQRRRDDRRINDAAKWDAGLDAEPQAWDTELATAFLEATVQSCLGDEKRSGYKFDRPLMEMGLNSVDLLILSEQISDRFGLILDPAFFFSYTTPEKVLMFLIEKQKLSVTPNQNVASPFVTPTDTLLTTTPKSAISWRTEATDSDDAVAIVGLACRLPGGINNPESLWDLLKNGGSVIEKLPEGRWQWPRDINPEGKHQGIDWGGFLSQIDLFDAGFFRISAIEAQSMDPQQRILMELAWQTLENAGITANKVAGTSTGVFVGASGSDYCRVMERVGIPIEAHVATGTSLAALANRISYFFDLRGPSIVIDTACSSSLMAVHQAVQSIRAGECLQALVGGIHIMSHPANSIAYYKAGMLAHDGKCKTFDDRADGYVRSEGAVIFLLKQLRQAEADGDLIYATIKGSASNHGGQSAGLTVPNPQQQAALLTNAWKASGVAPNTISFIEAHGTGTALGDPIEIQGIQQAFSEWSETPQVPISCGLGSLKTNLGHLEAAAGIAGLLKVVLCLQHQELPANQHFGHLNRHINLADSPFYIVDRHQKWDRPNESIPRRAGVSSFGSGGANAHVVVEEYDVGCSVELGTGDWGLGIGDWEDKSVDSDPSQILFAQRSHEKKFLAESPVKSTQSPSGQDSPTSLAEVGESWALPAEKVDDRTSEPFLFVLSAQNTAQLRDYVKQFEQWLSSLSDEQCSLAELTRFLQSHRQAFEERLAVVAASRVDLVNKLRQFPDIGESGFQGNIKHPSREVKTLIRGTLGEQVIQAAIAGRDWEQLAALWVAGVSLDWCLLNGNQLLTASSKHWRFSMPTYPFAKNRFWLPGTTSLQESALPDANASVKPEQSASEAELFTLKLVWQPVDISSCEKSGSKMPDGKTVIIGGTPEQKEVLQTYFTQCEFMAIATDADIHDLVEQLKLLGRIAHIIWVGGSNSARHNFPENLLVNQASGLVQVYRLLKAAAVIYGNEGLQWTAIALQSQAVFCDEDPDPTQAGIHGFIGSIAKEFPQWKFRLLDMASPADTSYKWPVPEMFVPFDADVRSLAWRNGKWYRPILAKLFLSEPGRSAYRAGGVYVVIGGAGGLGEVWSRYLSEKYRAQIVWIGRSPLNETIQQKLEAIANLGPMPRYISADATSQEELQHAYEQIKREFGSVQGVVHAAVGLFDRSFNDTDEARLCTVLSAKVDVSVRLAQVFHTEDLDFVLFFSSIEALSQSGGLSGYAAGCAFKDAFSQCLASRWNCPVKVIHWGHWAIGTGDRISQASKTRLKQRGIGLLESKESMQALECLVSNNRLNQLALIKSASVEAIDWYDGGEFVVSVEEVAPSVIQEIRHINVAPNQSIGQLQVDSIFQCRQMQPLLIRLLRTSLNALNLDSSGSVPDFYAKWLAASRSLLAQNEAGAGLESQNIVWQAWKEARDNWPEADSKQRAFSLVETCVRALPEILSGQKRGTDSLFPNGSLQIVEGIYRDNSVADYFNEVLAKSLRSAIEARLKHDPRTKLRILEIGAGTGATTKAVLSKLAGLEDSISEYRYTDISRAFLLHAQEKFIPNHPFVEIGIFDVEQPLAGQKIAVGTYDFAIATNVLHATRNIRQTLRNVKACLRTNGLILLNELCDQTLFGHLTFGLLEGWWRHEDPELRIDGTPLLSVESWERVLQTEGFQSPWFPAAIARSLGQQAIVAESDGLVRQNCTSVVNATRTVETGSDLSSISAIDESDNTSLRQKATQFFQQLVAKILRMNPEQIEADEPFQSYGIDSILVVQIAGALQEKFGGIHSTLLFEVQTLGELVNYFVEYRRSDLIAQLSNNRESATTLDQNAASELPDAEPAAAIATNTSQIAARSRSNTTDAIAIIGMSGRYPMAKDLSTFWERLKAGTDCISEIPRDRWSWEDHFHPHVEEAVELGKSYCKWGSFLDDAKEFDAQFFGISPHEVVNIDPQERIFLQAAWEALEDAGHTRQMLESQYQQQVGVFVGVTRTGFDLYGPELWKQGKIGHPHTSFSSIANRLSYFLNLRGPSMPIDTMCSSSLTAVHEACQHLQNGSVQLAFAGGVNLYLHPSSYNILCASKMLSKDGRCKSFGNHSNGFVPGEGVGVVLLKPLSVAIADRDNIYAVIRGTHVNHGGKTNGYTVPNPKAQAELVFEALEKSGVDAREVSYIEAHGTGTELGDPIEVAGLTKAFQRHTQDTSFCAIGSVKSNVGHLEAASGIAGLTKAILQLRHKQLVPSLHADELNPNIDFPQTPFYVQRHLQHWPQPLVEVDGKTKTVPRIAGVSSFGAGGVNAHVVVEEYDEEPTSESEIGDAPVLMLLSARNNGRLAAYADKLHQFLEAGAVNLQNLAYTLQVGREALQSRIAIIVYSQSDAIAKLDTFIKGKSDIDDCYVGLAGKDKATVLKWNSDPDLLKQITAWTEDGCYARLAELWVKGVNIDWSRLRRTSTISPRRISLPTYSFERKRYWLELEDNQSSQITPPVNTQAASGEQSSKAIDLNDQQQTVDSPKSRKLITLVDTDKVQRDGVNRRNRQPIRLSNPADLTPQTKVTPSFLSLSPKLQGIVEIRIAAADRPLDASRLSTELRDKMRSLALSDEVRVLLLVDDRGLFSGSTTHDDVPVMRALIGFLLELELPLIALLKSDIRGLGWNLASLCDFLIFRETGQFCHRGLSDRDRSIIEERFGKSFASRFFALPHLCSGQALVEMGLDCLVAADDRLDDLAWDFAVQISQSPQRSLIELKKQLSRSVQNLVRHTYLPSPANSNIGLSGVSAVPFFTHQDLKRMVEENDQWLASPTLVATYCDVVHVHAFGNGVVQVTLADTANKNMFSNAFSEGLTQAFEHIESVPTYKVVVLIGYNQYFACGGTKSGLQDIYNGRARFTDNDIHSLPLRCHLPAIAAMQGHAIGGGWSLGMFCDVNIFSEESIYQTPYMQYGFTPGAGSTLIFPARLGPNLSREILFGGREYKGAELKERGISMPVLPRSQVLGYALKLAHHLAKFSQNELIQRKNQATAGLRDLLDKVHTQELAMHEKTFVGQSQVLKNIQERFDQGIELGIGDWEEQSVDSPNQLVIQTLRETIAAELFLEPDEIDEDAKFVDLGLDSISAVMWIKRINAKFDLSLPATKVYSYPTLREFANYVQQSSNVLNGFKEQTTTLEATIVGDRVENCPPARMPLNRELPSSPSILNILIESLAEELFMEATEIDEEAKFVDMGMDSITAVTWMRKINQLFGSSLPATDVYKYPTLSDFARNIEQTVARMQSHNAAAALPPPTEAAHQKSAELETRKNTSLLQSPSFKDGVRLDTQHGLNAPTLLSTTEIPKQSLPTPADRNSYSSDAIAVVGMAGRFPKAKNLAEFWENIANGRNCVSEIASDRWNLADFYDPDRNAANKTYCKSMGALEDVDRFDPLFFHISPREAEFMDPQQRLFLQTSWQCIEDAGYNPKSFAGSKCGVFVGCETGDYGKIVQRYELNALGLLGSSAALLPARISYFLNLQGPCMAIDTACSASLVAIANACDSLLLGHSDAALAGGVYVLSGPEMHIMMSKAGILSPDGRCFTFDRRANGFVPGEGVGVVLLKRLADAEKDGDDICGVIRGWGVNQDGKTNGITAPNGQSQQRLQKEVYERFQIQPADIQLVEAHGTGTRLGDPIEVEALCETFREFTNKEKFCAIGSLKSNIGHLATAAGVAGVIKVLLAIRNKKLPPTINYESLNEHINLDSSPFYINTECKEWIVDAEPRRAAINCFGFSGTNAHMVIEEYVNRSDRHPAITDVAPAQPYPILLSAKNEQRLWEYAEQLLKHLESQTQPGEQPTALGYRLCDLAYTLQVGREPMDARLGFVADTLTEVGQKLRRFLDRSLSTQMKSFDGIYCGLVGSDSSGFIKFAADGDIVTMTNSWLSQRKYSKVMELWVRGVAIDWTQIYTIGVTAPKRIRLPTYPFARERYWIGKEMGAIADLSVKKSEFADLIDSASQLEWTPEALPKNIPWSDRFADYQDQKIVIVYASDQDKEGICSLLRQIEASVGLERSLNLQCLSFDALATISIGQPLNVVLAVESKDDTTRNYFEILGEWLKSQQELFDTYYLTTNTEGFGDIENDPVTGAIATSLSNNCRIISVQQDTSCAEKYQLLLREWLSRKPLDEQPRLEWVRYDGVERFVLRRAKYQPVESGEKSKRLYSIQKKWKQGAVRPTETSSFQGEMLILVNEETADLGQCLFNQQRAVIVYCANNDSDRNRQISAQILDFRDSSCGLESAKTILSQLQRIRIVVDLSALYQSSKDCDRDALGKIAFYQQLIAVSSDLDILYVTKGLQHFCSDTISLAGAKLAGLIKVLSAEHAYVTSRHIDIDTAMLRNPGLLEQALTQELTSNLEETEICYRQQERFVPYLEVELAEPRADLSIRSDGVYVISGGTGGIGLEIADYLVAKGARKLVLMGLNPLPPKTKWGDEGEQYSEHLKVKLGKLASLDRQVEHLSIYTGSLTEPQQLANFFAEIRDRVGSIGGVIHSAGITSDFKKPAFVTKDLAGIAAVIEPKIAGLEALATIFANDALDFFVAFSSLTGLIPRFAKGSCDYALANAYVDWFMAYQNTQLHKRGYKSITWVDWHETGMAARAPSCIFKAMQNNLDKIGLFTHSNEVGKVLFELALQQQEAAWILNTELDPTKFGEAAPTLLFARDRSASNPQTEVSSIQYQIEQWESLVQKQGFIAPECVTNIISLSEIKRLDPQLIQRIYRLLFPQTAAKAFDKDSHEAIAFNANDSQPNQPDAPAIDVIREVATQVLKLKGIDDNRKFQDYGLDSISATQLAIRLEKRLQKEVPPQWLLDFPTVKLLTDCLQRQPVPLAIDGEAIAKAIEKAVREVLKISGIDYNQTFQNYGLDSISATQLAIKLEKQLEQEIMPQWLIDYPTITLLARHLITQI
>emb|ADA69238.1 BGC0001071, ---, Flavin-dependent oxygenase
MTTSIEELLGLQPPTATRKKESNNQISFSLLFFSDVRKDVTDKQKYEFVRDITVFGDRAGFTAIYIPERHFYEFGSIFANSAVMASYLIPQTTRIRFRTAGISLPLHHPAEIVEWWAMNDILSDGRVDLGFGSGWNKPDFIYAPEKYAERRKICSEWIPMVQKLWRGETVAFPGPNGELIPIVVYPRPLQKELNVWLLVTKNDDGFFYAGRQGYNVFTMLYGNNFQAMREKIALYRQGREEGGHDPKKGIVTLMLHTLVHESRDLVHKVVELPFKAYIKSSLDAHVQALDDNEGVSAKEKAKILDYAYQRYVKTAAIFGTVDDGRKVIDEAIAIGVNDIACLVDFGVDYSLVKESLSYLEQLTSHYLPYTK
>emb|ADA69239.2 BGC0001071, ---, Trans-AT hybrid polyketide synthase-NRPS
MNTEEQLKCIEEAFYRDSMQSLPSRQPELIVPPSFQIEPIAIVGVSGYLPGCMSVREFWQALDADRSLIQEIPGERFDWRKYYDPAGKDPGKTRCKWGGFIPDVAGFDAHFFKILPFDAKQIDPRQRLLLMSVYQTLCDAGYAPATLKKSRTGVYVAHQDDDYLQILNERGLDPGEGYGQASLLANRIAYFFDFRGPSEIVDAQCAGAAVALHRAVSALRSGEISHAIVSAANLLLRPQPFLALSRTKQLSRTNTVKSFQENADGHLRAEGVVSVMLKRLTQAEADRDFIYALISNTAVNFNGQGGTSSASPNIESHVDLIERCYGEAGIDPRDVSYIEAQGMGNRLSDLAEWEAFNRALRSLAKARGVTLDLHSCRISTLKPLIGHMESTSALGALLKIVRSLETERIHKILGFSGADMALDTDNQPCVLASETLPWNKTDKPRLAGLHSFGMSGNNAHILIQEYRPSEKEDSPTQSLPVIQEFLIVLSAKSENSLKALASELNQFLATPPVPDLKDIAHTLYNGREHMDYRMAMVVRNRQQLRAGLQSYIEAPDGVSTKKGNLNVFIGTVSSAQEQDPSSFAGMQAIAAAWVQGGAISWPEHPTARRVPLPGYHFETQRYWLDEGIQHPPSLAAIPKTGFQDFAIDPGQSSEENLRRYLTCILVEFLDLPSDRIDENKHLQDYGIDSLAGMRVIRSLSETFDIEVLGRDLLQHPTIRSLSKHLSQRIDLEANRPSNPQVSEPENRELEFPLSEGQKGLWALQKSFPLMTAYNIPLCLKIRNTIDTSILSKALKSLLSQHPVLGYHLSEKDGILRQRLAPGTEIGINTEDVSILDEQSILSKLREKSKQPFNLEQGPLIRVDLLQKSLTQTYLLICVHHIVFDGGSFLPLLDSLFDAYRRLLHGESPLAVPISTTYQDFVLWERQMLDGAWEKHRSYWRETLSGNLPVLELPTDRSRSKAQLFSGAVISTSIESSLAAQIQSFSKAQRVNPSTIFLALFKILLHRYTNLDDIIVGMPSMGRPQERFRSVVGYFINMVAIRSKGFSQQTFATFLENLKYIMSDGLDHARVPFTTVVRDIGILPNAIAAPVFQVAFEYQNGLAPSDLQHLCSRYGDLFDLEISFDIHQEGEYELVLEVFEEANGYRISFKYNPSLYDATTIQQMLGHYLQLTQVAISNPNALVHKYEMMDDAERRLIQWDLNATSVEYPSNCVHQLFQAQVERTPNAVAVACGERTLSYEELNRKSTALAKYLQQQGVQSETLVAVCVERSLDTIVALLGIMKAGGAYVPLDPQFPQERLTYMLRDCGATFLVTQSWLNNRIGFIDAQYINLDRQWEEIEQAGESVEPLKCLAGLENLAYVIYTSGSTGKPKGVTIEHRALTNFLCGMADQIGKQFVADFLAVTTYSFDIAALELFLPLIQGGRCTICDRDRLKDVEAIKAEIRRAKPTIMQATPSFWTMLLQSGWKNDENLKILCGGEMLNDSLRSMFASIGCEVWNLYGPTETTIWSMLAKIQPGDSVTIGKPIANTRVYILDAHDQLAPMGVPGELCIAGAGLARGYWNQPELTAQKFIDHPLEANNGSKLYRTGDLCCWLPNGTLQHLGRLDLQVKIRGFRIELEEVERELSRHPAVAECVVVAKERQGVQSLIGYYVPRQSDEKNLLQDFDLIAHLKQRLPDYAIPTAFVSLDRIPLTANGKVDRKSLADREVAIQRKTEKVTAKTETEAILADIWKNVLNVTDISINDGFFAAGGDSVLSVILADRIARRFNQEFPVTSLFKYSTIRDIAAYLGDKQAEILRETPLQNPISASHEDKQDRSALAFDNAKGEALQDSLAIVGISCHFPDAPNHDQFWQNICAGKESGQFFSEEELRQAGVSEDSIRNPYFVGVQRTIEGKGNFDPEFFNISPRNAVFMDPQFRLLLMHAWRAVEDAGYVSSEIPRTSVFISASNSGYNTLVDKAGIIEATDEYTAWMLNQSGTIPTTISYQLGFIGPSVFVHTNCSSSLAALSAAYQSLSLGQSDYALVGASTLLPKSEIGYLHRPGLNLSRDGHCRTFDAAADGLVAGEGVAVLLVKKAPLAIADGDRIYALIRGIGINNDGRDKAGFFAPSVRGQSQAIDMALTSTGIGAETIGYVEAHGTGTKLGDPIEIQALCDSYQKHTNQRQYCAIGSVKPNIGHLDTGAGLAGCIKVAMSLYHKKIPPSINFSQPNPAIDFERSPFFVIDRLREWEAAPWPRRAALSAFGIGGTNTHAILEEYLPSPKLSPEKLNSPVLIVLSARKDERLKEYVGSLADYLEQGITKSNDSSEAEWLINLAYTLQCGRQAMESRVAFIASSVEESIAKLRRFATHWQLFEGCYFGSPSTENQILKLFADDEDIQGLLAQWLVKKNLAKLAQIWIQGVKVDWSRLYCDRLPSRISAPTYPFAPEYYWPTPNPSSVSFSTLAPSHAIDPLQHKNVSVSAQHYSYEFTGHEFFLADHQIRHNGSGRKVLPAVVYLEMVHRAFWQSISDSLPNLEYPVNNDKAVIVLSNIAWVQALFVDESPAAVELKLFESGALNQMRFEIGSTFKGKTSLHCHGDATVRFNTAPVLNLLELQQQIQDRQLSSAECYEIFRTLGVDYGPAHHAIDTLFLSAGKASDRQVLAKLVIPDAVAQEQSRYILHPSLLDAGLQSCVGLLLTNSQESLRLALPSSLEQIEVYDSCAALMWAWVRFAPETKKDSPIQRIDIDLCTDDGKVSVRMKGFVAREIRQQDSDGAVTQHQPKPLISNEMPPGLGSVTLKPVWDRVAIAPQADRSKDSLTVVFGANQTWKDQIAELDRAAVLVDSAKPQSVEEFSKQIELLGLIDRLLWLAPAPIKYALNDDRVVDEQESGVLQLFRLLKSLFESGYGKKSLALTVVTSQSVAVRAFETANPIAASIHGLVATLKSEYPHWRVRLLDIDRGELPSLAELFPDNDTADFPLLARRDKQWFARKLIPIAFESNDFPAYKQKGVYVAIGGAGGVGEVWSRHIIENYQAQVIWIGRRELDDKIREKQAKLAAFGSKPLYIQADAKNKASLEKALDEIRQSYSCINGVVHTAIELQDQSLAQMSIARFRTGLFAKAETSVRLVQVFQHEPLDFVLFFSSLISFGESPGQANYAAGCTFLDAYAQQLGKDWAVSVKVMNWGYWGNTGVVADATYRERMRQNGIGSIESQQAMAALNRLLQGQIDQLAFINLLKPQALEFVIEDEVLSVVGSAPSQTAHPVVENVAPEIRYSQQWQLIRTHRTDARDALLQNLLLANLSEMGVLNSPNGRSLPVTYYHKWLDESIRLLQQNGLLRQGNVSSVEELWTTWQKARLDWEGSASVTAEIDLVERCLRSLPDILSGRKLPQDVIFPESSLRLVEPLYRGNPVADFFNEVIANAVVDAINSWDKGNGPIRILEVGAGTGGTTVGLLQKLQPYSDRIGEYCYTDISQAFLIHGEEHYAIDYPFLKVDRFNVEQPLSIQSIQPGSYDIVVATNVLHATKNIRQTVRNVKAAMRAGGQVFINEIGGNSLFSHLTFGLLEGWWRFEDAEMRIPGCPALNSHAWKQVLQEEGFDAVKFPVEFAHDLGHQIVVAISNGVIRQPLLGKPHAEPESVAQTQPDDSSNVQTNSVMSLQERTTEFVRQTLSEATRTPANKVRLDTPFEQYGVDSIVQVGLIQKLEQVTGSLPNTILFEYSTTRELVDYLLAHHQEFLTASFLTEKGTGDWEDLEGDSDLKQVLLQERSHEKKTLLSPQSPVFSPELPASSNSVSQSTNEDSPSPRVSPQPAQNPIASDTANAALNASRFVQDDIAIVGIAGRYPGAKNLDELWEVLRTGRSCIVEADRFRRSNLSDRKHSETPARSHFGGFLNDVYHFDRQLFGVSEERAIAMPPEVRLFLEITWETFEAAGYSPAALKQFQLREKKGIGVFVGSMYSQYAWTNPSRKEAVLSSNGTEWQIANQVSHFFDLTGPSLVLNTACSSSLTAIHLACESLRQGSCSMALAGGVNLTLEPSKFLSLERSNFLGSGQHSRSLGDGDGMIPSEGVGALLLKPLSLAIADNDRIEGIIKSSFVNHSGGRQAFTAPDPAQQTQLVLDSIALSGCDIETITYVESAANGSSLGDPIEIIALKNAFAKLTNKTGFCAIGSVKSNLGHLEAASGISQIAKVLLQFQHKTLVPTINATPINPRIKLDNSPFYLQEQLSPWVPQSDSHNSDLPRRSLINSFGAGGSYANLIVEEYQEKPSNTTSRPHPSETLLVFAAATQKGLQSYLTRLQTYLREHPAISVADLASALQLRDCNLEYRLAAIASSTNQALNIVEQLAGHNVDVSSNSGIYASFGGADLPTPKDAQLQSAIDDRDLFRLARYWAAGADIDFAGLNRVDRKSCVVLPGYAFEHDKEFSYIIHDSQEDTQATAEPLVSQTSGGITTTYLYDEPFLQDHTLLGDRVLLGVTHASLAMTDFFQRFPHQRALCLKRLTFVQPIMVERGEAVTVEIHTSEIPTGLNFEARYRRTTSKQLTQTAATGHLQPDLYKEEYLDVERLLESCTPIGNLESIYQTVPAIRLGSSFRTIERLFRTSDGIIARVCLTEQSRQESHSYALHPLAINSAFLAAAPLLADAIGNDSNYLPFGIKEIYCVKVDNWRSLYRCWVYTRLVKNSGELILFDADIISDNSLVVARLRGCSLKLLHDRKEPEQASPKSDSIDASILETSLATDVLRYLIDKINITAQISIAETEVNTNLMQLGLGSTELVAIAASIEQDTDLELNATLFFEYPSLMEVVNFFVDSHPAAFLQLLSERRTQHSTTPEKLDSSRSERHEKLSANLHGDIAVIGMHSTYAECEDLDQFWQMIRDGRDVIREVPRDRWDYRPWFDPNPGSEDKTYCKWGSFIKDADKFDAAFFNISPREAMWMDPQNRLLMQSMYAAAEDAGVVNQLRGSNTGVFAGICFDDYAEKIVELGLPLDIYTGTGRSGISANRISFWFDFKGPSMVINTACSSSLVALHYACQALRNKECEMAFVGGANLLLSSLHYRYFSKLGALSPTGHCHTFDAAADGYVPAECIASVLLKPLDQAEKDGDRIHAVIKGTAFTHGGYTPSLSAPSVAGEENAIVKAWEDAGIDPETLTYIEAHGTGTKLGDPIETNSLKNAFARYTNKTGFCAIGSVKANIGHAEGAAGITGLIKVILQIKHRQIPPLANLKQLNPYLKLEGSPLYINRELTDWESEGVRRAGVSSFGFSGAFAHAVIEEYRSYTDSECEFSGPFPIVLSAKNNECLKGQVANLIAFLEENCSKNLQYEENFLANLSYTLQVGREAMQTRLGFVVESMAELRNKLQMAWKDSDTKSGLFYGDSKSGKEYLASLLANRDVSEAIAGWMNNCEYAALVDGWTKGMTVDWSKLYAKGFPQRISLPTYAFARESYWICPLNGDEEDLKATQLDLAQDEAQAKLYALVPCWNAIPLLKANLPFSDRTQRTLIIGVDAELKDDLRVCFPNASYFGDMAKDRIESLKGRLETNLPWQHIIIVVPEDNCSLLDDGTVLSAQEGGILSVFRIAKSLLSAGYATKNLALTFMTTQIAAINKDESSNPVHSAVHGFSGVLAKELPSWNVRVLDLQKGRSLSSVDLEHFPDDSAGMVFAWRNGEWYRQTPIPMRNVPTPEADEFHSAYKNRGVYVVIGGAGGIGSAWSRFVMENYDAKVIWIGRRQIDDEIRQKIDTLKQIGHAPEYLRADASDRESLTEAYKSIKSRYSQIHGVIHSAVGQFDQSLSEMDENRFRSILSSKIDVSVNMATVFKHEPLDFMLFFSSIISLTRGGGMSGYAAGCAFKDSFAIELNRCLPFPVKVINWGYWNVGTGNTIPDATKIRMKQCGIEPIASQQGLEALSAFLVSPLHQLALLKTTRLDRLDLVKDDEWLDVYPPVNPSCIESALRQVPWHDHRVAAIAKQYLEPIAAIETLLLKLLHGTLVNLDLLHPHATLSPALPEFYQLWLQESRRLAIALVPDSVQGNLSDIWDEWNRQKMHWDSMPHIQAIVTLVDVCMRELPAILKAQKRATDIMFPNGSMSLVEGIYERNAIATHFNELLAQTVVNYLQERCRVDELTPIRILEIGAGTGATTATVLHHLEPFGNIVGEYLYTDISPAFLVRAERHFAPKYPFLRTQLFDVDQPLSKQGIPIGSFDIVIATNCIHATANIRRSLRNAKAALRGQGVIFLNEITQISLISHLTFGLLAGWWLAEDARVPGSPFLLAEDWKRVLQQEGFQAIAYPARSADSLGQQVIVAVSDGVVRQPESISSVPSPKQQALNFRQPNDKEGASSALKELKEKGTTYFKQLIGEVLMMDGNRIDSSEPLAVYGVDSIIIAQLTNALNKNFEGVKAGLLFEASTIDALVNHFAETQRTNFAKLVKLEDHPEPKAAIQESTANKQPSTDFVAKTIALHQSRDPIEDAIAVIGMSGRFPQAKTLTEFWENLQSGRDCITDLPNNRWNMDGFFEADPKMAREQGKSYCKWGAFLEDFDTFDPLFFNISPREAAQMDPQARVFLQECWRAFEDAGYSPSGLDDAVRDRIGVYGAVTKVGFNTSFAAMVNRVSHAMDLRGASVAVDTMCSSALVALHQGCEALRRSDLQMAIVGAVNLYLDPRNYKYLCEVGLLAESKMPRVFGEGGTGFVPGEGVGAVVLKRLEDARRDNDSIVAVIRSSAVNHSGRANAYGAPNPLRQAEVISQALDRGGIDPRSVGYIESAAMGLEIADSLELNALKKVFGDRAEDRWQCYRLGTLKSTIGHGESVSAMAQFMKVVLQLKHRKLCPTKVVRPLNPDIDFASLPFQLQTELEPWSPLTIDGICLPRRAGITALGSGGVNAHLIVEEYRREPSQETLKLAQDSPQIIILSAKNDDCRQAQISQLIEFLDRNQDVSLADLAFTLQVGREAMASRVALVVNSIDELRSGLTHLMLHTQSNLSRKISTYVGNITETDNSLQTLLAGGADAMVLQLFLEQRNYEKLAQFWVQGGKIPWVSLWEHKQVQRIALPTYPFEKRCFWEAASSANSDEPKFNGAIAPDNSNPNDRPAASQSVQEIVTAIVAKSIDLTESEIRPHLSLWQLGVDSIRSMEIARRLQKRLHVEIGHRELADYGTVEALCRLIEQKRAAIALNMTSEIESVSEPQTTSKVRVSTFPLSEGQRGLWLLHQLVPKMSAYNVPVTLQFDRLVNVNAIKQAASFLMERHPILRSQFHTDDKGNPIQTIRSQTEFFFEDSDRDFATDAVLQDRLRSAADRVFDLESDPLVRLHLFHQSQNHHKLLIVIHHLVVDGSSLPILLHDFLHAYAAFSKGSEPAIASPESADYADFVAWEQALICSERGKASLSYWKKQLSGTLPLLALPFDWERPPSQTYAGTTISSKLESNTTHQLRALAKNQNVSLFVLLLGIYQALLARYTLQSDIIVGVASAGRPEDRFANTVGYFINMVPIRTQINVKEPFAELLQRLKVTVADGLDRGHFPFPKQVSELCISRDLAHSPVFQTSFAMQSFWRPEVEQTLQNQLEGVSVVAGPSPAGEIELRLEIVEQCNEILVNMAYNTDLFQQPTIVRLAEHFGNLVKVVCQNPNQPIHSLELLSKDEQRKLLNECSIGDRVPKKADNLQKCVHHLFEIQAQKTPEAVAVIHNQRSLTYLELDRQSAGLANRLREIGVLPGMIVGIFTERSISQVVAILAVLKAGAAYLPLDPAYPQQRLTFVIEDAEPIVILTEEKLRDRLINLFGSEKQRLPILSVEQGEVPQEISPSPLLPANSLVYVIYTSGSTGQPKGVAMGHGAVMNLIQWQISQAGEYQTPRTLQFASLNFDVSFQEIFSTLGGGGSLVLIDENVRTNPAGLAKLIEDRQIQRLYLPYVALSSLAEQLRISGRSLHTLREVIIAGEALRITSAISQMFRDAPGCILQNQYGPSETHVITSFTLEQDVNSWPVLPPIGCPIPGVAIYILDEHYNLMPIGIAGEIFIGGECLAQGYLNNPELTERKFVTNPFVSPLEGSVRERIYATGDLGRYLPDGNIEYLGRRDNQVKIRGFRIEPGEIEAVLETHPEVLSTVVIAEADNPNFKRLIAYIVPQVHPPSTSELRSFLKQKLPDYMIPSAFVFLKALPVNPNGKVDRRALPKPEPTLLNETNYVMPKTEVEKIIAEVWQKALQVQKVGICDNFFELGGHSLLLVQINQQLQAVLSSELSILDMFKYPTIQTLSQYLSGNLLKQDTSEKNNLRNQIQSDIKALKNGQLQLRRQHRSRNQ
>emb|ADA69241.1 BGC0001071, ---, Cis-AT polyketide synthase
MAMDNVNNNEELNNYEIAVIAMVGRFPGAKDIDEFWQNLSLGVESITWFTDEELLKAGVNPDWLSNPNYVKANAVLSDMELFDANFFGYSAREAEIIDPQQRLFLESAWTALEQAGYNPQIYKGLIGVYAGLGLNSYLLNNLTPNRELLETVDPLQLLICSDKDFLPMRVAYKLNLTGPAVNVQTACSTSLAAVHFACQSLLNGECDMALAGGVSLSFLENTGYLYQEGMILSPDGHCRAFDANAQGTIGGSGVGIVVLKRLNEALADGDCIQAIIKGSAINNDGALKVGYTAPSINGQAAVIAEAQAVAGVDAETISYIEAHGTGTPLGDPIEIAALTQAFAQSTDKKGFCAIGSVKTNVGHLNAAAGVTGLIKSVMALQHKLLPPSLNFSTPNPKIDFANSPFYVNTTLSEWKTNNIPRRAGVSSFGIGGTNAHVILEEAPVFGQGAGGREQGRNYQLLVLSAKTAIALDRATSNLADHLKQHPELNLADVAYTLSIGRWVFNHRRMVVCQNLGEAVKVLSSLESKQVFSNCTEVVDRSVVFMFPGQGSQYVNMTREIYQTEAIFREQVDLCSEILLPQLGLDLRHLIYPDEENSDRASKQLQQTAIAQPAIFVIEYALTKLWQSYGVNPVAAIGHSIGEYVAACIAGVFSLEDALSLVATRGQMMQQLPNGAMLAIPLPEDRVKSLLGQELSLAAINQPFQCVVSGSTAAVDALENQLATQGIECRRLHTNHAFHSQMMEPILEAFAHRVKQVTLNPPNIPYISNVTGTWITATQATNPDYYAQHLRSTVLFAQGVEKLLATPEQILLEVGPGRTLTTLAKRHPDKPAAQTVLTSVRHPQEEQSDIAFLFTTLGQLWLAGAKVDWFGFYKQEQHYRLPLPTYPFERQRYWIEPLRKNILESQATPSKNLDIADWFYVPSWKRSPLSVSQLEQLQGSVLLFINECNLGSQLAKELQNESQKVIVVKIGESFKKENQGSYTLNPRQPKDYETLLAELGDIPKTIVHLWSLAEKSHAASELAGIDQALDLGFYSLLFLAQAFGKQNVTDRFQLIVISNNMQDVTAEEKLRPEQATLIGPVRTIPKEYPYLSCRSVDVVIPQSETWQEKQLIGQLQAELKVKSDQQIIAYRKQHRWVQTFESVRLENSDGGIQRLKEGGVYLITGGLGGIGLALAEYLALTVKVKLILTGRSDFPAQTHWEQWLASHDAQDDTSYKIQKLQAIEKLGTKVLIVNADVTNLEQMQNAIAQALELFGQINGVIHSAGVPGGGVIQLKTPEIAQKVLVPKIRGTLVLDALFKDVQLDFFILCSSLSSILNDFGQVDYCAANAFLDAFAHHKTSENGTFTVSINWDGWQEVGMAAAAAKQRIGTLDLPLTPARIDEREKTFSASQSQNFCLEISSPGILETLRFQTAKRQKPGAGEVEIEICAAGLNYKEVLLALGMLPVQSNTPLNFGLECAGKIVALGEGVEGYQLGDEVIAFSSSCFSAFTTTSASYVAPKPNHLSLEEAATIPISFMTAYYALNKLGRLCKGESVLIHAAAGGVGMAAIQIAQTIGAEIFVTAGSPEKRAFLHSLGIEYVMDSRSLAFADEVMQYTNGKGIDVVLNSLGGEFIPKSLSILAPYGRFLELGKQNIDENSQVGLRLSEKSLSFFTIDLEPNIPNFSSIFLEVVQHFKNGNFSPLPHQVFPISEVAIAFEYMSQAKHIGKLVVSLQDKEALKKIASEVFNGVRSDHIFPKISQPADSGLYEQAIATTNILHKDHKLGLLPAEGIDVFRRLLCNTLPQVIVSTRDLHSRIEQNQVSTLLSFLEESSKEDLPKQVHQRPSITQAYIVPRNKLEQIIAGIWEDVLGFEQVGIHDDFFMLGGDSLVAVRVMAQIKNIFQVELPSATLLQKPTIAQLSQLLKASNHSTINRHLQKLGFRQDQIKASDSFSKMSNAINSVLIPIQLKGEQVPLFCVHPVGGNVLCYAALSQQLGQEHPIYGLQSLGLIEQQLTLNTIEAMASHYLEEILTVQPQGPYHLIGWSMGGIISYEIAQQLIHRGETVALLVLIDSHIPTAEDIPGKDQLLVEFIKDLAGQSRQSLHSVLESLEGKLVSLEQVFKLTQHHQLFPSELSLEQLQRLWRVFQVNMLALTQYHPQPYNGAVLSLVASESVAQASHTVSNGGDRVIWDTLIKGELSVHIINGDHFTLMREPNQVAEIAYYLGCYL
>emb|ADA69242.1 BGC0001071, ---, MatE efflux transporter
MEQITSTEFKSDFLTEARVSLGLAVPLAVAQLAEFTIPVINSVMMGLLGTQNLAAGALGVVIFLTLASICIGILRAAGALAAEAFGANNLDRVSRINCQGLWLAVALSLPAMLLLWNCDSILPLLGQEESNILLTKSYLHVVVWGLPAMLGFLYLKQIAAAINFPQFGMVIIVVSLLLNIPVNYVLMFGFLGFPALGLAGISWGTMLVYWVSFLASVMLIYFHPNSRDYKLFRYLDEFDREIFGKIFQIGWPTGIQLAIEMGLFTITAMLMGRLGTSSLAAHEIALQASSIFSAITMAISYAVTARVGQMMGEKNPKGVIRATFVNLSLSVLLAFVVAIGFELFSQPIATLYLDINNPDNAVAITQAINFLKLVAVYQVFSSIQGIAVGALLGLQDTRVPMIINTLSFWGVGLGGGYLMGIILGWGGTGLWYGLIMAPAISSLILVGRFYLRAKKFEGDLTGVPDQTPVSTLST
>emb|ADA69243.1 BGC0001071, ---, O-methyltrasferase
MGDSVSKSDIEENGATISSPIPEKVAEMYNAPGGQGGHLIFDGQFHWGYWDEKNPDASLAEAADRLTQIMIDKSEISQGERFCDLGCGVGVPAMRIAKAKECFVDAITISKYQYDKAKQLAEEAGMSDRVRFIQGNALEMPCEDATYDGGWFFETIFHMGHREALREAYRILKPGATLLIADLPTRSNITEEFKTFAKEKIHSVFIPKEDYPGLLDEAGFDLIEIDDVTEFVIPPLVPKVKVAFKQYETEILQYVESQAIGRWVGMFEDMCENLGYMLVKAKRRA
>emb|ADA71314.1 BGC0001071, ---, Acyl carrier protein
MTTEITRDSIFNIIVQHTCEVIPELESHSIVETDRLADLGANSMDRADIVMMTLESLSLQIPLIELAKAKSIGEFTNLLYEKHQFT
>emb|ADA69244.1 BGC0001071, ---, Beta-ketoacyl synthase
MRNISLPKILITGVGVTTAIAQGKVNFLEAILAGKSAFAELNRPGRKIVDANLRLLGCEIDNLIIPDGIAERDLRTASWSAQVAVSTLDEAWRDARLDDVDPCRIGLIVGGSNFQQRELVLIQEKYADRTHFLRPSYGTTFLDSDICGLCTQYFPVKGFAHTIGGASASGQLAIIEASEAVASGRVDVCIAMGALMDLSHWECRGLRAMGAMGSNRYANEPSLASRPFDRDRDGFIFGESCGVVVIEKEDTAIRSGVSPYAKVLGWATRMDGNRNPNPSKEGELSVILESLARSGLSPPAIDYINPHGSGSIAGDETEISAIREAGLSHAYINTTKSLIGHGLSAAGAVEVVTTVLQMRAGMLHPSRNLESPIDSTFNWVREKSVTHQIEYAIALSMGFGGINTALCLGRC
>emb|ADA69245.1 BGC0001071, ---, Hydroxymethylglutaryl-CoA synthase
MISVGIESMNAFGGSVVLDVMDLARHRQLDMRRFENLLMKEKAVALPFEDPITFGVNAAKPLIDSLSEEEKGQIELLITCSESGIDFGKSISAYIHQYLGLNRCCRLFELKQACYAATAGLQMALNFILSQTSPGAKALVVATDISRFVVTPGGEALTNDWSYFEPSSGAGAVAILVSDDPKVFQVDVGANGYYGYEVMDTCRPVPDSESGDADLSLMSYLDCCEKAFIEYQKRVSGVDYQDTFGYLTFHTPFGGMVKGAHRMMMRKFTKVKLNDIELDFNQRVALGLRYCQRVGNIMGGTVMLSLSSTIDNGDFTTPKRLGCFSYGSGCCSEFYSGVVTANGQQWQRQFEIAAMLDRRYQISIEEYEDLFQGNRSVRFGTRNVTLDPTMLTGMRSAWKDKPLLTLREIREFHREYEWVS
>emb|ADA69246.1 BGC0001071, ---, Enoyl-CoA hydratase
MGELTYQTINVRFQGSICRIQLCQSDSENAITNRLVTELTDVLAICENRTREKSQAVCVVVIEGLPDVFCTGADFRKIAEQNDAAGRVNAERLYHLWMQLAIASFVTIAHVRGRVRAGGVGFVAACDIVLADESATFALSELMFGLFPACVLPFLIRKVGVQKSHYMTLTTMPISVQDASASGLVDAYSEDSESLLRKHLIRLSRLSNSAVSEYKKYMHQLNDMLMRSQSLAVSTNEQLFSSQENLDKIRRYVNEGKFPWEP
>emb|ADA69247.1 BGC0001071, ---, Acyl transferase
MITYLFPGQGSQTRGMGKQLFAIFPEETEIASDILGYSIVTLCTEDPNNQLDRTQFTQPALFVVNALSYKLRLAESGKLPNFLAGHSLGEYNALHSSGAFSFEDGIRLVAKRGELMSRTPNGAMAAVIGPAAADIRTMLDSHGLSAVYIANYNSPHQTIVSGAKADIEKSKQVLVDEGAVYVSLNTSGAFHSPYMVSAREEFARYLENFSFSKLTIPVVCNVNARPYRQEEIASQLAEQITSPVRWSESIGYLLSQDEMQFEELGVGRILTKLIPSIRREYQAQPDNTPKNSNIQRDRQVDPSLASQFSMKSDRTDIERSSQFNTQLTVDKEKLAAEARKKVERWNRLYPVGTKVRIPGYDMELTTCTPAVILFRHRAAVYMQNYNGYFCFGRNIITRRAMIVAQKGDCLHQRQNRHGYCLTQTDRVKSRSVSKPSTYHSII
>emb|ADA69248.1 BGC0001071, ---, Cytochrome P450 monooxygenase
MKYNLSDSLENPSSLKSGDPMQLPPVLKGGWPIIGHLPEFMHDKGALFYKGYQELGNVFTVNIPKPIVVVTGSEYHQWFYNETDKSLNIAKGYEILKYTIGEVFLTASKEQYKKQRIFLPIIFGRERNLGYLNAMNYEVDVWLDRLGESGEMDIMDEMRLVTRSIAGHAFAGANFRDELGSEFWEAYSDIAKSVSIILPPDWPLPRYKRRDRARAKIRSILGRLCQQRRQAPEAYDDVISLLLNTPLDDGTYLDDQKAADLWLGLIFAGNDTTARQAAWCVLLTLQHPNILARLQTEVEVLNDSIDAMSFRSLPLTFQVIDETVRLKPSADMLLRVTEQEVQVGDYQIPAGWRVVIAAGSSHYLESKFSNPPLFDPDRFSKERSEGKDQYAIMGFGGGGRKCPGMNFAKSEMAIILAKLLRNYDLTLLTPNPKTISVLGGAPRPSPTRISYQRKRSPVHPMQLN
>emb|ADA69249.1 BGC0001071, ---, Asparagine synthase
MCGIVAFLSKQEPISQEALKRATQSLHHRGPDGQNYWISPNQRVGLGHARLSIIDLTTGEQPIANEEENLHIVVNGEFYDFEQIQADLKQWGYKLRTRSDSEIALHLYDEFGTQCLQRLRGEFAFVLWDERNQVLFAARDRFGIKPLYYTVNGGTLYLASEVKALFAAGVPARWNPESFFQYNSAVLEADRTLFQDIYEVPPGHFLLASDSGWQLMRYWDFNYPRMNEPLTQYSEGEYIEKLRHTLDEAIRLRLQADVPVGCYLSGGLDSSTVLGMAARHTSHPIQAFTIAFDRPLDDEQAFARETVEHVGANLHILPVNQSDLVSHFADAVYYGERLTNSISTAGKYLLSKATRDMGYKVVLTGEGSDEIFGGYVAMREDMLLYNTEGQDEQIVQQLLAQLQLNNPVSALLLETDASEMPLNSVQQTLGFVPTWLKNVSADLMKAGIMKLCPFYTPAFAAFVAERDAFRIFLNRLDVQGQLTGREPVNQSLYLWSKTVLPNYVLRMLGDGVEMAHSIEGRLPFLDHHVVELVRDFPVSLKIRGTTEKYVLREAARPFLTDTIYHRKKHSYSPPPSALQSNQPLQELLQDTLRGEVMKSLPFYDQKAVIALLDRLPQMDDSKRNQLTFTLTGMVSACILQERFKLTG
