# Supplementary material for: Assessing in silico the recruitment and functional spectrum of bacterial enzymes from secondary metabolism
Source: BMC Evol Biol. 2017 Jan 26;17:36. doi: 10.1186/s12862-017-0886-2 (PMC5270213; doi:10.1186/s12862-017-0886-2)
Supplement: Additional file 5: — 1005 multiple Fasta files (one per BGC that comprises enzymes) containing the sequences of the data set enzymes SM*. The BGC are named according to MIBiG nomenclature. (ZIP 6333 kb) [file 12862_2017_886_MOESM5_ESM.zip › BGC1073.fa]

>emb|AFJ52719.1 BGC0001073, ---, Response regulator
MRRVPVHLSSTDVISRAGVVSQLRPRPEVLLVDDAEADRAEVAVVVTDAIDEPALRALRARRSRGTSALVLVVTHVDDAGLVAAVENGVAGIVRRSEASADRLVAVIRAAAAGEGAVPPDLLGRLLQQVGALQREVLGPRGLTFSGLADREVEVLRLVADGFDTAEIAAKLSYSQRTIKNILHDVTNRLHLRNRCHAVAYALRNGLI
>emb|AFJ52718.1 BGC0001073, ---, Uncharacterized protein
MTTDANLDTGLVEVSPGGEASCRLEVRNTGPIVESYVIEVLGDVAGWAQAEPPTLAVYPGSAESVTIRFRPPRSAQVVAGERPFAVRVTPAENPGEEAVPEGAVRVLPFAEIVPELLPRTSRGRWGGRHELSVANLGNVPVGLALTGGDPDNRLRVAVSPPSLGVAPGEAAFVRVRVRSRRLLWRGHPVTLPFQVAVASEETPPALVDGATVQEPLLPQGLGRVVAALVVLALLGAGLWYALLRPSVRSLAEEVAQEQVAPVAQQASAADDKAQEAIDRTAPSAPARPSGPTPGNPPVPPPAPTRPPSPSPRPTPPAAAPALPPGAQSANHRLTVTAGTGATRTDQYTVPSGRVFVLTDIFLQNPQGDEGRLELVVDGATLLTQALNNFRDLDYHMVSPIEVRAGRVITLRAACRKAGTTLDGAGGGGGQCRDHALLNGYTRTASTPAA
>emb|AFJ52659.1 BGC0001073, ---, 2,3-rRing cyclase
MRIIDLSSPIDAAAYEPDPVGHEVLSPRQGALHMSAEMREHFGIDFDPDVLPDGEFLSLDRLSLTSHTGTHVDAPSHYGSRAAYGTPRHIDAMPLDWFHRPGLLLDIARDEPGVVGAADLEKEFARIGRVPQPRDIVLLRTGSSAWAGTPRYFTDFVGLDGSAVNLLLDAGVRVIGTDAFSLDAPFTNILDRWRSTGDRSVLWPAHFAGREREYCQVERLANLEALPPYGFRVVCFPVKVAGAGAGWTRAVALLDEATPPATGERSPR
>emb|AFJ52660.1 BGC0001073, ---, Nonribosomal peptide synthetase
MTARSELVTSILRTATTDPDSVALVWRDQEIGYGALVELAARARDRVTALDLDDDEPVGVLADKSPEAVALVLGVLQAGRPFLLPASNLPSATLRELFGQAGCRHVLSPRDTLRLPGVVAGRVPEGTSFMLTTSGSTGLPKVVPLGADAIDRFVAWASGRFGIGPGVRVLNYAPLNFDLCLLDVWTTLGRGGTVVLVDPDQALQAGALAALVARERVSVVQAVPMLFGLLAGPEADAGRTGDAGSRADARLGGDAGSGGGRGQEPAPRVFPDVAHLVFTGDAMPNRLLRRLPAAFPSARLYNLYGCTETNDSFLCEVDRDGPFEGPVPLGEPLPGVDAAVVAPDGAIVDGAGSGELWVRTPFQSVGYLGAAAGSGRFGPDPSGRPGPAWYRSGDLVRRDADGRLFLIGRDDHRVKVRGVGVDLGEVEQALLGHPEAADAVVLAVPDALVGSRLHAVVRRAAGSTLNSLTLRQHCAGVLPRGAIPETVRVVDAPFPRTSTGKVDRLAVRQAHLTSSFPEGV
>emb|AFJ52661.1 BGC0001073, ---, Peptidyl carrier protein
MQHASVIAQFVVEEFLPDVAPADVDVDLDLVDNGVIDSLGLLKVIAWLEDRFGIAADDVELSPEHFRSIRSIDAFVVGATTPPVEAK
>emb|AFJ52662.1 BGC0001073, ---, Anthranilate phosphoribosyltransferase
MHRVIAALLAPRQPVDLPSWRSFWDGLHAGEVRRGEAVALLTSLATCPPDVGSVEALLASLDERRPAPPAPYGGSVNIVGTGGGPRTFNISTAAAFVAAATGLRVVKTGARAYSGGRGSFDLLEQLGIPLTSSYAETGQALDRFGLAFAGYFVYPAEVSLLARAIFPMQMREIGRFVNTLGPVLAAAPVTAQLTGVSDHGLLPTLRRLAAARGGPRVWFCTNGLGADELTGFADDVLHPDGGPPVPLADVGLAGGPGTLADLRPASPGADLVADFLDVLAGRRGAVATRAVCLNAAALRVAVEPTTTWADALARAEAAVRTGAARDLAVRMRVAAPRPAVRAGG
>emb|AFJ52663.1 BGC0001073, ---, Tryptophan synthase, EC:4.2.1.20
MAEFFADRPGGRPGLAVFLTGGDPPPDRLADLVTLLDERGVDCLELAVPFPDSVTDGPVLRRSARRALRRGTGLADVLAFVARVRPRLRRLRIALLADWSHSVRPVGDAEFVRRVAGSGADAVLVHALPPRLRERHLALAADADLPVVTTCYATSPPPVRAAAARDATAYVYLVAAYGRSGTAPAGGYAGLRAAVGDVRAAGRAPVAVGFGVRTRADLLQIGATGADAAVVGTAAVSAVERAERTGRDVLAGFDTFLRSMAIVDQPSEEGTHR
>emb|AFJ52664.1 BGC0001073, ---, L-ectoine synthase
MIIRELDEVTTVEWGNGLSRRFLLESDGMGYSVTDTTVRAGTMARLEYRRHLEACYCIEGEGSVIDQAGNTYPLRPGVLYALDKHDPHCLVASPHSDLRLVCVFSPALRGDEQHRIDPEGFSQY
>emb|AFJ52665.1 BGC0001073, ---, Acyl-CoA dehydrogenase
MISWTADQDALRNGLAPWLHVLNAEHVELDARAEFPREKWEAIRRTGLLGLPLGERWGGLGQDLLTTMYVLEGLGEGCRDGGLNFSVTTHLVSTGVAVQRFGSAALKDRYLPGVASGALIGAHAISEPESGSDALAMRTRAVRDGDHFVLTGQKAFVSNGPVADLVVVYARTGARGGPLGITAFLVERDTPGLVVGPSTAKMGLRTSPFGELFLDDCRVPAANVVGSVGGGFLVLDHVMKWEILCGFAINAGEMRHRVERCREYARSRSQFGSPIGKFQAVAHRIVDMEIGVRTARAALYGAAERMVAGANVTMDIAVAKVVASEANVASALAAVQIFGGNGYTAEYGVEKELRNAVAGTIYSGTSEVQRNRIAAMMGL
>emb|AFJ52666.1 BGC0001073, trpF, N-(5'-phosphoribosyl)anthranilate isomerase, EC:5.3.1.24
MALVKICGVESARDVDLLRDCGVDLVGVWCGVAGGPRDLPVGRAAALVARAAAAPGCRPVLVTTLADERRLRDVVARTGARWVQLHGWQPPALVRRLKAEPGLTVVKVLHVREGSCPEQRLVPAYERAGTDLFLLDALAPDGRVGSTGSPVGVAAALAVADRCTRPFLLAGGISAANRAAHDAVVAHPLYRGVDVDGAARDDRGRLDARRVGELLRAWRPGPARPAAAPAR
>emb|AFJ52667.1 BGC0001073, ---, Indoleglycerol phosphate synthase
MATDFLDALLRARRPVVMELKRRDGAGRDLFAGRPLARLVAAYERADAPCLSVVTGHWFGGTVDMLREVRSLTGLPLLQKDFVTRRRDLDRAVELGASAVLLTARLLARASLDVLVAGAVERGLTPFVEVATRAEVRAVPRAGECVVAVTNGDIASRERAPADLGRSAELLGDVVATGTPCPVSASGISGPADAARLLRGGYRGLLIGSELLRAGDGLPSWLAELDRLRQAA
>emb|AFJ52668.1 BGC0001073, ---, Transcriptional activator
MQINLLGPLSVSVDGTDATPTAPKTRRVLALLAIHANRVVPNQLLIEELWENQPPPSVTTTLQTYVYQLRKHLNTNPAAVAAPPRGGRPPGEVLRTYAGGYMLCLRPEALDSLRFEQLAQRGRAELDRGETGAASRTLREALALWQGPALVDINPGPLLQVEALRLDEIFKSALELRIDADLRLGRHHELLGELIGLAARQPTHEGFQSKLMLALYRAGRRSEALDAYQRARETLVDELGVDPCDDLQRLHRAILAGDPALNVPGGVSALRPAQRQDTGHRIAREVHWAQARSA
>emb|AFJ52669.1 BGC0001073, ---, Glucose-1-phosphate thymidylyltransferase, EC:2.7.7.24
MPNGQALRGILLAGGTGTRMWPITRGVSKQLIPIFDKPMVYYPLSTLVMAGVREVLVITTPEDRAQFQRLLGDGGQFGLRLEYAVQESPAGIAQSFLIGERFIGDGPVALILGDNIFYGPGLGRQLARAQPADGARIFAYPVADPQAYGVVEFDDSGRVLSIEEKPARPRSRYVVPGLYFYDNKVVGIAQELKPSDRGELEITAVNEAYRRMDELSVTVLARGTAWLDTGTFESMVQAAEFVRVMEARQGLKVGCLEEIVWRAGLIDDDALRQLAEPLLKSGYGRYLLQLLDGLPGPV
>emb|AFJ52670.1 BGC0001073, ---, dTDP-glucose 4,6-dehydratase, EC:4.2.1.46
MLVTGGAGFIGANFVHRALAARPGLRLTVLDALTYAGNRDSLAGVADRITLVHGDVCDGDLVDALVRDCDTVVHFAAESHVDNSLQDPTPFLRTNVEGTFVLLEAVRRHDRRLHHVSTDEVFGSLPLRGDEAFTEQTPYDPSSPYSATKAASDLLVRAWARSYGVRATLSNCANNYGPYQNVEKFLPRQITNVLRGQRPKLYGTGENVREWTHVDDHNDAVLLILDAGRLGETYLIGSGAQWSNRALLELTLTLLGRPADDFDHVPDRPAHDLRYACDSGKIRRELGWRPRWADVPDGLAATVDWYRRNEWWWGPQKAETEARYAAIGR
>emb|AFJ52671.1 BGC0001073, ---, Ketoreductase
MTDSSATTEHADPPRGVVVTGGGTGIGRATAHAFADRGDRVLVVGRTESTLAETAKDRDGITYLAVDVTDPAAPDAIVEAALRDLGRVDVLVNNAATAGFDAMGHLDPATVRAEVATNLLAPILLTQRAVEPLAATGGTVVNISSAGSLGLRAMPGSSVYAATKVGLDALTRTWAVELAPRGVRVVGIAPGLIDTEVAVRAGMSRQAYDEFLASMLPRIPSGRVGVAEDIAWWVVALTEHGGRYANGMVLAVDGALSVT
>emb|AFJ52672.1 BGC0001073, ---, Aromatase
MSQPPPEHTEHREIVAAPARAVYDLVVDVSRWPLVFPPTVHVEHVERGQSSEVIRIWATANDTVKGWTSRRDLDPQARRVSFRQEVSAPPVATMSGEWIIEPAGDGRCLVRLTHDFRAVGDDPAATAWIHQAVDRNSRSELAALRAAVESPAEGDGRFLAFDDVVHVDGDPADVYDFLNEAGQWDRRLPHVARVELTEDTPGLQVLEMDTRTPDGSTHTTRSVRVCFPHRRIVYKQLRTPALMSVHTGQWMVEPYGDATIVTSTHRVVLIPDAVPEVLGPDASLGDARKYVRTALGRNSTATMHAAKEYAERRRLAVRP
>emb|AFJ52673.1 BGC0001073, ---, C-9 ketoreductase
MPGQSGPVALVTGATSGIGLAVTTALAERGHRVWICARDAAAVERTAETLRDKGLQVRGGACDVRSGAEVDALVRAAVDAWGPIGVLVNNAGRSGGGATAKITDELWDDVIETNLNSVFRVTRAVLTTGGMLEAGWGRVVNIASTGGKQGVIYGAPYSASKHGVVGLTKALGLELAKTGITVNAVCPGYVETPMAQRVRDGYADFWNTTTDDVLQRFEAKIPLGRYSTPEEVAGLVGYLVTDTAASITAQALNVCGGLGNY
>emb|AFJ52717.1 BGC0001073, ---, Monooxygenase
MRPATSTVDTTTAASAARHRSDVGSVLDMRAGGLDPAERDAVVFVNRFTVHASAEDFERTFSETSEFMASQPGFVAHTLVRHLEKPGAYVNLAYWRDEESFRRALAQPGFAPHAAALRALATSDPNLYRPALHRDAAPAAGGTGPGPGRDTR
>emb|AFJ52674.1 BGC0001073, ---, Ketoacyl synthase alpha-subunit
MTRRAVITGIGVLAPSANGKKSFWDLLASGRTATRRISFFDPAPFRSQVAAECDFDPLRDGLSHQQARRMDRAAQFAVVGAREGLADSGLDLDATDPTRRGVVIGSAVGCTMSLEREYVVVSDGGARWLVDQGHAVPHLFDYLVPSSIAREVAWEVGAEGPVSLVSTGCTSGLDAVGRAAELVVEGAADVMVCGATDAPISPITMACFDAIKATTPRNDDPATASRPFDRTRNGFVLGEGCAVFVLEELEHARRRGARLYAEVAGFASRANAYHMTGLRPDGVEMAEAIRAALARARTAPDEVDYVNAHGSGTKQNDRHETAAVKRSLGAHAYATPVSSIKSMIGHSLGAIGSLEIAACVLAMENNVVPPTANLHEPDPECDLDYVPLRAREHRVDTVLSVGSGFGGFQTAMVLRRPERSAA
>emb|AFJ52675.1 BGC0001073, ---, Chain length factor
MTAALVTGLGVISPAGLDTETHWANTLAGRCAIGPLTRFDASGYASTLAGEVPEFDPREHLPGRLVPQTDHMTRLALLVADAALADTDVDVAALGEFGVGVVTASSAGGFEFGHRELEKLWSRGPEHVSAYQSFAWFYAVNTGQISIRHGMRGPSGVLVTEQAGGLDALGQARRHVRGELPMMVTGGVDGWLCPWGWVAHQASGCLSRSTDPGRAYLPFSADAAGYVPGEGGALFVVESAESARARGARPRYGVVAGYAATFDPPPGSGREPSLRRAIEAALADARVAPADVDVVFADAVGLPELDAAEARALAAVFGPYGVPVTVPKTMTGRLGAGGAALDVANALLSIRDGVLPPTVNVTGPAPGHELDLVTTAREARVRTALVVARGHGGFNSALVVTA
>emb|AFJ52676.1 BGC0001073, ---, Acyl carrier protein
MATLDLPVLRDILRECAGEDDAADLGGDILDVPFSDLGYDSLALLETASVIQRRFGARLADDAVTQAQTPRALLDLTNRAIAGDG
>emb|AFJ52677.1 BGC0001073, ---, Cyclase
MSRNIDAVRRMVVAYNTGQTDDVAEYIHPDYLNPASLEHMDLRGPAAFAMAVKWLRMTFSEEAHLEEVRYEEKGDWVRAYLVLYGRHVGNLVGMEATGRRFSGEQIHLIKLVDGKIRDHRDWPDYQGTYRQLGDPWPTAEGWRH
>emb|AFJ52679.1 BGC0001073, ---, Monooxygenase
MADSNRTILVTGATGTQGGATVRALLARGRPVRALVRDPGTDAARALAAAGVSLVTGDLNDQASLRAAMADVHGVFSVQTFMTPGGLGAELRQGRAVADAAAATGVRHVVYSSVGGADRASGVPHFETKWTIERHLRSLGVPTTVLRPTFFMDNFAAWGPQAVDGTLVVRLPLKPQTRVQLIAAEDIGVFAATAFDDPDTYVGAALELAGDELTGPELAARFGELAGMPARFEERSLDEAAADPWIPYSHEIAVMFEWFQTDGYAADIAALRARHPGLRTFADWLRAIGWRVPAPAAG
>emb|AFJ52678.1 BGC0001073, ---, Transcriptional regulator
MSPDDRGRGVADPARSLALLWGPRGPDARSRSNLGVEKIVLAAVDMVDADGLAELSMRRLAQALGVGVMSLYTYVPGKAELIELMIDTVYGETVGPDPLPAGWRVALERVARTNWELYRRHPWVLRIPVGRPPLGPHAMAKYEYELRAVEGLGLTEVEMDSTVRLVTDYAEGVARRAVEASVLERESGMTDEQWWRVCGPLLGAFVDGARFPVATRVGSAAGAAHGGSYSPEHAFEFGLQRLLDGIEVFIAARTAQAGVTPG
>emb|AFJ52716.1 BGC0001073, ---, ABC transporter
MTAGNYAIVAEGLRKRYGDRYALDGFDLRVRPGTVCGLLGPNGAGKTTSVRILSTLLRFDEGRAEVAGFDVARQADQVRYRIGLVGQNAAVDEVLSGYQNLVIFGRLFHLGAKRAQQRANELLERFGLADAGSKPVKAYSGGMRRRLDLAAGMILTPSVLFLDEPTTGLDPRSRNEVWESVRELVRSGTTVLLTTQYLDEADQLADQISVIDTGKVIAEGTPDELKAQLGGDRIDLVVHNAADLASAAAQLRQVAGTEPEVDPDRRFLSAQVGHRAAALTEVLRGLDAAGVTVEDVALRRPTLDEVFLHLTGRRPQTAEEAEAAEKEKKAKKGKGRKGKGDESKSGSPRSENVEEVPA
>emb|AFJ52715.1 BGC0001073, ---, Transport permease protein
MTSATLPGAASPDVVHGRPSLLGDSVTLTQRSLAHWRRNPGPLIASLGFNIVMVLMFAYLFGGALQVPGGGSYREFLMPGMFAMTMVFGISLTTLAVSADMDRGVTDRLRSMPVSPLAPLIGRAVADMFFAVVTLAVMLLAGLAVGWRAHGGVGDTLAAFGLILLLRFALVWVGIFLGLVMKGQEAVAGVQTLEFPLGFLSNAFVSPATMPGWLGAIAEWNPLSATVGAIRELFGNPGWGGESWVVQNYPMMAVIWPIVLVAIFLPLSLSKYRSLSS
>emb|AFJ52680.1 BGC0001073, ---, Carboxylesterase
MRRKRAVPAIAALAVAAAVGLAPAEGPVRAAGRADPAAGGAAATARGLPALPPKCRKLTFPVALTEGGPVDQRIAGTLCLPRRGAARTVQVLIPGGTYGQAYWFLRGDPRRPSYVETMTRAGYAVLAIDRLGAGHSSAPPFDRYAPDTQQAVMTQLVRAVRAGGAGGRSFDRIVLVGHSFGATLARTIGIHRPHDVDGLILTAEASARVEIPWNDVIHAAGQDPKFASRGLDPAYYTTRPGLRGVWFYDRSNAHPAVIALDELTKQPDVYTEEFPLPEENVAIRVPVLIVVGQHDRLVCGAEGSDCSSSRALLAQEKRWYPNAPLRVEVVGRTGHALNLHRSAPAWMSVARDWVDRNVGAGRR
>emb|AFJ52714.1 BGC0001073, ---, Efflux protein
MSASLTAAPPARSTPARYGIALAVVVAGQTMILIDEMIVNIALPGMSAELALDPVALSWVINAYLLTFGGLLLLGGRAGDILGRRKVFLAGVALFSVACLARGLATEPWMLITARAVQGVGAALTAPCVLALIVSMFAEGPLRRRAIAVYTAVGGLGAALGLLLAGTLTSASSWRWVLMLNVPIGALVLLCAPFVVRETEPNPGRFDVAGALTSALGVGALVWALSAAGSEGWGSPTVQGLIAAGVVLLLAFVAIERRARQPIVVPRLFADRNRVCAYLAVLLVQGSQIGQLFFLTQFFQQGLGFSPLVAALAFLPVTVTLLALAGAVVKLQPKVGARPLVVLGAAMLVASNLLLSRLDLDTTYATDVLPALLLLGAGIALGTIPATVLGTSGVDDDETGSASSMISATTTLGASLALAVLVTVMTAASTRAAGSVPADLPQEAIGGYVFLRGMSASFVAGGAFALATLVVALFIRRSTNTRPTPVGPDRP
>emb|AFJ52713.1 BGC0001073, ---, Transporter
MSSGALMRFGAVALMWGSTYFWIKMALGGMNPTQFSLIRVAVGAAAMLAIVALTASALPRRPQVWLRLLLISFLVNALPVLLVQLVPDATGEDVGVVSVFNASVPLWALLLAPLLRQRVGGGRLAAGVLVGFVGVLLMFPPWEEIGRWFTWSSLINFVAAVAYGYALFYMVRVMRDEGMRPLVLSASQALFGVGWAALTLTWQDWGPAPTWSTEVLIALAVLGILNTAVVFTFFVRMVRDEGPVLSSTVLYLVPVVLLLGSVWLEDTPVTGLQVAGMVVAVLGVLLARWPGGSPATVDPAVASAGLTPASGDAVASAAAGEPRRRAA
>emb|AFJ52681.1 BGC0001073, ---, Cylase
MTVQIDNAADRTAFARVYAEVQQFYARHMYLLDSGAGREWAETFTSDGVFAPPSAPRPIAGRAALAAGVEQAHAELREKGEQHRHLLLSVDVRPQMDGSLAVRSYAQIIATPRGGEPRVHLMCVTHDVLVRDADGRLLVRHRRVTRDDRP
>emb|AFJ52682.1 BGC0001073, ---, 3,5-epimerase
MSTVSSAPAQTGVELPGVWNAPLTPHPDVRGHFVEVFRDSTLAEETGAGFRAVQASLSVSRRGVIRGVHYFPDGPGQVKVVSCAHGEVLDVLVDLRVGSPTFGRWSGTRLSQDEPRAVRIPRGVGHSFVALTDRAVVLYLCDEEYVPGRELTVHPFDADLDLPWPTGLATIVSDRDLAAPSLRELRERGLLPTY
>emb|AFJ52683.1 BGC0001073, ---, Glycosyl transferase associated protein
MLLAEQVREPEAERGLTRRLQLTEGLLWLRAAQGDPYAALLCGVPGGEPERLRGRGPLWRAATGDWVVTDHATAARALAGDGVEPVTPFGLPADPPGGIDAAAGVPGELPARCDLAAVARRGAARALAGGDAATVELLADAEPALDALLRPQDPERTRRAVAAGAALSGRAARPLLAATGVRLAATLAVNAVAALLAADAWGRLAAEPGLAPRAVAETLRHAPPLRLLPLTVTGAPGWGDGQLAAGDRVVLLLGVANRDPAAFADPDRFDPDRPAGPVLVPGGPLAGAVDFARGYAEALLARLAAAAPRLRADAPPVRPGRAPVTAAAARFDVRAD
>emb|AFJ52684.1 BGC0001073, ---, Glycosyl transferase
MRVLFVSMPHPTHWFPMVSLAWALRAAGHEVRVASQPDLTDAITGAGMTAVPVGAPEWYASDPWAPELLGELMGAGGSEHVQNFDWAREDPARWDWAGLLELEKVMVPTLFASFNSGSMMDDLVAFARSWRPDLVVWEPLTMAGGVAATVTGAAHARLLYGPDITMRARREFLRLAERRDPADREDPTAEWLSDTLARYGARYDETVRTGHATIDTTPPSTRLDLGLPTIGMRNVPYNGRAVVPDWLRTPPEGRRRICLTLGVSDELDRSAASLGELLAGMADLDVEIVATLNEAQRREVPDVPANTRVVSFVPLHDLMPTCAAIVHHGGVGTRATAEVHGVPQLMIAYGWDTVEKARRTEELGAGLCLPAAEATVDAVRAAVLRLLDEPALRAGARALRDEALAQPSPAETVAALEELVARHRAPAGAGAL
>emb|AFJ52685.1 BGC0001073, ---, 2,3-hexose dehydratase
MPVPGRLLPPPPGGPAVTAPSDRGVLADRIARSAADPGDGTAGVLGWLADLAQRSFTTAERVPLEELAGWKTDPRTGDLVHDTGRFYTIHGLDVTAPDGPVPHWRQPIIDQPEVGVLGILAREFDGVLRFLLQAKAEPGNVNGLQLSPTVQATRSNYTGAHRGRAVPYLEYFQRRDRRTVIADVRQSEQGAWFRRKRNRNMVVEVREDVEVREGFRWLTLGQLHGLLAVDDVVNMDTRTVLACLPLTGAAMHEGDGPATGGTADDGFREALRRSARCADGAAHPTPELLSWLTDRRSTVELRTRRIGLAETDGWRRRDGRISHERGRFFDVVGVAVRARGREVDGWDQPMIAAVGTGIVAFLVRRVDGVLHALVHARAEPGFVDVVELAPTVQCQPDNHIDLPAAARPPYLDEVLRAAPERVRFAATLSEEGGRFFHTRNRYLVVEVGPAGVPEHPDYRWVTLRQLDGLLRHSHYLNVEARSLVACLHSLRHPNRGES
>emb|AFJ52686.1 BGC0001073, ---, Pyruvate dehydrogenase alpha-subunit
MTTTPVGVAPAPDTVDPAGPDAALIRDMVRIRCVEEELCDRYRDDQEMRTPTHFSIGQEATAVGVCAATGPDDLVFTGHRSHAPYLAKGGDLRAMVAELYGREAGCARGRGGSIHLIDRAAGFAGSAAILGEMIPVGVGAGWSAALRGRSSVALTFFGDGATEEGVFHESINFAQVHRVPVVFVCENNLYSISSPLRQRQPAGSTITDRVAAYGLWARSVDGNDVYAVRAAARAAVARCREGAGPAFLELHTYRWREHVGPGWDHDHGYRAKEEIDDWIARCPIRRATDAIRDAEPRVDDWVRQWEQRYREEARAAVRFARAAAWPSVANLLDGAYETVGR
>emb|AFJ52687.1 BGC0001073, ---, Pyruvate dehydrogenase beta-subunit
MRELTYWQAISEATMQCMADDPSVLVLGEGVDDHKGTFGTTKAAYERYGAARVVDVPNSENACAGIAIGAAANGLRPLVVHTRADFMFLALDVMVNLAAKWRYMYGDQGGVPVVTRGVVGRGWGQGATHSQSPHATFAHYAGLYVATPASPADAKGLLVTALRGDTPVVLIENRNLYPLTGPVPEEPEPVPFGVGRIARAGDDVTVVAASLMVHEAERAAEQLAARGISVEVVDVRSIRPLDERIICESVARTGRLVVADTSWARYGLAAEVAAVVAENVPETLRAPVRRVALPDSPAPVSWPLEEAFHPGADAVVEACLALVGDDRGSLPRLSSVAAEFHGPY
>emb|AFJ52712.1 BGC0001073, ---, SNF2/RAD54 family helicase
MRLGRFAVVFEPGDPPRTGTVSFYDPAGHALPEEFDELGECGELDLALPLDGPVAAWTLPVCAVPVGDAIRHLVALRDAEDVTPAAAFWSAVAVTGLHLAARGRLLPGVSPDGYDAWRVGPFDVADVERIRALAAAMPPEARAMPVDVAAEQLVLPEPEGLIRAFLDAVADTLPRIPAATWLAGDPRFTGLEPEPADDLADWAKEVSAGVDTGLRVALRLEGRGDLDTTPLTAVVRMRSLADPTLVSDAAALWEGDEHGLGEGATFEAMLAVRRAAAVWTPLGRLLDEAAPVELELLDEDLVDLLGGAEARLAAAGIDIEWPPQLSRELNARALVSSPPEPPAEVAAFFRSSVPMSLSWQLTLAGAPLTDAEMDLVAKSRPIVRLREQWVAVEPELARKSRERQLKPLKAYDALAATLIGSAEVEGERVEVVADGWLGALRERMAEPDGGPEPLEPPVALDGTLREYQLRGLRWLERMTSLGFGGCLADDMGLGKTVTVISLHLRRQADPASAGPTLVICPASVLGNWEREIRRFAPGTPVRRFHGTARSLDDLADGFVLTSYGTMRVDAGSLAAQDWAMVIADEAQYVKNRLSGTAKALREIPARARVALTGTPVENNLSELWAILDWTTPGLLDKVGTFRARWARPIEVDRDGATVERLSRLVRPFLMRRRKSDPGIAPELPPKTVTDHLVSLTGEQATLYQKVVAEVMAEIRASTTNIARRGLVLKLLVGLKQVCNHPAHYLKEPHGKLTGRSEKLQLLDDLLETILAEDGGALVFTQYVQMARLLERHLAERGVPAQLLHGGTPVPQREEMVRRFQAGDVPVFLLSLKAAGTGLNLTRADHVIHYDRWWNPAVEEQATDRAYRIGQTKPVQVHRLIAQGTLEDRIAALLESKRELADAVLTGGETALTELSDAELLRLVQLRDEG
>emb|AFJ52711.1 BGC0001073, ---, Uncharacterized protein
MDFDFEFDDDELEQDDDAELSEDDRRARSFPKFGAGKRIGKKFADTWWGNAWIDAMERIALDPEQLKKARRYAFAGQVGPITVSPGRISAGVHDGDQYTPHDTVVRIGTLSEAEWDRLLDKVAAKAGHIAALLDRDMPHDLVNTADDAGVRLLPGFGDLEPECDCPSWDHPCRHAAALAYQAAWLLDRDPFVLLLMRGRGEAELMEELRQRNARRAIAADDADALAGTPAEEAYAAPAVPLPEPPRPVTGDPMALDPLLAEHEAAGLDAEALGLLAADAATRARHLLAATADEVLAPEPDAWQDAVRLAARMPRSRAAKRLGEASGRAAELPRAIKAWEYAGAAGVDVVDAVFSPPKELVAQATDALREAGEVDGAAPEVKSWRNRWTIGRDVQVRYGRDGRWYPFRKRSGEWWPAGAPSPDPADALLDLPRD
>emb|AFJ52710.1 BGC0001073, ---, Uncharacterized protein
MASVKQVQVTFDCAEPERVARFWCEVLGHVVPPPPEGFANWDDFNRVLPPELQDSAFACVDPTGAGPRLFFQRVPEGKVGKNRLHLDVRVGAGLVGDERLAVLEAECARLVALGATRVRLLTADGYNESCLVMQDVEGNEFCLD
>emb|AFJ52688.1 BGC0001073, ---, Regulator
MANRDLPIGRRVARLRTRRQMTQQMLADRLGKSKSWVDKVERGVRTLDRYSVITEVATVLRVDPTLLLGRTTPPRTTSGATVAAGIDAVRAALARYDSHPDPYGPPTTPPNELSRRVGHAWLTYDHADYPALLRALPDLLGDTRHTHTAYRDDDTAGLLVQAYRITASVLVKLGEADLAWLAADRAIATATGNPPLSATAVVPLAQALRALGRAPLALAATLPAAHHTTTHRPPHDSPDMLPLRGALLVEAAHAAAACADADGVRELLDQAADIAAQVDDDTDPHHVGFGPATVALARITTTADLGNAHQAITRHTQVVASGQWRRLPVEHRAAFLLDIARAYLLVGDLLAAGRTLIHADRTAPAEVRLRPVARTVIADLARGGPLPADVAALATAVGLPV
>emb|AFJ52709.1 BGC0001073, ---, Uncharacterized protein
MHGPSRPDWNCLACGEPWPCPTRKRQLKELCHCNIRTLTRYMSEHLRDAHTEITGLSAAEVTERFVGWCARPLGSWATQEQPTRQAADGKGTHTHQEAADMASRDDEAKQSRGEQIQEAEREAARRRILELAEAERIPAEETTRAVPDRRWRRGQP
>emb|AFJ52708.1 BGC0001073, ---, Uncharacterized protein
MEPNPDEPPDPTEAIPSPGIGRATAEGGVYRSRRNLLTPTDIRWQRFPLTRFGRRGLDPEAVGRFLGRVEADLDALYREIVTARDEASYYRDTVAELRAERWRLRTPWTPRPRNEYRRPPMCPPYSRRQPGGHRRADDGRGDG
>emb|AFJ52689.1 BGC0001073, ---, Regulator
MPIPMSSRQIADDLTARIAAREYQPGTKLPSLRELADLYSVSVSTIQRALELTRERRLTVGRAGSGVYVVDEPPA
>emb|AFJ52690.1 BGC0001073, ---, Dehydorgenase
MGDTSAARNAWETAQPFPGSPPDNSERHAIDTPDGRYWELNGSGWDAMLGYLADPATLVRFAETRQHQIKVTIIDRAGERTFFEPRTADDQAIIDEAANSYLHDVGLPQQPTGYRWFQRLPDGLTVRDIEKAVYAAIEHLPPDHHPAEAVPAIRAALARLYHARRPSRQIEE
>emb|AFJ52691.1 BGC0001073, ---, Sugar 3-ketoreductase
MPEDVRIGLLGCSSIAARRFLPALAASPARLTAVAARDAGRAAEFAARFGGTPARDYRELLERDDVDAVYVSVHTGGHAALARAALAAGKHALVEKPLATTEADGAAVLAAARAAGRVVMENRMFVHHGQHATAAGLVADGAIGELRVLSAAMAIPPLPAGDIRHRADLGGGALLDVGYYPLHAALLHLAGPLAVVGATRQTDPRYDVEVGGAALLRDATGVAAHLTYGFTHAYRSSYELWGERGRIVLERAFTPAAGWQPVLRLERQDRVELRTLPAEDHFVGALGEFLAAVRGERDLAAHGERTLAGLALIDAIRAASARTGVSE
>emb|AFJ52692.1 BGC0001073, ---, Enoyl reductase
MGLDTERTAPPGTTSRRVVMTTLGEPEALRVRTGARPAARRGRVVVRVEAAGVSFAEVQTLRGLHPFPPKPPCVLGYDLVGRIVEVGPGVTGWRTGDRVVSMPRVGAWQEYAEVSAKSLAGVPEDLDAGEAVALVCNGVTAWQMLHRSARVRPGATVLVHGASGGVGTLLTQLAVRHGVRVIGTASPAKHDAVRALGAEPLDYRDDVVAAVRKLAPRGVDAVFDHIGGAGLNAGWSLLAPGGTLVSYDSSVAGYRPGQWFRPHLPALRKVIGWNVAGLVGAARGRRARTYYVKPGPHFRDDLASLFTLVRDGVLRPTVARRYPLDEAGRAVRELIDGGVIGKLVLVP
>emb|AFJ52693.1 BGC0001073, ---, Hydroxylase
MSLTENAERSLTDDRTLAENKERCLQMVAAWNRWELDGIIKYWAPDVVHYSEDKVVDTDEMIRRMEGGIQAFPDLHLDVKSIMAEEDRVILRITITATHKGRFGDLAPTNRKVAWHIVEELRFVDGKVVEHWDVMNYLPMLKELGKVPADV
>emb|AFJ52694.1 BGC0001073, ---, Hydroxylase
MTILVTGATGHVGRHVVTELLAGGHAVRAMTRDPQRGRFPAGVEVVRGDLTEPAGLADALRGVEKMYLFPVPDTAVEVVRAAERAGVRHAVVLSSTSADDATNFSGVYHRTVERAVEESGLDWTFVRPDEFATNLLWKWGHSVRTEGVVRGPYPQARRALIHEVDIAAVVALALTEAGHAGQVYDLTGPEALDQRTQVAQLAEATGRQIRFEEVSPAAARAELTAYMPEPVVDMVLGYLADSVDRPPVVLPTVEKLTGRPGTPFARWAADHADEFRAA
>emb|AFJ52695.1 BGC0001073, ---, Regulator
MSKERKGKIDPARSLAILWRTSEPTSRSAGPGLSVDRIVRAAVEIADAEGIDALTMRRVSEALGVGTMSVYTYVPGKAELLDVMVDTLYGEMKRPAELPGGWRERLEQIARENLELYRAHPWLLRVETSRPVLGPHLLAKYDYELGAVAGIGLDDVEMDAVLTLLLGHVRSAARAALDVIDLERRTGMTDGQWWQSHAPWLEQFMRSGSYPTASRVGTAAGEAHGAAYGPEYAFEFGLQRVLDGIAVVVAERSAGAGPDRPGPAGVDRAATGPADAG
>emb|AFJ52707.1 BGC0001073, ---, Resistance protein
MTRAAAARHRPGHAAGPPATARKGGTMDLLYVAEATATGDGREGAVRSSDGALDATLVAPPALGGAGGVGTNPEQLFAAGYAACFHAALLWIARQDRIAVTGSSVTARVGLGEGGEGLRLDVELLVDLPGLDGRQAGELVARAHRTCPYSAATRGDADVRVRLADGTVPGGLSPGGVAPDGTSPAGRTGAAG
>emb|AFJ52696.1 BGC0001073, ---, Dioxygenase
MSIDTAVKPETKDPKRVKLQEAVDKLITVGAAGAQFRVTTGGETFTVRAGVREFGRDEPVPTDGKFRIACITKVFVSTVILQLVGEGKVDLDKPVETYLPGLLPHGGQVTVRNLLQHTSGLYNHADAFQRPGDRFERDRHRHFDATSLVKIAADRPLNFTPGSTFEYSNTNYIVLGLLIKAVTGRSYAEEIRARIIEPLGLTNTVLPGDDPHIPGSHARGYMKIKGKSVDVTEMNPSEACSAGEMISTNEDLDTFLVALVTGKLLKPEQFEQMKTTVPPEWVTLPMSNGYGLGFMPLVTARGLSLWGHGGGIPGYATFIGATLDGSQRLESSITLDIDPDDFSGVFEDAVVDALNAAADCL
>emb|AFJ52697.1 BGC0001073, ---, FAD-dependent/BBE domain-containing oxidoreductase
MSEPTRIATGDPRYEDFVVRGDNARFAPRPDAFVLVRSTEEVVRAVDDAVRDGKRIAVRSGGHCYEDFVADPAVRVVIDMAAMDRVRFDEARQAFAVEPGVRLLDLYRALYLGWGVTVPGGSSELVAIGGHLLGGGYGPLSRRFGACSDHLYAVEVVVVGADGRARAVVATADPADPNHDLWWAHTGAGGGNFGVVTRYWLRSPGATGGPGDLLPRPPASVLASSTIFPREGLTREALRALVGSHGRWHERNSAPDSRYAGLFSGLVLFAVAPQDDPGIGAILFNHLDDGDDAEELLGRAVAEMTEGVDAPRYDLPFERRPWLSTMEKLARAQDGENGRHKIKSAYLRRGYTDAQIDAIHEHLWGDDHAFSTATISIQSYGCAANAIAPDATAIAQRDSVLRALYLTSWHDPATDEANLDWTRRLYRDVYAATGGVPVPDERNDGCYINFPDVDMADPAWNASGVPWQYLYFKENHPRLQQIKKRWDPLTVFSHALSVQ
>emb|AFJ52698.1 BGC0001073, ---, Methyltransferase
MDTTTYKTAVTQAFNSAAASYDRMGVEFFTPMGRRLVERVAPRPGERVLDVGCGRGACIFPAAERVGATGRVLGIDIAEAMVTEAREQARRQGLANVETRAMDGEYPELPERSFDVVTGSYSVIFFPDAPAALARYAKLLADGGRLGFTSPVFTPDTFPFLPPVFTELIPRELLRNLPPQWQPEELTRRFNSWLADPADLVRTLADAGFHTAEVVDEEVAMVAESGTAWVDWSHTQGMRLLWQHLPERESGQLRERLITALDAMRAGDGPLTIGVPVRYVTATVTR
>emb|AFJ52699.1 BGC0001073, ---, Aminotransferase
MGTGTPGDADLAATYFLDHDSPEVADFVARSAPADADPTTRAVALYYAVRDGIQYEVYSADLSRAGLRASSTLRSGTGMCIHKSILYASALRSIGIPSRLVLADVRNHLTSDRLRSLMGGDVFRHHCYTKVHLDGRWVKATPVFSRRLCRLYRITQLEFDGRTDSLYHPYDLDGRQHMEFLHTHGEFSDLPYDRIVRDLRIAHPGLFAATMRVVDGSLERDAVGAAERR
>emb|AFJ52700.1 BGC0001073, ---, Carboxylyase
MTRSVAAAAVADPALSMRGAVAALRRTDPGRYHVRGPLGPDDIAADYARRYAGVPATSRAVPEDVVRYRTGRHDIPVLLGLYGDAERVRGWLPGYPRRVDRAGVRRLLGAARPAVTGERRAERRPVDLAALPVLRTTDRDAGGYLTAGMVLADGGAALSVHRMLVLDRERLALWMVPGRTLARRYDEALRAGRRLPVSVNIGVPPAAMVASALGGRFLPAGVDKLAVAGALAGAPLTLAGAETQPVPVLAESEIVLEGYLDGSTADETLGDRVTGSLPEFLGYHGRGQAGLPVITVTGMTVRPGAAYQAVIGPGREQSVILGLAAALSVALAGRSPDWNLLHDLHLSPAGGGLLTLAASLRKTGPADDAAPARLAREVFDAHPFTKLVVFTDDDVDVRVDEDVLWALSTRANLGSDCVTFDDYPPLPMDPSQTDAWLAERGRPGRSYVDATVPYRVRGLAERAFAGPPPRPRRAARPADAPAAATTPIPTGVPTTPARGRVFDRGPA
>emb|AFJ52701.1 BGC0001073, ---, Deformylase
MRRSPLLALLLAVPLIAPPAIAEAAPAPAPVVAPAPTEGPVGTAWTVEPATGRTTVTVDDTVGASGLVALRDRLAGTGAVVRREPGRLRPLIAAGQPVYGGGPPCSLGANVRSGTTYYFLTAGHCTSTASTWTADGAGTQVLGVRVGTSFPGNDYGIVRYTTTTIPHPSAVYTYPGTLPVTGVATPAVGMAVCRSGSTTGVRCGTITALNVTVNYAEGSVSGLIRTNICGEPGDSGGPLYVAATGKIVGILSGGSGNCTTGGTTYYQPIGEILAAYGVTIP
>emb|AFJ52702.1 BGC0001073, ---, Regulator
MRTGAAAGHHGYFHEAVCYRSAEELLAVAVPFLLDGVAAGEPSVVSFGERNADLLRRALPADSGVLFLAGGDVYARPTGAIRRYREMLAGYVAGGAGQIRIIGELPAWALGVTWDWWARYESAINHAYDEFPLWSLCAYDLRTTPGAVLDDVARTHPRHLTPDGRHVPSPTYTEPMTYLRENRPVLPDPLQAAPPQVELTDPTAAQARAAVHAADRGVLPVDDVENLVVAVSETVTNALRHGRPTVRLRLWVGPDRMVATVSDGGDGPKDPFAGLIPAGDGAEGGLGLWITHQSCNHVTAHRGPGGYTLRLTVGNPHFAA
>emb|AFJ52706.1 BGC0001073, ---, Regulator
MGLDWRHGTAGMSGDAHPALPADHPCWRRDDPAAFEAAALAFLSAGLAAGEQVWYVTERDAAAVESWLRAVPGFDDALRSGAARVVPLGGTYVEDRVADVAAQVRAYAEATGAALAAGHTGLRVVAEATGLVRTPAQRRAFTRYEHLIDRYMRTHPFSAMCVYDPAVLGEQAVAELACLHPGGNAEGVLFRLYAADRGRAGLAGELDQSTHDLFALALDRADPRPVDGRLVIEASHLRFVDHRSLLLLRDHARRQGAVAVLRAAGPGVARLVALLDLPDLRVEVVG
>emb|AFJ52703.1 BGC0001073, ---, Reductase
MISIGVVVGSTRPGRKAEAVARWVRDIAAQRGDAKVELLDLADHPLPRLNLPLPPAMAPSDDPAVREWAARVASFDAYIFVTPEYNHSVPGVLKDAIDFLYHEWTNKAAGLVSYGVHGGTRAAEHLRLVLAQVEVASVRSQVSLSLLTDFVNFAEFRPVPAQARLVDDMLNQVIAWGGALGALRRR
>emb|AFJ52704.1 BGC0001073, ---, AHBA kinase
MPGHSDVGVLGVDIGGTKVALRAEPVDGAVEAGATTDGAVEAGTTTDGPVEAGTTAGRAPEDGATAGGAARNGATGQAYERVLTWPGGGVEADVAALADAVDALRAGSGLRFAAVGVAMPGTTDPTGRVSVWPGRPSWAGLPFDATLRRLFPDSRTAWADDGDLAALAEARHAGADDVVYLGVGTGVGGGVVLGGRPLPGPGRGSPEVGHLVIDLDGPRCDCGRHGCLQALASGPATLRRASAARGAEVGFAELRDGLASDQPWAHEAVRPAGTALAAAVVSLGELVDPAVAVLGGGFAAGLPGFVDLVAREAARLARPGRPAPAVRAAALGGLSSLYGAVALARNLAGADG
>emb|AFJ52705.1 BGC0001073, ---, Membrane protein
MRIPLITLTVILAAVFLSVGLSKLLGQQRTREQMDHIGVSVGLTKILGVLDLAGVVGLIVGLFWPPAGIAAAVGIVLEMIGAVIYHLRARDPLPVSLMPLLFAVAAGAVAVLHVLAG
