# Supplementary material for: Assessing in silico the recruitment and functional spectrum of bacterial enzymes from secondary metabolism
Source: BMC Evol Biol. 2017 Jan 26;17:36. doi: 10.1186/s12862-017-0886-2 (PMC5270213; doi:10.1186/s12862-017-0886-2)
Supplement: Additional file 5: — 1005 multiple Fasta files (one per BGC that comprises enzymes) containing the sequences of the data set enzymes SM*. The BGC are named according to MIBiG nomenclature. (ZIP 6333 kb) [file 12862_2017_886_MOESM5_ESM.zip › BGC1074.fa]

>emb|KDN80036.1 BGC0001074, DF19_23380, Oxidoreductase
MRPGRAVGTHITLGGDLTVGRLGFGALRLTGPHHWGPPTRPDKAAEVARCAVELGVTFIDTADVYGLGANEELLATALHPYPPGLVVSTKAGEVRPSPHQWRVLGRPDYLRQQAELSLRRLRLERIELFQLHRVDPQVPLEDQVGALKQLQDEGKIRHIGLSEVTVEQIEQARGVARIASVQNKYNLYDRRYEKELAHCEREGIAFIAWKPLAGTARPAPDSALARVAAQTGATTTQVALAWLLHRSPVVMPIPGTASLSHLRANMAAADIALDDEQVTLLDEG
>emb|KDN80037.1 BGC0001074, DF19_23385, Glucose-1-phosphate thymidylyltransferase, EC:2.7.7.24
MKGIVLAGGYGSRLHPITLAVSKQLLPVNDKPLIYYPLSALMLADVRDILIIALPGDIPQLRRLLGDGSHLGISLTYAEQPVPNGLAQAFLTGAEHIGDDSVALVLGDNIFHGNGFYDLLAAHSRDIDGCVLFGYPVTDPERYGVGEVDETGRLLSLEEKPEKPRSNLAITGLYLYDNDVVEIARRIRPSARGELEITDVNRIYLEQDRAKLVTFGRGFAWLDAGTPQSLLQAGQYVQTLEDRQGVRIACLEEVALRMGFIDADACHRLGAKLSRSGYGEYVMAVANEMSA
>emb|KDN80038.1 BGC0001074, DF19_23390, Actinorhodin polyketide synthase acyl carrier protein
MAALTSERLFAILRECAGEEESVIGAENAVDLEFTDLGYDSLALLETAARVSREYDVEIPEEDLSEVTTPAGFLAVVNTLLKVA
>emb|KDN80039.1 BGC0001074, DF19_23395, Transcriptional regulator
MKLGVLGPLSVQVEGDLHTPSAPKMRSVLATLLVHADQVVPVSSLIRELWDEEPPVSCLTTLQTYILNLRKLLASATGMTARQVAAEILVTRSGGYLFRTTQGDLDVHRFHQLVADGRRALSSGDDHAALSTLSSALQLWRGPALVDVVAGRILEGRRQQFEESRLVVLEYLVDTQLRLGMYREVLTELAALTADNPYHEGLHAQYMRALYLNGRRAQALELFQRLRVNLVNHLGLEPGPMAQELHRSILNAESIDAQGNLRRPTGDIVRMSSSGAVRVY
>emb|KDN80040.1 BGC0001074, DF19_23400, Methyltransferase
MDKTMYKSTVTEAFNNAAATYDQLGVEFFTPMGRRLVERADPQPGQRVLDVGCGRGASLFVAAERVGPSGHVLGIDIAPAMVEEARRQAGALGARHVEVRVMDGEHPDLPPASFDVVTGSYSLIFLPDAPAALPRYAALLRPGGRIAFTSPVFTEDTFPFLPPVFTDLIPERLLRNLPADWRPDALKRRFNSWLQDTDDLTRTMVRAGFDDVEIADEHIDLRAPDGETWVDWSHTQGMRLLWQHLPEYENRQLRHRLTTELDRLRGDGPLHLPTPVRFVHASIAG
>emb|KDN80041.1 BGC0001074, DF19_23405, Ester cyclase
MSDHIDIVRRMVNSYNTGKTDDVAEFIHEEYLNPGALEHMPELRGPEAFALAVKWLKLTFSEDAYLEEIGYEEKGSWVRAKLALYGRQVGELVGMPATGRRFSGEQIHLIRIVDGKIRDHRDWPDYLGTYRQLGEPWPTEEGWRP
>emb|KDN80042.1 BGC0001074, DF19_23410, Methyltransferase
MSSSSPGEHPEPTDQDLDVLLKNLGNLVTPMAVRVAATLRLVDHLLAGAGTVADLAARTDTHPQALARLVRHLTVVGVLEGGEPGRPLRPTRLGLLLADGHPAQQRAWLDLNGAVSHADLAFTGLLDVVRTGRPAYSGRYGRPFWEDLSADRALADSFDALMSCDEDLAFEAPADAYDWSAVRHVLDVGGGNGGLLAAIALRAPHVRGTLVELAGPAERARRRFEDAGVDDRVTVAEGDFFKPLPVTADLVLLSFVLLNWSDEDALTILRRCVQALEPGGRILVLDRADVEGDGADRFFSTLLDLRMLTFMGGRVRTRDEVVALAGSAGLALASERTSGSATLPFDFSILEFTAAPEGAAPVLPAQE
>emb|KDN80043.1 BGC0001074, DF19_23415, Alpha/beta hydrolase
MSERIVPSGDVELWSDDFGDPADPALLLVMGGNLSALGWPDEFARRLADGGLHVIRYDHRDTGRSTTRDFAEHPYGFGELAADAVAVLDGWGVDRAHVVGLSMGATIAQVIALDHHDRLSSLTMMLGGGLDIDFDANIERVMRGEPTPDGLPGPQQPFLDALALMQQPAEGRAAEVAKRVSKWRILSGTGVPFDDAEYARWEERAIDHAGGVLTEPYAHYSLTLPPPERAAELRDVTVPALVIQAEHDPIAPAPHGKHLAGLIPTARLVEIPGMGHALPSSVHGPVAEAILAHTRGAS
>emb|KDN80044.1 BGC0001074, DF19_23420, SAM-dependent methyltransferase
MYGADLARVYDLVHRERGKDYRAETEAVAAAARQRRPGAGRLLDIACGTGGHLRHFTELFAHVEGVELSAPMAEAARAALPGVTVHRGDMRDFRLDTTFDVVTCMFGSIGYMTSVAELGRALTVFARHLEPGGVAVVDPWWFYETFADGHVSADVVTVDGVTVSRVSHSARRGRTSHMDVHFVVAEPGVGARHFVDTHIISLFSRAEYEQAFREAGFAVEYLPDAPSGRGLFVGVRM
>emb|KDN80045.1 BGC0001074, DF19_23425, FAD-dependent oxidoreductase
MNDHEVDVLVVGAGLGGLSTAMFLARQGVRVLVVERRSGLSPYPRAAGQNPRTMELLRIGGVADEVTRANDIRGAQGDFVIRLAQSVRGEILRTVSESFDDMVAATRPCTPAGWAMLSQDKLEPILLAQAERHGGAIRFDTRLVSFDQDADGVTARLQGPEGKYDLRAGYLVGADGNRSLVRESLGIGRYGHGTLTHMVGVIFDADLSGIMEPGTTGWYYLHHPQFTGTFGPTDRPDRHTLFVEYDPDEGERPEDFTPERCVELIGLALDAPEVRPELVDIQGWEMAARIAERWREGRVFLVGDAAKVTPPTGGMSGNAAVADGFDLAWKLAAVLHGQAGPGLLGTYEDERKVAAELVVAEALAIYAQRMAPHMADVWDKSVGYPETLLGFRYRSSAVLATDDDPARVENPMTPSGRPGFRGPHVPVTRHGERISTVDLFGDGWTLLAGELGADWVAAAETVSAELGVPVRAYRIGAGLTDPEAAVADRYGIGKAGASLVRPDGIVAWRTDEPPSDAADALGGALRKVLSR
>emb|KDN80046.1 BGC0001074, DF19_23430, Oxidoreductase
MGVIGTANIAMRRIMPVLAAHDHVDLVAVASRDKARAERVGAAFGCHGVGDYAELVERDDLDAIYIPLPPAMHHEWALRALRSGKHVLVEKPMSDTYEKTLELMSTASELGLVLAENFMFLHHSQHAAVRAMLDEAVGELRLFSGSFAVPPLAPESFRYQPALGGGALLDVGVYPLRAAQLYLAGELEVLGACLRVDEATGVDVAGSVLLSDDRGVTAQLDFGFEHSYRSTYALWGNRGRVSVRRAFTPPEQLKPVVRIEQQDVVTERSLPEDNQVFNAMDAFVRAALTGTGPLTDTSVIHRQALLVDRVRRAATLVGDPKTRPSDVLAEDLA
>emb|KDN80047.1 BGC0001074, DF19_23435, Uncharacterized protein
MTAATNALGRELQLVHAAQWLYAINGEPFVPGEGDPYARLVRGFDSGEDRADDAGGLLASVAERGPVWRSRLDTWVVTGPRALRELSGSRDLAVSAAVPQAEAWLPDPARQRTTALVRDLALRGGTRAVRGHAGALREQATRAAARLGPGPVDLMADFAEPLTAVAYAVLLDVPEERHAAFAAGLAGTAPAVDALLCPQTLEVTRRLAAGVRGLRELFAGRDRAEADLLLAVAGARAAADLLGNALHMLLDRPHDWALLRSDPAHAARLVEEALRGRPLWRALPLVALAPAEVAGARIETGDTVTVVTTGTGAGPAPLPVPACAALLPAATALAEQALAALGARFELLRPDGDPVRLRRAPLTRRLVRLPARLGEEETR
>emb|KDN80048.1 BGC0001074, DF19_23440, Glycosyl transferase
MKVLFTSLAHHTHYYPLVPLAWALRTAGHEVRIASQPELTDVITGTGLTAVPVEWSLGALEDLGLLGKLHDEASAHVQGFDYAARGEHPWTYEQLLALENVMVPTLYGALNNDTMVDALVDFARSWQPDLVVWETFTLTGAIAARVTGAAHCRLVSGPDISVRARKEFLRLAAEQEPEHREDPTAEWLERTLRRLGCAAGFDEDMVTGQWTVNTTPPSTQLDLDLPTVQVRHVPYNGPAVVPEWLRSHPGRSRVCVTLGSSASDVGVDMAELLAHLAELDAEIVATVDEATREAAKDLPDNVRLVDFVPLNDLLPTCDAVVHHGGVGTKATAELHAVPQLILAFGWDTEVMGRGLEDIGAGLCVPSDGLLPDVLRKQVQRLISEPSFAHGARRLQEELLAVPSPNEVVPVLERLVAEHRGAPGAATAEHGTNGLGHHRG
>emb|KDN80049.1 BGC0001074, DF19_23445, Lipopolysaccharide biosynthesis protein RfbH
MTDTKALVLELARKYHKEQETRAFEPGVTPILSSGAVLDEEDRHALVEAALEMRIAAGVRTRKFESEFARYFRLRKAHMVNSGSSANLLAVSALTSPKLKDLRLRPGDEAITVGAGFPTTINPLVQNGLTPVFVDVELGTYNASLAQIEAAISPRTRLIMIAHALGNPFPVAEVAELARRHDLFLIEDNCDAVGSTYQGKLTGTFGDLSTVSFYPAHHITAGEGGCVLTASLELARIVESMRDWGRDCWCEPGTDNTCLKRFDYQLGTLPAGYDHKYIFSHVGYNLKATDLQGALALSQLQKVDDFVAARRRNWQRLHDGLAAVPGLLLPRATPGSDPSWFGFALTVLPGAGFTRRDLVDFLEGRKIGTRRLFGGNITRHPAYQDVRYRIVDELTNCDTVTEDTFWIGVYPGLTSEMLDYVIETITEFCTRRG
>emb|KDN80050.1 BGC0001074, DF19_23450, Ketoacyl reductase
MSAQPSRVAVVTGATSGIGLSVARALAAAGHRVYLCARDADRVALTVKELRAEGHEVDGAACDVREVAQIEALMSAAVERHGPVEVLVNNAGRSGGGPTHTITDELWDDVMATNLDSVFRVTRAALTTGRMREGGWGRIVNIASTGGKQGVVLGAPYSASKHGVVGFTKALGLELAKTGITVNAVCPGYVETPMAERVRQGYAAAWDTTEEEVLDRFQAKIPLGRYTTPDEVAGMVGYLLTDAAASVTAQAINVCGGLGNY
>emb|KDN80051.1 BGC0001074, DF19_23455, Actinorhodin polyketide synthase
MSDETAHHTVHEIDVRAPAEAVFDLVAEASRWPVHFPPSVHVERLEGDDSQERLRIWATANGEVKSWTSRRELDRAGLRVAFRQEESRAPVRSMSGEWRLEPLGPERTRVRFTHTFTAVDDAPEHVEWINRAIDTNTASELEALRRGAEEADAGLTFTFDDSVRVDGSAKDAYEFIRAADRWTERLPHVARVVLTEDTPNEQILEMDTLTADGETHTTRSVRVCFPAERIVYKQIRTPALMAAHTGEWIFEEDERGCTVTSRHTVRIEPDAVTTVLGPQADVAAARTMIREALGRNSLATLRHAAEHAKRRGGTEPVSAQTYVAVQQFYARQMRLLDERRAEEWARTFTEDGVFAQNTAPEPLRGREAVAAAVRRNLARTADTPEQRRHVFSMLTVVPGPGGSLHTRCYAQVLATPPGGQSRLHLSAVCEDELVPDGDDWLVRHRRVEHDGG
>emb|KDN80052.1 BGC0001074, DF19_23460, Ketoreductase
MIITGGGTGIGRATARRFAGQGDRVLVVGRTAAALDETAEGHDGIRTLVADVTEPGAGEAVVEAALRAFGRVDVLVNNAGTGTFAPLAKLDRAATEHQLAVNLLAPAFVAQAALDALEATGGTIVNVSSAGSLGIQGFPDNSVYWATKAALNHFTRTWAVELAPRGIRVVSVAPGVTDTGIGERVGMSAEEYQGFLGQISERIPLGRVATPEDVAWWVTALADPGGRYMTGAVVPVDGGLSLT
>emb|KDN80053.1 BGC0001074, DF19_23465, Hydroxylacyl-CoA dehydrogenase
MDSTDIQQFYARHMQLLDGGEAGAWAATFTPDATFASPSMTEPVRGREGIAAGARAAAEGRAAAGEVHRHWVTMTTARSTADGIEAVSCVQILATPRGGAPRVHLSCVMRDRLVRRDGELLVAERHITRDDRPDEGVDRASSGRQ
>emb|KDN80054.1 BGC0001074, DF19_23470, Cyclase
MRIIDLSSPVDSGSFEPDPVVHEVMSPREGALHMRDEMREHFGIEFDPDVLPDGEFLSLDRLSLTTHTGTHVDAPSHYGSRTTYGTGVPRHIDAMPLEWFLAPGVVLDVRGREAGTVDAADLRKELDRIGYALAPSDIVILHTGAAAWSGTSRYFTDFVGLDASAIAFLLDAGIRVVGTDAFSLDAPFGTIIAEYRRTGDPAVLWPAHVAGRHREYCQIERLSGLENLPAPYGFQVSCFPVKIAGAGAGWARAVALVDD
>emb|KDN80055.1 BGC0001074, DF19_23475, SAM-dependent methyltransferase
MYSTDLAEVYETVYRSRGKDWAAEAEDIAALARRHAPGADALLDVACGTAAHLGPFSKLFATAEGLEIAAPMRDLALERWPGLTIHEGDMRDFDLGRRYSVVTCMFCAIGYLGSVEEMRSAVASMARHLEPGGALIIEPWWFPEQFKEGFVAGDLAREGDRTVARISHSTLQGRATRMEVRFLVGEPSGIRTFTEIDVLTLFTRDEYEQAFRDAGCSVAYRPGPPTGRGLFVGVKEREVSGR
>emb|KDN80056.1 BGC0001074, DF19_23480, Daunorubicin biosynthesis sensory transduction protein DnrJ
MTTYVWDYLREYAEEREELLDAVDTVFQSGQLVLGESVSRFEQEFAAYHGQPHCVGVDNGTNAIVLGLQALGVKPGDEVITVSNTAAPTVLAIDAVGARPVFVDVREEDYLMRTDQLAGALTERTAAIVPVHLYGQCVDMAAVTAFAERHGLKVLEDCAQAHGARHHGRLAGTMGDAAAFSFYPTKVLGAYGDGGAVVTRDDGTDANLRRLRYYGMEDRYYVVQTPGHNSRLDEVQAEILRRKLRRLDTYVEGRRRVARRYAEGLADTGLVLPANAVGNDHVHYVHVVRHPERDRIIERLRAYDIELNISYPWPVHTMSGFAHLGYREGDLPVTERLAKEIFSLPMYPSLPQHVQEKVIEALREVIAGL
>emb|KDN80057.1 BGC0001074, DF19_23485, NDP-hexose 2,3-dehydratase
MSDSRALTTDSPTRDPVERRIDASARLRTGPLGDLSDFTDWFADYGRRAYTHVDRVPLEDLEGWETDPDTGDLRHHTGRFFTVHGLEVDHPGAPVPQWTQPIINQPEIGILGILTAPVDGVLHCLMQAKVEPGNAEGLQLSPTVQATRSNYTRVHQGRPVPYLEHFLDIHSRPGVLADVRQSEQGSWFYRKRNRNVVVELAEPVEALDGYRWMTLGQIHELLGRRDTVNMDARTVLSCLPFTGAGVDRPDGDDFRSALLRSGDPGAASVHSAREILGWITDRRTGSDIAVRRVALGALRDWSRTDDRIRHDAGAFFDVIGVRVDAGGREVHRWSQPMIEPVGEGVIAFLVRRFEGVLHVLVHARVEPGFADVVELGPTVQCVAESHARLPGGTTPPFLDEVLRAPAERVRYDTVLSEEGGRFFHALNRYLIVETDQDVPRDHPDYRWMTLHQLSDLLRHSHYVNVQARSLIACLHSLYHGA
>emb|KDN80058.1 BGC0001074, DF19_23490, NAD-dependent epimerase
MAVLRHRRLELSTAMSTTTQGGAAVGTVAVLGATGCVGRSVCDELSRTGHRVLAVARHPAPHTRPHAFVPLDVAGTAPERLAALLDRYGVTAVVNATGGWGTTVEEMRRAHIDLLERLVDGCAATSRRLRVVQLGSIHEYGPVPDGVLIDEHREPGPLTPYGLTKRTGSEHLLAQTRAGRVDGVVLRAVNVCGPHTTTASFLGAVVARLRALGPGDELSLDVADARRDFVDVRDLARAAVAAVHAPVTGLVVNIGRGEAVPMRDLVQALFDAAGVDASSARLNSAEVASKGGGWTCADIRFAAQVLGWRPTIPLGASVRAMWEAAAGTTPLEVS
>emb|KDN80059.1 BGC0001074, cosL, CosL
MQIRKLKVEGAYEFTPRQFRDHRGLFVSPFQLEAFQQALGRPHFPVAQTNHSISRRGTVRGIHFTVTPPGTAKYVYCARGRALDIVVDLRVGSPTFMQWDAVEMDQVHFRASYFPVGVGHAFVALEDDTVMSYLLTGPYVAENELAVDIFDRELGVRLPAGLDTVQSERDAAALSFAAARAQGLLPDYAESAAVEERLWQSSGIGASS
>emb|KDN80060.1 BGC0001074, cosk, CosK
MRVLFTTFAAKSHMHAQVTLAWALKAAGHDVRIASHPDLADEITRTGLTAVGVGEELHLDEQMQETQENIGQDVDQLESQAQVGLDMSETRPERLTWDYTLGVFTAMTSVVFQNCCSDQMVDELVEHCRSWKPDLVLWDTMTFAGAIAAMATGTAHGRLLFGMDLAGKMRETFLEQLAARPPELRDDPLREWLTWSLERHGASFEEAAVTGDFTVCPLPASMRFPLDLHYVPMRYVPYNGQSTVPQWLQEPPKRGRRVCITLGVAHREVLGADRASIGDLLEAVAGLDDVEVVATLNENQLKDFDTLPDNVRAVDFVPLDALLPTCDAVIHHGGSGSFGTAMIHAVPQLIVVDGVWDTINKARYLERRQAGLYVPGKLSAKGLRELLVRLLEEPVFKRNAEALRREALAAPAPAQVVPTLERLAAEHRRR
>emb|KDN80061.1 BGC0001074, cosS, CosS
MSATRLLVLGVVRMHGRAHGYLVRSELLSWGADEWAHIKFGSIYHALRQLAKDGLLKSTDIPDWPGRVDYEIAPPGEEEFFRLLRDALRQGNNRPDMLGAALVLLPALSREEAIALLRERIASLSAEQGELIAKVDETAGERPQRAHIRELLGLWEHSAASQAAWTEALIERLEAGAYVMAGEEKGA
>emb|KDN80062.1 BGC0001074, cosY, CosY
MPIMLTSEDVDDAFDDEAFMEERFSDVQRLLLGRGPALGPETPVLLPATHCRLTVGPHTSGPFGRCFAVRLDPGADQSAPRVELLLADDGSLLGLVDAGALDGWRSAIPSGLAARYLAPPAPSLLGLFGSGEPAWSCLLVLHHALPSLSEVHVVGRDPAQARDLATAAALRTGLRVRTSEDARATAAGADVVATTGGHPRVRAEWLAAGALLIDQTATAATAATAAPTAAGPAVGQVGLVPPRGPAVRQVSLVPPRGPAEDTRHEPLPLAEIVAGRALPRRSGSDIVHYQGAELAGWSAIAAAAGLGHAWRRDVGTPVRLGRGSP
>emb|KDN80063.1 BGC0001074, DF19_23520, Antibiotic biosynthesis monooxygenase
MSADQPGPASGGPATFVNSFTLRTTPEEFEDVFARTARFMERQPGFLGYTLVRHLEQPHSYVNIARWADVASFRAAVGQSDFRPHAEALRAISTSSSNLYLERRSATGEAR
>emb|KDN80064.1 BGC0001074, cosB, Beta-ACP synthase
MTRRVVITGIGVVAPGGIGTKQFWETVTGGRTATRTISLFDPAPFRSRIAAECDFDAAEQGLSPEDAERLDRAAQFALVALREAVTDSGLEPDPDTAHRTGVSLGSAVGCTQKLEEEYVALSGGGQEWLVDHTAAGAHLYDHFVPSSMAAELAWEAGAEGPCTVVSAGCTSGLDSVGHAAALIREGTADVMIAGATDAPISPITVACFDAIRATSPRNDDPATALRPFDRTRNGFVLGEGAAVLVLEELTAARRRGAHVYAEIAGYASRGNAYHMTGLRTDGRELAAAVDAALDEARLAPEALGYVNAHGTATKQNDVHETAALKRSLGSHAHRVPVSSIKSMIGHSLGAIGSIEVAATALALEHGVIPPTANLTDPDPDLDLDYVPLHARERTMSAALTVGSGFGGFQSAVVLRRPEGRAA
>emb|KDN80065.1 BGC0001074, cosC, Beta-ketoacyl synthase
MTPVVVTGIGVVAPTGIGLDAYWAATLRGDDGIRRVQAFDPSRYPTRRAGEVTGFEAGDHLPSRLIPQTDRMTQFALAAADWAVADAGIDLDAVPSLERGVVTAGASGGFGFGQRELQHLWGESPKKVSAYMSFAWFYAVNTGQISIRHGMNGPTGVFVGEQAGGLDALAHARRQIRAGARLMISGGMDCSLCPYGMAAQLAGGRLTADAYLPFDDQASGHLPGEGGALLTLESAEGARARGRGHYGEIAGFGATFDPRPGSGRPPALRRAVEQALADAQAAPEDIAVVFADGAGVPELDAAEAAALTEVFGPGGVPVTVPKTATGRLYSGAGPLDVVTALLTLRDGIAPPTVNVSRVPDTYGLDLVLGRPRPVSGTAALVLARGHHGFNSALVVRAPAPGDAVAHRPEERTAA
>emb|KDN80066.1 BGC0001074, cosE, 3-oxoacyl-ACP synthase
MNDGALYIRATGTWLPPAERVADAVADGRCEAAVARSTRMESVTVSAGEPAPEMAARAARTALERAAAEPGDIDLVLHASFYYQGFDLWAPASYVQRAAVGNQCPAMEIRQVSNGGMAALDLAWAYLAADPARVAALLTTGDRFCPPGFDRWRSDPGTVYGDGGTALVVSRHSGFARVRSIATVSAPDLEGMHRGDDPFGPAPFSHRDVVDLDAHKRDFLARHGVAPTVARVAAAQEAVVKQALADAGLGLADIDRFVLPHLGHRRLHVAYFAKFGIDPARSTWSWSRTIGHLGAGDPFAGLDHLATAGELGPGDTCLLFGVGAGFSWSCAVVEILDAPSWRDR
>emb|KDN80067.1 BGC0001074, cosF, CosF
MNDVRTAADGRDGGTRPVALLLPGQGAQHPRMAAGLLAAEPVFAEAMDEALTALADAGGPGGHGTGLREDWLGSRDTALMDHVTRSQPLLFAVDYAIGRLVLGWGVRPVALLGHSIGEVAAAVLSGVFTLPDAAAMVHDRVARLADAPPGGMVAVAATREEVAPFLTDGVVVGAVNAPRQTVLAGLDGPLRTVTAALADAGFVLQRVPASTAFHSPALAPAMRGADERIAALPVGEPRIPVMSGYTGRFLTPAEAKDPAFWSRQPVAPVLFWPALDALLAQGDPVLVEAGPGQGLSQLARRHPAVRSGRSAVVPLLPARPGTAEDDVTAVRAAAAALRERAGVPDARPV
>emb|KDN80068.1 BGC0001074, cosT, CosT
MLTDQTNSELGRHLLTIRGVQFIFGAQGDPFAMILRAGDDDPLDHGARAREQGLHESSIGAWVTAHRELGARILGDERFSPRHAEEGPQAHPGVDVWDNPLLCHVVPLDDAQLNRDPADYRALARAAAPLLSAEALAARLPEIEAAYRQALAATGERFDLYRDVAVPAALRVVADVLGLPEETRQRLPELHAGLATALDAGHCPQQLAAARALFTAVTDLSTELTRLVGSGRATGLAALDGVSPEDAVAVGTLAVVVGVEVTATAVCNAVRVLLDHREEWERIGREPERAGAAVREALRLAPPLRFESRIAREQAEFDGKTVEEGRRVVVLVDAANRDPEAFADPDAFVPGRADGDRSLTLLGGSAAPVTEALVRLQTEAAVRVLAELRPGLRTGAEVLHRMRSAVLRGVLRFPVA
>emb|KDN80069.1 BGC0001074, cosG, CosG
MRVLLTAFAQDAHLNGIVPLAWALRTAGHEVRVAGQPAAVESITRAGLTAVPVGDDHRMDAVIPTVGPGMLMHHLDRDYLENRPERLSLDFLRASNAMLTATFYAQINNDSMIDALVDYARFWQPDLVLWEPFTFAGAVAAKATGAAHARLLAFPDLFANTHLTLRRRQAELPAELRDDPLEEWLAYTLDRHGAAFDPDVVTGQWSVDQMPPGVRMELGLPTVPTRYVPYNGPGPAVVPDWLRRPPERRRVCLTLGLTIRDTEFPNAVDVDDVFASLADLDVEVVATLSEKELAQVSRVPDNTRVVDHVALLALLPSCSAIVHHGGAGTWATAAAYGVPQVALGWMWDAIYRAQRVEELGAGLHLHSEGLTVEVLRDKLVRVLDDPSFTEGARRLRLAMLSAPSPNEVVPTLEKLTARHRSVAAAR
>emb|KDN80070.1 BGC0001074, cosH, dTDP-glucose 4,6-dehydratase, EC:4.2.1.46
MNILVTGAAGFIGSHFVRTLLSGGYPGHEDDRVTVLDKLTYAGTLNNLPAHHPRLTFVHGDICDTTLLDKVFPGHEAVVHFAAESHVDRSVAGAEAFVRTNVLGTQALLEAALRHGIGVFVQVSTDETYGSIAEGRWTEDEPLLPNSPYAASKASADLIARSYWRTHGLDVRITRCANNYGPGQHPEKLVPLFVTRLLDGQPVPLYGDGSNLREWLHVDDHCHAVRLVLDRGRPGEVYNVGGGTHLTNKEMTGRLLALCGRDWDLVRRVADRKGHDFRYAVDDSKIRRELGYAPRWSLEDGLRETVEWYAAHRDHWDAREEGADEGY
>emb|KDN80071.1 BGC0001074, cosI, ABC transporter
MGGADLAIQTEALKKKYGDKEALAGLDLEVPRGVVYGLLGPNGAGKTTAVRILSTLLKYDEGTARVAGYDVATQSAQVRYSIGLLGQHAAVDEDLSGRQNLVMFGRLYHIGKRNAQARADELLERFGLTEAAGKPAKQYSGGMRRRLDLAASLILAPSVLFLDEPTTGLDPRGRNDVWESVRGLIAEGRTVLLTTQYLEEADQLADRIALIDNGRVVESGTPDQLKNKIGGDRIDVVLRRAHDLERATHTIGTLLRSEPETDADNRRISVVVDNRVAALTAVARELDDAGIEAEDIALRRPTLDEVFLNLTGNGAATSAEQSLKEVAQS
>emb|KDN80072.1 BGC0001074, DF19_23565, Transport permease protein
MTAIIAPELPRNPLAKLGWVLADSWTLTLRGLSHWARNPTQILAGLAFPILMVLLFGGIFGSGMQVEGGGDYMDFLMPGMFVMSMAFGIGETMAGVTADASKGVTDRFRSMPMSAASVVIGQSIVNMLYSTVVLMILMGCGVIAGWSWNDGFMQALGAFALLLLLRFALLWVGIYLGLIIKTPEAASAVYTLLFPLGIVANTFASPEMMPGWLAAIAEWNPLSSTAHATRELFGNPGVGGTSWIAEHAMLMSFVWPLAIFAVFFPLAVRKYRALSR
>emb|KDN80073.1 BGC0001074, DF19_23570, Glutathione peroxidase
MTVFDIAIADLNGKPDLLSRHRGRTLLIVNVASRCALAGQYAGLETLARRHHEDGLSVIGVPCNQFGEQEPGTPEEIADFCAVQQITFPLTEKTDVNGAGRHPLYAALTPFADAEGHTGDVRWNFEKFLVSSAGHCVGRFGPTVEPQDPELLRAVRAQVQ
>emb|KDN80074.1 BGC0001074, DF19_23575, Daunorubicin resistance protein DrrC
MNQTPVTATDEGIQVVGARENNLRDVSLVIPKNRITVFVGVSGSGKSSLVFDTVAVEAQRQLNATFPWNIRHDLPKFERPHVDAVTRLTTPVVVDQRPLGGNARSTVGTVTDVYTVMRVLFANHGNDGLGQTWLYSFNDPKGMCPECEGLGRARRVSPELMIDRGKSIAEGAILLPGYTVGSANWQFYANYERLDAEKKLADYTDEEMHTLLHGSSGTVEVTYPNGNVLSLRYEGLVDSFVRRHLKRDTGGMSKAARDKAAEFFTEGVCPTCEGARLNQKALATRIDGHNIADWSQMQVSDLIGVVATLRERLDTPLVTTIIETLEQIQAIGLGYLTLDRSTSTLSGGEGQRLKLVNHLGSELTGLTYIFDEPSVGLHPRDVSRLNDLLRALRDKGNTVLVVEHDPDVMAVADHVVEIGPRAGVHGGTIVFEGSHEELRAADTLTGQGLRRTGGIKENPRPWGRTLPIVNATANNLKNVSTEIPTGVLTAVTGVAGAGKSSLIAHAFRAQYPGAVFVDQSPIPRSSRSTPASYLKLMDPIRKLFAKASGEDASLFSFNSKGACEECEGRGLLITEVAYMDPVTTHCEVCEGRRFKESVLQHRVRGKNIADVLEMSAEEAGEFFLSGPLRAKANALIETGIGYLGLGQSLATLSGGERQRLKLADRLSGSGTVYILDEPTTGLHLSDIDNLVGLLNRIVDRGNTVIVIEHDLAVISQADWVIDLGPEGGNTGGEIVFTGTPADLARAAHSHTGQHLSLYLAQ
>emb|KDN80075.1 BGC0001074, DF19_23580, 3-ketoacyl-ACP reductase
MDKVWLITGASSGFGRAIAEAALAAGDVVVGAARRPEALDDLVAAHPGRVEALRLDVADTGAAAAAVRDVVARHGRIDVLVNNAGRTHVGALEETTEEELRALFEVHVFGPAALTRAVLPHMRERRSGAIVQMSSMGGQLSFAGFSAYSATKFALEGMSEGLADEVAEFGIKVLIVEPGAFRTGLFETGRAGASQDSGVYGKVSETRGLVAGGDGTQPGDPAKAAALILAALEADPTPLRLPLGDDGVSAVLGHLDRVRDEVLAWEKRSRSTGFDD
