# Supplementary material for: Assessing in silico the recruitment and functional spectrum of bacterial enzymes from secondary metabolism
Source: BMC Evol Biol. 2017 Jan 26;17:36. doi: 10.1186/s12862-017-0886-2 (PMC5270213; doi:10.1186/s12862-017-0886-2)
Supplement: Additional file 5: — 1005 multiple Fasta files (one per BGC that comprises enzymes) containing the sequences of the data set enzymes SM*. The BGC are named according to MIBiG nomenclature. (ZIP 6333 kb) [file 12862_2017_886_MOESM5_ESM.zip › BGC1075.fa]

>emb|BAN59734.1 BGC0001075, rauR, TetR type transcriptional regulator
MRRTNPLVKRRGTHVTTAVLDAAAKLIVEDGYDSVTVARISKLADVHPTSIYRRWQTLNNILAEAVYNIVEDDAPIPDTGDARTDLIQFCQTLRDFMGTAVGQSLARQAIEPVDSDDMAERRREFWQKRFTAAGTIIHRGIENGQIRRDIDPGQVLGLVTAPLHLEVLLDEAQEPVNIEANVDIIWRAIASSE
>emb|BAN59735.1 BGC0001075, rauA, Cytochrome P450
MTHTVDDTGDLALAVNPFDPTFKADPYPVYARLRTELPIHRSALGAWIVADYTSCDKVLRSRLFGKDFANSTFFDHLTSMMGEDMPPFLGLGIDGDARPFMLTDPPEHTRLRGLVSDAFTRSTTTSMDDIVLSAASSAVRHLEHCTDAVSEVAEPFPVEVLSSILGIPDKDRGRFSEWSNLVAGVLDINFAIPKEVADRRSAAIEESIDYFRTLATSGNAPEGLVRRLSEVSHGGDQLSVDEIAATCLLITVAGQETTSNTIGNMLITFSRHADQFEQVRANPQFIENAVAEVLRFEPPAHEAGRIALEDCEVSGANITKGDAVMVLLASGNREAVERGDTFSVTRPDVSSLSYGRGIHHCLGSALANSMLQHFLRELSQRYRSIEVAEPINYKPGMGLRGPETLSVAVSR
>emb|BAN59736.1 BGC0001075, rauB, Farnesyl transferase
MSAPLASRASRFVRTGSPRFSALYIAGFLSGSFFVAHEAPPHLLLWIIYWITFCVSVEWLNRLVDLPADRINQPLRTRWALSFGTRGLRRATFVAWLSVVLLSTAMVALSPSDAPSKTALAVVLVANITIGIGYSFGRVTKRYPGATIALLTATLVMPWVTGIAAGNGTLSSEQWRVAVAVAVLLATVSVIIAGAKDLTDRRGDTLIGYRSVWLTAVENGAGRTVLITALVQFTVGAITVTQVGLSVFLACSIIAAGEVSVILGVRRARTRADAIAVREHVYLVTMASVVSIGIAVNPSLQFALVAGVCVIAWVLMSLLAHWNKHLSRKSASRMSALLWPRHSLTNDSVDSLA
>emb|BAN59737.1 BGC0001075, rauC, Acyl carrier protein
MTIDDELRAIVAKTTGLQASDLADEDHVHDHLGLSSLDLIAVYGYFEDKYEISISDSEADEVLTLLQLQQLIQSKAAAGSQC
>emb|BAN59738.1 BGC0001075, rauD, Beta-ketoacyl-ACP synthase II
MLSLASKITYAECRTSECDSRDTLWKRMLFGDAIEASRIPGIGHDSDYRAYALACEAQGDQYLFESLLQEALGPIRNRIVAADEDVERNRPVVLLSTVMGSRPDHDRSDPISAAEGVRAALDSDTAAVATFLGGHVDVIGIGSGCAAGTTVIGLAQSLVSSGRADMVICLGAEVLSYEVLTLFLALGGLSDDDMVRPFDADRRGMMPGEGFGVVVVEPPEFAKAPLASIAGYGEACDGWNLVAPSPTATGLSIAITDALASASITVDDVGWICAHGTGTRANDALEASAYDRIFSARHDRVPVVSIKGTTGHCQGAAGVIETVVAVTSLREGVVPPNKTISTLESGIEELAHVQVPCSAVPLAGNNYVLSTSFGFGGSVAAVVIGAP
>emb|BAN59739.1 BGC0001075, rauE, Beta-ketoacyl-ACP synthase II
MNVTTIAQVPIAAIGYVTAVTDPDSDCVNIEVEPYGDFASVCELPDRTEQSVAALAVRTALSVVDTSGLRVGAVWASSTSGSDHYLNVISRLGASRKRSIAASGPVSGANGILAYLATEHAMTGPCLSIFGPFHDHHVWFAHQYLRSSTTDIMLSGYSYSTESQVVAAVSVLAVSE
>emb|BAN59740.1 BGC0001075, rauF, Anthranilate-CoA ligase
MTESRSQTIDLALWLWSLPTVPTSNSAILYVDECEREISAGEFVARVDQWQLTLSSTGIKNGDLVLCAAHTTMAWIEALCGLWRCGAVPIVGRPMAEGKLSTLAESIDAAATLQLTDGNPDIRYIGDGQISPLDRDRRLKFGQLTSGSTGKPKVVGHYESGLRAFAETIPALYGATPDSRILTAADLSFGYGFGNSVLIPLLTGTTAVLWNQPTATDELISTLVAHKIDIAALSPRIWAAIARRSRNTAANHDLAGLSTAVSAGEPLPDNLRQELEAHIGGQVIDGYGATEVLHIVATRRSTDAGFTALPTTTLATATDPGGSDRPLLTIEGPMASSRYLVAPESDHAHLQQNTFISGDAVQPSGRGFAILGRADDLLNRGGILFSPVEVENAAREVLSIETVVAEITLDGVSAPRLVMGVADNDANEPVTNLSKATRSALSTALDSHLVPDICVSVPRIPLTSTGKIDRGACHRLLARRVGSRLRWRDLSSRFDSTLVVLPCAGTSAEPYAGLADHLEMRVAVIEYDLQQLSDLDRVARTITEYVLSETQAGDILLGHSLGVALLGLAQDKYPDHFADRIVIACAPPPVTLTSVHQEQLIQHTEHMLMSRLIASPAALNRARRRVANDLTLASSLMTELRKPLTNMQTHLEITMEDDPISTVAPVTMCHRHQIVSRGGHYLPITAPAKAAALIAHAPTPAMKENAS
>emb|BAN59741.1 BGC0001075, rauG, MFS transporter
MTTQPASRTPELSKTDPGPRPVAAGVAILVATFFLILDLTVINVAFEPLQNDLGATFTDLQWILDSYATAMAGVLLFFGVCADRFGPRTVMITGAAIFAVASTFAALSTSVLPLIVSRGCQGIGAAALLASIPVLIVQNFAQDKRTIGFGIFGGASGIALAAGPIIGGVLLSWSWQWIFWINVPAMILVAAVLIPCKSSGDPQQPVARRLLSATVLGISMFSLVFVLTHAYDMGLTHPWILTGIVVTLSVFAAFVVMQRQPTMRLLDLGLFRNPTFVGINIVTLLVYLAVFPLILISVLYFEIINGLDPIATGLRLMVLTGALLVGSILAMPLQTALGRKNAVTLSLVMLAAGLALLRLLAPDSTWTILIAGFVVAGVGLGIFSPLRAEGTAALVPEETTGMASGTGNTLQELGVACGVAFLGSVFLHRLNSSLGVDIDQMQATAEADPSNSLALATAFVEAWDLVVTLSAAVVVVALVVWLVSAKERLFRYDA
>emb|BAN59742.1 BGC0001075, rauH, Isopentenyl-diphosphate Delta-isomerase
MTLEPDLDIRRHVRLVDDASSDLGIVDKLHAHKDGGVRHRAFSVFMFSLDRRLLLQQRAATKYHWPLVWSNSCCGHPLSKSSVLGDAALRLQQELNVQAIDLTEAGTVEYRFDDSASDLTEWELNHVLFGTIGSTVAPNPDEVAATELVTPQQLREACAGRNVSAWFSTVLDTLLTSEVFLESKFSSEWQPTQGDRQ
>emb|BAN59743.1 BGC0001075, rauI, Farnesyl diphosphate synthase
MIVDTQSFLAKVEDSMCLALSPESKSSVYPQATVDPSNLALRLVRAGGKRFRAMLVLEGMRLTGIRDEWDYQRGVQLAAAVELLHLFGLLQDDVMDDADLRRGISTASRFVEAELVAQGASKVNLRRHSDALAVLAGDLCLSTADDLVRRETGKIDQLWSRMRREMIIGQFGDVYATATGETDPATLQSIANLKSGRYSVFLPLALGLLVIDRDADLSKVEDASEHFGLAFQLADDLRDQQASEVTGKDHGLDIANNKRTTAGLSAEFSTSFETPPAKNRAIKELLNSGFETLRINLYPRESLRDLEEALQTATRL
>emb|BAN59744.1 BGC0001075, rauJ, Uncharacterized protein
MADLSESVSRNQSSPLTGTILTTILLLSALIYSFFKFRNAAICIKWGQRFASLRDALAGLGIAVVLFISFLSLVAGIELSRTGSNFAAILAIAILCASLILHLLTKSVVIQNQPTRSPLKNSALNLLGRSILPATEALTDEIRHSISNILQFLIGDWLTGRWQRRVLLPIAGVGTAILAVAAGIQTIVTPELDGMNAGSVLTIFGISIVFTISVPATSTWVVLALATGRPRVFASLKRLGECAGAGTAGGLFVGCLSFYYLHFIATSAVPSSQATVAAFVNLSILGAVIGYVAGLFIVLFDIVSSTNVPILGTLAVPTLLSIATLVTNSVASPKSVLTQLIEGLEYTDIKSEWARQLVVAKTDVLTDFITDGWYTASIFIISGIFAITNLRQLYPSNRDRSIENQIERVPMESSDHSRYDTKPGG
