# Supplementary material for: Assessing in silico the recruitment and functional spectrum of bacterial enzymes from secondary metabolism
Source: BMC Evol Biol. 2017 Jan 26;17:36. doi: 10.1186/s12862-017-0886-2 (PMC5270213; doi:10.1186/s12862-017-0886-2)
Supplement: Additional file 5: — 1005 multiple Fasta files (one per BGC that comprises enzymes) containing the sequences of the data set enzymes SM*. The BGC are named according to MIBiG nomenclature. (ZIP 6333 kb) [file 12862_2017_886_MOESM5_ESM.zip › BGC1076.fa]

>emb|ADC96649.1 BGC0001076, lpmA, HMG-CoA synthase
MAADCAIGIHDLSFATTEFVLPHTALAEHNGTEIGKYHVGIGQRSMSVPGADEDIVTMGAAAAEPIIARHGRGRIRTVVFATESSIDQAKSAGVYVHSLLGLPSATRVVELKQACYGATAALQFAVGLVLRDPAQQVLVVASDISKYDLESPGEATQGAAAVAMLVCSDPALVRIEEPSGLFTSDVMDFWRPNYRDAALVDGEGSITAYLQAVESSWKDYTEQGGRSLDEFTAFCYHQPYTKMAYKAHRHLLNTCAYDTDEARISRAVEPTTAYNMVIGNSYTASTYLGLASLLDRADDLPGRPIGFLSYGSGSVAEFFAGTVVPGYREHLRTPAHHEAIGRRRPLDYAAYRELHERSFPTDGGDHPTPSQTTGPYRLAALRGHKRVYERC
>emb|ADC96650.1 BGC0001076, lpmB, Sulfotransferase
MRTIRSVVLGLTMIAASTTLAPAATAAETPKPTFPIGGLWYTVKVPESGHDNERVFYTASLPAVLPKELSAILSALPPFRPANVIADKSGHEIWRYSPPIGQNVADFRKQTYHGKPVLTWWQGVEKGGYGSGVGYIADENHHVIKTVSPGGGLAADEHEFRLTSDGRALITSYHEVTADLTSIGGPADGKVLDAVASIVDVDSGRTLFRWSALDHVPLTETQMPELLSGQTAYDPYHINSMSLSPNGDLIVSLRNTSTVYSIDTGTGTGTGTGTGEINWKLGGKNSTLALGPGIEFAFQHDAEAVDAHTVRLFNNNSSNMNSAQGRSSVEWVRVDPVAKTATLVRNQVHPDGMTAFAMGNAEALPGGDTAVSWGTAPRISKFSPSGALLYDASLPFGTYRAYFADWPDTSSR
>emb|ADC96651.1 BGC0001076, lpmC, Putative uncharacterized protein lpmC
MVVGSASLGDWQANSDIDLVCMVESELDSRAREAVSALHGNSKDEYGHTIDAMYVTKDGLAKGPDHIPSVVASVAGILQPESTDGPLNWATWLNIVQSGVRVPLTEDAALTAVGSASDGIPIEEAAARDGAIRFSRANLDQYWRNRIGLSEQIYLLPETPHPVSDFEIEWMSLGPARLLATVLTGRIVSKSEGGELAADRFPEFRPHLTAVLDSRRGSDATRTWDRGDLERSLDLARICVRLGAED
>emb|ADC96652.1 BGC0001076, lpmD, Type III PKS
MPVHVTKPVTVLAGHKVTTQEICAEIRTRMPEHPRLGAFLRSMGGCGVDTRYFSRPFAEVVEDVGVASRNRTAFADARSMAVAAARRALAAVGLASGDIDAIVASHTTSWTVPGLDVHLVEALGLRPDVSRVALTSSACAGGTQALIRAADQLAARPGGKVLVVVAEALSTIYHAHEDNIESMIYKVLFGDSAGACVVTDVPLESGFAIESAFEYVLPNSLDRYWSEVDAAGVHFRSTRKALGAPKEVLPAVLGWLGSWRPEFAVIHPGGPRIISEVAAALGLGEQDAGHSFASLEENGNLGGNAVLDVLGRNHATPPPDGAEGLIVAFGPGFSAACVRGVWRAPTAER
>emb|ADC96653.1 BGC0001076, lpmE, PAPS 3'-phosphatase
MPELAVADDSELAARLAKAAGRVLLALREETGFADPGALRALGDRRSHEYLAAELERHRPDDAVLSEEGADDVGRLTRSRVWIIDPLDGTREYAEPARTDWAVHVGLWQSGELAAGAVAMPARDLVLSTTGVKPAEPRPTGRGGLRLAVSRTRPPALARQLAKTLDAELVPMGSAGVKIGAVVLGEVDAYVHGGGQYEWDSAAPVAVARAAGCHASRLDGRALAYNQPDAWLPDLVVCRPELRGRLLPAILAATAAERTS
>emb|ADC96654.1 BGC0001076, lpmF, Putative uncharacterized protein lpmF
MKIIGAGFGRTGTLSVKAALETLGLGPCYHMLTAFEEPGHLSLWNAVGRGERADWAQLFAGYRSTVDWPACDHWETLAREYPDAKILLTVRDPARWYDSFSETLAPLWSVESDDPELREYLELVRRITVRTFGGRLDDRAHAIAVFEEHNRKVRAAIPAQRLLVYDVREGWEPLSTFFGRPVPSDTAFPHLNDRAKFQELLQSRLAHRGDPR
>emb|ADC96655.1 BGC0001076, lpmG, Transcriptional regulator
MWKRGFGMLRSGDMVPLGSSVRRGQCRTTGEAVCAPPVRRIGEVRHQDPTFRGAHPILQTTELGSVTAHRIKFSAVGTAPQVLEADPGQHALVLSSQGEISVARDERELLVRGEAVALCDTRLPLGISPTPRNPTAEAVVMVFPGAAVPTASPDTDASQHKVCDAAGSGALLRSFLIEAAGRASGLGAPEVARFGDAALHLAAAVLERHFTDADEAGPQTEQHELLTRIRGFIDRNLGEPDLSPSLVASAHHISIRYLQRLFKTEGSTPSDWIRQRRLENSRRELCDAKLRSASIREIGLRNGFAQPSDFSRVFRANYGIPPGKFRDDWFRRDAVG
>emb|ADC96656.1 BGC0001076, lpmH, Beta-hydroxylase
MTVLTSRTVLDIDPVRLRESVASLLEKHPLVFEGTRQLALQHRSAATDPWYEGCQRQSLISSDSDFTEVHAELRDTYLGEVFDRLPFKPIRTRIMALDPKHCYSVHRDLTPRYHLAVTTSEHARFVFIEPDKVVNVPADGNLYYVDTRHLHSAFNGGDEMRIHVVFGTDDEQS
>emb|ADC96657.1 BGC0001076, lpmI, Methyltransferase
MTNLVAHWDHRAENYDETPGNSLTPEQAEAWKSMLADVYPTRSGKLLDIGCGTGTYSLLFAELGFEVHGVDTSEGMIARAREKALSRSGPGGPPAVMFSVLDAQHISGRYDAVFSRNMLWTVADPGRLTAVVGEHTTKSAVWVAVETMWDGRPNGDFRDTGEHLPGFGGWHPNVLREVFARHGFTRTTWSSISNRSELATADKDIHVLFRVSR
>emb|ADC96658.1 BGC0001076, lpmJ, Kinase
MIIVVTGPWALPRMEIARSAADRLSGIEVVDGEQLGFALMEFHTDLPDNFQEDTVWEALFTTLCVHTARRFGGDVLAPMNIHSGERLSRIRAGIASHGEAVHVVGLRSTREHCEQLAEAFSFFARESADYHRVRNWQLARLAEYLEFVKDPLAPVDHWIDLTPDASPAWVAESIARAMTPLVAGR
>emb|ADC96659.1 BGC0001076, lpmK, Aminotransferase
MTTCPEEALTRARDAECVVAYRRLRQGVSTSHQIGYGRNMYPAAPELVARIRALITVLFEQQRMTDYSTEFDGSDRQLISALAAKWLGRPDIEPGDVFVMAGSTEAISVVTRYLAGRGYEYVLPLPCYYAFEQSARRWGIPVAAHYNTDGRLHGTRSHAPKALVDIVPNGVTGRRFRLPDGVDDDFHILDSVFQVSAADATGSAVDDRHLREAVQDVDLDRGCVMLTASKDLSVPGLRAGLLITREPDLRRHLEADRFERCYSLNPLSTSVVALYVALMCARALRAQGTAEPGPSLLPPGVPLSRQAADDPLARLLWHSPVVDTLDRYLLGMARHYAAVLEIYRKRLVPLGIALDSRYPETGYSLFLPLPVRVDGPEGALAWCNRVGREAGLKLNPASIFGGSDEPWTALYDCTRPWVRFNCSVAEPDAVGTVNILETALR
>emb|ADC96660.1 BGC0001076, lpmL, Hydroxymethyltransferase
MTVGADGKTAADVDPLMLGRAIVDADRRAAHALNLVPSENRISPLAALPLGSDFYNRYFFNTAGDPLFWEFRGGEDIAHIEALGAQALRRMASAQYCNVRPISGMSAMILTVAALSAPGRTVVSIDQNSGGHYATPALLGRMGRHSRLLGCKDGQVDESELADVLAPGDVDLVYVDVQNCVRVPDFGLMADVVNQVSPATRLYVDASHYLGLVLGGLVENPLACGADAFGGSTHKSFPGPHKGVIFTNAEDVDESLRSAQFDMVSSHHFAETLALSLSALEVEPRIGDYAWATTDNARRLACALADAGFRVYGDSRSGYTDTHQVWVELDGTADAYALSNRLAEAGIRVNLQSSMPGMSGVHLRLGSNEVTFEGAGPQAIEQLAGALATARERALEPRTVSEIRGRFGAPFYTDPEKLKLEAGL
>emb|ADC96661.1 BGC0001076, lpmM, Dioxygenase
MQLMKSSYTELTAPGRGYVTDLLKPDETLDMLETYGFAVTRSPSATVSAEDAHREMAAIRADLGLGDPYVPLLYRDRDAPIVTEVTRKADSDHPVFHTGAAQGWHTDGLLEAIGTIKTTLLYCVRPARGGGRTFLLNAGRVFDELRAEDSEAAGILLRDTILGRRSTIPGVDREAVGPVFAELGDGHYATRYGQGQVEHWYPKDAAEQKVLDRALAYFTARRDDPDVRIDLLLRAGQCLIFRNDVLAHGREHFTDDSRHPRLLLRSLHTDAPKRTA
>emb|ADC96662.1 BGC0001076, lpmN, Nucleotidyltransferase
MRASVIVAMAGEGTRFGAPYPKELHAVGPHRTVLHCCLEPLTALDLTQVRIVGVVGAGRARSMDVIAEELGGRGAEVVFAVQHPRRHGPGLEGAVRAGLPFCEGVTAVVLADQIFTTGKPDDFAEAMDMARRHGQSALVYPTKDPEVLRADGAVALDRRTGVVTACEEKPQHDLDRFDGLWVVPMVSPDHREKLPAVATDPARILTGAAFVEVESYVNVTRPSDVWGWRCPEF
>emb|ADC96663.1 BGC0001076, lpmO, Glycosyltransferase
MDCTGHRVDWASLGGIGLRARELAAEIARIADVAIFSPESRPETLDAGVRLVTRRSDWAAELRRSDLVYSFDSPSPERLSDLVRSGKPVIVENAPPLEHALYPSLARSADREEVYRHTVEAYREQLASGTFFTCRSAVERATLVANLCVTGRVTVEAMQASGALDSTVCTIPIGFSETAAAAARHELTRTKADQTFRVAWSGGLWTYLDPVFALDAVRIARSRGVPAELEFLYGRGNADNASVMSELLDAIENRGCGDFVTLRRTPLSHEEYFRVLARTSALICVGRRGVENDTCVRLRARDSRLFGLPTVLDRHGPTFDELTRDGLAHGADDPEEAADALEAIHQSRGDRVPLDSYSYRRTARDLCTWIEKGSWRR
>emb|ADC96664.1 BGC0001076, lpmP, Aminotransferase
MNSGDETASALGRPWRAPHDHSGPTFVAGRGAWLVDRDGHRVIDATSGALNVFCGHGVEQVVDAYVSQLRALAHVDMSQGLAEPAHLLADRLRDLPGHGGDRFFFANSGSEAIELAVRISSLYWAAVDSTRTDIITFERGYHGSTALCQSLSGLPQTSTIEDRCGATVRHLTFGELAGAELRWPQAREHITAQLRSLLADRAVGTVLVEPFLNVGGGIRLPEGLLGDIRRICDEYGALLVLDEVFTGLGRTGAWFAHEHEGVRPDLMAFSKGLTNGVCALSAVAADEGMLERLPSGSIVSYGHTMSASAAACAAASATLEHMRESGAVSAAREIGTRLLGALSRELRGADGVVDVRGHGLALSVELDGTDSAENVQRVAYDLGAYTRQQGSTVMLAPPACLSGEEEDRLADHLVTAVRKVVAAR
>emb|ADC96665.1 BGC0001076, lpmQ, Pyrimidine phosphorylase
MNDDAIGVDDVLEHIERLRHGETLTMKWASAVLDLHRADRLADYQLSSWLATIAARGLRFTETVALTRAYLGPGERRDGVRREGRTVVDKHSTGGVGDKTTLVVVPLVTALGVRVCKLSGRGLGIAGGTIDKLESVPGLKLDFTEAELATRLATNDVVIGSLSGDLVPGDTATYGLRSVSGCVRSAPLIAASIVSKKVAVNADAVVFDVRYGAGALLPDHGSARRLAGLLVRLGGAFGLRCRAVLNDGSVPLGTAVGNAAEVDEAIRFLRGNGDRRLMAECEAIAVQMVGCAEPDEPASRIRERLRSAIESGAALSVFVRMLEAQGGDTGPVLAAEGYCRPQVRTAVRARHTGWVTDISSLDIGRAALKLGAGKVFAHDVIDPHAGIRLARGLGDQVAEGDVIAEVFHRAGLDSGEAVELVSRAVSVGRREDCRQPGDPEPVTEADVRTDETGMVHV
>emb|ADC96666.1 BGC0001076, lpmR, Acyl-CoA synthase
MSSGITAPASEEAAREYLSEMLRWHFDKETGSRFWVEYRDTLPFDPVTDIHTFDDLRRFPSRVNELREVRVEDLVPRGATEEPPPYVVESGGTTGRPKRAVLSRTRIEQLVDMYCAYVPEAEGHTMLSLFPTGPHLAGNWQRRWAQRLRVLYLQVDIDPRWVKCGIGAELQERYADHVLAQARDALTTQHVGHLLVTPPLLRRIARSEKLAELVRATVRVITWGGARMTREELYEYAQMVFPDTVFAATYASSITGTRALLRRSTAFDDLPVFDPVGPELFVRVVDPSTRAPVPYGARGQVLMHTVTRDMFLPNNLERDLAVRVPRGEEWRGDSIADVVPLSEFEGSRVVEGIY
>emb|ADC96667.1 BGC0001076, lpmS, Carboxylic ester hydrolase, EC:3.1.1.-
MGSGRDRQKVPVVRTTTAGKVGGAQYRSSGFAMWRGIPYGAAPADGGRFAGPVRPTPWDRVRPALRHGSMSWQLPPVYDKASDVMREFDFAHTADPEHEDCLNLNVYTPDPGRAGLPVLVWFHPGMQVAGSGNMPGRHPEVLSRNHGVVVVTMNFRLGCWGHLFLGDLEGLDAPDAANLRLRDQLLALTWVKENIAAFGGDDTNITVFGESAGARNIGSVLGLDAADGLFERAALYSGGCENVMPRDEATEFAREFLDRAGLTDAPERIFSVPNVHLKVAHERLLRRHEIVHYRDVVDGVHLSRTPIEAIRAGTGGKVDLLVSNTADEAGLWDRLMPGGARVVAQGARTAATPRERYGTDHERFINEELFLRPSRDLLRAKATSGGGRCWYQVYDYVPSDHGFADAERALHGMDLASLLLDVSAPGAASEADVAVARTVQSALVDFASGRVPSAGGLTWPVYRTDTEQCVRIGRQPSVDTVVWPLDDETAAAGRP
>emb|ADC96668.1 BGC0001076, lpmT, ABC transporter
MKRGPRAVSTPPRQGPSWMVRLIASWAADRRRAVGAVVLALAGAGIDLATPLVIRSVVDGLSAGRAVGIGALVMLAVAAVLRFVVQFTQRTTASRLATRVQHDLRVTLLAAVCRYSGERQDALRRGEVVSRSITDLQVVQSLLALAPQAAAAVLHVAIQMAIMFFLSPVLALVALGTIPLAGVLVVRSRRRIYAATWLSQQAAADLTSFTGEAIAGLPVTKVFRREELTERRYGGMARELFGQRQRVARLNAAFSPGLTALPQFALVVVMGIGGLMTLRGEISVGTFIVFATYLLTMTGLVRLLAGVVSATALARSSADRIHAVIDGGDQASAADGDTPRTARGGRLGVLLSDVELSLGPQSRNVLRGVSVEVAPGECLGVAGRAGSGKSVLGLVLQGQYRPSAGRVEFTGGTGGSGTARLGEADVVLVPEEPFLFSGTIRDNILLGREFDGDSYASALTDAAVDALLERMPDDDRTHVGESGARLSGGERQRIALARALYDAPAVLVLDDATSALDTLTEARVFDALRRRLGQGCTMVVTGRRRTVLALADRIAVVEGGRVVEQGAAGHLLRDSVRLKTLIGEATHTPTLGADDVASEEPDPRGTQSPGGAPGRAGPGEQDPAEALTRYATALPPVVDEPADADVDNGRRDGPLGIREALRPVRSVAVAALVCIGFEVVAAVALPTVARSVLGRSAAGDATAVGLLFTLGLAITAVSWIAGWGTVRATTRVCDRVLFAVRLRLFRHVQRLPLSYVDQVRSGGLLTRMTADVDSLSAFLQTGLLSLIVNLLLVLCAAVVVVLMVPGFWPVLAVAAAAVLVGAAAFQRIVSRSYPRARELLTAVNADLHEKVHGVRTAQIFRCTGPIVAQFAKKSAAYRDERQRGQRAVAWFFPLVALTIDTALICVLLPAAVHGLPWAAGHGSATTAALILYLSMLYYPIQQIATVYDSAQQARVGLRRINGLLSEPPEELLGGAPVRAPSGGGVIRFDRVGFKYRDDAPYSLLDVVLDIRPGMSVAVVGPTGAGKSTIIKLLARFYQPQQGAIRVGGVDAATIPLRDYRRRTAIVPQEAHLFSGSVAENIGFGRPEASAAEITDAVRAFGASEMIDSLPGGLDYGVGPRGSALSAGQRQVVALLRAIVSDPDLLLLDEATCALDLESERSIVNALRDGNGARKTVLVAHRLATAAQADVIAVVERGRLLETGGHEALLRSGGLYADLWAASDQDGATSNRGSGGTA
>emb|ADC96669.1 BGC0001076, lpmU, Lipase
MKSLACGEEFRFNGAVSLQQGENWLAPWRVPFDEARLYFPEGGIGRAAMPSGVSIALMTNATRIDVDYLCSRCPDNIIDLAEDVEQLESVDVTVDGHYLGRRGLSASKTEDTLRLELENDGGGERLVELWLPLYAQFRLIDLRVEEGATASAPIPNPKRWVHYGGSLSQGMGANSPLTNYVQTSRWRTDLDLVSVARGKGTHMEPVFADLIAGLRPRYVTMAVGGMVYLTGSLNQYTYLTNMLGFVKRVIDAVPDCEVVVIVPPMSPRYRDLRGPGGMTASEMVEMHYSTVETVMKWGDKRVGHIPQWSDVDESDFLADGIHLTSSAHRRYGEYLAQGIRERLG
>emb|ADC96670.1 BGC0001076, lpmV, Putative uncharacterized protein lpmV
MRSDVGATQPSAVVRVDDKQLNVLRWYESRLGAHPADRSWPEGAVVVLGSDLLPDDDDLTALGCRALARISPRDLRTGAAERSSVPASARYVLVIAARKEFDLRLAQDIVDFERRIGVPVGTLPAGSAGELRFMLRRMELARRVRAGRHVVVDAADSSAVLGDAAAFEDPGAQDLHSISVYGHGNESHIKIGARFICAHSTSGFPDRDCACAEHDLRLCRLDEVRCVWIHLGSCGALIPDWRRSVPPTNFVDTFASSYAATVCGSLYRMPTSRGAIVAHELNQLGGAAPGDDDVSAGTLCLGDPILLRYTDRVVDKQRTVTRLGAELERVESELTLWTEDRERLRALTRTVEDARDKVTALRMASGSGARAALDTGASRIDGASGWAARAARTLSAANERKLYGETARAEFNRCLARMTDLADRFEQELVPLVASASVIGARDVERAMKSGLLFAATRSKELCSCRLCGLPVHVSTAGGVASGRESFWARCDVCGHLASSPDGARFPLVTVEGQGVGVRFFGARIDRVARVVLDVDDGVGFLHTRTVHEIAAGDEARVRCDPSRSGPSLRVRALVVSGFAMWFARATVPSAELLGSVPP
>emb|ADC96671.1 BGC0001076, lpmW, Dehydrogenase
MKAVFASAPDPDDPLSAVVVGHRPEPEVPRGWVLVRVRAASLNHKDLWTLRGVGINRDQYPRILGCEAAGETPDGRRVVLYPLLDAPPGTSDETLVMPAAQLVGARPGTLAEYFVAPPESLLPVPDHLTWEEAACLVCTWLPAYRMLFTKAALRPGDTVLVQGAAGGLSTALISLAAASGLRTWVTGRSADKRDLARRLGASATFEPGATLPEQVDAVVDSVGKATWMHSLRSVRHGGTVVVAGATTGDVPPARLHRIYFHQVNVVGSFSGTREEYGRLVTLMRTTGIRPLVDDVLPIQEARAALKRLADGDVRGNLVLTWSEDDQVAQSEAMRRLSVWLPG
>emb|ADC96672.1 BGC0001076, lpmX, Methyltransferase
MKVIRAQRQERAAVAVVREAGDGAALPPCDSRFHYVPPWRASALETLAEEILPQVADILARYSAVGRPDDLLTADETATLIGACEYVRLRGGADGCTLAFRGLPAELAEHARRDRLTVRAALECVGWFDANQRFLTGVDIAPRPGTAARASDGALYGPELARRYAPARQVTEQFNDVIRGFAKEFLGSLRVLELGTGTGRVGRNVATLAGSYVGIEASHAMIEEGRKDGLEVRHGDMMAMPFDTGSADAVIEHESIDFCAEPLLAAAEVERVLSLGGRFYRIELEAAPAAGVSRLQEEIPGRLAKISRGVFPYWTKGQRGRLHGWLLGRGFAHRRIELARWEEVRTLRNWLQGLVNASYPSFSGVDERTALSVCEELAQEAAMGDLDTRSPGEVAVVVHQYEMVDWCCPRHRPAGTP
>emb|ADC96673.1 BGC0001076, lpmY, Kinase
MWINGPFGAGKSTVTDELVRTVKKIIMFDPEEVGFHLRQWVPMPASEDFQDLGCWRDLVGQSCAAFVRHYPDHLVVVPMTVVNDDYRREIFDIIHKSTDEVLHIWLSASRQTLTRRITDQIMFPHDPERDAGVRAWRLAQVDGAMACEKRLGPDTVVLPTDDASPWQLAERILAEADRHAPRVTG
