# Supplementary material for: Assessing in silico the recruitment and functional spectrum of bacterial enzymes from secondary metabolism
Source: BMC Evol Biol. 2017 Jan 26;17:36. doi: 10.1186/s12862-017-0886-2 (PMC5270213; doi:10.1186/s12862-017-0886-2)
Supplement: Additional file 5: — 1005 multiple Fasta files (one per BGC that comprises enzymes) containing the sequences of the data set enzymes SM*. The BGC are named according to MIBiG nomenclature. (ZIP 6333 kb) [file 12862_2017_886_MOESM5_ESM.zip › BGC1077.fa]

>emb|BAL92975.1 BGC0001077, AMIS_77550, Uncharacterized protein
MNAERGRGAVLHLSAVLILIAGAMWWWRAAPREPVDDRLLGWRRTAEQLLPESGEQQMSGTVAVTDGEGHEEVAAVGSGEFLVSVVCAGDDGSRVRVSLGARETGRGMRCSGSRTPEVFSVGLADELHLRVNVEKAGPVVFRYTLQRLNS
>emb|BAL92976.1 BGC0001077, agqA, Putative type-III polyketide synthase
MVTAVISGLGVALPPSAVQAELWDGYFAHHYTGTRQALAKRIFTNSGVRTRQAVVSPLLEDVSSWSTERRMRRYQVEAIPLGKAAVGRALADAGLTADELGLFAVCSCTGYATPGLDILLARDMGMSPSVQRLFVGHMGCYAALPGLGTVSDFVVARGRPALLLCAELTSLHLQPAGTRTDIQQIVSHALFSDAAAACVVTPGGFGYGVSEVAAVTDATTADHMTWEVTDAGFRMGLSAQVPSVLSAHVRDLVDDVLAKRGLRIADIDGWAVHPGGPKILDVVQERLELDDAALAPSRGVLEAYGNCSSATVLLVLDALRRQEDPPRRIVMLAFGPGLTLYVTLLEGSTLGA
>emb|BAL92977.1 BGC0001077, agqB, Alkylresorcinol hydroxylase
MIDEARRLAPRFAARAAATDRDGSFPVDDFADLRDAGLFGLMVPARLGGAGAGFADYAEVAYELARGNGATALVFNMHASVTGALGGISDTLADALGLPPEAMAARDEHLKAAAAGSWYAVAMSERGVGSRLSKLTTSYQRVDDGYRITGSKTFCSGAGHADAYLVAARSASDPTQVSQFLVPAGDGMRVEETWDALGMRATGSHDLHIDVTVPESALLGGLEGLALVAVQLAPHWMVASYAAVYVGVARAAVDAAVAHVNERGLGHLPAVRARIGRADAAVSAAHLAVREAARRVDEAPGEVETNRWVWRAKLLAGTTAAEVAASMLEAAGTSAMRRGHPLERLYRDARAGSLQPATSDVCADWLGTDALGGDPDSDGVAPRW
>emb|BAL92978.1 BGC0001077, agqC, 3-alkyl-2-hydroxyresorcinol methyltransferase, EC:2.1.1.222 2.1.1.64
MLSMQRNDPRQYDDLAGEWWRPGGDFELLHWLAAARAALIPPAPGPGRVLLDAGCGGGLLAPHVRDKGYRHVGVDLGRPGLAEAARRGVTGLNGDVTRLPLRSGSVDVVVAGEILEHVTDLPGTVAELSRVLRPGGRVVIDTVNDTALSRLITVTIGERLGVAPVGLHDPALFVPPRRLIEQFARHGVTLRVRGVRPTFGGLFKWLVLRRGSAGKIVPAFSAAVLYQGVGTRHDR
>emb|BAL92979.1 BGC0001077, agqD, 6-alkyl-2-methoxyhydroquinones prenyltransferase
MLRASHPEPGGAVTLAMALLAVGVGHRGWRLVAVVVAVALTQLAVGWVNDWLDADRDRTAGRRDKPVAAGVVSARTVGISGLLAALAIPLPALPLGALPTLLIALVGAFALLYDWPLKSTPFSVVPYLVAFGLLPAFVVVSLPGNPAPPAWLVAAGALLGGGAHFANVLPDLADDAATGVRGLPHRIGARGSQLAAAVLLLGATLALVFGPPGPPSWAGWAAASAAVVVLPLGMYVSKRASGRPVALFRAVMVVALIDVVLLVLS
>emb|BAL92980.1 BGC0001077, AMIS_77600, Uncharacterized protein
MMRPLGTRRAVQAAGAATVAVLALAGCSAGQVAETAILDTPIAGVDTQTTSGSVYIRNLQVEYPGVEGYKAGANAPLELSLYNQTDNEITVSISSRPTEQAQVVSASQVGVVTRGASPAAPSGAPDQTPASPASEPPGANGADEASSAPATEAPAGSRAPSAPVASDGPTAPVVPAVRVSPAQFKIGAQGTALFRPTDAAQLQVIGLSDDLAPGTSVNLVFEFSDGSPAMEVPAPVANPLTPGPREEPHLDEDSEH
>emb|BAL92981.1 BGC0001077, AMIS_77610, DNA repair protein radA
MTTSRAASKAPRASYVCDACGHQPPKWVGRCPECGEWGSVIESTVSAPLVSGRVVSSRMPSEPARPIAQISAAPARAVATGVGELDRVLGGGLVPGAVVLLAGEPGVGKSTLLLDVAQQWAAGAGTPSLVVSGEESVSQVRLRAERLGALHDKLYLAAENDLGTVIGHLDAVKPGLLVLDSVQTVSAPGTEGVPGGVTQVRAVTAALVSIAKERGIATVLVGHVTKDGQVAGPRVLEHLVDVVLHFEGDKHSSLRLVRGVKNRFGAADEVGCFEMHEGGITSLPDPSGLFLTRYLEPVPGTCVTVAMEGRRALVTEVQALIGAEVQGSPRRTVSGLDGARLAMVLAVLERRTKQLKLSNREVFAATVGGIRLTEPSADLAMALAVASGGLDLAMPPTLVAIGEVGLTGEIRRVGAVGRRLAEAARLGFRVALVPPGCGPDGTTGTPKGMQVVEVGDLRSALQSAARAAADHVAK
