# Supplementary material for: Assessing in silico the recruitment and functional spectrum of bacterial enzymes from secondary metabolism
Source: BMC Evol Biol. 2017 Jan 26;17:36. doi: 10.1186/s12862-017-0886-2 (PMC5270213; doi:10.1186/s12862-017-0886-2)
Supplement: Additional file 5: — 1005 multiple Fasta files (one per BGC that comprises enzymes) containing the sequences of the data set enzymes SM*. The BGC are named according to MIBiG nomenclature. (ZIP 6333 kb) [file 12862_2017_886_MOESM5_ESM.zip › BGC1078.fa]

>emb|BAE78969.1 BGC0001078, pks, Probable Type III PKS
MPRLCKPAMNAPEHVITVEETLEFAARAHAGKPQLGLALRLIRNTGVKKRHIVQPIEKTLHHPGLEERNRIYEVESKKRTPRVIEEALAHAELKARDIDAIIYVSCTGFLMPSLTAWLINHMGFRSDTRQIPIAQLGCAAGGAAINRAHDFCMAHPASNVLIVSCELCSPCYQPDADDIGSLLSDGLCGDAVAAAVVRGEGCVGIELERNASYLIPGTEEWFSYAVKDTGFHFQLDRRVPGTMEPLAPVLREPAKDHSWDVGKLDFYIVHAGGPRILDDLARFLEVDREVFRHSWSTLHEFGNIASAVVLEAARGLFEEDALAPGATGLSAGVGPGITAERALGSGAAEGVPQTFA
>emb|BAE78970.1 BGC0001078, ---, Putative uncharacterized protein
MRGGRSYDRPHHPGRRRATPVTPAQEVTFKATQETGSAVSIFEVVVPPGFDVGAHVHHRSQEFFYVLEGELDLLCFEPTERTPDTWHHWESPKGDRVVRAGEGSCMFVPPGTPHAFRNATDKPVKMLFQSYPSPEHEAYFEEIAEIWSRGGPVDPAAVEAMRRRYDVGQLTPLRFEPPADAATPGREPHAQRNER
>emb|BAE78971.1 BGC0001078, ---, Putative uncharacterized protein
MTAMEPIPLVRASLGQQELAAVAEVFASGWPAGQGPRGKALEAQLVKRYGAGDAVAMCNAGAALHVSLLALGVKPGDEVIVADYGFPAPAHAVRYLDAVPVCADVRADTGTVDPQAVADLITARTVGIIAVDTVGIPADYVELQAIADRHGLFVVEDAACAVGATYQGREAGSLAEVGVLSFHGRKGATSGEGGALLAADPKIGADARLRSSFGIGSIFDMGKVVGLPIPEFTRIGHNYKLSDIAAAILQVQLERIDELLARRDAVAVQYSELLADEELLTVPYVPDDRTHAWQTYMVKLDPRVDRAAVATELRAQGIGCGHGTFATHIQPVFESKHTCPVSAELVQRHLAIPMHAELDADQVERVVDALRTAVRTHAAPTPSPGGAA
>emb|BAE78972.1 BGC0001078, ---, Probable methyltransferase
MTDHQPTPDGVLRLINGYWATGVVGAAAAHSLFTHLENGAGTVAELAERAEIAEAGAQTLLDGLLGVGLVELHEGRYRNTPEASLYLVDGKPTSLSSFARLKLKHMGGLTALPDVVRAGGPIQHATTEVADNPHWEEIVPAIAAQSVPAAQVAAQALGLAEAGPVSILDVGGGSGVYSAIWLAANPAARSTQLDWEPINVIARRLVAEQGVGDRFTTVAGDFHTTDFGTGEYDIALYSHIAHQEAPEDNIAVLSRLREALKPGGALVVCDYVVEDDRSGPAFPLIFAAEMLLKSKQGGTWRRSDYHNWLVKAGFTTVSFHSAPPATLVIAR
>emb|BAE78973.1 BGC0001078, ---, Fatty-acid-CoA ligase homolog
MNGSVAYRTIQKRGLHIGLLPAMAAAVDETTPITLDHDLDVLPEVGRQLTVSRLADLVDDLAARLWAAGVRPDEHIVVHKKANADVWVLACAASRIGAVPVLLAPSLDAVTVGALLQRVDRPNLLTDEHKLDVLGELPLPELTKQVIIVSGARPGTVSLGALAGAPRVKPVVRPIDEAAVITHTSGTTGVAKLVVHTPRTQGLRLKPQWRLLSLMRKREKVAINIPFVHSRNVAAMALALLKEMPVLLMNESAPETVAELFLENRPGLVEALPNSLMAWENLAADPRKPFASVKYFSSTFDAIHPGTMSRLLKSSQRKGALFFQIYGQSEVGPAVGRAYLRRSAHKANGRCVGWRMPVGSAKVRVVSRDGSPADGQNPGRIQVAWPALAKTYFGEQERYDSNRDGDWWGTGDVGYFTRFGCLHMLDRQVDMIDGVRSSLEIEDLVLAELPELSELVVVHGPDAEAVPVVCTHGDRPLDPGRWRAAVADFPQLADPVQIPEAELPRTGTLKVQRLALADRLKDKRKGRE
>emb|BAE78974.1 BGC0001078, ---, Probable methyltransferase
MTSDQPAATAVENPLPERDEPMTSEATLARFREYMVGPSRFMTLLSCFELGLVDQIRDNPGLTAAELGEAIGAKADAVEQLLLLLVKEGFVAHDEASGAYVLDGLADVAAGDLKRALAYMNMIKVVALRQLFHLTESAQTGTLVGLKELYGVTEGTLYGAVAEHRDLRDAWSNLMNTVTANIDPWFFGNVDVPAGARVLDLAGNTGLGAIHTVAHKASPGLQVTTFDLPEKEQEALANFKAHGVAESCSFIGGDVFDGVPKGFDIVLIKHFLDMFDKDDVIRILQGVNQALEVGGQVNIMVPVYPEDITDTDNYNVDFFPAFFIGCTMGQGGPQKLSAYQSWLEECGFKVTKAITKNAAEVPPDVIPVQAIISATKVV
>emb|BAE78975.1 BGC0001078, fur7, Furaquinocin biosynthesis prenyltransferase, EC:2.5.1.124, 2.5.1.125
MPGTDDVAVDVASVYSAIEKSAGLLDVTAAREVVWPVLTAFEDVLEQAVIAFRVATNARHEGDFDVRFTVPEEVDPYAVALSRSLIAKTDHPVGSLLSDIQQLCSVDTYGVDLGVKSGFKKVWVYFPAGEHETLARLTGLTSMPGSLAGNVDFFTRYGLADKVDVIGIDYRSRTMNVYFAAPSECFERETVLAMHRDIGLPSPSEQMFKFCENSFGLYTTLNWDTMEIERISYGVKTENPMTFFARLGTKVEHFVKNVPYGVDTQKMVYAAVTSSGEEYYKLQSYYRWRSVSRLNAAYIAARDKEST
>emb|BAE78976.1 BGC0001078, p450, P450
MTSRMKPARAAEEHDSPEFQFSLMENLLRGRALRHLTVDGVDAVFVRDPVLVRTILVNESKNYGKGELFRKARNLSRVGMLSDDEAMHRHYRRLASPYLRSSSVDAYVPAMRDIVRVHASSWRAGDPVDIQSEMCRITCAIVVGTLIEGLPPETTQALSERLSRLAWEMIRKPLYGKSAARAARPGASRRLSKARTEFRELLAACIADLLNSPESTIGYLSALLADSDDQGNRVLTAEEVCEEAVMMLTAATVTTASVMSWSLHVLSQDSSVEERLLKDLTQRRSGNRANGHDASSYTLRFLMEILRLYPPVWISCRKTLSDVALGDHLLPAGTNVVFSSYLLHRDPEHYPDPRRFDPDRWLSINPSKADASYIPFGIGSKGCIGEVFAWEQLEAILDVVTQEWKLSTEPDRQVRTAPETTLHPRRLLLVPQPR
>emb|BAE78977.1 BGC0001078, ---, Mevalonate kinase
MTVSTSAEGVSEDRRPRSVGIGRAHAKAILLGEHAVVYGAPALALPVPQLAVTARAHRSGRESDGPGDVSFTMAGSPPRPMATQASDGLRRLIAEFTAALGTDAAPHLDVTVDGAIPPGRGLGSSAACARAVVHALADLHGREVTESETFDLVQTAENVAHGRSSGVDARTVGASAPLLFCRGEVQELSIGCYDLLVIADSGVLGRTKDAVELLREGFQRHDGAQERFVQRATRLTEGARRALADGRPQELGARLTDYHDLLRAAGLSTRRIDALVDAALAAGSLGAKITGGGLGGCVIALTREEQAGEVIQQLHGAGAVQTWVVPLRGLAENAL
>emb|BAE78978.1 BGC0001078, ---, Mevalonate diphosphate decarboxylase
MLPRVDSLSMTLDVLPTTTRVRRAPEAGQDEVTLDGRPAEGEALRRVVAFLDLVRERAGLADRAVVDTANTVATGAGLASSASGFAALAVAAAAAYGLDLDATALSRLARRGSGSASRSIFGGFAVWHAGLHSGAAAEADLSSYAEPVPVGDLDPALVVAVVDAGPKAVSSRAAMRRTVDTSPLYEPWAVSSGDDLVDMRAALLAGDIEAVGEIAERNALGMHATMLAARPAVRYLAPATLTVLDSVLGLRRDGVPAYATMDAGPNVKVLCRSADAERVAKTLRVAVPDGTVLVARPGPGDRLLHGDVR
>emb|BAE78979.1 BGC0001078, ---, Phosphomevalonate kinase
MTGRRTVVRRAPGKLFVVGEYAVVEPGNPAVLVAVDRYVTVTVTGPVEPGVAAGVEPGVEISSDLGPRGERRRWRDGRLVPYDAHDGPDARAGLAHVLSAIETVARLLAERGLPAPEFSLSVVSGLHDGGTKYGLGSSAAVTVATVAAVAAFCGLTPTDEERFRLALLATAEIDPKGSGGDLAAGVWGGWIAYRAPDRAAVLALARAHGVEAALRAPWPGFAVRRLPPPAGLALEVGWTGDPASTTALLSDLHRRPCRGTAAHRRFVSTTTDCASAAIAALEGGDGRRLLDQIRRARRELALLDEEVALGVFTPRLTALCEAAEAVGGAAKPSGAGGGDCGIALLDAGAPQDIARLRERWESAGVVPLPIRPVAEGNEK
>emb|BAE78980.1 BGC0001078, fni, Isopentenyl-diphosphate delta-isomerase, EC:5.3.3.2
MIAQRKDDHVQLAVEQQQQHSGRNQFDDVSFVHHALAGIDRPDVRLATSFAGLSWQAPLYINAMTGGSEKTGIINRDLGIAARETGVPIASGSMSAYFKDPDCADTFSVLRKENPDGFVLANVNATASVDRARRAVDLIRADALQIHVNTVQETVMPEGDRSFSSWVPQIEKIAAGVDVPVIVKEVGFGLSRETVRLLESLGVRAADLGGRGGTDFARIENGRRPLGDYAFLHGWGQSTAACLLDAQDAPIPVLASGGVRHPLDVARALALGASGVGVSGTFLRTLLDDGVAALIARISTWLDQLAALLTLLGARTPADLSRCDLLINGELRDFCADRGIDPRPFARRSGGLDVPHEMTGSTR
>emb|BAE78981.1 BGC0001078, ---, 3-hydroxy-3-methylglutaryl-CoA reductase
MTDDTSAGVPMRWVGPLRISGNVAVTETQVPLATYESPLWPSVGRGAKVSMLSERGIAATLVDERMTRSVLVEATDAQTAYTAARAIEARIEELRAVVRTCSRFAELLQVRHEIAGNLLFVRFEFSTGDASGHNMATLASDALLAHLLQTIPGISYGSISGNYCTDKKATAINGILGRGKNVVTELVVEREVVERVLHTTAAKIVELNIRKNLLGTLLAGGIRSANAHYANMLLGFYLATGQDAANIVEGSQGVTLAEDRDGDLYFSCNLPNLIVGTVGNGKGLEFVETNLNRLGCREDRAPGENARRLAVIAAATVLCGELSLLAAQTNPGELMRAHVQLERDHTTAKAGV
>emb|BAE78982.1 BGC0001078, ---, 3-hydroxy-3-methylglutaryl-CoA synthase
MTNDSAIGIHDLSFATTEFVLPHTALAEHNGADIGKYHQGIGQRSMSVPAADEDIVTMGAAAAAPLIARHGGDGIRTIIFATESSIDQAKSAGVYVHSLLGLSSATRVVELKQACYAATAGLQFAIGLVRRDPAQRVLVVASDVSKYEPDSPGEATQGAAAVAMLVGADPALVEIEEPSGVFTADVMDFWRPNYREAALVDGQESIGAYLLAVEGSWKDYTEQGGRSLDEFAAFCYHQPFTKMAYKAHRHLLNYSGHDLDEDRVARDLGLTTAYNNVVGNSYTASVYLALAALLDQADDLSGQAVGFLSYGSGSVAEAFAGRVVPGYREHLRTEAHRAAIDRRKPVDFARYRELHAYSFPADGGDHRTPAQTTGPYRLAALRGHKRIYTAR
>emb|BAE78983.1 BGC0001078, ---, Putative 3-oxoacyl-[acyl-carrier-protein]
MTEVGILGTGAQVPDRVVSNDEAGAAAGVDDAWVVRKTAIRERRWAAPEQATSDLAAAAGSAALRSAGITPDQLSVIVVATSTPDRPQPPTAAYVQQLLGAVGAAAFDVNAVCSGEVFALAAAEGILTRRGGHALVIGADVYSRILNPADRRTVVLFGDGAGAMVLGPGRGARVRNLALHTFGELAGLIEVPAGGSRRPADQAALDAGLQYFTMDGRAVRSFVEDRLPLLTKQFLHDSGVGPDDIRHFVPHQANGVMLDALFAELALNRAVMHRTLTHYGNTGAASIPITLAEAARSGAFRPGDLILLAGFGGGMAVGFALVEW
>emb|BAE78984.1 BGC0001078, ---, Putative uncharacterized protein
MRPAPARSLVGRPSSPRPALCSLTSAETGTMTTRHCTVGLIGSGPRGLSVVERLCANARSQPESSTVHVHVVDPYPPGSGKVWRTDQSRHLLMNTWAGQISVFTDASVDLQGPLEPGPSLHEWAVALFAXRFGDDCPAEVLDEARGLGPDVYPTRAFYGRYLQWAYQRIVEGAPAGLTVTVHAALAVTLDDDPDAEDGSLQRVVLDDGTVLAGLHAVILCQGHLPARADAAQRSFASRARKAGLVHIPPANPADVDLDVLAPGAHVLLRGLGLNFFDYMAGLTLGRGGSFTRTAGGLVYHPGGQEPRLYAGSRRGIPYQARGDNEKGAHGRHEPLLLTADRVAELRHAHEHTGLDFRTDVWPLISREVETVYYRTLLASRGHPARAEQFQDDFLTAGAGERERDAVLAAYGIGEKYRWDWELIARPYRDREFAGPSDFTDWLLDHLRKDVAEARCGNVSGPLKAALDVLRDLRNEVRLAVDHGGLHGDSHRADLDDWYTPLNAFASIGPPAQRVEEMIALIEAGVLTVVGPGLRAAVDGAGYTAGSPLVPGSEVRVDALVEARLPDITLRRTDDPLLRHLLATGQCTVHRIRTRSGGAHESDGLAVTGRPFHLIDAEGKAHPRRFAFGVPTESVHWVTAAGIRPGVNSVTLTDSDALARAALACGDEGGQEAHTGRGLTYAQ
>emb|BAE78985.1 BGC0001078, ---, 3-carboxy-cis,cis-muconate cycloisomerase homologue
MPNDTSLTADVGLLSPVWADTPVVAAVSDGAWLQAMLDAEAALSRAQARLGTVPASAARVITDAARADRLDLVALARQARESANPVVALVREFTARVADLDPAAAAYVHRGSTSQDILDTATVLVVDRALRLVRADLACVEEALAVLAREHRDTLIAGRTLALHAVPTTFGLKAAGWRHLVLDAVHKLDALAEGLPVQLGGAAGTLAGYLACAPEADPARYVPELTEAFAAELGLTAPLVPWHVLRTPVVDTAVAAAFLCGALGKIAVDVLSLTRTEVAEVHEPAPRGRGASSAMPHKRNPVLATAVRSAALQAPQLAATVLGCLPSEDERSAGAWHAEWEPLRALLRLAGGAAHQARELVCELSVDPRRMRANTRITGGQIVSERIAVVLAPLLGKAWARDLLNEASARSARTGEPLAEVLRQDGRASAVVADARLADLFEPEAYTGAAALLTDRALSRPLPPPGARTRTAAGPSAVVASRSA
>emb|BAE78986.1 BGC0001078, ---, OvmZ homologue
MELNACRKTPRQEPGEATESVLGAARIRQLEGNLLALPGLYRESLHHIAPISREVRHTRVSGSRSSDRLNMSALDTRHNILAILESWAEFVADGLGGIAPTRSVPHLANFLLRNLEWLTEQPPAIDFADEIAGLRLELLRTIDPEPAECHVLTWDCVVADCTGKITTSAQHGRTTDGRSIRCSSGHSWEMREWITLRPLMQRHGKAVGS
>emb|BAE78987.1 BGC0001078, ---, Probable geranyl diphosphate synthase
MTTDTGQDAVGLARRTGADLLHRVEDRLRSLLAVERDAWAAVHEQAVVPVDALSELIASGGKRIRPAFCITGYLAAGGDPAEPGIVAAGAALEMLHLSALVHDDVLDDSSSRRGVPTVHTQAMALHESSGWQGEPRRYGEGVAILVGDLALVYSEELMAEAPRRVLPEWNKLRSEVMIGQYMDVHAAAEFSVDPRSSRLIARIKSGRYTIHRPLVVGAKRGRGRGDLAPALEEYGEAVGEAFQLRDDLLDASATPAETGKPTGLDFTQHKMTLLLGWAMQRDEHIHTLVTEPGHTPDEVRRRLLDTGVPADVERHIAGLVERGCKAIADAPVDQVWRGELAAMAGRVAYRTA
>emb|BAE78988.1 BGC0001078, ---, Isoprenyl transferase, EC:2.5.1.-
MAEAPRGAIRWPSPAVGGDEGTGHVALRAVRSALEAVYVRRLARKLEGRPRPRHVAVMLDGNRRWARGAGHDDVREGYRVGGAKVGDFLRWCDASDIEHVTLWMLSDDNLSAPPAELGPLLEIIEETVASICAADEDWQIEVIGALDLLPGETARTLKDAVARTTGRSGLKVDVAVGYGGRREVVDAVKSAFDKHIAGGGDPRELAENFDLQHITDNLYSPAGHDTDFIIRTSGEQRLSGFLLWQSAYAEVHFVEVLWPAFRQIDLLRALRSYADRDRRYGR
>emb|BAE78989.1 BGC0001078, ---, Probable methyltransferase
MSRRAVVAGAPLHRHSSSPADTRWPGGWGRAPPGLPTEGILVSNPEAVLARMREYMVGPTRFMNLYTCFELGIVDALRKEAGLTAAELGAAVGAKADAVEQLLYLLLKEGFVARDEATGGYTLDALADVPETDLQRALTFMGMIKTGMLRQLYHLADSVSSGSVVGLKELYGFDGTMFEAAAEVAEVRAAWGPLAQNETASVYPWFFRSFDVPAGARVLDVRGGNGLGAIMTCQTKASPGLRVTTLDRPALEAECLRNCEAHGVAEQCSCVGGEVLDALPGGFDVLLLKHFVDMYDKDDVLTMFRNAHRALEPGGQIVVLAPVYPEDVRDADDYQADFFPAYILGCVMGRGGLQKASTYGSWLEECGFEVTRTTAKEPADIPADAIINRVVICATKRD
>emb|BAE78990.1 BGC0001078, ---, Putative transcriptional regulator
MDHTGGPTQHRNDPAKPDGCRHRTLGGPMSETGGASAPTESGYRRVRHAGRRPAATLSIAERDSTRCGGKVKIQVLGTLYAEVNGQSIVPTAGKPRQILSLLALHPGRVVPVPTLMEELWGTKPPQSALATLQTYIPQLRRRLGSAMGPDAPGTAKEVLATRHNGYVMEIPAESVDVHAYERMATEGRSAFRAGDDVVAADRSRQALMLWQGPALVDVRVGPALKIEVMRLEESRLGTVERRIDAALRLGRHTELLPELTELTARHPQHEGLHSQAMVALYRSGRQATALDVYRKLRIRLIEELGVEPSPQVQRLHQAMLVVDPQLDVVAGPRRISTFDLYAA
>emb|BAE78991.1 BGC0001078, ---, Putative transcriptional regulator
MVTVSGEPGIGKTSLLRRFAELADGAPVLWGACPTHVATPPLWPWRQVLGMAGSHYPRRPVPDAVAEVLHGETRQPRDDADADAATLRQFEAIVHYLTGASQAAPLVIVLDHLHQADPSSLRLLAHLAESVPTSRLLVAVSYRSDKAAILAETAAALARAEMTRVELSGLNVAETRALASAMLHREVSGTTAEDLRHRTGGNPFYLRELIKVLDCEERAGRGRIAPVPAPVREVVLGRVAQLGPTAVELLSVASIAGLTFAIDVVAEASSIEIEEALRVVDAIVAAGLIGEDHRRLGWYSFTHALTAEVLFHTMGRLRRVHLLRRIRAAAARPRRGAVGSAAE
