# Supplementary material for: Assessing in silico the recruitment and functional spectrum of bacterial enzymes from secondary metabolism
Source: BMC Evol Biol. 2017 Jan 26;17:36. doi: 10.1186/s12862-017-0886-2 (PMC5270213; doi:10.1186/s12862-017-0886-2)
Supplement: Additional file 5: — 1005 multiple Fasta files (one per BGC that comprises enzymes) containing the sequences of the data set enzymes SM*. The BGC are named according to MIBiG nomenclature. (ZIP 6333 kb) [file 12862_2017_886_MOESM5_ESM.zip › BGC1079.fa]

>emb|ABS50443.1 BGC0001079, napT1, NapT1
MPDPLGIHDLSFATTEYVLPHTALAAHNGTDVAKYHIGIGQESMSVPAADEDIVTMAAAAAAPIITRHGSSQIRTVVLATESSIDQAKSAGVWVHSLLGLPSATRVVELKQACYGATAALQFAIGLIRRDPTQHVLVIASDISKYDADSPGEATQGAAAVAMLVSTNPALATIEDPSGLFTADVMDFWRPNYRDTALVDGQESINAYLQAVEGTWKDYTEQGGHKLDEFAAFCYHQPFTKMAYKAHRHLLNYNERDTDKHTIEQALAQTTTYNNVVGNSYTASVYLALAALLDQADDLTGRPIGLFSYGSGSVAEFFAATPTPGYRHHLRTQANRDAITRRTPLDYPAYLALHEHTLPTDGGNHHTPTQTTGPYRLSGLNNHKRIYETR
>emb|ABS50444.1 BGC0001079, napT2, NapT2
MSEAHAIAGVPMKWVGPLRISGNIADTETHVPLATYESPLWPSVGRGAKVSMLTEAGIVATLVDERMTRSVLVEATDAATAHRAAQSLETNIDELRDIVRGCSRFARLIGIRHEITANLLFIRFEFATGDASGHNMATLASDALLKHLLHTIPGISYGSISGNYCTDKKATAINGILGRGKNVVTELLIPRQIVTDVLHTTAAKVVELNIRKNLLGTLLAGGIRSANAHFANMLLGFYLATGQDAANIVEGSQGVTMAEDRDGDLYFSCTLPNLIVGTVGNGKGLGFVETNLTRLGCRTEAEPGHNARRLAVIAAATVLCGELSLLAAQTNPGELMRAHIQLERDNTTAKVGA
>emb|ABS50445.1 BGC0001079, napT3, Isopentenyl-diphosphate delta-isomerase, EC:5.3.3.2
MSGQRKDDHVRLAMEQHRARSGINQFDEVSFVHHALAGIDRPDVSLATAFAGIHWPVPLYINAMTGGSVKTGEINRNLATAAREAGVPIASGSMNAYLKDPSCADTFRVLRTHNPRGFVMANINATTTVDGAQRAIDLLQADALQIHINTAQETPMPEGDRSFASWGPQIHKIAAAVDIPVIVKEVGNGLSRQSVHTLAALGVTAADVSGRGGTDFARIENGRREHADYAFLTGWGQSTAACLLDAQDATIPLLASGGVRTPLDVARALALGAVAVGSSGGFLRTLTDGGVGALVTQLTTWLDQLAALQTMLGAPTPADLTRCDLLIHGQLREFCTDRGIDTRRLAQRTPTPSAGTSTGAGTASGAGAGGALNEMTGSTR
>emb|ABS50446.1 BGC0001079, napT4, NapT4
MTRTSSVVRRAPGKLFVAGEYAVVEPGVPAVLVAVDREITVTVSPLDGTGVEISSDLTAGPVRWHWAGGRLEPDTTHHPTTSDTDTTDSDSDSDSDSSSGGGGSAGSSNGAGNGSGGGAGGGVRGALGHVVSAVETTAGLLAEHGVAAPAMGVRIESNLHDNGRKYGLGSSGAVTVAAVAAVAAFCGLDLPAGDRFRLAMLATARIDPKGSGGDLAASTWGGWISYQAPDRDFVVDLARRRGTAQALRTPWPHFAVRPLPPPAGLDFQVGWTGSPASTASLVASLHRRTWRHSPSHRAFVATSTGIVHAVADALDKGDGPGLLHQIRRARSELARLDDEVGLGIFTTELTALCDAAEAVGGAAKPSGAGGGDCGIALLPAHAPHDISRLRQRWAAAGVLPLPLDPAPERNPR
>emb|ABS50447.1 BGC0001079, napT5, NapT5
MVRTTEPDTTGTTGGAGGAGIGAGAVGGVVGAVPDTGTGADGGAGTGAVAVAHPNIALIKYWGKRDEHLVLPRTDSLSMTLDIFPTTTRVRLAPEAGRDVVVLGGRPAEGEALRRIVTFLDLVRHSARVPHRAVVESHNTVPTGAGLASSASGFAALAVAAARAYGLSLTATGLSRLARRGSGSASRSVFGGFAVWHAGRPGQDTKAADLGSYAEPVPVADLDPALVVAVVDAGPKAVSSRAAMRRTVDTSPLYEPWAASSRDDLTQMRAALLRGDLQVVGEIAERNALGMHATMLAARPAVRYLAPATLTVLDAVAQLRRDGVGAWATMDAGPNVKVLCRRLEADRVAAAVREAAAGGAVHIAGPGPGARLLPEGGR
>emb|ABS50448.1 BGC0001079, napT6, NapT6
MDGVSGNHRARSVGVGRAHAKAILLGEHAVVYGAAALAVPIPQLTATASAGFSPAGGSEGELSFTMTGSASRALVTQASDGLRELTAAFKDRVGVSGELHLDVILDGAVPTGRGLGSSAANSRAIVLALAELFGRELSDGAVFDLVQTAENMAHGRASGVDAMAVGASAPLLFQAGRARELSIGCDGLFIVADSGAAGSTKEAVELLRAGFERRAGAREKFLERASQLTARAEQALAEGRAEDVGAQLTDYHDLLREAGLSTERIEAMVAAALAAGSLGAKITGGGLGGCVIALTRPDQASQVTRRLHEAGAVHTWVVPLRRRAEHV
>emb|ABS50449.1 BGC0001079, napU1, NapU1
MHILAIAEGEPPQGGSMKVHPCPRDHTRESRAAAGSVLCTPCVRQVERNLRTLPGLYQECLHHVSPLSRQISPTKISGSRTRDHLNISVLDSRYNILATLESWAHIVVEQLGAGVPGRSVPELSRFLERHLKWLLAQPPAGEFADEAERFVAELRGIIDPASSAPRTIIRQCVVDGCSGTISMYPKGAGNSARRNIECSAGHSWELHEWLNLRHLMERQRKDVSA
>emb|ABS50450.1 BGC0001079, napU2, NapU2
MAAATPCDRPVRVAFDTPPGPGRSPLPATGSRHPPAPRRPCRPAPGQPTGAPPPGISRKKARPAPPGPARPAPPHVRCRPLTRNAAGPLRHFPAPDARTNSATRPPHRFTPEVTHVTAGGLGAATSPVSLFRQPLPAQKLLRAGELSTVTTGLSRWDRVRAAYGTGSLSSPTSRAPRVLPGPRRHAPTGRETRPQDGARPRGAGAGVSRQVPAQRTERGPWGARPPVSAAPAAGAPESGAGRPTRRSNRPPVSAGWRRTDENRS
>emb|ABS50451.1 BGC0001079, napB1, NapB1
MPRLCKPAVSAPEYTITMEETLEFAKQAHAGKPQLPLALRLIRNTGVLKRHIVQPIEKTLGHPGLTERNLIYEAESKKMCPPVIEEALQNADMTARDIDAIIYVSCTGFLMPSLTAWLINKMGFRSDTRQIPIAQLGCAAGGAAVNRAHDFCLAHPGSNVLIVACELCSLCYQPTADDIGSLLSDGLFGDAVAAAVVRGNGGVGIEVERNASYLIPNTEEWISYSVRDTGFHFQLDRRVPGTMEPLAPVLREFAKDHSWDAGKLDFYIVHAGGPRILDDLARFLDVDRQVFRHSWSTLTEYGNIASAVVFDAARRLFEEGSAKPDATGMIAGFGPGITAEMALGTWGTDGTGTSN
>emb|ABS50452.1 BGC0001079, napB2, NapB2
MSGLILPPGQGRKLITKAQEVTFKATEADGSSVSIFEVVVPPGFDVGAHVHGEAQEFFYILEGELELLAFEPTKRTAENWHEWESPEGDRMVRATPGASMFVPPNTPHAFRNASTEPVRMLFQCLPSPVHELYFEEIAKIWSSGARVDPDAVQEMRRRYDVHQITPLRYEPPPAPADRPAAAGA
>emb|ABS50453.1 BGC0001079, napB4, NapB4
MKGSTAYKSILKRGLHIGLLPQMAAAVNPSTPITLDHQLDVFPDAGRRLTVAQYAGHVDDLAARLWAAGIRPGERVVIYKTANADHWMIAAAVSRIGAVVVNLSPALDAVTVAALIERADQPSLVTDTAKLDILAEIPLADLTKRVVTVGGERPGTTSLASLAGSPRVAPVVRPIDEAAVITHTSGTTGLPKLVVHTPRTQGLRLIPQWRLLSLMRKKETVAIHVPFVHSRMVAAMSLALLKEYPVLLMRESDPADVAEHLLAHRPALIEALPNSLMEWEPLTDDPRTPFASVKVFSSTFDAIHPGTMSKLLNSSHRRGALFFQIYGQSEVGPAAGRAYLRHSAHKANGRCVGWAMPLGAAKVRVVSRDGRPPSETNPGSIEVAWDGLAKTYFAEQDRYDTNRNGDWWRTGDVGYRTRLGCLHMLDREVDMIPGVRSSLEIEDVVLSKLSELSELVVVPGPDSQPVPVICTVDDKPLDPQRWRAAAAAFPQLADPVQIPQADLPRTATLKVQRLALARRLEKQWEDKQD
>emb|ABS50454.1 BGC0001079, napT7, NapT7
MTTEVTSFTGAGPHPAASVRRITDDLLQRVEDKLASFLTAERDRYAAMDERALAAVDALTDLVTSGGKRVRPTFCITGYLAAGGDAGDPGIVAAAAGLEMLHVSALIHDDILDNSAQRRGKPTIHTLYGDLHDSHGWRGESRRFGEGIGILIGNLALVYSQELVCQAPPAVLAEWHRLCSEVNIGQCLDVCAAAEFSADPELSRLVALIKSGRYTIHRPLVMGANAASRPDLAAAYVEYGEAVGEAFQLRDDLLDAFGDSTETGKPTGLDFTQHKMTLLLGWAMQRDTHIRTLMTEPGHTPEEVRRRLEDTEVPKDVERHIADLVEQGRAAIADAPIDPQWRQELADMAVRAAYRTN
>emb|ABS50455.1 BGC0001079, napR1, NapR1
MEHLVRHAVTTIRERFFEPLSLDDLAQSVRVSKYHFLRVFTRVTGVTPGRFLSAVRLHEAKRLLLSTSLTVADISAQVGYSSTGSFTRRFTESVGLSPHPVPQAVPRLRPPHAPARLPPPRLPPAAGRARTGGTAGGTGGGTGGGGKADRGGDRGTAHHRRRVLPRLRRGVRRRHPPRRPRVLEHHQRPGPLHPAPHPPRHLVHPRRGPQRPRHTRHTRHSRHSRHSGRGCGSADRHRRPRTGGRRHRPHPRHHPLPDGLDPTADPLRPDGHGPPADSGLDTAGPAPPPPGPSARPPAPPVRTMPGSRLTETKVWTRNRPRHFSSASPSSCSWPACSARSPADAASRR
>emb|ABS50456.1 BGC0001079, napR2, NapR2
MDTQQTTSLLVGLAVIVLLARLLGALARRCGQPAVIGEVLAGVALGPTLLDGALSDALFPDTVRPLLSALAAVGVAVFMFIVGLEIDAALLRGNGRLAVTVSLSSILVPCGLGMLLALYLAGDYSTGDKQGLVLFMGVAMAITAFPVLARILTDRQMTRTPLGAVALACAAIGDVLAWVLLAVVVAISSPGGADQWRMLLAVPYLLVMFFVLRPLLRRLAARRSELRLTPTLFACILAGLLLSAAATEWVGLHYIFGAFLFGAILPRTGTEQLHAEVHNRLGQMTGTLLLPVFFLVSGLKVDLSDMDTGGLGALALIMLVAVGGKSAGAIAAARLHRMPLRQSAALATLLNTRGLTELIVLNVGLQLGFIGQDLYSLMVVMAVITTAMTGPLLSWIIGRPRENDPPPAAGAPERKPGTVGTPA
>emb|ABS50457.1 BGC0001079, napR3, NapR3
MSSATPEETSARARAAEAGLGLRERKKLRTRQAIRAAARRLIDERGYDSTTVEQIAAAAEVSPSTVFRYFRNKEQIILRDEAYAFSGAELLRARPADEPPLPALRAAVSATVRATYEEFNAEYRWRMELVREVPALRAQMHEGQDKAVEVLTAALAERAGPRADRLALRVMVGAMLGGLHQVVLEWGDQNQEGDLPEMFDRALAVLEGGLTPDQPRKAAG
>emb|ABS50458.1 BGC0001079, napH1, NapH1
MTTSGHTSSSDYSPRRRSMLLGGLGGAAALSAAGFTGMASASPRGSAGSKAAAIEFDLDKDNYIKWAQPTDENAGQSPTLAILGPMDVTVFLWINRVVWLAAFDALAPYHETAVGVYSQIPRRPSSESATNRNLNIAALHAQHGVWKRVLPQQVDQLRQLMTALGLDPSDETENLSSPVGIGNVAAKNAFNALKNDGMNFLGYEGRKYNPRPWSDYTGYVPVNTAFKVNNPSRWQPQLQAHNARRAGGGPGDLGIYVTQHFVTPQIARTKAHIFRDPSRFRIPRPEFSDHTNTRAYKREVDAIIDASANLNDERKALAEIMENKLWGIGHSSIVIANKYDQNNEMGVHGWAHWMLSHVLATFEPLIAAWHHKRIYDAVRPVTAVRHVYGNRKIRAWGGVGMGTVDDIRASEWSSYLPVGDHPEYPSGSTSLCSATSQAARRYFESDELDWTINYKAGSTVVEPGITPGKDLSIHIPTWTDFTRTCGNSRVWGGVHFQTTVDRTIVFGEQFGDLAHEFVERHVKGDVKD
>emb|ABS50459.1 BGC0001079, napU3, NapU3
MRIYLQLTRSLERLGASFGIAALRISIGIIYLWFGVPKFFPGVSPAEVLASKTVERLTFGVIEGTAASVVTGTLETVLGLLLISGRLVPLTSIGLLAHMAGTFTPLFIFPKETWEGFCIGTLEGQYILKNLVIVAAAFVVIGYSKAHSRPDPAGPAGPAGPVKAAEPAGPAEPAEPAGPGHPEPAGTAPAAVDPAASGSVTRHADV
>emb|ABS50460.1 BGC0001079, napH2, NapH2
MRGGGLHANRWCGRIGTGRSYMSSNVVGFSGDFDVIVIGGGPAGATTAALLSKRGRRVLVLDRERFPRYHVGESLIPGVMVPMEELGLKERMEAKGFERKYGGTLVWGNNEVPWNFSFSTGGRIPYAFHTRRADLDALVLDRARELGAFVVEDATVKDTIEEDGRVVGVRYALRGLGGTQEARASLVIDASGQARVIGRKYTEVNWNEQLRNVAVWTYFDNCHRLPGDEWSNILIEGTSDGWFWGIPIDKGVFSVGYVTRSELATESGKSLEDLFQSEIASTTKLKELLKDATQAAGYRSARDWSYTNDRFYGKGWALVGDAAAFVDPLFSTGVALATLAGSTLSKVVDQILQYPAIEEKALDRYSNAYQEFFHDIRKFVEGFYDRSKTKGFYFNMAQEMVDPEKENAAEVDFVKLVSGLSGRQGGLFELNVDDLIEDAKSTPTGS
>emb|ABS50461.1 BGC0001079, napT8, NapT8
MEGLYAAIEEASGLLDVAPSRDKVWPILSAYELDKVVVAFRVTTRGSKDLDCRFTALPADVNPYRYAVSKGIAEATDHPVGTLLDDVQANIPVTAHGVDFGVVEGFRKTWTFLPGNDLQKLSKVAALPSMPPSLAENLDFYARYGLDDKNSMIGIDYPSRTVNVYFLQFPDETREPETVRAMLRDLGLPEPSEQMLTLAKQAVGIYTTLTWDSPKIQRITFATLVPDAEALPGRIAVEPSVEKFARNVPHTYPGPVQGLYNVASYSGGEYFKLQTYHQLAEGSLEARVLLGAAGAGS
>emb|ABS50462.1 BGC0001079, napT9, NapT9
MVGSHTRISQNLIGIDCLECLVSGATGAEKLYSAIEESARMVDAPFSRDKVWPTLSAFEGGFSDAGGVILSLQAGTHVPEMEYSAQVSPGISDPYARALASGILTETDHPVSTVLAEIVSLAPTSEHYIDCGIVGGFKKIYANFPHDQQTVAALAGLPSMPRAVGGNAEFFARHGLDRVALIGVDYVNKTINLYFQVSAATAGNLDQKTVSAMLHETGMSEPSDAMVAYACQAYRIYTTLSWDAEEILRIAFAPKPRRGIDPADLPARLEPRIEKFLRATPHKYPGALINATAAKWSPEREVLDLAAHYQVSAVQMKAIEAEEGQAS
>emb|ABS50463.1 BGC0001079, napH3, NapH3
MAPGDVSSYTWVTHLLQTSWFDALAPYHPTAVGVYSRIPRRPAEESATNRNKNIAGLYAMFQVVKAAFTERVPVLRQALGALGLDPDDESQDLSTAVGIGNTAGKAVAAARMGDGMNALGGKDRTHNGQPYEDYTGYRPVNTADELVDPSRWQPAVEPHRRRTDGGPGDKGIFTAQRFATPQLGLVAPQTYRDPARFKLAAPDHLDHNDAGAYRQAVDEVLAASAGLTDEQKVKAEFFEHTPLSVTLSPRAAAMAHDLDLDGWAQLFLVCSTARFDSLIAAWHHKRAYDTVRPFSAVRHVYGSKPVTAWGGPGKGTVESIPADEWTGYLPVGNHPEYPSGFTTLIAAQAQAARSFLGDDVLNWTHAFPAGSGQREPGAVPASDLELTWATWTDFENDCATSRVWAGAHFTKTAETSLAFGTQFGDLAHTFVQRHINGDVKD
>emb|ABS50464.1 BGC0001079, napH4, NapH4
MTTSGHTSVSDFSLGRRSLLVGGASAASLSMLSLSRPAAAATGDEPPELPDLDKDNYIKWAQPTGARTGQSASDAFIGSMDVTLILFMNRAAMLALFDALAPYHETAVGIHSQIPRRPSSESATNRNMNIACIHAQNAIWSRLLPPIVAGLRELMVALGLDPDDKSEDVTTPVGIGNVAAKAVWNVLKNDGMNVLGHEGGRKYNPRPWADYTGFVPTNTAFKVNNPSRWQPQLQAHNGRRAGGGPGDLGIYVTQHFVTPQIAVTLPHIFKDPTAFPLPRPDFTDHTDRRAYKRSVDEIIEASAALDDERKALAEIMENKLWGIGHSSIEIGLKNDQNNELGVHGWAQWMLQHILATFDTLIAAWGYKRKYEAVRPITAVRHVYGNRKIRAWGGVGMGTVDDIRANEWAGYLPVGDHPEYPSGSTTVGSAASQAARRFFDSDDLNWEFDFEVGKSIVEPGITPVENVRVSFPTWTDFNKRCAYSRVDGGVHFKKTVERSMAFGEQFGDLAHDFIQRHVKGEGDG
>emb|ABS50465.1 BGC0001079, napB5, NapB5
MTPEATFTRFREYMVGPSRFMSLLSCFELGVIDNLRDTPGMTAAELGDAVGAKPDAVEQLLLLLVKESFLAYDEDTGGYSLDALADIAEDDLRQVLARMEMIKVVTLRQLFYLTDSVRTGTTVGLNKLYGHEGNLYDALAEHKDLREPWARLMNGETAHIDPWFFDNIDVPPGSNVLDLAGNTGLGAIHTCKLKASPGLRVTTFDLPEKEEECLANFRSHGVEEHCSFIGGDVFEEVPKGFDVVLIKHFLPMFDKSDVFKILEGVNRSMDVGGQVHLLVPVFPENIKDSDNYTVDFFPSFFIGCAMGQGGAQKMSTWQKWLEECGFTVTKAIAEDPADMLPHALPVEAVLSATKRAG
>emb|ABS50466.1 BGC0001079, napR4, NapR4
MSTDASARPSPQEFIDARPMGRRQRLIVRVGLLTMVAEGLDIAIAGFVYPRIKEDWGVGGGAVTVTVTLGVLAMIVGGVAAGPLADRHGRKIVTLAGTVCFGLCTAAMGFTQGIGLFAGLRTVACLGLGAVLPSMMVLVADWMPAGRRVQMVALAFAGVTAGTAVGGILASVLVPAFGWPTLLVVCGLAPLLLIPAIVRVVPESVSVLAARKRPREELRGALETVAPGEDLSRVDWDHSTERTGTRPTPRAVLSRGVARMTLLLWLCFFLGQGVAFVILTYLPELAEREGLTEAKAAVSVAAFGWGGLIGQLSVSFVLKRFDRFRVLALLWVMTVAGLGAAALAAGRFAALLVTAFLLGLCLPAATAVLQAVTAVAYPPAVRATAVSWANSAGKAGPLAGAVSGGIMVDAGWSLSAVMLVLTLPVALALLATLKLYARGRGQREEEPHTVAPRPVPGLGSEQP
>emb|ABS50467.1 BGC0001079, napR5, NapR5
MSTNPEQAVSVDGSDGGGGGVLDARRLRVILVAVSMALMAVIASVSGLNVAQTEMAVDFETSQSTVLWIINIYTLALAALLLPLGAIGDRVGRKPMLIGSLLVFGVSNVVAAFAPSAGVMIGARVASGVGAATIMPITLAVITSTFPEERRGKAIGVWTGVAGGGGILGMFLSAFLVDVADWRWLFALPIVLVVVALALTLKSVPNSHERSGHRFDTTGALISVVSVAALIFCLQEGPDRGWTSGLTVASLVVGLVVGAVFVVWELRRRDASLLDVRLFKERGLGGGSITLVVVFGVQSGIFVVLFPFLQAVLDWSALLSAASLMPMAVTMMMASGLAPRLSVQAGPRATMSAGIALTGVGLALIALLVSVENGYLSILPGIVVMGFGMGLAMVPSTEAITLALPREKQGVASALNDVTREFGTALGIAMLGAILSAGYSNAIDDKLDGIPEQAADPAREGIATALEASPNAGSSANDLIDIARQSYIDGWQQALWVGTAVMAVLFVYIILRGPNTPTPTTTENQAEGAEKVAAG
>emb|ABS50468.1 BGC0001079, napR6, NapR6
MAVKNRWLALIGLTISVLVIGFDTTILNVALPTLAADTGASAGELQWIIDSYAVVYAAAMLPAGFLGDRFGRRKLLIVGLVIFLGGSIIGTLVDTPGALIGARTVMGLGAALIMPLTLSLIPTLFKGEEQTKAIAIITVGLSIGLPLGPLISGWLLDHFWWGSVFVINIPLVAIGILATVLLIPETKDPAAPKVDIISTVLGILGLGALVYGVIEAPAEGWGDPVILATITGGALMLVGLVLREKRQPRPMVDLELLRNPTFGWNTVFLILGMFVFMGLLFVLPQYLQVIQGNDAFGTGLRLMPLMAGMIVVAKIVPPLSLRFGTRPQVIAGLLIMAGAMFMGSATDANTGYGYAVVWMILVGLGTSLVMVPALDTALGVLPKGKEGTGSGLSTTLRQVGGAIGIALLGSVLNAVFTSKVDTSGVPAEAAETAEESVVAAQAVAAQLDVPQLAQSAESAFVSGMSVVLLICGIAGVLAAILAAFKLPHSKETRTADRPGDKTGDQSAQTGGKPEGEAEERPLTDALSDTAEGTGK
>emb|ABS50469.1 BGC0001079, napR7, NapR7
MNQGPSAAADSAMSAIAGAEAGLGLRERKKLRTRQAIRAAARRLIDERGYDSTTIEQIAAAAEVSPSTVFRYFPSKEHIVLTDDYANFTMAFLRERLADEPPLTALRGVLTEMVRGFAGDLSEDYRWRRRLVRRVPAVRALVGESQDRWIDTVSEVLAERAGVPADNLELRVLVGAVTGALHQVLWGDRSEDTDLVAMIERALVVLEHPDSLGYPGTTG
>emb|ABS50470.1 BGC0001079, napR8, NapR8
MAHRIRRPRHLEHPQQDPLTRRTPPHPAAGPPAELHAGARRPRGHPVACSPGRGVPGGRRGRRIYTRAGGAVLRRARSEVHEPAGRVDPAVAPVGSDGPAGVLSEPLPGELFFLLRRVRAKFSLVSDCAETASRDFLVLDALGGQDWASQIDLAERLGINRTIMVQVIDRLEDRGEVQRTRDPGNRRQYVLSLTERGRAALEDQRLAVAERDALLTSALTRKETARLNELLALLLPASARPLVRGSENLVTQADLRLRRQGDDKLAGTGLRLRFYRPLSALAALGPCSQQQLAESLAITGPAASQLVDDLVKQQLVHRGQDPHDRRRYALEVTAPGREARAVIATAVRQLAADMTALLGPGGEDDLRALLLKVDSAAITATAP
>emb|ABS50471.1 BGC0001079, napU4, NapU4
MIAPPRHGGVRGGQAVRERTMGQEFKNHDMTMMFTIHNALRRELERIARITARVDDDPRHVLSCAVGWELFKNNLTIHHTSEDLTLWPVMQQALADRPDDLALLDAMESEHAVIDPLLVDIDAALADREGGLERLTGLTDTLNTLLRNHLLHEEREALTLMDTTLTNEQWAAFGKEQSGRHTDDIPTYLPWLLDGMNSDQLNQFLDNMPPPMRTAYESEWRIAYDDLDIWNTHSKTH
>emb|ABS50472.1 BGC0001079, ---, NapTransposase2
MRGPTTAWPGATPGRLRAGGLHNVDARTTPTPKPAHPTCVREDGVNDNDAIGVFLGLDVGKSAHHGHGLTPAGKKVFDKQLPNTEPKLRDVFTKLTTKFVGMVLVIVDQPASIGALPLTVARETGCKVAYLPGLAMRRIADLYPGEAKTDAKDAAIIADAARTMPQTLRSLQLTDEITAELTVLVGFDQDLAAEATRTSNRIRGLLTQFHPSLERVLGPRLDHQAVTWLLERYGSPAALRKAGRRRLVEVIRPRAPRMANRLVDDIFEALNGQTVVVPGTSTLDIVIPSLARSLGAVHEQRRATEAQITTLLEDHPLSKVLTSLPGVGVRTAATLLVTVGDGTSFPTAAHLASCAGLAPTTKSSGTSIHGEHAPRGGNRQLKRAMFLSAFAALHDPASRTCYDKCRVRGKTHTQALLRLARQRINVLFAMLRDGTFYEPRTPRLA
>emb|ABS50473.1 BGC0001079, napR9, NapR9
MTAPEPHHLPRTRRPGYLAAAGVFAVGMLGTTLPTPLYGLYRQQIGFSELIVTVVFAVYAVGVIVALLVAGDFSDILGRRPILLCAAALAAGSALLFIFEQGLPQLFAGRVLSGFSAGLFSGTATAAVLDLAPPGRRGRAAFAATAANMGGLGLGPLLSGILAQYAPWPLKLPFLVHLALLVAAAAAIWMLPETVHRTRPRPSLRPQGMTIPPAVRAVFVPCALAAFAGFSVLGLFTAVAPDFMATVLDVHNLAVAGAVVFSVFCASTAGQLLMGSVSAAKALPLGCAVLVLGLLLIGASLLAESLPILVLGAVAGGAGQGLSFRAGLTLIGAAAPELQRSATLSAFFVFAYVGISLPVVGVGALTLELGVRDAGLVFAGCVILLVSAVATYLRRRPPAAP
