# Supplementary material for: Assessing in silico the recruitment and functional spectrum of bacterial enzymes from secondary metabolism
Source: BMC Evol Biol. 2017 Jan 26;17:36. doi: 10.1186/s12862-017-0886-2 (PMC5270213; doi:10.1186/s12862-017-0886-2)
Supplement: Additional file 5: — 1005 multiple Fasta files (one per BGC that comprises enzymes) containing the sequences of the data set enzymes SM*. The BGC are named according to MIBiG nomenclature. (ZIP 6333 kb) [file 12862_2017_886_MOESM5_ESM.zip › BGC1080.fa]

>emb|CAX48655.1 BGC0001080, ppzP, 5,10-dihydrophenazine-1-carboxylate 9-dimethylallyltransferase, EC:2.5.1.121
MSESAELTELYSAIEETTRVVGAPCRRDTVRPILTAYEDVIAQSVISFRVQTGTSDAGDLDCRFTLLPKDMDPYATALSNGLTAKTDHPVGSLLEEVHRQFPVDCYGIDFGAVGGFKKAWSFFRPDSLQSASDLAALPSMPSGVSENLGLFDRYGMTDTVSVVGFDYAKRSVNLYFTGASPESFEPRGIQAILRECGLPEPSDELLRFGEEAFAIYVTLSWDSQKIERVTYSVNTPDPMALPVRIDTRIEQLVKDAPLGSAGHRYVYGVTATPKGEYHKIQKYFQWQSRVEKMLTADAG
>emb|CAX48656.1 BGC0001080, mk, Putative mevalonate kinase
MQKRQAELSVLIPPNSAKGLSKSHRARSVGIGRAHAKAILLGEHAVVYGAPALALPIPQLTATASVGWSPHSPDGPHDMSLTMTGSASRPMVTQASESLRRLTAEFRASMGVTDRLHLDMVIDCAIPPGRGLGSSAACARAVVLALADLFDREISQSTAFDLVQTAENVTHGRASGVDAMAVGASVPLLFQAGGAQELAVGCEGLFIIADSGVVGRTKDAVELLREGFLRHPGSQERFVRRASVLTEEARHAFADGRPEELGSRLTDYHELLRTAGLSIDRIDTLVEAARTAGALGAKMTGGGMGGCMIALTRSWQASEVTRKLHEAGAVQTWVLPLRRLAGHAP
>emb|CAX48657.1 BGC0001080, mdpd, Putative diphosphomevalonate decarboxylase
MRPDHPHAPDRSREHGAAGGATAVAHPNIALIKYWGKRDERLVLPRTDSLSMTLDILPTTTHVRLDPEAEHDEVTLDGVPLEGGPRQRVITFLELVRERAGSSRRAAVDSRNTVPTGAGLASSASGFAALAVAASAAYGLGLDATALSRLARRGSGSASRSIFGDFAIWHAGRPTGSATDADLGSYAEPVPAAEFDPALVIAVVNAGPKDVSSREAMRRTVETSPLYGPWAASSEGDLVDMRVALRRGDLDAVGEIAERNALGMHATMLAARPAVRYLSAPTLDVLDSVLRLRRDGVPAYATMDAGPNVKVLCHRTDADRVAQVVRSAAPGGSVLVAGRGPGARLLAEGER
>emb|CAX48658.1 BGC0001080, pmk, Putative phosphomevalonate kinase
MTRQHTVVRRAPGKLFVAGEYAVVEPGNQAILVAVDRHITVTVSGRGSGAGGADVVISSDLVPEQGRWRWHDGRLSGCGPAPGGLKHVVSAIEVMGRLLAGRGLPPPSLSVSVSSRLHDNGTKFGLGSSGAVVVATVAAVAALHDLELPPDTRFRLAMLATAGIDSRASGGDLAAGTWGGWIAYRAPDRAAVLDLARRRGVEEALRAPWPGFEVRRLPPLPRGLALEVGWTGEPASTTSLVSGLDRRTWRGGASHRRFMETTSDCVRASITAFRLGDGPGLLHQIRRARRELARLDDELGLGIFTPGLTALCDAAEAVGGAAKPSGAGGGDCGIALLDAGAPSDISLVRERWAAAGVRPLPVRPTMEGNEK
>emb|CAX48659.1 BGC0001080, ippi, Isopentenyl-diphosphate delta-isomerase, EC:5.3.3.2
MISQRKDDHVRLAVEQQQALDGRNQFDEVSFVHHALAGIDRPDVSLATTFAGIAWQVPLYINAMTGGSTHTGAINRDLAIAARETGVPIASGSMSAYFKDPSCADTFRVLRQENPDGFVMANINATASVDKARRAIGLLEADALQIHINTVQETVMPEGDRSFSSWVPQIERITAAVDVPVIVKEVGFGLSRETVLTLRNLGVRVADLGGRGGTDFARIENGRRELADYAYLHGWGLSTAACLLDARDPGIPVLASGGVRHPLDVVRALALGASGVGVSGGFLRTLMDGGVTALVAQISTWLDQLGALQTMLGSRTPAGLTGCDLQIHGTLRDFCADRGIDTGRLALRSSSFDALHEMTGSTR
>emb|CAX48660.1 BGC0001080, hmgr, Putative 3-hydroxy-3-methylglutaryl-CoA reductase
MTDTHAIAGVPMKWVGPLRLSGNTATTETHVPLATYESPLWPSVGRGAKISMLVEQGIVATLVDERMTRSVLVEATDAQTAYLAARDVDARFDELREVVRTGSRYAELIGVRHEITANLLFIRFEFTTGDASGHNMATLASDALLKHLLQTVPGITYGSISGNYCTDKKATAINGILGRGKNVVTELLVPRDVVADVLHTSAARIVQLNIRKNMLGTLLAGGIRSANAHFANMLLGFYLATGQDAANIVEGSQGVTMAEDRDGDLYFSCTLPNLIVGTVGNGKGLEFVETNLTRLGCTVDRAPGENARRLAVIAAATVLCGELSLLAAQTNPGELMRAHVQLERGKTTAKVGV
>emb|CAX48661.1 BGC0001080, hmgs, Putative 3-hydroxy-3-methylglutaryl-CoA synthase
MAGETAVGIHDLSFATTEFVLPHTALADHNGTDIGKYHRGIGQRSMSVPAADEDIVTMGAAAAAPIIARHGFDRIRTVVLATESSVDQAKSAGVYVHSLLGLPSATRVVELKQACYGATAALQFAIGLVHRDPAQQVLVVASDISKYELDSPGEATQGAAAVAMLVGSDPALLRVEEPSGLFTADVMDFWRPNYRDAALVDGQESITAYLQAVEGTWKDYTERGGRALDAFSAFCYHQPFTKMAYKAHRALLNSCGYDTDEAEVARAIGRTTAYNAVLGNSYTASVYLGLASLLDGADDLAGQCVGLLSYGSGSVAEFFAGTVAPGYRDHLRTAEHREAIDRRKPVGYARYRELHERSFPTDGGDHPTPSETTGPFRLAALRGHKRVYEVR
>emb|CAX48662.1 BGC0001080, ppzT, Putative 3-oxoacyl-[acyl-carrier-protein] synthase
MRMSDLGILGTGAYVPDRVVSNDDVGAAAGVDDAWIRRKTAIRERRWAAPGQATSDLAAAAGRAALRSAGITADQLSVIVVATSTPDRPQPPTAAYVQHGLGAAGAAAFDVNAVCSGSVFALAVAEGLLAGRGGHALVIGADLYSRILNPADRRTVVLFGDGAGALVLGPAAQGPRVRHLALHTFGELAGLIEVPAGGSRLPGDRAALEAGLQYFAMDGREVRRFVAEQLPRLTKQFLHEAGVVPDDIGHFVPHQANGVLLDAVTADLGLPRAASHRTLAHYGNTGAASIPITLDTAARAGAFRPGDLILLAGFGGGMSAGLALVEW
>emb|CAX48663.1 BGC0001080, ppzU, Putative WrbA NAD(P)H:quinone oxidoreductase
MGVPVKDDRTSLVHPETDTTVKVAVIYHSATGHVADIARELSDAAEKAGAEVRLRKVAELEPLRSVASLPARVANATATADISVAAVGDVLWADAVLLGSPARFGNIAAQLARFIESLGGAWKRGALADKIYSGFTSTASAHGGNEATLLALMNSFHHFGGIVVTPGFTHPDKFVDGNPYGTAHHDGSGTLPVGDVTRNAARVQAERVVRLAGVLRAASVRPTAHRRAASRLSTGAAERSA
>emb|CAX48664.1 BGC0001080, ppzV, Putative uncharacterized protein ppzV
MAPHSCPRNHTRDIAAGPALCKPCVGQLEHQLRALPGLHQDCLHHVLSTSRRRNPTKVSGSRKRDHLNVAALDARNDLIPVLTSWSGLVAERLGTVVPHRSVVHLADFLLLNLEWLTAHPSAADFAEEIEDLHTELLRAIDPDAGDRPPPATECVVDACTGTINASPKSTGKAGTRSISCSAGHAWEMREWLTLRYLMDRRRKDAA
>emb|CAX48665.1 BGC0001080, ppzM, Putative phenazine N-methyltransferase
MSTDIAPGAARATLDLVTAAWRTQSVYAAAKLGLPDLIAAGHTAAPDLARAAGADEDAVQRLLRLLVRLDVFTWDEDGGYGNTEVGDLLRDRPGSLRDVCLLYGEEFYQAWGHAIETARTGKPGFEVAYGQSLVSYLHDDADAANRFQRVMRAQADNFAFEAVPREIDFSADRHVVDIAGGSGQLLSTVLATAPGARGTLLDLEHTIPIARAHLERTVGCDRVGLVAGDMFTSPLPGEADTYLLSRVLGDWPDDDCVRLLGNVREVMAKHSRLVVIELVVQDGHAGLLAPLWDLHLMVVNGGHQRSFGEYTELAARTGLAVERSVRLPMEATALVLTPAG
>emb|CAX48666.1 BGC0001080, ppzB, Putative enzyme of phenazine biosynthesis
MTSPLPSEPHAAAPVFTDHHDLRERNRRAVEQYMVTGPEARLSRYTLYTEDGTASLFNTDIGRPITVKGRDNLKRHNELSLDVLPDWEWTDVHLYETQDPAVIWVECDGEGTIRFPGYPEGRYRNHFIHGFTLRDGRIAASREYTNPIEHMRALGIETPNIERDWIPS
>emb|CAX48667.1 BGC0001080, ppzG, Putative FMN-dependent oxidase
MSDLPHADGISDGASEGREGAARSESLTGTDEVDFPEFLAPPPEPLGLLVSWLETSSAHGVREARALALATADARGRSSSRIVVLNSVTEAGIVFATHADSRKGRELAENPWASGVLYWRETSQQITLAGPVSRLPDAEAEVLWSARPPFTHAMSTASRQSRPLDGLDHVARLRATARELGEPERPLPRPSSYVVYQLALSSVEFWANGTDRLHERLCYERAGCGWTITRLQP
>emb|CAX48668.1 BGC0001080, ppzF, Putative trans-2,3-dihydro-3-hydroxyanthranilate isomerase
MHSYVVVDAFARRPLTGNPVAVFFDSDDLAAEQMQRIAREMNLSETTFVLRPRQDGDVHVRIFTPVNELPFAGHPLLGTAIALGGRTDADRLRIETAMGTIPFELEREHGEKVVAASMRQPVPVWEPFDRAEELLDALGVRESTLPVEIYRNGPRHVLVGFESIEALSKADPDHRALAAFPDMATNCIAGHGSSWRNRMFSPAYGVVEDAATGSAAGPIAIHLARHGLAAYGQRVEITQGVEIGRPSPMRALVHGEGDRVDTVEVSGHGVVSIEGVLHV
>emb|CAX48669.1 BGC0001080, ppzE, Putative 2-amino-2-desoxy-isochorismate synthase
MTYGPRGNPGAPRDPRPGDLLDHVLHTEGEAYALLHRPGAAGRDVVEVLTGSVSLPGTLADIPLPPRPAPGAGARHEVLVLVPYRQLAERGFDCADDGTPLVAMTVTDTQQLPLDAALARLPDVPTPLAGESFDVDDEAYENVVRRIVKEMIGTGEGANFVIKRTFVADITDYGPQSAPALFRRLLERESGAHWTFLIHTGTRTLVGASPERHISLQGGTAVMNPISGTYRYPPSGPTLSGVLDFLSDRKETDELYMVLDEELKMMARICATGGRVVGPYLKEMARVAHTEYFIEGRTDRDVRDILRETMFAPTVTGSPLESACRIIQQYEPGGRGFYSGAAVLIGRDDEGERAMDSAILIRTADISREGHIAIGVGATIVRHSDPASEAAETRAKAAGLVAALRGDEKERFAQHASVRRALELRNDSIADFWLSDAEARASALPGLAGRSVLVLDAEDTFTSMIDQQLRSLGLRVTVRRYDEPYAFEGYDLVVMGPGPGDPQEAAHPKMRHLRTAVGTLLSQRRPFLAVCLSHQVLGLHIGLPLRRRAVPNQGVQKDIDLFGATERVGFYNTFALVGEDDTFVADGVGPVRVSRDPVTGEVHALRGPGFASLQFHPESVLTREGPRIVGTALGGLLAPARTPGSA
>emb|CAX48670.1 BGC0001080, ppzD, Putative 2,3-dihydro-3-hydroxy-anthranilate synthase
MTGIPAIHSYPLPTEGDLPPARVTWTAEADRSVLLVHDMQRYFLQPFPGSMSQELTGNAARLRDRCAELGVPVAYTAQPGGMTEEQRGLLKDFWGPGMRPEPEDRQVVDALAPAEQDWMLTKWRYSAFFKTDLLRRMRAAGRDQLVLCGVYAHVGVLATAVEAFTHDIQPFFVADATADFSEHYHRSALTYAAERCARVTTVKGLFA
>emb|CAX48671.1 BGC0001080, ppzC, Putative 3-deoxy-D-arabino-heptulosonic acid 7-phosphate synthase
MEDVIREIRIRGASQQPEWSDLLQLSRVAEALGARPTLVQADDVATLRTLLGKVALGEAMVLQSGDCAEDPQECTRPHVARKAALLDLLAGSLGLITGKPVVRAGRIAGQFAKPRSKPTEFVDGVELPVFRGHMVNGPEPDRERRQADPLRILTGYMAALDIVGHMGWRDRAEGRDAVEPLVWTSHEALLLDYEMPMLRTDAKGRLFLGSTHWPWIGERTRQVEGAHVALLAEVSNPVACKVGPSMEPDELLALCERLDRWRDPGRLTLIARMGADAVADRLPRLVEAVRGAGHPVVWLSDPMHGNTVTAPGGHKTRLVETVSLEVTRFVEAVRSAGGIAGGLHLETTPDDVTECVLDASELASVGDRYTSHCDPRLTPSQALSVVSAWTAS
>emb|CAX48672.1 BGC0001080, ppzA, Putative enzyme of phenazine biosynthesis
MPDSLPNQGFSDAAELRRINRATVEKYMHTKGQDRLRRHELFTEDGSGGLWTTDTGSPIATHGKARLAEHAVWSLECFPDWEWHNIRIFETQDPNHFWVECDGRGKIRFGDYPEGYYENHFLHSFELENGKIKQNREFMNPFQQLRALGIPVPEIKRQGIPT
