# Supplementary material for: Assessing in silico the recruitment and functional spectrum of bacterial enzymes from secondary metabolism
Source: BMC Evol Biol. 2017 Jan 26;17:36. doi: 10.1186/s12862-017-0886-2 (PMC5270213; doi:10.1186/s12862-017-0886-2)
Supplement: Additional file 5: — 1005 multiple Fasta files (one per BGC that comprises enzymes) containing the sequences of the data set enzymes SM*. The BGC are named according to MIBiG nomenclature. (ZIP 6333 kb) [file 12862_2017_886_MOESM5_ESM.zip › BGC1086.fa]

>emb|AIG94830.1 BGC0001086, crtY, CrtY, EC:5.5.1.19
MRRVDLVIVGGGLAGGLCALALRRRRPDLDLLLIEPGETIGGNHLWSFFDTDVAPAQRWLTDPLIVHRWHGYEVRFPAHQRQLEPTYQTIESEALDRAVRAALRPEQIVTAEAAELGPTHVTLAGGERIEARAVLDARGGKAEGLELGWQKFVGQLLTIPQGHGVTRPIVMDATVEQHDGYRFVYCLPFSPTQLFVEDTYYSDGPELDLDLLRDRIGDYAAASGWQIAARTREEHGALPVVTGGDFDRLWPKDDPVARAGARGGFFHPLTSYSLPDAVRFACWLAEKAPLDDRLGRASRARARRHWKRGAFYRLLTALLFHAADPHQRYVVLERFYRLSGRLIARFYAGNSTALDKARVLSGKPPVPFFRALRVLKDSL
>emb|AIG94827.1 BGC0001086, crtI, CrtI, EC:1.3.99.31
MKTAIVIGAGFGGLALAIRLQSAGVQTTIVEARDKPGGRAYVWEKDGHVFDAGPTVITDPDCLQRLWKLSGHDMAEDVELVPVKPFYRLSWPDGVIFDYTNDDAELKASMDALNPDDWAGYQRFLAYSAGVFQEGYVKLGTKAFESIGSMLKAAPALAKYKAWRSVYSMVSSFVKDEHLRQALSFHTLLVGGNPMTCSSIYALIHKLERDGGVWFALGGTNKLIAGMVRQFERIGGTIRLDDPVTAITAVEDKVTGVRTRSGWSATADAVASNGDVVHSYGLIEGSSRGPQQVRALKRKRFSPGLFVLHFGLEGTFPNIAHHEILFGPRYGGLVNDIYKTGKLATDPALYLHHPTVTDPSMAPPGCSTFYALAPVPNAARADVDWAVEGPRYQEVVLDTIAERLIPDIRERIRTIFHYTPSDFSTDLAAHLGSAFSLEPVLWQSAWFRTHNRDDKLHNLYFVGAGTHPGAGIPGVVGSAEATAGLMLA
>emb|AIG94828.1 BGC0001086, crtB, CrtB, EC:2.5.1.32
MILGDERARLVQGALESISAGSKSFRFASQLFDLATRERSWLLYAWCRACDDITDGQTLGHDAVRVDDPAARIAFLHEKTDAAFAGRETGLVPFEALRVVAAECAIPKAIADDHLAGFERDAAGWKPQTTDDLLSYCYQVAGAVGVMMAHVMGVAPEDGDTLDRAADLGIAFQLANIARDIVDDAKVGRVYLPAEWLRAEGLESANLADPVHRPALARMARRLSDMADDYRRSARVGAARLPFRSRWAILSASGIYGEIATRAAALGPRAWDERISTSKAEKAALVMEAFWEALWRIKPAPREGLWTRPSSVVPAQAGTSDG
>emb|AIG94829.1 BGC0001086, crtZ, CrtZ, EC:1.14.13.129
MATMSWFAGIVLFTATVLVMEGFAYVLHRFVMHSKLGWNWHESHHREREGWFEKNDLYAVVFALPSILLIWGGLNGGWGDWATWTGAGVAFYGIIYFGFHDVIVHGRLPHRIVPRSRYFKRIVQAHKIHHAVESRDGAVSFGFIYAPPVDRLKQALKASAEARVRASKGRANPPVVPAQAGTSADEGASAV
