# Supplementary material for: Assessing in silico the recruitment and functional spectrum of bacterial enzymes from secondary metabolism
Source: BMC Evol Biol. 2017 Jan 26;17:36. doi: 10.1186/s12862-017-0886-2 (PMC5270213; doi:10.1186/s12862-017-0886-2)
Supplement: Additional file 5: — 1005 multiple Fasta files (one per BGC that comprises enzymes) containing the sequences of the data set enzymes SM*. The BGC are named according to MIBiG nomenclature. (ZIP 6333 kb) [file 12862_2017_886_MOESM5_ESM.zip › BGC1088.fa]

>emb|CAE52323.1 BGC0001088, albXVI, AlbXVI protein
MRTSKFNETQIIATLKQADAGVPVKDICRQVGISTATYYQWKSKYVASEMPSSRHTSLTWRPPSTCFSVATIWLSVNLLLRIVGRLGG
>emb|CAE52324.1 BGC0001088, albXV, Putative carbamoyl transferase
MKRTYIGLANSFHDSAIAIVGDDGQVRFAEATERYLQYKRSIGVAPDVFQRAIKLVHEYGDPGAELVVATSWSGQTPELMREGLGKTAQAVDQYRSAFGDLPWHVNKQFVAQSFFYRSQLAMVEHPGHLLEYDLSHMAEPAFKPPSYRHYEHHLTHAVAGCYTSPFEEAVCAVLDGMGEKNALACYHYQQGKLTPIHQSETSSWASLGFFYGMICEVCGFGTLSGEEWKVMGLAAYGQHDRQLYELLRQMLRVDGLTLRFAPAAQFSQLQRTLYAMRRCKGQPTIELANLAYAGQQVFCDVLFEFLHNLHALGLSDHLVLGGGCALNSSANGRVLAETPFRHLHVFAAPGDDGNAVGAALWAHAEDHPEQTPPAAREQSPYLGSSMSAETLHNVERFGALSKFTRCLDDAAQRAARLLTEGKIVAWVQGRAEFGPRALGNRSILADPRSPAIKDIINARVKFREEFRPFAPSILHEHGAEYFELYQESPYMERTLKFRAEATRKVPGVVHHDGTGRLQTVKQHWNPRYHALIKEFYRLTGIPLVLNTSFNVMGKPIAHSVEDALSIFFTSGLDAMFIDDVLIEK
>emb|CAE52325.1 BGC0001088, albF, AlbF
MQKPKEALGMPPGMAPPGAQFDYRWRWPAMIVLLSANFMNLLDVGIVNVALPSIQKNLGADEQQLEWIVAIYILLFALGLLPLGRLGDMLGRKRMFGTGVAGFILMSAFCAIAGNIHVLIIARALQGLAAAMLAPQVMAIAQTMFAPKERAAAFSLFGLVAGLASFAGPLVSGLLIHIDAFGVGWRAIFLINVPIGLVTLLAAAIWVPKVPAHAGIHNDWVGIALAALALLCLVFPLIEGRAYGWPLWCFAAIALGIPLLVAFVAWQRRQAHLARPALLPIYLMSHRDYILGALSVSVFYSALQGFFLVFVIFLQQGLAYSALETGVATTPFPVGVAIASMLARHVESLRAKIFSGACLMIASYLALWVIITRSEGSLDPWTLTLPLLIGGLGCGITIASLFQTVMRTVPLKDAGAGSGALQVIQQVGGMLGIALVSEIFFSGLHQHLQGPAGVALAFKQAFGATVVYYIAANAFVALSTLGLQFKLTQFAPQSSP
>emb|CAE52326.1 BGC0001088, albXIII, Putative acyltransferase
MNSYVGCQKLETDGDASRVVPMWVMYPTATPSRDTAMGPYTLDVALGAPIEAGPFPLAVISHGTRSAGLVFRTLAHYLARHGFIVALPEHPGDNLFQHQLEYSYQNLEDRPRHIRAVIDTLTGHAQFGPAIQAHNVAVIGHSVGGYTALAIAGGEPHTGFMVDFAHRPEHAEQPAWTALVRQNRVPIRAVPVTADPRVRAVVALAPDFSLYMHEDALAKVEVPVLLIVGEKDQWAHETIVATRTALGNDGRLEARVVPNAGHYAFISVFPEAMKARVGEAAIDPPGFDRSAFQRELERDILHFLTVTMRPAEAAISG
>emb|CAE52327.1 BGC0001088, albXII, AlbXII protein
MYIPNNIDLDPHSALVRQLTSYQVRFLQWWRLRGPSEFHDREMNLRMPTGGVKGSEWTRYHRMRPSDYRWGVFMMPPDRNTVVFGERKGQVAWSCVPEEYRDLLLDHVTVQGDVENAAVEQSHELTQMVPSAIDLEHLFQFFLEEGRHTWAMSHLLIEYFGSDGADAAEGLLQRMSGDAQNPRLLDAFNYHTEDWLSHFMWCFFADRVGKYQIQAVTQSAFLPLARTARFMMFEEPLHIKFGVDGLERVLYRSAEITLREDTHAIFDAGAIPLPVVQKYLNYWLPKIFDLFGHDVSERSRVLYQAGIRSPRNFDKLEGTEVAVDVRCEDRLVSSTAPAELAINAVMRRQYIAEVGAIIGRWNQQLRRLGLAFELQLPHERFHRDFGPCKGLAFDLDGNPVHDADGQRLAALLPTPQDLAGVRGLMGRELGEGRTAVWLAPAGASLDKLMPA
>emb|CAE52328.1 BGC0001088, albXI, Putative esterase
MGCACLPHYLEKQDLSALDDALAGVRLSQYCTTDGRQLELYWLGAQASPKLVLLPPYGMSYLLLSRLAQRLARHFHVLCWESIGCPNAQTSVTAEDFDLDRQAATLLGILHQHDYADCHFVGWCQAAQLAVHAIALHGFAPRSMAWVAPAGLLPPIVKSEFERCALPIYLQIERHGLEQAKKLAAILDKYRGQPLRGDDLAEKLTMLHLADPASTLVFSRYMRAYEENKQSVQALLPTALGRHPTLIVHCKDDSFSHYSASVQLARHDPSLRLDLLDHGGHLQLFNDPGAVAQRIIDFIGLTVGEVAPTSMHSAA
>emb|CAE52329.1 BGC0001088, albX, MbtH-like protein
MTFEEQAYLVLINDELQYSLWPSDLEVPPGWRKEGYAGGKDECMAYIDETWTDMRPLSLRELDDKNLGDASSPDGSGFESSYS
>emb|CAE52330.1 BGC0001088, albXVII, Putative para-amino benzoate synthase
MRCLIINNYDSFTWNLADYVAQIFGEDPLVVHNDEYSWHELKDRGGFSSIIVSPGPGSVVNEADFHISLQALEQNEFPVLGVCLGFQGLAHVYGGRILHAPVPFHGRRSTVINTGDGLFEGIPQRFEAVRYHSLMVCQQSLPPVLKVTARTDCGVVMGLQHVQHPKWGVQFHPESILTEHGKRIVANFAKLAARHSAPLLAGSEQAGKVLSVCAPEMVTPRVRRMLSRKIKCRWQAEDVFLALFADEKHCFWLDSQLVCSPMARYSFMGAVNESEVVRHCVRPGSMVQEAGERFLAEMDRALQSVLTEDVAERPPFAFRGGYVGYMSYEMKSVFGAPASHANAIPDALWMRVERFVAFDHATEEVWLLALADTEDLSALAWLDAIEQRIHAIGQAAPACISLGLRSMEIELNHGRRGYLEAIERCKQRIVDGESYEICLTDLFSFQAELDPLMLYRYMRRGNPAPFGAYLRNGSDCILSTSPERFLEVDGHGTIQTKPIKGTCRRAEDPQLDRNLAMRLAASEKDRAENLMIVDLMRNDLSRVAVPGSVTVPKLMDIESYKTVHQMVSTVEARLRADCSLVDLLKAVFPGGSITGAPKLRSMEIIDGLENAPRGVYCGSIGYLGYNCVADLNIAIRSLSYDGQEIRFGAGGAITFLSDPQDEFDEVLLKAEAILKPIWHYLHAPNTPLHYELREDKLLLAEHCVSEMPARQAFIEP
>emb|CAE52331.1 BGC0001088, albXVIII, Putative 4-amino-4-deoxychorismate lyase
MRPPRLRANQDGLLMDTAGRVVEGCTSNLFLVENGHLVTPDLGVAGVSGIMRGRVIEYGRQHGLACAVKHVYPDQLVRAQEVFLTNAVFGILLVRSIDAHSYRIDPVTLRLLDALCQGVYFTERSLHQVSTHAGQDP
>emb|CAE52332.1 BGC0001088, albXIX, McbG-like protein
MPAKTLESKDYCGESFVSEDRSGQSLESIRFEDCTFRQCNFTEAELNRCKFRECEFVDCNLSLISIPQTSFMEVRFVDCKMLGVNWTSAQWPSVKMEGALSFERCILNDSLFYGLYLAGVKMVECRIHDANFTEADCEDADFTQSDLKGSTFHNTKLTGASFIDAVNYHIDIFHNDIKRARFSLPEAASLLNSLDIELSD
>emb|CAE52333.1 BGC0001088, ubiC, Probable chorismate pyruvate-lyase, EC:4.1.3.40
MHPPSPLNTQQKDWLTRGGSLTAHLRLLGQVQVQVQREHKAMAWLDEYRVLGLSRCLLVWVREVVLVVDAKPYVYARSLTPLTASYNAWQAVRSIGSRPLADLLFRDRSVLRSALASRRITAQHPLHRRACNFVAQSHATQALLARRSVFTRQGAPLLITECMLPALWATLEPVAAPRQASLSADGPCRHSAQIVSPESMLE
>emb|CAE52334.1 BGC0001088, albIX, Non-ribosomal peptide synthase
MKLSSMSLLDAEDVALTAASPDTALALDWSRSVLDLFDAQVALHAEELACADQHRQLSYAQLDQHANRLAHCLIERGLRPQERVALWFGRSPDFLIALLGVLKAGGCYVPLDPHYPTTYIQQILDDAQPRLLLCGKDIDGQLIQVPRLRLDDAAIARQPHTPLPHALHPAQLAYVMYTSGSTGRPKGVMVPHRQILNWLHALWARAPFEAGERVAQKTSIAFAISVKELLAGLLAGVPQVFIDEDTVRDIPAFVRALETWQITRLYTFPSQLNALLDHVAETPQRLARLRQLFVSIEPCPAELLQRLRTLLPACTAWYIYGCTEINDMTYCDPAEQHSGSGFVPVGRPIANTKVHVLDEQLRPLPPGIMGEVHIESLGITHGYWRQGGLTAARFIANPYGPPGSRLYRTGDMARLLDNGTLELLGRRDYEVKVRGYRVDVRQVEKALAAHLQVAEAAVIGWPQGSPTPELLAYVVPRQGVLNLDELRKLLQERLPTYMLPTRFQSLPALPRLPNGKLDTLSLPEPQAASSDSDYLAPRSEVEITLAKLWSELLTPAQAAPLRVSLNDNFFNLGGHSLLATQLFSRIRQSFDIEVRVNTLFESPVLEDFARVVNEARQQQAPTGGNTISSRAVRDAPVPLSYQQERLWFVHEHMPEQRTSYNVAFACHLRSADFSMSALREAIQALVARHETLRTRIATCAGGDYPSQHIADAMQVPVPCITATPAEVPRLVAEHAAHVFDLAHGPLLKVSVLRVSDDYHVFLMNMHHIICDGWSINLIFHDLRAFYIAALQQTPPALPPLLLQYADYATWQRVQDFSADLDYWKQRLHGYEEGLALPYDFPRPANRAWRAGILHLTYPDALAARLAAFSQERRVTLFMTLMASLAIVLHQYTGRRELCLGTTSAGRDQLETENLIGFFVNILAVRLNLGSHAFAEDFLQHVRQQVLDAYAHRALPFEHVLSALKKPRDSSQIPLVPIMLRHQNFATEGVNAFAQIFLSAQMEFGERTTPNELDLQFIGDGSHLEVTVEYAAELFSAATVQRMLAHHQRVLERMLEEPRCRLSDFSLPVARTEFTPHTLDTSRSVLDLFDAQVALHAEELACADQHRQLSYAQLDQHANRLAHCLIERGLRPQERVALWFGRSPDFLIALLGVLKAGGCYVPLDPHYPTTYIQQILDDAQPRLLLCGKDIDGQLIQVPRLRLDDAAIARQPHTPLPHALHPAQLAYVMYTSGSTGRPKGVMVPHRQILNWLHALWARAPFEAGERVAQKTSIAFAISVKELLAGLLAGVPQVFIDEDTVRDIPAFVRALETWQITRLYTFPSQLNALLDHVAETPQRLARLRQLFVSIEPCPAELLQRLRTLLPACTAWYIYGCTEINDMTYCDPAEQHSGSGFVPVGRPIANTKVHVLDEQLRPLPPGIMGEVHIESLGITHGYWRQGGLTAARFIANPYGPPGSRLYRTGDMARLLDNGTLELLGRRDYEVKVRGYRVDVRQVEKALAAHLQVAEAAVIGWPQGSPTPELLAYVVPRQGVLNLDELRKLLQERLPTYMLPTRFQSLPALPRLPNGKLDTLSLPEPQAASSDSDYLAPRSEVEITLAKLWSELLTPAQAAPLRVSLNDNFFNLGGHSLLATQLFSRIRQSFDIEVRVNTLFESPVLEDFAAVVERGMRQSQAGSMPVSLIVPLSLRTERAAVYAIHPIGGQIHCYIDLAAALGHSARVYGLQCEPVRRFAHLSDLAAHYCDALLAGPTGAPYRLLGWSSGGVLALAVAEQLQRRGLRVDYVGLLDSSLIPVHAREPRQLTFVAALNTLAALAKRGFEQAEIDEARQLLFADGDDEHVFDYSRHQASLDKLLAHLRFTLESRMWPPLAEQLRVTRYHLGLLAGFEPQCLQPNAHLYQAQTAVHVSYADMSKPRGGSEVLPDITGYVPLSQIKSAAGNHYSMLQGDPLRELARMLVTDLDA
>emb|CAE52335.1 BGC0001088, albVIII, SyrP-like protein
MHTNADLPLTIKADSAEATLTDWNATHRATWPTLLWQHRALLFRGFAHPGGLEQISRCFFDERLAYTYRSTPRTDVGQHVYTATEYPRQLSIAQHCENAYQRVWPMKLLFHCVQPASEGGCTPLADMLKVTAAIDPQVREIFARKQVRYVRNYRAGVDLPWEDVFNTRNKQEVEAYCARNDMQCEWTGDGLRTSQICRAFACHPATGDEVWFNQAHLFHYTALEAAAQKMMLSFFGEQGLPRNAYFGDGTPIDPAMLDHVRTVFAQHKIHFDWHRDDVLLIDNMLVSHGREPYEGSRKILVCMAEPYSPEQSSPDIAARSDGEAMLKLHV
>emb|CAE52336.1 BGC0001088, albVII, Putative 4-hydroxybenzoate CoA ligase
MRRSPYPRTLMDSPLTNLPMHSGTELDLRWSVGQTRPGRNEAYARQWTTLLHQWRRDYPGLRIDVSDTPIGQHITIDYAAPYPCGSFGSLLREYARLGKLAGLICDYLKHRHQIVLSESPPGANTLALDLGRIEEPKQLDRLQGALGMALEALATRRSDGLLLWHADHRQRNLPDLRDSAVCGSAAQISLPALSCVEDLIEVDTSLLACDHGKLCQIASHLPASWFARSTDGPMPSWSDASTAVFACAPIGFLPSVQVNVCAQIFSAAHLASTAQMIDPLRQQAFSYRQLRSRAATYARHLSLLGLQSGDAVALIAIDSLAGVALMLACLAGGLVFAPINELVSLVHFETTLKTIKPRLVLIDAELPPSHHAALRHLPTLELTSLMPVIENDELVVAPCSADAPAVMICTSGSTGTPKAVTHSHADFMHCHLNYQQAVLGLRSDDVMYTPSRLFFAYGLNNLMLSLLAGVSHVIAAPLSVRQIAQTIHTYHVTVLLAVPAVFKLLLAEAAPDAVWPALRLCISAGESLPARLGHAISTRWQVEVLDGIGCTEVLSTFISNRPGHALMGCTGTPVPGFVVKLVNKQGEICRIGEVGSLWVRGNTLTRGYVGDPILSAQLFVDGWFDTRDLFFADAKGRFHNLGRMGSAIKINGCWLSPETLESVIQTHACVKECAICLIEDEFGLPRPAAFVVPVDASIDTGALWAALRALCKNALGKHHYPHLFVEVSTIPRTCSGKVIRPALLETLASAKHLQSHLFFVGHART
>emb|CAE52337.1 BGC0001088, albVI, S-adenosyl-L-methionine-dependent methyltransferase, EC:2.1.1.-
MPRIESCISMMHRRKPTTNRSVCMRDIERTALWVAGMRALESEREQALFHDPFARRLAGDEFVEELRRNNQNVPMPPAIEVRTRWLDDKIMQAVSEGIGQVVILAAGMDARAYRLPWPSDTRVYEIDHMDVLSDKHEKLHDAQPVCQRIALPIDLREDWPQALKESGFVGSAATLWLVEGLLCYLSAEAVMLLFARIDALSAKGSSVLFDVIGLSMLNSPNARVLHAMARQFGTDEPESLIQPLGWEPGVLTIAAAGQQMGRWPFPVAPRGTHGVPQSYLVHALKR
>emb|CAE52338.1 BGC0001088, albV, AlbV protein
MDLQCARIAALCEQLKLARLSSDWQALAQAAACEDASYFLEKVLASEQLAREERKRTVLTRLARMPSIKTLEQFDWAQAGGASKAQIVELGHLTFVERAENVVMLGPSGVGKTHIALALCQRAVMAGHKARFITAADLMMQLAAVKAQNRLKDYFNRAVLGPKLLVVDEIGYLPFGREPAQGCWAATGFALRSLAARRWKTPGGSDLLRRFKGKWVKFKSALTADVVYLIFRLRGSDHP
>emb|CAE52339.1 BGC0001088, albI, Polyketide non-ribosomal peptide synthase
MPNALMQITLVAVQFAGVLLGVTARAAIPNKAGMRRAWPPFPQACCRSIAYLMQRSPMSPLQQTLLTRLASAAASRTMIEFPRPEHASPQCCDDAELARLIVQLSAGLQPLAMPGTYVIIAAPHGGLFAAALLACLHANLVAVPFPLDVAQPNEREQARLETIHAQLMEHGNVAVLLDDVADRSAFARMAHAAGTFLATFADLKRESTSASLCPASPSDAALLLFTSGSSGESKGILLSHRNLHHQIQAGIRQWSLDEHSHVVTWLSPAHNFGLHFGLLAPWFSGATVSFIHPHSYMKRPGFWLETVAARDATHMAAPNFAFDYCCDWVMVEQLPPSALSTLTHIVCGGEPVRASTMQRFFEKFAGLGARTQTFMPHFGLSETGALSTLDEAPQQRVLELDADALNKRKRVAAGASQARVTVLNCGAVDQDVELRIVCPEGETLCRPDEIGEIWVKSPAIARGYLFAKPADQRQFNCSIRHTDDSGYFRTGDLGFIADGCLYVTGRVKEVLIIRGKNHYPAHIEASIAATASPGALMPVVFSIERQDEERVAAVIAVNHPWTPAACAAQAHKIRQQVADQHGVALAELAFAEHRHVFGTYPGKLKRRLVKEAYVNGQLPLLWHEGKNRDVPAAAADDRQAQHVADLCRKVFLPVLGVAPPHAQWPLCELALDSLQCVRLAGAIEECYGVPFEPTLLFKLETVGAIAEYVLAHGRQAPTPTRAPVASTTCSEEPIAIVAMHCEVPGAGENTEALWSFLRSDVNAIRPIESTRPDLWAAMRAYPGLAGEQLPRYAGFLDDVDAFDAAFFGISRREAECMDPQQRKVLEMVWKLIEQAGHDPLSWGGQPVGLFVGAHTSDYGELLASQPQLMAQCGAYIDSGSHLTMIPNRASRWFNFTGPSEVINSACSSSLVALHRAVQSLRQGESSVALVLGVNLILAPKVLLASASAGMLSPDGRCKTLDAAADGFVRSEGIAGVILKPLAQALADGDRVYGLVRGVAVNHGGRSNSLRAPNVNAQRQLLIRTYQEAGVEPASVGYVELHGTGTSLGDPIEIQALKEAFIALGAQAAPSNCGIGSVKSALGHLEAAAGLTGLIKVLLMLKHGEQAGTRHFSTLNPLIDLRGTSFEVVAQHRAWPSQVGIHGTLLPRRAGISSFGFGGANAHAIVEEHVIATPPSTSSAGGPVGIVLSAGSEAVLRQQVLALSAWLRQQSPTPAQMIDVAYTLQVGRAALSHRLAFSATDAEQALARLEGRLAGVMDAEVHHGVVDAAATAPEHGRQTREGLAGLLRAWTQGVRVDWSALYGIQRPQRVSLPVYPFARERYWLPGQAMHAAADAHPMLQLLHANAKLHRYALRRSGCASFLVDHCVDGRQVLPAAVQLELVRAVAQRVMAQDEGCIELAQVAFLHPLMMEETELEVEIELSKSDQDEFDFQLHDAHRQQVFSQGHVRRRVYTATPRLDLAQLQKLCAERVLSGEDCYAHFTACGLQLGDRLKSVQSIGCGRNGEGEPIALGVLRLPPSSVEDSHVLPPSLLDGALQCSLGLQRDVEHIAMPYTLERMTVHAPIPPEAWVLLRHGHAARQSLDIDLLDSEGRVCVSLGNYTGRAPKAVSAVRALVLAPVWQALTETAPAWPDPAERIVTVGDDAWRSHFGFDEPALSLEDSVEVIATRLGQSGKFDHLVWIVPIAESETDIAAQGSAAIAGFRLVKALLALGYAHRPLGLTVLTRQALTRQPSHAAVHGLIGTLAKEYCNWKIRLLDLPSVKSWPQWEQLRSLPWHAQGEALIGRGTCWYRRQLCEVLPLPSLEPPPYRVGGVYVVIGGAGGLGEVLSEHLIRTYDAQLIWIGRRVLDEGIARKQTRLASLGRAPHYISADASDPAALQAAHNEIVALHGQPHGLILSNIVLKDASLARMEEADFRDVLAAKLDVSVCAAQVFGTAPLDFVLFFSSIQSTTKAAGQGNYAAGCCYVDAFGELWARRGLRVKTINWGYWGSVGVVAGEDYRRRMAQKHMASIEGAEAMQVLSQLLCAPLQRLAYVKIDDANAMRALGVVEDESVQIPVHAPAEPPRGQPGPVVELSVNLDARRERETLLAAWLLELIEQLGGFPPASFDIATLAQRLHIVPAYRSWLEHSVRMLGVYGYLRATGESRFELADKPPDDARGAWNAHVHEASVEAGEEAQRRLLDRCMRALPAVLRGERKATELLFPEGSMAWVEGIYQNNPLADYFNAQLVTRLIAYLRRRLESTPTARLKLCEIGAGSGGTTASVLQQLQAYGEHIEEYLYTDLSPVFLHHAEKHYQPRAPYLRTACFDVARAPTAQALESGGYDVVIAANVLHATRDIAKTLRNAKALLKPGGLLLLNEVIERSLVLHLTFGLLESWWLPQDKILRLAGSPLLACATWRSLLEAEGFAGLSVHRAQPDAGQAIICAYSDGIVRQASTIEVARNEKVTVPSQPAEAGESPLDLVKKLLGRILKMDPATLDTSHPLEYYGVDSIVAIELAMALRETFPGFEVSELFETQSIDTLLGSLEQAPLLATLTAPPQQDMLQQLKQLLARTLKLDITQIDTSKTLESYGVDSIVIIELANALRERYPSLDASQLMETLSIDRLVAQWQATEPAVPAEPTAEPPVADEDAAAIIGLAGRFPGADTLEEFWNNLRNGQSSMGEVPGERWDHQHYFDSERQAPGKTYSRWGAFLRDIDGFDAAFFEWPDSVALESDPQARIFLEQAYAGIEDAGYTPGSLSKSQRVGVFVGVMNGYYSGGARFWQIANRVSYQFDFRGPSLAVDTACSASLTAIHLALESLRSGSCEVALAGGVNLLVDPQQYLNLAGAAMLSAGASCRPFGEAADGFVAGEACGVVLLKPLKQARADGDVIHAVIRGSMINAGGHTSAFSSPNPAAQAEVVRQALQRAGVAPDSISYIEAHGTGTVLGDAVELGALNKVFDKRAAPCPIGSLKANIGHAESAAGIAGLAKLVLQFRHGELVPSLNAFPLNPYIEFGRFQVQQQPAPWPRRGAQPRRAGLSAFGAGGSNAHLVVEEAPAMAPGVSISASSPALIVLSARTLPALQQRARDLLVWMQARQVDDVMLADVAYTLHLGRVAMEQRLAFTAGSAAELSEKLQAYLGHAIRADIYLSEDTPGKPAGAPIVAEEDLLTLMDAWIEKGQYGRLLEYWTKGQPIDWNKLYWRKLYADGRPRRISLPTYPFEHRRYWQTPVPGERSLHATAPATRETVAVGAMPDPAGATVQARLCALCQVLLGKPVTAQMDFFAVGGHSVLAIQLVSRIRKSFGVEYPVSALFESALLSDMARQIEQLRVNGVAKRMPALLPAGRVGAIPATYAQERLWLVHEHMSEQRSSYNITFAMHFRGVDFRAEAMRAALNALVVRHEVLRTRFLSEDGQLQQVIAASLTLEVPVREMSVEEVDLLLAASTRETFDLRQGPLFKARILRVAADHHVVLSSIHHIISDGWSLGVFNRDLHQLYEACLRGTPPTLPTLAVQYADYALWQRQWELAAPLSYWTRALEGYDDGLDLPYDRPRGATRAWRAGLVKHRYPPQLAQQLAAYSQQYQATLFMSLLAGLALVLGRYADRKDVCIGATVSGRDQLELEELIGFFINILPLRVDLSGDPCLEEVLLRTRQVVLDGFAHQSVPFEHVLQALRRQRDSSQIPLVPVMLRHQNFPTQEIGDWPEGVRLTQMELGLDRSTPSELDWQFYGDGSSLELTLEYAQDLFDEATVRRMIAHHQQALEAMVSRPQLRVGKWDMLTAEERRLFAALNATGTPREWPSLAQQFERQAQATPQAIACVSDGQSWSYAQLEARANQLAQALRGQGAGRDVRVAVQSARTPELLMALLAIFKAGACYVPIDPAYPAAYREQILAEVQVSIVLEQDELALDEQGQFHNPRWREQAPTPLGLREHPGDLACVMVTSGSTGRPKGVMVPYAQLYNWLHAGWQRSPFEAGERVLQKTSIAFAVSVKELLSGLLAGVEQVMLPDEQVKDSLALARAIEQWQVTRLYLVPSHLQALLDATQGRDGLLHSLRHVVTAGEALPSAVRETVRARLPQVQLWNNYGCTELNDATYHRSDTVAPGTFVPIGAPIANTEVYVLDRQLRQVPIGVMGELHVHSVGMARGYWNRPGLTASRFIAHPYSEEPGTRLYKTGDMVRRLADGTLEYLGRQDFEVKVRGHRVDTRQVEAALRAQPAVAEAVVSGHRVDGDMQLVAYVVAREGQAPSAGELKQQLSAQLPTYMLPTVYQWLEQLPRLSNGKLDRLALPAPQAVHAQEYVAPRNQAEQRLAALFAEVLRVEQVGIHDNFFALGGHSLSASQLISRIARDMAIDLPLAMLFELPTVAQLSESLASHARDSDYDVIPASTEEATIPLSTAQERMWFLHKFVQETPYNTPGLALLQGELDISALQVAFRCVLERHAVLRTHFVETEQQCVQVIGAAEQFVLQLRSIRDEADLHGLLHTAVSEPFDLERELPLRALLYRLDDRRHYLAVVIHHIVFDGWSTSILFRELATHYAACRHGQSAPLPPLELSYADYARWERARLNQEDALRKLEYWKTQLADAPPLVLPTTYARPVFQNFNGATVALQIEPPLLQRLQRFADAHSFTLYMLLLAALGVVLSRHARQKHFCIGSPVANRARAELHGLIGLFVNTLAVRLDLDGNPSVRELLERIHCTTLAAYEHQDVPFERIVESLKVPRDTARNPLGQVMLNFQNMPMSAFDLDGVQVQVLPMHNGTAKCELTFDLLLDGSRLSGFVEYATGLFAPEWVQALVQQFKCVLAALVERPEASLNDLPMAPNEAQPASPALMKHVAPSLPNLLEAMAANDAARLALQAPEGALSYAQLIEAANEFAWRLRCEHAGPDKVVALCLAPCSALVVALLAASLCGAASVLIDPTTTAEAQYDQLFETRAGIVVTCSSLLEKLPLDDQAVVLIDEQAAEATPRLMHFTDDPALPAMLYCVCDEKGRTRTIMVESGSLSSRLLDSVQRFSLERTDRFLLRSPLSAELANTEVLQWLAAGGSLSIAPMHGDFDAAAWLETLATYAITVAYLAQVELTEMLAHLQNHPLERNKLAGLRVLVVHGAPLPIAPLMRLDAWLREVGGSARIFAAYGNAEFGAEILSQDVSAALQAGIGAQYKHRRGLFPLGANSMCHVVQSNGRIAPDGMVGELWITQPACLYKTDALVRRLANGQLEWLGSLDVQSRIDDPRIDLCVVEAQLRLCEDVGEAVVLYEPLKRCLVAYLSARSTAAIMTDETLARIRQALSETLPDYLLPAIWVPLAHWPRLPHGRVDLGALPAPDFDLARHESYIAPRTAVEQAVAEIWQRVLKRTQVGVHDNFFELGGHSVLAIQLVSGLRKALAIEVPVTLVFEAPILGALARQIAPLLVSERRPRPPGLTRLEHTGPIPASYAQERLWLVHEHMEEQRTSYNISNAAHFIGAAFSVEAMRAALNALVARHEVLRTRFLSEDGQLQQVIAASLTLEVPVREVSAEEVDLLLAASTRETFDLRQGPLFKARILRVAADHHVVLSSIHHIISDGWSLGVFNRDLHQLYEACLRGTPPTLPTLAVQYADYALWQRQWELAAPLSYWTRALEGYDDGLDLPYDRPRGATRAWRAGLVKHRYPPQLAQQLAAYSQQYQATLFMSLLAGLALVLGRYADRKDVCIGATVSGRDQLELEELIGFFINILPLRVDLSGDPCLEEVLLRTRQVVLDGFAHQSVPFEHVLQALRRQRDSSQIPLVPVMLRHQNFPTQEIGDWPEGVRLTQMELGLDRSTPSELDWQFYGDGSSLELTLEYAQDLFDEATVRRMIAHHQQALEAMVSRPQLRVGKWDMLTAEERRLFAALNATGTPREWPSLAQQFERQAQATPQAIACVSDGQSWSYAQLEARANQLAQALRGQGAGRDVRVAVQSARTPELLMALLAIFKAGACYVPIDPAYPAAYREQILAEVQVSIVLEQGELALDEQGQFRNRRWREQAPTPLGLRGHPGDLACVMVTSGSTGRPKGVMVPYAQLHNWLHAGWQRSAFEAGERVLQKTSIAFAVSVKELLSGLLAGVGQVMLPDEQVKDSLALARAIEQWQVTRLYLVPSHLQALLDATQGRDGLLHSLRHVVTAGEALPSAVGEAVRVRLPQVQLWNNYGCTELNDATYHRSDTVAPGTFVPIGAPIANTEVYVLDRQLRQVPIGVMGELHVHSVGMARGYWNRPGLTASRFIAHPYSEEPGTRLYKTGDMVRRLADGTLEYLGRQDFEVKVRGHRVDTRQVEAALRAQPAVAEAVVSGHRVDGDMQLVAYVVAREGQAPSAGELKQQLSAQLPTYMLPTVYQWLEQLPRLSNGKLDRLALPAPQVVHAQEYVAPRNEAEQRLAALFAEVLRVEQVGIHDNFFALGGHSLSASQLISRIRQSFHVDLPLSRIFEAPTIEGLVRQLALPSEGGVASIARVARNRTIPLSLFQERLWFVHQHMPEQRTSYNGTLALRLRGPLSVEAMRAALRALVLRHEILRTRFVLPTGASEPVQVIDEHSDFQLSVQLVEDTEIASLMDELASHIYDLANGPLFIACLLQLDEQEHVLLIGMHHLIYDAWSQFTVMNRDLRVLYHRHLGLAGGDLPELPIQYADYAIWQRAQNLDAQLAYWQAMLHDYDDGLELPYDYPRPRNRTWHAAVYTHTYPAELVQRFAGFVQAHQSTLFIGLLASFAVVLNKYTGRDDLCIGTTTAGRTHLELENLIGFFINILPLRLRLDGDPDVAEIMRRTRLVAMSAFENQALPFEHLLNALHKQRDTSRIPLVPVVMRHQNFPDTIGDWSDGIRTEVIQRDLRATPNEMDLQFFGDGTGLSVTVEYAAELFSEATIRRLIHHHQLVLEQMLAAHESATCPLDVAD
>emb|CAE52340.1 BGC0001088, albII, Albicidin biosynthesis methyltransferase
MDSALPTSAFTFDLFYTTVNAYYRTAAVKAAIELGLFDVVGQQGRTPAAIAEACQASPRGIRILCYYLVSIGFLRRNGGLFYIDRNMAMYLDRSSPGYLGGSIKFLLSPYIMSAFTDLTAVVRTGKINLAQDGVVAPDHPQWVEFARAMAPMMALPSALIANMVSLPADRPIRVLDVAAGHGLFGIAFAQRFRQAEVSFLDWDNVLDVARENAQAAKVAERARFLPGNAFDLDYGSGYDVILLTNFLHHFDEVDGERILAKTRDALNDDGMVITFEFIADEERSSPPLAATFSMMMLGTTPAGESYTYSDLERMFRHAGFGHVELKSIPPALLKVVVSRKRAP
>emb|CAE52341.1 BGC0001088, albIII, ComA-like protein
MIESATSPVAKTERIWCTELDLDALNAMSANTMQALLGIRMIEIGSDYLVSCMSVDWRCHQPYGVLHGGASVTLAEATGSMAASMCVPAGQRCVGLDINANHIASISSGQVQCIARPLHIGALTQVWQMRIYDEGDRTICVSRLTMAVLSVHVARVSPNPASSGVQT
>emb|CAE52342.1 BGC0001088, albIV, 7-cyano-7-deazaguanine synthase, EC:6.3.4.20
MNETATVTKATLSSAKASITPACVHQWFEAQVSSTPDAPAAFLGERRMSYGQLNTRANRLARLLQSQGVGPGARVAVWMNRSPECLAALLAVMKAGAAYVPIDLSLPIRRVQYILQDSQARLVLVDDEGQGRLDELELGAMTAVDVCGTLDGDEANLDLPCDPAQPVYCIYTSGSTGSPKGVLVRHSGLANYVAWAKRQYVTADTTSFAFYSSLSFDLTVTSIYVPLVAGLCVHVYPEQGDDVPVINRVLDDNQVDVIKLTPSHMLMLRNAALATSRLKTLIVGGEDLKAAVAYDIHQRFRRDVAIYNEYGPTETVVGCAIHRYDPATEREGSVPIGVPIDHTSLHLLDERLQPVAPGEVGQIHIGGAGVAIGYVNKPEITDAQFIDNPFEGSGRLYASGDLGRMRADGKLEFLGRKDSQIKLRGYRIELGEIENVLLGHAALRECIVDTTVAPRRDYDSKSLRYCARCGIASNFPNTSFDEHGVCNHCHAYDKYRNVVEDYFRTEDELRTIFEQVKAHNRLRYDCLVAFSGGKDSTYALCRVVDMGLRVLAYTLDNGYISDEAKANVDRVVRELGVDHRYLGTPHMNAIFVDSLHRHSNVCNGCFKTIYTLGINLAHEVGVSDIVMGLSKGQLFETRLSELFRASTFDNQVFEKNLMEARKIYHRIDDAAARLLDTSCVRNDRLLESTRFIDFYRYCSVSRKDMYRYIAERVGWSRPADTGRSTNCLLNDVGIYMHKKQRGYHNYSLPYSWDVRVGHIPREDAMRELEDTDDIDEAKVLGLLKQIGYDSSLIDTQAGDAQLIAYYVAAEELDPVALRNFAAAILPEYMLPSYFVRLDRMPLTPNGKVNRRALPRPELKKNASEAHTEPSSALEQELVQIWKEVLMVDKVGVRDNFFELGGHSLSALMLLYSIAERYQKMVSIQAFSVNPTIEGLSEHLVA
