# Supplementary material for: Assessing in silico the recruitment and functional spectrum of bacterial enzymes from secondary metabolism
Source: BMC Evol Biol. 2017 Jan 26;17:36. doi: 10.1186/s12862-017-0886-2 (PMC5270213; doi:10.1186/s12862-017-0886-2)
Supplement: Additional file 5: — 1005 multiple Fasta files (one per BGC that comprises enzymes) containing the sequences of the data set enzymes SM*. The BGC are named according to MIBiG nomenclature. (ZIP 6333 kb) [file 12862_2017_886_MOESM5_ESM.zip › BGC1089.fa]

>emb|CAG23949.2 BGC0001089, baeB, Hydroxyacylglutathione hydrolase, EC:3.1.2.6
MGMVTMDHTYEVHQIKTYHQMWSNYCYIIADRSKKSAIAVDPSWEIDKITDKLHELDVDLSAILLTHSHYDHVNLAEPLQQIYHSDIYMSSAEIDFYQFRCRNLIALEDGQTFAAGGFIIRSILTPGHTAGGMCYLLSDHLFTGDTVFTEGCGICGDRGSSAEDMFHSIQRIKASIPPHVRVYPGHSFGEKPGQKMESLLKNNIYFQIEKKEHFVNFRNRKNQKGLFHFK
>emb|CAG23950.2 BGC0001089, baeC, Malonyl CoA-acyl carrier protein transacylase, EC:2.3.1.39
MAEKMITYLFPGQGSQKQGMGSSLFDEFKDLTEQADETLGYSMKRLCLENPYSNLHKTQFTQPALYVVNVLSYLKKIQDNDIKPDYVAGHSLGEYNALFAAGAFDFITGLQLVRKRGELMSMATDGKMAAVMGLTAAQVSDALQTHGLHTIDIANMNSPHQVVISGRKEDIERAKSVFEGLKDVTMFHPLNVSGAFHSRYMSEAKQEFEKFLQSFHFSAISIPVISNVHARPYEQDGIHSVLADQIDHSVRWNDSIRYLLDKGRMEFEEVGPGHVLTGLIHRIKNETEASPAM
>emb|CAG23951.1 BGC0001089, baeD, Malonyl-CoA-[acyl-carrier-protein] transacylase, EC:2.3.1.39
MKLKLHPPCSGTQVKILILHNSASHTTSRPLHLHTTSRKTHKSIFRKNKEQKGEQMNQPIVFMFSGQGSQYYQMGKELFAHNAAFRQKMLDLDDFAVSRFGYSVLKEMYHTGNRLSDPFDRLLFSHPAIFMAEYALAYALEQRGIRPDYVIGASLGEYAAAAVSGVLSAEDALDCVLEQARIVTETCRNGSMLAILGDPALYQDDPLLGEHSELASVNYHSHFVISGEREHIKKIMDDLREKQIPHQLLPVSYGFHSALVDQAEQPYKRFLAQKSIRTPFIPYISSATGEAETDIQADFFWDIVRKPIRFREALQFADSRQKGLYIDAGPSGTLAAFAKQILPAGSAERIRAIMTPFHKEQTHLQQIEDSILSPPGRRL
>emb|CAG23952.1 BGC0001089, baeE, Malonyl-CoA-[acyl-carrier protein] transacylase, EC:2.3.1.39
MISFVFPGQGSQRIGMGEDLFGRYPELTAKADHILGYSIQELCRDGERLNQTQFTQPALYVVNALSYLKKTEETGLKPDFTAGHSLGEYNALYASGAFDFEEGLQLVKKRGELMSRAKGGGMAAVIGLTHEQVTDVLRENHLDMIDIANMNTPQQIVISGYKEDIEKAASVFEAVNGVKMVHRLNVSGAFHSRYMLEAKEEFSRFIESFHFKPLSIPVISNVTARPYEQRELKETLTGQITGSVNWTDSIRFLMGRKNMSFEEIGPGKVLTGLIQRITAEAEPITDEIKVPAEAGKSSITAASLGNEEFKRDYQLKYAYLAGGMYRGISSKEMVVKLAEKGMMGFFGTGGLNIAHVEDAILSIQHELRDGGSFGINVVHNMKHTDSEEKMIDLLLKHGIQNLEASAFLTVTPALVRFRAKGLKRGAGGQIIARQRIIAKLSRPEVAEAFLSPAPDHILQKLAAENKITAEEASLMREIPVAHDICVEADSGGHTDGGVAYSLMPAIIRLRDDMMKKYRYGKTVRIGAAGGIGTPEAAMAAFMLGADFIVTGSINQCTVEAATSGLVKDLLQQMNVQDTAYAPAGDMFESGSKVQVLKKGLFFPTRASKLHELYQRHRSIEEIDEKTLRQIEEKYFKASVSSIYDKVKAHYSNEDISKAERNPKEKMALIFKWYFRQSSASAIKGDPDAKVDFQIHCGPALGAFNQWVKGTELESWKNRHADGIGMRLMEETASLLNQKLGSFLQTC
>emb|CAG23953.1 BGC0001089, acpK, Acyl carrier protein
MSKERIFELLQNTIYEVLPDLEGEQLSQEDRLVDLGADSVDRAEIITMMLEELSLQIPRVELTGVSNIGELAEKLYEKVQAV
>emb|CAG23954.2 BGC0001089, baeG, 3-hydroxy-3-methylglutaryl CoA synthase
MEAKFMAAAGIEAINVFGGTAYLDVMQLAEYRNLDPARFENLLMKEKAVALPYEDPVTFGVNAAKPIIDRLTEAEKDRIELLITCSESGIDFGKSLSTYIHDHLGLNRNCRLFELKQACYSGTAGLQMALNFILSQTSPGAKALVVATDISRFLIAEGGDALSEDWSYAEPSAGAGAVALLIGENPIVFQADAGANGYYGYEVMDTCRPIPDSEAGDADLSLMSYLDCCEQTFREYKNRVPGADYKETFHYLAFHTPFGGMVKGAHRTMMRKLAKAKNAEIEQDFQTRVEPGLRYCQRVGNIMGAASLLALASTIDQGGFDTSKRIGCFSYGSGCCSEFYSGVVTPEGQARQHSFKIEEHLNNRYRLSMEEYEELFKGSGLVKFGTRNVKLDVNMIPNILDHHTGSPRLYLEEITEFHRKYRWIS
>emb|CAG23955.1 BGC0001089, baeH, Enoyl-CoA hydratase, EC:4.2.1.17
MDIVTYETINVRFQQNVCFITFDRPEANNTINERLVEECLHVLSECEDSVTSVVLEGQPEVFCFGADFDEMYRKMRQGMQHAESQEPLYRLWLALKSGPYITIARVRGQVNAGGVGFAAACDIVIAEESASFSLSELLFGLYPACVLPFLIQRIGFQKAHYMTIMTKPVPARQALEWGLCDVCVPDSATELRKHLLRLRPLSKKAVIRYKQYMDSLNDLVHRSKSIALAENQAMFSDPDNQSAIFRYAETGRLPWETENS
>emb|CAG23956.1 BGC0001089, baeI, Enoyl-CoA-hydratase, EC:4.2.1.17, 4.-.-.-
MPNAAVELLEIEPDIIQVTMQDKAHKNAFSKELTDGLMEAFTRIKKSSVYKAVILTGYGHYFASGGTQEGLLRIQQGITKFTEDRMYSLALECDIPVISAMQGHGIGGGFVMGLFSDFVILSKESVYTANFMKYGFTPGMGATFIVPEKLGASLGHEMLLNGGHYRGGDLEKRGVPFPVLPRQEVLDYAQELARELAEKPRNSLITLKRHLVTPFREQLPAVIEKELIMHDETFHDDEVKKRITTMYGV
>emb|CAG23957.2 BGC0001089, baeJ, NRPS/PKS protein
MKSDMKASGLLKPSVSYGKSLRLSADQPMTIPEVLHKTAAAAGDQKGITYIQPDGTKVYQTYSSLKKIALSIVKGLRQSGVKAQDEVILQLSDNSQLIPAFWGCVFLGAIPVPLAAAPAYTEMNSGTQKLKDAWTLLNQPYVITSRDVLPEMTEWAEEQGLSGFCALAAEDLSAHEMDTDCHHPRPEDLAMLLLTSGSTGTPKAVMLSHENIVCMVKGNIQMQGYTSEDVTFNWMPFDHVGGIGMLHLRDVYLGCEEINIPSESILMDPLKWLDLIDHYRASVTWAPNFAFGLLADFAEEIQTRKWDLSSMRYMLNGGEAAVAKVGRRIMELLEPHGLPANAIRPAWGMSETSSGVIFSDEFTLENTNDDDRFVEIGLPIPGFNMRITDDRNQVVEEGEIGRFQVSGLTVTSGYYERPDLNESVFTEDGWFETGDLGFLREGRLTITGRTKDAIIINGVNYYSHAIESAVEELPEIETSYTAACAVRPNQSTTDELAIFFVTSVPLDENRMTKLLHHIHQHVTQRIGVTPDYLLPVAKEDIPKTAIGKIQRTQLKHSFEQGQFDSLHNNRQEGGNSDTASAEKEIERDFIRFLKEELSIAEELVDPNTPFQSLGVNSIKMMKLARSIEKTYHIRLTARELHKNPTIGALAAYTAEKAANMSAEHHPQKAEPPAERERRQTAPALSEVQKGLWTLQKMSPETTAYHVSLCFRFTSGIDKEKLKQAFQLVLKQHPMLKSAVNETDGGFYFIEAADPFVFSEEDISDVNETQISALIRKKVKEPFVKEGGPLLRVQLLSKSAEEHYLLTVIHHIVFDGISSITFIHSLLDHYQALLEGKEEFTAAAPGIHPDFAAWEKRYLAGDESKAARAYWMKQLEGDLPDLQLPPMRTDSSVPEFTEDTLTRRLPERLLNNITAFAASRSIHLSTVMLSCYMVLLSKYTDKEDIVTGMPAMVRPEERFDGVVGHFLNMLPIRSRAGRKETFADFVQKVQDAVLDGLDHSFYPFPKMVRDVHAKPLQNGSPVFSNAFFYQNFLQHSSYQSMLDEYKEFSCEFVKDIHQEGEYDLVFEMWEEASGMDLTIKYSTELFDEAGAARLFSQFVQAAEALTANPDTPLENVSLMTKREEHMILKTWNETSREYPDACFHELFERQAAETPDACAVVYEQQQLTYRELDEKSTKLALYLQAHGAGPDDLIGIYTDRSLHMAVGLLGILKAGGAYVPLDPSYPADRLEYMIADSRISMCLTTADLEHSLNWGGVQTTAIDRDWSHIESTAAERTSLKRLVTPDDLAYVIYTSGSTGKPKGVMIPHRALTNFLISMANEPGLSSEDKLLAVTTYCFDIAALELYLPLIKGAECNICKTEVTKDARKLKELIQEYKPTIMQATPFTWKMLFHSGWSNEENVKILCGGEALSEQLKQQFLDTKSEAWNMFGPTETTIWSAVQRITENESALTIGRPIANTRVYIMDSGLNPVLEGVPGELCIAGDGLARGYFNKPELTDKAFVSHRLELGSKLYKTGDMARFLPGGRIEYMGRMDTQVKIRGYRIEPGDIESRLNAHPAVQESVVVVNNHSGNEKLCAFYIRKNGEPLPSAKELRKHMKQALPAYMAPASFVRLEELPLTPNGKVDRKLLAARDLTEKQPDTQTFSSSHIQQAVLAIWQDVLKSKDIELDDRFFDAGGDSLLAVTVTDRMTQELDCEFSVTELFEYATVKDISRYITEQKPKEAFLAPVPQKKVNAEDREHPAGEFPDYYEDSLAVIGISCEFPGAKDHYEFWNNIKEGKESITFFSKEELRRSGISEELADHPGFVPAKSVLEGKEMFDPGFFGFSPKDAEYMDPQLRMLLLHSWKAIEDAGYISKEIPETSVYMSASTNSYRSLLPEETTAQLETPDGYVSWVLAQSGTIPTMISHKLGLKGPSYFVHANCSSSLIGLHSAFQSLQSGEAKYALVGGATLHTESSAGYVHQPGLNFSSDGHIKAFDADADGMIGGEGAGAVLLKKASDAVKDGDHIYALLRGIGVNNDGADKVGFYAPSVKGQAEVIQKVIDQTGIHPETIAYVEAHGTGTKLGDPIELSALQSVYGRYTDKKQYCGIGSVKTNLGHLDTAAGMAGCIKVVMSLYHQEIAPSINYKEPNPNLHLEDSPFFVAEEKKELTRENRAHRMALSSFGLGGTNTHAIFEQYPDASEAADAAGPFIIPLSARKKDRLKEYAKQLLAFLERKTDTDLADLAYTFQVGREAMEERAAFITSGTAELKRQLADFINDKPAVTGCFRGEKQQAKDIAWLSDDDDSAELIEKWLAKGKGPKLCEMWSKGVAINWHKLYKDKHPKRISLPVYPFAKEPYWPKKAEKNTSAAHTGVSVLHPLVQQNTSDLAVQRFSSRFTGSEFFLKDHVVREKAVLPGAAYLEMSYEAVKRALGGLLKDQDRITLHHTIWMKPIVVHEQERQVHIALFPEEDGIISYDIYSVNADGEEVLHSQGRAEIIKAEREPEADLSAIQNRCTADILDPAAFYREGRSRGMFHGKAFQGIKSAFIGEKEVLSDIQLPDSVSHTNGQFTLHPSIIDSAIQTATICIMQEFSGQKLILPFALEYLEVIKACTPTMRAHARFSDGYQTGNSVQKADIDLFDETGALCVKVRGFSTRVLEGDAESAQPPSGSEKVLFAPVWKEAAASEKASVRADEHLIILCEDACRIKDETASGLKDAELLIAEGEGETAAERFQSYAQTIAEHIRRIISEKRQGRILIQTVISADGSQQLFAGLTGLLKTAELEYGKLDCQLIEMESIGEMPAVAQKLKNDSHQPHDKHIRYKGEKRYVKAWEEMHPAGGGIVWKDEGVYLITGGAGSLGLMVAKEIAGRVKHPKIILTGRSNLTEAKQRELAMLQHSGANVVYKKLNAADRRENEAMIKEITAEFGKLNGIIHAAGVIQDRFLLQKTKEEFREVLDPKVIGTAYLDEASKDCNLDFFVLFSSVSGVLGNVGQADYAAGNAFMDAYAAYRQSLTENGLRHGKTVAFNWTLWKDGGMQAGDETERMMKKAFGMVPLQKASGLAAFYEGMAQEKPQLLAAEGHAAKLKQSFLSVSETEKPQVKKIEPVSAVSGDKWHGALIRLVSSILKVGQDEIDIDTELSEYGFDSVSFTVFTNQLNEAYQLKLAPTIFFEHGTIRSLADYLTDEAEAGLPSQPEEKHDADKSLQTLHTALTAMVSGILKVDREDIETDTELSEYGFDSVSFTVFTNQLNEAYQLELAPTIFFEHGTISGLAGYLAKEHPGRFGEKKKESPKKEQPKAQKPKMQRKKRFATVMNASAATQEPRRFDPVAIVGISGRFPGAKDIEEFWRNLKEGKDSITTIPKERWDWQAFDGDPNLEGNKTNIKWGGFIDGIAEFDPLFFGISPREAQYLDPQQRLLLTYAWRAIEDAGCKPESLSGTNTGVFIGTGNTGYKDLFTRAGLAPEGHAATGSMIPSIGPNRLSYLLNLHGPSEPIETACSSSLVAIHRAVSAIENGECDMAIAGGINTILTEEAHISYSKAGMLSKDGKCKTFSKDANGYVRGEGAGILMLKKLSDAERDGNPIYGVIRGTAENHGGRANTLTSPNPKLQADLLVKAYRKAGVDPSTVTYIEAHGTGTELGDPIEINGLKAAFHELAKTNQEPEVSGHRCGIGSVKSNIGHLELAAGVSGVMKVLLQMKHKTLVKSLHCETINPYIQLDDSPFYIVRENQEWTAAKDRNGNAIPRRAGVSSFGIGGVNAHIVIEEYVPKAAAQPEHSPENPAIILLSAKSKEKLFEQAQQLQKAIRQTPYTDQDLAGVAYTLQTGRDEMEERLAILAATMAELETKLEAFTKNEKNIAGLYTGQSHRNKDTFALFTADEDMDIVIDAWIKKGKFAKLAEVWVKGGVFNWNRLYEKGTPRLLSLPSYPFAKDTYWVPENPDKNKVHTEERMKRILTKQWELSPLELREPCARSVAILTGGDTINLAEEIAAHMPNHRIITASDLSGEYDWQAFDGVIDLLGAAKEDSQDMAGIKWLQQLIEHGHKEGMTLLCVTKDLESLNKEANQTTGAKRAGLYRMLAYEYGHLSSRHLDLEGALSDDKLAKQIADEFHARTDDAEVCRRDGLRYRAVLSGAENMNMKGERIDFPDNHVLLITGGTRGIGLLCARHFAEHYGVKKLVLTGRETLPPRSEWTGGLNGVPASVKAKIEAVLDLESKGVQVKVLSVPLADEAGLRQELSQIKQTLGPIGGVIHCAGVTDKETLAFIRKTDEDIQRVLEPKVDGLQALYSVLSEEPLKFFVLFSSVSAAIPALSAGQADYAMANAYMDYFANSYKEQLPIVSIQWPNWKETGMGEVTNKAYKESGLYSITNAEGLQLLDGILLESARGPVLPAVLNPKLWKPERFLRRSRQDQPMSPAMVKPAEKTAYTAENNTQLTRKTEEWLKELFSEELRIDQDQLETDVLFQDYGVDSIILAQLLQRINRNLSASLDPSILYEYPTIQSFANWLLEGYTEVLSERFDLAAEPVKKNPAEPVIETQAVKVQEEPAGKQIHREDIAVVGMSCRFPGAASLEAYWSLLAEGRSAIRPVPAERWGLKTPYYAGMLDGIHQFDPDFFLLAEEDVKAMDPQALAALEECLNLWYHAGYTPDEIKGEAIGVYLGGRSRHRPGEDKLLDAKNPIVALGQNYLAANLSQYFDMRGPSVVLDTACSSALVGMNMAVQALVSGEIKAAVVGGVSLFESEETHKLFEQRGILSKAQSFHVFDERADGVVLGEGVGMVLLKTVSQAIEDGDSIYAVVKAASVNNDGRTAGPATPSLEAQKSVMKTALEKSGKQPEDITHIEANGSGTVVTDLLELKAIQSVYRSKDAGPLGIGSVKPNIGHPLCAEGIASFIKVVLMLKEKSFIPFLSGEHENTHFDREKANIQFSRTLADWPSPIPAAGINCFADGGTNAHVIVEAWQEDEGRRIKRHPLTPPALNKRLISPDSKEETNEKAAANIWDTYEVEV
>emb|CAG23958.2 BGC0001089, baeL, Polyketide synthase
MKNFNKQITLSLKNPFILHHDVYGQKVLPGLAYIDMFYQIFKERGYSYDGLQLRHLSIYQPLIAKEDSAVKLTVECTKVKEGRWKLTAKGAEVSGGRVQPEERIYVKAEMHETAPAIFSETLDLDSVKREAERTIDLNELYAQCRSQELVHSGYMKAEGEVFEERDGVTFDVSLGKDAMGQAGGFLFHPTLLDGSGVGANLLISSLLNGEKRLFLPLFYESFTASEPLQAGCITRIKRSSLRQEKELIYITLEFFNASGRKVAELKDFTSKLVRDAELINTERKTAEKSPEKAGLPEVAASLEGGHPHEEAERYVMNLMAEKIGKPLEQIDSQVGYYEMGLTSSGLLDVVETISEKIGETLSPTLLFEYTTAAELAAFLTEQYGSHFSASPAKMEKQVETQTERRRKSSVPQDEDIAIIGMAGRYPQAENIHEFWENLKEGKNCVTEIPESRWDWRRFENVKSPSGKSISKWGGFIDDPDCFDPQFFRITPREAETMDPQERLFLQTCWETIEDAGYTPKSLAEARGRNKRQRVGVFAGVMHKDYTLVGAEASSEDHVFPLSLNYAQIANRVSYFCNFHGPSMAVDTVCSSSLTAVHLAAESIRRGECESAVAGGVNLSLHPNKYLTYGLWDMFSTDGVCHTFGKDGDGYVPAEGIGAVLLKPLREAVKDGDRIYAVIKGSAVNHVGTVSGISVPSPVAQADLIEECLDKAGIDPRTVSYIEAHGTGTSLGDPIEVQGLVKAFRQYTQDKQFCSIGSVKSNIGHAESAAGISGLSKVALQLHHKTLVPSLHSEELNPYLDFEQSPFYVQHHTEAWQQPSVTENGNETVYPRRAGISSFGATGSNVHLILEEFIPEESHGTNAEPAEEQTFIFPVSARNEERLKEYVAKLSAFIHPGLPLEDAAYTLQIGREQMEERVVFTAQNMTQLKERLEGFLAGKTVSGCWRNRADKSKQAELAPDLIHKWLSSGSLEMIAEKWAGGGTMDWKLLYGENKPNRISLPTYPFEKIRYWVPKAEKRESLPQKNAGMLHPLLHENVSNMSGVRFRSSFSGGEFFLKDHVVKNERTLPGAAYLEMVRAAVEHAAETKEEGTVRLKHVVWIRPFTAADESADLYLRLYDEENGEMGFTVYSESASSEEEPVLYAQGSAAFVRAGEPAKIEIDKLRESRRLITPDACYQAYKQMGIEYGDAHKAVTEIYAKDSKVLAKLSLPSSISHTKDQFVLHPSLLDAAFHATIGLMLDRDGTDIRPMLPFALEQIDVLKSCKSDMWVSIAYSGESKPEDAVQKLDIDVCDEQGNVCVKMTGYSAREIETDKTDTLYFEHVWEEKAAVHEEAPIHFKARHVMISDRFTDQMNSIQTDFSCHVLRDQHKSEDERFEACALQAFEEVKKILASNSGGRELIQIVVPQEADTQLLCGLTGLLKTAALENPNLTGQLIETEPDVKADTLSRYVKECSAHPDDKHIRYENGRRYTAQWQETGLEQFGAEKPWKDKGVYLITGGAGGLGFLFAREIARHAKDAVLILTGRSLLDNRKKAQLQELSDLGAQAVYKQTDMTEKQEVQSLTADICRQYGGLNGIIHSAGTIKDNYILKKHKDEIRDVLAPKVSGLVHLDEAAKDIELDFLILFSSGAGSAGSAGQADYAMANAFMNAFSEKRNRKKARNERYGHTLSICWPLWKDGGMTVDAETEAMLTKESGMVPMQTENGIQALYRGWAANTSQVMVTEGYAAKIRAFLKKSADDQPDKGSETEEPVGLTASGENMLAEKTEHFLKQVLSEVTKLPVGKIDAKAPMEDYGIDSIMIMHLTGRLEKSFGSLSKTLFFEYQNIESLTQYFMKAHRDTLLEVTGMKTEETPAAKPALSEKAKVKPVFKRNEGKKGFAQVRPDTRENQQLTEREDIAIIGISGRYPQAENLQEFWKNLSEGTDCITEIPNDRWDHSLYYDADKDKEGKTYGKWGGFLKDVDKFDPQFFSISPRDAKLMDPQERLFLQCVYETMEDAGYTRKKLTEKSGDLLGANVGVYVGVMYEEYQLYGAEEQARGKSLALTGNPSSIANRASYVFGFNGPSMALDTMCSSSLTAIHLACQSLRNGECEAAFAGGVNVSVHPNKYLMLGQNRFLSSKGRCESFGEGGDGYVPGEGVGAVLLKPLSKAKADGDHIYGLIKGTAVNHDGKTNGYSVPNPNAQAAVIKQALKDAGTDPRAVSYIEAHGTGTSLGDPIEITGLTKAFSEQTQDKQFCAIGSAKSNIGHCESAAGIAGLTKVLLQMKHKQLAPSLHSRTLNPNIDFLATPFKVQQTLEEWKRPVINENGVNKELPRTAGLSSFGAGGVNAHIVIEEYSADEDKETAFAAPHPSMIVLSAKNEQRLQKRAKRLLDALRSGRYREADLSRIAYTLQVGREPMEERLGMIVSNLRELEEKLDEFTGGKESIDQLYRGQVKQNKDTMALFTADEDMEKTIEAWLEKGKAAKVLELWVKGLPLNWDKLYQMGRPQKISLPAYPFAKDRYWIDTSADAAVKRPAETQSAPIAPAAAPEPVIEVTTLHEETVKEKPSNITLQTLSGAKPKRTVQPASRPAVSAEKVSAVLTESLADVLYMDADDIDADDTFIDIGMDSITGLEWIKSVNKAYGTSLTVTKVYDYPTIRQFAAFLQKELGTEPILEEATEPQKTEAVKKPSNIMLQPLNAHKQHVIQAEADILEAMSETAASAEPEEPIEAVHDELSKALADVLYMERHEVDIDEAFIDLGMDSITGLEWIKAVNKRYGTDCNVTKVYDYPTIRQFADFLRAQPSVRGRKKQAVPVRPKPLTQQHAPQEKTPAEPERLTIQKEPEPVQAKREPKDEIADAIAIVGMSGKYPDAPELKTYWDNLARAKNAIRDIPLSRWDVNKYYDPALNKKGKVYCRSIGMLDDIEEFDPLFFNISPSEAELMDPQHRIFLQEGFKAFEDAGYSSKELNGKNCGVYLGIMNNEYGMMLNKHQTGGSATGNSFSIAAARLPYYLNLKGPAIPIDTACSSSLVGAHLARQALLNHEIDMALVGGVTLYLTPESYISMCEAGMLSPDGQCKAFDNSANGFVPGEGAGALVLKRLKDAEADQDHIYGVIIGSGINQDGKTNGITAPSAKSQMDLERQVYEAHNIHPESITYAEMHGTGTKQGDPIELEALSSVFKEKTDRKQFCAIGSVKSNIGHTSAAAGVASVQKVLLSMKHQQLVPTLHFSTPNEHFDFDDSPLFVNTELKPWETGGAPRRACVSSFGYSGTNAHLVIEEYQPKDRGSRKPDETNIFVLSAKKAPQVKTYAESVIEFAKADQNINLSDMAYTLQTGRDAMDYRLAVTAGSREELISRLTDFVNGNTGEGIYEAHIKTAKKEIKAFETDDDLKQLVRSWFDKKKYAKIAELWAKGLQMDWDRLYQGEKPRRISLPAYPFAKEPYWLPEPKVIPQETEDRREAVLLEKQWVPCEIDSAGEKSGRTVMILADARTAELAEETAKHFADSFILPVDSADTAASDWNHIDGAIDLTGCGDEDPSLEGISRLQTLIDTSRRQARPLTLLYVTKGLEPFQQKTIHLAGAAKSGLYRMLQNEYQNVTSRHMDADKDTDQQTLAKQIADEFSADCTEPEICRRNGQRYRALFREIPSGKRAEHKPAPFPEDHVLFITGGTRGLGLLCARHFTEKHGVKKVVLTGREPIPPRHKRSAVNTRLKEKIRAIEELEAKGVQVAVISLKLSDHDAAAAEIETIRRTMGPIGGVIHCAGSVNSVNPAFIRKTAEDIQEVLEPKVAGLQTLSSLFTNDPLQFFVLFSSVSAVVPALAAGQSDYAMANAYMDYFAAAHQHQYPLVSIQWPNWKETGLGEVRTESLKQTGLLGLSNAEGLDLLDRILSENIRPSVLPAIVDRSEWHPDRLLCQEKKQKETEAVINGKAAEKHSDRELLLDTKAWLVKLFSDELKIAPEELETDEPFQDYGVDSIILAQLLQQMNQALKEDLDPSVLYEHPTIDAFAEWLVSNGQPLLAEREEPDTEMLLPAAVQTVHTEQKRDAVTEDIAVVGMSCRFPGAESLEQYWDLLRSGRSAIGSVPAERFGYANQYVAGLIDNMDHFDSEFFFIPENDAKAMDPQALAVLEESLKLWCHAGYSREEIKGIEAGVYIGGRSQHQPDPEILANTRNPIVAGGQNYLAANVSQFFDLRGPSIVLDTACSSALTGMNMAVQALRSGDIKAAVVGGVSLLNTDAAHRMFQERGLLNEKPAFHVFDKRSGGVVLGEGVGMVLLKTVSQAQKDGDTIHAVIKAAAMNNDGRTAGPSAPNMQAQKDVMQSALFKSGKKPEDISYIEANGSGSAVTDLLELKAIQSVYRSGQHVPLGIGSIKPNIGHPLCAEGIASFIKVVLMLKHKQTVPFLSGDEPMPHFDITKTDFHFHKTAGEWDAARPSAAINCFADGGTNAHVILEAWEEKDTRMKRKPLPVPSLRRKALVKEPDAPAEKQELPAKKMFWKAFK
>emb|CAG23959.2 BGC0001089, baeM, Polyketide synthase
MISEKINISLDHPIMKGHKVFGEAVLPGLAYIDLIYQVFQEHGYVYNELELKHVTIYQPLTVSETAAIILTIQCSDSGDGKWLISLSGQKQQGDELSDNIQYATAEMVKRDAVTFDETIDFGDVKQSGRSLNLDDMYNRCLDHDLVHSGMMKSNGRLYETEDGMLAELSCKEGKGFFLFHPALLDASGIGASGLLSETNRLHLPLYYESFTAADRLQSECTARIAASGVRQEKELTTMTIEYFSRSGQKVAELKNITGKAVRFEEDENTAEQNQQAATEPESADEKDIILFLKKLLADKLGQPWETLDVLAGYYELGLDSSSLLEIVQDISKKTGADLAPTLLFEYTNIKELAAYLKKTVSFECAERAAEPSRSEAEAPDTPEHHKNTGDIAIIGMAGRYPKAKSVAEFWENLKAGTDCITEVPKSRWDWKTYKNVTSPSGKTVSKWGGFIDDADCFDPQFFRISPREAETMDPQERLFLETCWETIEDAGYTPETLGNKGEKQHPIGVFAGVMHKDYSLIGAEQLSETDPFPVSLNYAQIANRVSYYCDFHGPSIAVDTVCSSSLTAVHLAIESIRRGECEAALAGGVNLSLHPAKYLSYGSVGMHSSDGRCRTFGEGGDGYVSGEGVGAVLLKPLEKAEQDGDRIYAVIKGSAINHVGKVSGITVPSPAAQAEVIKACLKKAGISPRTVSYVEAHGTGTSLGDPIEIEGLSKAFSQGTQDQQFCSIGSVKSNIGHAESAAGISGLTKAALQLHHKTLVKSLHSAELNPYLKFEESPFYVQQQTAPWKQPSAEENGKVTHYPRRAGLSSFGASGSNAHIILEEYIQPEQKAPAPENEAAKLIPLSARNKDRLLAYAEKLARSLSEKTVLSELAYTIQTGREAMEERAVFLVNDIRDLKQKLNDFVKGNENIPGLWRGQAELPEMSETAPETDDSIRLAELWAEGKTVDWNKLYGSGKPRKTSVPTYPFAKERYWIPQQKKQEKSPSGTVLHPLLQENTSDFSQQRFTSLFTGDEFFLSDHVVNGQKILPGVAYLEMAAEAVKKAAAVTEKDHSVTLRQVVWVRPVMIEDKPKEIHIALYPEDNGEITYEIYSEAENGEDPVIHSQGEAVITEPGSAQIDIESVKASCNLGIVTAEECYGAFEKIGLDYGEAYRGVQQLLIGEDRLLARISLPAAVHDKKEQYTLHPSMMDAAFHASVGLLVRSIHDDADSHELALPFAMQEVEVFGPCPEHIWSYIRYTEGSKADDNVRKFDIDMCDDAGTVYVRMKGASVRALDTSQTAGGETTEAPVGHTMLIPAWEPVALEKAGEAAADKQTAVFGGTDSRHTRIKEHLPNASYYPIRGTDDITSLTHMLEGQKELEQIIWLAPQAESADSLKEQERNVLHVFKLMKALLALGYGEKRLDWCIVTANAQPFSDQDSADPSQAAVSGLAGTMAKEYPHWHIRMIDTETDGSWPIEEALSLSAGKNGQIWAYRNQQLFERQLIPLDNMPKNGTLYQTGGVYAVIGGAGYLGEAWSEYMIRRYKARIIWIGRSTLNDSIQAKLDRLSAFGPAPEYVSADAADSASLERAYQFIKERHTKMNGIIHSAMDLSEQSLNNMKTEEFKSVLRAKADVSVSMAEVFGREPLDFALFFSSLVAFIHNVKQSHYAAGCAFSDAFAKELDQTWNCPVKVMNWGYWGNSEAAEDGDFIQLMDQIGLGLIEPDAAMEALETLMTLPVDQAAFIHTTKPVAVEGMNEREKISVYPPQPLVFSQQPKVAPPGARLVREAEHQELDDYLYQLLIAQLKEADLLTPQSLKAYEPEHEYFKKWLNQTIAFLLEHGYLEGNADSYKLSARAENTTAALWQKWEREKEEWLNNADTKAMTVLAETMLKALPDILREDVPATDIMFPHSSMELVEGIYKHNQVADYFNSALSDTLTAYVKENISKHSKAEIRILEIGAGTGGTSAGIFEKLRPYQNHIKEYCYTDVSKAFLVHAETEYGKRNPYLTYKLFNAEAPLAGQDIEPGAFDIVVAANVLHATKDIRQTLRNAKAVLKDNGLLLLNEMAGNSLFPHITFGLLEGWWLHEDSALRIPGCPGLYPESWKRVLESEGWHSVFFPAEAAHELSHQIIAAKSNGIVRQKTLKAGAGKRTSPPKAAHAPELQAQTTVQKGDTSLTEKSTEYLKTLIGETLKIPPAQIDPKAPLEKYGIDSIVVVQLTNALRNVLDQVSSTLFFEYQTIEALVAHLIKTKKDAMIKLTGQTPVQEERKASPEPQAVQPAKPLRTDWRRREKRAAKETVRQISVRDVAIIGVSGRYPQAKTAAELWANIKKGKNCIEEIPRERWNWQDYYDEEKGKEGSIYTKWGGFIEDMDKFDPLFFQISPLEAERMDPQERLFLETAYASIEDAGYTPDNLCQSRKIGVFAGAMNKNYPTGYGYWSIANRVSYLFDFQGPSIAVDTACSSSLTAIHLALESIYSGSSECAIAGGVNIVTDPIHYMNLSVMNMLSAGDTCKSFGDRADGFVDGEGVGAVVLKPLDRAIADNDHIYGVIKGSTINSGGKTNGYTVPNPNAQAALIKEAFERANVPARTVSYIEAHGTGTALGDPIEIAGLTKAFEEDTTDKQFCAIGSAKSNIGHCESAAGIAGLTKILFQLKDRQIAPSLHADQLNPNIDFAYTPFAVQQELGEWKRPVIGGKELPRRAGLSSFGAGGANAHLVIEEYTADKEPDEMPADQPAIIVLSAKNSERLTEKAKQLRDAIREKRYSCSDLMSIAFTLQTGRVPMEERLGFIVHSLHELEEKLNGFIAGHNSAGLHRDGTEENKRMLAVFSADDDLETIIDAWISKRKYSKLLELWVKGLDIDWTKLYGDRPPARISLPAYPFAKERFWHQQPVQSKAAPVNAPADESDPAEQFEVMAFREVLKEQALPAAGDKQVKTVISFLSDQKKQQEAISMIKSYDNDIDVIFIAQGDRYEALSAGRCQVVREDPQSYVNAFADIQKEYGEASAILYLWALEDKSCIEDYSCIVHILQAMAETGLQPERLLLAGEYASGLERCYLESWIGFERSLGIVLPKTSVTGHFRKAGAAITDWMRTIWDELKAETDQTVFLEEGKRYVYHTEPTRLTKENSRIRTGGTYLITGGLGGLGYLFARHLARNYQANVILTGRSPINEEKKEKMKDLENLGAGVLYAEADVCDPIGMGDCIKRAKERFGAIHGVIHAAGIESRTSVFENEIGNFRSTLEPKINGSLLLDEWLKNETPDFICYFSSTSAVLGDFGCCDYAVANRFQMAYANYKNEQSESGNTFVINWPVWKNGGMDVGGEETTGMYLKSSGQRLLETDEGIELFERIISQDNTQCLVIAGERSRAERFLGIRRDDSSKPDALLETVSRRIPEESTEKRLEADLKELIHSLLKISKDKLVLHKNWAEFGFDSIYLAKFAALLTSHYGIEVTPALFYSYATLGDVISYYLTEHKETIETFYRTEETETEAAAPESKEYTDQEIIAMMKQVSEGTLDFKRVQDIIEGSKTYES
>emb|CAG23960.2 BGC0001089, baeN, Hybrid NRPS/PKS
MNHKELLDAYRSGTLTIAEVEQKLQAFKRTTAKRPLSEGQKGLWMLQKMFPEMSAYNIPLCFRFQKLDIETFKNALLSVQRQHPILTSVIKEENGLPYQIEDTDRHFPIEEMDLSELSGRDALSFIKEKAKEPFALETGPLLRVQVFRRAKREPIVLITIHHIIFDGVSLMTFMSALLDAYAKASEGKEPVMLQQAADYHDFVKWEKELLESAAGKTHLSYWKKQLEGPLPVLELPSDYPRSSVQTCRGQAYQRLLPDELNRQIKVCAQKHNVNESVVYLAIFKGLLYQYTNQEDVIVGMPTMGRSEAQFESVIGYFINMIAVRSRETGAKSFTSFLKELQLTLAEGLDHAAYPFPALVKELKTERSPAVSPVFQTAFFYQNFFRTEGAEKLAELYQSLGIEMIEDIHQEGEFELALEVYKKETGTVLQFLYNPDVYSPSFIERMAEHYMKLAEKVLSDPEIAFEACSGLLNQKRDESRSSHQPNERCIHEVFVEKAGRHPDREAVTFGENSLTYRELDERSTALAVYLQEKGVTPECPVGICTERSFEMVIGILAILKAGGAYVPLDPAFPNERMAHVLTDSGVSIVLTQEKTRGMIEQLAIGGVSTVEIENSGRSVSGAKLTPRSKPHHLAYILYTSGSTGKPKGVMVEHRAIMNTLQFLEAEYPVAQEDAYLLKTNYVFDVSISELFGWFIGNGRLVILPPGAEKNPQLCMEYIQTHQVTHLNFAPAVFNVFLETVKRHTAFTEDGPVKYVMVAGEAFPKDLVKKSVSIFKHARIENIYGPTETSIYAAYYSCGQKEITSRNTPIGKPIHNTRLYIVDEKLSPVPDGVAGELCVAGAGLARGYYNQPELTAASFIDNPFSEGEKLYKTGDLARWLPDGNIEYAGRIDSQVKIRGFRIELGAIETKLSEHPDILDQAVVVQEKNGHKKLIAYYTARSGHTADEKALRNHLLSSLPDYMAPAHFIRLDALPLTPSGKVNRKDLKQRKVIVHRSEKTGRLPLSEAEAKVTAIWEDLLNTAGIKIEDGFFDVGGDSLLAVAAAERIKQELECDFTVTDLFEHSTIQAISRFIVETKQAAESEASCQDEREREQTPQNGVPSYFDDSVAIVGISCQFPGAKNHHEFWKQLREGKESVRFYSEEELREAGVPEDLIENPDYVPALSTIEGKDLFDPEFFHISPKDAEFMDPQLRLLLLHSWKAVEDAGYVSKEIPKTSVYMSASNNSYRSLLPEKTTEGHESPDGYVSWVLAQSGTIPTMVSHKLGLKGPSYFVHSNCSSSLVGLYSAYKSITSGESEYALVGGATLHAATSIGYVHQNGLNFSSDGHVKAFDASADGMAGGEGAAVILLKKASQAVQDGDHIYAMLRGIGLNNDGADKVGFYAPSVKGQTDVIQHVLDSTNIHPETISYIEAHGTGTTLGDPIEMSALQQVYKRYTDREQYCGIGSVKTNIGHLDTAAGLAGCIKVAMSLYHRELAPTINYTSPNPNIKFSGSPFYVADKRKTLPERETPHRAALSSFGLGGTNAHAIFEQYENKTISGSNDGQPPYIVPLSARNKQRLTAYASCLSGFLDEAENDVSLHDLAYTYQTGREAMEERAVFISHDRHDLNRQLQDFINGNDQNILRGEKVRSREVSAQEMEELAACQTRDEKLKALAALWVEGARVDWGLLYPDSAPQRISAPTYPFAEERFWPEETVKQTDTKLLHPLVHQNTSVLQEQRFSSEFTGKEYFIAEHIIKGMAIVPAAVTLEMARAAAEKSIGGATEESLGLRLKNIVWVRPVIADQEAVRVHIGLYEEEDGQIQYRMYGGNDSIGEEAPLYNQGIAEIIRKEPEEAADIEQLKRRCTQGTIESQAFYKGMIGADYGPGYKGVQLVYKGEDRLLAKLKLPESVSHTKADYILHPSMMDGALQAAEYLQNVTRALLAESGEPFKAALPFALEELDVLNPCADDMWVHVTFSANNKAGDPIQKADIDLYDNNGGLCVRMRGFSTRIMEENAGAGVSVSRTDTLLAEPVWKEQPEPADHEPSYEEHIIFLCEYDEAVKQAVEAKLEHASVIILDARPASIAERYHSYAGQLFDHIKTIMKSKPKGRVLFQAVTRSAGLQRVFSGITGLFKTACLEHSKLICQMIEAEEEESAEGIAEKASENRMHAESVHVKYENGKRFAADWEDMDISQAEPDIPWKDEGVYLITGGAGGLGLIFAKEIANCTKDAVIILTGRSALREKQKDMLETVRAADASVFYEQTDVTDEAEVYRLIRNIRKRHGRLDGIVHSAGIIKDNYMVKKTAEEYQHVLAPKVKGLVYLDEASQHEKLDVFIVFSSLSGVLGSVGQADYASANVFMEMYAEYRRSLQAAGQRYGKTLSVSWPLWKEGGMQAGKQTEDMLMQEAGIAPLGTDAGIKALYQGLMSGTARMTVLEGDVKHMKAKLFRKENDRPEVETGVRHDIDADSLLEKVKHLLKQQTASLLKVNIDKIDPHEEMTKYGLDSISMTEFTNQLNKTYRLTLTPTIFFDHPTIHEFAVHLISEYEEEFAGRFAVNTKTVQSARPVKETQITRPAVKRRRTLPETLPQTVQRGQGPEPIAIVGISGIFPMAEDIEAYWQNLKEGKDCMTEIPKDRWDWRDYYGDPAKEANKTNVNQGGFIDGIAEFDPLFFGISPREAEQMDPQQRLLLTYAWKAIEDAGYASKSLSGTKTGVFIGTGNTGYGSLLANADAEIEGSSAANTSPSVGPNRVSYTLNLHGPSEPIDTACSSSLVAIHHAVSSIEEGTCDMALAGGINTIVLPDVYISFDKAGALSKEGRCKTFSDQADGFAHGEGAGLFFLKKLKAAEADGDHIYGVIKGSAVNHGGRAASLTTPNPKQQAEVIKAAYKKAGIDPKTVSYIEAHGTGTELGDPVEINGLKQAFSSFADGKEKAAGYCGLGSVKTNIGHLSLAAGAAGIIKILLQMKHRTLVKSLHCETVNPYIQLEDSPFYLVRETMEWKTRTDERGNEQPRRAGISSFGIGGVNAHVVIEEYIPEDREEADDSHIDPCLFVLSAKNEKRLKEQAKQLKRALTEKRYDQSSLVSMAYTLQIGRDAMEERLAVIAGSAEELQEKLSQFITGDKHADLYRGRIDKGTLQMLTEDEEIQEAVEKWMARGKYAKLLELWVKGLNVDWAKLYGDRPPKRMSLPSYPFAKDRYWAAKSTGKHEKTSTVSAGKQDALHPLLHRNTSNLAEQRFSSIYTGKEFYLADHVVKGVPILPGVAHLEMARAAMEQASEVPAGQGSVKLKNTVWVRPITIEDEPVHVNIRLIPETANDVQFDIYSGRETDQPSVYSQGAVSVRPDAEAPVIDLQKLRSQSAETPFSADEVYDMYRKIGFDYGPAFRGVKAIYTGDDFVLGRLSLDAACAGTVQEYVMHPGLMDSALQASSILTGTNDEKLMLPFAVQELEVFSACVAEMWVYARLSEDHKAGQIEKRDLDICDENGKVCVRLKGLSFRMAEKEPEKKEKAPGTLMLEPVWTRSDETATQTEPVFARHIVLLCDTDGGLKQAVEAAGAECIEMTSQHGKAAARFRDYTGRILETLQKLLKEETDGDVLIQTVLSKTDKHQLLSGISALLKTAGLEHKKLKTQLIEIEPAENGRITDIIRENKTRADDSHIKYENGIRYSADVKETAVSGGKIRIPWNDGGIYLITGGAGGLGFIFAKEIARKVKEPTLVLTGRSALSENQRMQLQSLESLGAKAEYKQADVTNAQTAADLVKTIETEYGGLHGIIHSAGVMKDQYIAKKTTEEFYSVLAPKTDGFVNLDEATEHLALDFFIVFSSISGVTGNAGQADYAAANAFMDGYAAYRNALVTAMYRHGHTLSVNWPLWKNGGMQVNEEMAKLTEKRTGVTPMRTETGIEALYKAWSTGKTSVLVMEGNRAVMREKLLQKTPASAFAPVKKTGEMPAPKDLTAKLQELLAKEVSGLLKINIEEIDIELEFNQYGFDSITLTEFANKLNDTYQLDLTPTVFFEYATIQALAHHLAEDYQTQFAGSTQPKEEKQSGVTDDGGIRLAGNKRFAKTAVQPVQTAAEHKPEPIAIVGMSGVFPKAANIDEYWRNLEEGKDCITEVPADRWDWREYYGDPLNEANKTNVKWGGFIDGVADFDPLFFGISPLEAEQMDPQQRLLMMYAWKAIEDAGYSAKSLSGTKTGLYIGTGNTGYGSLFSDLDIGGASAANMSPSAGPNRVSYMLNLHGPSEPIDTACSSSLVAIHHAVCAIENGNCDMAIAGGVNTVVTPQGHIAYDKAGALSKEGKCKTFSDRADGFAVSEGAGILFLKKLSEAEKAGDHIYGVIKGSAVNHGGRANSLTTPNPKAQAEVVRTAYDKAGIDPRTVTYIEAHGTGTELGDPVEINGLKSAFQKLYEKTGDPAVYASHCGLGSAKTNIGHLSLAAGVAGVIKVLMQMKHKTLAKSLHSEVINPYIKLKDSPFYIVQEKREWTALKDENGNHLPRRAGISSFGIGGVNAHVVIEEYIPKEERKTAVFTHPQIFVLSAKEEERLQEQAQQLAQASFTDADLTDVAYTLQQGRDAMEERAAIIASSAEELRDKLKSCAKGRYDIAGIYKGKAGKTSLKSILAGANGEADIEELISRRENDKLAELWVQGADIKWDGLYSDIKPQRLSLPAYPFAKERYWITDNRPKAEKPQAVPTSRVLHPLLHENVSDLTEQRYRSEFTGQETIFTDHLIKGKPVMPGVAYLEMARAAVAQAVKGQKERPSVTRLKNIVWVRPIEAGNRPIEAQISLNPRENGEIVYDVYTNSQTEASGRQIHCQGAAGILSAGEAPHRDIGALKAQCGLSILTSEQCYGLFSKIGIDYGPGQQGIQQIHIGSNQALAELRLPSFLEETADQYVLHPCMLDSALQATIGLKLHADDNQLSLPFALEELDIFSPCTTSMWAYVSSRGTDEKIQRMDIDLCDETGRVCVRIKGISSRMMEGPAPETSLNGANLLAPVWDLAEFRDQSPAYKTEEVVFIAGDEESAAFQLHHPSAKRLHITPEDEIEAVAAELKATGSFGHIVWIAPFHSADDMVKAQDAGVIQMYRVIKAMLALGYGGKRISLTAVTIKTQSVQPADIIDPAHAGIHGLVGSLAKEYPNWQTRLIDAGCPEDVSKAELFSAPFDEQGNTWAYRNNHWYKQRLIPVQQPVSSRPAYQKGGVYVVIGGAGGIGEAWSEYAVKTYQARVVWIGRRKHNSAIQEKIDRLSQFGPAPIYIEADAANPNELTRAYETIKRTHPQINGIIHSAIVLEDQSLANMPESRLKSVLAAKVNVSVNMARVFRNEPLDFALFFSSVQSFARAAGQSNYAAGCSFKDAFAAHLAQVRPYSAAVMNWSYWGSVGIVSSADYQERMKQAGVGSIEAPEAMAALERLLGGPLNQFVMMKQAEEPEEKPEEMIEVYPEHHGSAMQKLRSYQPKVTRHVQQLS
>emb|CAG23961.2 BGC0001089, baeR, Polyketide synthase
MQNTEDLLYKLLAGQLKSVGFFTENETQPVMQGFYGRWLEESISILVQKGFLKQSGSTYVLTDPIERADVLWQEWDEKKAPLLKDSSKQAMITLVETALRALPDILSGRVSATDVLFPDSSMELVEGIYKNNETADYFNEVLADTLTAFIEERLKEDPNAEIRILEIGAGTGGTSAAVFKRLKEYKHHVKEYCYTDLSKAFFMHAEKKYGPDNPYLTYKRFNVEEPPALQGIEAGAYDAVIAANVLHATKNIRRTLRNAKAVLKKNGILLLNEISSHSVYSHLTFGLLEGWWLYEDAKLRIPGCPGLYPEAWQSALESEGYRYVTFMAESSHHLGQQIVAAESDGVIRQKQPDAQAVEETAASKEPADFTEPSFSVTDRTVQFIKETLAKSIKLAPERIQPETSFEKYGIDSILQVNFIRELETLTGELPKTVLFEHTNTKELAEYLLENYPDKLQQAFGAEQVPPETEHPEPAMNEPVPLVTETRRFITEPKAPKPETETVTVNRSDRDDIAIIGISGRYPESETLDELWEHLKAGDSCITEAPENRWKSGLLKTMAKETRKEERKTRYGGFLQHIDAFDHHLFDIREDHVMEMTPELRLSLETVWETFENGGYSLERVTEWQESDSGIGVFMGSMYNQYFWNIPSLEKAALSSNGGDWHIANRISHFFNLTGPSMGVTTACSSSLSAIHLACESLKLNSCSMAIAGGVNLTLEPSKYDALERANLLEQGSESKSFGTGTGLMPGEGVGAVLLKPLSKALADKDHIYGVIKSSALCHSGGRQMYTAPDPKQQAKLMAASIDKAGINPETISYVESAANGSVLGDPIEVIALTNAFAQYTDKKRFCALGSVKSNLGHLEAASGMSQLAKVLLQMERETLVPTINAKPQNPNINLEQTAFYLQEKTEYWERMRDAETGDIIPRRSMINSFGAGGAYANLIVEEYISPNSDQARHGDEEYIFPVSAKTKWSFEAYLDRLTAFLEKTPPLHPAAIASALQKRTHHSKYRAAFTAASVQELLEKLAAYRMDQRNLNFSESDIGRRARQWEKGENIAFDQLQQEHAVHLPAYAFDHGTSFQFGESENAAGVQAVYSDDDPYVKGHQFSGEPVLVGATYNSLAVDHFCDLFPEAEGGQIKKLNYASPITVKKGDRIELKTESKQNGDGFELSIMHRSRTSPDWSIAAYAECSPYPFQKQHADLAAIQRSYREVGRIDELYGDGTGTVVWGEEFKTITRLYKGSDAVLAKVNLNNSDSQQAHHYAVNPLIANSAYLASLSLLDQTEAESYLPFGINSVTFSSPEDLTDCWLHIKLAKQTGEMILINADVISRRSEVVMRFEGYALKRFRPKTEQMNQPARTAVKNAGAPISAGSLTDDIRSYVLGKLAKTMDEPAPSLRSDANIMELGLDSVSLIGLTKEIGQEADIDVNPTLFFEYPTAEELTRHFASAYESKFSQLLADHKHSEEARVTETEERTLPRKQHPPCDNADVKQGIAIIGMSAQFPQSPDIQSFWEHIVNGDHCITEIPADRWDWRRYAGDENDTSLRWGGFIDGVGEFDPLFFGISPKEASQMGPEQFLLLMHTWKAMEDAGLTNKALSSRPTGVFVAAGNSDPNNGTAIPSIIPNRISYALNLQGPSEYYEAACTSTLVALHRAVQSIRHNECEQAVVGAANILQSPKGFIGFDSMGYLSKNGRAKSFQKDADGFVRSEGAGVIIIKPLEAAIEDGDHIHMVIKGTGVSHGGKGMSLHAPNPAGMKAAMKKAYEDTDVDPQTVTYIEAHGIASEMADALEFNAIKAGYGESANQEESAPCYISTVKPCIGHGELASGLAALIKVAMAMKHHTIPGIPRFTAANEQMAIQKSRFRFTEDNQEWTQLTDHTGRPIPRRAAINSYGFGGMNAHVVLEQYSSSHKDKESVHEPQLIVLSAKSEGRLKAAAGQLADFVQTGDTPSLRDIAYTLQTGREAMNGRLALVARNQDELLEKLKEYRAFSEESNGMKSFFTGSQQTGSGDIGILLEGTLGTVVTETLLAENNLEKLAFCWVKGADIPWDRLHQGKSVKRVPLPTYPFENHKYWKGGQPEDISLAPVSQDPQLCRESAADIVADILGMKAAEIDQNKPLTEYGFDSISSIQLLKKLEDGDSRISLEALQKCSTLQEIGMLLKTNQPQETGRNFPELVKLNEREKGRPVFWFHGGTGGVEAYQPFAKKSQRPFYGIQARGLTGKEPLQGIEETAASYKRIIQAVQPKGPYDLGGYSLGGMLAYETARLLQEEGHTVKSAVMIDTPYSEKWKERKPSVKSVMLQTINTMLTAYLKPENLEEALISREDITVQAEEEEVLKELIGLAKKRGLPKSEEAIRMQLEQMMKTQLAYGMEEYDMKPLPHPEALQCYYFRNKSGLFLGDLERYLTAEEEQIPLDHDAYWKEWEHQMKQFHLLDVHSSNHVTMLSEPKPQNAIKAFCEKLYANKGTISANFLKSFRKKLDETNELVKR
>emb|CAG23962.1 BGC0001089, baeS, Putative cytochrome P450 107K1
MSFQKHEGGEIQMEKTMFHPHSPEFHENPFAVLSRFREQDPIHKFELQRFGGTFPAWLITRYDDCMAFLKDGRITRDVKRVMPKELIAKLNVSEDIDFVSEHMLAKDPPDHSRLRSLVHQGFTPRMIEQLRTGIEQITEELLDEMETKADPDIMRDFAAPLPFIVISELLGIPKEDRAKFQVWTNAMVDTSESGQDATNQALKEFKQYMKTLIEEKRKHPGEDLTSKLIYAEEDGQKLSESELYSMLFLLVVAGLETTVNLLGSGTLALLLHKDQMEKIKRQPENIQTAVEELLRYTSPVIMMANRWAIEDFTYKDVSIKKGDMIFIGIGSANRDPEYFDDPDTLNIARTPNRHISFGFGIHFCLGAPLARMEASIAFTALLKRFPNIELKGAAEDVTWRKNVFLRGLETLPVRF
