# Supplementary material for: Assessing in silico the recruitment and functional spectrum of bacterial enzymes from secondary metabolism
Source: BMC Evol Biol. 2017 Jan 26;17:36. doi: 10.1186/s12862-017-0886-2 (PMC5270213; doi:10.1186/s12862-017-0886-2)
Supplement: Additional file 5: — 1005 multiple Fasta files (one per BGC that comprises enzymes) containing the sequences of the data set enzymes SM*. The BGC are named according to MIBiG nomenclature. (ZIP 6333 kb) [file 12862_2017_886_MOESM5_ESM.zip › BGC1090.fa]

>emb|ABS74177.1 BGC0001090, ynfF, YnfF, EC:3.2.1.136
MMSSVKKTICVLLVCFTMLSVMLLGPGVTEVSAASDATVNISAERQVIRGFGGMNHPAWIGDLTAAQRETAFGNGQNQLGFSVLRIHVDENRNNWYKEVETAKSAIKHGAIVFASPWNPPNDMVETFNHNGDTTAKRLRYDKYAAYAQHLNDFVNFMKSNGVNLYAISMQNEPDYAHEWTWWTPQEILRFMRENAGSINARVIAPESFQYLKNISDPILNDPQALRNMDILGTHLYGTQVSQFPYPLFKQKGGGKELWMTEVYYPNSDNNSADRWPEALGVSEHIHHSMVEGDFQAYVWWYIRRSYGPMKEDGMISKRGYNMAHFSKFVRPGYVRIDATKNPEPNVYVSAYKGDNKVVIVAINKNNTGVNQNFVLQNGTASQVSRWITSSSSNLQPGTDLKVTDNHFWAHLPAQSVTTFVVKR
>emb|ABS74178.1 BGC0001090, xynD, XynD, EC:3.2.1.55
MCKKCWVCLWVLALLLSCFTGKSAYAASTPIAKHVGNSNPLIDHHLGADPFALTYNGRVYIYMSSDDYEYNSDGTIKDNSFANLNKISVISSANMVNWTDHGTIPAAGANGLNGGRGIAKWAGASWAPSAAVKKINGKDKFFLYFANGGGGIGVLTADSPTGPWTDPIGKALVTPNTPGMSGVVWLFDPAVFVDDDGTGYLYAGGGVPGGSNPAQGQWANPKTARVMKLGPDMTSVAGNASTIDAPFMFEDSGMHKYNGKYYYSYCINFGGAHPADKPPGEIGYMTSSSPMDSFSYRGHFLKNPGAFFGGGGNNHHAVFNFKNEWYVVYHTQTVSSALYGAGKGYRSPHINKLVHNPDGSLQEVAANFAGVKQLSNLNPYHRVEAETFAWNGRILTEASSAPGGPVNNQHVTNIHNGDWIAVGNADFGSGGARTFKANVASALGGKIEVRLDSANGKLVGTLNVPSTGGTQSWREIETAVSGASGVHNVFFVFTGTGTGNLFNFDYWQFTQR
>emb|ABS74179.1 BGC0001090, bmyC, BmyC
MSEFKQQELFWSSMFDAEDRPSAIPSFQMSDSTIEHDASSAPNRIHSSLSSDVSLRIMKMTNKSPMAVYMVLLVGIECLLYKYTGEEGVVVGVPTFEDETDEDLRLDQVMLIKQNINADSTFKSIFNEFKHKLNGAILHQHVPFDKMAGPLNLNYDSNHLPMIHTIVSLDQLHPIRFIETAAADTLFQFSIENDSIHLKLTYNEQAYDRQYMMQVIEHVNRIFSILLFQPDLMIRQLNILSDSETNQLIAYNQTAAEYPREKTIHQFLEEQAERTPDQTAVVYEDSRLTYRELNERANQLARTLQSEGVQPDQPVGIMAERSLDMIVGIFGILKAGGAYVPIDPGYPEERVRYILEDSDTKLLLVQNQSQERVPFTGKVLDMKDPQNFCEDGSNVEPAAGPDHLAYVIYTSGSTGKPKGVMVEHRSVINRLVWMQEKYPLDERDAILQKTAITFDVSVWELFWWTISGSRLVLLPNGGEKNPELILDTIAQKGVSTMHFVPAMLHAFLESMDQKPSGMLKQKLASLRHVFASGEALKPVHVAGFKRIITSVSQAQIINLYGPTEATIDVSYFDCQTEETYASIPIGKPISNIQLYILHADLEHMQPIGVAGELCIAGDGLARGYLNRPELTAEKFVNHPIASGERIYRTGDLARWLPDGNIEYLGRIDHQVKIRGYRIEIGEVEGAFFQLPAIKEAIIIAREIDGETSLCAYYTAQHALTAGELREELSRQLPSYMIPAYFVQLEEMPLTFNGKIDRKSLPSPRENLTGMNYEAPRTELEKILAAVWEAVLGLERVGISDHFFELGGDSIKSIQVSSRLYQAGYKFEIKHLFKYPTISELVPYVEPVTRIAEQGEIKGRALLTPIQHWFFDQKYPELHHYNQAVMLYWKEELDESKLRDVMKKITEHHDALRMVYVPTEDGYEARNRGIDEGDLFSLEVISLREEKNVSQTIETISNEIQQSIHLPEGPLMKLGLFRCQEGDHLLIAVHHLVIDGVSWRILLEDIAAAYEQLQNGEAIRLPKKTDSYLLWAEQLNRYAESQEFEAENQYWFRQKHNPQLTLPKDNEQETGLAKDRETVIVQWTVEETERLLKNAHRAYSTDMNDLLLTGLGTAIHRWTGYEDILIDLEGHGRESIIPDLDISRTVGWFTSLYPVSLQIKADQDIPQRIKTVKENLRQIPQKGIGYGLIKYLSDHPKAHEWTGHPEIRFNYLGQFDQDVRNGKMEVSPYSSGKTASDNRPLTYTLDINGMISDGRLSLAISYCGKQYQRETMEACADLLKSSLQQVIAHCDAQDQIHLTPSDISLKGITIGELDQFVQQTSHLGDIENIYPLTPMQKGMLFHSLIDSASEAYFEQAAFDLKGFLDIDAFKMSLAHLAEKYDILRTLFYTEWKDQPLQIVFRQKPIETAVEDIRSMNSHQRSEFIADFARRDKARGFNLTRDALMRVSILRTEEDQARLIWSFHHILMDGWCLPLVTKEVFETYYAILEQRQPKRGAVTPYSRYIEWLDQQDHKQASAYWRNYLEGYEGQTVLLQEQSSDRAKGYEKGEHEFRLGKRLTDEIKRAASRQQVTVNTWIQTAWGLLLQRYNGSQDVVFGTVVSGRPAEIPGIETMVGLFINTIPVRIHTQPEMTAAQVLKMNQERALASQKYDTFPLYDIQAQTEQKQQLINHIMVFENYPVEKQIEHMKQDDNALDILDFHMEEHTHYDFTFIVMPDGEIDIRFVYNRDVYDQASVERMQTHFMQIMKQMADDQEIRVQDLDIVTADERSLLIDKFNDTAAEYPKEKTIHQLFEEQAERTPEQAAIVFEDKKMTYRIVNERANQLARTLVAKGLQAEELVGIMAERSPEMVIGILAILKAGGVYVPIDPDYPKERIHYMLEDSNVSILLLQHHLLEGTDYQSHTVFLDDPSSYGAEASNLKLNVMPNQLAYVIYTSGTTGNPKGTLIEHKNVVRLLFNNKNVFDFNASDTWTLFHSFCFDFSVWEMYGALLYGGKLVIIPKQIAKNPERYLQLLKSEAVTILNQTPSYFYQLMQEERADPESNLNIRKIIFGGEALNPSFLKDWKLKYPLTQLINMYGITETTVHVTYKEITEREIDEGRSNIGQPIPTLQAYILDEYQRIQVMGIPGELYVAGEGLARGYLNRPELTGEKFVEHPFAAGEKMYKTGDVARWLPDGNIEYLGRIDHQVKIRGYRIEIGEVEAALLQLESVKEAVVIAIEEEGSKQLCAYLSGDDSLNTAQLKHHLLNKLPAYMIPAYFVQMEKMPITANGKIDRKALPAPEGNRLTGTEYEAPGTLIEKQLAEIWKNILALSDPGIKDNFFDVGGHSLKVLQVIHQINDRMGIKMHYQAVYDFPTIETMARAIQAAVFESKTDNVFVKMNQNGSIPVFCFPPLIGYGLVYNEMAKRLDGRCTVYAADFLEEPSYEKEIVDRYAESMIGIQEQGPFVLLGYSSGSNLAFEVAKALEKRGRIVSDIMMLDSKRAVSVNYFSEEETEEIIHRNLDIIPDYYRELLTIPSIKDKIRSYLTYHNKLINSGAVNANIHHFLCGELTDRGWKQSTAQHYLEYKLKGDHVTIFDPHNIEENTDTIRSIIKRIEERHHHGLVLEEQLSMGSFAGDAKFDKM
>emb|ABS74180.1 BGC0001090, bmyB, BmyB
MSVFKNQETYWENLFDEEDGLSAFPYFKAADKASLARTGYQEKCICRSLSPEVSQRIMTMANHSDMAAYLILLAGIECLLYKYTDRTSLILGIPTVSKQKAGQSAVNNIVLLKNTLSNESTFKTVFGQLKEAVNDSLKNQNLPFRKMVRHLSVQYNDEHMPLIHTVVSLNEIHSLQCKEDTATDTLFHFDLENNGIHLKLFYNGNLYDERYINQIVSHLDQLLSVILFQPQAAIHTAEILPEAEKQKLLFDFNDTVRDFSGSRTVYQLFEEQAERTPEHTAVKFKNDHLTYRELNEKANRLARTLRNCGVQPDTLVAILADRSLEMIVSIIAVWKAGGAYVPLDPEYPKERLQYLLHDADADVLLVQHHLKNSLAFDGPVIDLNDETSYHADCSLLSPVAGHSHLAYVIYTSGTTGKPKGVMVEHGGIVNSLQWKKAFFKHSPADRVLVLYPYVFDAFILNFFGPLISGATLHLLPNEENKETFAIQNAIKQERITHFSTSPRLLKTMIEQMNREDFIHVQHVVVGGEQLEADTVEKLHSLQPRIRINNEYGPTENSVVSTFHPVQSADEQITIGSPVANHQAYILGAHHQIQPIGVPGELYVGGAGVARGYLNRPELTEEKFVEHLHVPGQKMYKTGDLARWLPDGRIEYLGRIDHQVKIRGYRIEIGEVEAAMFNLENVREAAVVAREDADGAKQLYAYYVGEPSLTAAQFREELSRELPNYMIPSRFIPLERIPLTSNGKIDLKALPAADENTRAENEYIAPRNTIEELLASIWQEVLGAERIGILDNFFDFGGDSIKSIQVSSRLYQAGYKVDMKHLFKHPSIAELSQFVAPVSRVADQGEVNGGTKLTPIQHWFFEQKMPHAHHYNQAVMLYSAEGFKEGPLRRTMERIASHHDALRMIFEKTPDGYAPRITGTDESELFHLEVMNYKGETDPAQAIADKANEIQSSMVLDKGPLMKLGLFQCPDGDHLLIAIHHLLIDGVSWRILLEDFASGYEQAERGQTIQLPQKTDSFPSWADQLSKYAAETDMEEEIAYWTELSSIKPQPLPKDTISEGSLLRDSEEVTIQWTKEETEQLLKQANRAYNTDINDLLLTSLGLAVHKWTGTEDIVVNLEGHGREPIIPDADISRTIGWFTSQYPVVLRMEAGKNLSQRIKIVKEGLRRIPDKGMNYSIIKYISGHSEADSLQLNPEISFNYLGQFDQDLKHQALRISPFSTGLSMNENQERTAVLDLNGMIAEGTLSLTLSYSSKQYERSTMAQFARGLKESLQEVIAHCVSRQQTSLTPSDILLKDISIDELEQLLEQTRELGEAENIYPLTPMQKGMLFHSLFDPNSGAYFQQTMFDLHGDLEIDSFSKSLDGLSQKYDIFRTNFYRGWKDQPLQIIFKTKKIGFQFNDLREMKESQKEAMIQQYAREDKMRGFDLEKGALMRLFILRTDEKTYRFIWSFHHILMDGWCLPLITKEIFENYFALLQQKQPEQSSITPYSQYIEWLGRQDAKEATAYWDQYLEGYEEQTGLPKDHHAAEDGRYVPEKVTCDISSDLTSKMKRTAGKHHVTLNTLLQTAWAVLLQKYNRSRDVVFGSVVSGRPAGIPNVETMIGLFINTIPVRFRCEAGTTFAELMKEAQERAVASQQFETHPLYDIQARTTQKQDLITHLMIFENYPVDQYMESIGRQNGTSITISNVQMEEQTNYDFNLTVIPGDEMNISFEYNANVYDRASIERVREHFMQILHQVVTDADIRVDQAELLTEGERRTLLQTLNDTAAPFPQTPVHQLFEEQSQRTPDQAAVIDKDRQLTYGELNKRANRLARTLRAKGVQTDQPVAIITRNSIESVVGILAVLKSGGAYVPIDPEYPQDRIRYMLDDSQAGIVLMQRDVRKQLAYEGVTVLLDDEGSYHQDGSDLAPINDASHLAYVIYTSGSTGRPKGVLIEHRGLTNYIWWAKEVYVKGEKANFPLYSSISFDLTVTSIFTPLVTGNAIIVYDGEDKTALLESIVRDPRVDIIKLTPAHLQVLKEMNIADQTAVRRMIVGGENLSTRLARSIHEQFEGRIEICNEYGPTETVVGCMIYRYDAAKDRRESVPIGTAAANTSIYVLDENMKPAPIGVPGEIYISGAGVARGYLNRPELTAEKFVDDPFEPGAKMYKTGDLAKWLADGNIEYAGRIDEQVKIRGYRIELGEIEAALLQEEAIKEAVVTAREDVHGFKQLCAYYVSGGQTTAARLRKQLSHSLAGYMVPAYFIELDEMPLTSNGKINRKGLPAPDFELQDRAEYKAPRSKAEEILVSAWESVLGAENVSILDNFFDLGGDSIKSIQVSSRLNQQGYKMEIKDLFQYATIAELSPHIKQNLRIADQGEVKGKVSLTPIQHWFFDHITTDQHYYNQAVMLHASEGFQETQLRQTLQKLAEHHDALRMTFRTTENGCEAQNEEIAQSGLYHLEVMNLKEDPDPGRTIEAKADEIQSSMRLSDGPLMKAGLFQCANGDHLLIAIHHLLIDGVSWRILLEDFASGYEQAERGQTIQFPQKTDSFQLWAKRLSEYAQSETIKQEQEYWTKIEQTEVKPLPKDFHETHTTAKDSETAAVEWTKEETELLLKQANRAYHTEINDLLLTSLSLSISHWSGLEQIPIHLEGHGREQIIQDIDISRTVGWFTSLYPVVLHAQPGKEISDYIKTTKEGLRQIPHKGIGYGIARYLSGGMPSKLNPEISFNYLGQFDQDLQQHGVQLSSYSCGSDSSGNQERPYVLNINGMITEGRLKLTISYSSKQYAKETIMRLSETIQSRLRTIITHCVHKEQSELTPSDILLKGISIDELDQLLIQLPHAGEVENVYPLTPMQKGMLFHSLLDEASSSYFEQASFDLQGELKIDWFKASLERLFETYAVLRTRFYSGWNDTPLQIVYKTQTPQIHFADLRDREEHLREDAIAAYQREDKAKGFDLARDPLMRIAIFRMEDRKYHLIWSFHHIVMDGWCLSLITKEVFDHYSALEEGREPEPPSAAPYSDYIEWLDRQDQGAAKRYWSGYLEGYKGETTLLHKIAQHEQKEYAYANVICRFDHEQTKQLQQIANQHQVTLNTLIQTLWGVLLQKYSGSADVVFGSVVSGRPAEIPDVEQMIGLFINTIPVRIRCDEDSTFADTMQMVQQNALASQSYDTYPLYEIQAQTEQKQNLIDHIMIFENYPIGQQVEKGHDAADLNIVNFHIEEHTHYDFNVVVIPGEQLTIHFDFNQNEYGQSEAERIRGHFEQLIHQILQQPSVKIEEMELLTQQEKEQLLTPLSGGTEKPEYETIHTMFERQAAQTPQEIAIQYEGAEISYKELNETANKLARILRKRGVKHQEPVAVIAGRSPSLAIAVLGILKAGGAIVPIDPSHPAERIRYIIENSSCTHVVTEKDRSVPEAATQIVTFIEEAETEPDGSNVQTINTAEDLLYVIYTSGTTGKPKGVLLEHRNMANLLYDQFTNSGIDFKTNVLQYASPAFDVCYQELFSALLSGGTLHIVPESIKRDAAQLFSFINKHQTDIVFFPTAFAKMLFNEESYAYSFPRCVKHLITAGEQLTVSRLFQQVLRTHGLHLHNHYGPSETHVVSTYTIQPGDDIPEYPPIGKPICHNNMYVINKNKQLQPFGIAGELYISGANTGRGYVNNPALTGEKFLPDPFREGAVMYRTGDLARLREDGQIEYIGRIDDQAKIRGYRIEPKEVEVILANHPAVREAAVLIQKNALGENELCAYCSVSKATDPSALRKDLAKNLPDYMIPVKWAFVESIPLTANGKVDRKALPEPEGGVQTGIEYVAPRTAAEAQLAHIWQEVLGLPRIGVKDNFFDIGGHSLRATTLTAKLHKEMGVSLPLREVFRSPTIEEMAETITGMKHTAYTSIPTVEAKEYYAVSSAQKRLYILNQLKGGELSYNMPSVMRADGALDRKLVEKAIRKLIQRHETLRTGFELIDGEPVQRIYDDVPFAVEFTQAKEEQAEALVHGFVRAFDLEKAPLLRVGLIELAKDRHLLLFDMHHIISDGVSIKNLIEEFVSLYEGKELPPLRVQYKDYAAWQLSDMQSERMKKQEAYWLDVFSGEVPVLDMPTDYGRPAARSFEGGQIEFVIGPELTEQLKGLAVKSESTLYMVLLAAYTTMLAKYSGQEDIVVGSPIAGRTHSDLESLIGMFVGTLAIRTNPVGEKTFREYVQEVKEHTLKAYENQEYPFDELVDKLNVSRDFSRHPLFDTMFIWQNTERGELSLDDVRFTPYPDNHAMAKFDLTFQAAENEDGITGMISYAAALYKQETAERMAKHFIQLIEAIANDPQTPLSSLEMITAKEKEQIVERWGQPAIDCPRDKTIHQLFEEQAERTPEHTAAVYEKSRFTYRELNERANRLARILRSEGVQPDQPVGILAERSLEMIVGIMAILKAGGAYVPMDPDSPQERIRYILEDSGAKVLLAQPHLQDRVSFAGEILLLNDERMNSGDGSNLVTAAGPDHLAYVIYTSGTTGKPKGTLIEHRQVLHLMEGLRGQVYGAYDSGLRVSLLAPYYFDASVKQIFAALLGGHALYIVPKASVSDGYALSNYYRTHRIDVTDGTPSHLQLLIAADSLHGVTIRHMLIGGEALPQATVAQLLELFASNGSSMPLITNVYGPTETCVDASVFHIVPETLASADDGGYVPIGKPLGNNRVYIVDSHDRMLPIGVKGELCIAGDGVGRGYLNLPELTGVKFVADPFVIGERMYKTGDLARYLPDGNIEYAGRKDHQVKIRGYRIELGEVEAALLNIEHVQEAVILARENAEGQSDLYAYFTGEKSLPINQLKEKLSDQIPGYMVPSYLMQLEQMPLTSNGKVNRSALPLPEAGLQTGIDYVAPRTRPEEQLVHIWKEVLKVEQVGVKDNFFDLGGHSLRGMTLVTKIHKQFDKSISLREVFQYPTIEEMARVIAGAETSGPDEIPVAEAKDIYPVSSVQKMVYLSTQIEGGELSYNMPGILTLEGRMDMNRLQSAFQSLIQRHESLRTGFEMMRGELVQVIKPQADFSIERYKAADEEVEELFRNFVRPFDLSQAPLLRAGLIELEQDRHVFMFDMHHIVSDGASMNIFVEELIQLYDGKELTPLRIQYKDYTVWQQQAEQRERIKRQENYWLNVFHEELPPFELPKDFARPRIRSFEGKQYNFALDENVVQGIKQMEELTGSTAYMILLSAYNILLAKYSGQEDIVVGTPIAGRMHGDLQHIIGMFVNTLAIRTAPAGEKTFMDYVTETKETMLKAYENQEYPFEELVEKLGVKRDLSRNPLFDTMFVLQNTEQTDIELDSLAVRPYEQTNTAAKFDLQLTFVMNPHEIQGSFEYCTKLFKQKTIATLSKDYAMILSAIIKDPSIPLKEIQLSEKVNKSEHFASEIELNF
>emb|ABS74181.1 BGC0001090, bmyA, BmyA
MYTSQFQTLVDVIRERSNISDRGIRFIESDKNETVVSYRQLFEEAQGYLGYLQHLGIKPKQEIVFQIQENKSFVVAFWACILGGMIPVPVSIGEDDDHKLKVWRIWNILNHPFLIASEKVLDKIKKYAAEHDLQDFHHQLNEKSDVIQDQIYDYPASFYEPDADELAFIQFSSGSTGDPKGVMLTHHNLIHNTCAIGNALHVHSKDSFLSWMPLTHDMGLIACHLVPFITGINQNLMPTELFIRRPILWMKKAHEHKASILSSPNFGYNYFLKFLKNEPDWDLSHIKVIANGAEPILPELCDEFLKRCAAFNLKRSAILNVYGLAEASVGAAFSKIGKEFVPVYLHRDYLNLGERAVKVSKEDQNCASFVEVGQPIDYCQLRISDETNERVEDGIIGHIHIKGDNVTQGYYNNPESTEKALTSDGWVKTGDLGFISESGNLVVTGREKDIIFVNGKNIYPHDIERVAIEMEEVDLGRVAACGVYDQKTQSGEIVLFVVYKKSPEKFAPLVKEIKKHLYKRGGWSIKEVLPIRKLPKTTSGKVKRYELARQYEAGNFSTESAAINECLESSPETSGQTPIHEIETELLSIFSEVLNGKKVHLADSYFDMGANSLQLSQIAERIEQKFGCELAVSDLFTYPSITDLAAYLSESRAEIKQDAAAKPSHVTPKDIAIIGMSLNVPGASTKSDFWNLLEKGEHSIREYPESRLKDAADYLKSIQSEFNESQFVKGGYLDEIDRFDYSFFGLAPKAAQFMDPNQRLFLQSAWHAIEDAGYAGGSMNGSRVGVYAGYSKVGYDYERLLSANYPEELHQYIVGNLPSVLASRIAYFLNLKGPAVTVDTACSSSLAAVHMACKSLISGDCEMALAGGIRTSLLPICIGLDMESSDGYTKTFSKDSDGTGTGEGAAAVLLKPLQDAVRDGDHIYGVIKGSAMNQDGTTAGITAPNPAAQTEVIETAWKDAGIAPETLSFIEAHGTGTKLGDPVEFNGLCKAFEKYTAKKQFCAIGSVKSNIGHLFEAAGIVGLIKSVLMLNHKKNPPLAHFNEPNPLIHFHSSPFYVNQEAAEFTSGDEPLRGGVSSFGFSGTNAHVVLEEYISQSEYAPEDEHGPHLFVLSAHTEKSLYELAQQYRQYVSDDSQASLKSICYTASTGRAHLDHGIAMIVSGKQELSDKLTRLIQGDRNLPGVYIGYKNMKEMLPAHKEELNQQAAALIKQRLRTQDERITWLNRAAELFVQGAVIDWRALYSGETVQKTPLPLYPFERSRCWAEADQLRLNEGEKKGGAALNINQSKAHIESFLKTVISNASGIRAEELDLNAHFIGLGMDSIMLSQVKKAIADEFGVDIPMDRFFDTMNNLQSVIDYLAETVPSSFASAPPQENVPAQEIQVISEAQSESDRREGHQEHMLEKIIASQNQLIQDTLQAQLNSFNLLRNSGHHSDEKEYAKAQEKSIPSVKQGHPTVTAEKKAAQEAKPYVPFQPQNLNDQGHYTARQKQYLEDFIKKYADKTKGSKQYTDNTRFAHANNRNLSSFRSYWKEIVYPIIAERSDGSKMWDIDGNEYIDITMGFGVNLFGHHPSFITQVIDDSTRSSLPPLGPMSDVAGEVADRIRTCTGVERVAFYNSGTEAVMVALRLARAATGRKKVVAFSGSYHGTFDGVLGVAGTKGGAASANPLAPGILQSFMDDLIILHYNNPDSLDVIRSLGDELAAVLVEPVQSRRPDLQPQAFLKELRAITQQSGTALIMDEIITGFRIGLGGAQEWFGIQADLVTYGKIIGGGQPLGVVAGKAEFMNAIDGGTWQYGDDSYPQDEAKRTFVAGTFNTHPLTMRMSLAVLRHLQTEGEHLYEQLNQKTAYLVDELNRCFEQAQVPIRMVRFGSLFRFVSSLDNDLFFYHLNYKGVYVWEGRNCFLSAAHTADDIENIIQAVKDTVEDLRRGGFIPEGPDSPDGGGRKKSGTRELSPEQKQLVMASHYGNEASAALNQSIMLKVKGELQYTSLKQAVRHIVDRHEALRTVIHPDDEVQQVLERMNIDIPVIDFTGHPHEHREPEIQKWLTEDAKRPFHFHEQKPLFRIHVLTSAHNEHLIVLTFHHIIADGWSIAVFVQELESNYAAIVQGKPISPKEADVSFRQYLDWQQAQIDSGHYEEGVRYWRRHFSEPIQQPILPSTASVRYPNGYEGDRCTVRLGRPLSEALRSLSIQMKNSVFVTMLGAFHLFLHRLTKLSGLVIGVPAAGQSHMKQHDLIGNCVNMIPVKNTSSSESTLSGYLGSMKESVNLAMRHQAVPMTLVARELPHDQVPDMRIIFNLDRPFRKLHFGKAEAEPVAYPVKCTLYDLFLNITDAHQEYVLDFDFNTNVISPEIMKKWGTGFTKLLQKMVEGDSIPLNAMMMFSDEEQHDLQALYAEHQKRISSIGSNTANFTEAYEAPVNETERQLARIWEELFGLERVGRSDRFLALGGNSLQATLMLSKVQKTFHQKVSIGQFFNHQTVKELAGFIQNETKVVHLPMKAAEKKAYYPTSPAQQRVYFLHQLEPDQLAQNMFGHISITGKYDEQALISSLQQVMQRHEAFRTYFDIIDGDIVQKLENEVDFNVHVRTMSRDEFDAYSDRFVKPFRLDQAPLVRAELIKIENEQAELLIDMHHIISDGYSVNILTNELLALYHQKPLPDIEFEYKDFAEWQNQRLNDDAMKRQETYWLEQFQDEIPILDLPTDGSKAAERSSEGQRVTCSLQPDVIRSLQDLAQKAETTLYTVLLAAYNVLLHKYTGQEDIVVGTPASGRNHPDIEKIIGIFIQTIGIRTKPHANRTFTDYLEEVKRQTLDAFENQDYPFDRLVEKLNVQRETTGKSLFNTMFVFQNIEFHEIRHNECTFKVKERNPGVSLYDLMLTIEDAGQQIEMHFDYKPGQFTKDTIEQITRHYTAILNSLVEQPEMTLSSVPMLSETERHQLLTECNGTKTPYPHKETVYRWFEMQAEQSPDHEAVIFGNERYTYRQLNERANRLARTLRTKGVQADQFVAIICPHRIELIVGILAVLKAGGAYVPIDPEYPEDRIQYMLRDSRAEVVLTQRSLLDQLPYDGDVVLLDEENSYHEEHSNLESDSDAHDLAYMIYTSGSTGNPKGVLIEHQGLADYIWWAKEVYVRGEKTNFPLYSSISFDLTVTSIFTPLVTGNTIIVFDGEDKSAVLSEIMRDSRIDMIKLTPAHLHVIKEMNIAGGTAIRKMIVGGENLSTRLAKSVSEQFKGRLDIFNEYGPTEAVVGCMIYQFDAERDKREFVPIGTPAANTDIYVADASRNLVPIGVIGEIYISGPGVARGYWNRPDLTAEKFVENPYVPGAKMYKSGDLAKRLKDGNLVYIGRVDEQVKIRGHRIELGEIEAAMHNAEAVQKAAVTVKEEEDGLKQLCAYYVSDKPIAAAQLREQLSSGLPDYMVPSYFVRLEHMPLTSNGKINRKALPAPEASLQQTAEYVPPGNETESKLTDLWKEVLGISHAGIKHNFFDLGGNSIRAAALAARIHKELDVNLSLKDIFKFPTIEQLADKALHMDKNRYVPIPVAKKMPYYPVSSAQRRMYLLSHTEGGELTYNMTGAMNVEGTIDPERLNAAFRKLIARHEALRTSFDLYEGEPAQRIHQNVDFTIERIQASEEEAEDRVLDFIKAFDLAKPPLMRAGLIEIEPARHVLVVDMHHIISDGVSVNILMKDLSRIYEGNEPDPLSIQYKDFAVWQQSDIQKRNIKNQEAYWLDQFHGDIPVLDMPADYERPAIRDYEGESFEFLIPEHLKQRLSQMEEDTGATLYMILLASYTILLSKYSGQEDIIVGTPSAGRTHLDVEPVVGMFVNTLVIRNHPAGRKTFDAYLNEVKENMLNAYKNQDYPLEELIQHLHLPKDSSRNPLFDTMFVLQNLDHAELTFDSLQLKPYPFHHSVAKFDLTLSIQADRDNYYGLFEYSKKLFKKSRIEVLSNDYLHILSAILEQPSILIEHIGLSGSNEEEENALDSIQLNF
>emb|ABS74182.1 BGC0001090, bmyD, BmyD, EC:2.3.1.39
MNNLAFLFPGQGSQFVGMGKQFWNDFVLAKRLFEEASDAISLDVKKLCFNGDMNELTKTMNAQPAILTVSVIAFQVYMQEIGVKPRFLAGHSLGEYSALVCAGALSFRDAVTLVRERGILMQNADPQQQGAMAAVTHLSLQTLQEICSKISTEDFPAGVACMNSEQQHVISGHRQAVERVIKMAEEKGAAYTYLNVSAPFHSSMIRSASEQFQTVLHQYSFRDAAWPIISNVTARPYSSGNSISEHLKQHMTMPVRWTESMHYLLLHGVTEVIEMGPNNVLAGLLRKTTNHIVPYPLGQTSDVPPLSNSAERKKHIVHLRKKQLNKLMIQSVIARNYNKDSAAYSNMTTPLFTQIQELKERMKRHEDVLSEQELEHSIHLCKLICEAKQLPAWEELRILK
>emb|ABS74183.1 BGC0001090, yxjF, YxjF, EC:1.1.1.30
MHSLLIEKTAVVTGAAGGIGLEIAKEFAREGAAVIISDVNEQAGKEAAAKLTDEGCEAVSITCDVTNEKQVADMLQTVEKQFGRLDVLVNNAGIQHVAPIEEFPTEQFERLIRLMLTAPFIAMKHAFPIMKKQQFGRIINMASVNGLIGFHGKAAYNSAKHGVIGLTKVGALEGAADGITVNALCPGYVDTQLVRNQLKDISATRNVPYERVLEDVIFPLVPQKRLLSVKEIADYAVFLASDKAKGVTGQAVVMDGGYTAQ
>emb|ABS74184.1 BGC0001090, scoB, ScoB, EC:2.8.3.5
MRDSRKRMIKRAVKEIKDGMNVNLGIGMPTLVANEIPNDYNVLLQSENGLLGIGPYPAEGTEDPDLINAGKETITEVKGASYFDSAESFAMIRGGHIDVAILGGMEVSERGDLANWMIPGKMIKGMGGAMDLVHGAKRIIVIMEHVNKYGESKVRTECTLPLTGRQVVDRLITDLAVFDFHDGRMTLTELQEGVTMEEVFEKTEGHFTVSQSLKNGIRPK
>emb|ABS74185.1 BGC0001090, scoA, ScoA, EC:2.8.3.5
MGKGKVMDSYQDAAALIKDGDTLIAGGFGLCGIPEQLILAIRDSGVKNLTVVSNNCGVDDWGLGLLLANRQIKKMVASYVGENKTFERQFLSGELEVELVPQGTLAERIRAGGAGIPAFYTPAGVGTSVAEGKEHKTFDGRTYLLEKGITGNAAIVKAWKADPLGNLMFRKTARNFNPLAAMAGKVTIAEAEEIVDAGELDPDQIHTPGIFVQHVLLGGIHEKRIERRTVRQA
>emb|ABS74186.1 BGC0001090, yxjC, YxjC
MDIVIILLALGMLMFAAYRGFSVILFAPICALFAVLLTDPSFVLPFFSNIFMEKMVGFIKLYFPVFLLGAVFGKVVEISGLAESIAKTIVRLVGAKRAILAIVLMGAILTYSGVSLFVAVFAIYPFAKNLFIKADIPKRLIPGTIALGAFTFTMDALPGTPQIQNVIPTAFFKTNIYAAPWLGLIGAAFVLTAGMIYLESRRKKAANAGEGYAGFQPEVSAAEESSSLANETHTPVLPQPSPARQVLAFVPLILVGVMNKCFTMWLPHWYPDGFDFAPLGLEAFGKIDLSSVTAIWSVELALFIGIMTTILFDWKKVLFNLKEGLNEGIGGALLASMNTGAEYGFGGIIAALPGFKMVSSGISQTFTDPLVNGAVTTTALAGITGSASGGMGIALSTMSAAYTEAINTFHIPPEVMHRVISMASGGMDTLPHNGAVITLLAVTGLTHRQSYRDIFAITVIKTAAVFVIIAIYSLTGLV
