# Supplementary material for: Assessing in silico the recruitment and functional spectrum of bacterial enzymes from secondary metabolism
Source: BMC Evol Biol. 2017 Jan 26;17:36. doi: 10.1186/s12862-017-0886-2 (PMC5270213; doi:10.1186/s12862-017-0886-2)
Supplement: Additional file 5: — 1005 multiple Fasta files (one per BGC that comprises enzymes) containing the sequences of the data set enzymes SM*. The BGC are named according to MIBiG nomenclature. (ZIP 6333 kb) [file 12862_2017_886_MOESM5_ESM.zip › BGC1091.fa]

>emb|ADI59538.1 BGC0001091, corO, CorO
MSSRLPPGPRFPPLQMVRFTKDATRFFEDCAKRCGDPFTMTLPLGTVVVTGSPQVTQQIFAADPNIFEPMAKVPMEPLIGENSLLLIGGDRHKRERRLIMPAFHGERMRTYGALMQEAALRQLEGKKPGATLTAQQITQAISMEVIIRAVFGVEGAARVERFRHVLEAYLENYTPSLAMMPVLRRQFGGMGPWARFQRHAVELDVMLTEEIAARRASGEKREDVLSMLLAAKDENGEPMTDVEVKDELRTMLVAGHETTAVSMTWGMYFLHRAPEALAKLRQELAAFPTAPDAETLSKLPYLSAVCDESLRLNPVFYLVSRKLREPFTLAGYELPAGTGLMVAITLTHSRPETFPEPERFQPERFLGRRYSPFEYVPFGGGARRCIGAAFALYEMKVTLGTLLWAHRFELVNDTEVRPIRRNVTAVPHEDIPLRYTGLAVPARVAAPAA
>emb|ADI59537.1 BGC0001091, corN, CorN
MVSRIQRVAVLGTGAPALGLAAHLANVGVPVLLLDAERTSTAKEALIRAIEARPSPFFHRSLARLVTPGTLPGDAEALRGCGLVVDATRGTRAGTWELLARLEPLLAPDALLAVDTSWLPLRDLVAGRAPDLHRRLLGMHFVSPLRRTRLVELVPGPGTEAGRLEEATAFARDVLGLTVVVARESPHLIAERVAAHAFVTCLQRMEAHGLAPGDVEGLTALLFSRERGVFQALEDWGAGAFMDAVDRCHAELPEERNGFQLPSPWRAGLPSPEARREADATLTRTLRPLLAEDDAAARLRKLVADEGRAGRFAWDVVSRILSHAARCVGPVARAPQDVDAALTRGFQWDLGPFGMWAALGVTEAAGRMRREGLPVPEAVERRLREDAAPGATPRAPVHRSERVPVLTSPGAEAWDLGDGVLGVGFKTKHNSIDADVVATLGRAVERAEADFRALVLANPGPDFSVGANLMLVTMWASRKRWEDIRALVAAFQAATQRLKYARVPVVAVPCGRTLGGGLELCLGATAVQAAAETQAGLVETEIGLVPGGGGTLNLLWRALQGIPEGVQVDALPYVAKVFQDIARARVSTSAVEAQHLGYFRLTDGVSVRPEHRLEEARARALGLAGAGYRPPVPRAFRLPGAPGIRALEDGLAEGRARGELTAHDALLGARLAAILCGGQGGAGHEVTEEEVLALEQEAFVSLCGEPRSLERMQSLLMHRRVLRN
>emb|ADI59536.1 BGC0001091, corM, CorM
MPRPGARVRLFFLPFAGGGASVFRTWHRDLPETVEGCALELPGRGARIRELPSLRLEPLVQGLADTLEPLLDRPFALFGHSMGGLISFELVRELRRRHAPLPCHLFISAFAAPQHSRWSPQVHLMSNEAFLQFLVRLEGTPPEVLASPGLMDMLMPIIRADWAVIESYTYRREPPLPVPLTVLGGEDDKAVARVALEEWAEQTRESFALKMFPGGHFFLRTNAEPLLQLFRQVLQPWTGS
>emb|ADI59535.1 BGC0001091, ---, Uncharacterized protein
MTKALSTSSNSRPQQLLTRILEEPELVSIVQGLEAPVLSRLIDHIGLEDSGEIVALATTEQLKKIFDEDLWRSAKPGKDQTFDAERFSLWLQVMMEAGVEFAAQKLAELDEDLVTLAVCKHVLVINIDALAERMSGNSRSDEDDLTDKALESCLYEEFAEYQIIAKDHQSWDALIAVLVELDKNHHDFLMRMLDRCCYISTEYIDDNGGLFNVLNSEEMLESDVAADREDRREAEGYVAPSSAASFLNLARVTPTEELIANRAADPITQSYFKSLDRAAKEAAKKGPTQALPQGAPSQKVVKFLQELREAEVLEEPAQHPLLAAGEPQAAHTEPLFKLAVLEVRDRQPKAYMDRLRELSYLANVLISGCSYAGRAFRPLEAADAAVAVCNLGMERLLRDAAGNRPGDPTVDDAADLLERQELVKLFQVGWSLLHRDVQMFTARTLQETLTRMAEGQRDAQKSKELTRMAATLKADVNAGKPTQSRGRLDGLGHVLDRQVIVAVKALLSEYPFLPRAIAGGSKETDKRDARFIFTQQQIQAVQAFVQGIGAPAKKASAPPASPKDRPTGKDGRS
>emb|ADI59534.1 BGC0001091, corL, CorL
MSGSLTFTFQTSAPENPCLNAHEVFGRPLFPTDAFLELVYSVAKTRLGLSRVQLDDLVISAPVVGAYDAPTSLTLMFREEPAGWRFAVKSDAGPTGRLHLKGQVRELTGPAGASPVPPPDFDGWPRTLSKEDIYGRHPHLGIGPFYRTMDALRVQPGVSVSRIAPSPEGRPWEPRFLLQPPIVNGLLMTALSSAIHLSGDPASVYVPVGARRVDLPGDVDGAPHTAVARLLSNDGEAMAFDMDLLDASAQVVLAIHELRVRRIRPDDLSVAPTGAAPVASRDGDEKAVAIIGYSGRFPGAADPESFWRNLMEGVDSITEVPPERWDNARYYDPNPRTPGRTVSRWGGFLDGVDRFDPGFFGISPMEAEIMDPQQRLFLEESYRALESAGLRPEDLQERSCGVFVGASVSDYEETLAQARQSTTAQAFTGLAPAVLAARISYFLDLKGPALTLDTACSSSLTALSMACQSILAGESELAIAGGVHVMVTPKLHIKASKSGMLSRTGRCRTFDKKADGIALGEGVGAVVLKRLDAALRDGDVIRGVVRGFGVNQDGRTNGITAPNPAAQEQLQRDVYQRFGIHPRRITYVEAHGTGTAMGDPIELEALTRAFQHSTRDVGFCTVGSVKPNIGHTTFSAGIASVIKVLLALEHGALPPSLHLEELNPLIDFSGSPFRVTREKTPWQGHDGQPRMAAINSFGFSGTNCHVVIEEAPRREPRAAPLKPAWLVPVTAKTEDSLRAALVDLKAWLRGHDVPLGDVAFTLLCKRAHYARRIAFVASSREELDALIGTALAADRLPLVAPRPADSRPDAGALLRKLTTQALPDVEYREVLTELGRVFSEGGTCDWAQLIPAGHHQWVALPAYPFQRRVCWVSPAAGAEVPRPPEPERPAAVPEAASSARLLRYEWRRRDATSSKSPAVPAGVAVILTRDPALYAELGQRLRSRTPGVRTVQVRPGASFRELGPDTFEVRPDDEESYSALLTACGAGPRDAVDLLHLWPLDAPPEASADLERQKDEGFYSLVKIAGAMARSRLLGPARLFFFHPLHADATVPVHGGVDGLFATLATENPALRCRSIGVTLAGTGALAGLIASELLDGEGTAPVLHRAGGRFVRVLGELSPEARPHEGPTLRQGGAYLITGGVGALGFVFARHLASKFQARLALLGRSEPGSAQRERIAELERLGSRVLYLRCDVADANAVREAVERARTELGGLHGVIHAAGNLRSLQAGRGRAAMEECLRPKLDGLFALDQATRDVPLDFLALCSSVSSVLGNAGQGDYAYANAVMDHFAHHRERLRRDGFRHGRTVSVSWPLWREGGLPVTAELERLVEKTLGMRALDTPAGLALFETTLRLAEPHVVVAYGDPARTASLAEAAGPDEAPAAFMDAPVSTGGTAPARIEESVVEGSDVVEALRQRIVDEVVALLKVDRDAVSVDDELVDYGFDSIILTELANRMNDHYGLDITPASFFEHATIREFADFLMKNHGDAIRKHSRPTTPPPAAPVQTAPAASSPQVQAPAARPGAEGIAVIGMAGELPRSSDLRELWRHLEAGDVLTGEVPSDRWDTRGMRAKWGGFLPRVDGFDAAFFGITPREAELMDPQQRLFLETVWKTMEDAGYRPSSLSGSRTGLFVGVATSDYGGLLKEHGLEGEALAPTGTAHALLANRISYQFNFHGPSEPCNTACSSSLIAIHRACEALREGSCDVALAGGVNLLLSPALFVAFDSAGMLSPDGRLRAFDAGANGYVRGEGVVALMLKPLSKAIADGDHVYGVIRASATNHGGKAHSLTAPNPNAQAELLTTVYRKAGIAPDRVSLIEAHGSGTPLGDPIEVNGIKKAFDTLYREWNLPYGGQPRCAIGSLKGNTGHLEAAAGVAGVAKVLLALAHRRIPANATLDQVNPQVRLEDTPFHLATRLEPWEARVGADGSSLRVAGVSSFGFGGANAHVAIEEYVAPPLPARASGPQAILLSARTPAALTEYALRLRGDARSGALDGARLEDLAFTTQEGRESMTERLAVIASDLRDLERKLDAFAAGGTAQEGVFRGTAGARPSGARIPGTGPLEMLCRAWADGSEVDWSALHAGQPRRRVSFATYPFERKRFWCDAERFARPAAVTTQGEAVDTGKDKAVMKLKLKQPQAKESPRVLEERSPAPVAEAPPAPAPSAPAPAPAPAVSQGTLRRQLKGLLAATLHVPEEELSESRSFAEMGLDSILALEFVKHINQMLGTSLEAVQLFDYGDIPRLAKALQELAPRAAAPTRKPEAVVAPNPAPQSTPEVQARVNPPALDEALPGDELLELWRAPVTAAPPAPPAQTLREPARTALAEAVSEDIAVIGMAARLPGAPDVDAFWRNLKDGVCSLREVPSERWDATRAGHRCRWGGFLDDVDAFDPLFFNISPNEAALMDPQQRLFLETAWATLEDAGYSAERLEGQRCGVYVGVMNNDYHELLGTGPAAVRQAQAMTGNANSILAARIAYVLNLKGPAMQLDTACSSSLVAMHLARQSLVSDEADLMLVGGVTLYLSESSYAKMDGAGMLSPTGRCHTFDQGADGFVPGEGVGAVLLKRLDKARADGDRILGVIKGTAINQDGRTNGITAPSAQSQTALEISLYRRFGIDPETLTYVEAHGTGTKLGDPIEVKALTDAFRAFTPRKQFCGLGSVKTNIGHTSAAAGVASLIKVLLALKHRQLPPSLHFTRENGLIGFQDTPFRVVTQLSDWVPAPGAPRRAAISSFGFSGTNAHLVVEEYAGPAPARAPIPAPSEVLVLSARDEARLKVQARRLADFIGENAEGLPLDALAWTLQTGRTAMEERLAFVASSPQEAREQLLRFAEGTGTGLHHRRLREEGTDADWLLEGREGEQYLEALLAGGALAKVAKLWTMGVRVDWARLRKGARPQPLALPTYPFAKERCWFRKTERSATTTVDASCFQLGLEEGGLVLKTRLLAKDVLVTQHQVHGQPVMPGTAWLELMMEAGRLLGETGRTRLAQVAFHQPLVVTGDRDVEVAVTRQGAVLRLVLRSQEASGTRITHASGELHPEDAAQVPGPIALGAVRERCRKSLDADALYARAQSLGLTYGPRFRGLKDCRVGEGEALAAFESTPETVGELSRRPLHPVLLDSVLQSVSLLALGDANSATTTARIPFGIGAARLTGALPAKGFAYVRQQEASFQVLLLDDTGAVRATFDDVVLRPMPERTGGMLFAPRWREQPREAASGAPRSGVILYRPDQPEEAALAAELVAEAGRRGTELQRLALHEGQVPAELGERAPEVLYVLSAGGGDALSGANAEARVLDVKARQEQHLRSLFRCVKRLLSRGFAERPLELKVVTRDAHRVLGDEQVRPMAAAVSGFVRSLSRELVRWNVTQVDVGGGEPASPALARAILDERARAHESEVALREGRRYELGLDRLVLPAATGAEPFKPRGVYFIVGGLGGIGHALGLHLARTVKARLVLVGRGGVDARKQEQLRELESLGAEVLYVPADVSDLAQLRDAYARARARFGAVDGVIHSAIVLKDATLATLEEPVLDEVLGPKVLGTQALFEVFRGAPLDFMLFFSSAESFSCDAGQSNYAAASRFEDAQAALERGRAGFPVVVINWGYWGSVGIVASERYRRELAKRGVGSIEPEEGWEVVRRVLASREHLGQVVVLKGDVKQLGTVRVHDTGRQDLFAAEHGPVALEPVPHVPAELGTLLQLEAGFQRLDVLGQALLLETFQRLGVFQRAGERTSAEELGARLGVVDTHRKLFQALLGILERGGFLMAQGRSLIATPRVESSGRADFARLVQEHPALEPHVRLLRTCVQAYPEVLTGRVDATEVMFPGGSTSLVEGVYRGSALSDYFNHLCAEAIRAQVERRLALEPTSTVTVLEVGAGTGGTSEFVMKRLDGLGGRVKYLYTDISQAFIRHGAERYGARHPFAVFRTFDVETPVDRQGLRPGSVDVAFGANVLHATRDIRRTVANLKRLLRPGGLLVVNDATAVQGYVTMTFGLMKGWWRFDDAGVRMEGSPLLDAGQWLRVLKAGGFQPALALGSPVAAPEASRQCLLMAVSDGLTWTESEARETQPVPPARQAPVPSEPRSSKAGTGDLRARVLDYVRGVFSETLGLAKERLPDDVPLDRFGVDSLVNLKIVARFEADLGQQPSTLLFEHLTLVKLTDHFLATSRDALERLLGGTPTPPEPPGTRAPQPLPEPVAPVPQAAADGDIAIIGCAGRYPQAEDLEAFWTNLREGRHAITPVPAERWRPEAQGADVYSRHGGFISGVDRFDAAFFNMVPEDADVLDPQARLFLETAWQVLEDAAQGPAALDAVDRRVGVFVGAMNQDYELFSGEVHAKGGFTRANAAHWTLSNRVSFHLDLHGPSLTVDTACSSSLTALHLAVESLKRGECRMAIAGGVNLILHPLHYQRLCSVNMLARDDRNKAFGAGADGFVDGEGVGAVLLKPLQEALRDGDPIHAVIKATAINTGGRTSGFTVPNLNAQADVVATALQRSGVAADSITYVEAHGTGTALGDPIEVAALTKAFRTRTPAVGFCALGSVKSNIGHLESAAGIAGLTKVVLQLKERMLVPTLHADTANPKIAFEGSPFRVQQRLTPWELPASAGAHAKRRAGLSSFGAGGANAHVILEEHAATWEAAHRQAPAAPGVFVLSAKRPESLRASAERMRAFLRQHRERLSLEDVLYTLQVGRKAWPVRLALVVTSLDDLTQRLDAFLSGRAPVDGLWEGTATGEGRDPEPAHDPREVARRWVGGAAFDWASLYRGQPRRIHLPTYVFDRKRCWFTHEEPEPLHVPEPMHTAPAPVPDEPQARILQVAAEVMKRQASAFDPRQSLQDQGVDHFDMMTIILRLKSAFGAAFEPMTVVSGGSIAEIAEAIRARLPSQAESPPASPSGQESDVQTRVAPRVRAAAARILKVQESEIDMHADISEYGLDSINVMFMVAKLREDFSIQLEPGDVVAHRTLLELAHYVAGLTLPVPPAPARNGIHERESA
>emb|ADI59533.1 BGC0001091, corK, CorK
MGSREQAPGVAIIGMACRFPLADDVRAFWDNLAAGRDCIREIPPSRWDTRKFYSPDIDRPGTSVSRWCGLVDGVERFDHRFFEISPREAKNMDPQQRLLMEETLHCIEDSGVPLSELRAKRTSVFAGVMATDYHQEAVHPDVQADSFAGTGNYVCILANRLSYAFGLQGKSFTIDAACASSLVALHEARCSLERGESDYALVAGVSLNLHPWKYVTWSKSRMLSPRGRCSTFDKDADGYVPGDGVGVLLLQRRDDARRDRNRIHGVVKGSAVNHGGRTASMTAPRIDAQRDVILAAIASAGISARSIGYVEAHGTGTSLGDPIEVEALTRAFRQSTQDVQFAKLGSVKTNIGHLEAAAGVAGVIKVLLMMRHGQVPRSLNVTTLNPIIDFPQTPFSVALEPSDWPRPGKGEPRRAGVSSFGIGGANSHVVLEEHLEDAAEPARPARDAGRKHLFLLSAKSPGSFARRAEQWREWLRQNGLEDAALGDVCVTNAVASAHHPLRRGALVGSTEELRAFLDGAGRTAVVASTAPTTLSLREHTVTGFRSVRPLYESNALFRDRVDALLKACTVPGLRGGLATAFRAASWSRKARPVLSCLVRYAFWATLGDLGFQPREVHGGQHGFAVALALSGMLPPEEALGLVSGAEVGMAHVRSPAMGVFDPVVRRLIPPVSIRPEYLAHLVADVALPDEALAACVTRARQLFHGQRTFQRFLEEWDGALAPLGFTMEHFLHDPRVSGRHRLLLFVAVESAFRKLSTKWSFQSRPLAPDARLTELIGLVAEGVVSRPAAVELLVADTPDLVSLARAAQSAAEAAPRLEPHPLLESFAWQPDGAGWLQAALEAPPVPAPSGPHVIEEAALDAAEATDLGELFDRTVLSLWEQGVSITWERLHPAGSYARAPLPPYPFEGEAFWIRDRDASAPPSSTASAPAARLSLSPEDPILRDHVVGGHRLIPGALMMGLSLRAARDAGLGERASLRNVVFHTPGRVSRPVELRAELDGDVSRVSADGVGLSQAEVAREGEGSARPDAPLATDGLYTVQDVNRLYAGLASSGFQYGESLRLLRRFGGGEAACFAELSTAGLREQGDALLPHVLDTVLQAGLLTGYVGGPLVFGKDRFVPAFVGALRCFGTLPPVLRLLVERKPEKGGEHRFHVDIIGQDARGQRVLELHEVVYQRADAAPPARSAAGWEMKAPYWRELPLPAAHATASQAAVIGARVQAFVERARRVHGAVQAVSPDGDVGALVESLTRAPGAATLYFLGAWEFSGLPDAERALRTLFHLVKAHLSRASDRELRIVVAVRDAFVATPEDRGSGFAAAALLGLAKTAMRESPRLQVVLVDVDLSNDAGVDALLREGTAGQASEEPVAWRHGRRLVRELRPVPVDGAGAENPFRAGKNYLLVGGGGGIGRALLDALASRVACRVFVLGRSERAPLDGLASRACELHFLRCDVTDGAQVDGVVRRITRDFGPLHGVLHLGGVLSDRLLMAKSWEDFQRVLAPKLAGTLNLHQATLAQPLDFFVGFSSIVALTGNVGQADYAAGNSFLDAFMAFRDRSGAPGLSRVVNWPLWEGVGMAQGLTGELRHLRPIAAAEGVKAFTAALSQREHAQVLVQGQEAPAAPARPARAEGVRKRDVEGYLRDLIAARLGLPGPGFDATESFFTMGLDSLILQELMAELNRTFRELPPTLLFEHPNLQKLVAWFEKEGLSGPAEPEAPAATPALPEPARAAPVRQGYDIAIIGMSGRFPLARTVPEFWRNLVDGVDCIQEIPPERWDANAIQGSRSDVGARSYGRWGGFIEDVDRFDPLFFNVSPKEAEEMDPQQRLFLECVWETLEDAGYAARKRYAHQSVGLFVGSMWNEYSLLAHEQGLLQGDYKGPGSLSWAIANRVSFFMDFKGPSLAVDTACSSSLVSIHLACQSLLTGECDMAVAGGVNLSIHPGKYVYLSQAKFLSSDGRCRSFGEGGDGYVPGEGVGAVLLKPLAAALADGDRIHAVIRGSASNHGGKAAGFTVPNPEQHARLIQKSMARAAVGPEDIGYVECHGTGTSLGDPIEIRGLQLAFGEQRGREHPCPIGSVKSNIGHLEAAAGIAAVIKVALAMRHRVLPRSLHGDVENPKLDLAQTPFQVVKQTRGWDVPAGRTRIAAISSFGAGGSNAHLVLEEFPRAEAVRDETPVPRLFVFSARDAERLEAQVARLRDFLDTEEGRACPLSDVAHTLQVGRQAFNTRWTVVARDRDSLRAALAAYPREAMPGEDARSVELARLAETWRQGGSVDWARASDGVPGRIVSLPTYPFRRERFWIDGPAPRPPALTQMVSEQEPLLADHVLHGEPTLPGVFMLAKLLATEGVTGPGTRARRIRSAVWTRPLRVRGSAAVELSLEPKEDRIRFGLWSGTGQERRCYAEGSMLAGDAAPVRPLDLLAVRERCPALKTGAACYTAFTALGLRYGARFQRVGQVSLGAGEALARLELDPRERGEAAWVSLLDGALQSALALLLHTGHATEAHVPFSLGALDVLGEAGPEPHAHVRMGEASRGGFRFDIDLTDGTGRVFATLRDVFLGRMAAPKAAAGTGAQAPATDGDVFQGSMAAPEVEAGTGPYFYRPEWHETPLPAARAPTAGDVLVLGADASLVSALRAELLAAGEGARLVPVALAGGAQDGLSVDAEDPASYQALVDALVRDGVRPTRILQVASLRPDVAHGLSLDERIAASGLSLLLLFQALIQARAAPQVSLVYAYPTGTDASPVLAAPGGLLRTLVREKSGLFCASVGLEALPARQTAAVLWQELSSVSPGCSDVAYDGGLRLTRRWASVEAPVSASPALRRGGVHLITGGAGGLGLLFAEHLVRHHDARVVLTGRSALDAAKQVRLSRLGDASRVLYLQGDVSRAEDVTAWVRTAREHFGALHVVLHGAGVRRDAFLLKKTRRELDEVLRPKLLGAMHLDAATRDVPLDAFVLFSSVSAVLGNTGQGDYAYANAFLDAFAWQREARRQRGERSGQTVSLDWPLWRDGGMTVDPASEALLATTMGLRPLLRDEGLKAFERALTFRESQLMVIAGNKDRIDGLLGAQAPARRAEAPAEDAAGQVLADMAGIMSRLLRVNRRDIHPNEDLREYGFDSITFTQFANALNEHFRTELSPAIFFEHSTLASLAAHVASLRPAAPVAPPTPAEPRRAPAMTGPVATAATGMPPIAAAAARTELAPDAIAIIGVSGVMPRSENLEQFWKHLEAGEDLVTGIPEQRWDWWKKAYGQAVPGLLEAMRGKRGGFIPHPEHFDAEFFGISAREADFMDPQQRIFLRTLWQSVEDAGYRMSDWWGARVGLFVGVATSDYTELLRAHNAPIDGLTSTGVFHSILVNRISYLFNFTGPSEPVDTACSSSLVAVQRAVAALRDGQCDVAIAGGVNLLLAPTLFLAFDKAGMLSPDGRCKTFDKDANGYVRGEGCAAVVLKPLRKALEDGDTIRGIVRAAVVGHAGRANSLTAPNPNAQADLLVRAYREAGIPPSRVSYIEAHGTGTSLGDPIEVNALKKAFRQLSGDAPATDARCALGAVKTNAGHLEAAAGMAGLVKVLLALKHRKVPANAHFRERNPYVDLDGSPFYLPGSLQAWESPRGPRVAGLSSFGFGGVNAHLVIEEHVEPAAPRQEDAEPGVFVLSARTEAVLRRYAADLLQDLEARGSAVALQDVAYTTQVGREAMAVRLAVIASNRQELFAKLRAFTSGAPETEGVFLGRKAEHGAAVGLLIEGEEGALYLRTLARNGRLPKLCQLWTLGVDVDWRLLHEGRTRRRVPLPTYPFVEEAHWYDLHVPMPTAANRPVMETAAPPVQAPPPAPVMPVAAEAQVARPGKLTLRPPVAGEVVKPVPPVPVAAAPADPSSAALPAVERLRTLLAQVLFVDASAVGVNEPLSDLGLDPVLADEFFRKVNEAFGTSLRTAHYQGDQTLTALARGLDVKAPPATPPAPAPAAPAVGPSIPETLKVLRSLLAGVLFTEPEAIEASRPLVELGLDSVLGIEFMDKVNQRFAIKVSPSKVYEHPSLERLGAYIAQAAAAAGAPEPRQDKHLFFAVSESSRSSNGAGES
>emb|ADI59532.1 BGC0001091, corJ, CorJ
MTVESDKVTTVSSSPGGLLTRRALRVVGARREDGFTLTHDDPALRDHTVLGQRVLLGVTYASWVLEAGRRHFQDRPPVGLRDLLFHQPLVLGPGEAARVTVSVRDASFEVSFQLGADAPPVRCATGTFLFDAGAGPTPATLDVARFQREAARTTDGVRVYERMRQVAVAYGPALFTVQRTFHRDGEVLGELAVAEEASVGSDWLVPPALLDGVIVAGAFEPLAARGRPCIPMFVERIVVHQAPGPRCLASSRVRLSNDEVLVLDARLHDASGRTLVELTGVTLKNVPALGNPFSSSAVAAPPPARAPVAPLSAGDEVARGVERRLRERVAAKLGVSVEQVDPARTFMEAGLSSVALVELMTALGTELGAALSPTLVFEFQSPRALALHLAREHAPAFAPSLPQRTASVPAAPPVERPRVAAPVAAPEPARDEPVAIVGLAGVFPGSKDLREFWEHLARGADLVTPVPADRPYLRIDGRESWRASFISGVDRFDAAFFGITPREAALMDPKQRLLLELVWQAIEDSGHRPSELRGSNTGLFVGVGALEYGAFQARQQDSVEAYSATGIAGTMLPNRVSYLMDWHGPSEAIDTACSSSLVAIHRALESLRNGDCEQAVVGGINLILSPFLTLAFSRAGMLSEDGRCKTFDRSADGYVRGEGAGVFVLKPLSRALADRDAIHAVIRGSAINHGGHANSLTAPNPRAQEQLLTRAYRKARVDPATVSYVEAHGTGTKLGDPVETRALVSAFQALAAESGTPLSARTCGLGSVKTNIGHLEAAAGVAGVVKVLLAFKHRKLPATVHFRAQNEYIALEGSPFYVVTETTDWRRPAPSVPRRAGVSSFGFGGVNAHVVLEEYDGEHDARAEAGSTPEGPFVFLLSAKTRGALERSAAAMLEELERRPSTDRAEEQRWLQAVCHTLQVGREPMPHRLAVVVSQVDALRSRLKDFLAGKAPESAFVGDPGTRSPALVEALEGEDGQDHVWRLLGRGRLDKVARLWVAGLDVDWGRLHTGPLPQRVHLPTYPFERERHWDASLVQGGAGRSSALHPLVGHVIPTLAANTLRYETTLTPDAPFLRDHVVGSHGVLPGVCYLEMAWRAFQLPENEGRRFSLSRVVLQQRLEVASPARVSIALKHDSEGTASFAISSVRPDGDVLHATGEYQLDSGAAPVERLDVAAVAARCPQALEGPEVYARLERVGLRYGPFLRCLQRMKTDGRESVGWLALPPEALEGFADYQLHPALLDGALHVVLGQVAAVQGGAKRLLPFVVDAVEVLAPLTPAMAVYVRSEDGRCFDVALVADDGRVAVKVHGLEARELKAEEAPLLYAPYFDAVRVDAPEASPVEKRGALIVYPDDAGVLARAWADEIDERYARTQSLSFRDLEAGGLEPLLDGGFPLDSVFFLAPGTEAKSLEAVRAEDSRALYCLYDVVRTLDSRGALAGPLDVLVFTVGALRTRADEPLLLAGAALGGFLRSLAGEYPHCRFRVVDLGAEQPLEDLRSELLRRYLQGAELQAEVALREGTLLQRRLGALEAPASNAAPAFRRAGTYLIVGGLGGIGLALAEHLMRDHGARVALLGRSAPDEAMERGLQALRARGGDVVFVQADVTDAASLRQAVARVKERFGAIHGVFHSALVLQDALLKKLDRARLRRVLAPKVAGSLVLAEVLAGEPLDFLVFFSSAVGISGGAGQSHYAAASRFQDALALLLSQAFPFPVKVIDWGFWGTVGAVATPEYNQLLREEGFGSITPQEGFRALEQVLGLPLPQVVAIKGDARVLGRIHASTRTVVSVQRDGGAALLAGVREQVEAFARSRPEEPARRVVAGFELFEEYARRNLRRALVDREPRADEVLPEHSRLYRECMAIRARAAAGERPLEVLRADVLTRLPDLAAYVDLLDRCVEALPDVWTGRRSAMDVMFPGGSTQLVENVYASSLHSDLLNALTAEAVRAFVEARLGEQPGRPLVLVEVGAGTGGTTRFVLEALRPYAAHVRYVFTDLSVHFLHKARERFKDSAVPVEYRTLDLERDADLDGVDLVLGTNVVHATADLRATLRRIKGMLRRNGLLVLNETVAARDFATLTFGTLKGWWLYRDAEHRIPGSPVVSRETWKRLLVSEGFPGASACGLPGLAPGQEWQSVLLAQSDGITLRAREEARTPAPKPVAREAAPVPVPVPKTAPAEGGTRAYVKRVFAEVLKQSPGALADDATFDAYGVDSLLGLEVRRRFEKDLGRLPSTLLFEQLTVRALSGYLEQHKAAELSRVLGAIPAVAPVPERRQESVSFERRPSRGTPAEDRSPEPASQDIAITGLAGRYPGAPTLDALLDNLRAGRSAFRTIPAERWSGTEGGVRHGAFLEDVDRFDPLFFNISPGEAEEMDPQERILLELALHALEDAGQPRGALLRQPLKAGVFIGAMNPDYEWLGARASAAGTPNRSSSRFWSIANRISYWFNLRGPSFAVDSACSASLTAIHLACQSLQRGECELALAGGVNLILHPDHLERLAHAGLLTKGDSTRSFGARADGFVDGEGAGLVVLKPLARARADGDVIHGVIKGSSINAGGKTAGYLAPNPQAQADVIDEALRRARVPARSISYVECAAAGSSMGDAIEVSGLKQAFARHTPERGFCAVGSIKANVGHLESASGIAALTKVLLQLRTRELFPSPHAGTPNPELELSDSAFHLQAALAPWRPGPSADGQDAPLRAGISAFGAGGANAHLIVEEYRETRPRPEWAPGQAVLVPLSAKTAERLQALAKALAEHLARHRDTLFDADVASIAYTLQISREPLEERAAFVVASLGELREALDGFLAGQSLPGLRTGHVRALTEEGPARDVGSARTRDALLQVAEQWVSGTRVDWRSLHAGTPPARLPLPGYPFARRRCWLGDAPVAASRPAAPVEAAAPARDAEALVTAVGEDLRDILCHVLKVRPEELSVEDDMSQYGLDSMRVVQMVEALNTRLGLDATPPLFYGHVSIQGFARTLCQKFADTLATHYQGRTPVAPAEAPYAPVREVAVAPAPRVSTSEPIAIIGVSGVFPGSEDPQAFWEHLLQGHDLVTEVPAGRWNAEVLAKDAPALRWGGFMPGVDQFDPEFFGLSPQEARLMDPQHRLFIEAVWKAFEDAGQDPLSHWGERVGVFVGVANHDYTNLLLERQATAHMATGNAHAMLPNRVSYLLNFTGPSEPVDTACSSSLVAVRKAVEALQRGDCTVAVAGGVNTLLSPNLYVAFNDAGMLSPAGRCRTFDSRADGYARGEGVGAVLLKPLRQAVEDGDPIYCVIKGAAMNHGGHTASITAPNPMAQRDVIVAAWEQAGLDPSSLGYIETHGTGTALGDPIELNALKDVFAEFARRKGRPVDTRKHCGIGAVKTNIGHLETAAGIAGLVKAALALKHGVLPKNAHFEKLNPYIQLDDSPLYILDDTKPWAPLVDQDGAPLPRRAAVSSFGFGGVNAHVVLEEYVAPAPAQAAKDAGPFVVPVSAQTPEVLKASLGRLAAHLRAGVGGTAAEPVPAQEGRAVLRDIAARILGVAEAALDEDELRVDLGFGPHALSRLVEEANARLGTKQQVKALASAETLGAVFNAFVAPASSGSAGGPSPRDLAYTLQTGRMAMKERVAFVARDVPELLRLMDAFLRGGTGPAIHAGSAPAKGRFQGLRGRGTEAPEPTAETASPDVLAARWVAGEDVDWRALYRSGPKPRRLSLPVYPFARKRYWFDEVPFEPSLEPRALGRAGTAVEAPAKQEAAEEPGRELGLIRVALAAILGTQPDSIPDGVEFKDMGLDSIMTIKLVKQLNQALELSINPMQVIENQTLGKLTRLLVGMRSDAGAAGAA
>emb|ADI59531.1 BGC0001091, corI, CorI
MSTQGTRDVVLVLARRDDLHARLTARAKQVEALAGATFVLVKPGRVFRRLGERLFQVDPDDAAHFQRLLPEVEAAHGRVRAILHLWNYEAWNVDYAGRRNLKSLTDSIAGNWKFALGAVEKLRGALSGRGPTPLVYVHHGEGLEAQPHNAIVGAGPAEGAPLVTHPLHVERRLPDLDEASRRLTSALEAVVRGQSLSGSAAAAAPSAAERLACRKGGVYLVVEPSGAASRPLVEELTGAHGCRVMAVHADALEDFEALRSAVRKRIQDDFGRLDGVIQFLEPSGNIARTLEQVLALDDITSELPLDLFALVAPRPDAGMAWALARSFNGLRAELTRAGRRLGTSLFVEGPPRLEVREADDAQASAGATRIDFNSEETRAEVLRLLTADVVGIVADMLGKPAASIDLGMSMDLDSASGAHFDSISLTRLADRIGTKLGLSLTPILFFKYKKLRAFIAHLHEARYPALSERYALRLVTRRAAEAPAPVPVAPAPSQAPVAAPAEGPAKGWGWLETSGAPAAPAAEARDVAIIGVSGRFPGGQDVFDLWKTLTSGKDPVTEVPAERWDWRAWFGEPHGAPNTTHVKWGSFLDGIDQFDPAFFGVSEKEAVIMDPSHRLLLETTWRLLEDAGYRASDVAGSRTGVFIGAGLPEYDELYRASGNAIEEQSSTGRSNSILANRVSFFFDLQGPSEAVDAACASSLVALHRALQSLRNEECTMAIAGGVHLILTPAMHVSFGRGGVLAADGKCRTFDKDAAGYTRAEGIGAVLLKPLRQALADGDNVYAVIRASAVSHGGRSNSMTSPNPNAQEALLLDVYGRQQVDPSSIQYVEAHGTGTPFGDSIEVASLGAAFERAAAARGQPARWTPRSCGIGSLKSNIGHAEEAAGIAGVLKVVLGMRHGVLPGNLHFNALNPYIHLDGSPFYIVDRTRDWPRPQAGPRRGAVSAFGFGGALAHVVLEEVVARPESTDAGPKGRAYAVPLSAATPAALRAQAEALRAFLAEPPGASLALRDVAFTLQVGREPLRHRLAVVAHDTAELAALLAAFLRGEQPSRKLFTGQAADASQAGGAAMGEGDAERIAESWVTGASVDWRRLATAASARRVSLPTYRFDKRRYWFTDKRPSPGGGGGGPGGGKPVVPEGTGAVLDYPREKTFAELFAVRAREQGDRVAALCAGRSISYRQLDEQSSLVAASLQSLGVTRGTPVGIFFDRSLEMLISLLGVLKSGGTYVPLDPTFPDERLAYIARTAELKLQLTNRGAHGAPRWFSGRAVEVDGAFFDAARARFPDAGSWMAARATPEDIAYVLFTSGSTGEPKGIQVLHRGLAHFLCAMRQHLGMTSRDHLLAVTTLCFDIAGLELFLPLVCGGRVEILTEDVTRDGLRLKDALDRGTATFMQATPATWQMLLSAGWQGARGLTALCGGEALGRELADALLERVRGLWNLYGPTETTIWSTLWKVVPGEAISIGGPIGTTTLHVLDEQLAPVPPGTTGELCIGGDGVAKGYLHQPELTARRFIRDPFSKDPSARLYRTGDQAYLRPDGMLMYAGRADNQVKLRGYRIELEEIEKVLQAAAGTPRAVVVLRADRLGQQALHAFCLTDGAAPLDVEALQARLRQRLPEYMVPSAFFGMRSFPMTLSAKVDRKALAALELDALLRDHGAGPVPSASAPVRVPPAATAPGDLEGVLREVAASVLGVGPEQLQPTATFAQAGFNSVTLTALRARLLERLSVQVDPPALFKYPSVRALAAHLAERGASPAAVAREEGPEPIAIIGMASRFPGSEDPEGFFDGLLAGRDSVREVPLERWDSRAYYGNPKTQKNKSDAFFGGFISDVDRFDAAFFNISPREARVMDPRQRLSLETVYKTFEDAGYAPSAFAGTRTGVFLGAINSDYWDVQREHGVDLEGYSLSGFAGSLVPNRVSFFFDLLGPSEAVDTACSSSLVAIHRAVGALRGGECDAAIAGGVNLILSPNLYLALSQNGMLSPDGRCKAFDQAANGYVRGEGIGTLLLKRLSDARRDGDTIHAVIRGSAVNHGGRANSLTAPNPDAQTQLLADAYAQAKVDLRTVSFIETHGTGTKLGDSIEVQSLVSAFEEAGKGKPPLQPPASCVLGAVKTNIGHLEAAAGIAGVIKAVMALRTRKLPGNLHFHSLNPLIDLSGTPLSVATSTRDWPAPAHGQPRRAGVSSFGFGGASGHVVLEEYPVERAGTQEAAGPFVFPLSAKTPERLRQRAQELLAHLRRHAGQGMRPADVAYTLQVGRAAMESRAAFVASDVAGLEQQLSAFLDGLQAAPPFPDGEAARVALRWASGEGVDWSALHVGTQPRRVPLPTYPFEKQRHWVTEGTGPRSLPLTGEASAPAAPGALVDANESTLDGVAFRKRLQPEARYLRDHEIGGKRILPAVVSLEMARMAGELASGGAPVTRLRNLVWLKPLVVDGAPRDAWVRFERRDGAVEFKLVTADGDVHVQGGVEAGPVEGAAPVRVDVDAIRRRCAAADERARFYQPFEGLGYAYGASLKPVERVHRGAHEALVELQLPEGAEAGDAYVLHPSLMEGMLQSVAGLLFTPGSSSNVAFLPFSMKSVELFGRALPAACCVHVSVAEGQGQPSLQSRFDLTLMSPGGEVLVRVRDYSVRPVKRDEAAKPEAATLYRTVLERADVTPRGVSGPVLVVSRDAGFVEQLRSLLDGAGARPSLVWARPAERFQARDDGWTFDFDARRPEEPGRVLEALRARKLSPAAVVHAGPTAAFTYDADALKAQLQDGALRVFHLCQALLRDGLERPLPFLSVFPASEARPHPLSAALKGFARSVRLESDLLNLTVVQAERPESMADAAFAELSAGTTAEPFVVHRGGARFVEVLAPMSSGEAEPARPVLPNGGTCLITGGAGALGLHLARHLARRPGVRVALCGRSALTEATRARLESLRAQGADVEYFVADVTEPGDVELLVDTLRARYGGLQGVIHAAGERRDARLVKKTAAEFEAVLAPKVTGTLLLDRALAAEKLEFFAVFSSLVARTGNVGQTDYAFANAFLEDFRAFRDGLCQRGLRHGTSHAIAWPYWREGGMKVDAATEQFIRSFFGTEPLDTATGLDAFDAVLGRRLPEALVLGRGALPARFLKAAAEPSLPERSEPVPAVAPPRPAELPGLLDEVRHIVAGLLQLEPASLDPRKDLAEYGYDSISFTELATALNTAFGSELTPAVFFELTPPSLDALVAHLRERYGAKLAARATPSAPATAQPAPVIAVQEAPAVAATSSGVDADEPIAIIGMSGRMPRSASLEAFWKNLEEGRSLVSVVPADRWDWRAYHGDPKAPGRNKSVSKWGGFLEEVDRFDAPFFGIPAEDARLMDPQQRLFLETVWSAIEDSGRDPASLSGTRTGLYVGVTNRDYTDVVESAVDGVRSAATFGNAHAFLANRVSYLLNLHGPSEPVDTLCSSSLVAIHKAVEDLRRGLCSLALVGGVSVIASPRMDITFSEAGMLSPTGACRSFSRGADGFVRGEGSGALVLKPLRAAEADGDRILGVIRATGVNHGGRANSLTAPNGNAQVQLLRQVYERAGVDPRTVSLIEAHGTGTEIGDAVEFNSLKRAFQEMTREWGGEAPARPYCAVTCVKTNVGHLESAAGIAGVLKVLLALRHQTLPPLANLEEVNPYLDLQGSPFFLVARATPWAARTDARGHALPRRAGVSSFGAGGANAHVVIEEYVPKARAEAAAPGPHVVPLSARDASALRRYAAALREHVAALRSGGASSQALSRLAYTLQTGRSVHGRRLAIVASDLAELESSLARYVEGAADERTHERSATDRESSPVRGTEPRALAAGWVRGEAVDWRALYGDATPARVAAPTYPFERLRYWFDAETPPAAERKHRDDTPLTNGHWEHAAAPRAEGLKSGRGA
>emb|ADI59530.1 BGC0001091, corH, S-adenosyl-L-methionine-dependent methyltransferase, EC:2.1.1.-
MSTAYEMVGRTAFVIANWRAEETEAASPLFSDHVANAFLNAEATEASNAIAAASPSTRYLVRYRTRYFDQTFLDKIAAGVRQFLILGSGLDTRPIRLAADGVRYFEVEQGHVLEFKRKQLELHGYAQAATFVPAEYTSVDFLALLEAQGFDFDAQTFILWEGNVFYLEYQSAVNTLIALRDRLRRFEITFDYLSKKLITKATGYRKSEALLDGFRSLGAPWNTGFDDITELTRTVGLDVAGNFLIADYANDAGLEMKVDRTLFDDYSIATFANAAGRLDTVAGGRS
>emb|ADI59529.1 BGC0001091, corG, CorG
MSSTVTLTRQGTVGVVAMEDRQSKNTFSPAFVRDLKQTFDDVARTPDLRVVVVHGFDNYFCCGGTKEELVGLVEGVQSQDARGVSLDGLLFYDLFLRCDVPVIAAMQGHAIGGGLALGLFADFCILAEECIYSAVFMKYGFTPGMGSTYILPRRLGATLGAEMLFTARNYYGLELKTRGAQVQVEKKADVVKAALRMASDLAEKPLLSLKLLKAHLNQTTRQELQRVIEGERAMHRQTFAQPDVREKIERLFGT
>emb|ADI59528.1 BGC0001091, corF, CorF
MRPPAILRESDALSVRLTFNRTDARNSINLELLTALNAALDEAERSASTKVVVLRAQGDTFSSGMDFTELLASGEPGASGMDASCALYFRTLRRLSGFPKLVVSLVEGKVMAGGVGIVAASDLVLASRAASFSLPEILWGILPAMVLPFLARRVGMHHAYTLALTAQQLGAERALELGLVDELGDDAERALQRLLLRFKRIPAEGIHKLKRYANDVFPIDERVESLAVQTTTGLSLDPAVRQRIHAFLTHQSLPWEQEGPR
>emb|ADI59527.1 BGC0001091, corE, CorE
MQVGIERMNVYGGAAVIGVRDIFHARGLNLDRFDNLLMREKAVGLPWEDPVTHAVNAAKALVDGLTEAQKARIEMVVTATESGIDFGKSLSTYVHHHLGLSRRCKLFEVKQACYGGTAALGIAANHVLAHAAYDPKVLVIATDVARSADTLSYAEPSQGCGAVAFLVGTSPDVLELDVGATGFHGYEVMDTCRPSYEVETGNPDVSLFSYLDCMERCFEAYSERVEGADVMTTFGALAFHTPFGGMVKGAHRKLVRKFGKLDSAAIERDFAARVAPSLEYCMRVGNLYSASLYMALASLIDHLGARAETRVGLFSYGSGCSSEFFSGLVGPQSTRALAGMEMGRRLDQRYRLSMQEYDALLDDLRAFPFGAKDLEVGLSRFGRIHEQAFAGQRRLVLRRIKDYHREYEWS
>emb|ADI59526.1 BGC0001091, corD, CorD
MTATAITGMGVVCALGQGVDALLDGLRAGRSGIALRERTSTPLLEGCRIGAEIRGFALDVALERAPGLPEARRARALKLGRRAPFTVQTSIVAALEAWGAAGLEGSGVDPERVGVLVAGNNLTQQYVFQTHGEYGSDPTFINPRYALQFLDTFHLGVVSELLEARGEGCSVGGASASGNVALARAHQLLALDLCDVCVVVAPPADLSVLELQALANAGALYKDFTDAPARACRPFDRRHNGFVPGEAAACVVLEREAFARARGAPVQGRLLGVAVQLDGNASSDPSVDGEARTMRRALEQAGLGAGDVDYVNAHGSASPLGDRTEVEALRRVWGARVGEVEVNSTKGWTGHCLGAAGLVEAIATVGQLRHGFVHPNANLEAPIDGECRFAGASATQRPLRHALSNSFGFGGINACVVLGGART
>emb|ADI59525.1 BGC0001091, corC, CorC
MGPDAIFSIVRGHAATVLSISPDSVPFDGRLVDLGANSIDRLEIVTMTMESLGLKFSLVELSHVDNIRDLVGFFHAKAQRGAA
>emb|ADI59524.1 BGC0001091, corB, CorB
MNQGGVFPLPFKIAGLGRYVPADVVLSSDLEKKYDLPPGWCVEKQGIRERRWVKDETASFMGAEAAKEAVRDAGLKLEDIDLIINASGSPEQAVPDGGPLVQRELGLGRSGVPSITVNASCLSFFVALDVAANYLNMRRYKRILIVSSDISSVALDFRKPENFTLFGDAAAAAVVTLPEPGEKSCIHASQVRTYGYGAEFSMVPGGGSRRHPNGKNTTPEDNYLHMNGAELLKIGFEYLPRFNEALWKQCPDITIKDCRYVIPHQPSRVVLDYLSLTYPDDKLVRIIDRFANCIGASMPMALYEAVKVGGLRRGERGVLTGTGSGVSFVGMVFTY
>emb|ADI59523.1 BGC0001091, corA, CorA
MGAALFDQYPRQVQQADEILGYSIRSLCLEDPDRRLEETSYTQPALYVVSALSYLKSQEAGVTPSYAAGHSLGEYNALFAAGVFDFQTGLRLVQKRGQLMGRAKGGGMAAVIGLGEEAIQQTLAAESLSGVSIANFNTPSQLVISGPRDEVARAEAPLLAKGARHFVMLRVSAAFHSRYMIEAEQEFSAFLSGFRLAPPRFPVFSNVHALPYEPERLHETLAAQISRPVRWAEIMRRLLSLEDVRFEEVGPGNVLTGMLRKIRAESSPLPFQTPAKRAPEPASEPARAERPEPVRPAPPVAPAGSIRPLAPERLGSAEFRRDFGLRYACVSGAMYRGIASTALVIAMGRAGCMGFFGSAGLSLERVEQAIQELQAALGTQTPFGMNLLHDLNRPETEDALVDLFLQRGIRFIEASAFMQMTPALVRYRATGLRREADGTITRLHRVVGKVSRPEVAQSFLSPAPERLLEQLVAARKLTPEQAQLARAVPMADALTVEADSGGHTDQGVAFALLPAMMSLRDRLARALPGGPRVHLGAAGGIGTPQAAAAAFMMGADYIVTGSINQCTVESGASDAMKALLQEAGVQDTTTAPAGDMFELGARVQVLRRGLFFPARANKLYELYRQHESLDSLDAKTRNQLETKYFKRTLEQVFEECQAYFRTRAPEELEKARANPKHKMALVFRWYFAYSTRLALSGDPEGRVDYQIHCGPALGAFNAWVKGTDLEPWQNRGVARITTKLLCDTALFLEERIAVLGMSATSGV
