# Supplementary material for: Assessing in silico the recruitment and functional spectrum of bacterial enzymes from secondary metabolism
Source: BMC Evol Biol. 2017 Jan 26;17:36. doi: 10.1186/s12862-017-0886-2 (PMC5270213; doi:10.1186/s12862-017-0886-2)
Supplement: Additional file 5: — 1005 multiple Fasta files (one per BGC that comprises enzymes) containing the sequences of the data set enzymes SM*. The BGC are named according to MIBiG nomenclature. (ZIP 6333 kb) [file 12862_2017_886_MOESM5_ESM.zip › BGC1092.fa]

>emb|AGS06821.1 BGC0001092, dipR, Beta-ketoacyl-ACP synthase
MFEKSNIYISGMGIVSSIGFDIASFSNSLIKGKSGIDYEINNTQSNFSKNIIAKINNFNFKNSLNKITDLSEKKKEFILHIAQKSPLFIQTSIIAALQAWYNSKLHKKKYKILPERIGLIIAGHNTTQNYQYSLYPEFLKKPEYLSPRYAIQFMDSNQIGIMSEIFNIRGEGFIIGGASASGNIGIIHGMRLIQNNIVDACLIISAMTDLSPMEIQAFHAIGAMGGKNFYNFPKKTCRPFDKLAEGFIYGQASAALLIEGNKNIKILNKSYLARLLGGVINLHATASPEPNLNNEISVMNSVLKQSGLKKNMIDYLNTHGSSSPLGDKIEISAIKEVYKNHFSKLLLNSTKSLTGHCLYSSGIVEIIASVIQMRKKFIHPNLNLESPIDNQANFSGKKSISININNVMSNSFGFSGINSSIILCKK
>emb|AGS06822.1 BGC0001092, dipQ, Flavin-dependent oxygenase, PedJ-like protein
MNNINNKIITNLNLKKILTENNFLENKFKINFSIMFFSDVRKNIHNKKKYDFMRDATIFADSENFTAIYIPERHFHKYGSIYANPAVIAAYLIPQTHNIRFRTAGISLPLHNPIEIVEWWAINDILSNGRIDLGFGSGWNKTDFIFAPNNYENRKSICTKNISKVQKLWRGEEVLFLDSDKKQIPVITYPRPYQSDIKIWLLVTQNDEGFIYAGKKGYNIFTMLYGNDLNTMKNKIILYRNSRKSAGLNPDDGIVTLMLHTLLLEKNTQVEKAVKDPFMKYIKNLMEAHLKAAIDQKRGKPLNNIEKEKILEYSYQRYFKTSALFGTVDEGINIVNKAISIGINEIACLIDFGVDYSIVMKSLLYLKKLMNNYQ
>emb|AGS06823.1 BGC0001092, dipP, Type I polyketide synthase, PedI-like protein
MYKILENFFNKNENSLEKCFLEAAKNGLFIDHQPPKNLLDIKSIKNYILLNLKYKPYCIRPALLEDIPKLMKLEKSCWNKLLRTPEFIIKNRICNYPAGQLVLLMNNKISGVIYSQLIKSVKKLANYNITTIDTLHNINGSIAQLLAVNIFPNMQQQNLGDQLLEFTLIYYSLQIKINLVVAITLCKNFNKLDNLSLSEYIKKRNIYGMLIDPILYFHESHGAIIKKLIPNYRPLDYKNNGYGVLINYDIKNRKCIEINHKTKIKKNNKYNLEEISDYIKKIIYKCLSFEFKKFFSIDTPLMDMGLDSSDLLFLSKNLSSHYQLNIDSTFLFYNNTVNKIISYFYNKINNINIFEKNNKPYLLEKNFKNMEINNNSINNLNKDIAIIGLACYLPKGINTLSKFWKILKKGSSVIEELNESRWIWPLEIDIKNKHKGINFGAFLKDIECFDAPFFKISPIEAESMDPQQRILLELSWKTIEDAGYDSSKLSGSNTGVFIGASGSDYTRLLSDYIKIPVNAHHCIGNSMAVLANRISYFYNFTGPSLLIDTACSSSLVAVHEALQSIKNGESSQALVGGINLILHPSNTIAYYKAGMLSRDGICKTFDKNADGYVRGEGAVMLMLKPLSVALNDHDNIYAIIKGSAITHNGQSNGLTAPNPIQQSYLLQKAWNESNIDVRSLGYIECHGTGTKLGDPIEIQGLKNAFHSIITYKKNIKNFYEKCGLGSVKTNLGHLEAASGITGILKIILCLKNKKLPASLNFYNLNKNIKLDDSHLYIIDHLQDWVKPKYENKLRIAGVSSFGSGGTNAHVVLSEYNIEINNKIINNISINFENSTLPLIFVLSAKTKSQLLIYVKKYIEWLNNKESLNISLRDLTLQLQKGRQAMNCRLALVIFNRDDLLSQLNFFYEKKIIPMQDKLDSFNESKNKIDIATVINLAIKEKNFKKIAILWQSGININWSLIDKKNIRISLPTYPFSKYYYWLPKNNLIKKISNSDDTQISNSDDTQISNSDDTQISNSDDTQISNSDDTQISNSDDTQISNSDDTQISNSDDTQISNSDDTQISNSDDTQISNSDDTQISNSDDTQISNSDDTQISNSDDTQISNSDDTQISNSDDTQISNSDDTQISNSDDTQISNSDVMQLSLTWDPIIINYKNNSYLMNRKLLVIGANLKQKKIIQSINSSMHEFFININESVDIISYKLSKLISKGYKFDHIIWITPQISKIDLINYQDFGVLLLFKFIKALLSQKIYSSQKLIWTIITYATQEVFDTDLVSPGYASIHGLSGVLAKEYPFWVINLLDLEFNTNLENILVNIPKNITSGETIAYRNGQWFKGYLCSIVNSNLSSKLIYKQKGIYIVIGGSGGIGKAWTNYVIKKYSAQVIWICKSKLDDNIQKKLDKFKKNNSSILYISADACDLTSLKKSLTIIKKTYPVINGIIHSAVSSEFDKSIEKMSIKRFQSILSIKIDASINIAKVFSTEVSDFIFYFSSIVAIEKNGGMSGYSAGGAFEDAYAICLSKKLQCFVRVINWGHWEIGTGKKISNFAKIRLKQSGRLPLKVSQAMTFLENISNIPLRQIIVMRVSCYKSLFLFNPMKSLVIYPDNLDIIKSFSSNFILTESNKKIQLLKNLSIFNNKIMEIKLLPLFAGILFSTGFLGKNKNNHWKILKNISNNTPKFYEKWLKSSIKFLEKYDKKNISIELENLNNLEKLWESWNISKQKYFNNSNLKSAIILVETCLKSLPLILSGKIRSTDIIFPNASMKMVNGIYCNNLVSDYFNEILAKTIVSFIKLRLQKEPLARIRIIEIGAGTGGTTSIILPHLHHFYKNISEYAYTDISKAFLFHAEKKFSSNYSYIIPKIFNIEKHFSDQMIEPGSYDIAIATNVLHATRNICFTLSNVKAVLRKNGLLLLNEISKKSFFAHLTFGLLEGWWLSEDQKIRIPDSPILCSKNWYKILSQEGFNTILFPAENTHNLGQQIIIAKSNGIIKQKISMEKKIKNNQVKSMYKNKNLSLKSITLYLKKIIAKVLHMDISKIDAQELLGNYGIDSILIIQITNKLRKDFSNISSTLLFEYKNISELANYLIDNYKKESQKLTKIKIDNEKNETKEIKISSNILYKNKIDICDNNDIAIIGMSCRFPKANNLKEYWELLINGKNCITEIPSSRWEIDKFYNSDVEEAIKEGKTYCKWGGFLNGFDNFDPLFFNISPKEANIIDPQERLFLQTAWETLEDAGYTRERLAKDFNHKVSVFVGVTRTGFDLFGPELWKHGSTLYPHTSFSSFANRVSYFLNIHGPSMPIDTMCSSSLTAIHQACQSLLSGESKLAIAGGVNLYLHPSSYILLSSLRMLSKDGICRSFGENANGFVPGEGVGAILLKPISKAIEDNDRIQAIIKATNINHGGKTNGYTVPNPNAQFELIKNTLKKANINARNISYIEAHGTGTELGDPIEISSLVKAFRNDTEDNNFCAIGSVKSNIGHLESASGIAGFIKVILQMKNKRLVPTLHAKIANPNINFSKTPFFLQQTLVNWVREKNIPRIAGISSFGAGGSNAHIIIEEFKKIKKSFNFLCEKTYIIILSARNEESLKNYIKRLYEFTLQISHEKLSNLSYTLQIGREAMDIRIAFIVCSLSELQKKLKKCLSIKDNNYSSLEEEENIFYGKIKNYKDIISIFYNDVTIQDTLKIWFQKKKYERLLKFWSKGMNIDWTKLYSEKNMYHCIALPTYPFLETPYSLPLFNTTSNFLISNSNKVIDINFNKFKYINFKDHGKGIFSIKFNDICNINDKNINEKIRHSCYELISCIKSLSNLNKVKVLMLNNLDKLFSDTINFNKIIQKEIFNITQSLMKFLFPIIIILTGKNLNYVMKISMACDLIICSKQGYYTDLSSNIIFDSKSLRKFKLLYPIVDKSIIQNYAFEKANQIIQSSSISLKILKKHLNKNIDNIITNLRNFSQYPNFLLKLSYNKDKISLIPFASHVIKLEKYYNDILILTICDRENKNMFSSSVVKGITDAFSYINSSVQYKVIIITGYENYFACGGTKEGLLKIQKGISRFTDEKSYCMPLYCKIPVIAAMQGHAIGAGWAMGLFCDYTIFSEESVYQSPYMRYGFTPGAGSTLIFPQRFGKILSREILFTASEFKGKELKERGISMPVLPRKQVLFYSLKLAKKLSLLSKKELELQKKYYSHSLQKKLSTIFLHELTMHDYTFVNNPSVITNIERYFDKSIKKNNSKIINDTISYDNSKKLNSRVFSILKNSLIEELQIKSEQFDDDAIFIDMGLDSIIAVTWIRKINSQLDLSINSTKIYDYPTLNKFFKFIMSQISKKLKSKNLSINNDDFDKSINNDDIDKSIKKNNSKIINDTISYDNSKKLNSRVFSILKNSLIEELQIKSEQFDDDAIFIDMGLDSIIAVTWIRKINSQLDLSINSTKIYDYPTLNKFFKFIMSQISKKLKSKNLSINNDDFDKSINNDDIDKSIKKNNSKIINDTISYDNSKKLNSRVFSILKNSLIEELQIKSEQFDDDAIFIDMGLDSIIAVTWIRKINSQLDLSINSTKIYDYPTLNKFFKFIMSQISKKLKSKNLSINNDDFDKSINNDDIDKSIKKNNSKIINDTISYDNSKKLKSKNLSINNDDFDKSINNDDIDKSIKKNNSKIINDTISYDNSKKLKSKNLSINNDDIAIIGISGQFPKANNVKKFWNNLLIGRNCVSKIPSTRWIIDDFYDSDKNAIGKTICKKMGSLEDIEIFDPLFFNISPSEAEYMDPQQRLFLQNCWTCIEDAGYNPFSLSGSLCGVFVGCAVSDYNKLITDPKMYNAYALMGESVSILPARVSYFLNLQGPCLAIDTACSSSLVAIAHACDSLILGNSKIALAGGVYIINTPDIHIKMSKSGMLSPDGHCYSFDQRANGFVPGEGVGVLMLKKLKDAKKDGDDIYCIIKGWGVNQDGKTNGITAPNTKSQIRLQTKIYKKFNINPNDIQLLEAHGTGTKLGDPIEFEALCESFNKFSYHKNFCALGSVKSNIGHSATAAGVIGMIKIILSLKHKVLPPTINYNILNEHIKLENSPFFINTKCKSWDIKNKKKRMAAINSFGFSGTNAHIVLMEKIKNNENIDKFINNLPIFMVFPLSAKNLSQLLIYAKLICNYISKDLKNDNTNIFDFIYTFQFGRAVMSHRLAIVISSFEELYKKLLNFIKNYKNKDNYINNNFFYGKIKSKKNNKILKNFENINKITDKNSLEISIILANKWVNGEYVDWKYLQLFHKGHRKHGLPTYPFSREYYWISKEKNKYIKNNLKSSDVNCKNNIYHELLDSIDLQDRLHFYKNKKIIFIHTEKNQFNIFKKLLLNLKKVSNTEDKKINNFIIPIYYNFHSSIFTKELFFEEKYEIILIFNISKVNNDITLLLEKFFEKFLNGYFGYPIEIIFFIQLKINNKDYIMKLINDKINLSTNNLSLIRKKIIFCDDYNEFNQLLFMQRLCIEWLIPEKNNKLIDINYIYYLNNERFIKKNIKNKNLEENNIYLINKDWIVKEPYFLKNNIERKILLVLVNEDSIQLVEKIFNLNDFQKIILISINKIDYVSNYDLVNLNDINLARINTQLLVNKYDNNITHIIDLSDIYNAAHDYDNDQFEKIVFYQIIINTINEISILYFTKELQNFKFKKMTLSGSKFSGIIKMISSDYQHIDSRCIDVDDSIYNEPMKLRNIIFKEFNVKLQETEICYRNNKRYVPILLEKKLEIKNYIPFLISYEGVYVITGGTNGVGLEIAKYFIKKGCKNIVLMGITNLPPKKDWEKIISNNDSSFYLINKLKELTYLKRKIKNLKIYIGSLSDLNLLKKYFTKIRNNYGPIKGVIHCAGTYSNIKKPGFSNKNIEDIKKVWEPKIKGIENLHEVFKSDPLDFFISFSSMAGLIPHLARGSSDYASANTYMSFFSIYQQFLYKNIFYKNIIISDWNQTGALTRVSNEKFIIIEKIFNKLGMRTFNNKEGKILFEKIMNLNNETSIKENNNSIIINYLNLSIFHNIKERLLYARPFKFKSKLMKKNIENYIKYWEEKQQNGIKVSIQEIIKIIDMNEIKKLNSNFIDRIHKLITLNKKQKLEEVKDNKNSNQKYFEKIISKTMIKVLKLKEIDFTETFQNYGLDSISAMVLSTKLEKKLKYTIKPQWLIDFNSVKKLSVYLSNLINNK
>emb|AGS06824.1 BGC0001092, dipO, Mixed type I polyketide synthase/non-ribosomal peptide synthetase, PedH-like protein
MLSNFQDINIKMQQFLENEIVNSSRSNLRNDLKNNKKKIVTQNKEKLILNIKKKEKNSLYIYFYKKIANIVSKVLKIPLERMNMQENISRYGVDSIIVTEIIRCISNILNFPIAPTVFFEAKNIEELVNILFKRYRKKIKLYFFKKNKINQELKEKVNQEPEKQEIKENNTDIKDWINKFKFIINTSSDSINTSSDSINTSSDSINTSSDSINTSSDSINTSSDSIGYEPIAIISMEGIFPNSPNLQILEKNLRNENDCISEIPLSRWDWKKIFGDPQKGNFTNVKYGGFAPDIDKFDPIFFGMSPREAELMDPQHRLFIQCVWKLIESAGYAPKSLSGKKIGIFIGINLQDYAHMVNKSRKMDSLHLTSLGHMFCPNRLSFYLDIHGPSQVIDTACSSSLVALHRAILSIQHEECEMSIAGGANLIISPDMHIMYNKIGMISKDGRCKTFSKYADGYGRSDGIGVILLKSLKLAEKDNDNILAVIRGSSENHGGMSTSLTAPNPKSQAQLIIEAHNKAKSDPRSIGYIECHGTGTKLGDPIEVNGLKMAFEELFKINNISKSNINFCGLGSIKSNIGHTETSAGIAGVIKTVLSLRNSYLYKSIHSEDINPMIELEESPFYILQKGCFWKPPILNDNKLLRRAGVSSFGAGGSNAHIVIEEYIKNTTKYNFKIIDSDVLIILSAKNIDRLNDIIIEFFYFVKKILEKKKIVNLVDIAYTLQVGREEMSTRLAIIVNSISQLYLKLEQIYFSIKNKEKLENIISCYYGNLKKEKNIFFIKNKNFISDSDINDCFNNKNYKQLALWWIKGIKINWLKIYDNKKHKLHRVSLPTYVFSKKSYWIENLDNKKNIDYYLKSHTLLKNSISNLGKYYFSAKLTGKEFFLIDHMVMNKKILPGVMYLEMVCSAIKKITIKNISNQSIIQLKNIVWAQSFFVNENCSKILHMKMNQETNDQISYQIYSEQEKNNINERIIHSQGIAITKNMPIINDIDNINIDNLLENFTKIQLDTNFLLGNICYQIFNDMGINYGPTHQCLEKIYFSPKNEKKPPQVLAKLKLLKNIKENYKYSKKFMFHPGLVDSGLQACIGFMAYFGYINFDKKTNKVILNNKNIVSLPFALEYFILLSKPSTSLWVWIRYSKNSLFNSNIQKLDIDFYDKQGKVCICMRGLSSRSLKTNNLSKDFTALVYKPIWVRKDIKIDIKKNKIKNLSNFSIWSNHFIILCDFNNNFQKNIDEEIKKNIPLSKYFYLCIQQESIQDIYTTVSLHIFRKIRNILKSKLQGNILLQIVFIENEKSMFLNGLSGLLQSVNRENTKFHGQLIGLRDYDVSNLYSSKYIASIIYSNSVNKIYENKIRYSSIGREVFSWKELNFTSDERSIFSPLKENGIYLITGGNGGLGLLIAKFITHKINKGVVILCGRSFLNNKIQENINNLSIKNIKIKYYCLDINKKIEVEEFIKNIINKYNFINGIIHCAGLLMDNFIYKKSSSEFIKVLEPKVNGTIHLDEATKILNLDFFVLFSSISGSLGNAGQSDYATANSFLDIFSDYRNKLTLQNKRYGRTISINWPLWSNGGMKMQESVKNMMLKTSGIVEMPDIQGLNILYKVITLNISRIMVIYGISNRIRNYLEDINKKNIDSLFQENKSSSEINSNNINYNELRNCICKMLSKYISKLMKFSLEDIENDAQLSDYGFDSITFSDLANRLNRKYQLELTPTTFFEYPTINALSKLLSVQYYDKFIFKFGLKQKFIDKSVKLDKKLDVSNSIEKKEKLLSIYNNKLKNSPYNLLDNKIAIIGISGCFPMSQDIDEFWKNLLSGKDCISEIPLSRWDWKAIYGDPKKEANKTNIKWGGFINNIDTFDASFFNISPREAELMDPQHRLLMQYVWKAIEDAGYSPGSLSGSKTALFIGTASSGYGQLIANSNFTIDSYSATGVIDSIGPNRMSYFLNLHGPSEPVETACSSSLVAIHRALSAILIGDCEQAVVGGINLIVSPETQISFSKAGMLCEDGRCKTFSNKANGYVRGEGVGMLFLKKLSLAEKDGDHIYGVICGSSENHGGRSSSLTAPNPKAQTEVIKNAYIRANINPQSISYIEAHGTGTELGDPIEVNALKSAFSDLNKINNSEKFIKNSYCGIGSVKTNIGHLELAAGIAGVIKVLLQMKYKTLVKSLHCDKINPYITLKNSPFYLLHNNCKWKKLRDINGKKIPRRAGISSFGFGGVNAHLVIEEYSIKKEVFKYKSNSMALIVLSAKTIESLKEYAISLIKFITINNEISIKNKIYDHDNICKILSHIVHKYISNILNINKKEINFDDQLSQIGLDCIYGAILLEKLSKKFSIDISFNILLNDHSIISFVNAILLNYPNLYSIINKKYKKTQILNFNNHFKKIRNDINLFELAYTLQVGRDPMDHRLALTAISFDEILIKLQAFIDDRINDFQGLYLGRIKENKRIFSIFINDKEIQEALEKWMKCGKLTKLLEIWVLGMKISWEKLYGESCLYPKKPKRISIPGYPFAKKSYWIKKIEKNKIYDSDYKIAKKINKLHPLVHENISTFKYCKFRTFLTGKEFFLLDYSINETKILPNIVYLEMVCAATAISKDNYYKSSDVIEFHNITWINPFVFNTEKYIEIQLNKNINNTIKFKIISYSTLNNLDSSELQIHSKGFISYNNYNKYNLSYVDINLILNESDIQKFNSDQCYNLFKKFKLIHSPTYRNVYELYVSKKQVLAKLILPKIMSITLKKYILHPSIIGSALQCIIGLYLDKLNLTSIEKNYKELLLSFVIEDIYIFNSCTKLMWVHIYYDSINLAQEDIKKLNIDLCNENGIIHIKIKGYISNKFNFEDKEYKINYNNKKINQKNINNSINSILDKSDKNTDKLLYEKTIEYFKKIFSSLLKYPIDELDPNENIHSYGINSISIMELNIILEKKFGTLSKTLFFEFNTLNSLSNYFISSYHSKLIKLFNIKNNIKKNNIKKNNIKKNNIKKNNIKIKTSSLNKNYSNVITTLKWKKSSILSLPLNNVTNKKNYDIHVIFFTNEIIFIPGAICLSLFSIIKKIDYYFFDCAIKIFEYIQQNLINKNGRILFQIVIQNFKSKICSNIIFPIKFLHSISGILKTAHIENSNFFGQIIEITNQKNKDNFIKEIIQENSLMPFDQNIRYLNGKRYVLYFNKISSKKNAFPLFWKNDGIYLITGGMGKLGLIFAKEIINSTNNVTLILIGRSKLDLLQKEKLNSLKIRGAKIKYYSIDVTDQKSILELIKSINLKKKHGLNGILHCAGIIKNNLISKKNISEFKEILLVRALGAINLDIASRGINLDFMVLFSSISGVLGKYKYCDYSTANFFVNMYSEYRNQLSSSGLIESQINPIGRTLSINFPLCNNDKINIDNYNKKLVYKDIKIKKLNTENILSIFYYAMYTNYNHIIVLQGKLPYLRKLLPLNKKTTQKKSTKKLSDKKTTQKKSTKKLSDKKTTQKKSTKKLSDKKTTQKKSTKKLSDKKTTQKKSTKKLSDKKTTQKKSTKKLSDKKTTQKKSTKKLSKLNN
>emb|AGS06825.1 BGC0001092, dipN, Flavin-containing monooxygenase, PedG-like protein
MKYKNKNIKLCIIGGGPLGIGLGRELSEGNINYDLYEMESDLGGVWNSQASCGRVYPSLHLISPKFNTQVPDYPMPDNYPVYPNHSMMLDYLRSYAKKFDVYNHSIFNTEVINLEQYEDIWEVELSNGKKKKYDFIAVCNGAQRVARYPNYSGYFSGEILHSMDYKSPDQIRNKRVLVVGAGNSGCDIAVDASHHSEKVYHSTRRGYHYYPKFIDGKPTPQWMLQLGNKFSSKEETMAYIKQVFKLAGFDGVDYGLKKPDHPLDAAHPIMNSQILYHIGHGDILPKDDIKNLNGNIVHFVDDTHIEVDTIIYATGYNRHFPFIDKEKLEWKLGIPDLFIHIAPRNLDNIFFFGFVNAAAGLGDGLRLQGQFIRSYIQAFIRKSKGYLKFLNAKKNDNPDLGQDYFIDSHRHLWEVDFWKFIKCARMYRDMLDE
>emb|AGS06826.1 BGC0001092, dipM, Methyltransferase type 11, PedE-like protein
MNKIDTQKNKNKDIKDIKENKDIKENKGNKGKKTVATLYDSPEGQIGSVLFGGHMHWGYWDESNSKDNFAQGSDKLSRIMINKTSITKGQRFIDIGCGFGLSGIRLAKAKGCRVDGITISKFQQESAMKTAKAEGLLDKVNFLHGDALNLPFDNDSFDGGWFFESIFHMNHSAALNEARRVLKSGSILTLTDLPLLSVSKNDNKFKEYVKKNIHSNFILVEHYPDLLNKSGFELIKIDDITSHVMPLLVSKLTEATLTYKKEIYKSIPNPEKSIDNWLYLFKYMSKNLGYIIVTAKKI
>emb|AGS06827.1 BGC0001092, dipL, Putative FMN-dependent oxidoreductase, PedB-like protein
MIITPENLGSVQFRKDYNVRFSYVAGAMAKGISSVKLVTSMSKSGYLSFYGTGGMSLLEIEEALKKIKSILKNNESYGMNVLANLSNLKHEMDLVNLLLDYDVHNIEASAFVQITPSLVKFRLKGLHVDNNRKIISNNRIIAKVSRPEIALLFLNPAPSEIVNKLLLNNHISQKEADLSQKIPLASDICVEADSAGHTDMGVTSVLLPTIIRLRDKMQEKYNFYNFVRIGSGGGIGTPEAAACAFLLGADFIVTGSINQCTVEAGTSDIVKDMLQDINIQDTAYAPAGDMFELGSKIQVLKRGVLFPMRANKLYDIWRVYSSLDQIPSVMQREIQDRYLKRSFDEVYQETKSYYLKELPEEIEKAEKFPKIKMALIFRWYFIYAMRIALKGEGDKIDYQVHTGPAMGAYNQWIKKTSLENWRNRYVNKISEDLMLACSEYLNKKFQVFFPNH
>emb|AGS06828.1 BGC0001092, dipK, ABC transporter substrate-binding protein, LivK-like protein
MKLMRYNHIPKINIISYILFFLSFFTVFFSGKIVSKEIKIGTSIPLTGQFSNIGKYYHDAYKFTIDKINESGGVKVNNSFKKLSLKLYDNQSNIGINKCQYIKLITEDNINFLLGPFLNNFILNNSFISEKYKTIIMQSCGISNQILSNNFKYVFGLFIPAKNYFQDTIEILKKMKIKNEKIVFLYVNDAFHSAIANGVSLIFKKFNLNKIINKNYSLNTIDFTSLIAQIKNINAKIIFFSGYETNIINFIRQIKIFKIKPMFFSLTSDLLNKNIRNLLKNENNYTYGITPWLPNFNFKDRWFSNAKNFSNEYKKKFGYYPDYHSIFAVIDIESLVYAIEKSNDLNPLKVKKQLKKLNFNSIYGKITFNKNNKMIISQNVIKIQNNKLVPANS
>emb|AGS06829.1 BGC0001092, dipJ, ABC transporter permease protein, LivH-like protein
MNLLIQIFINGILQGGFYIIIALGLALTWGILNIPNLTHGTFIVLGGYITWYLYNNFNIDPLLNLPIVALIMFILGYIIQRLLINFVIKAPKFNTLLLTFGLDMLLTNIIQLIFLTNSYIINPIYASKSITFGDFLFPEIKLIAFFIGIFLAIGMWFFLLYTKLGYSIRATSQNKIIVRFCGINPGHLYAITFAISSAISGIAGAFYGMIFQINPYIGPMLTTKSFIISSIGGLNNPINIIFGAILLGIVESLTTLYIGPTFTDLFSFSILVLIFFFRPNGLMGKVR
>emb|AGS06830.1 BGC0001092, dipI, ABC transporter permease protein, LivM-like protein
MKNLKLFKYSIYVLILILLIFLPSYAPDVLMQFSINVLLSSVLAQSWNIIGGYTNYVSFGNSVFYGLGNYCTAITIKRFNFSFGISLIFSILLVIFFVIFIRKFIFRLKGQYFAITTLAISQITMLILSKVKFTGKNIGLIIPEFNNDTFFYEIYLLLLIIITLNIYFLTKSKFILGLIAIRENEENAIALGINTNFYKTLILIFSGTFVALAGSVHAYWVSFVTPDSAFDTSLNIKMILMTVLGGLGTIIGPIIGSFLFLFLSEIMVNNFTGIANIFLGFIIIILIIIMPNGFIKIFTNFHKINKNYFIKKIKKNKL
>emb|AGS06831.1 BGC0001092, dipH, ABC transporter ATP-binding protein, LivG-like protein
MTSILKIFNVTKCLNNFLVINNVNFSLKRGEILGITGNNESGKTILARIISGFIIQDKGDIFFQKKIINSFLPFKRVKLGIIHIFQNKNLFNNLSVLDNVTISILFGSNDNINLIYSRQKAFEYLKFVGLQKFFNSKINTLTRLNKQKLKLAKAFGAKPKIILLDEIMSGLNKIEVLKLAKIIEKIRNLDISILFIDKNFSAIKILVDRLLVLYRGNKIADDFPKKILSDKILLNKLS
>emb|AGS06832.1 BGC0001092, dipG, ABC transporter ATP-binding protein, LivF-like protein
MKNLNKKYPILEIKNLYLKYNNKLILNKINLNFFSGEIVTLIGKTNSGKTTFAHAIYNMLPYAGKIIFNKNKIYKLTYDKIFKLGLVYVMQKNRLFEQITVEENLLIGAYLRTNKLLIMRDLNKIYSIFPKLFEQRMQLAINLSNGQKKICSIARALMASPKFIIIDEISFGITNKIINKIIKILIEIQKFGTTIFLIEKNIQLIIPISDHIYIIKKGSIIKSQNYRNN
>emb|AGS06833.1 BGC0001092, dipF, Acyl carrier protein, PedN-like protein
MTKNNIFNVIKKNILDTLPKISPHIISYEKKLVDLGANSVDRIEIIIMSMKDLNIKIPLLNFSKVSTIEDLINVFFAKLN
>emb|AGS06834.1 BGC0001092, dipE, 3-hydroxy-3-methylglutaryl-ACP synthase
MIKVGIEAINLYGGSVFIDVIELAKYRKLDTVRFENLLMQQKSVSLPYEDPVSFAINAAAPLIDNLSNIDKNSIELIITCSESGIDFGKSMSTYIHHYLGLNRNCRLFELKQACYSCTAGLQMAINFILSKVSPGAKALVIATDISRFFVTEDKNELTMEWAFFEPSGGAGAVAMLISDKPEIFQFDIGSNGYYSFEVMDTCRPIPDSEAGNADLSLLSYLDCCAQSFKEYKKRVPNVNYKTSFDYLSFHTPFGGMVNGAHRYMMRQHSSNIDKIDIEKDFQKRVKLGLIFCQKVGNIMGGTIMVSLISIIENGDFNFPKRIGLFSYGSGCSSEFYSGVATSISQKKIKLLNIKKYLDSRYQLNINEYEVLIKDKNVVKFGTRDAVLDTNILPNIWKFIKKSLKKNNQKRIFLVEIKGFYRRYKWFN
>emb|AGS06835.1 BGC0001092, SSDC_00710, Uncharacterized protein
MFKILKEKYFMEYYTNGFIETNISLSNNLVNEIQEYYTRKKIGHNDFPKFFDYNEHLAYMMQKKFFNFFLKVFPKFAKISVKNFYNKSYSKAVYCEQIFIKKVLKELSEKGFFRFFKAHYMLVSYDMYLHSNHLSSAAGIHSDLPNFHHFYETENDLSIYIPLVDLNYINGGKLKVLPEKKLKIPGNMLLKLLYEYFSKNIIYLDKNNYIDPNLINYSKINSFIKSTMHQELMSIYKNMLSLVKTQYINDFTETIETKGKVLLFNNKNFHFAEYWKNTQQAREIYVIRMLPIYDVKIKLKNKLHGKSFNNFLLNFSENKIQFYKESVDISKISRNNKIPL
>emb|AGS06836.1 BGC0001092, dipC, Enoyl-CoA hydratase
MNYETIEVNIKQSICFIRFCNKKNNNMINNSMINECLHILKKNDSSNPFHIVVLEGLPKIFCLGADFDEIIKKNHPIESKKLYELWYLLSCGPFISLSNICSGRVNAGGIGFIAACDIVLANHDAQFSLSELLFNLFPACVLPFLIRRIGFQRSNYMTLMTKPITAKQALEWNLVDAISNNNDLLLHKHLLRLKYLSKNSIKNYKKYINELNNILLNSKNNAISTNHKLFSDSKNLEKISYYMNTGYFPWE
>emb|AGS06837.1 BGC0001092, dipB, 4'-phosphopantetheinyl transferase, EntD-like protein
MNIKEDKIIANINNILYKWFPKKTFIETAKIDNYPILPEEKKLVINAVSKRKKEFSTGRWLSRKGLKYFGFPETEILTGYLKNPIWPDKINGSISHDNKLCTVVIMKKIPFLTNIGIDIIYFPKYSNKLKYLESMFVINKNEIDIMDKFGLNIDSSTILFSVKESIIKAISSEINNFIDMRDIKIFYENKKIQFIIQNKKPNVDIFAGISYNYLITAVKIYN
>emb|AGS06838.1 BGC0001092, dipA, Malonyl CoA-acyl carrier protein transacylase, FabD-like protein
MKTYLFPGQGSQYVGMGQLLFDKFPDIIEKSNNILGYSIEELCLKNSKNQLNKTEYTQPALYIVNALSYRDHIKNTGEYADFLVGHSLGEYNALESAGVFSFEDGLRLVQKRSKLMSQVLDGAMAAVIGINYKKILNILKENNLNTIDIANYNTLNQIIIAGPKNDINNAQIFFEKNNAIYIPLNVSGPFHSRYMKPIYKKFNNFLLDFVFHSPNIPVISNFEALPYSIEKITNNLSNHLINPVKWFDSIYYLLNKSKNEMEFMEIGPGTVLTKFIKSIKNEYKKDCVIKDDILEQSQEKKIEKWNNKYPIGTKVKVKGYKDILITKTKSMLLFENKAVIYIEGYNGYFLLDDVQPIQ
