# Supplementary material for: Assessing in silico the recruitment and functional spectrum of bacterial enzymes from secondary metabolism
Source: BMC Evol Biol. 2017 Jan 26;17:36. doi: 10.1186/s12862-017-0886-2 (PMC5270213; doi:10.1186/s12862-017-0886-2)
Supplement: Additional file 5: — 1005 multiple Fasta files (one per BGC that comprises enzymes) containing the sequences of the data set enzymes SM*. The BGC are named according to MIBiG nomenclature. (ZIP 6333 kb) [file 12862_2017_886_MOESM5_ESM.zip › BGC1093.fa]

>emb|AAY32956.1 BGC0001093, ---, Metabolite MFS transporter
MRSAPGPPPRGRRRAEARPQPSRRVLGIFHRGTAPMAQLSPETLPVTGTPRAREAEREVVSSSTLWKVIFASAGGTMIEWYDFYIFGSLAAIISTHFFPKDNPTAGFLLTLGTFATGFVVRPFGALVFGRIGDVVGRKYAFLVTLLLMGGATSIIGILPTYDKIGLAAPLALVLIRLVQGLALGGEYGGAAVYVAEHAPDEKRGFYTSFIQITATLGLFVSLAVILGTRILLGEEAFKEWGWRVPFLLSILLVAVSFYVRARLKESPIFQKLKASGKTSSAPIKDSTRNWRVILIALFGATAGQGVVWYTGQFYALYFLQNTLKVPFITATIVVAVALALGMPFFVLFGALSDRIGRKKIMLAGNLLGAIGFYPIFWAMKQNADSPAVLTALVFVLVLFVTMVYGPIAAYLVEAFPAKVRYTSLSIPYHVGNGVFGGMLPLIASSVTVATGNIYAGLAYPIVVALITVVVGGIYLKERSDVRLWDEVDREAA
>emb|AAY32957.1 BGC0001093, ---, Putative regulatory protein
MSRILLIEDEIVIRAELRRLLSRHGHAVVEAGSIAEAEAGHDLSAFDLVLADVRLPGAPGTELVGRCGSAPVVLMTSYATVKAAVEAVKRGAADYLSKPFDHDELVALVEHHLASARSARGALPEVAPHVPSSAAPPQSVPPPQSVPPPQSVPPPQSVPPAPDDDELEGMVGGSAAMREVFAQVRKVAPSEATLLVVGEGGTGKETLSRAVHRLSPRRQQPFVLVQCAAIPDAQIEGELFGYEAGAAAGALTARAGLCEAAEGGTLLLDEIGELPMKVQARLLRFLQTGEVRRVGSTRARRADVRLIAATHRDLGAMVREGSFRSDLYFRLRVLEIRLPPLRERPGDAVRIAESLLKRRTRMGQAPLALSAEARAAIAAAAWPGNVRELENAVHRAVVLAGGSAIERAHLGLDDPPRPSPSAPPAPQREATPPSDSLEGYFRRFVLEHQDELTETEIARRLGISRKALWERRQRLGIPRPRS
>emb|AAY32958.1 BGC0001093, ---, Putative uncharacterized protein
MHKTTLLRAATAEHAPDRAATRHRGMDSVPALPFVARPRRMLPIVARRHRLAQRARSPPAVPRPARALTRHGSAGAPRLPPPRPHVPRRSCSRISTRILPSMLEHPCLRQPQRFDIRFVFDPDFYRHIDAQYTDIPGGCLRSTFGPSLLTPPAPAAARDRYATPLCPSSAPTQRGQVAWTSRGRSRSLVRVTATLRTTSIVAFLRRSSTDAEEDDEKRSKTAAVRAGIFLCLTLTAAAPACTPFRSKECAGIALQRPVEALWGRRFRGNGSVRGVAIDATGTIAMTGWYTGTLDLDDGPRAVIDVDGSNDMFVVKLDAQGKMLWTRHFGGARMQVGNDVASDREGNVIAAGKVRGSIDFGTGTLHADDLKSSAVVVKLDPLGHTRWAKLFQGAERAESVAVDASGDVYVATAVRGGLSVVKLDPGGQSVFDVHLGHLEGFRGNRARMVADGHGHLVVVWNHIAEGYVLLGDELSRHDYRERRTSVAKLDASGHVLWSHVLGEDSPRDVAIGARGDVVIVGDAGDDETAAGFATKLAADGGHLWTKGLGLRMWPRGVAVDARGDLVISGITSGEVDVCGRDRTGPEQITWLAKLDPNGRFVWARRVELGAWGGGEGVAIHPAGGVVVAGFGATGPLRVMETLPEQYLFLTRVRP
>emb|AAY32959.1 BGC0001093, ---, Putative uncharacterized protein
MRMTLMKSPTGTVLLALALALAGCASSGDDGPSQGGGAPGASSSAAAGSTSGTGSTSGTGSAAGSTSAAPGGTGGEGGAGAGGAGGEGGAGVGGAGGSAGGEPRIPWDWVGIVGTGQSLSVGATPITTTTQPFKNLKLDLGSASVPPWGPDHSALSMVPLVEPIRSVDIMTGRPAYPANIYGETPHSAMANQISFLVQEAAGRDYVSVHTVVGESGQAMSVIEKGATDSGTTGRAYAATLFEAEAIARLARAAGKTYGIGAIFMTHGETDWASATYQDDLVQLWNDYNADLAALTGQTGGKIPMFVSQQHGFPFSANQRPASTLAQWRVGLEHPGDIVCTGPKYHLPAASDGLHLTAAGYKQLGEKYGQIYYEKVVMGRDWQPLQPTGAERSGRVITVHFHVPVPPLVWDDGMPAPRLWPDGRGFEVRQANTKVDITSVEISGSSVRITCASDLPASDVTVGYALTTDSTPMPGGFRAWGHLRDSDPFVGWATHVAQPNYAVAFEMPVP
>emb|AAY32960.1 BGC0001093, ---, Putative regulatory protein
MSRILLIEDEIVIRAELRRLLARHGHAVVEAGSIAEAEAEHELCAFDLVLADVRLPGAPGTELVGRCGSAPVVLMTSYATVKAAVEAVKRGAADYLSKPFDHDELVALVERHLASVRPEAAPPAPLAAPPAPPAPDGDELEGMVGGSAAMREVFAQVRKVAPSEATLLVVGEGGTGKETLARAVHRLSPRRQQPFVLVQCAAIPDAQIEGELFGYEAGAAAGALAARAGLCEAAEGGTLLLDEVGELPMKVQGRLLRFLQTGEVRRVGSTRARRADVRLIAATHRDLGAMVREGSFRSDLYFRLRVLEIRLPPLRERPGDAVRIAESLLKRRTRVMGQAPLALSAEARAAIAAAPWPGNVRELENAVHRAVVLAGGSAIERAHLGLDDPPRPPPPVSSASLRDGAPPSDSLEGYFRRFVLEHQDELTETEIARRLGISRKALWERRQRLGIPRPRS
>emb|AAY32961.1 BGC0001093, ---, Putative sensory box histidine kinase
MGVLLFATVAWLGVLAAIALAAQRARRPRALARSPLVLALSLGVYASSWTYYGGVGFAQRHGLVFLAVYLGPTLACMATPLLWARVLRITREQRLSSLTDLLAFRFQSPAAGALVAAFALVASLPYVAQQFRATVQSVRVLSGPGHEEAVGAVFCALLALFTAFFGARPSAEQGREDGLAAAVAFESAAKLAVLAAVGLAAVLGAFGGLGGLAGWLGEHAAEVEALGRHVREDSGWTSMLVISFAAAFLLPRQWHMAFASGAGDRALATAAWAFPLFLLALNLPVLPVLWAGTRLAPAEPADSYVLLVPQLLGQRWLALAAFIGGISAASAMAMVTAVALANDSATHLLLPLARRTLRRNVYARVLWLRRVLLAAILVGGWLFHRAQPHHGLLVESGIVSFVAFAQFLPGLLAALFWERATRAGFMAGLLAGIATWTATCLAPLLPGVPGIDPAWLALLRGGAGAPAGAAPIDPWSLPTFVSLAVNGATLGIVSLLRPPAREEREAARLCTRREIGPSVERATVASSVAALEDRLARLLGREAAAIEVTRARIELDISRDETRPTELHALQERLHRNLSPLVGPVLARTAAEAEASAPVASGGASGALTEELRWLERRLARGETRLVGAARELDLLRRWLRSVLAQLPLGVCAVGSDGAISLVNRRLEALVGAEERDLVGAPLDRLPAPFAELFARAARAASAGEAGAGAEEIEVLVAGRARLLRVHRAALDPLDARAASGGVVLLVEDRTEQRALEAQLAHRDRLAQIGRLAAGVAHEVGNPLTGIACLAQNLRAEADSDEIRARAGLILGETARIEAILRSLLDHSRTGAVPSPGEIPRARVGRVSLAEVVAEADRLIRLDRTAPHVRVEQHCPESLVVIGDRRELVQVFVNLLANARDASEPGATVAVRGWIEAGQIVVEVEDHGSGIPEELLSAVLEPFVTTKRDPSGTGLGLPLSRSIIEDHGGALALRSAVGQGTTVIVRLPLAGEAGARRGREVEA
>emb|AAY32962.1 BGC0001093, ---, Putative macrolide kinase
MTEHHELSSTASSTASSDFAPLDSPGALLDAARREGLRIVAPRADFDQSGLDFLVVHARDEEGVPWVVRTPRRLAVVKAARVEARVLALVRKHLPVAVPDWRVHTDQVIAYPRLGDVPAVSFDPEAGVRWNHVDPAAPPAAFIDSMADALAALQRIDAAAIEAAGVPVKSIDDERATLARAMDETRSTLSPPEAVWARWQRWLADDARWPRHVALVHGDLHPGHMLVREDGRLTGILDWTEAHVGDPSSDFALFAGAFGKAVLDAVIARFEAAGGPAWPGLAAHAAERWAAWPALAAKWGIDMGNEAVIEHARSHLEKIAAESG
>emb|AAY32963.1 BGC0001093, ---, Putative Ser/Thr protein kinase
MFGHDRGPLRAPPAGRRAWKGEDSRRELTTDQACMACILQAAGRESTRPASSTCRRKTGHGQAPARSPRRPGGAGEAGRTRMPGSAQPEKCHGPRFSRGVPRRNPLRARGAAARGDSIARMGIDEELAEQRIGTRIGPWSVERVLGVGGMASVYYCRRDDGCVAAVKLLHPELASIEEVRKRFLREGPIGSALAAVAPLCEGLPQVIEAGEADGAAYMAMEMLEGETVFDRMVRHGTLPVGQVIALAERVLDVLDVAHAHGIVHRDLKPENLHIGNDGRVRVLDFGLARVLDPLLEDVAGVPEMTKTSTGVSIGTDDYMAPEQALGLIREIDGRTDLFGLGATMFRLLAGRTIHGNLEDAHLLIAAATEKAPPLAQHAPAAPPGLCAVVDRALAFLKQERYPDARTMRADLAAVRAGREPPYATAAARGRA
>emb|AAY32964.1 BGC0001093, dszA, DisA protein
MEQDAIAIIGVACRFPGSPDYGRYWQLLERGEHAILEIPPGRWDPRAHYSPDFNKPGKSISKWCGLIDDIASFDHRFFNVSEREAKSMDPQQRLLLEEAWRCIEDSGVPLEQLRARKTSIYVGFMATDYHQESAAPGRPVDSYAALGSYGSILANRVSYTLGLRGASIAIDAACASSLVALHEARRALQRGESEFALAAGVSLNFHPWKYVSFSKSRMLSPDGLCKTFDADANGYVPGDGVGVLLLHPLAKAIAAGCHVYGVVAGSAVNHTGTARSITAPRVAAQRDVILEAYEDAGWNPETVTYVEAHGTGTSLGDPIEVEALTQAFRRYTTARQRCAIGSVKSNIGHLEAAAGVAGVIKVLMMLKHRVIPRTLHVQTLNPLIRFEETPFVVATRAMEWRAEGGEPLRAGVSSFGFGGANAHVLISEHGGARREPRPRGELRGPRGAAPRGETAGAPAEDGPLARAEELPSQQEDAAADEREGTVFLLSARSASSLSRAVRRWEAFVDDPLVKAGLATSLRDICATLAAGRQSFEHRHGFYIDDERDLRRLLKEPPARLEKTRPPRWVTRFGALALGQGRPAVRLLGARRLLDPHLDRIRRCLEELGIEHQDLRTYRQDGDPGRQELPYAFLFAHAYVSALADLGFTPYATSGEGHGIWLALAQSGVLPLNEIVSVLSGAGELQRLSPRRPRLPLFDPIHSTYLMPYLLDAGYVRALVEGLAVPAATLRDLLARARLLLRAQFTFKKFLSEWSPALQALGTTPERLLEEELPASDARASLIALIAQSCVRKLNRRWQLTDAPSSGDPRFDELVDLVVDGLLPREALVQLALGDRADLHEIAGTLHRRQDLLDLSQPYGILRRRSERLDPSEIDDFSGWIRQIAGLEAPGLPPEEGVAFLELGRVARRAQRAPGPDLSVPALDSPLQLVALRLWLEGTDIRWGELFPEGSFAKIPLPGYAFDQAQFWLPAAREGTSPPEDARDDADARHAAVAPHGAADRAERPSIPVDRLIADHVIQGRAIVPGALMVEMALEASQRAHGRPAAVLRDIVFQRAVPLDAHANLTIDVDPDGGRFVGRDGAQGACRGAYGSAPPSPLEPLDAPARDGDRRRDDSLYRDLSRVGYRYGESLQVIAATGRVGSRHVFELRSSVARTTPVAGFDPALFDGLLQAALVVGQRLGLFGGGGAIYVPQAIALVERLAPVDGGCLVCIDERDLSIKEYGLTVDLRAYDPSGAGLLRVEGIFFRKVLPGFVESSPARVTGGAAEAPRRAGAAGDPESAAPRAACYQPVWERRPLPDRGGAPPRGRAVAIIRSEADSAAWLSPLRARYSQVTVARLGSPPGEAGEDRLVLGDDREEGFSELVRRAERAAAGEAVDIYLLDALTPDARVPSRAPAALEPALGPREEAAARSAFLLAKALVKSAAPWRLVIGTRRCQAVVPGDRGEGFRHGVLAGMARTLTQENPRVQVHLVDFDAAPPLACAGHLVEECGVLGPGDWVAYRDGARYVRAFAPVEEPGATATPPFQDGRVYLLVGGAGGLGLGLAGHIASRAHARLVLLGRSPLGHEAERRLARLRGDGGETLYISADVSDPQQCEQALAAVRQRFGAIHGVVQMAGVVEDKLIAGKTWESVRREMAPKVQGTWLLHELTRRDPLDFFVTFSSVVSLLGNHGQVGYAAANGFLDGFIHHRARTGAAGRSLGVNWTLWEDGGMGAAPGIVRRFSARGLPPIRQHDAFGALERLMTGGRSPQALVLAEPAEHLFARASTRPAPHAVAPDPERGDREQARDKEQVRGDASMTRTTANPHGTAPAGAGQDGRRIARIEEDLRRLVSARIEAPSQAVDAEESFFSLGVDSVALQEITETLERTYGSLPPTLLFENPNIRQLARYLAERVPARSAAPAEVEPAQAPASGPAEAPPAARAAVPLPAPEPPGEAASRGARVAAVAAGQEHDTPGAPSTRAARRESPSDGPAIAIIGMSARFPKSPDLDAFWQNLLSGRDCVDEIPAERWDHRRYFAEAAQPHKTYGRWGGFIEDVDRFDPMFFNISPREAEQMDPQQRLFLECAWATMEHAGYGDPRAYGDRAVGLFVGVMWNEYSRIGSQLTLQTARYAGPGSLYWAIANRVSYWMNLTGPSLAIDTACSSSLVAVHQACMSIRNGECDMAMAGGINLSIHPDKYLYLAQSKFLSLDGRCRSFGQGGTGYVPGEGVGAVLLKPLEQALRDGDHVYGIVRGSAINHGGRATGFTVPDPEAQARLVFDALRRARVSPDQLSYIECHGTGTALGDPVEIAGLSKAFRMAGATRTSIPIGSVKSNLGHLEAAAGIAALIKVLLCMQHQAIPKSLHSDVKNPNIRFEEVPFEVVNETRSWQGDGGAPRFAGVSSFGAGGSNAHVILESYEPHVRLSAGDDAAEGGALIVLSAKDRERLDALAGRLRDFLRERAGRAPSLSDIAYTLQLGRQHMDHRLAIVAASREDLLAKLDAVLAGRGEVPGAFRGDVHGDKAASLAMDGDDHDREYLERLARDRRLDRLARLWLLGLRVPWEELHRDRGRKRVALPTYPFARERYWLPDVESSITAAAPVEAPASEQAPAPRGEKGLPEDFFFHEQWSVAPLDPATGSDGAAVRSALVIYTPEGEALADALIARHPGARVARILLGAGQGAKGRPGPEARAARLPPAQEVQADDPAALERALRELAAAGVAGLDAIYFLGGLAAQEPAAGDLEAVERAQQRGLLSLFRLAKALGALGLSSSPCQLKIITNDACSVRTGDPERPLAAGLYGLARSIAKEYPRLNVSCIDIQTRALSHPADEGLISAVIAEPGHLRGREVALRDGKRFQRTMAALPLQPPARDPYRPGGVYLVLGGAGGLGHLFSQHLAGTYRARLVWIGRRPLEADIRSRIADVEARGGEVLYLQADAGDPSSLRAAVSRAKARFGAIHGVIHSAVILGSHPIATTDEATFAAGVRAKIAGSVALHQAVADEPLDFLLYFGSIASYLNNGGASPYAAGCTFQDRYAAFQRSRVPYPVKLINWGYWGDVGAVAGNTETHDQQFNAIGVGAIAPEDGMEAARRVLAQRLPQVIAAQLTRPPQSLFGYDLSHEATVHPERFEPLLERSVPRIQPGLSAVRELLTHQPAFDALERFSEDLLLCIFQDMGAFQRAGSAESAATLRERLGVAGRFGRLYDSLLAILEGAGYLRIEGDRLFTSERVTPKKHEVERRMQQLADLPAIAPYVRLLWACYRRYPELLRGQVAATDVLFPQGSMDLMGPLYKGNATADHFNELVIKSLLVFLDARVPHLREGEKITILEVGAGTGGTTASVLEALSSHARHLEYFYTDISHAFTRYGKRQYGPRYPFVTFQPLDLEGDVVAQGFSAERFDVVLGANVVHATKNLRSTLQSIKRLLKANGWLVLNEMTRVVHFLTLSAGLLDGWWLFEDAAERMKWSPLLSSPMWKGLLEEEGFRRVAPLQHSDGTSSWSIQNVILAESDGVSRSRRTESAAPRPAPSATSAAAASEALPPAPSTPAAEPVAAFRPMSLQAVEDKIIDSLASTLQIDRSKLSSDVPFTTFGVDSIFAVEVAGVIGRELSIDLRTTALFNYPTARALAEHIAATFAPSEAAPARAPEPAAQPREQLPSSPPQPAPGAPPRPAQATSQVQAPAPERPPAPQPAGAQQRVRQLALGALAEVMAIDVRELDPSATLAECGIDAQQAVVVVSRMNQALGTSATAMDLLRCGTLADFVDHLLASSPAPRPDAETRPGTAAALPAPAPPAAIEPRSARSTDIAVVGMSCRLPGAETVADFWRNLCEGHNAIREIPPDRWSLDGFYDPDPSVAARSYSKWGGFLDNIGDFDPLFFGISPLEAELTDPQQRLFLQEAWKAFEDAGYSAEALSGQRCCVFVGCKDGDYVYKLGPSADASYRLIGNTLSILAARISYFLNLKGPSVPVDTACSSSLMAIHLACQSLISGSSDLAVAGGVALMTTPVSHIMLSKTGMLSPTGSCRTFDDSADGLVPAEGVAAVILKPLDAALRDRNHIYGVIRGSEANQDGKSNGITAPSTPSQAALEVEVYRKFGVHPETIGYVETHGTGTKLGDPIEIHALTDAFAAFTDKKGFCPVGSVKTGIGHTLAASGAASLIKVLCCLQHRTLVPSLHYDRPNRHIHFENSPFYVNTARRHWAHAGDLPRRAAISSFGMSGTNVHLIVEEAPPEADATAPTVAPYTLIPISAKAPAPLHRRVADLAAWLDAGGRDRELGDIGYTLGVGRSHFPLRLAFVARDTRDLRRQLAAWLARHPTADDVPAPAARPEPALGQTAGRLASELRDAPPLTADAYREKLEALAHAYVAKHDPEWQSLFAGQDRRLISLPTYPFNNRRFWVDEPSRYGLDHAAPAASAAPAPRPEPAPAARLAAPAEQPGHGDRRADSLLYFRSAWETAEHEAAAGQLRAPILLFDDGGAVRERLLDSDRPVIAVTPGPGFRELGGGRYELNPGDAADYGRLVAACKQRGALPREVVYLWPLARAQAQAEPTAPFFQATSLCRALADHRPAHGEAVRILYVYWQDGDRLDASHAAMSGLARSLQLDLPHLHWKTLGLEPRTADGALCDLVLAELLAPPQGAVRYQRGHRQIQRLQPWRPEGEASAPFRSKGVYLITGGAGGLGGLFAEHLARRHQARLVLCGRSPLTPAGDDLLRRLAQLGAEAVYVRADVADREDVFALLGRVEARFGALHGVLHSAGVTADASLRNKSRDQMVAVLAPKVLGTLHLDDATRHRELDFFALFSSVTAVMGNMGQTDYGYANSFMDHFAAWREAERQSGRRSGRTVSINWPLWRDGGMSVSQEMQTLLTSTLGMSALSSDAGIQAFERAVASAHPQVVVLAGDEAKIQESLGIAAPTPPAGALPGSHGAPPAARAKAPPARSALAKQVEELLLQAVSGVLKVAREELNYDAPLRDYGLESINVIALTNHLNRTYALDLKPVRFFEHETLAALGGWLCEERGEHLARRLGPSRAPEAGLPAAPAAPPEPAQAAPAQPAKEPPARSARAAERVPPEAPSARAERGMAAHEPIAIIGIGGALPKSSDLSAFWQHLVDGRSLVSELPADRWDWRAYDNGDANRKGLRWGSFYEDMDKFDPMFFGLSPREAELMDPQHRVFLETVWKAIEDAGYRPSDLARSNTGVFVGASSLDYLELMNGHRTEAYALTGTPHSILANRISFLLNLHGPSEPINTACSSALIAVHRAAETLRSGACDLAIAGGVNAILSPATALAIAKAGMLSPDGKCKTFDRSANGYVRGEGAGALLLKPLRRALADGDHVYAILRGSAENHGGRANSLTAPNPRAQADLIIAAFRAAGVDPATVGYIETHGTGTALGDPIEINGLKTAFEQIYKDHGRPPPQAPHCGLGSVKTNVGHLEAAAGIPSLFKVLLAMKHRKLPGTLHLHDLNPYIELEGSPFYIVTRTEDWKPALDADGRPLPLRAGISSFGVGGSNAHLVLEEHHDERAEEPSAAEVRRGPHLIVLSAKSEERLHAYVDALIAYLRDTAPERRPSLGHIAYTLLTGRDVMDARLACVATDTDDLVTRLSRYRAGESAVDGLFTGRSDGSSSAAAVLIEGEEGQQFVEALLRNRKWAQIARLWVAGRTGIDWSSLFDGERVRRVPLPTYPFARERYWVPDEIGKEHAGNGAPPAVNGKAHNGAAEGGARPPASAGSTLRPTLDAARSSPERPVFQKELEADAFYLRDHVIAGNIILPGVGHLELARAAGELAGGRPVRVIRDVLWAKPILLDGPRLDVQVAVSHDRQGAEYQIRHEGEGREVLYSRGRLAYEPAPRRDGEPERRDVKAIRSRCHDRKDHDTFYRRYREAGFRYGPSFRVVQEAWGNERESLGALVLPDHLREGFPQFGLHPCLLDASLQSITGMQLDAGRDAPSMSIPFAMGQLEIFGPLPPVCYAHATLGSRRGEGAREIVKYNVAVLDEDGLVLARITDFSARAFTNDQPRSPAEQAAAPLGYYQSTWTRSAL
>emb|AAY32965.1 BGC0001093, dszB, DisB protein
MSSTLRHTDTILVLLPASAAFSGLDERLVAQVSDPQRLVFVQAGERFASIDPRHYRVDPARPEDYVRLFSELERSGALPTHILHAGNCVGPSALGAGERDAFASIRERLGQELERGLYAILSLVQAKLAVNPAGPTRCVFAFTTDEAHPRPHHEAVGGLAKALTTVDHRFQLVTVQMDACDADTAARRLIEELTSPHHQNGGEVRYRGGERFVHEVQRLEPAPERGEPPAALPLRAGGVYLVTGGGGGLGMLFARHLAVKYGARLVLSGRAPLDDDKRAKLRELEALGGRAAYVPADVGDEAETRRLLSAVSAEFGELHGIFHCAGVADRTPLARATIADFERVLRPKVHGTLHLDLETRDRDLDVFVLFSSISALVGDFGAGSYSAANCFLDRFADAREQLRRSGLRRGQTLSVNWPLWQDGGMRMQEQDKAMYFQFSGMGALEAAEGIEAFEGALRAGRPQLLVVTGDRKKIDRILQVREPRSAAAPREEPQRPAAGGAAPPAASHPGSSEGRGASGGERSSSAPQGSPRAATRGPLPREQLLAQCRDYLRNLIAQATKLPVDKIHADRDLEDYGINSLMIMELNSMLDRDFDALPRTLFFEYKNVAELAAFFADEHGSRLQQILAGGTDSSPDATPPPEEQPPAPEPDAAAALAAAPAPAPRPPPAALRQDDGHIAVIGYGGRFPKADDPEAFWRILKEGIDCITEIPRERWDWRAYHDDVPGTPGKIYCKWGGFINDFDRFDPLFFRLSPRAAHSMDPQERLFLTVAWETLEHAGYTLDRLNRGSDGPPGGAGRRNRVGVFAGVMWSDYGKHGQDELHKGNPVIASADYSSIANRVSYALNLHGPSIASDTACSSSLVAIHLACESLRRGECHYAIAGGVSLSLHPAKYLQMSNLKALSAEGKCRSFGAGGAGYVPGEGAGALLLKPLRQAIADGDYIHAVIRGTAVNHDGKTNGYTVPNPNAQADVISQALRQAGVDARTISYVEAHGTGTELGDPIEVTGLSKSYRTDTKDRQFCALGSAKSNVGHLEGAAGVAGVIKVLLQMKHKQIAPSLHSRELNPSIDFASSPFKVPQELSAWERPRLARPDGAGEIPRRAGVSSFGAGGTNAHVILEEFENAPRATSGREDVLVVLSARSEERLRAYAGKLAASLQLRLAGEDAAEHLDLERIAYTLQTGREAMDSRLAIIASDPRQLIADLEAYSEGRLDDKGPRCFSGTVKPYELPELEATHQAAIDEAAASYDLRALARQWIAGYAIDWPRLYPSPPPYPLALPTYPFARDRYWIPVAAQAPAVAAAAAKGLHPFLDANVSTLEELAFEKTFARGDLVLRDHVIAGRPVLPAAVYLEIARAAGHHAGPGPVSGVQDATWARPIVATGDSVTLRVSLARERQSVIYRVTSQPEGQPVVHGSGHLTFAAPAAAPPPASLRDIIARCPRQISADDLYRSFEALGIHYGPAFRPVQALHCGEREAVAVLRMPDAAGSGDYALNPSLLDGALQAIVHIGLDNELDPSLLRLPFALGRLVIRRPLDATSCHAHAILTHESRAGEDRVLKYRIDVYDGDGALLVEIVDYSVRVVARDALGPAGARASQPAHTLWYEPRWEATPAAPGRASAAWDRLPERLLVFGRDDELTSRLVEALSRLRPTRRIVPGAAFGALDRQGYRIDPADPSHYRRLSEELDRDDPWSTRTVGVIHLWRYPAGAEGAHAGLHSLLYLVQSLTARNAAQRVRCLVAVGSTDGAADPRDEALAGFGAALSPVNPHLELITLQADATRLDAQQMAGVLLHELAASDTAHGSEIRYTDAAARWTRALRPLEDGPTRTADAPPLRTGGVYVITGGSGYLGSTFARHLAGRYGARLVLCGRSSNDERKEALVRELRGLGGEAVYVQADVSDAGAAQRVVQAAQQRFGALHGILHAAGTDEAPPLARADAASFAKVLDPKVRGTLNLDAASRQVVTLDFFALFSSIAAVMGDLGAGCYAYANAFMDRFAAARERQRAQGRRHGKTLAINWPLWAGEGMSLPEGQQELYAGIAGMRALDPALGLELFARALSAPAPQLLVVHGDPERMRRVIERRNPRPAAASSHPAEPAASAAPGDERLAQAVEDYLKGHFAAVFKMDAAQIDPQTSFDDYGIDSLVIVELHARLDKDMTPLPRTTFFELRTVRAVADHLLASRRAELRRVVGLDREATAPPAPEAGEPARRGGAEAPAHAVAPGPAASASSNEHAGAGAGRDAGSRAPARPGAALADEGIAIIGMSGRYPMAPDLDAFWANLKAGRDCVEEIPAERWDHRRYFDPEPGKEGKSYCAWGGFIEDVDKFDPLFFQISPKQVATMDPQERLFLETAWATLEHGGYGRVQEDAARIGVFAGVMWDDYGLLGLEQAALGNHVPAGSDHASIANRISFVMNLRGPSLTVSTACSSSLLAVHLAVESLRRGECAMAIAGGVNLSIHPSKYTRLCQLQMLAPDGRCRSFGAGGKGYVPGEGVGAVLLKPLSRAEADGDTIYAVIKGSAVNHGGKTHGYTVPSPKAQADVIGRALERAGVHARTISYVEAHGTGTALGDPIEVGGLEESFRRDTGDRQYCALGSVKSNIGHLESAAGIAALTKVALQLHHRQIVPSLHAEVLNPNIHFESTPFYVQRTLDAWRQPEVREGGVTEVHPRRAGISSFGAGGTNVHMVVEEYQASTPALEIAAAEPELVVLSAHTEERLRAHAERLLRFLQGSRPGGLPSPSAPGRRLPEAAQLRAELRDIVARRLDVAPRDVDEDAEICELGLGALDVRRLTEDIERRFGLRVSPEDVTERTTVAGLAGRLRHLAAPDADRDDSAARPAVRLSDLAYTLRAGRDPRQHRLALHVADLDELIEQLRRYCEEGAADGSRCFAGQASRRAGSSGSRKEAMADEARVRAAIAERDLATLGRLWVAGTDVDWEPLDARRARRRVPLPTYPFARERYWFSRSGDAFTLGQAGERRLHPLVQANTSTFHAHTYSSRLRGDAFYLADHLVHGQKLLPAAAFLEMARAAGEMASGRPVRDILDVVWTAPVVVGAEPREIEITLRPAAGAIDFAVSSAAERAVISHAQGRMRLDEGDPAEEAAPPLPLDDILSRCSRVTGGDACYRRLQQLGLHHGGSMRALHELRRGEGEAIAEIRLPELHHVDFSTFALHPALLDAALQCTLGLLDDEAARAPYLPFAVGRVTLLRPLPARLFAYATPSSAPPGTNARASHVTLADPAGRVLLEMRDFTVRLATADVAPTPAQRLYFRPGLRPQRVDRPAGARAPQGPVLLLDTDDVLWTAARARLQAPIGLVLPGPEFQASSDDRYVIDPSRPEHHRRLLDAFVARHGVPASVLYLRSLHDDREAAGDTRHLDAVLHLCRALQERRGERSVRVLYVHPTEGGAVSPRHAALAAFARSVRREDPNLLCRTVAVPLDVGPGRLADALLAECSPDADRADPAAEVHYHEGQRLVRCFEPFQPDASRPVPLREEGVYVITGGAGGLGLILSDHLARRYRAKLVLCGRSPLSAQQASRVRALEASGAEVLVLRADVSQRDQASAALHEARSRFGRIDGVVHAAGALRDGLLSKKDPADVDAVISAKVTGTLLLDELTREDHLDFFLLCSSVAAILGSAGQADYAYGNAFMDAFAALREEQRHSGRRRGATLSVNWPLWQEGTMRPDAESIAWMTRATGMVPMDTEQGLAALEDCLRAGGPQIAVLAGDPGKIQALFSGERAAPAAGGPAALPPVEPGAYAPRAVGFLKRVFSEQWQLPIHRIDAEQSLDQYGLDSIMAMSLTRRLETFFGELPKTLLFEHQTIAALAGYLARHHAEALRRVVGDSAPAVAPPPRPDAAPPGAAPAPRELSASRLPAPQPGGLDIAIVGLSGRYPMAPDLDAFWENLAAGRDCVVEIPADRWDHGRYFDPNPGAAGKSYSKWGGFLDDVDRFDPLFFNIAPREAEAMDPQERVFLEVAWHALEDAGYARSPLANRATGVFVGVMYGHYQLFGAEALALDRPVSAGSSFASIANRVSYFFDFRGPSVALDTMCSSSLTAIHLACAALQRGEIEMALAGGVNLSLHPQKYILLSRGKFMATDGRCRSFGEGGDGYVPGEGAGAVVLKRLDRAIADGDRIHGVVKASALNHGGKTSGYTVPNPSAQADVVAAALAQSGVDPRTITYVEAHGTGTSLGDPIEIAGLTRAFEASPKERPTCAIGSVKSNVGHLESAAGVAGLTKVLLQMAHEQLVPSIHADPPNPNINFAESPFRVQRELGPWRAPVDERGQRLPLRAGLSSFGAGGANAHLVLEAYVPGDEAGAAAAVTAGSERPQVLVLSARTPERLRVSAARLLDHLRTRARGTALADVAYSLQVGREAMDARLALVVDSAEQAIALLEHHLGDRAPEGGAPRAQETQGLEHIHEGSARAGHVRQLVHGRAAASFLQALLDEGDLDRIAALWVSGCDVDWARLHEGARPRRVALPAYPFARERCWFAVPAEDRRGGLPTSAEVAATARLHPLLSRNTSTFREQRFATTFTGEEILLSDHRIRGRALLPGTAYLEMARVAGELSAEGRVGRFTEVTWLQPIQVDRGPVEATLDLRPTETGCQFRVCTQDGALVHVRGQLHVEPQPPGGEPTVDLAAIKARCPEPLLRQDCYRALREQGFEYGPAFQVIEAFYDNDEEALALLSVAEPDFQGFAGGLHPMILDAALHAGMLHRREGATGDVTPVPFYLEELVVLRPLERRCYAYMQVRRLAAGEERSEVAVMDVTLVDEAGSPLVRVKGFTGRKLVDADEEPEQNAVLFFGDAWQPAPLPSRPPAGAPPASVLLIAEDTARARAFERLVRARGGHLTWVCPVGSPRAQAEPSGAPSAGSGDRGAPGLAIEPRPVDDYRGLLATLKEQGRLPGGIIRLWDAPSLDTEASSPAEGPESVEELRELFHLVVALASAVPHPKARLILAFHGDPAPLAVEATSGFCRSLGLLLPGLRSSTIHWTHREPERHAEDLWAELADPATRGIGGRNGAEIRYRGPDRLARTAAPAALAPDAAPAPLRHGGVYLIAGGAGGLGYLVAQHLAHRYRASLVLTGRSPLDAGKERQLAGLRDAGGQGLYCQADVADEAAMAAAVRLAKERFGALHGVIHAAGVLDERPVVEKTWGEFHENLRPKVAGSAVLDRITAAEPLDFFAVFSSTSAVLGDFGSCDYGSGNRFQMAYGAHRERLRQQGLRRGITAVMNWPLWREGGMGGRAEWEQTYLKTSGLDYLDTAAGLEAFERILGARQSPVTVFYGKPSRVARALGLDAPPPPAGRGAAAAPLPPAEAPAAAPEAAVRESAARAPLREVILDAITEVLNVRRGAIAPDVNIAEYGFDSVSLAQLADQLGARLGLKLASLVFFEHTTVEEIEAFLERKHGAELRARMNGARELHGRMNEARELHDRMNGARELHDRMNEARELHDRMNGARKEAPRAKEPAPADPAPPPAPRENGSRLAGAPRASAPRRPQEGASRGDIAIIGVSGRYPQAEDLRALWARLQAGESCIEEIPAERWDKDRYFDPQKGRSGKSESKWGGFLRDVDQFDPLLFNIPPARARIMDPMQRLFLESVYETLEDAGYTRAMLSKDGGKVGVYVGAIYHHYAMLAADESTRSLLLSAFGAHIANHVSHFFDLHGPCMAVDTTCASSLTAIHLACEGLLLGRTDLAIAGGVNLSLIPEKYLGLSQLQFMSGGALSRPFGDSDGMIPGEGVGAVLLKPLDRAVRDRDHIHAIIRSSAVSHGGASTGFTAPNLKAQSDMFVEAIERAGIDPRTISYVEAAANGAPLGDPIEVNALTRAFRRFTADTGFCALGTVKSNIGHLEGASGVSQLAKVLLQLRHGALAPTINAEPRNPNLHLDDTPFYLQERLDDWRRPIISGREVPRRAMINSFGAGGGYATLVVEEHRPPPRDAAPGRSPSGPPELFVLSARSRKSLRELVVRMRGFLAEATDLRLDDVAYTLQVGREALELRLAVVADTVEALLSALDGYLRDPEVPAPGVFTGQADGDASSGAAAPPAQALRTPEEAARRWVAGAAIDWEALYPLRDARRIPLPTYPFDRRRCWLDPAPSDEASPSPAAPPPEAPRPAAAPPAPPSAEARALEGYLCARLESTLGLDQGEISARASLRRLGLDSILAAKLKVTLEGELAMTIPMEVLSGDKSVAELGDYLSRRGARAPESRAKARSGAAGADLSTSLKALSGAVLREQFLAFGHDLAGVPGEELTRLYAILQEE
>emb|AAY32966.1 BGC0001093, dszC, DszC
MMTMESAMTIQEFANLSAEEKVQVLLRLRDRRASWQAAPEGPAASAQPSLRPVITARPGDRFLPFPLTPIQESFLVAKQVDRAGDHVGCHIYLEIDEARLDVARLERAFHRLVVHHDMLRTVVRADGTQQVQEPGQPRSFPVDDLRGRPGAALDAHLESVRASMSHRVYAPGAWPLHEIRITRCSDERSVIHVSIDEWILDAAGLNLLLTQWYRLYSDPDATLPVCDLSFRDYVLASREFERSPAYQGDLAYWCEKLAQMPGGPALPRAEQPGRPAGRACYPRRRVHGRLAEAPWRALKDKARELDVSPTALLLTLFAEALASHSAPGPFSLTLTYFNRPPIHPHIERLLGPLISTHRFLVEGATDLTLQEEVQRSQRQLWRDMDHDRADSILALRALRARRAAPPASTVVFTSVLHNVSREARQQGRSFLDQITYSVTQTPQVYLDHQVYEKDGGLHFTWDVVDAVFAPGCVDALFDTYSRLLGALAAEPSRWTSPGWREELLGPRPPRGGGPDRTSAAPAGEGLEIIARPEERHQRFPLSDLQQAYFVGRTGFAANGGVSCQMYQEIELRDPDIVRLDRAWQRVIDAHEMLRAVIHADGTQSIRAEVPRYVIEVSDLRAASPEARAEALARTRETMVARVFPLDQWPFFELRLSLTEPSRAVLHLSMDLLLADATSIHLVLKQLFALYERPDGPCAAPRLSFRDYQLALKDHERAAGHAVGVAYWRRRLADLPGGPELGMRLPDGRGGRLRRRQFDGVLERWSRLQEGAAALGVSAEAVLLGVYFEVLDGRSSRRPFTVVVARWDRPPVHPEIGAVVGDFTAVSWIVSPPGETFAERVRHLERTLSEDREHRLVSGSRVLQQMAIKSRNRQFLTFPVVFTGLGPSLKGDLPDTVSLGYRITQTPQVYLDNISMEADDALRLHWDSVEGVFPEGLIESMFGAYCRILDRLARDHAAWHEGRLDAPRAPEGPAPLPAPEGRDRAPGAARHRTTLHRLIEERASLCPDHVALIAEREQLTYRELNRRANQAARRLRRLGVGPDVLVGVLADRSIEMVVALLAILKAGGAYVPIDPTYPRERIDFIAEDAGLSVLLLAEERRRLPSFRGTQLCLSTERHLLDGEAEHDLGPTAGPDHLAYVIYTSGSTGKPKGCMIPHDAICNRLLWMQDEYRLAPDDRVLQKTPYTFDVSVWEFFLPLIAGATLVMARPEGHKDVAYLVRVMEEQRITTCHFVPSMLNFFLKEPALPTHLRQVFTSGEALSYDVMDTFLRRSPARLHNLYGPTEAAVDVTYWPCERRPDRKVPIGRAISNVEIHILDSALRPVPAGAEGDLYIGGVCLARGYLNRPELSRERFVPSPFDPGARLYNTGDRARTLDDGNIEYLGRLDAQVKLRGFRIELGEIEAALSAHEAVQDAVVAVQDAHTEDPKLVAYLVTGGRPFPAPGALKAYLKERLPDYMVPNRFAPIAQIPVTAHGKLDRKALPWPVPAPSAQPEPPPAGAAAAPPGAAQARRPAGVSREAAEEELQRILGKALHLTRLDPGADLFELGATSLTIVQASQHIEERFGVGLPVEVVLAEPTLDAIARHVAERTAAGAPEPPAPGPALDAPPAAPEPPAAAAPGPIDFFSREDRERFKQQQLHLRHGVEGLPTVDLADAPAAPRLYRDRGSRRDYRPEPVSFDDLSRLLAVLRRYPSGQQTQLCYPSAGGTYAVQTYLHVKEGAVERLPAGIYYYHPDRNQLVLINDRPAIRRVHHFYYNREHFDRAGFGLFFIAQTDAIQPIYGDQSLTFAAIEAGAMIQALMSHQAEADLGLCAMGGLDFDAIRADFKLGSGHRYIVCMLGGRVDREGGGRQGRARLLESAGADGSYGAAAAEAAAPRREREAPAGAREIAVIGLAGRYPGADTPRQLWRALRSGQSAVTRPPAGRFGASAPQGDEPRGGGASPGWGGYLERLDRFDSLFFGISPAEAKLMDPQERLFIEVAWECLEDAGYTPEELRRAAPRVGVFVGAMWSDYQSVGLEAWQRDRRAKAVAFHSSIANRISYLFDLHGPSVAIDTSCSSGLTALHLASRSLRLGECDVALVGGVNLLGHPFHPDLLEGLNLTSRDDKTRAFGAGGSGWVPGEGVGAVLLRRLPEAEERGEHIRCVLKGTALAHAGKAPRYGMPSTRAQAGSIRDALADGGVAASEIDYVECAATGSGIADASEVDALKQAFEGRSPDGPPCLLGSVKPNIGHLESASALSQLTKVILQLEHGEIAPTLHTEPRNPLIQLDGTPFRINRALSPWPRAAGADAPPRRALINAFGATGSSAHAVVEEYRPRRRASTPAAAVPGLFVFVLSADTAEQLEACARALAEHLRERSTARPRDVAPPAAAADVAYTLQVGRRAMDERLAILAGDLDELEARLRGFLGGRGEDDGEHLFRGRASSPRDRAPLSPEAPLPALARAWVNGASIAWHDLYTDGSRRRVPLPTYPFARPSHWLGRPAGDAAAPAVARGETAEEAPSRGETAEEAPSRGETAEEAPSRETAEEAPAALAPATADPALRKATLGLLSSCFAEVAEIPRRSLDPEVPLDRYGLNSMLIAQLSARLEALLGELPKTLLFEHHTLAALTDWLVAHRGDALLRRLDLPRRAAGPAASPGALPAAPAARRGPARERSAAASPALAPAAPLESVDIAIVGLSGRYPGADTIDAFWSNLRQGRDSVTEVPADRWDAAAIFDPEGGPGKTRQRWGGFLDRVDRFDALLFNISPREAAGMDPQERLFLEIAWCAFEDAVYTRERLAEEQARAGVGAGVFVGSMYQQYSMLARTPDAGASSSFWSIANRVSYFFDLRGPSLAVDTACASSLTALHLACESLRRGECCLALAGGVNLHLHPHKYVALDRLGLLGSGAASKSLGDGDGYVPGEAVGAVVLKPLDRAVADNDRIYGVIKGSFANHAGKTAGYGVPSPAAQADLIAAALRRTGIDPETIGYIEVAANGSSLGDAIELAGLTQAFRRFTARKHFCAVGSVKSNIGHPEAASGIAQLTKVLGQLHHRTLVPTLHAEPHNPNIDLRDSPFYVQRELGPWTAPTLAGEGGTAELPRRAAISSFGAGGANTHLLVEEYSPRPDDRGDEGAVPGAVIVPLSARTAGQLRAYAATLADDLERRSRPRGHGERALADRDLTAVAYTLQVGREAMNERSAIVTASLGDLITKLRQLAAGQTDVDDLHVGSAAASLSALMLDGREGQAFLSILVEDGRHDKLARLWVSGARIDWRTLYGGSTPRPLSLPHYPFAGDRHWLDDEALPHGAAWSATAAPPAQTAAWSATAAPPARAADPGGAAPPEGPGGAPPGGAARQRIAQELTAMVCDVLKMQARDVDGDEALRNYGMDSRLSAAFMRSVQQRYGSSVPLSAAHTHPTLNQLTAHIHGLLSSNGAARHPSAAPLAATSPSIATAPAASAAPAASAAPAASAAPAASAAPAASAAPAASAASAVPAALHEAPAPDPRAGDARPGADSIAPQPEPGPNPDELVVINPRGSRGSSFWVHGAPGLAQPLYPLSAALGTDYPFFAFQARGVDGLAMPFTSIEEIAAHYVACLRQRSPRGPYVVGGLSSGGIIAFEMARQLLSQGERVSRLVMLDTYPAVAGLAQETPGDIDPILPLLLMANSFISFDRDGDTAIKPDDLAGLPPPMQLPRAVQLIKERSRTALSRDQIYRMLNGNIAVYKHLDLACRKYQPGVLDAVDVLFFKAEKGFFGGANPLGLPILDVFSSYDYVTPWRQWIRGGLQVVELPCAHVDLLEPPALHQVVAHVREALS
>emb|AAY32967.1 BGC0001093, ---, Putative uncharacterized protein
MTSMARHLDIHEELPQTAPLPPRAIQWRKAFRLAKELTEKPFTAELSYELILSLDGGATERMFQDFLAEPGARALIQKRPDLAATLSDLDLLGSMPEGSLGRTYKEMTERDGYAVNGIIHVMKAVPTFQEVAPDPLRQWFSFRGAVLHDVAHALTGYGRDLAGEVALGLYLAAVYPPYRSGVVYSFITALASVTAPQDQKLRNLSYLRDVWIRGRRSRIPLSAPWEDLLPLQVEEVCRMYQVPLVRETHAEGILRDAFEKGPWIPSFKAQSWA
>emb|AAY32968.1 BGC0001093, dszD, DisD protein
MKAYMFPGQGSQAKGMGRALFDAFPALTARADGVLGYSIRALCQDDPDQRLSQTQFTQPALYVVNALSYLKRREEEAPPDFLAGHSLGEFSALFAAGVFDFETGLALVKKRGELMGDARGGGMAAVIGLDEERVRELLDQNGATAVDIANLNSPSQVVISGAKDEIARLQVPFEAAGAKKYTVLRVSAAFHSRFMRPAMVEFGRFLEGYDFAPPKIPVISNVTARPCKADGIRAALSEQIASPVRWCESIRYLMGRGVEEFVECGHGIVLTGLYAQIRRDAQPLVVDEGAAGLDRRGPPAEGRSPAAFGSSRLAAPAQNGAAAPAQNGAAAPAPAAHAAAAHAPAQNGAAAPAQNGAAAPAPAARAAAAHAAAPNGAASPEPAAPAPRGARRISLEVLGSAAFREDYRLRYAYVAGSLVDGISSKEMIVRMGKAGLIGYLGTKGVALDAVEASILHIQRELRGGESYGVSLWCDMDDSHLEWQSVALYLKHDIRYVEAVAYMQITPALVCYRLKGAHRDHRGRAATPRRVLARVSNLEVARAFMSPAADHVLDQLVKDGRLTREEGALGRELPISDDLCAHADSGGPTDMGTAAVLMPAMARLRDDMMTRYGYEKRIRVGMAGGLGAPEAVASAFMLGADFIVTNSVNQCSPEASTSDRVKDMLQAASVHDTAYAPAGDLFEMGARVQVLKRGVLFPARANRLYELYRHYPSLDALDARTRDQLEKHYFRRDLDDVWRDALSRRPGTRPADAARTERDPKHRMSLVFRWYFAHCSELARRGDEENRVNYQVHCGPAMGAFNQWAKGTDLEDWRNRHVDVIAERLMRASADLLDHRMRALSR
>emb|AAY32969.1 BGC0001093, ---, Putative uncharacterized protein
MNVTHVMRELAALGNEKMREVNARAGDAHGVNLTQLRALAKQLKSDHALAGELWRTGDPDARLLATLVFKPKAFSADELDAMVREIGYPKLLDWFIVNVVKASRHAEELRVRWKDSASELVGRAGWSLTTDRVVKSPAGLDLPALLDQIEAEMKTAPGPKQWSMNHCLAEIGIRNPGLRARAIAIGERLEVLKDYPASPGCTPPFAPVWIAEMVRRQKAEKTRGG
>emb|AAY32970.1 BGC0001093, ---, Probable solute-binding lipoprotein
MIKMVNGAALLAVLAAGSLTLAACGRSDDGASGGKELRVWHYEAPESAMGVAWSEAIKEFEATHPGVKVKLEEKGFEQIQKTAPMIMNSKSAPDVMEYNKGNATAGLLSRQGLLQDLTPEATKRGWDKLISPGVQVVARYDEKGIMGGDTWYGVPNYAEYVQVYYNKDLFKKYDVKVPTTFDELTRAMDAFVAKGVTPLANAGAEYMAQQYVYQLALDKADQPWVSAFQRYTGKTDFTDPAWTYGATTFADWVTKGYIAKSSVSTKAEDAGVAFMSGKIPMMFSGSWWFGRVAKEAKFDWDTFVWPGAKMTLGSGGNLWVVPAGSKNKQLAYDFIDITLKKKIQNILGNAGGVPVAADSSAITEPRARKLIDGFNTLAQSSGLAYYPDWPVAGFYDQWVSQTQKLMNGDPPRSVLSGIQKTYDSALPK
>emb|AAY32971.1 BGC0001093, ---, ABC permease subunit
MTTRSSTGRDRLAYLPYLIPGLLLFTGVIGAPFLMNIGTSFTDWAGVGTPKWVGLDNYRELATDGEFWASFRNNVLVIVGMAIVPTMIGLVLASALTDLIDRHFGPRAASVLRACIYLPQVLPIVIAGIVWSWLLAPENGAVNDLLGAIGLGSLAHDWLGDPATALWSVMGVMVWIQIGFPLVIFMSGLQRVDPSLYEAAEIDGASWAQRFWHVTIPQIRPELFVVLLWTTIAALKAFPHIFVLTRGGPGGATNVPSYYSYVNFFEKTDVGYGSAIATVMTLIILALTVAFLRLQGREPGEER
>emb|AAY32972.1 BGC0001093, ---, ABC permease subunit
MLIPFAVVVFNALKTPEEYTANGPLAPPEGIHLEGIKDFWERVGFGHVLFNSLLISGSVAVLAVLLSVLNAYALGIGRIKGRTWVLVLLLMANTLPQESLVYPLYYLANELGLYDTRISVILVFTVIQSAFGTYLLSSVMSAFPRPLLDAAQIDGASRWQILWRVVVPVVRPTLAVMLVFFFIWTWNEFLIPLVFLISNDNQTVSVALGVLQGQRLMDATMSSAAALLGLLPTVVFFLIFQRTLSRGLTAGAIKE
>emb|AAY32973.1 BGC0001093, ---, Glycosyl hydrolase
MKFTDGYWMMRKGVHAVYPAEVLDVDAGPASFVVHAPVQRIRHRGDLLKGPVVTVSCASPMPDVIAVTITHFAGERPRGPAFALATDPTGEVTVDEDAATLTSGALSVRVGRGEGWRLDFVAGGRRLTGSAQKAMAIIDTDDGRHYVREQLDLGVDHFVYGLGERFGPLVKNGQAVDIWNADGGTSSEQAYKNVPFFLTNAGYGVFVDHPGRVSFEVASEAMARAQFSVEGQSMRYFLIYGPTPREILRKYTALTGRPARVPVWSYGLWLSTSFTTEYDEATVTSFIDGMAERGLPLSVFHFDCFWMRELQWCDFEWDPRVFPDPPGMLRRLRGRGLRVCVWINPYIGQRSPLFEEGRARGYLLRRPNGDVWQWDLWQPGLAVVDFTNPEARAWYAAKLDALLDMGVDCFKTDFGERIPTDVVYHDGSDPERAHNYYAYLYNKTVFELLRERRGEGEAVVFARSATAGGQQFPVHWGGDCESTFEGMGESLRGGLSLGMSGFGFWSHDIGGFEGTPDPALFKRWIAFGLLSSHSRLHGSRSYRVPWLFDDEAVEVLRRFSRLKMRLMPYLAGAARQAYVEGLPMMRAMVVEFPDDPACTHLERQYMLGGDLLVAPVFSADGELSYYVPRGVWTRYLTGERVEGGRWVRERHGFDSAPLLVRPGAVIPEGAVEDRPDYDHAAGVTLRVYEPADGARVMTVIPGAGGDAVTTFTTSRDGPVVRVEAAGAPGAWNVLLVNRRVVAVEGGESAEHPRGALVRAAGGELVITLEGEGSTAASVPRGDDR
>emb|AAY32974.1 BGC0001093, ---, Glycosyl hydrolase
MRVGALNSDVAARSGVCATERRPRGXSSSPAGDRSRRKLLVCLLLSTRERASRYRMTSRAVRSCSTAERNGFYPGLMSTWSRFRRIAASAPLVLALALHPSGSSASDMLPFQDPGLSIELRVRDLLGRLTLDEKLSLLHQFQPAIPRLGIPDFKAGTEALHGVAWSTDRDNGGAVVTATGTVFPQAIGLATTWNPDLVRQVGEAVGDEVRGYHALAPRIWGLQVWAPVVNLLRDPRWGRNEEGYSEDPLLSGVIAAAYGRGLEGDDPLYLKTAPVIKHYLANNNEIHRDTTSSNLRPRVKHEYDELAFKMPIAADAVTGVMTSYNLVNGRPATVNPDVGDVVRSWTEKTLYNVSDAWAPYNLTGSQRYFATNEEAFAATLLAGVDSFTVDNNDSAPTIEILRSALAQGLLTEEDIDASVEHVLSVRLRLGDFDPDGGPYAGIGPEVIDSPAHRQLARRAAGEAMVLLENRRRLLPLDPSATRRIAVVGPLSDTLYTDWYSGALPYRVTPLDGIRERLSGATVLSSEGVDRIVLRDVASGRYVTAGADEDGDVLRVSAVSAGPTEEFDVFDWGQGIVTLRSAANGKVVDRFNFGPNFANRAAQPYDWFVQQQLVLEPQSDGTHVIRYAGYEKAFDWAGPEVYLTIAEDGALALTATDAADAARFEVDVVRSGVDEAVRVATGADAAVVVVGSMPFINGREDHDRTTMALAEGQSALVRAVLAANPRTILVVETSYPMTMPWEKLHVPAILWTTHAGQETGHAISDVLFGDHNPAGRLTQTWYRSADDLPDILEYDIIKARRTYLYFDGEPLYPFGYGLSYSTFGYDNLQLSARSVQAGDPISVRVDVTNTSPRAGDEVVQLYSRQPSSRDPQPAKQLRAFRRIHLDPGERRTVELDFAASDLAHWDVTRSRWVLEATGVELMVGSSSADIRRRTTVRVRGERIPARDLARETRALDFDDYAGIELVDESMEWGDAVGATAGGWLRFSDVELGGGASHFSGGFARAEAGDALVEIRLDDPVRGKVVGTAVVPSTGDVYAYATVTAELDGARGRHDVYLVFRGAARLSTFAID
>emb|AAY32975.1 BGC0001093, ---, Putative serine-threonine protein kinase
MSDEGARRPDGSSVPSTMESSASVAPSRLGPGDVVGQRWQLDELLKKGGMGRVFRATDIRLLEPVALKLMDPAIVGTERARARFLREAQTAAKLRGPNVVQVLDFNVDAATQVPYIAMELLRGEDLAERIARGPLSYDETVAILAGVCSAIGRAHRMDIFHRDLKPANVFLVEDDDGPLCKVLDFGIVKLADVGLGHQGTPQTDAGSTLGTVSYMSPEQIADARRVDHRADLWALGVIAYECMTGRRPFRGDSLFELVHEICYGVPVVPSRLADVPGGFDGWFARATHRDRERRFASARELLDALRALAGRSPQPDVRMSSVPPPPDPSHAQSWASDANQIDINALKDLTFKNAVVREFLDSANKHFVSGSKGLGKTLLLTYKRSVLGEIYLASNGRERRQSAVQFIPEGRPYLDLMGDLGSVDQHLIDLMSGLYECKRLWSFSFRLSIVSYQSALAGAGDARDLAALPRGLRGLLDGRPVEPTMVVKELLSMTVGKINQVIDAMEGPLERRLRSLHSGVFIFVDKLDQALRRLPRAAWIHMQAGMIEAAWDLMNANRHVKVFATIREEAFSAYESDIKTNLFGATSTLRYAKHELFELLEKLTYYYERLPLREFIHLDVVSAGRSARGEATFDFLYRHTLGRPRDLVILASEISRNRRALDERTFTRIVQDTSAGLLVANVFDEMRVFLEVLCHRDKRARFLGLLPSDVLTHEDLVDVWCGFHGVDRAYFDAHGRDADDVYHPFRELFECGLLGVIGGDPAAERKVQRFRQPHDAVVGSRHALPRSPYYLLHPSLRALIEPLPGGGRFRAMRHVVIGHGEPWPRHWDLVVDVQRELFKRPDADEEIGEAVFSLLDHLAADVADGEGEGAARRAIAASPTLARLGAHLDRIRWDDLHLALLELFPAARREEAEPTDRVEVAMLLIDIVRSTHMISKIGDTRFVGHLQRLRRVLLGSTNPRLLKGIGDGYLAVYPTMTRALDAARVLRDAVDDPAELRLVLHWGAVRMSDHDVIGREVHRLFRIEAVTEEDRAAESSAGITLAQPGRVRLSRPALAALPDAERAGFRRAGAFRLEGFDEPEPIWVEIGAGR
>emb|AAY32976.1 BGC0001093, ---, Putative uncharacterized protein
MQTDIVTATQRRTPDLFAYRAPFVIDKLLMNKTVATREEAEALFRELVRYLWLVEIDRSRAYPMFSLRVDEAWHQFALFTLEYAEFCRRFFGRFLHHAPSNAPAAGARREATWDELVAAYSALYGEPPPAVWSDAASVCGPRRVIRDREASVRLRDGKAELVDGEAVLVRVDLRGEAALRFIARHGIFYVRELPGLDLDDRIALCRALVASRTLRVAP
