# Supplementary material for: Assessing in silico the recruitment and functional spectrum of bacterial enzymes from secondary metabolism
Source: BMC Evol Biol. 2017 Jan 26;17:36. doi: 10.1186/s12862-017-0886-2 (PMC5270213; doi:10.1186/s12862-017-0886-2)
Supplement: Additional file 5: — 1005 multiple Fasta files (one per BGC that comprises enzymes) containing the sequences of the data set enzymes SM*. The BGC are named according to MIBiG nomenclature. (ZIP 6333 kb) [file 12862_2017_886_MOESM5_ESM.zip › BGC1094.fa]

>emb|ABI91455.1 BGC0001094, Bamb_5910, Transcriptional regulator, LuxR family
MANWMEQILYEIEATHSEHEAFGKIASAVKEIGFEYSAYCLQTPWPLSRRKVLVFSNFPEPWQRRYHDARYIDVDPLLRRGRQSYAPVIWSDAVFEGTPQLWEEAQAHGLRYGYSLAAVSNCGVSGMMSMARSHTPLTVRELQQQELKMRWLVNAAHLAITRAVLPKLSPEGDIELTDREVEVLKWVADGKTAAEISMIMLISVYTVNFHVKNAVTKLNTSNATAAVARAAMLGLLI
>emb|ABI91456.1 BGC0001094, Bamb_5911, LuxR family transcriptional regulator
MDRKRELKQQYKDTPRLMGVYRVVNKTTGRSLVEVGRDVNARLNRHLTELRFGKHPNRQLQADWNLLGAEAFDFELIEALKPLDKPDYDPEEDLELLLAMTLERSEFDKERLYNR
>emb|ABI91457.1 BGC0001094, Bamb_5912, Xylose isomerase domain protein TIM barrel
MDFFQPVPLALAHLTALDLPPPELVTAAAAAGYAAVGLRLYPAFAGSRFYSLPAGSAAIAEVRHRLDATGLTVNDIEFIGIGADFDAAALDPLLETAAELGARCLSVCGDDPERARLSANFARLCERAAPFGLRVELEFMAWRAVARFGDAAEVVTAARQPNGGMLIDALHVWRTGGSERDLGSVPAAMIRTAQLCDAPAAPPPTSEALLEEARAGRLAPGRGGLPVAALLAALPDDTALSLEVPGGGQVPLERHVREVFEATRNLIASLATVRS
>emb|ABI91458.1 BGC0001094, Bamb_5913, Shikimate dehydrogenase, EC:1.1.1.25
MTPASFVTPLAPPELPAHDPADTAPLRLGLIGAGIAQSRSPALHEGEAAARGLPCRYALLDLDRLGIGVDGLDGLLRRLEDEGWVGVNITLPCKQAVIPLLDEVAPEAAAIGAVNTVRFAAGRRIGYNTDAHGFGQGFRSGLPGARRERVVQFGAGGAGAATAFALLELGATRLTLVDEVPARAAALAAQLGRHFPACRIDAPEHAEAALGTADGVVNATPVGTARHPGSAVPLDALHAGLWVADVIYAPAETLLLRSARALGCQTLDGTHMLVVQAARAFELFTGCRADVARMLERFRAASAP
>emb|ABI91459.1 BGC0001094, Bamb_5914, Alcohol dehydrogenase, zinc-binding domain protein
MKAILSTVAGGPETLALHEVPEPMPGAGQVRVRIAACALNYPDLLVIQDRYQDRPERPFAPGSEVAGVVDAVGDGVAGIRVGDRVFGATGNRGGLAEKITLPADGCFALPAAMSFDDASALLLTYATMMHALKDAARLAAGETLLVLGAAGGIGVASVELGKAMGARVVAVASSREKVDLALSRGADAGVVCPAGPLDLEAAKAFKDALRAACGPRGADVVCDPVGGDYAEAALRSLAFQGRYLVIGFTAGIPRIPLNLVLLKAARMIGVLWGAFASGEAQANRRNVEELVAFYERGLIRPFISARFPLAQAPEALAVLAERRALGKVVVRCDEALV
>emb|ABI91460.1 BGC0001094, Bamb_5915, Condensation domain protein
MTIPALLSELQARGITLSLADGELSFRAPKGALTPADRATLSARREAIVAYLAAKAARRTDPVTITPSAELRPSLLQELWWHWYGLPPRQLNQERLPLVKLFPGVTAGRVAEALRAIVARHHTLRSSFHEEDGRLTVTLNEAAALPIEFVEADGTLPREELEPALKAQAAEYAARQLPLDGQWLLRARVVSLAPDQSLLLCVFHHIIVDAASLLLILAELDARLADPPRALPAAAQFLDYAAWERAWMADPARQPLIDYWARRFRALPELVGPLTGRSLAWQPGSKVDHRFVIPAAQLRRMQAAATRLQTSLFSALLSAFGVALARWSGSERVPVRCVGDLRTSPELANLVGYLVCSDVIEIHAPAKADFVSILKASEIESHSAMMLRVPTLMRHPLHRGGSGIEDPRGIAATINMFSVRIPGAGAPLDERADPPWPPQLTRSAGEPWPIPLPSIYLRLIDYGHALEGSLELNDTLLTAAEQAALIEALFDALDRFLLQAAPAAAPLTTEVL
>emb|ABI91461.1 BGC0001094, Bamb_5916, L-carnitine dehydratase/bile acid-inducible protein F
MSSQAQLQPLKGIRVVDYTHFLAGPYVSRCLAALGADVIKVERPAGGDAGRAHPYFIQGESGYFLQQNMGKKGLCVDVKDPRGLALMKRLIGEADVLVENYRPGALAKLGLGYEACAETNPGLVYCSVSAYGQTGPRSQQAGFGLIAEAMSGAMDLIGNPDETPPLFRMPVADMYAGSHGVAAVCAALLGRAASGRGQHIDLALYDCMVSMHDYAVQCHTLSGGEERMTRSGHYLPQSTVYGVFATQDGSVVIAAQVDDAWRRLARLIGGADLAEDPRFLDAASRNAHGREAVELVQAWSRARSAEDCLAALEAAGVPAAPVQRIDQVLGDPHVAARGMLIEQQHPVLGTIRLPNVPFRFSGFEPPEMRVAPMLGQHNREIAAELGYAEHEIDRMEGDGVLFAPARVPEAASL
>emb|ABI91462.1 BGC0001094, Bamb_5917, Phosphopantetheine-binding protein
MVSAPRQAVLPASPTVSNQADDAMTLATLQAAETADIIVLSAPGVDALRGAVWQLLGQLRALASDAAAEPFTLADLAYTLKSRPEAGGCRVAFVTRQLDDLAAGLEHYLRAHAQAEASVPRSVTPGRHGELVTILRGDLAADSGTARLLTGAAAATMARALWAARDLENLALIWVRGGQLDWDALREGPPPRRLAWPDQAPLEAGARPAPEAFEGAAAGVSAAGIEPDLTAIWQALFALPAVGRHQDFFALGGDSQLGLRMLAQLRERHGVDLPLRCLYEAPTVARLAETIVRLAAPAPSGDQDDASEYEEGVIR
>emb|ABI91463.1 BGC0001094, Bamb_5918, NADH:flavin oxidoreductase/NADH oxidase
MSLFSPYQLGNVSLRNRIAISPICVYSASEGVPDDWHLVHLGSRAIGGAGLVFTEATAVSPEGRITFGCTGMWNDTQRDAWARITGFVRARGAAVGIQLAHAGRKASMDLPWLGGKPLPAGTLGWQPLGPSPLAFDAGYSVPTEIDAAGIDKVIADYAAAARRAREAGFDVIEIHAAHGYLFHEFLSPLSNRRGDRYGGALENRARLLRQVVAAVREQWPRRRPLVVRLSATDWMPGGWDIEECVALCRWLREDGVDLIDTSSGGNVASAKIPVGQGYQVPFAARIRREAGIATGAVGMITSGRRGAEIIERGDADLVLVAREALRDPYFPRRAAAELGVPIAVPEQYLRAW
>emb|ABI91464.1 BGC0001094, Bamb_5919, Beta-ketoacyl synthase
MQDIQQLLAKSLTEIKRLKAANQALEQARREPIAIVGAACRYPGGIGSLDQLWTALEAGRDGIRTMVGERWPMQRFLTDDPHRPGGIYSDAMGLLEAIDGFDAAHFGLRHDEAIHIDPQHRLLMEVAWEAFEDAGYAVDAFSGSRTGVYVGIMNDDYGQLQGPLEAASLYIGSGIAKSCAAGRLAYTFGLEGPTLALDTACSSSLVGVHLAVQALRRGECDAALAGGVNLILSPQGTVVACRSQMLSPSGRCRTFDASADGYVRAEGCGLVLLKRLSDAERDGDRILALVRGSAVNHDGRTQGLTAPSGQAQRRVIAAALADAGVAAAEVGFVECHGTGTALGDPIELRALEASYVLEAGERAPLVVGALKSNLGHMESAAGIGGLHKAIQVVRHRRVPRNLHFETLNPQIRVDLERLRIAAEAVAMPERERALAGVSSFGFSGTNAHVIVEAYAPRDDRVGVDGSAHEDAANAEAAPLQLFRLAAHSGAALADYARRYLDWLDDAHARQARLDPAALCYTAAVGRGEAGCRIALSFETLDDLRACLREYLDVAGGDPSEPVPKSCAAEWVIGGAADVDWRVAGALHAQPGFYRERVQQAWARLASRVPDGAAAFARLCAGGDAGLPADATLPHTVHRWALAQLLVHLGLQPARVSGHGAGEYVAAAVAGLVDWDTALGLAAGEALPAGFKAGRARCEFTSRFGTGELPESWQRDGGPAAADAAPLGDEAWPEHAQGIVVELGAGLALRLGDAADERLFRWTHGRTNRDPARPLEAFLAQAYMAGLPVRWAPLFEAQAPRRQSQPGYPFQRERVWTDWGYSFDATLPSTVGRAGGGVAPRLPALATGLAAEPLDHPVLRSLFACPSGARNFSGELSLTALPYLAAHRILGEIVLPASAQFDLIATAGRACWPGQPLLIDELQLPNRCVLGDEPLEVYCHLRPADGRVELHGRPRGAPGWTLHARARIAPDEAHAANAPATVDPAAWRAACAEPVPVRRHYHAIAQVGLEYEADFQGIFELSRGTGCALAKIALPPGVDQSLDGYSTHPILLDACLQAISAASPPDAGGELLIPAAMRGIHLFRPLPELIWCRVEVLADDGGRGTQHAKLTIVDMQGEPVMRIDRFETTRYTGAVAPAAENWTHWLYDRHWVPAAPCAASSSSAERAARHWLLLSDGGTACAALATVLAARGDRVSVLGREAAPADADGFGALIDGAAADGGLDGVIHGWSLDGFDPEAHGPGHEAVSDEALARCAQGPLWLCQAALAPGRRELALHFLTRGSQPAGGSRVRAPLAALAWGLVGSFVNEQRRPARLVDLDPDSRDGRADAALLVQALHADGEETQYAVRGARLLVARLRRAAPLAAPAPVIDPEASYLITGGYGQLGIETATALARQGARHLVLVGRDPSRAEGDPALAGLREMGVRLTPLAADVGERASFLPRLAECLRTLPPLKGVVHSAGSLDDGVLDDQDWGRYLAVFAAKVAGTLNLHHALRKHALDFFVLYSSAAALLGNPGQTNYAAANAFLDSFAAYRRGLGLAGLAIGWAGWAGGGMAAGRGEARAEATIGLIPPEQGAEVIARQFAHRDGDFALIPMRLAALAGQDRMPWLRALLAELVEAEAGATGASGAPRVERRAGGTAGAALLAGLASLDAAARAARLKRHLEAAIRKLLNRADTLDDRASMFDLGLDSLLSIDLRMQLEKDLACSLSTTVLHDHPTIEALAGFLAERVGAPPAGTVRAGAAGGAGAGTGAPAGATGAAAAHAVSSASPVPAGAASAAASAASAAAAAGAPSRATFAAEPRRAGGAALPPGAGPDDIAIIGVSGRYPGAADLGAFWDNLRDGHDAITPIPPERWNHDAYFDRQRNVPGKSYSAWGGFIEDVDAFDPAFFSISPRMSAYLDPKERLFLETVWNLLEEAGETRERMQQAYGAQVGVFVGAMYQLYGACAADEGERVATALSSYNAIAHRTSYFFNLRGPSIALDTMCSSSLTAVHYACRSLLDGDCALAIAGGVNLSLHPRKYVGLSQAQIVGSHADSRSFSDGDGYLPAEGVGAVLLKPLARALADDDRILAVIKASSVNHGGRATGYYAPNANAQVDLMEASFRKAGVSPESIDYIEAAANGTSLGDAVELRALARVFDGTARDGRRVPIGTVKSNIGHPEAASGIAQLTKVILQMQHETLVPSIKTEPVNPNLDLAHTPFRLLSRQAAWPSDPARPRRATVSSFGASGANAHLIVEAFETVEAEPAPAVAQAAPPAEIVVLSARTPAQLREVARRLLAWLATRQAAGRAESAVPLAERGRACSLANLAHTLQIGREAMDCRLALLADSLDTLGDGLRRFLGESAGAAEPAIYHGNVQDQLEMRNLLAGAAGDAMAQTLVAERNLEGLMLHWVQGGNVPWAALREGRPARRLVLPTYPFERERYWLSGASDAAGRGAGEPQVPAEPAEAASEPSVVDGRA
>emb|ABI91465.1 BGC0001094, Bamb_5920, Beta-ketoacyl synthase
MNDYKALLKSSIRKIQEQDRRIRELESGVDEPVAIIGMSCRFPGAPDAEAFWRAIEAGADTVTTMTGQRWEMEAWHTDAASAEAAEAGRIYTRRFGLLEDIDGFEPGAFGISEEEAPYIDPQHRLLLEQAWFCLEHAGLDAKTVKGSDIGVFVGQMNNDYARLIRRAEDLNPYVGAGSAPSAAAGRLSYVFGLKGPSITIDTACSSSLVAVHLASQSLRLGECGMALAGGVNLLLSPETAVGACVARMLSARGRCNTFGGEADGYVRAEGCGLVLLKTLSRARADGDTVLAVIRGSAVNQDGRSHGLSAPNGPAQVQVMRDALARARLDPAEVGYLETHGTGTPLGDPVEVQAIDTVYGRAEGRRSPLALGAVKANMGHGESAAGIAGLIKLVQLLRHDSLPPVAHLDALNPHFDGLSDQLLFPKGAAAAWPQGRPSVAALSSFGYTGTNAHLLLSPGDALDADAEAARPAHRFERRRYWLPDHMTARAGALPALFEPVRHPFFATSMNEPDGGSLLAGELSLARQPFLRDHVVAGEVVLPASCFVDMVVHACAAALGAPARIEQMSLLQPCVLGETPLGLYCRVGPRGGDTLAVDILTRRAGREDWQHHVRASVRAVPAAAARQHDLAADRAACPEPVSPEALRREAREAGVAYGPAFRAIEGLWRGPGVALGRIVRPAALGAGWNGPGLHPVMLDACFQVIGAAAAGEGGADGPRGLFVPAALHGVRDGVQDGGPRAATLWCVARIDGPGAPWADDASLHDYLRGRDNFSVQLRVCDEQGRELLSIERFEAARYRPRAAAEAWRDWLLERHWLPAGAPRATGFALTAAALVADLGADANAASYVVSDALRRGFDEIAAGYVARALDALELTPARLREGVPSAQQLESQYRIAPEHHRLVRRLLALRETLPAPSRSTPEIEAELRRALGGETRELDLLVRCGEVLADVLRGRVGALTLLFEPARTADVEAVYQDSAGSRALNDRIAALLERLATSRPEGRPLRVLEVGAGTGATTSRLLPVLRGRAAEYVFTDISAHFLHRAQDKFAGDAFLSYRTLDLERPPGEQGFEAGEFDVVIAVNVVHATADIARSLAHLSSCLTEGGMLVLREVTEPQAWLDLSFGLTPGWWGFADAPLREHGPLLDAAQWEQVLREQGFEPALATAEAGRTESVIVARRTAASAAGHCVVFADRDAWSAGLVAALRDSGRRVSVVEAEAGAERAPLERDDFAARLEALEAEHGGVDELVYAWSARPAALDTVDPETAAEPYLREPLALCQALLLPRWRQLEASFLTAGAQAVAGRVSEPLQALLWGHLPAFVNENARFARIIDVDRDEPAGAALLGALAQREDCQIAVRGEAGFVPRLRRAALVEAGAPVVSAEASYLVTGGFGALGIETARALAAQGARHLLLLGRRLPPSAEVALAGLREQGVAVHTLLADVGDEASLRAALAGVPAELPPLRGVVHSVGVLDDGVIGQQSWARYQRVLHPKLGGALLLHRLLAPRPLDFFVLYSSAAGLMGNPGQANHAAASAFLDAFAWYLRGRGVPAVALDWGAWSEIGAAAARDVGARLGAEGSIAGVIAPEQGAAVMARQFGCANTQLAVLPLKLNQPIDASRQPQVRRLLAELLAEAPAGGATQATGAGGVTGGAAADAEAGDAWLDRLLRVSTRERRRELGEYLEQTAGSLLRRPGAIDGQASLFDQGLDSLLAIDLRGTLERRFEQRFESTLLFDHPSVAALTEFLLGALAEQVPRAAAAPASSTAHAAPARVVEADAADAAEPAFAEGAIAVISMACRFPGGANSPEAFWELLANGVDTAGPIPPERWDHSRYYDSEKGKPGKAYVKEGCFVDSVDRFYPERFGIAGIEAELMDPQQRMLLDVCYEAFERAGLDPASLGGSETGVFMGVMTQDYLQLTQHVRDHAFYVGTGTANSIVSGRIAHTFGLMGPAMTIDTACSSSLVTVQLACEQLRSGACDMAVAGGVSLQLTPEPLVLECAGGMLSPTGRCRTFDADADGFVRGEGCGVVVLKRLADAVAAGDPVVGVIRGGAVAHDGRAGGLTVPNGLAQQRVLEKALADAGIARERVSYVEAHGTGTHLGDPIELNALQAVYGRTPRDTPLLLGSVKTNIGHAEAAAGIAGLIKVLLAMRHETLPPHLHYRRANPNFDWTRGALEVVGQRRGWHAAAPLVAGVSSFGLSGTNAHLLVEQYVAPVTLPDMPAGFVPLAMLSQVDRAQLAADAERYAAALANGAELADLAYTLSVSRAGHALQAVLPAGSVAQLRDALLALAAGTVSGFERPAASVPLEWRLGDGARPVWAAQAVHFYDLYPAFRDAVDACVEGLRVRGRAPVTGRALCQGDAAAFEAAILVYAFGRLLQRLGVQPERIRARGPLCFVAAALGGALDLDTMLDGLVAEDARAVRAALAQLGQRESEVSLAFEPQPSWQVELNEAAALACRTHAPARKTTRMPAVIDLPAASLDARPLGGLAALVAALPARGQRIDWHAYFEPSRARRIALPASHFPARRYWVPQTAPSTTPAGGLVVADLTSARDGSRYVEFALDRERHPFLDEHRLGRDNVLPAAGSLAFVLHALGREALAGGVTLDEVRFLRPLRFGARLDVQLEIGADGQASLHERAASLADRAARAFATVAKLSLGGGPTPAQAEPWLAALRALREQAPARQDGEAFYRDRLPPQLWLGAGYRRIEALVCDGGLALAEIATVHSDFLVDPRVLDACLQAVNAIDTGSDEPAGASYLPYALRRVWLAGWPAGRRMRCLVRHLPEAGAAGELVYDLALIDEQERVFALIEHARFRRAALLAVEDEAVPAAGQDEAARAAPAAAEPAIALPDEFAQLMPDAKQDLVARLVRELLVRFLKIDAGAVSDERPFFELGMDSVSALEFSDELGACFALDLHVDTIFDYPSVASLSAYLLERLAAAQARQAPPGPAGQAAPADAALPIDELSALLRQEMGDD
>emb|ABI91466.1 BGC0001094, Bamb_5921, Beta-ketoacyl synthase
MDSKDRELLARQRDAIRQGIQKIQALSARLDQPVAIVGIGCRVPGADSPEALWELLRDGREALAEVPPGRWDLDAYYDATPGTPYKTYARRAGYLDEVDHFDARFFGISPREAQRMDPQQRLLLEVSHRALEDAELPVTALREQPVGVFVGISSGEYAVMTFDKARSDSQDAWSITGTSMNSAAGRLAYHYGFNGPALAIDTACSSSLVAIHQAVRSLLNEECHTALAGGVNCLLTPEPSIALAQNKVLSASGRCSPFSAEADGLVRGEGCGMLVLKRLDDALAQGCRILAVIRGSHVNQDGASSGLTVPNGYAQQALIATALKRARLAPGAIGYVEAHGTGTALGDPIEIKALQQALGAGREAGRPVLIGALKAHIGHLEAASGVAGVIKTVLALRHRLLPAQINLGTPTPHVDWSSGGVAVVSESTPIAYGPDAPFYAGVSSFGFSGTNAHLILQDPVSAVPARAEAAGAAATQAVARFVGLSAKDPAALRELLARCHAYFREVPDWAAACEALNAGRAHYAHRAGFVARDRETLLEQLAAAAAEAALEADAPAPDAAAMAWLFTGQGSQYAGMGILLYDTLPAFRACLDAADRALAPHLGESVLPVIRGEAGALNSTRYTQPAIFALQYALSHTLLGFGLTPRYVLGHSIGEYAAAVLAGVFKLDDAARMIVQRGRLMEQRCAPGGMLVLLADPARAATLARAAGGGATLAVANGPASLVYAGPAEAIERLANAAREAEVRCVPLAVSHAFHSPMMEPMLAEFAEVVRQTRFSPPRIAFVSTALGRLAAGELTDPDYWVAHVREAVRFDAAVAALGADPGWREAPARLAIEIGPNEQLIGMARQMAGADGAQWRGLLRPRDDQGSFAETLRAVYLAGLPLRWPRGMARDDARPALPGYPFQRQRYWLPDAAPRAARAAGMVGSPEDREPALDYALDWIDAPVAAPAGPPTGRWLLFAGEVAQADALNACLTRGGAAVTVGRSLTPVGIAALGGDLSSFDAVLVWPGEPASTQAPEPAPLVALLALVAAIEAMPAARRPALHCVGEMEAGAYRPLAAALAALCRSLHEEAPELRLGMIGVDAALDAEARAAALAGELAAARGVESERWVSAAGTRLPRLVAATPLANVAAPSLRADRSYLVTGGTGALGALFSRALIEAGARDVVLSSRRGPDAEPPGLRALAEAHGARLSVIAADLADAASVERLFAQLAREHAPLAGLVHAAGQVADAAHARLDADAFRRVFEAKVEGAWRLDAACRELELDFFLMLSSISGVLGAPGQANYAAANAALDALARRRHAEGRPALSLCLGAVAGEGMAADPRAARHLQRAGVGAIEPARLLASAARWFAQPGPQAIVAAFDWARVAANPRSAARPLLQAFVATFPAAAAVTAAKPAAAPARVVAEARAPTPAETGALLRESIAEVLDLPDPGAIGAHDTLHALGMDSITLVELRDQLVRRLGRELPSRLLFDFPQVGQLARYLALGQPEAPRAQPAPAAHGAAAAAGREDIAVIGIGCRFPGGIDSPETFWAALRESRDLIGEIDALRWDAPALQRAGALTTTRAGVLDGVERFDCELFGITPREAQCMDPQQRLLLETSWEALERAGYDFGAGGTAGGVFIGPGPNDYARRFATDAKALSHHHSTGNALSVTAGRLAFVLDWQGPALAVDTACSSSLMALHLAVQALRRGECSIALAGGVNLLLSAETSVLLSKGGMLAPDGRCKTFDAAADGYVRSEGCAMVVLKRLGDALAAGDEVLAVVRGSAANQDGHSQGLTAPNGQAQQRVLRNALADAALDPARVGLLEAHGTGTPLGDPIEFAAARAVYGEAPGREAPLWIGSVKTNLGHAEAAAGIAGFIKAVLCLRHEMIVPHLHFTRLNPEIELDEAAMRIPGATAAWRGAGRYAAVSSFGFSGTNVHVVLEAAPAAAGVEAREQQGQEQVPVPGAELRISAASPAALRAYLLAYRHRLATLPPQRYGALLAGAARRARLACTRSFAAANAAEALAAIEAALAEMSPEAGAGACGETGPRVGADLPRDGGPEVPVYPFDRQRFWLAPRAAEAQVEAQVEAPGPAAQLGLRLTARDARQVIYALDYASRPPFRLDEHLVHGERVVPAAAHLALIVGMLGELRGERGWTLADVVCETALVVGADSEAVRYVFDAEPDAGDGGAAYRVAVLSDGEGRTRCHLRAEARALPREAQALEPSAAVVAVAPAGAALARFDGATFYDRLYGTEIGLAGAFRGVLSIEQHVGQARAELAWPAAGQPLVPGVLDSLFQTIALATLADQPGHSHMNGATIPFAIDRLVVLPRAASTPAPVIANTRLVSESADGASFVHDLEVAEAGRPPFLRVEGLLTRRAAAAQLRRAAEPLPQLVEHWVERRVEHETAPSIAPRLVLLDEAARTTARSWLAASGEVIDASGLDDAAVLAALGSEPAVLLAGLPAAPAADQDLAAESWRMPLLGLVGAVRRADRLGDALEAAGATVRFGLLSEAQADLDGQGGSPLHGFALGLAKSLSLEWPGRAVTLLDVDGEGSPADAAALAAEWRSPRGECIAWRGGRRHVRRVTELAAPPLASWQPRADGPYLLTGGLGDLAAETCHWLADEGVRHVWLTGRREADAAIERQLDALREATGLRVDYRACDIADRDALAALFADAARDGPLRGIFHCAGVLADGAFATLDDGAFERVARAKVLGSWNLHQLSRGLDLDAFVLYSSLASLLGSAGQANYAAANGFMDQLARSRRALGLPALSLNWPGWGGVGMAARNARGEPGSGLRRLAPERALGELGRALAGGQAQVGIADVDWSVFGRDWRASAAAVPALVEDWFAAHPQAAPRQALAAAGAVPAEAARELAAAVDVDARLEIARRHLVGIVRRIMALDAARPLAQNKSFHELGLDSLMAIELKRALQEGFAARVPATVMFDYPDIDSLAHWLAGPAQAARAPASASAPTPRAAPADALDQLDEGELADVLDKLL
>emb|ABI91467.1 BGC0001094, Bamb_5922, Beta-ketoacyl synthase
MTDMDKDLLLQSIQTIRELKTRLAQAEQGHHEAVAVAVVGVSLRFPGGVTDLDSYWALLREGRSGVIEVEPERWSNRQFVDPDYAAAGKLVTPYAGLLEHIYDFDAEFFGLSALEAENLDPQQRLLLEQSWLALEDAGYDIGRLRGSDTGVVVGIGSQDYGMALLADPAHANPYVASGNSLSMAAGRLSYFFDFSGPSLSIDTACSSSLVAVHEACRRLQLGECGLALAAGVNAMLTPHAGINFSRARMLSTERDCHTFDARAKGYVRGEGCAVLVLKRLADAQADGDRIHAVIRGVAINHDGHSSGLTVPNGSAQRAVIRAALRRAGVAPAEVDYAEAHGTGTRLGDPIEAHAIADVYGEAREAGRPLVIGAVKANLGHLEAAAGLAGLIKAMLVVRHGEAPPQPGFETLNPAIGWDTAKFKVVRQPTPLRPADGRPWLAGVSSFGFSGTNAHAIVAAAPLAAEEGEPAAEPPGGLHVLALSAKTPEALGRHVEEVAAYLAGKPAAELAAIAQTSTCRRVALGERIAVTGRDGAELAARLRRALAERAPRRAPGRIVLYLSSADLPAGTADPAALAALHRGWLARCAGFGLFPDRVVLRGIAPAFVRAWLWQHAEPTGLAYLDETAGDALRGFSTSETAAGEVIAAEAAAAELFEDAEVLALGAPPFALPASSSTRWLRLDDEAALRTTLAALFTAGIEIDWTPLDARRHRVVRDFPRRPFARRSFRSPRIDAALAGADAPRESESAIHPLVRDRLAQPDGRVSCRLRTATAWLDFIDGHRVQGHRLLPASLLLELMRTAAADARGAAVTLSDARFRRPFDLDAAACDYLVQVDAPGEGARVALWGRPADDAAAPWVEHASAACRLAETTDAQDAPPAEVEAEGRDWPAEGWHELDVGALYARHQAGDIVLGEDFRCLAALRVRGARSEAEVGPPRGASHDATQRAALLIDACLQASAATREVDDGLFLLAGVGEVVLPPAVALPERLRVRLVREACDEGYRFTIMLADAEGAPVGRLREVLFRRVQGAQRAAPFHETGWEAVEWPARAAAPMHAALPAPDALDGLEASATWAARFGLDSYDAYRGQIEQACAGIVADTLADLGHEGADMEAADVAPAQQRLFAHLLAVRARGDAVALAAGAARLDGVAAAFPQFHGETEFLRRCAAALPEVLRGRRNPLEVLFGGSAFDGSEAVYVDSPIARVLNGQLAQWAARLAAQRPLRIVEIGAGTGGTSRTVLDALRGLPVARYCYTDVSPLFLERARPRFGEEGFIDYRLLDIEQPIADQGFTAGEFDLVIAANVLHATRSIADTLRQVRELLAPGGYLLLRECTAQRLSADLSFGMTEGWWRFEDHALRADYPVLSVAQWERQLALAGFEHTLGLPPSEASAEALIVAQASAVDRAEHWLVVHDGQGVGCVAQLAHERIACRELSWAEALEADPARESYQHIVCFADAGERDNADPVAAATAQYEAMIALCRRWLGPEAAPGARLWCVTRQAERAVDADRVDGLGQSVAAGVLKCAALEFPGRVAGLVDLEAEPADFASLIAHWREPGELRCFALRGGRPHVPRLRPLDAGALGASSLAGGAAFDGTVLITGGFGGIGLALADTLAARVETLVLVGRQVGGPEREAQLAALRERGARVIALAADLADEAQVAALFARLVAEGVAVSHLIHAAGVGGSLALAASGRGELREVVDAKLAGTWHLHRHAGPSLKSFTVLSTMLALWGAREKAHYTLANHFAERVVEWRRARGLPASIVHLGPIDGGMLDAAGKAAAARVGVRSFTLRELAGWLAAPLPRAGIALLDIDWARFRPIYRHGWLDALFAELGTPADGGAAGAKAADGAAAFRRAYAAAGYRESMLDELLHALLREVLGLSGNFAAYAGTGFHDLGMDSLLTLSFAEKLGARVGLPVSSVDVFDNANPARLRGWLAARLKALYAAAPAAAGSTGNAGATGATSAFSAADATHPDATDAPPPAGPLAATVSPTASDAAGDAVTDEIERELQTMQALLEDR
>emb|ABI91468.1 BGC0001094, Bamb_5923, Beta-ketoacyl synthase
MGRTVAHFLDRIEQLSKPQLQALARAMRDEILQLRPDERADAAPADISGLAYETRWQIAPPALAAMNPGRAGAPRVLLLNWRDAAWPPAGCAAIASCVTARATLDPDTGWAPEALAAQLMRLAQASGPFDAIVLAVGGDAHGAAARGEPDAVTLAAHWGTALALAAAVAGQVAPARLWFVTRGAQCLPDDRLPADPALAPLAALGRTLSLELPAAWGGCLDLDEAPSSLERAFDEIARDPGGSDDEVAYRAGQRYLPVLERVSEAPRAPFVPSSEASYLVTGGTGGIGTVLVDDLLARGAGRVVVLGRRAPAAPEAAAWLAARRRAAGRDERVILVAADPADRAALGAALDDIRRSGPPLRGIFHAAGSNERIALARLTRDDIARIVGAKAFGALHLDQLTREDALDFQVYFSSVAGRWGTAQMAPYAMANRFLDALAERREAEGRRTRSLAWGPWAEVGMMVRQRQQGFGALGLRALAPGLGLAALAQALGQPGIAGATRQIVDVDWPCYAEQVAVAKHLRPFAALSAAASAACATASGAAPPLDAVPSAAEDFGQAGATLALLRELVAELTGAALPERGEARPMQELGLTSLLSIELSQKLRQRLGVPCRPTVVFDHANLRALAESLAQAWAHANPRPAVALARVGAASARAADADEGAIAIVGMACRLPGADSPDALWAQLMQAEAVALDPVESRPAARFDLARYLSDEDAPGKAYSLAGGFLDDLEQFDHARFRLSHREACFMDPQQRLALETTWRAFEDVGIDPAARLDGSAADALDAAVFFGIGQNEYGPLCRSVADGEDAGLMSTGQSMNIIAGRVAHLFGLDGPAICHDTACSSSLVALDAAVQHLRGGRNRLAVVGGVNALVSPDTFVLLGKARALSRQGRCAAFDARADGYVRAEGCVVMVLKRLADARADGDAIHAVIRGSAVNHDGRSSGLTAPSGAAQERVMRAALRDAGVAAHEVALVEAHGTGTALGDPIEYHALRAVYADDAPRATPLVLGALKSFIGHTEAASGLAGLLKLVLSLRARIAPAQRHYVTPNPFIETSERIEIPRGARALGGDGRVLGAVSAFGFNGTNAHVIVERGEERPSRRLPGAPFARVRCWYSARPLSASSGLAQAFGAAPASLAPASYVTRWAPFAAPAAVAMRQVLVLRMPVAAGDPLYDALDRGLIEAMRARGIRVIEADGEPAPGLGLAAVLAAQTAAHGRFERIVLRLGDGAAWPDAALDTAWLERLGHGWSALASLPAEAPPVLVSGAAQPRWPAVLACVDKERAGPALTWLDCEPGLGEAGLDSLLDAHLDALLAIREPACRLTRAGLVVPRLAAAAPLPAAAFRARDAHAYLVSGGLGGVGARVLGWLLEQGARHVVSLNRRAPDAAEAAALERLARRHAARIDTLDLGLDDPEALREALRATLGGTPLAGVFHCAAVLDDQPFAAQAWDAAREVLRPKGAGAWHLHRATLGQPLDHFVVFSSLSALLGQPGQAAYALANALAEAVVERRRALGLPALAIQWGPWAGVGMAARGGEALAAQYRAIGLAARGADDYLRVLSARLASGAGQEACVGVFDLDWRRHAATYAPAPLWAGLLGDGGAPAEPPSFAERLAEVPPERRRRALRARLREIVAACIGRDAAAITDTDGFAEIGIDSLHATVLHRQLEREFGAALPATIAFDHPTVAAVADCLARGALAELFAPAIVAAPAQLANAAADASLGDHSAAELARILAHELGGLESRGAL
>emb|ABI91469.1 BGC0001094, Bamb_5924, Beta-ketoacyl synthase
MNKPTSSDGWKDDYLSRLSRLSKNQLMALALKLKQQQLEQGPAAEPIAIVGVGCRLPGGVAGPDDYWALLRSAGSGIVEMQDQRWNMAAYFDADPEAGGRIHTRSLGLVDEVDRFDADFFSISPREAESMDPQQRLLLEVAWEAIERSGHACASLDGRQVGVFVGMMNKDYLHLNAPDITGEAARHSPYYASGEAFSIAAGRLAYILGVHGPCMTIDTACSSSLVAVHLACRSLLEDECELALAGGTSLILSPEASIVSSNARMLSPTGQCWSFDHRADGYVRGEGCAVVVLKRLSRALADGDPVLAVIAGSAVNHDGRSQGLTAPNTAAQMALMREALRGAKLDAARIRYVEAHGTGTPLGDPIEMNSIQAVYGEARDEASPLVIGSVKTQIGHTEACAGVAGLIKLALCVAHDRVVPQRNFERLNPHITLRDGVRLALRDEPFGGEAGARYGAVNSFGFSGTNAHLIVRDLPPAAPVAPSLRGPGVLAVSATNAAALDALLLRYRDYLAPGRPEPDWDALAYTSQVGRNHFRERVALTADDIAGLRAALDAAIAARAAAAATAHDEWPPTARAGWVFGVFDMTPSELVAQLRRSSGAFARRFDALVARAAPELAARDDVLAYLTGCAIVETLHDAGLHADALAGADPLGRLVAATAAGLVSVDTVLAWLPLDAAARDVALADWPALPPEIALVDAGSGESRLDTWRDAARRRAWLAQPVEPVPAAHQGGDEAIRWLAIGDLNAAAGKSPAAAPFLFPREFASRSWDPAWAMLYRSGLSLDWSALYGTTRPPRLVLPTYAFQRRRYWPRNAKVEQLRAPARQASAEFRLVWQPAAAPVDISASGAAPARRRIVLAEPGAWSDAAELPAGLQWLPLPEGWRDAQVLAGLLASLEPGAAGAALDLLFWLSPSRVERDDAARRAADTTRGLCVIGQALLALGESAGMRIGFATEGVEQVVEADARQAPNVGDGVVAGFVKTLGFEQPQWRPWVVDLDARADGAAQIVLALDAADDENDVAIRDRQRHVRRLAAATADAADDTHTVDAIDAANAAEASNNATEAAREAPARGDRAYLITGGLGGIGLALARRLARDGAGELVLVSRRGPEDAEARAAHDMLAAAGVPLTWVRADVGDSEALRAGLAAVRLPLGGIYHAAGVLDDAPLQNLTDAHFARVMHAKVAGALNLDRIAREAGVERFVLFSSVAAVVGSAGQANYASANGFLAALGRARRAEGLGATVIHWGPWAEAGMAGPERVRQKIERAGFVLIEPEAALDALQAVLARDEAEAVIARFDWARIADYLADRGARPLFDQVSTAPARPAGASVEMRGEALADAVRELLQQGEAAAARQMQAHAEAIVRKVLAIDAGDAIDPARSLLELGMDSLLSVELRNRFAAQWGLSLPVSLMFDCPSVAAVSRRLLDELRSKEGTAAPRAAAIEMAAGAPRRDEARCDIAVIGMACRMPAGANDVGAFWDQLISGTDMVRPFDGTRWDVPRFYTPGSTEDGKMVANDGGQIADVHGFDNRFFGIGDREAEYMDPQQRIALEVAWETLESAAYTPEQLADGAGVFIGPGPSDFADLSQRHAGALVGLMGPGHHVSAIPGRIAHLFDWQGPCMAIDTACSSSLVAVHVAAQHLRERECRVALAGGVNVILSPANNIVLSKAGMLSPAGRCRTFDVGADGYVRSDGCGMVLLKRLDDALADGDAILGVIRGSAVNHNGRGQGLTAPSSRQQARLIEAALARAGTLPSEIRYVEAHGTGTPLGDPIEMAALKATYGAHRDAADPLYVGAVKSAIGHTESAAGVAGLIKVLLMMRHRMIPPTLHLNTLNPHLEIDPRTIRIPTAPQPLLAREDGTLSCAVSSFGFSGTNAHLIVAAPPGKPARPLARSGRGLFAVSARSLPALARLCERHAVHLARAGTAEPLADLCASTLLGRRRFEHVLCLYPDSHAELIAQLRASAARLRQAPAPAAPAAIDTLALRLVAGAALPAATLAGWHDEPRFAAALAAARDALSAAQAGEPAGEGAPASLDAAWFCVLHALSHCMAAFGVEPDRIDYRGRLWLAAAPIHQAGSLDEAARRFLAADPAPAPKRLGGIALRPADQCEGDEGEGGFLMLRDASGRATRHLDAAAGLDDEAWRRAFGALWEGGRRVDWLAGFAGSAYRRVALPAYPFEHRDCSRPARLPAGERSLELLLEDLQAE
>emb|ABI91470.1 BGC0001094, Bamb_5925, Beta-ketoacyl synthase
MPLLSACRELGILAALQAGPVGLTRLGADLRANPGYLRLAFRALHALDCVASDDHETYGATARFRACAALPEGIDTLYRIDFDACLGEGTQATRLEPWFALSARGWDSEDTEWAQLLDGALTVPLLLALARRGVGRGNGDDDARLDTRVHPALHAMLRDWLAARQWLAPADGLRLNERGRHLCERALTMGVTASYRPMLMALPELIGGDPRRVLTRDADGHETYVDRTLNVIGSGFQHGKYFNDMADLVVELFDREPLDAQPRYIVDMGCGDGALLRHLYKAIATRSARGRCLDGYPLLLIGADYNQRSLDAAGRTLEGLPHLLVHADIGKPQALLDALREHGIDDPDAILHVRSFLDHDRPLDLTAEPADAAQPAADDHVYVDARGNWLSSARVARDLREHLSRWAGIIGRHGLIVLEVFALPVRLTREYFSQTESFSFDFYHALSRQALVDAGTFHQALASAGLYPDRESLRRYPSVTPFSRIVLQRVHPKPFTIRTLQSDDIPALLEIDARCWPEPLRLSREAIEQRHRRFPEGQFVVEYQGRVVGVLYTQRIDDLDAVLGRRHADYAEAHVANGRYWQLISISAHPDFPSLALGDQLLEHALDLAALTAGVETVYGITRCLSFISQSETMEAYIGLRDAHGHPVDPLLRFHHLHGASIERVVPGARPEDLDNGGDGVLIRYELSARFRAAGAAALPAAGDECRERDTLEVVSESVRRIMRVPDSFAADCPLRELGLDSMGLMELRLLLGAAFSIEFDPAAFFSYPTARAIAGHIDAQRRPADAAASASVGRASFPARPDASRRADASADSTNPGAAAGTRETEVAIVGIALRFPGGIDTPQAYWRMLDEGRCVIGERPDTRWREYREELAALAPALPQIHRGGFLAEVDRFDAAFFRITPREAQALDPQQRLLLELVHEAFEQAGIDADTQAGREVGVFLGAYTHDYEALTLRERALGEIDAWFGSGTALSTAAGRLAYCFDFRGPTMTIDTACSSSSSAIFSACRSLLDGSASLAVAASVNLMIGPSLSVAYGRASMLSPDGLCKTFDAGADGYVRGEGGVVLLLKRLDDALADGDRVHAVIKSAALMQDGRTNGLTAPNGQAQVDVIRRALAQAGCDPADIDYVEAHGTGTRLGDPVEIQALHEAYCAGVERAAPLSVGSVKTNLGHTEAVSGMAGLVKVVLSMQHRRVPAHLHLNQPSPLLRLDERNIEIARQARDWQATPGRPRRAGISSFGFSGSNTHLIVEEFVAPEAMPAAPVAAPLPAVVSAATPAALRANLAALAEYLEASPAPLDLAALSRALTAGRAQHARRVAFSFDSKEALRERLAQAQAAVDHDAAPRAGLRIAFMYTGQGAQYHGMAQRLAGTSPVFRAHLERCAALVREHAGFDLFDLMWGEPRARIDETRYTQVALFCVEHSLALLLREAGIEASVVLGHSVGEYGAACYAGVMEEAATIRLLSRRGELMHEGTARGAMVALLAPLAEVEALLRGFDRLAVAALNGPRNQVVAGDSQQLEALVRLAGERQIPAFPLPVERAFHSPLMAPILPGFRELAERFAYAAPRATLISNLTGEVCRGAPDAGYWTDHIRQPVRFEHSVRTLLAQEVDLVIEIGPKPVLTRMAQAVAPAPTLQWLPALVDAERHGLAAIFAKASEAGLAVNWRVYPHESTARLDDLPLYRFQRESYWLPALGARGAAPGAAREAGAALPDSPSQAGSRVEPNVDAAARTEVRIDPALDRAPWAHVIGRHSVFPAGGYLGLAIEAALRWLDRPAGVVLRGLRVEQMLRLAEDGAYRLEATARPGDPGEGGDPARAAILVRSAGGTGAAWTTHARATAEPLAAGTAASVLAAPADTQAVAMDGASFYRRVAALGYDYAAPFRGITWLRRAGDSIGADLSAAGTPEPDGYAAAPWRLDHCLQTVLAARLEALEADGAHLLLPTGVERLVWHGPLPAAPRVVCRVRAHHDGVEAELRITDAQGKPCCEMEGLRFARVDRRGLAGAGGAASVVSPASAPSRSASPLHALRWRRVDPPSVAADEAGRSWLVVSAAGASGGAFAAALGARGARVERLDPRDAHDAAGLAAFARSLADYAAARAEPFGLIHLHADAAVDLAVVRFLAGLPAGCLHRALLVTQGAQAVAGELPDLSATVLWGLGATLQAEAPQQAVTLVDLEAGLDALVGIETVLNAADAIDAGAARAPAWPDHLALRAGRWHQRVLAPATARGPLTISGDGSYLVTGGLGGLGRRVVEFLHARGAGRIVVLGRTLPAEPPAWLAALQAERAVVELVACDLSDAARVASVPGTLGRELPLRGIVHAAGVLDDARLIDQDAARLRRVAAPKLDGARHLLDALAGASLAASLDFVWLFSSITALHGGAGQANYAAANAALDGYAHTLRARGVPATAINWGPWRDTGMLARVARPEATYARLHADPLEPAEAARWFDALLATDGAQLCVVHWRLDALARVPGLPALLRDLVTAATSVATPATAGQAGPASYRQRLADALPAERAALARRLVAEQIALVTGIAAATIEPAAPLSILGMDSLMSVALSDALAHCLGIAASATLLFDHPTLDALALHVLAANAPAGSAVAEAASVAPAVEATEPAAAPLDTELSEIEGLQDDDLAALLGKEFIRE
>emb|ABI91471.1 BGC0001094, Bamb_5926, Thioesterase
MAVQDVHAWFHAPLDAAPEARPRAALVCFPYAGGGPSAYHAFCRALPPQLRPLVARLPGREASRQIPPLTDLDDIAAHLAEALPEAAGGLPMVFWGHSMGALVGFEVARRLGAEAGPRCLVVSGCKAPQLPRVPRPVPVEALDDARFVQLLQGYGGMPSVILDNPDLLALLLPQIRADFVAMDGYRYRAGAPLDCDLLCVNGASDHLVGRDAARAWATQTSRQAACEWLPGGHFFINESRAALVRLIVDAAEDGVVPSDAALPRGA
>emb|ABI91472.1 BGC0001094, Bamb_5927, Aspartyl/Asparaginyl beta-hydroxylase
MSPFEKNLALRRAVLDVMEQGGCYRRIMDGGPELDRVKEFLLRMARPEHGERLPKQHPTFLPIFPGLDNRPIRSPEGDPVADYLRAATPAIRNEALRLRNRVLSFTGGVVTDGAWLIYPLWYMGTQLPFMTMHCPELKRIAAELPHCGVAHPFSEALLSWQEPNTHLGAHCSVDSLRLRYSVGIIVDADCTLRVGEIRKQWQVGESIVFEDCFEHEAWNGPKSRLVFIIDAWHPDLSLIEREALQAMFRKREVRDILCEFRMSEPMRPFLAQRFAEEDRDPLLARYWDAGAAITAPRITDWGTWNTVPVFS
>emb|ABI91473.1 BGC0001094, Bamb_5928, FAD dependent oxidoreductase
MEADVAILGGGLAGLSLARQLRLEKPDIRIVVLERGKRPAQEASYKVGESSVEVAAHYYGERLKLKAHIDEAQLPKLGLRFFFPHGDNSDVTQRLEIGPSDYPTVPSYQLDRGRFENFLHDQVLADGVTVFDRARVQRVELRPGELHEIGFVHGDEVKTVTCRWVVDAAGRSKILKRKLDLEKDGNLRNGAVWFRLGAEVDISEMSDDPDWLARTGPSRRFSTNHFMGPGYWVWFIPLGSGSTSVGIVFDNTMHNVKEMNSFEKSMEWLRRNEPQCADMVERYRDTLQDFLCYQDYSYSCKQVYSADRWCITGEAGVFIDPFYSPGSDFIAYSNEFVGDLILRDLRGEDIAPLARAYDRVFLQLAEVVFMLYEGLYPKFGNGFVMTQKILWDSVIYLGVTCLLYFHHKWHDLAFLGRIDNELARYNDLLRSVADHFKRQPILHDASLAGEYVDLTKTFLFGRNLNQELLIEHPDDDALIAKLRENIGLLEELAVSIHNNVDISRNLQPLRAAEPA
>emb|ABI91474.1 BGC0001094, Bamb_5929, Uncharacterized protein
MQPVLSETTMKTISPIDKYRLQAARLQKTVRQALDDEAGALAQHPVVQRLRERLGLSADSDAVLRKRLQALPVGKYLDLLARESGHEDWPALNRHLRAQQEGSDDIAETELYKFNASEFNLNVWFPSYEEAREYLDTHRGFYLLQFKGHCFLAQAPHIIDIGLDPKDPDWERIGWDWVKPKDPEAKQRLRDRLRLARERDNQPAGA
>emb|ABI91475.1 BGC0001094, Bamb_5930, Carbamoyltransferase
MKRNYIGLGTSPHDPSLAIVDSQGQLVFAEDAERYLQNKRAWNAPPDDFIRIGKLLGQYCEPDAEFVIVGSWRRKFFKRLQFFAFGPLRGMIRRKIGADNFDMLRCIASYANVRHGINTEAHLQRVFGRRPVIHREYEHHLTHSAAACFGSIFSDAISIVIDGLGESTSCKVFHFDRGAHRELSTKPSQGSFGQYYSLLCELCGFDPIGGEEWKVMGLAPYGSRNERYYGLLRGLLEVDDLRIREGRGAAAAIGELVKLRRTRDQPAIEFADLAYTGQLVFGEFVDELLANAHRRGLSDNLVLSGGCALNSAYVGSLAGRGPFSRSHVFCAPADNGNSVGAAWLAYHEDHPGVWQPRAEVQSPYVGSHLSSDALGKLLEYGGFDAERVADTGELCRRVATSLSEGKIVAWVQGRAEFGPRALGNRSILADPRDADVKERINARVKFREEFRPFAPSILAEHARAYFEHACETPYMERALRFRPEMAPRVPGVVHVDGTGRLQTVKRELNPRYHALIEAFHAITGVPILLNTSFNVMGKPIAHSVEDAIAIFATSGIDVLVLDDVIVHKGGARRETPAARQYEAHGADTSLVLDD
>emb|ABI91476.1 BGC0001094, Bamb_5931, Uncharacterized protein
MTRISSQLFISNGGAGSPSHFGKIANTFYQLEGVKVWSLVDPAFLYLVYPLLLPGDAVTALHWQDESDHERCPLFRFCPRYEAVLQPGDVLWNPYYWFHSVKNQTKRTVAVADRWFGVPGKDFLSPAPLYDFASTLCPQSVDLDSYVQWMQIQQSVTKRKIPWYERVSHGRRYRAFDSAYNAAAFGLQPPDLSRGVFSHD
>emb|ABI91477.1 BGC0001094, Bamb_5932, Quinate/shikimate dehydrogenase, putative
MATTSTLASVAIRLALFGVALAGGSLQAAPGYGGGEVEWPQYAADQASSKYLPVDRINPGNVRHLVQKWVWDSPDNAIVAQANAGGMKLWPNANEATPLMAGGRLYVITSLSEIAAIDAATGKTLWVFNPKSYVAADGTSFAYPPNIGFVQRGVSYWKHDGVERIFFATGSALLISLDARTGKPDSGFGSGGVIDLKQDLRRSVSQTLYGMSSPPIVCGGAVIIGSNILDFPLAQPMAPGDVRGFDPRTGQLLWTFHTVPENGETGASTWVGNANVNTGGANVWAPMSCDSESGIAYLPVSTPANDYYGGRRVGDGWFGDNLLALRGRTGKLVWNYQLIHHGLWDYDPPAAPTLFDVWHDGRLVKAVAQVSKQGFVYVFDRTNGKPVWPIVERPAPPSTLPSEVVSPTQPTPTKPLPFDRQGLADDDLIDFTPALRAEARATAAKYVHGPLYTPPSLDQTATGGTQGTLMMPGNVGGSSWTGAAYSPETGYLYVPSVTKPSVIGLFPFSTETYAGVPKMLTMPDGLPISKPPYGRLTAIDMRTGDHAWMRPVGRGPVDHPALAGLKLGPLGWDRRSFFIATNGLLFGTQEGIVTANPTQLSQTTTLNLIKNDDAYLWALDPRTGRTLLELPMRYGNASGSPMTYVTDNRQYIVVPVGGGGNPARLVAYGLP
>emb|ABI91478.1 BGC0001094, Bamb_5933, MATE efflux family protein
MNGFVEKTATLPPSSTREALKISLPIMISQFVVMIGGFVSNLLLSRVDATTFAAGLLINAVQMLLMTVVFGMLFALSPLIGHVKGEGREPERIGHLFSAALAVAMLLCVPTIVVLLFIGPILTALHQPPELVGACTGFFRIYVYSLPAVGIISVCVQLLLGILKQALVLLYSLCSLLLTTLLGYLLIFGKFGFPMLGLEGLAWAQSITAWAAALVLGGFVLSHGSHRPYGLLAMHGQAVKQGVTRIVKVGLPISVQMGNEILSFFVTTVMVGWLGIAALNVQQVATRYLLLLVIPIVGLSQAATVVASRHFGGGRLGAVKEVGDAYTRMGVIYSLIVLAAFALVPSLFVRVFVADTPENAGIYHTLSIILVLIAVGQIFDAARNTLTGALRGLQDTKFPMKVSMILIWPVGVPLAYVMGFTLGWGLVGITVAHDLVMAVGALILWQRWRNRFPRQA
