# Supplementary material for: Assessing in silico the recruitment and functional spectrum of bacterial enzymes from secondary metabolism
Source: BMC Evol Biol. 2017 Jan 26;17:36. doi: 10.1186/s12862-017-0886-2 (PMC5270213; doi:10.1186/s12862-017-0886-2)
Supplement: Additional file 5: — 1005 multiple Fasta files (one per BGC that comprises enzymes) containing the sequences of the data set enzymes SM*. The BGC are named according to MIBiG nomenclature. (ZIP 6333 kb) [file 12862_2017_886_MOESM5_ESM.zip › BGC1096.fa]

>emb|ADH01476.1 BGC0001096, ---, Putative uncharacterized protein
MALSGSDVCKTPPLAIPVSYSNIANKPEAVPNVTNIIYAGGPVHNMNTIIPVTHSDEPGSMGGVASGTVSAQSRHVTGSGKVLIQGSPQTRLTDTNLPNNQNTSGQTSAPSQTITMTLS
>emb|ADH01477.1 BGC0001096, ---, Putative uncharacterized protein
MRVHRARGRLAADGERRRAVRRQGPGGRGADRVAPCDRAEPGAAVLDRRAAQRRDLARRGRRLRAAPGPVRALARAHRRKRGASSRGMARSQRNLQRVVAGRGAAAARRAHRRERAEPRRRNRQTRPTPRLGHEEIQAMSSLPVGPVAWSDGMLIETQHFQQLERHLSHQVASRLGQTVNHGWGFTLLDVDQDGLGLGRLALRGARGVFQDGTAFSLPSHDPLPAPLETERAQAGDIACLAIQAARSGGPEMAFGEVASSSRYRAMTTDVPDLAVGLDAPGTPRSLTIETGQLATRLCWKSQLRSDEAALPIARVAGRSASRTVLLDPRFIPPLLDTRAHVVLNSLIDELQSTLRVRLAHTSGQRVLSAGGGIADLIELLLRQAIAEYRMRLAHLDAFDPLPPALLYRELIGLLGRLSVLPGVDEELAERDFGYRHDDLQGSFEPLAATLRHALARVIETPVLPLRFEDRGDQVHICVVDKQWNLKKLVFAVSAAMPADKLRQLLPQQTKLGAVEQIQKLVDLQLPGARLIPLPNPPRQIPYYAQSTYFEVESTDPFWTQTLAGSAMALRIVGDFPDLRFEAWGLRDGKVA
>emb|ADH01478.1 BGC0001096, ---, OmpA family protein
MNLLRNLSSAIRRTSSASNLIDRAMTNPDLIARVPTLSSLAQEASVAGAVTTDAVGPTGSSGSSGFAAPRDAEHAVLRFPTPPGAFRAAYDDGADASPVVYTPQGGQVAILKAGQQSANWSNPFVSHALPAILQLQRHLADGPPDQSTVRTQLGLEVRLYRERLAGSGCEWEQIRDASYLLCTYLDENVSDIARAASQVLYDGERSLLVEFHDDAWGGEDAFSDLGRWMKADDPPIRLLAFYELILSLGWQGRYRVLDRGDVLLQDLRSQLHALIWHHVPPEPLGTGLITPARARRRWWTPMRAGAAALGAVLLTYGIVSAVLDAQGGPIRHALAAWMPPTRTINLAETLPPPLPQLLSEGWLTAYKHPQGWLLVFRSDGAFDVGKAQVRTDFERNIERLGAAFAPWPGDLEVIGHTDRQPIRTSEFGNNQALSEARARTVADELRRTALPGGAQAPGNAVQRNIGFSGRGDTQPIDSAQTPAAYERNRRVDVLWKVIPAGGRRTADADARPALPEGVVIAPDGQSPYATEDKQP
>emb|ADH01479.1 BGC0001096, ---, ImcF-related family protein
MIRTSLRVLVAILIAVLIWWVGPLFALGIYRPFAPLWVREVLVAAVLVWGLWPALARLWARLAMSPRRVRTPQPAARADFIDERLRDLDRQLKARWQREPHGRRQRWAGALRRQHRTLLPWYLVMGAEGSGKTNLVAKAVNAAGSEGERALAVEPLNSRGDDFNFRIASDAVWFDIGGRWNLRDGFDETALDTWKRLLQGMRRLRGGAAVNGVVLCVDSASMVDAPLEARKRLADVVHRRLAELHEVFGEQAQVYVALNGVDRLDGAVSMLSLVDAGRWASGMGFCLPEQALGETAAEAGASWQGALQHLQQRVQQQVLFAAPAATEVGANYAQLRFVETLSQLHKALLVWLQIAIAPGEAHSAARLRGVWMGSMAELAVAQPGGAAPGLPAQTRPLGELWAPLFRQVALERDAVRPSGVRSWRGRVGHLLRWAALPVLALGLLMWFGWGYVAESNYLDDIGAQFSEAKRLAQTQASYGPDGGAPLLDVASHMRYAQEQAEDAGRGLATPYFEHGLVAAAARDTYHRQLQKMLMPELYNEVRRVLVAQSDGAPGDVYQTLKVYLMLCRPDRRNATDVERWLSSRWDSLSGGQQYGDDDRRALLAHVRALMELPKLPGTPEDANLVRAARVRAAQIPIVTRVLQHIHAQGLPASVNDISLSRAAGFESAMSLRMRSDVPATDVAVSGWFTRAGYTDVFLPRLDKAARAMLEEESWVLRDETLRGNSFQIDGVVQKLADSTRAQFLQDYIAGWQNFLNDVTVRSVTGLDDASQLAAAMMDSQSPLASLLRFAARETTLTGASDEGNIDSWIDRQKYRFEKGRRQIVGELSGQHYRTVLLPEHVVEEHFLAVRQLAAQLNNRSVASSNPLSRLFEPLYRQLGLVNGALQAGQVLPAQYDAFSRLKETAARQPEPVRGIMLDLIGSGSTMTTRESGALLNRGAAGATSTVCSAGFTSRYPFRRNAQVDAGVADFERLFSAQGLMASYFRDHLAAYVDTSSTPWKALRSNGGNLGLVSPGVLSSYETADRIRGVTLDESGHLRVSTVLRFLDMDSQISEAQLIVGGQTLRYAHGMTSPQRIDWSGQGTKLAIQLQLKSVDGRLSTLQFDGPWALFRFFDAGQAAGGTADRRERLYQTDIGTVRLEWQALTTPSPIWSGILQGFRCPS
>emb|ADH01480.1 BGC0001096, ---, Putative uncharacterized protein
MIDPKEILSACSNAHEYGQNASGSMAKPFMDSIPDMSVASSQNASNLIGNVQQVGGKMLEHMSNIKSSVDKQVAAHQDAQQREKTYDFNANMNDLRPTNSVGFPQEMPSNFFAPFKTGK
>emb|ADH01481.1 BGC0001096, ---, Integrase
MTSRRRVANSRSAIGGLAPMARLPASRINLLTLHSQSAQAPQSLCSGKPQIGYPRRIACIDDDPHPLPRARHVAEIDVLPDRHVPGHAVIADAQHHPHLRHLIERHPRLPDLDNLGDGLDAIRDDRVAPRGRDDPGQYDAQREDQRSQRNRDDRAHDRHHRKCHHACSPFQLSGASEGLGSSPGATPARLIATSRPGTPGTRRSVARPRLPCSRRCRACAPTGSPCAHASSPIASHRSSPTARPGSPAAASCSSPDP
>emb|ADH01482.1 BGC0001096, fr9A, Transcriptional regulator
MLKIHQLNRLIDIFSHAKFEEIWMVSVFTKLGRVISNIGTERFAEALHSLFVTSVNVGSTKIAVWFINEREEEIVGMHPLGEFSADGRSDIDVGLLQKSVFDAVDSRLMERVLIARELHLIHFGTSATPQTEWQRLRSCGSDGGFQVHLVSRKLNRRYLISLYRTCGTPDYTIQEMSLLKSYAEALMPIVEIHASHRLCELARRPMQVSGDAESSIGHLTVRRKFESRLRSAAITLSDREIEVCAGLLSGSTFRELADELGVKSSTIETYIKRAATKLGFKGRHGLVKWALSES
>emb|ADH01483.1 BGC0001096, fr9B, Acyltransferase
MRERRPTLLLIVLVSGWAGGRHQANIMTLRKRMDDREIVFMYPGQGVQYFQMGKSLFEHDRVFRDSLMSLDRMVTVEIGTSLIDYVFDAGRDVSSPFDMTLYSNQAVFCFEYAMTQALISHGVYPDHLLGASLGELVCASVSGALSPRDCIALLADSARVMARHCAPGGMLAVLATPDLFERDARLREAGEIASIPSAQHFVMAGTRAGIDMAEAHLSVLGETTMRLPVEYGFHSSAIDPARAPLRLCFQSVASSRPVLPAWSCRTGRPVERYDAEHFDTVLRDVIDFKRTIEYMERRSACVYLDISPSGTLSTGCRTLLEEASRSETFAVCTPFSRHPTLDPVHWMRPTPVSVMRMRTA
>emb|ADH01484.1 BGC0001096, fr9C, Putative type-I PKS
MSSRAHRSEVYGLPRQCPGRAYPQRMAPICLPSHSLRPAPKRCLLWSWSWSWSRADVPFVHALRHRAGLLAGCSAPDCPLASPGSTVHPLLEQRPDNAAAGPSFAQLGRVCSPVPHFSRCARQRVSNHVRAIAMRNADPIHLDVRFTQMDVEAFARLSRDCNPLHIDPDYARRSTFGGCIVHGAIGVLAALDRIGLAERVRVTSLSASFKNPMFVDRTYTCQVEVQGDNCRTVTLRDGTTLLTQIGVTWAPIDGEEPASHTEPALASSVENIVDHDDGALEAGIELSGEYPPTGLGTCYPRALRMFGETVLDTIALCSFLTGMKLPGRRALFSALTLTFEHRESDGALNYLHATQSFHRDYGLLETRLVVGDAHTTIAQGELRSFVRKTIVDLPVQGYLTARSDSDAIRLAGKVAFVTGGSRGLGAALVRCLAVLGCHVYLNYLGSAAHARAVVDDLESHGLSVTLIKGDVGDRAWLDVVRMELLARHGRLDILICNACEPPLRMEDDAPSFAVRREHYLSRNLQLVNVPLAVFSDLLAASQGVCVAISSEMVDSVPAGYAHYVDLKRQTEACVRHLADTQPSIRTLIARPPNLLTEMSNTPTRIINAHPPNEIAMRIVNALPVGSDRHHLLASFTDDATPRAPETLMVTASFALDAMLGEFDGWLTCLPGEQAARQTGYNRMMQDLLSPDSVLNIAEGTVNLLYLRVSDWLHDREACWQDQGLRLSEEGDFIRRVVDDFVAALHGFAERSRAWELLIVCPDPRLDPADVAGAELLATVHARLRSLPVELPGLTTVFACDHHALHRIDATRIDDASRNRIAHIPYVQDYFGFLALLAIRMLNARRQLPAKVVVLDCDNTLWHGVCGEESDVVKLLIDDEMRAFQKSMKALLARGFILCLCSKNREEDVWKVFDQHPDMILTREDITAAKINWLPKSDNLRMLSDELGLGMNSFVFFDDNPLECAEVRAGAPEVLTVCTTQSGIAPSEWAERLWVFDQLTHTREDSARARMYREQSERERFRQSTESFRVFIDGLNLNVAIEPLTAGGVDRASQMTMRTNQFNNTTIRRDKAEIIAMMNDDTWRLVTIDVIDRFGDYGTAGFVAYRIELSCLYVDAFLLSCRVLGRTVEDRVARYLATVAGQHGVEHIHVAFVSTRKNMPFQQFLDKLAPSEIMVDDEARGETGRYVFELGALRETLDRQAWLEHGPRAEPDGASSAPPFVVGASPPIQGTDYVGIAERSNRAFDAIGASGDEEPASGAALLPDTLACGETELVAAASGAEHEAALLREVKLCYARVLSIDPDTLSEYEELERYGLESIDVVNLTVELTRLVPRLGPTFLFAHRTLRDVVRGLIAEYDARAPGVMPEPKKATVGSAESNIRSDEADEHHDDIAIVGLHGVYPGADDMEAFWQLLRAGESHIVPMPLARRHLIDRALPGVASTLHGYMDRAGYLDSIECFEAELFGITPKEAELMDPQQRLFLQVVWGLLEDAGYTRQMLDRATGVFVGVLSSDYAMYANLHALQYPEQYRHTDYYQIANRVSYHFDLNGPSMSIDAACASSGTAFHLACQAIRDGDCESAIVGGVNLILHPSRLVQYTQTGMLSGSGSCTPFGHDADGTLLGEGIGAVLLKRLSRARVDGDNIHAVVKASSVNSGGKTNGFTVPNPNAQASLIAGALRASRVPVQQIAYVEAHGTGTALGDPIEVGALGRAFRELGATGSRRIGSVKANVGHGESNAFLASLSKVLLQFRHRQWVPTLTSAQDNTAIDFSAAGFEVQRTLADWPVLSDGESVSACISNFGAGGSNAHVVLQAWPASAGEGRAGRHLIPLSAHRPALLPRLARRLRDRLMRDDPATIDLDAVAYTLQVGRHHLDHRVVFVVDSRDALLDALERFQGGVTSDARWMCGSTTVRNRLGELLNEQVDMRALLYKWGREQAHHQIAQLWLNGLSIPWDALHETRKPVRVSLPTYPFDGSPHWLEHTHAAVKFGAESSASSSASASAADPALFAPTWTRADLPTASVSMSDLVAHHIVFCGIEADAQDALRTASRTHDTRVHFVPQTARPSETDYAGQATALMGWLREWLREGLRERLHLQVTVVGAGDEAWTGLAALLKSAMQENPLLSAQLVAFDEAPDATAWFARLRDEMRIGHDVSISYRPERHVRTWYPLAPPARPFFEGLAGVADGAGAYLITGGSGALALQCAEWLCERDRDTTIVLLARRDEAELMRSAQGPRFDALRAAGRRIAYRSVDVCDGQALDACVAEVVATHGPIRGVLHCAGVIRDGFLIHKSEDDFQAVLAPKVGGVLNLDRATLDQPLAFFALFSSISGVLGNAGQADYAAANAFMDAFAHRRAARQRAGERTGRSVSINWPLWRGGGMMLDAELATLLREQHRLDAITGEAGMRALDRALASDIQQVFVGTGAADAVAHTLAASDRRQPDDAAGTAAPLEAESATSAPNAADLYPYLKRMLADATKLDPVTIDEHRPLADLGLDSILLAKLNKVLAVNFRQLPRTLFYEYPTLAALAAYLAEQIRYQGIPAERFAAARATVEQPAPAIATSPAGGEPTRRPLKSGASGARGVDDPIAIIGIDGRYPNAPSFDAFWQRLKTESSEIGELPVHRWHGPGADAERDLHPTLRNRKGAFLDDFAQFDPTFFQIAPIDAYSIDPQERLVLMSCWTALESSGYTRERIASQHGRNVAVCVGATKSGFNQSSSGTVPRADDMDAGAREPVTSTSFANMANRVSYFLDLHGPSIAFDTMCTSSLTAIHHACQYLRQGEVELAIAAGVNLYLHPNDYLALDRLGMLSDEARVNCFSLGGNGFIPGEAVGAVVLKRLDRALADGDRIDGVITATGISHSGRTHGYTAPSVTQQETLIGRVIERAGRHIEEIAYIESAANGSSLGDAVEWGALKKVFHSRTQPCPIGSVKPNIGHPEAAAGIVQLSKVIAQLRHRALAPTLADSSRLDHDLLADSGLRLVTRYEPWPESGPSACLITSAGAGGTYAAMVVEPAPVTGDAPVERADAVAIALSARSSEALRRVAAELHDQLAAYPDLRIEDVARTLHMGREAMKVRTGCVVESRRALMSRLRAMTSGEPAGEADASRDTVATVPLRVRLEAALRVWLAGHDVDWPAAYGDAWASAHVAPRALPGYPFDTREYWREPSHARRAGGLVPARRVLPALPPAVATASVPLSAVPSRAQIQAAPSAILAEVKNAIRALLHVEPAEEIDDEATFFELGVDSIRMVSFVRGMASRLSIALDETALFDVPTVARFSAHLARLRGARDAPDALDTAASPLVPTARDDRTRVAIGGPDEGVILRQLKTVVAVILDYPDPAVLDDDVTFFELGVDSIRMVGFVEDLSARLALDLEETVLFDYPTLAAMARHVATRMQVRNTAATAAPASREVPAETRREAAGGPDAAPLGHEALLNNLRRHGRTYEGVVPLQTEGDGPLVFCLHPASGDVAMFGKLAMAAGDRFRVIGLKARGFLTNQPHCADAEEMARYHAEIIQAIDPVGPYHVMGASMGGVVAYEVARALQDAGRQVRTVFMLEAPLVTCERDSDIFTLDALQNWLANANFLMIAMLHLDPAFRQRKEAGLVKWDDLVITAIELGLDESALRDDSQVESRLVDLIVGRGVRQTPGILRSRLRSMADTHRNNLRCMREYRWRPLVRPDEVEILMFRTMTARATSDQVYNPNYLENLQRVHGSMMPMLDAWVERMSQVRTVVVGGEDHFDLCNRTLGDEAVIGPMLASMRRAEPEPEPEDQGDTRSSAFRVAVIGISARFPGADHVDAFWNVLASGESLIRAVPAERFGLQDDAPDHGCLFERIDEFDHAFFNLSPNEARMMEPAERMFLQEAWHAVEDAGLVPDRGAGENWGVFAGSGGDYNLHVQSVLGIAPQVSTSTVPGRVAYQLNLHGPTMTIDAGCASSLLAVGQACDSLRLGQCEVAIAGGAMVYSTRNLIATGHYYRLLSKTARGAALDAGATGMLPGEAVGAVVLKPLDAALRDGDRIYAVLDAWGSNHNGRTQGIAAPSAASQAALLTSIHRRFGIDPNTVDFFEANASGAPLGDKVELQGLRMVFGGRPRAHPLALGTVENTVGHSFAASGMAHLLKVILALHREMLPPTANVDAATAVAGGDDGLFEIPARARPWPSGTGAARRAGVSSYSATGINVHLVVSEAPPAAAATSVTGPTLLAFSAATPEALRQRGRDLLDYVAAMDDQSWAPARLSAHLLSRRLHFRHRCALLARDRADAGRLLARFVANEADAEVLTNTVGATTDDDPTREALRREAAAFGATRAALPLDRAAQWYVHDIAFDARGGFASVDRVPLSLPGYPFARSRHWLEASPVAQDVAAQPVTEDPRHWLLRQIAVITGEVPDAAQAEASWSAMGFDSLMSIRLLSTIQEQTGIEIPLVDLLDQSTPAALLAHLDALGAFAHGQCGEAPGPDTSPLPPVQYAWFGDRLAALRATAEVATVALRPQAPTPASRSHRDRMLAELLDAGIAVFRDTDKAVLLAARSVGIDARLRRLDQDTLAACLGMLEPGQLWAPLSQEQARDLHWTERMGSTAWNVFHVFRLYAHEVDLERLRHALTLLAQEQDLLRTRYITVGDGHAQCVSELVCVSLDSISIDSSEAFHQFIQSRRSHPLLEEHGGPAIRMWLTEVDGAFHLGMVAHHAHADAFTPGLLFSQLMALYGSLGSEAGARDDTRRWADQYWFYALRQHDARGASADAHRAWWRDTLAGVEVEMRLPYRKEVTSSPSLRALATNQIVPVSAELGERIKDLSRVHGISYPQLFAAVLAIVLRECFGNDRPVLQVIHNQRDSAALAACLGDFSNVAFVPFELDPGRSVIDTLYAVRRVLLTALQHTRVPMADLFRIAGVDGHTGYGAMVGDVVLDSADMDTANVNIAGEHGVSTYMNAVLEQRSIHFLDQALASLFFQFLRIDGRLYIFHAYRRALFEQETMQKLPQLIVELADAMLRTPDVPVADLIAAFGRRFDELGRGGRAPTMRDAPAAAVTGDSAALLERFLGGDLSIAQLRGSLHPAGTRDRGRVVAE
>emb|ADH01485.1 BGC0001096, fr9D, Putative mixed polyketide synthase/non-ribosomal peptide synthetase
MRRGHDGSGSMSDAKRLAAPGNVEDGKREIVPTEEVDAWLKRHFMADAQAPLSRNQRGIWSRQMLYPMDPLYNVAVACTVGAGFDRGLFRRVCQRFLNHHQLLNARIVAEGDALIQRIDSMRELAWYESATGESLDACRAHAKRDAAVPFVLHDGPLYRIHIYEASSCETVVLLVVHHIICDGSSVSRWLSTIWQDYRALKQQRTLPQALGGASFLDFVQREAAHLDSAAGQKSLAYWRTQCADGLPPLDAALNLPPAADDASVFATSRLSFSIDGDRAMRMRTLRKTGSFSPSTLLMGAFTLALSAWRGTRRFTLGLPTLGRPPGAEFASTIGNFTNLVPVVCDLNPAQTFSQWLDGCQRYVYRALDHGYPFAGLLQALPRHADAPLSIQTVFTYQKFGDEIDIGTLPDRVGDSVELAFGADIFQRDEYPVTCEVVEAGDGWTVNLKYKTAVIEHDDAEALRHAFVAVLDDALTDPDRTIGALTARDDRRHGAGPMQPASHGPAADAKSLCARFTALSRRDPARRALSFDGRHMTYGDLDRGSDALARHLVSLGVRPGDLVLLCVTPSPDLITAILAILKAGAAYVPIDPGSPAQRIEMIREDSGARFVVTTSISEAAVESVAHRVVLDRDGAAIAAAVEREPTLVLPDVRRGDLAYVIYTSGTTGKPKGVMIEHGNVLRLFDRTNHWFDFGPDDVWTLFHSAAFDFSVWEIWGALLYGGRLVILDTTQRKDPVRLLETLADEQVTVFNQTPAAFYAVVRAATAGPPRRPLALRLVVFGGERLDFGRLAPWIERYGDSRPALINMYGITETTVHVTHAPVTAADVTGACASVIGHPIPDLDVQLLDEHRAPVPDGEIGEMYVGGAGVARGYLNRPELTQERFVTISGVRCYKTGDLARRNARGELEYIGRNDAQVKIRGYRIELGEIEACMNQHPVVEQGVVIAHEHANGTKHLVAYYRARDTATDDEARSHDLRAFVAARLPEYMVPAFFVALAELPLTGNGKFDRQSLSRRPIVLASTDSDVAGASATQQRIRELWQQVLGVAPAHFDQGFFEAGGDSLSVVLLARAIEQAFGHAFTPAKLFRYATVRDIAAYLETHATRPDSSDAAVSVGPRATAADELSRASPVVPDYYDESLAIIGISCEFPGAADHLEFWANLLAGRESVEWLTRAALDEAGVAPDLASHPDYVSARFTIPGKTRFDADFFKLSAKLAEFADPQSRQLLMHAWKAVEDAGYVPGQFDATGVFVSTGNSGYQTLLDNAPDIEQQDRYLAYVMSQGGSTAALISYQLGLTGPSMQIGTNCSSSLVAIDAAFKSLRAGECRQAIVGASTLFPHANAGFLYQPGLNFSSTGHCRTFDVDADGMMAGEGVAVIVLKNARQAVEDGDAIYAVLRSIAVNNDGRQKSGFYAPSAQGQGRVIRTALERAADIDVESIAYVEAHGTGTRLGDPVEVMAIDEVYRQRTGARQFCAIGSVKPNIGHLDTAAGLAGCIKVALALRHRMIPPTINVTTPNPAIDWASSCFRVPHEASPWPEGACPPRAALSSFGLGGTNAHAILEACPDVRAASPDRDAPTGEPRLVLLSAAEPRLLPTMARTLSVFLVVHPDLPFDAVAATLQRGRQPMRHRLAIIATGAQEAAELLERYAAEAIEGATAAPWPAAIVCSRPDAAPSAPGAAICRRWPRCGSRGTMSTGRSCMPARRCAACICRPIRSHAGAMRSRPGPRPPGRRGRASPFSSRRTARGRSTSGCAATTTTSTTIASTAAACCPP
>emb|ADH01486.1 BGC0001096, fr9E, Polyketide synthase
MTFELLRAAAMTDAAVPDEARLQIEHVVWLRPVICDGEALSLCVELAARGVGQDWRAPVAFRLTGVDDATNERVMFAEGALAFEASGKVDGTDGWIAPEALRQALTENRIDGADWYRGIAAGRVQYGPTYLGLVEAGWNDMGLTARVRLPESVSSSLATFPLHPALLDCALQASVLLDRVRRHGGDPGQWSGMMPARQKLPFFVERVDVLAPLEAEVWVRVQGHEPVATAREARYDIFVHGASGALLVAIREFVTRALPGGNEDRALPAPNPIEMAAQQKNDADTAPLHTLTIAWTPLDERREAGVSTAPIVLFGIGEVPPAELVACFAGRVVRYVPLRSEPDGPALAALPADAALVFALPAGAARIDDAALIDAQRDGVVAVFRWLRALIGHGFEQVDLDCTFVVERTQRVRAGDSIAPVHAGLIGLAQSLAGEYGHWRVRLLDVGGFADLPTPAGWPNAEGKVVFAWRDGRWFTRSLVETAMPTSCPTLYRQGGHYVVLGGAGGIGRTWTETMIRDYRARVVWLGRKPRNREIDDEIARLGKLGPAPIYLQADATDPASLRRARHRLTELGLDTLHGVVHSALVLDDRGIAAMSDAQFARALDAKVATSVNLARVFGDGDLDFMLFYSGTISFVNPAGQSNYAAGCSFQDAYAMALADQRRCAVKLVHWGYWGHVGAVATPEYRRRMAAAGVGSVEPEAAMQRLAQFMQDNHRRQIAIESRLRARGAAIDTPQATDARPAGTPTDAHRSHPDAQGWSRLLQRVDALREHNGLRDPVVEHAALLMVRQVLGALDALPVDRTHDGAYRAGPRSRLAAIYERWYQESCRQLQLHALIDVSGGATGHATRATEDAHAAWARVRDHYRAHLSVRAGIELMDACLRNLPAILRGELAATTVMFPDSSMRLVENVHRNHPIADYFNEGVAEAVIDHVRHRVARERGVRLRILEIGAGTGGTSSKVLPNLLPWREQIEEYRYTDLSKSFLFYAEDTYGADAPFLKTAILDIEAPTTDDHPHADKFGSYDMVIAANVLHATRDIGRTLRHAKAFMRDGGVLVLNEMSENCAFSHLTFGLLEGWWRYDDEPVRIPGCPGLSPLEWRRQLERAGFVDVQFPLGDAQPLGQQVIVAQCRQRAWLRAERDEARGAAAAHRHRAWLRRRARTDTRDAARGSPADRPGRCRSRTQLLRHRT
>emb|ADH01487.1 BGC0001096, fr9F, Polyketide synthase
MGIQLGTIELFDHNTVAQLAAHLTNLHRVTEAAGGSAPAPAPCETATNAAAGPSSRAATGDVLERVTVMLREHVARAVRVREDEIDLHRSFADQGVDSIISVQIVNRINKLFGLRIATTVMFDHNTVGRLAAHLCERHGAALAKAVQTEASTPPDAAAPDVAPARAAATALSARESEPSRTASAPPAAGPGSICAVLIDGPGEIEDLSIAAVASRGLDHDEVRVAVRAFSLNFSDLLCARGLYPNMPPYPFVPGNEAAGVVIEVGAGVSTFRPGDEVVCLCQGCHAEQVICTTSQVFAKPASWSFEEACALPIVGITMIDAFSKAALARGERILIQTATGGTGLIAVQLAMHRGAEIFATAGSEAKLRYLRDLGIAHTINYRTEDFAQELARLAPGGVDVVINTLGGDALQKGIDSLGPGGRYIEIAMTSLRSARSIDLSSLSDNQTFYSVDLARMGARDPRKIARYWDELVSLTEQGVVRPTISEVVAFRDVHDAYRRLADRGNIGKIVVRVDQSSAPRPRERERGANLPARDAAASGAPDGATEPAGAGARVVRDDDIAIIGMSGRFARSPDLDAFWSHLASGTSLIAPVTRWDLGDGDARCETGSFLDDLSTFDPFFFKISGTEARYMDPQQRLFLEEAWKALEDAGHAGELDKQRRCGVYVGCSGGDYHLLFPGPGASDGDTRARPPIQSYWGNAVSVIPARISYFLDLHGPAVAIDTACSSSLVALHMACAALRSGEVSMALCGGVFVQCTAGFYQQAQRAGMLSTTGNCYAFDARADGFVPGEGVGAIVLKRLGDAIADGDHIDGVILASGINQDGSTNGITAPSARSQEELETDVYDRFGIDPRELQMVEAHGTGTPLGDPIEFTALANAFGRYTRDRGFCALGSVKTNIGHTTTTAGIAGVLKILLALRHRQLPPSCNFERPNPEIELDDSPFYVNTRLRPWRVETGRRRMAAVSSFGFSGTNAHVVIAEAPPIALGNPRSAPGQPELLVVSAQTHAQLNAQLERMAAFASGGAARDLSLADIAFTLADGRRHMRYRWACVASSVEEFAAYCGAGVPSSPSTSTAVFQGDANEALSPHVADRVGDADLISQARRFVAGGRLDSARWTGRGCRRVRLPVYPFARESYWVETPGEERNPWPPLEVAEAGIGPVWRFSRRLEGSEPFLRDHRVLGESWLPAVVYWEMTRWSARQAAPEAPATDPVVLRDVIWQHPLSLAAGPRVVEVRLERDAAVALSPRFRFVIESRLAEPDDAAARLTHCSGSVEIMRTDDAGASCLLDLSAFRRQAEELDVAECYRAFAALGIEFGPSHRGLKKLYRYRDQLLAQVGRSGAAGIDDGYLLSPTITDAALQVHIGNVLGTGTDVLPLPYAMDSLTIVDAPSDPSWVWIRQGREGAREHSPSSMLHDIDVFDEEGRLLLAMRGCRSAPARRRRIAAPIHPLVHERVDGPDLRYRSEFIGDEFFLDGHRIAGVKILPAACYLEMAREVSQRVGARGGVLRDIFWLAPYQAPDLPGGARPAPITVQMEASGERHCRVVSTGADGRETTHFVGRWAQEAVPDAIGAVDVDAILRRTSTRLARDAMNALVEATSSFGAPFQVMTWLQHGADEALAAYRLPAGQSGPYHWHPGILSAALGAVEIWIAARGETGAHRLPYGIGSMIDHARPTDAGYIHVRRVSGERAMLDRYDIDLLDADGRITASLRGYSVRPWLSSDHPDAADAGSSRAAISVMTGTPRWRDAPTPAPATARADDAVDRLFFVPDHDTALHAWLRDLDPAARLCPLPCGAIVDDDGMARVGRVEAAYRQAFEAIRAVADGAGTRAVHLLMLVHDACRDEAMPSLQALIATAALEYERIAAKTVFYAPAGVADPSAAAYRERLRRELLSPEADEPEVRLALSGERQTRRVAAAELPARAAADERRDGVLAAHPLEPGDVVWLVGGMGGIGQHVARDLAARGLRVTISGRSVDPAAWRAFRETASTAGERLDALAVDIADADDVKRAVASIVAKHGRIDAVIHSAGVIGDAYLRHGRAVDAEPVFASKLRGGANLDDATRDLDLKCFVLFSSLSALGSPGQAAYAVANAYLNQLALQRNRAALGGRRRGRSFAIGWPLWLDGGMAMAPERRALMRERTGLDSLTTDQGLAILDAVLNACRIATPEDGVLLVAPGPDRERIVRALDARFVETEPDAGVAAGHAADIDLPESTRLRAAVLDLLKATVAAQQTIAAAKIDDGALFLDLGYDSISLIGLARDLGARVGLTLQPTLFFEYPVLVDVADHLVASHRDRLAAHLGGRPASARAAVGSNEPASVSDSADESRRAQAAGVASGESARQADPVTTRDRVAVIGMSCRFPGSDSPDAFWRNLTENLDLVGRATGPRASLLSSVTTPSEGGFVDDIERFDPQFFGLTPMEAEFMDPQFRLFLQCAWRAVEDAGYRIGDLAKRRVGVFVGVTTSDYRDLWLSRIGAESATHLGLAHFMIANRASYQFDLRGPSEVIDTACSSSLVAIHRACESLACGNCEIAIVGGVNVIANPAVTEAAVAAGMLSPDGRCKTFDSSANGFGRGEGVGVVVLKRMADALADGDHLDAVVVASGENHGGRSSSPSAPNPDAQRQLIVDIYRRSGIDPASVGYVEAHGTGTALGDPIEIKALVRAFAELADGRPAEAPHCAIGSVKANIGHLEAAAGISAFIKTVLMLKHGKIPGNPHLKQPNPYLELDDSPFTLASETCDWPASHRRAGVSSFGLGGSNAHIVLDAADAYPAAAPGNVPEPASGPVAIGLSARRPAELDAIAVALLDFLSAPTAAMPSLRDLAFTLDRGRETHPHRLAFLATDIDDVRRKLARVNAGDDAATLAAHGVVVSRAGDDSATRHAHLLAGAYHDLAERAPEVLRDLGAWVRGEIDTWRGPLAARGRRVSLPTYPFGGKSYWLPEAPRSVSAASSVLHPLLHREVSAEAGIRRFASIFSGEECFLADHRVQGQRLLPGVASLEMALAAACLAAGETGDSGATLRNVVWSRPVIWGAAHSDVALSLSAGAVPRAWRYRLGVGGDDTYGEGEVALTAMPPVRTLDLERMRAERDGSRVSAEACYRRYREVGIEYGPSHRGLERLYLGSGDVLAEIALPAGSVDAAGAFRLHPGLLDAAWQAVIGLTIDRGQHEASLPFALDEIRIVQPPRASRLWAWIRPGDDGAASVDMDIALPDGRIAIELRGLHTRQQVAPAASAPRDEGAVTGDGGLLPAGEVTLSPVWESLPAQDGAVPSGPRELWVFGSNEAVRAALEGTRTVICFDSLDGTDDAFRRTLKAYAETARAEAPHLLWISGGGENPDLDPDALIARQSRGILPLFRLINALIEAGLDSVPLALTVVTRRLHALGDETDNDISDAGVVGLVGTVAHEYPHWTVRHWDVDAPVDDGRFFRRLDTHLITTAGADGDVRVHRGGRWHRQRLARVVDEGRADPVYREGGVYLVIGGAGGLGRTWSRHMIERFGAQIVWLGRRAPDDEIRAHLAALSALGRGGITYLQADATDAVALKRARAAIMEQFGALHGIVHAPIVLADRSLARMDETAFRLSYDAKLKTCANLYPLFAREPLDFVLFFSSLNAFSRSAGQGNYVAGCTFTDAYARKLDTRLACDVKVINWGYWGDVGIVAGARHRERALAAGLDSISAEDGLRAIDALLARPGSQVAYVRTARPIAARHYDSTTLVCRYPRTIPAVEAARFAARPAADLDAVSRETLGFRQRVGALAERLMLATLQQVALAPASGANAPAGTFDERLRADAPPHVDAYAAWLAQSHRLLVAAGHLSVDGEFLSCRAPACSLDALWQDWRGLAEEYAQQPGYVAQLELLESCLRALGEILRGDVAATDVMFPGGGISRVEGIYRNNAVSDHFNHVQSEAIAAYVEARVRMQPDAQLRLLEIGAGTGGTTDGLLRRLEPWRAHIAEYCYTDVSKAFLIHGETRYGERYPFLSTKRFDVEKAPAGQGIAENHYDVVLATNVLHATASMRDTMRHLKAILRPSGIAVVNEVSEVNVLGHVTFGLLPGWWRSVDPELRIPGGPALSPSAWATLGAAEGLRPLGFPAREQHALGQQIIVFESDGVVRRALTADASPATGSALTRPDVRARSTRTGDSHGTTATVSEEMRFNGALAFVQRLVADTLKIDLDELPPDEHFQSIGLDSILVVQLTNQLRRYFDGITSPLLFKVSTVRALTEHLWLAERERLLEHAHGAVPGADEASAVAAVGDRGTGAVHGIRPAVPDDGIADSDVAIIGMSGRFPGAPDLAAFWRILRDGVNCISEVPPARWRWQDYDDPELSETDRIYTRWGGFIEDIDRFDPLFFQISPKDAEKMDPQERLFLEEAYRAIEDAGYTPCGLSEAGSVGVFVGAMNGTYNAQPNFWSIANRVSYCFDLSGPSMAIDTACSSSLTALHTALESLHCGSCDAAIVGGVSLIVDPVQYQGLCAMTMLSPGNRCKAFGADADGFVDGEGVGVFVLKPLRKALADGDAIHGVLKGSAINAGGKTHGYTVPNPARQSETLRRALERARVAPAEIGYIEAHGTGTALGDPIEIAALTDVFEGSTDIEDGTGAACPIGSVKSNIGHLESAAGVAGVAKVLLQLRHRQLVASLHAAEGNPEIDFSRTPFRVQQNLADWTPRVTRGGSPARIAGVSSFGAGGANAHVIVAEPPMRRDERTPIAQGPVILVLSARSADRLRRKVADLVRHLETDGAGVALADLAFTLQTGREPMPWRVAWLADSVEGALDQLRDWLAREDATGTDASVFGAAARQADAVARRMLDDRDLASLARIWTDGARVDWARLCDGEVARPRRLHLPTYPFAGGSYWRAPTARDKERVAHAGDGTGRADEEHTDAFNEALYASVIDHLINQELDPQAALRVVQSGR
>emb|ADH01488.1 BGC0001096, fr9G, Polyketide synthase
MANYHLDIFGQVARNRLRRDAALNLLRQYRRSGCIGGTGEVHWLHSQPPDAAGRENGGVRAVLYCGLTGREFFLADHCVDGVHVLPAAAYFEFVRAAVRQAGLAHSDRFVMKQVSLERPLMLDRDGDADDCRLLVVELLADARGRIDFTLASTACTLAEITPRLDATPHAALAADEKLVVHCRGVYLSAPESEPVAVGDVTHEIASSTTVFDAEQVYRFLAARGFEYGPRQRALQRATLHSPECLYADLALPVPLVSSLPTMMLHPSLLDGALQAAAGFYLADAADIEPGLPFAIDEIAVWRVGEPSMRARVTRRTTEVGAVTRLDIELYDADGRLCAALKGLTSRVGRIRARHGSGLLLARPEWRAEPFVVGARAARQPAPCRILLVGDLGKVGEVDALAASLRTRWPAELAGPEIVRIAFDPVSAQDDPIESSLRLKHCLQDWSAIPCRESELWLVAMDDASPLARSMHAMLKCIAAEDPRRATRLVSCTARADVNEIAGALVDEARADDDVDCVRYAGVREVKRWVSVAAEANAPMHGWRDGGRYLISGGTGHLGLAFAQDIAASVTGACIFLLGRHGPDALDARQQTRLREIAAAGARVMHCRADVADAEAVAETIARIEREHGPLHGVLHAAGVADDGLLVNKTDDTWRRVMRPKVLGAANLDRATRHMPLDCFVLFSSGSAVFGNVGQSDYAAANAYLAGYARWRQAEVGIGAAHGRSLCLHWPLWDGGMAAGIADPQRLYHATGMRPMDAVLGIEAFRRALATPCTELLVAAGDLDRLKRYLTGVADTDAAGADEAAAPPAPDLSQVDSEALHGAAVRLLRRVVGGVLKLQVEQMRADQPLDQYGIDSVDMMKATRELEETFGTLPKTLFFQYPSINELAGHFAEHHAEALAATGTPVAPASGPRATQVPMTQPISHPAEMPRPTPGVVDASCVSGDAARADIAIIGLSGRYPQAADVVEFWDNLAEGVDAIREIPPERWDWRSFYREDGSRRPGTHASRWGGFIDGVDEFDPLFFSISPSEAEIMDPQERLFLQHAWAALEDAGYSRGRLARARREREAAGDEARMDEIGVYVGVMYSEYLQCADNDPERLVGSSYASIANRVSYALDLRGPSLAIDTMCSSSLTCLHLACRELASGGIGMALVGGVNLNLHPNKYHLLSQGRFVSPRGRCHSFGADGDGYVPSEGVGVVCVKRLADAERDGDPIYAVIRGSAINHGGKSQGYSVPQPRRQQDVIRQALTQAQVNARSVSYVEAHGTGTALGDPIEIAGIAGAFSRDTADTQFCAIGSVKSSVGHCEAAAGMAALTKVIGQMRAGELFPSLHAQRLNPNIDFAASPFVVVRDRQPWKGATGSRIAAVSSFGAGGSNAHFVLGDYARPADDAIDGEDGGICLVPLSARTQERLAEQARALAAYLSDCARPGAGGRHWRHPPAGLANIAYTLQTGREPWEARVAFIATSRDELLALLNGYLDGRPDAHSVFSGTRANGNRLLPLLGMDQDSHALIDTWFAKRKYAELLTVWVEGVDFDWERLYASDGAGGRRPRRVNLPTYPFARERYWLPTPDVEAPRAEPNRKAMTNLTTTPRVGYRVAVWERLPMGAEASHAVTDVLLCGWDAAEAQRFAAHWPAHRCRIVGSAADTDAIDGAFTQLALAVFSDLQARLATAAGANVRAQLLVPPGDRGRLPSALEAMLRSLMLEHPTFAGQLVQCDDVSSDAALREAAGLAAHHPRATLVRYHEGALSQRVWREADGDEPGESPWREGGVYLITGGGGALGTLLARQLAGELSSATLILTGRRAASELTGAPVGSLLDTLRAQGIAIEYRAADIADLAACEQLLPDIVREHGALNGVFHAAGVSRDGAALRKTAQTFREVLAPKVAGTVNLDCATRHLPLDFLVLYSSLSGAMGNAGQCDYATANAFLDRYAAHRAVLAATGACHGRTVSIGWPWWEGEGMAPDAHAPGVFVSPRGRCHSFGADGDGYVPSEGVGVVCVKRLADAERDGDPIYAVIRGSAINHGGKSQGYSVPQPRRQQDVIRQALTQAQVNARSVSYVEAHGTGTALGDPIEIAGIAGAFSRDTADTQFCAIGSVKSSVGHCEAAAGMAALTKVIGQMRAGELFPSLHAQRLNPNIDFAASPFVVVRDRQPWKGATGSRIAAVSSFGAGGSNAHFVLGDYARPADDAIDGEDGGICLVPLSARTQERLAEQARALAAYLSDCARPGAGGRHWRHPPAGLANIAYTLQTGREPWEARVAFIATSRDELLALLNGYLDGRPDAHSVFSGTRANGNRLLPLLGMDQDSHALIDTWFAKRKYAELLTVWVEGVDFDWERLYASDGAGGRRPRRVNLPTYPFARERYWLPTPDVEAPRAEPNRKAMTNLTTTPRVGYRVAVWERLPMGAEASHAVTDVLLCGWDAAEAQRFAAHWPAHRCRIVGSAADTDAIDGAFTQLALAVFSDLQARLATAAGANVRAQLLVPPGDRGRLPSALEAMLRSLMLEHPTFAGQLVQCDDVSSDAALREAAGLAAHHPRATLVRYHEGALSQRVWREADGDEPGESPWREGGVYLITGGGGALGTLLARQLAGELSSATLILTGRRAASELTGAPVGSLLDTLRAQGIAIEYRAADIADLAACEQLVADIVREHGALNGVFHAAGVSRDGAALRKTAQTFREVLAPKVAGTVNLDCATRHLPLDFLVLYSSLSGAMGNAGQCDYATANAFLDRYAAHRAVLAATGACHGRTVSIGWPWWEGEGMAPDAHAARVLRETGMLPLGADDGMRALKRVLVHGGEHVLVVHGDAARMRAAAEQAEAADGPTASASAGRGSRSTARDRVGLDERVTDRLRELLGRLCKLSPQRIDPHVRLEQYGIDSVRIVHFQQALGEPYPGISSAMLYEHTTIASLAAHLVAAYPSQSRAWAGEPEDPAASPVETALDGYGSDAAQALAPQRQREHDRRRRSGPGRRGSHRDHWHRGPLSEGCEPCRILAQSRGRRRLYRRDSARTLVARRFLRR
>emb|ADH01489.1 BGC0001096, fr9H, Type I polyketide synthase
MDPQERLFLECAWEALEDAGYSREMLVERHRARAGVFVGATKTGYELYGPEFWRQDKVFLPRTSFGSIANRVSYCLDLMGPSLAIDTMCSSSLVAIHEACERLRRGDCDIAIAGGVNLYLHPANYVALCSGHMLSAEGRCRSFGAGADGFVPGEGVGAVILKPLGQARRDGDAIHAVIRASGINHSGKTHGYMVPSPASQQALIRDTLARARCDAASIGYLEAHGTGTTLGDPIEFRGLVQAFGGARAAGVHCALGSVKSNIGHLEAAAGMAALTKVVLQLRHRKLVPTLHADSLNPEIALDGSGFYLSDTLRNWMPQPGSDAQLRAGISSFGAGGVNAHLIVEQYRDGDEGPDRGATRLDTATVEEPAVFVLSARNTGRLDAYLDRVIAFLANGGGPLADLCRMMQTGRSAMAERCAVVCRSTAELLDILRMHRRGERVEGFHRARIDGTGVAAEAPALDDLDACARAWVSGVDIDWRSRRAARRARQARAIALPTYPFQPRRFWLDTLAPALALEVDSEGTPGGAGVPIMNGGGPTDAIMGKAPAHRVEVASEAGDATSVLPRASHAPTPSEGTSAGTIRLPAPSRFVASSEAASTMPITLASPSEVVRARSATMPVPFDTGAVDEALVARCDDVHPSLHHVDLPVGLDAADLVARLTALFERPTWGEPCDAVLLHSPRDGLRLSLVGVPDDALARLVDAIGQAPSVVLAALHGDAIDLGWVIGAACDLMIVNAESRYGCPSTSSVVARDLLRARFGARPGSAAMLSGEARTGAAWRATNLGLHAVPALAVGERARAAMETIVTEGGRAAGLLKAHWRGTFFAEANTLGAPSSWPVLAEPEREPARAAAAAAAGSERPVPLPHTCIELTLDDLGVAVARMCDPDTKNAFTPAFVAAMEAVMTWAGETPACKVLILTGYGHYFATGGTRQGMQAIQQGNATFTDARLYELPLACPVPVIAAMQGHAIGAGWSMGMVCDAVLFAEESVYHSPYLSYGFTPGAGSTLVFPMRLGLDLGREILFGAQPYKGRALRERLPGLSVVPRGEVLAQARRLAAQWAMRRTRDALIRDKGRRLAALAQALPAMIRKELDMHELTFRHNPDVARLIDRAYGFASTADADTDAGSRCAPGQDLITLLKSTLATEIQMSSDELDDQASFVDLGLDSVTAVTWTRTLGRALRVELTPAHVYQYPSIAKLLAYLREATAGSASEVAPVTAQVQPQPATVGAIAEVVRCTLAAELQLDEQAIDAQASFVDLGLDSVTAVIWARKLHEQLSVALSPTQLYQYPNLAALCAYLGGENTANAAEKTGEGVAPTHTGLSVSVRAMADGRAPVRLPRVDEERPTAPVDRDSVAHSLAHELQLDVTEIDPRTSFVDMGLDSVTAITWSKALTVAHGVEVRPTDLYRYPTLDALVVHLSRAPRIAPVRAATSASMTEGPAGSPVTRGQRGPAAAPPPMPAAPLRDASRERVDIAIIGMAGRFPGAADLDAFWRNLVEGRDSIVEVPPHRWSLDRYYDPNPQSKGKTYSRWIGLLDDADAFDAEFFGISPREAEHMDPQQRVFMENCWHAIEHAGYNPFNLATRRTGLFVGCATGDYADLGQRDEANAQSFMGGASSILSARMPYFLNLDGPCLAIDTACSSALVAVNEACNSLLLGNCDFAIAGGVCVMAGPTLHILSSKAGMLSPTGRCRTFDEAADGFVPGEGVGTVLLRRLDDALAAGDTIHGVIRGWGINQDGRTNGITAPNPDAQRRLATGIYRRFGIDPKRITLAEAHGTGTRLGDPIEVRALTDAFHEFDVGNAYCAIGSVKSNVGHLALAAGIAGLLKVVLSLRHRTIPPTLHCDTVNEHIDFARSPFHVPRVAQAWSAADGEPRMACVSSFGFSGTNAHLVVEEAHAVAPPAIGDQSAREHLVVLSARRPESLRAAAKRLRDALAAQDAAGSAPRLIDVAYTLHTGRATFRHRLAIVASSLDGLIERLDGWLASGPDDQAGVHDGTAPTSHSAEHSARVAQALADGDPRAAAALWVVGGEAGGETRAFDGLSPRRIALPGYVFVTSRYWVGGAPLAAGAPRPAASESQATSIARGSGKRIAVVGAGPAGLVMAKSLLEEGHRPDVFERQADLGGVWLLRAENKRAGAYRKTRFQTSKYTSAFSDFDGAPIDAHFHGVADIHRYLRDYAERFGVTARIRYRTEVSRIEPHGDQWHVTTVCDGASRTDVYDGVALCQGLYWKPWRPEFAGLDTFRGTILHSAEYVDEACLKGKRVLVVGNGISGMDIAEEATQSASQVFWVMRRPKFIMPRMTGFVPNDFQSPANLLANVDPAQIMERVRHSMPEYFRRYQESGLLPDADDFRRQPVVQINDGIVALVASGRVEAVIDEIEAFDTHGCRFRSGRRIEVDAVVFCTGYQIDERFDYLPGVSMRADFAMGIFHRERPSLVSTSCPLPVAYSGTFFFPEMVARWYARVMSGRSELAASELDYRLDPRHAAINGPIANVVFGLRLGLLPDPAREFRAFWQLLNLPPFPPIYRLRGEHSDPDAPARLQALNRRNLTSGKADAALDVVRYRLLAGLGDATLRDLLARGEIDDNDYRNAGRHAADAITLDWRRQYILRDDDVAQARREPAARSERAPHPGSPAWNDYQTLLARLRAGELDMEGVLHALTKQDD
>emb|ADH01490.1 BGC0001096, fr9I, Type I polyketide synthase
MTENFENWFDRLRSDTLDERDGIALLASLRDALRGSGARAAAVPGDRLDGARLPRFATPDWQARSYREERQVAPTFDAVLVVGEASLAADWREGLTAAFSPARILWIDTGAQPPEAAHEDPVPDAVAENARVAVLLIDDLAQDGTVGEADEPHRYLTRLLWAFALLRNLLARRIERCHLLHLTPLRHALPIAAAWHGLAKSVVLESPRFASGGVWLSDSDAARVTPELVARELSELMPARHRDIAWIDGRRCERVLVAHAHGAVAPTVGPLACGETVLITGGAGGLGLAIAERLTTDFALRVVLCGRRAAHALDDRQRDWLARHPTVRYVSADVSDPDQVRTLMAELGAATPLAAVFHAAGGSDDAPLRAKSLRAIRAVLAPKVLGTQWLDRHAIGLGVRYFVCFSSVASLAGSVGQADYASGNGFMDEYCRLRQAASDASGGCCYLSINWPYWREGGMRADPGRLERIAADSGLTSLGTVEGVDSLLALLARPAPQVAVLPGERARIDRAFLATQPPERPVARAEADDPASGLRELVARTLKMAPEAIDADTPFSEYGFDSILLTELASTIGRRYPGLELEVGVFLDHPTLRELNDWLRVRLADTSSDPDIARAARPDEVAPSQGDPLLDRLRALASTILKLPATDIDAETSWSTFGFDSISLNEFAVLIARDFRTGPLAADLFLSCATLAELAAHLAARVRATEPAHERAPARRVAVSALTNPGPVPDATEEIAIIGMAGRFPGASDLPDFWRNLVEDRHAVTEIPADRWRWQDYAAGAPGKTDCHYAAFLTAIDRFDAAHFSISPREAELMDPQQRLLLECAWEAFENAAIAPDSVRGRRIGLFFGAEKHDYLSLIADADVDIDPYINTGNAHAMLTNRVSYFFGLTGPSMTLNTACSSSMTAIHAAVASLRSGASEMALAGGVNILLSPGLFVLNRKMGMLTACDRIKPFDRDASGHLFGEGLGLVLLKPLRLALRDGDPVHGVIRAVDVTHGGHGRFLTAPHAPSHEALIRGVLHQAGASPADVDYLEAQGSGDASTDRMELETYHALYGDRAGGEPLPIGSVKGHIAHLGAASGVTALIKVLLCMSHDRLLPILHHRQINWPHDEPFAGRLLTAHAEWRPKWVDGCRVPRVAAVHNFGYGGVNGHLLVREYLRAPAVEARWPAVARLWVVSARTAAQLRQSVARLVAYLRDGGYRLHGQREPGVESIAFTLQTGRQPLNHRLALWIGDTFKVDGLRTALARLDAWLADGHGDAHLLTGVVTPASRVEPSPASDEAADDPLRIAARWISGAPINWTACYGDTRPARISLPVYPFAATRYWVASRKDGDGAAPQGGSTAPGAAPALAGVPSAARARPAAVLHPLLHRLIPADRALRFLSTFSGDEPFFRDHRVRSAAMLPGAAYCEMFIAAATLAMPESERCSAGFRLEHLVWTRPLVPSDGTADIAVTMEPAMTPARRAGIDGRDVFRLTVGDVRSNDAQPYAQAIVVPEQRDTMPVPPVVAVEQLAVYSRGTRIDGARLYRRFAELGFEYGPSHRCIDALFYDGDEVLARMRPYEPDTHGTGYLLAPGLLDSALQASIGFDPAALDANHDGYLDGRLSPLLPFALERLRCHRTSGLSEHVRWVRLRRRAGMAGNPVVKLDVDLLDADGHVCARLEGYSARRVKSEVAACAVPATRRDAAGTIPVPLPEPAVWRDEDGVRVYSCRFEPNDLYLRHHRIDGQALLPAVALLDLARVIADTLPRDEAAAALRISRATWQKPVFVGTPGRDAALRVAHRDGCWTATLESGNGMQGGVAPYAQCDLTWTADVPDADPLPDRARRAGAPLSKADVAQRFAGSLVRESGNVLGLPGGIRIIGCESSADTTWLTLACEDGNDDSAGGARSTAFGLLFAIVDLCGRDREAAGLAIPYGIDECLLYRAFPRQVRVEIRAASPGTSARTRVYDIRIADLEHRPVMQITRLTMVAPREAAAGPAASPTALTDDATLALQQCLREWVGELQKIDPDEIGLDDDLATFGLDSFSFTALSSRLNDRFAIDTMPTVFFEHGTVRALANGLLRTYPNLAAGLRDDGRVTRRDEPGPGAISPVSASLPRGPAGTDAIAIVGMAIRLPRAKTLDAFRRRLITPHEEASGLEAAASNRADTDKNGADAATQADRVPPAWFGADVEEGASGRGLVSVLETVWHLFEDAGMAPATLRGSDTEVYLGVSSRATAESDLPVALPASHAFSNRISFEFDFHGPSQAIDTGCSSSLAALARGAERLRQRRCGLVVVGGVNVIAPTCGGEARASDNMDGGIGMVLLKRLDDALRDGDRIHAVVAAVAENHGGRTLSLAAPSVEAQRELLIAAYRQAGVGAAGIGHIELHGAGTAVADTIECEALRDAFTELRGRQAVPREAPRCMLGAIGGRLGALGAAGGMAGVIKTALMLRHQTIAGHPPWLDTRLVDLEGSGLEAVGEAARPWPATHNAQPRCAGVSSFGATGANAHAVLLEHVAVPAHRPDGMSPPDSARLFLLSAHSETALRAQARALASHLARCASADDIMADARGQVLHDMAYTLQAGRDALPWRFGVVATTSDALQRQLRLFSDDPTEGCAALAEFRVAHVDPLRPDFSDDEDMQALVRQWLEKGKRMHVLRLWLDGVSIDWRAAYRTRPGALTDLPPYPFPSAVALHEAGTDCAVAAAQTPARAAGDLAVDVRIRRLLIGGPERHASIDGNSPADAEALMQRIRHVGELLGATLSVGDAYRYPNVDALRTALRDRERRAEAADGVAAAASGDPFARYYRMAFGEIDGFERALLELDDDVILDVLHNVSPGKPPLLLLAPMGCLGTAWLHQVREFAADYSIIVCHYPGHAASSGTAALLSAAGTLADVARLIWTALDRLGIGLPVHLVGWSMGGLVAECMTAVDPERVASMTLVNGLDAPGNGGLDRAMRELVHEVSTQVAPEVYRHFEGDHFAIKACYDASILDAYLRCASATTVKKDLAAPRFPVLVLAGGRDRVIPPEASRRLWERFDGAAFELLDEAGHYLPMTHADWFNERLRQHLEVTV
>emb|ADH01491.1 BGC0001096, fr9J, Malonyl CoA-acyl carrier protein transacylase, EC:2.3.1.39
MRKVFLFPGQGSQRRGMGRELFGAYPALTACASALLGYDIAELCLDDPRRELGQTRFTQPALYVVSCLSYLNRIDSGERSPDVAVGHSLGEFAALFAAGAFDFETGLAIVEKRAALMSDAPDGAMVAVLGIDEQRVREILDHHLAEIQDNASSPEVEIANLNHHLQCVISGTRERLTEPTLARWFEDAGASFIPLDVGGAFHSVRMKGPAARFADFLLSVELRPLRMQVVSNWTAHAYPAGDYRPMMVNQMFNPVRWRDSIAFLLARGYRDFHEVEPGDVLSRLQRHIESEQPHGM
>emb|ADH01492.1 BGC0001096, fr9K, Putative hydroxymethylglutaryl-coenzyme A synthase
MNFQRRREKNVNTVGIEAMNLYAGVASLDVTALARHRGLDMRRFNNLMMKEKTVALPYEDPVTFAVNAAMPIVDALTQSERDQIRMVITCTESGFDFSKSMSTYCHDLLGLSRHCRMFEIKGACYSGMAGLQMAVNFVLSRTYPGGKVLVLASDVSRFMVEKGGDALSADWSFSEPSGGSGAVAMLVSDQPHVFQIDAGANGCYGYEVMDTCRPAADADAGNADLSLLAYLDCCENAFLDYRKRVADADFATTFSYLAFHTPFGGMIKGAHRTMMRKLVMAKPPEIEADFDQRVAPGLADCQSVGNIMGATAALSLASTIRHGDFSEPRRVGVFSYGSGCCSEFFSGVATHEGTHRLAELEIGEQLDRRRDLTMAEYDDVLERSREIRFGTRNLDVDTALLASARGVHRRPTLFLKSIRDFHREYEWVN
>emb|ADH01493.1 BGC0001096, fr9L, Probable enoyl-CoA hydratase
MTVQFDDGICRIRIDRPDTGNAIDARLVDEMDSVLDEYEASTRIVVIEGLPDKFCVGADFMQLDARLTTGDSLKAPDPAPLYDLWTRLATGPYVSIAHVQGRANAGGVGFAAACDVVVAAQTSSFSLSELLFGLMPACVLPFLIRRVGFARAHYMTLTTQPIGAAQAREWGLVDVCGADSRDLLRRDLLRLRHLKKDAITRYKRYMASLDDSLAMSRAPAVAANLEVFGDADNLQGISRYVNAGKLPWEPD
>emb|ADH01494.1 BGC0001096, fr9M, Acyl carrier protein
MSQQQILELIAKHTREIVPGLEDHVFAPGDSLSNLGANSVDRAEIIVMTLEVLAREIPIAKMANAQNIGELASIIDANA
>emb|ADH01495.1 BGC0001096, fr9N, Beta-ketoacyl synthase
MRDDAAIVVSGVGVVSAIGQGRAAFIDALLEGRHRFDTMRRPGRQWRPNGDVPATAFLGAEIDALTIPATVSRGLSRTASLSAQAALAVLDEAWRDACLGDVDPERIGLVIGGSNMQQREQVLLQDAYRERAGFMRPTYAMSFMDTDMCGICSEAFGIRGFAQTVGAASASGQVAVLHAIEAVRSARVDVCIAIGGLMDLSYWECQAFSSLGAMAPGHDGIQAALVSRPFDAKRNGFVYGEACAALVIERDDARHRNGVAPYGYIAGWSTVLDANRNPDPSFAGETAVIRDVLARARLDARDIDYVNPHGTGSPLGDVIELQALRACGLDHAYLNATKSITGHGLSAAGAVELVAVLLQMRAGRLHPTRNLNHPIESDFNWVRQQSVPHEIRHALNLSIGFGGVNTAVCVSRDDAAAAGAL
>emb|ADH01496.1 BGC0001096, fr9O, Malonyl CoA-acyl carrier protein transacylase
MQVFMFPGQGSQAKGMGGALFKRFGKLTDDASTMLGYSIRKLCLDDPRDELKDTRFTQPALYVVNALAYYARIEEAAKPPDFVMGHSLGEFNALLAAGCFDFLTGLELVRFRGQLMGRAENGAMAAIVNANQATIERTLIENGLTQLSLANYNTPSQIVISGAADEMAKAQLLFNSGDMRCYPLNTSGAFHSPFMRSAREEFARFLQSFRFAAPSVPVISNVSARPYESAGIDTALASQIDRPVRWCDSIQYLLGVAARRGEQIEFEELGNGDVLTRLVQAIRQQTSPEVIAHIATEVETGSTVAPMGAVAADARSAADKVAAWNRRYPVGTRVTSKHPEYRDLVTRTEAVVLFNQRAAVYMEGYHGYFDLNELTAA
>emb|ADH01497.1 BGC0001096, fr9P, Dioxygenase
MTALLDQLRSADDFQIELLFPEQEFFLRIQATSRLPAVEWVTRHRQMLREALLRYGVVLIRGLDCDRKAFGTIAERLEPGEFDYTAGSGPHTSVDANVFTIDVPGSMALPQHNEMAYNLYWPMHVLFFCEQPPAPGTGGTTSVCDARQFLRDMNPTILDPFSKFGIQYVRNFPKNMPYKSIGDTFGTSDRDKVNAICAERKIEPIWINDDHLQIRQYATAVRRHPVTAEESFFSSVCVCHPAGWWDLLRRAYPAASLPRSQDEIWQTALYGNGDPIPDDVIHHLLHAYEHREYHVMWERSDILYIDNMRASHGRRACTGPRAILGSFRTSMSMRQLEAGHS
>emb|ADH01498.1 BGC0001096, fr9Q, Putative uncharacterized protein fr9Q
MSDLTGSWSLEESEFRLANGNITYPLGRNPSGRIIYMESGHMSVLLIAKGRANVGFIPEKFWLNIFGIKRIIGLIRLIRANSGVLGYSGRYSTDGKTVLHHVDLSSYPDFVGTRLVREVRYEEGRLVLENSTDSGSSRLVWAREI
>emb|ADH01499.1 BGC0001096, fr9R, Cytochrome P450
MSDAGNVENDGKSIKGIAVDPEVLSIIKNPDRPEAFPSIAKAPNNIPGVSGFIAGMKSLFAYKREGLQFFANQASIYGKVFRSQLGPYSIVGVTDHEVISQILKNGDRCWSTALAVERVTRGLSFDIDLKKKSRLMSLDFDAHRRMRNLVQPAFSDRALASYLTVIHHEFVHNIEAWPRDGAVSFRVEARKIFSQLAARLFFGIGDPKEAARLEGATRDYWGAIPVVLKNRHLSERWKRGVDGVATLSSIMYDLIPKRRDEGGVDLFSQLCKSRDDTGGLDDDQLVDLMLNIIFAAFDTTTMGITSMAYLLAKYPHWQEVLRAEAMRLPEQATLADFNGMERTTQVWKETLRMFPVSAITPRVSLGECQVGSYVAPPRTLVFNFTGLLGQDPDLWDHPQRFDPERFSSARAEHQRHRGQYLPFGHGVHTCVGAALANLEARVFWSIVLTRYRFSLAKDYDAVHCMSPLGSVSGEVALKVERL
>emb|ADH01500.1 BGC0001096, fr9S, Acetyltransferase
MTIAIESPDQPDVIALIAELDAYQDSLYPPESRHILDLAALKQSNVLSAVARDSAGNAIGCGAIVLYPEFGELKRMYVSPRGRGQGVAKRLLALLESKAIGLGCKLLKLETGPYQHEALALYASAGYERRGPFGDYTNDPLSVFMQKRIIAA
>emb|ADH01501.1 BGC0001096, fr9T, Diguanylate cyclase
MSIRVAANEPSSTIQLVTKGYAKLLLTGFALIPLYLIAYLYFFQDPSLKFENHAFHELAIAAATLEGGFVTYVCWRCYCLSGEPLLRWLTLGFLGFSLIYALHGVFTGMAHHNIWLFLLYGPASRLVMSILIFIGQLTYSHAADSATKRADRRVWATWIALFVLIDLSVAGIAYSPVAGAPWMRVSMEGGALLLSTVNVVALVQRRIRSPLMTIYGISVTSFALSSLAFILGVPWNHMWWLAHAIFAAGFFLLSFGVVQAFHTTRSFSKIYSQGELFARLREAMGRTERALQELQRTNEKLEHMAATDPLTGAANRRQFIDRVEAEIARAKHNGAPFSLLALDLDHFKIINDSYGHQAGDRVLQRFVTKCRDAIRPFDGVARVGGEEFMVLLPQAALDTARSIGERIRAAIAGTPFEADIGQPIEVTVSIGVSEFGRDGETIDAILRKADERLYHAKHQGRNRVVAA
>emb|ADH01502.1 BGC0001096, ---, Histone family protein DNA-binding protein
MNKQELIDAVAASTGASKTATSEVIQALLEVITHAVSADDTVQLIGFGAFSQGQRAARIGRNPTTGAEIAIAAAKTVKFIAGKAFKDAVNAP
>emb|ADH01503.1 BGC0001096, ---, Integrase
MYRWFIRTESGRLEVAKHPTFQEPSRMNTHKNARLTFARRLEMVQEITESGSSVPQAAVDHGVTAPTVRKWLGRYLVGGALALADASSRPARSPRSIDPATALLIVELRQQRLLQRQIARQVGVSASTVSRVLARAGLSRLSDLQPREPVQRYEHEAPGDLLHIDIKKLGRIARPGHRVTGNRRDTVDGVGWEYLFVAVDDHARIAYTAMHPDETKGSAVKFLRDAVAWYAGLGVRVRRLLTDNGSAFRSHEFARTCQELEIRHKFTRAYRPQTNGKAERFIQSALREWAYAWTYQSSAHRVEALASWQHHYNWHRAHSAIGGVAPMARLPVSRNNLLTLHN
