# Supplementary material for: Assessing in silico the recruitment and functional spectrum of bacterial enzymes from secondary metabolism
Source: BMC Evol Biol. 2017 Jan 26;17:36. doi: 10.1186/s12862-017-0886-2 (PMC5270213; doi:10.1186/s12862-017-0886-2)
Supplement: Additional file 5: — 1005 multiple Fasta files (one per BGC that comprises enzymes) containing the sequences of the data set enzymes SM*. The BGC are named according to MIBiG nomenclature. (ZIP 6333 kb) [file 12862_2017_886_MOESM5_ESM.zip › BGC1097.fa]

>emb|AGN74872.1 BGC0001097, ---, SARP-type regulator
MKFRVLGPTELYDNVHQRRVPLNSHKQRTLLGALIVKYGSIVSTEKLGEEVWGELTPRSANALQAQVYRLRRLMDRVDQEGGQPQQRLITRDSGYGLRADPEQIDSELFMQTVDRARRCADKDPVLAEKTLRSALRLWRGTALQGSRGPICAAGATMLEESRFSALELLYDVSLRARMHQNVIAELEELTISHPLRERFYDQLMVALYRSGHQAQALGVYERARRHLADALGINPVPALSKRMQQILSHAPELLDPQAATATEGGGPQRVALRSVPQSPAPAVPPVPPVRRQPAVPPQRPVRAPGGTPVPAPGGAGGAGGQTDPAALGGELRQLRSLVQKLTTQQQALVSTVRHLSDQLEEALKAAEPPSPVPAAVGAQRRAAVLQHD
>emb|AGN74873.1 BGC0001097, ---, Major facilitator transporter
MSQQSSASAPLSPAPPQRDPRRWWILAVLCSSLFVIVLDNTILNVAIPSITEQLDASTAQIQWTINAYTLVLSGLLITAGGLSDRLGRKRALLLGLLVFGVGSAIGAFAGSPEVLIGARALMGVGAAFLMPGTLAVLVRTFDNEERPKAIGIWAAVSSVGMALGPVLGGFLLDHFWWGVTFLINVPVAVVGLIAMGALLRESKDPANARPDLIGALLCTVSVVALVWAVISVPGQGWLDPETLGAGLLGLAGATVFVRWELRAPDPMLDMTMFKNPKFRGAVFGGILSAFGMAGSLFLLTQDLQFLRGYAPLEAGAQLTPMAVGVLISSILISPRVVKKLGIGKGVALGVTCSAAGLLTVALAPDDGYLVLAAGLLLLGGGAGISGPLVANALMSSIPPERASTGSGVNNTLQELGSGLGVGVLGAVLVAAFSQNLPGGLGGAAAESFPAAVAAAGDDSGLLAQVRDSFADSLTVSQLIGAAAVLLGGWLAGALLLRADRADRARAAAREAEAAVSGSGRADGAADDRPV
>emb|AGN74874.1 BGC0001097, ---, Branched-chain-amino-acid aminotransferase, EC:2.6.1.42
MEPRPHPDPTPAARRRALLAEPPFGEVFTDHMVTARWTPDDGWGRAVLEPFAPLRMSPAAVGLHYGQSVFEGFKAYRRGPDRAVVFRPADHGRRLAASARRMAVPALPTDLFTAATEALVRADLDWIPEGDDRSLYLRPVVFADEPHLALRPARSYLFLLLAFPTGNFFTGGQRAVTVAVSEEYVRAAPGGTGAAKCGGNYAGSYLAQEEAARRGADQVVWLDAVERRYVEELGGMNLFFVHGEGDRAELVTPPLTGTILPGVTRDTLITLARDRGMRVSEAPVSLADWREGCARGRITEVFACGTAARVTSVGKVLTGDGAWTVGEGVPGPVAGRLSALLAAVHRGEEPDPHHWCHVVDRSAPGGWAGRERG
>emb|AGN74875.1 BGC0001097, ---, Methyltransferase
MATHDIAAQHLADGIAASGPAPDLAAAAAFLEMGDRLGVVAHLDPDRTLETAEVAAALDLPEPALVRYLDAVESAGLVIREGEGRYRACPDFDTIRHQAGYISWTMNANRPFIENARDFFTDWDKAARTHVRDYREVAVSSQWMGSHAFYPTALATIIDAAPRKVVDLGAGTCRLLIEVLGAVPGSTGVGLDFAADACRAAEQAVAQAGMTDRLTVVERTIQSVATDPGVLEGADVIHAGFVFHDMLPEEEDVCDQVLANCRESLAPGGFLAITDAVPYLRNDRERRFSAAVSYYHGEFMRRRLQSEEEWVERLRGAGFSDVRALTLAFPTGRLFLAHR
>emb|AGN74876.1 BGC0001097, ---, Nonribosomal peptide synthetase
MLEETAHTTGRTPLGAAQRGIWYAQRLDPGNPLHSGAACLDIRGPLDTGMLAEAVRRAVADTDALHLVFTEGTGPDHPDEGPRQHLDPAARPRVRLPDGPADEDTALRRMRAELAAAAEPPHGALSAQEIFRLGQDRHLWYYRAHHLLLDGTGLWLFQRRADTVLRALRDGAPVPDDPAAPLSRLWQEEAAYRESGYYAADRAHWQRVMGDRPAPVSLAGTPAVASHAFLRATGRVPAGPADALEELAARQGSGRPAAIIAAVAALVHRVTGATDVVLGLAVNARLTPAARRTPAMTANVVPLRLTVRPGLTVAELVARSAHALRDALRHQRYPQEELRRDLGALGARRPLYGPTVNLLRAPGPTFGGLPARLRFLSNGPVDDLKFTCYDAGTGALPVDLDGNPERYTRQDLDGHLERFTRLLAEFTEDPGRPLARLDVRTRAERRTHRPAPPAPGAAPPAAAPGPTLPALFERQAAETPERTAVTAGDARLTYRQLDRRANRLARLLRAHGARQGRLVALALPRTADLPVAVLAVLKTGAAYLPLDPGYPADRLALMVEDARPAVLLTDAATFAAGGLPEGLPRVALGTPPADAALRALPDGPLTATEQPAPRPDDTAYVIYTSGSTGRPKGVPVPHHNVVRLFRTARPVVGFGPDDVWTLLHSYAFDFSVWEIWGPLLHGGRLVVVPHDTVRTPARLLRLLGREGVTVLSQTPSAFQQLVLADAEHHDDGHLPALRRVVLGGEALDPGMLRDWYARHPDDAPLVINMYGITETTVHVTHRPLDRGTARTATGSPIGRPLADLGLYLLDSALRPAVPGTTGELYVAGEGLARGYLGRPALTAGRFVADPYGPPGTRMYRTGDLARYNADGELEHLGRADGQVQLRGFRIETAEIDAELTRLPEVSAAATVLRDAGGRLVSYVVPAPGADPEPAALRARLAERLPPQSVPGAVVVLPALPLTPNGKLDRDALPEPAVRAAGRRPQGPDETRLCGLFAEILGHGPVGADDDFFDLGGHSLLATRLVSRVRAVFGTELGVGAVFDAPTPARLAALLTPSDGTPRTTGPDAAGAGPDAGPRPAADAGGPDPDGTPGHLPLSAAQRRMWAMHRLHGPTATYNLPCAVDLSGPLDGTALRAALLDVVRRHDILRTRYPDTGGEPVQEVLAPEATGPVDLRVRTTTDAALATALTEAARQPFDLTARPPLRAHLFGLPHAPDGRPRHTLLLVLHHIAGDGWSLGPLLRDLAHAYTARAAGRAPEWRRPAPRHTDHVHRERHGAPAAGSLEFWRRALDGAPEQTPLPTDRPRPAVAGTDGGSVPLEIGPALHARLRTLARHHHATVFMVLHAALAGLLTASGAGTDIVVGTPTSGRGGPELDDAVGFFVNPLPLRVDTGGRPPFRELLDRVRRADLAAYDHQDVAFDRIVDAVAPQRSLARHPLFQVVLSFQDFEPRLDLPGLETAPRPVHLAAAKFDLTLNLVERHAADGTAAGITGDVEYATALFDEATARALGARLLTVLRAVCDDPARSVAGLDLLSAEEKRAALTAWNPAGEPPAHPHLPALFAARAAARPHAPALEADGTVLDYAELEARTNRIARLLLRHGVRGGTVLPIALPRSAAMATVWLAVLKTGAAALPVDPSYPAERLRHLLDAAGPGTPVVTSAEHAPALPPRPRDAIVLDAPHVRDALGALPDTPVTDTERGRPLHPGDPAYVIHTSGSTGRPKGVVVPHAGVPALAAAQAERFAVTEDSRVLQFASPSFDASVMEYLMAFGTGATLVVPPPGPLVGEDLARLLADARVTHALIPPTALTGVPPESLPALRTLVVGGEACPPALVAQWAPGRRMVNAYGPTETTACATTSAPLAPGGPVPIGTPVAGLRVHVLDDALRLTPVGVPGELYIAGPGVAHGYLGRPGATAERFVPDPWGPPGSRAFRTGDRARRRADGTLEYLGRADDQVKIRGFRIEPGEIATALTTHPAVRRCAVVVREDRPGDRRLVAYVVPAAADAGHPELRRHLAALLPAHMVPAAFVTLDRLPATPQGKLDRAALPAPDPAPAVSARTARPGAERTVCEALAEILGLQAAGPDDDFFELGGDSIIAIRLVSRLRAHGLSLTTRDVFERRTAAALAERAAVPAPAPRPVRRAAHGDSFPAPPLAHWLDGLGAPADRFSQTMTVTTPPIRDAALLHRALRHVLDAHPALRTTLLSGAADDPATARLLLRTAPPGTPDTTALLRRVPVTGAVPDDVHAAAVDRARGELAPRQGRMVRAVWFDAGDRDGRLALVVHHLAVDAVSWGALLPDLRAAYEAAATGSAPPPPLAAHPYAAWASGLAEAAADQRTVRELPYWSTVLSGPHVRPGTGEPDPARDTYGSLRHLTTELPEPVTRALLTEVPAAFHCRVLEPLLTAFGIALAHGTPGRDGKAAADVLLDLERHGRDDPAAVPGLETGVGWFTTVHPLRLPLAGTDTEEALAGGPALGHAVKQVKETLRAVPGHGTGYGLLRHLNDRTAPVLGDLGHPPAAFNYLGRLRTEGARWSAVPDERDLAGAGADPAMPTGHVLEVDAVTLDGPEGPRLRAVFRWPRALLAPNTAAGISTAWTRALTALVDHVRRPDAGGWTPSDLPLVDLDQSDIEALEAAWRDR
>emb|AGN74877.1 BGC0001097, ---, Thioestrerase
MPRPRARLFLFHHAGGSHLAFRDWARYFPPDWEICLTDAPGRGMLADETPVEDTETLVRTFLDELLLRLDRPFAFFGHSMGALVAHELTLALAAARLPVPVWLGLSGRGCPRAVAERPTALHRLSSGQLRAELARMGGTPQHVLDDPELWGLLEPVIRADFGLVENWRPAVDRDLDVPVPFTVFGAARDPWASPAELAGWAEYGERFRGCRVFEGGHFYFASRGGEIPSLVEQEVRAALAGAPARPRS
>emb|AGN74878.1 BGC0001097, ---, Flavin-dependent oxidoreductase
MEFGVNFFPVVDPAERSATECYDLVLELGELADELGYEHVQTVEHYFSPYGGYCPDPVTLLTALAARTRRVRIVTGAVIPAFTHPVKLAGKLAMLDHLSHGRLDVGFGRGFLPTEFAAFQVPMEESRARFAEGVEACRRLWTEEDVVFEGRFHRFGPVTLLPRPYQRPHPPVFVASATSADSCAAAGTAGHHLQVVPSVTSAEQLRGMLAAYRAAWTRAGHAPGGHRIQIKYTVYLAERHAEAVEWAERWERGYVAHMARAVAPLAGGAGADYPGYEKFAEKAAGYDFATALKADKVLAGDPDAVREQIARIRDAFGTDIDLSLQFSPGALSRDRAVTAMRLFAREVMPAFGRAGDTAVS
>emb|AGN74879.1 BGC0001097, ---, Uncharacterized protein
MPGMNKTIPQTPEELREVLAGLIGVEPADIRDDSVLFELGLDSVTALMLINSWRRAGLSSPSQEFIDAPTVGHWWNLIATS
>emb|AGN74880.1 BGC0001097, ---, 3-hydroxypicolinic acid:AMP ligase
MLEGCVDWPQETAERYRKLGLWQGRTLGGELRDWAGRHRDRVALVGGDRRLTYGELDAWVDRLARGLRARGIGRDDRVVVQLPNLVEFVALSFALYRVGALPVHALPAHRRSEVVHLCGHAEAVAYVVADRYHGFDYRPLAGEVKAAVPSLREVFVVGDPGPFTSFEALGAADGEVAPALEEDGPGAGDVAFFLLSGGTTALPKLIPRTHDDYLYQVRAAAEICAVDRDCVYLAVLPLPFNFTWGCPGVIGVLAAGGTVVLATGTGPEECFELIEREGVTLTSVVPTIAHLWLDGVEWIDRDLSSLRTLQIGSAKLHPEVARRVEPAFGCSLQQVFGMAEGLLCLTREDYDTERTTTVQGSPISPEDELRVVDPQGRQVPPGTAGELLTRGPYTLRGYYRADEHNATAFDEDGFYRTGDLVRLTERGDVVVEGRVKDVIIRGGDKVSATEVERHVGAHERVQQAAVVPVPDPLLGERVCVCVIPEGEPPTLAELKAFLTGRGVADFKLPERLVLMDSFPLTGLGKVDKKRLRARTGGSEG
>emb|AGN74881.1 BGC0001097, ---, L-lysine 2-aminotransferase
MSQRPSASRTLSSVTPPARPAQSPPRARPASRYAVPAAHRGSVLGDAEAAALSGLVTSSAPLSSGERRLEFERRFARHTGARHALSVTSGTVALELAVHLLDLAEGDEVVATPQTFQASVQPLLSSPATVRFCDIDPVSLNVDPARLEELITDRTRAVVLVHYGGWPADMDRVMALTRPRGITVIEDCAHALGSRYRDRVPGSLADIGCFSFHASKNITTLGEGGMITVGRDDWAERVDRLRSNEADGQYRSAEAAGAPGLLPWMMYSSSAYAKECTSVLRHGTNATLSEAACAVGTVQLDRMDALVARRRAVAARLDEVLARFPQCRVPRPGPGVEHAYHLYTFFVSAGPEVREKLVRGLDERGVQIALRYFPMHLLPEWRARGHRAGECPVAERLWFEEHVNLPCHPGLSDEQVDHLVWALDDALASVVAA
>emb|AGN74882.1 BGC0001097, ---, 4-oxalocrotonate tautomerase
MPLIEVKLFESRLKDAATETELIAELTDAVARVLGEDAREQTWVVLQGLPPARWGVAGRPGA
>emb|AGN74883.1 BGC0001097, ---, Phenylacetyl-CoA dioxygenase
MPPPSPPSPDHDARRLGARLDTLRRHLDRLPRKAVRSPAEQSTARTLLADGRAAREEFLARHAPAVYARLTDDLRSPLRVAGLLAAAAAHYPGLVPGEAELAEESGRAQRDKEGWEIDQGLFVGRVLDDPVSGRHLLHAMARPRERAERLLDEFRQQDTVDLGPVAVHHKNGVGYVVFQNHRYLNAEDDASNQALEIAVDLVLLDDRVDVGVLRGGIATHPKWAGRRVFGAGINLTHLRQGRISLVDFFLDREMGAVNKMYRGHPGDFTGEPEPRSLREKPWIAAVDSFAIGGGCQFLLVMDHVVAEHGSYVNLPAGREGIIPGCGVMRLPRFVGEAIARQAVLFSRDIPVDSPEGRMVVADTVPAGEMEAAVDRAVEGLRATGMSSVLANRRAMRIGGEPLDTFRTYMANYAREQAYCAYSQAVFDNLDRNWGR
>emb|AGN74884.1 BGC0001097, ---, MbtH domain-containing protein
MTNPFEDSEGRFLVLVNDEGQHSLWPVFADVPEGWTVAHGEDTRQAALDWIENHWTDMRPKSLAARLDGAAAGAAAGEGAAAS
>emb|AGN74885.1 BGC0001097, ---, Nonribosomal peptide synthetase
MTRSRIDDVLPLSPLQEGLLFLSRYDDSGSDDVYVVQFRFDIDGPLDGGRMRTAAEALLERHPNLRAGFRQQRREGRPVQVVPRTVRLPWDEVDLSGLPDAERAAETDRLLTADRARRFDLARPPLMRFTLLRLGPRTHRLVFTHHHLLLDGWSMGLLIKELFTLYERPADRHRLPAPVPYRDYLGWLARQDDTAARRAWSDALAGVEEPTLVAGQERGRATGAPAELVTDLSEELTAALIARGRSARLTLNTLVQGAWGLLVGGLTGRHDVTFAEIVSGRPADLSGAETMIGMFANALPVRMTVAPGESLTTALRRLQDARGALMPHQHLGLSTIQSLVEPAELFDTMVIFENYPLDPDTLQVTAGDIRLTEVSEHAATHYPLCLMVLPGARLRLRLSYRTDLYDRDTVARLTERLTALLELLAHDPDRPAATVDVLSAAERWDLLVTRNDTARPVPGAAVPQLFAAQVRDHPGAVAVRAGGRELTYAALDRRSALLAGRLAALGAGPEQRVAVMAERTADLPATLLAVLRTGAASAPLDPLHPAERVAQVLDDVRPVCVVTDGTAAVPLPAGVPVLRLADLPADAETGDGGAPAAVPHPDQAAYVIHTSGSTGRPKGVVVPHGALANHLADMRERVPLGPGDRLLAVTTVSFDIAALEIFLPLTRGATVVLADQDTVLDPAALAGTITTCGATVMQATPTLWRTLADGHTDALRGLRVLTGGEPLPDDLAAALTGAAAEVINLYGPTETTIWSTAASLAPGAPVTIGRPMANTRVYVLDGALRPVPVGVRGDLYVAGAGLARGYGGRPGLTAERFVADPFGGAGERMYRTGDVAVWRADGVLEFAGRVDGQVKIRGFRVETGEIEAALRTHPQVAEAAVVARTDRDGARRLDGYVVPAAAGGDSASAAREQDRERAWRDVYDTLYRDREGEPYAGWNSSYDGAPLPVAEMDEWRAGAVERVRALGPGRVLEIGVGNGLLLRELAGDAECYWGTDLSGAAIEGLRRAVAGEPWADRVELRVASALETESLPEGFFDTVVLNSVVQYFPGARYAVEVLRKAVRLLAPGGRIFVGDVRDLRHHRTLRTAVELERAARTGENADAETVRAAVARGVAAERELLFAPAFFAALRHAVPALDAVDVRVKSGTHHNELTRHRYDVVLHTATDATPRSAELPALVWGTDVTGTDGLAALLDAGTPLRVTALPNARLAGELAAERLLGEGADPRTAHAALSRPAEPDAPDPAALAALAERHGYRLGLGWSATGPAASLDAVFTPATEDPAPLYADLCPPAPAGADPTGAALTNDPLRSAGDPALAQELRPYLRERLPEYMVPATLTLLDALPRTANGKLDRRSLPDAGPLARSGRAARTPQEEIMCSLFADVLGLSRVNPTDNFFDLGGHSLLGTRLINRVRSTLGVDLPIRRLFQHPSPAGLAALLHDAEAAGRPALRPRERDGEPPLSFAQSRLWFINQMEGPSPTYHIPLGLRITGALDVDALRAALDDVMDRHESLRTVFPAPGGRPAQRILDPAPPCPLRITHVPAGDLDEAVADAVRAPFDLATEPPLRADLFPCGEQQALLVLTLHHIAGDGWSLGPLGRDLAVAYEARCRGEAPGWAALPVQYADYAVWQRELLGEESDGGSEMARQLGFWRERLAGLPDQLEIPTDRPRPAVFTHRGGSVAFRLEPELHAGLVSLARESSATLFMVVQAGLVALLSRLGAGSDVAVGSPVAGRTDEALDDLVGFFVNTLVLRTDVSGDPSFRELLGRVREGDLAAYAHQDVPFERLVEELNPQRSLSRNPLVQVMLALQNTAEAAFRLPGLTIEPERIRPEVSRFDLAVFLTEAHTAHGDPDGVWGLVEYSGDLFEQETVQRFTDRLLLLLRACVDDAEQRVGAVDLLEPGERHRVLHEWNATARPDAPAPTTLTARFARLAERTPGAPAVSAGDTTLTYAELDRRSTRLARHLRDRGVREETPVAMLTERGVHLAVGVLGVLKAGGAYVPLNADHPPARKALVLARTGTPVLLTDRALKDEAAGYGLPVTVLDDPLPDTGELTGPPPVTDPGRLAAIMYTSGSTGEPKGVALTHGGIECLRHDRCWEPGSTDRVLLHSAHAWDAFNMEFWLPLMSGGHVVMAPPGRLDLRVLERLVTRWDITGLLLPTGVFNAVADDRTDWLSGLTALWTGGDVLSPAAAARLAADCPDTVVLNGYGPTETTVYATRHTFRGTCDPGLPVPIGLPLDDMRLYVLDDRLSPVPTGVPGELYIAGAGMARGYFRAPAETAARFVADPFGPPGGRLYRTGDVVRRDRDGRLHFVGRADSQVKLRGLRVELGEVEAALRSHPQVAQAVALVREDRPGERQLVAYVVPGDDTDRDRDGEAEQVAEWHDVYQEVYQDAATAEFGANFTGWTSSYDSRPIPLPQMREWRAAAVDRIRELNPRRVLEIGVGSGLILSQLADDCESYWATDFSAAAVEALRVQLEARPGTRSRVQLRVQPADVTDGLPEGHFDTVVVNSVVPYFPHGAYLVDVIAGALRLLAPGGHLFIGDVRNHRLLRCFSAAVRLHQADDTADPADVIRGVDQGVLLETELLADPEFFPALRTRLPDIEAVDVRVKRGAHHNELSRHRYDVVLRKRGGPATPAARPGTTVSWPRDLGGPDALARLLGDGPAALRVEDVPNARLAAETTALRLLDGAGDVDAARLAVRDGTGVPDAVDPEELHALGERFGYRTAVTWSATSSEGALDVLFTKAPPVGPVIDDLYRPTANEAADPLAFTNSPRRASLAGTLVGTLRDHLRDRLPAPTVPAAFVVLERLPLTVNGKLDRAALPVPEFSGGGRGRVARSPREEILCGLFAEVLGVASVAADDDFFEAGGHSLLATRLVSRVRSVFGVELAVRSLFDAPTPAGLVRHLDAAGAARTPLRPAGRPERIPLSPAQWRLWFLSQVEGAGPTYNIPYALRLSGRLDEDALRVALDDDVARHESLRTVFPDQGGTPYQRIVPADRARVPLTVAQTTEDDLPAALTEAGRTGFDLARDLPLRAHLLRTSPTECVLLLNLHHIAGDGWSMAPLARDLMTAYEARCRGEAPGWAPLPVQYADYALWQRELLGEEGDGDSELARQLDHWRENLAALPAEITLPTDRPRPAVAGYDGALVRFRLEPELHAGLVSLARESSATLFMVVQAGLVALLSRLGAGSDVAVGSPVAGRTDEALDDLVGFFVNTLVLRTDVSGDPSFRELLGRVREGDLAAYAHQDVPFERLVEELNPQRSLSRNPLVQVMLALQNMPRAEAALPGLRVRPEPLDMGISKFDLSFHLRESRGADGAEGGIDGVLEYSTDLFDHDTVRALADRLTALLRQLVARPEQPLSAAELLTPAERARLARWNDTAAPPVAETLPRLFEDRVRRAPDAPAVRHAGTDTGYADLNARANRLARHLVRAGVGTEDLIGIALPRTPELLVAVWAVLKAGAAYVPLDPGYPAQRLTLMLDDAAPAYVLTTLDGATALPDAARCLALDDPGVRARVAAEDPGDLTDTDRLRPLRPGHAAYAIFTSGSTGRPKAVVVPHRNVADLAAWAAGEFGAGALASVTASTSLNFDVSVFELFCPLLNGGRVDLVDDVLALAGDPSETTSGDTDAGTDGGGLLSTVPSALAALLSGPGLRTRPHTLLYAGEALPAALVHDTHRALPGCRVLNVYGPTEATVYATRAELSPDEDRPPAIGGPLRNVTAHVLDDRLRPLPPGSAGELYLAGELHLARGYLRRPALTAERFVADPYGPPGSRMYRTGDLVRRRADGSIEYLGRQDDQVKIRGFRVEPREIETVLTALPDVREAVVTAVPDPAGERRLVAYAVLRADAAVTPDTLRAHAAQALPGHLVPAAFVVLERLPLTVNGKLDRAALPVPEFSGGGRGRVARSPREEILCGLFAEVLGVASVAADDDFFEAGGHSLLATRLVSRVRSVFGVELAVRSLFDAPTPAGLVRHLDAAGAARTPLRPADRTGALPLSFAQHRLWFLDQMEGPSPTYNIPLALRLAGPVDAGALRAALRDVVVRHEVLRTVFPESDGVAVQRVLAPETVSPELTVRTVTEAGLDAALADAARHAFDLSGELPLRADLFVLGEQRHVLLLTLHHIAGDGWSLGPLGRDLAVAYEARCRGEAPGWAALPVQYADYAVWQRELLGEESDGGSEMARQLGFWRERLAGLPDQLEIPTDRPRPAVFTHRGGSVAFRLEPELHAGLVSLARESSATLFMVVQAGLVALLSRLGAGSDVAVGSPVAGRTDEALDDLVGFFVNTLVLRTDVSGDPSFRELLGRVREGDLAAYAHQDVPFERLVEELNPQRSLSRNPLVQVVLALQNTPDADFRLSEARAEYIPLTAGASRFDLSLFCFERGDGTGGLDMLAEFSTDLFDRESVVVLLERLARLLRSAVTDPGVPVSALDLLAEEEHHRLVTGWNATALPRGTTPDSLQAAFRAQAAATPDAVAVRADGQSLTYRELDERANRLAHRIIALGARPQTAVAVLQERSADLVVSLLAVVKAGCVYVPLHTGYPVSWMRMALARTGARLLLTDRAMRERDLRHDGPVVVVDEDDLTGLPTGDPLVAGGPDDLAYTMFTSGSTGEPKGVEITHRDVLDLAHDPVWHGPREDTARACANPRCPAERVLMHSPYAFDPATFELWAPLLNGHRVVVAPAGELDLATLEGVMTDERVTGVLYTAGLFRLIAEERPESFAGVREVWTGGDVVSPAAVQRVLDTCPGTAVTAIYGPTEITLCATRYPMRHPHRVETTVPLGRPMANTRVYVLDGALRPVPVGVRGDLYVAGAGLARGYGGRPGLTAERFVADPFGGAGERMYRTGDVAVWRADGVLEFAGRVDGQVKIRGFRVETGEIEAALVRHPELAQATVTVRKDRPGDRALVAYLVPADGTGPTARDLPTEAEGVQEWKGIYDDLYRDREGEPYAGWNSSYDGAPLPVAEMDEWRAGAVERVRALGPGRVLEIGVGNGLLLRELAGDAECYWGTDLSGAAIEGLRRAVAGEPWADRVELRVASALETESLPEGFFDTVVLNSVVQYFPGARYAVEVLRKAVRLLAPGGRIFVGDVRDLRHHRTFAAAVALHDADATADLAALRTAVEREVMLENELLLSPDFFAGLPAEIPAVEAADIGLKRSAHHNELSCYRYDVVLRTAPAADADPPQPPVLRWGRDITGLDRLADALGDGTGLRIVRVPDARTAAHRAAVTALDNGSDPEVVLARLRGPAPAGLPGPEDFHRAAARLGHRAALIPAPGEPGAYDVLLLPGTADHAPLGRYRAPAEAAALPLWAHAGDPRRADDHAALVARVRADLAERLPEYMVPGFFAVLDRLPLTPNGKVDHRALPAVGRRTTAPGRPPRSPQEEVLCALFAEVLGVPSVGVDDDFFALGGHSLLAARLINRVRATLGTELAVRALFETPTVAGLADRLGVSDGSDAFDVMLPLRRGGDRAPLFCLHPAGGVSWVYSGLLRWLDPGRPVYGIQARGLTRPGTTPATIAELAAEYADEIRAVQPAGPYHLLGWSLGGLLAHAVAATLEARGQKVATLALMDAYPDIERPAGGQDPAELTRGIHQVLLTEAGVDPARAQGRDLDRAEVVALLKEGGTALAGLMDEDRVEAFTDVFVHCSRMMFDPPLGAVRSDVLFFAATRGAVDGAPGADRWRRYTTGTLTVHEVACSHAQMVEPEHIRTIGTVLAAHLDSAG
>emb|AGN74886.1 BGC0001097, ---, Nonribosomal peptide synthetase
MTRTGLTDVLPLSPLQNGLLFHALYDERAADVYVVQFVLDLRGPLDAGRLRGAVEALLRRHPNLRAGFWQEGMKRAVQVIPRSVRLPWTEHDATGVPADQRPAALERVLAADRAQRFDPARPPLTRCTLVAFGPEEHRLVLSHHHLLVDGWSMPLLLADLFALYDNGGDETALPPPAPFRDQLAWLGARDTAVDTRAWRAELAGLEQPTTVTRAPAPATPAPGPDPAATPAQRQEYVELDETATAALAARGRHHRLTLNTLVQGAWALLLGALTGSDDVTFGAVVSGRPPEVERSEAMVGLFINTVPVRVRLDPGRTLAGNLRRLQDAQARLTDHQYADLPAIQRAAGLPELFDTLVVFENYPLEADALDLAAAGVRLHGLDVRDATHYPLSLVAIPGPRLRLRVEHDPGRCAPEVSRGLAARLERLLRTMARDLDIPTARVELLSAGERATVLPTPHTTERPFPREPLPRLLDRQAALTPDATAVVDGDVRLTYRELASRSNRLARLLVRRGAGPEDLVTLALPRGADQVVAFVAVLKSGAAYTPIDTSYPPERVRFLLADAAPAAVVTTTAEARLLPPDTDPVVLDGPACARELAALPDTGLTDADRLRPLTTGHPVYALYTSGSTGRPKGVVMHAEPLLNLMAWYTGAIPGPVGSVVSQFSTLAFDPAPLEMLCALTQGQTVTVASDLARHDPQELLHWLERDGARHLYTTHTVLEALADAAATGDRDLPALLEVVQAGEALTPGEDLKRLFRGHPGRRLHNLYGPTETHVVTAAVLTGDPDDWPAEVPIGTPVPNTRLYVLDAWLRPSPPGVAGELYVGGVMPARGYLRRPALTAARFVADPFGPPGARLYRTGDLVRLRPDGALDFLGRADDQVKIGGQRVEPGETRAALERLTGVAQAVVLVREDTPGAKRLVAYAVPAPGHTPDPAALRDELARTLPTALVPAVCVVLGELPRNANGKIDRQALPAPDVTGHGGGPAPRDPREALLVQLFEEVVGVHGVGVDDDFFALGGDSIMSMQLAGRARKAGLAISPRDVFERRTAARLAAAAPAGDDTGARPAGARTEAAGPFPVTPIMHWFRTLDGPADGFSQSVVLRVPAALDEPRLATLLQSLVDRHDALRLRVTTRPDGTWAPEILPAGSVDAARRVRRVDVRGLDAQALREVLEKEGAAADRLLRPALGDVLRAVWCDAGDRPGRLLLTAHHFAVDGVSWRVLLADLAAAWPAVAAGRPPEPEPVATPLRQWAHRLQELARHPDQRAHEPFWRRVTRPAEPLPSLVPPDPRRDVAGTARLVTAELPADLTRALLTSVPAAFHAGMNDILLTALTAAVTDWRRARGSYATDLLVDIEGHGRDTAGDDLDLSRTVGWLTCLYPVRLDIGHVDHRELRTGGPALGRAVKRVKEQLRAVPDQGLGHGLLRYLNEDTAPRLAGGARAELLFNYLGRFPEPVDADWSPAPEAPPLGGGVDPGLPFGRSLTLNAFTRDHADGPRLTALWSWPGALWTPADIEELAEGWSTVLRALVRHTGARGAGGRTPSDLPMVELSQTDIDLLESELGEEDEATQ
>emb|AGN74887.1 BGC0001097, ---, Branched-chain alpha-keto acid dehydrogenase E1 subunit alpha
MPGIEQSGTARDAAAPAAWRPGAAGPLRDPAPLLPDTAPVRVIGTPAAAGADPETARLLHRSLVRGRRFNEQATALARQGRLAVYPSSTGQEACQAVAAAVLRPGDWLFPTYRDTLAVHLRGVPAAQALALLRGGEHGGWDPRRWRTAPLCTPLATHLPHAVGLAHAARLRGDDVVALALVGDGGTSEGDFHEALTFAGVLRAPVVFLVQNNQFAISVPLARQNAAPSIAHKAVGYGVAGRLVDGNDVLAAHQVVGDAVARARGGAGPVLVEAVTYRIDPHTNADDPRRYRSDAERTAWRAHDPVGLAEDHLRAAGLLDEETAAAAAGAAERTAAEQRAAFPDTPPPGSPEDLFTHVYARPTAQLREQAAAARAGAAAAPREVPA
>emb|AGN74888.1 BGC0001097, ---, Branched-chain alpha-keto acid dehydrogenase E1 subunit beta
MTTLKDTGAPPGTAENSAPLPRPAATPMARALNQALRDAMSADASVHVLGEDVGALGGVFRVTDGLAAEFGEDRCTDTPLAEAGILGTAVGMAMYGLRPVVEMQFDAFAYPAFEQVVSHVAKMRNRTRGALPLPLVVRMPYGGGIGGVEHHSDSSEAYYMATPGLHVVTPATVADAYGLLRAAIASDDPVVFLEPKRLYWSKDAWDPEEPDAVPPIGRAVVRRPGRDATLLTYGPSLPVCMAAAEEAVRADGWDLEVVDLRSLVPFDDETVCASVRRTGRAVVVHESSGFGGPGAEIAARVTERCFHHLAAPVLRVTGFDVPYPPPLLEHHHLPGAERVLDAVARLQWEQG
>emb|AGN74889.1 BGC0001097, ---, Branched-chain alpha-keto acid dehydrogenase E2
MRREFPLPDLGEGLTGAEVVRWLVRRGDRVGVDQPLVEVETAKTRVEIPSPYAGEVLECRGVAGEELPVGAPLVVIAEDDASGAGPRPEPVMPGAAEASSAAPVWEDPAEREPVLVGYGSRGAAPAAGPPAGPAASPAPAPDWARGGPVPVVSPLVRRLARDHGIDLRTVSGTGPAGLVGRSDVLRAVEALAGAAHGSGPDGGPPAAPAAHAPPTGPAPRAPAAFLSGVRPEDDVLLWPGAGRAAARKVTDSHREIPAATCWLEADATGLLDLCRDAADTPSGPRVGVLTLIARMCVAALGRYPALGSRVVHDADGTAVGVRPPRSIGLGIATRTDHGVVVPVVHDAARLTTARLGEEIARLTAGARDGTLAPHELTGGCFTLNNHGVLGTDGAVPLINHPETAMLGVGRIARRPWVDGDTVVPRSTAPLSLTFDHRVCDGATAAGFLELVARAVTRPGTLALHL
>emb|AGN74890.1 BGC0001097, ---, ABC transporter
MPSQLTLSHVSKAFGDHPVLDQVSFSIRPGDTVGVVGENGAGKTTLLRLMAGVEQPDEGTVTLDTEGGVGLLGQTLDLPAHYTVRDAVDWALADLRETEARLRSLESGMATATRAELDAYGELLHRFEARGGYTADARAAAMLDELGIGHIPFDRPLGALSGGEQSRLALACMLATEPGLLLLDEPSNHLDDRAMAWLENRLRDFPGTVVAVSHDRVFLERVTETILEVDGDRHTVNRYGNGYAGYLEEKAAARRRWEEAYQNWLDDMEFQRVRSVTTAHRVGYANRFHSNKLQYFNHGLRAERQVGSRVRNALERLRRLEEDPVPRPPDPLRFTAGLAGTGRTFETPLVTLTDVVVGDRLRVGSLSIGQDSRLLVQGPNGAGKTTLLDVIAGVLEPDEGEVVRQGRISYLPQEVSVGKPQQPLLAAFAEGRAGTEEEHREQLASLGLFDPDTFHVPVGELSVGQQRRLVLARLVVEPADLLLLDEPTNHLALTLLEELEDALALFPGAVVIVSHDRRLRSRFRGEPVDLRDGVLRRAQAAGTSPAAAPDA
