# Supplementary material for: Assessing in silico the recruitment and functional spectrum of bacterial enzymes from secondary metabolism
Source: BMC Evol Biol. 2017 Jan 26;17:36. doi: 10.1186/s12862-017-0886-2 (PMC5270213; doi:10.1186/s12862-017-0886-2)
Supplement: Additional file 5: — 1005 multiple Fasta files (one per BGC that comprises enzymes) containing the sequences of the data set enzymes SM*. The BGC are named according to MIBiG nomenclature. (ZIP 6333 kb) [file 12862_2017_886_MOESM5_ESM.zip › BGC1098.fa]

>emb|BAB69693.1 BGC0001098, yxjC, YxjC protein
KLVGAKRAILAIVLMGAILTYSGVSLFVAVFAIYPFAKNLFIKADIPKRLIPGTIALGAFTFTMDALPGTPQIQNVIPTAFFKTNIYAAPWLGLIGAAFVLTAGMIYLESRRKKAANAGEGYAGFQSEVSAAEESSGLANETHTPVLPQPSLARQVLAFVPLILVGVMNKCFTMWLPHWYPDGFDFAPLGLEAFGKIDLSSVTAIWSVELALFIGIMTTILFDWKKVLFNLKEGLNEGIGGALLASMNTGAEYGFGGIIAALPGFKMVSSGISQTFTDPLVNGAVTTTALAGITGSASGGMGIALSTMSAAYTEAINTFHIPPEVMHRVISMASGGMDTLPHNGAVITLLAVTGLTHRQSYRDIFAITVIKTAAVFVIIAIYSLTGLV
>emb|BAB69694.1 BGC0001098, yxjD, YxjD protein
MGKGKVMDSYQDAAALIKDGDTLIAGGFGLCGIPEQLILAIRDSGVKNLTVVSNNCGVDDWGLGLLLANRQIKKMVASYVGENKTFERQFLSGELEVELVPQGTLAERIRAGGAGIPAFYTPAGVGTSVAEGKEHKTFDGRTYLLEKGVTGNVAIVKAWKADPLGNLMFRKTARNFNPLAAMAGKVTIAEAEEIVDAGELDPDQIHTPGIFVQHVLLGGIHEKRIERCTVRQA
>emb|BAB69695.1 BGC0001098, yxjE, YxjE protein
MRDSRKRMIKRAVKEIKDGMNVNLGIGMPTLVANEIPNDYNVLLQSENGLLGIGPYPAEGTEDPDLINAGKETITEVKGASYFDSAESFAMIRGGHIDVAILGGMEVSERGDLANWMIPGKMIKGMGGAMDLVHGAKRIIVIMEHVNKYGESKVRTECTLPLTGRQVVDRLITDLAVFDFHDGRMTLTELQEGVTMEEVFEKTEGHFTVSQSLKNGIRPK
>emb|BAB69696.1 BGC0001098, yxjF, YxjF protein
MHSLLIEKTAVVTGAAGGIGLEIAKEFAREGAAVIISDVNEQAGKEAAAKLTDEGCEAVSITCDVTNEKQVADMLQTVEKQFGRLDVLVNNAGIQHVAPIEEFPTEQFERLIRLMLTAPFIAMKHAFPIMKKQQFGRIINMASVNGLIGFHGKAAYNSAKHGVIGLTKVGALEGAAAGITVNALCPGYVDTQLVRNQLKDISATRNVPYERVLEDVIFPLVPQQRLLSVKEIADYAVFLASDKAKGITGQAVVMDGGYTAQ
>emb|BAB69697.1 BGC0001098, ituD, Putative malonyl-CoA transacylase
MNNLAFLFPGQGSQFVGMGKQFWNDFVLAKRLFEEASDAISLDVKKLCFNGDMNELTKTMNAQPAILTVSVIAFQVYMQEIGVKPRFLAGHSLGEYSALVCAGALSFQDAVTLVRERGILMQNADPQQQGTMAAVTQLSLQTLQEICSKVSTEDFPAGVACMNSEQQHVISGHRQAVERVIKMAEEKGAAYTYLNVSAPFHSSMIRSASEQFQTVLHRYSFRDAAWPIISNVTARPYSSGNSISEHLKQHMTMPVRWTESMHYLLLHGVTEVIEMGPNNVLAGLLRKTTNHIVPYPLGQTSDVPPLSNSTERKKHIVHLRKKQLNKLMIQSVIARNYNKDSAAYSTMTTPLFTQIQELKERMKRHEDVLSEQELEHSIHLCKLICEAKQLPAWEELRILK
>emb|BAB69698.1 BGC0001098, ituA, Iturin A synthetase A
MYTSQFQTLVDVIRERSSISDRGIRFIESDKNETVVSYRQLFEEAQGYLGYLQHLGIKPKQEIVFQIQENKSFVVAFWACILGGMIPVPVSIGEDDDHKLKVWRIWNILNHPFLIASEKVLDKIKKYAAEHDLQDFHHQLNEKSDIIQDQTYDYPASFYEPDADELAFIQFSSGSTGDPKGVMLTHHNLIHNTCAIGTALAIHSKDSFLSWMPLTHDMGLIACHLVPFITGINQNLMPTELFIRRPILWMKKAHEHKASILSSPNFGYNYFLKFLKNEPDWDLSHIKVIANGAEPILPELCDEFLKRCAAFNLKRSAILNVYGLAEASVGAAFSKIGKEFVPVYLHRDYLNLGERAVNVSKEDQNCASFVEVGQPIDYCQLRISDETNERVEDGIIGHIQIKGDNVTQGYYNNPESTEKVLTSDGWVKTGDLGFISESGNLVVTGREKDIIFVNGKNIYPHDIERVAIEMEEVDLGRVAACGVYDQKTQSGEIVLFVVYKKSPEKFAPLVKEIKKHLYKRGGWSIKEVLPIRKLPKTTSGKVKRYELARQYEAGNFSTESAAINECLESSPETSGQTPIHEIETELLSIFSEVLNGKKVHLADSYFDMGANSLQLSQIAERIEQKFGRELAVSDLFTYPSITDLAAYLSESRAEIKQDAAAKPSHVTPKDIAIIGMSLNVPGASTKSDFWNLLEKGEHSIREYPESRLKDAADYLKSIQSEFNESQFVKGGYLDEIDRFDYSFFGLAPKTAQFMDPNQRLFLQSAWHAIEDAGYAGGSMNGSRVGVYAGYSKVGYDYERLLSANYPEELHQYIVGNLPSVLASRIAYFLNLKGPAVTVDTACSSSLAAVHMACKSLMSGDCEMALAGGIRTSLLPICIGLDMESSDGYTKTFSKDSDGTGTGEGAAAVLLKPLQDAVRDGDHIYGVIKGSAMNQDGTTAGITAPNPAAQTEVIETAWKDAGIAPETLSFIEAHGTGTKLGDPVEFNGLCKAFEKYTAKKQFCAIGSVKSNIGHLFEAAGIVGLIKSVLMLNHKKNPPLAHFNEPNPLIHFHSSPFYVNQEAAEFTSGDEPLRGGVSSFGFSGTNAHVVLEEYISQSEYAPEDEHGPHLFVLSAHTEKSLYELAQQYRQYVSDDSQASLKSICYTASTGRAHLDHGIAMIVSGKQELSDKLTRLIQGDRNLPGVYIGYKNMKEMLPAHKEELNQQAAALIKQRLRTQDERITWLHRAAELFVQGAVIDWRALYSGETVQKTPLPLYPFERSRCWAEADQLRLNEDEKRGEAALNINQSKAHIESFLKTVISNASGIRAEELDLNAHFIGLGMDSIMLSQVKKAIADEFGVDIPMDRFFDTLTNLQSVIDYLADTVPSSFASAPPQENVPAQEIQVISEAQSESDRREGHQEHMLEKIIASQNQLIQDTLQAQLNSFNLLRNSGHHSDEKEYAKAQEKSIPSVKQGPPTVTAEKKAAQEAKPYVPFQPQNLNDQGHYTARQKQYLEDFIKKYADKTKGSKQYTDNTRFAHANNRNLSSFRSYWKEIVYPIIAERSDGSKMWDIDGNEYIDITMGFGVNLFGHHPSFITQVIDDSTRSSLPPLGPMSDVAGEVADRIRTCTGVERVAFYNSGTEAVMVALRLARAATGRKKVVAFSGSYHGTFDGVLGVAGTKGGAASANPLAPGILQSFMDDLIILHYNNPDSLDVIRSLGDELAAVLVEPVQSRRPDLQPQAFLKELRAITQQSGTALIMDEIITGFRIGLGGAQEWFGIQADLVTYGKIIGGGQPLGVVAGKAEFMNAIDGGTWQYGDDSYPQDEAKRTFVAGTFNTHPLTMRMSLAVLRHLQTEGEHLYEQLNQKTAYLVDELNRCFEQAQVPIRMVRFGSLFRFVSSLDNDLFFYHLNYKGVYVWEGRNCFLSVAHTADDIENIIQAVKDTVEDLRRGGFIPEGPDSPDGGGRKKSGTRELSPEQKQLVMASHYGNEASAALNQSIMLKVKGEMQYTSLKQAVRHIVDRHEALRTVIHPDDEVQQVLERMNIDIPVIDFTGHPHEHREPEIQKWLTEDAKRPFHFHEQKPLFRIHVLTSAHNEHLIVLTFHHIIADGWSIAVFVQELESNYAAIVQGKPISPKEADVSFRQYLDWQQAQIDSGHYEEGVRYWRRHFSEPIQQPILPSTASIRYPNGYEGDRCTVRLGRPLSEALRSLSIQMKNSVFVTMLGAFHLFLHQLTKQSGLVIGIPAAGQSHMKQHDLIGNCVNMIPVKNTSSSESTLSGYLGSMKESVNLAMRHQAVPMTLVARELPHDQVPDMRIIFNLDRPFRKLHFGKAEAEPVAYPVKCTLYDLFLNITDAHQEYVLDFDFNTNVISPEIMKKWGAGFTKLLQKMVEGDSIPLDAMMMFSDEEQHALQALYAEHQKRVSSIGSNTANFTEAYEAPVNETERQLARIWEELFGLERVGRSDRFLALGGNSLQATLMLSKVQKTFHQKVSIGQFFNHQTVKELARFIQNETKVVHLPMKAAEKKAYYPTSPAQQRVYFLHQLEPDQLAQNMFGHISITGKYDEQALISSLQQVMQRHEAFRTYFDIIDGDIVQKLENEVDFNVHVRTMSRDEFDAYSDRFVKPFRLDQAPLVRAELIKIENEQAELLIDMHHIISDGYSVNILTNELLALYHQKPLPDIEFEYKDFAEWQNQRLNDDAMKRQETYWLEQFQDEIPILDLPTDGSKAAERSSEGQRVTCSLQPDVIRSLQDLAQKAETTLYTVLLAAYNVLLHKYTGQEDIVVGTPASGRNHPDIEKIIGIFIQTIGIRTKPHANRTFTDYLEEVKRQTLDAFENQDYPFDRLVEKLNVQRETTGKSLFNTMFVFQNIEFHEIRHNECTFKVKERNPGVSLYDLMLTIEDAGQQIEMHFDYKPGRFTKDTIEQITRHYTAILNSLVEQPEMTLSSVPMLSETERHQLLTECNGTKTPYPHKETVYRWFEMQAEQSPDHEAVIFGNERYTYRQLNERANRLARTLRTKGVQADQFVAIICPHRIELIVGILAVLKAGGAYVPIDPEYPENRIQYMLRDSRAEVVLTQRSLLDQLPYDGDVVLLDEENSYHEEHSNFESDSDAHDLAYMIYTSGSTGNPKGVLIEHQGLADYIWWAKEVYVRGEKTNFPLYSSISFDLTVTSIFTPLVTGNTIIVFDGEDKSAVLSEIMRDSRIDMIKLTPAHLHVIKEMNIAGDTAIRKMIVGGENLSTRLAKSVSEQFKGRLDIFNEYGPTEAVVGCMIYHFDAVRDKREFVPIGTPAANTDIYVADASRNLVPIGVIGEIYISGPGVARGYWNRPDLTEEKFVENPYVPGAKMYKSGDLAKRLKDGNLVYIGRVDEQVKIRGHRIELGEIEAAMHNAEAVQKAAVTVKEEEDGLKQLCAYYVSDKPIAAAQLREQLSSGLPDYMVPSYFVRLEHMPLTSNGKINRKALPAPESSLQQTAEYVPPGNETESKLTDLWKEVLGISHAGIKHNFFDLGGNSIRAAALAARIHKELDVNLSLKDIFKFPTIEQLADKALHMDKNRYVPIPAAKEMPYYPVSSAQRRMYLLSHTEGGELTYNMTGAMKVEGTIDPERLNAAFRKLIARHEALRTSFDLYEGEPAQRIHQNVDFTIERIQASEEEAEDRVLDFIKAFDLAKPPLMRAGLIEIEPARHVLVVDMHHIISDGVSVNILMKDLSRIYEGNEPGPLSIQYKDFAVWQQSDLQKRNIKSQEAYWLDQFHGDIPVLDIPADYERPAIRDYEGESFEFLIPEHLKQRLSQMEEDTGATLYMILLAAYTILLSKYSGQEDIIVGTPSAGRTHLDVEPVVGMFVNTLVIRNHPAGRKTFDAYLNEVKENMLNAYKNQDYPLEELIQHLHLPKDSSRNPLFDTMFVLQNLDHAELIFDSLQLKPYPFHHSVAKFDLTLSIQADRDNYYGLFEYSKKLFKKSRIEVLSNDYLHILSAILEQPSILIEHIGLSGSNEEEENALDSIQLNF
>emb|BAB69699.1 BGC0001098, ituB, Iturin A synthetase B
MSVFKTQETYWENLFDEEDGLSAFPYFKAADKASLARTGYQEKCICRSLSPEVSQRIMTMANHSDMAAYLILLAGIECLLYKYTDRTSLILGIPTVSKQKAGQSAVNNIVLLKNTLSNESTFKTVFGQLKEAVNDSLKNQNLPFRKMVRHLSVQYNDEHMPLIHTVVSLNEIHSKQCKEDTATDTLFHFDLENNGIHLKLFYNGNLYDERYINQIVSHLDQLLSVILFQPQAAIHTAEILPEAEKQKLLFDFNDTVRDFSGSRTVYQLFEEQAERTPEHAAVKFKNDHLTYRELNEKASRLARTLRNCGVQPDTLVAILADRSLEMIVSIIAVWKAGGAYVPLDPEYPKERLQYLLHDADADVLLVQHHLKNSLAFDGPVIDLNDETSYHADCSLLSPVAGHSHLAYVIYTSGTTGKPKGVMVEHGGIVNSLQWKKAFFRHSPADRVLVLYPYVFDAFILNFFGPLISGATLHLLPNKENKETFAIQNAIKQERITHFSTSPRLLKTMIEQMNREDFIHVQHVVVGGEQLEADTVEKLHSLQPRIRINNEYGPTENSVVSTFHPVQSADEQITIGSPVANHQAYILGAHHQIQPIGVPGELYVGGAGVARGYLNRPELTEEKFVEHLHVPGQKMYKTGDLARWLPDGRIEYLGRIDHQVKIRGYRIEIGEVEAAMFNLENVREAAVVAREDADGAKQLYAYYVGEPSLTAAQFREELSRELPNYMIPSRFIPLERIPLTSNGKIDLKALPAADENTRAENEYIAPRNTIEELLASIWQEVLGAERIGILDNFFDFGGDSIKSIQVSSRLYQAGYKVDMKHLFKHPSIAELSQFVAPVSRVADQGEVNGGTKLTPIQHWFFEQKMPHAHHYNQAVMLYSAEGFKEGPLRRTMERIASHHDALRMIFEKTPDGYAPRITGTDESELFHLEVMNYKGETDPAQAIADKANEIQSSMVLDKGPLMKLGLFQCPDGDHLLIAIHHLLIDGVSWRILLEDFASGYEQAERGQTIQFPQKTDSFPFWAGQLSKYAAETDMEEEIAYWTELSSIKPQPLPKDTISEGSLLRDSEEVTIQWTKEETEQLLKQANHAYNTDINDLLLTSLGLAVHKWTGTEEIVVNLEGHGREPIIPDADISRTIGWFTSQYPVVLRMEAGKNLSQRIKIVKEGLRRIPDKGMNYSIIKYISGHSEADSLQLNPEISFNYLGQFDQDLKHQALRISPFSTGLSMNENQERTAVLDLNGMIAEGTLSLTLSYSSKQYERSTMAQFARGLKESLQEVIAHCVSRQQTSLTPSDILLKDISIDELEQLLEQTRELGEAENIYPLTPMQKGMLFHSLFDPNSGAYFQQTMFDLHGDLEIDSFSKSLDGLSQKYDIFRTNFYRGWKDQPLQIIFKTKKIGFQFNDLREMKESQKEAMIQQYAREDKMRGFDLEKGALMRLFILRTDEKTYRFIWSFHHILMDGWCLPLITKEIFENYFALLQQKQPEQSSITPYSQYIEWLGRQDAKEATAYWDQYLEGYEEQTGLPKDHHAAEDGRYVPEKVTCDISSDLTSKMKRTAGKHHVTLNTLLQTAWAVLLQKYNRSRDVVFGSVVSGRPAGIPNVETMIGLFINTIPVRFRCEAGTTFAGLMKEAQERAVASQQFETHPLYDIQARTTQKQDLITHLMIFENYPVDQYMESIGRQNGTSITISNVQMEEQTNYDFNLTVIPGDEMNISFEYNANVYERASIERVREHFMQILHQVVTDADIRVDQAELLTEGERRTLLQTLNDTAAPFPQTPVHQLFEEQSQRTPDQAAVIDKDRQLTYGELNKRANRLARTLRAKGVQTDQPVAIITRNSIESVVGILAVLKSGGAYVPIDPEYPQDRIRYMLDDSQAGIVLMQQDVRKQLAYEGVTVLLDDESSYHQDGSDLAPINDVSHLAYVIYTSGSTGRPKGVLIEHGGLTNYIWWAKEVYVKGEKANFPLYSSISFDLTVTSIFTPLVTGNAIIVYDGEDKTALLESIVRDPRVDIIKLTPAHLQVLKEMNIADQMAVRRMIVGGENLSTRLARSIHEQFEGRIEICNEYGPTETVVGCMIYRYDPAKDRRESVPIGTAAANTSIYVLDENMKPAPIGVPGEIYISGAGVARGYLNRPELTAEKFVDDLFEPGAKMYKTGDLAKWLADGNIEYAGRIDEQVKIRGYRIELGEIEAALLQEEAIKEAVVTAREDVHGFKQLCAYYVSGGQTTAARLRKQLSQTLASYMVPAYFIELDEMPLTSNGKINRKGLPAPNFELQDRAEYKAPRTKAEEILVSAWESVLGAENVSILDNFFDLGGDSIKSIQVSSRLNQQGYKMEIKDLFQYATIAELSPHIKQNLRIADQGEVKGKVSLTPIQHWFFEQTTTDQHYYNQAVMLHAPEGFQETQLRQTLQKLAEHHDALRMTFRTTENGCEAQNEEIAQSGLYRLEVLNLKEDSDPGRTIEAKADEIQSSMRLSDGPLMKAGLFQCANGDHLLIAIHHLIIDGISWRILLEDIVSGYKQAENVRVIQLPQKTDSFQLWAKRLSEYAQSETIKQEQEYWTKIEQTEVKPLPKDFHETHTTAKDSETATVEWTKEETELLLKQANRAYHTEINDLLLTSLGLSISHWSGLEQIPIHLEGHGREQIIQDIDISRTVGWFTSLYPVVLHAQPGKEISDYIKTTKEGLRQIPHKGIGYGIARYLSGGMPSKLNPEISFNYLGQFDQDLQQHGVQLSSYSCGSDSSENQERPYVLNINGMITEGRLKLTISYSSKQYAKETIMRLSETIQSRLRTIITHCVHKEQSELTPSDILLKGMSIGELDQLLIQLPHAGEVENVYPLTPMQKGMLFHSLLDEASSSYFEQASFDLQGELKIDWFKASLERLFETYAVLRTRFYSGWNDTPLQIVYKTQTPQIHFADLRDIEEHLREDAIAAYQREDKAKGFDLARDPLMRIAIFRMEDRKYHLIWSFHHIVMDGWCLSLITKEVFDHYSALQEGREPEPLSAVPYSDYIEWLDRQDQGAAKRYWGGYLEGYKGETTLLHKIAQHEQKEYAYANLICRFDHEQTKQLQQIANQHQVTLNTLIQTLWGVLLQKYSGSADVVFGSVVSGRPAEIPDVEQMIGLFINTIPVRIRCDEDSTFADTMQMVQQNALASQSYDTYPLYEIQAQTEQKQNLIDHIMIFENYPIGQQAEETGHHGTELNITNFHMQEHSHYDLNVVVIPGKQLAVHFGFNKNEYEKSEVERLRGHFEKLMQQVLRQPSVKIEDLELLSQQEKEYLLSRFQSNDMHYPREKTIHELFEEQAHRTPDNTAVVFEGKQFTYEELNRRANQLARTLQAKGVQADQLVGIMTERSLEMVVGILGVLKAGGAYLPIDPDSPSERIRYILNDSSISVLLYCGKLQDDIGFSGTCIDLMEEHFYHEKDSSLALSYQSSQLAYAIYTSGTTGKPKGTLIEHRQVIHLIEGLSRQVYSAYDAELNIAMLAPYYFDASVQQMYASLLSGHTLFIVPKEIVSDGAALCRYYRQHSIDITDGTPAHLKLLIAAGDLQGVTLQHLLIGGEALSKTTVNKLKQLFGEHGAAPGITNVYGPTETCVDASLFNIECSSDAWARSQNYVPIGKPLGRNRMYILDSKKRLQPKGVQGELYIAGDGVGRGYLNLPELTDEKFVADPFVPEDRMYRTGDLARLLPDGNIEYIGRIDHQVKIQGFRIELGEIESVMLNVPDIQEAAAAALKDADDEYYLCGYFAADKTIQISELRERMARHLPGYMIPAHFVQLDKMPLTPNGKLNRQLLPAPVKKRDSGIEYVPPQTSAEIQLTAIWEDVLGLEQVGIRDHFFEIGGHSLRATALIAKIQKQMHVQIPLRDVFRFPTIEQLARTITKTELTGYAAIPAIEKRPYYPVSSAQKRLYILNHLEGGELSYNMLGLMTVEGKLDRDKLQQAFRTLILRHESLRTGFKMADGEPVQYVLDHAAFEAEWYQGEEDDADLYIRQFIRPFHLDEPPLLRVGLIELQPDRGILMFDMHHIISDGTSMSVLIKEFIRIYEGETLPPLRIQYKDYAVWQTSEARLQQIQKQEAYWLELYSGDVPVLHLPADYIRPSARDFAGATMHFTLDKQKSDGLKQLASQTESTLYMVLLASYTLLLSKYSGQEDIIVGSPIAGRPHADLEPIIGMFVNTLAMRNYPEKGKTFSQYLSEVKENALKAYEHQDYPFEALIDQLNIARDLSRNPLFDTMFVLQNTEQEQLEINDVTFKPYPNGHTMAKFDLTLTAVEEGASIQFTLEYLTALFKPETIERMMGHFEQLVDSIIKQPEAELARLNMMTKEEERDIQQLFNDTAVAEKRIPTTIHQLFEQQAERNPDHEAVMFGNQTLTYRQLNERSNQLARVLQDKGACTDQVVAVLTDRSAHMIIGILAILKAGAAFLPIDPELPEKRRAFMLKDSGADVLLTCAGHAIPPLFEGEVLLLDDPLLYQGRTDNLNLSCSENDLMYVIYTSGTTGQPKGVQLEHKTMTNLLAYEQDHTQLRFDRVLQFAAMSFDVCYQEMFSALSSGGTLFIIGNEAKRDIRQLNDFVRTHGIQTAFLPTAFLKLLASEKHYFEPFAECVDHIIAAGEQLIATRMLRDMLARHQVTLHNHYGPSETHVVTMYTVDPDTDQELQPIGKPISNTEIFILNEAGTLQPVGIVGELCISGVSLARGYHNRESLTLETFVPHPYDSNQRMYKTGDLARYLPEGNIEYAGRRDHQVKIRGYRVELGEVEAALLKHVQEAVVLAKENTDGQSDLYAYFTAEQSLSISQLKEKLAGQIPGYMIPSYFIQLEKLPLTGNGKVNRRALPMPEAGLQTGTDYVAPRTNMEEQLICIWQDVLKVKEIGVKDNFFDLGGHSLRGMTLIAKIHKQFSKNISLREVFQCPTVEEMAQAIAEAETNGPDYIPKAKAKDVYPVSSVQKMVYLSTQIEGGELSYNMPGILTLEGKLDMNRLQTAFQRLIQRHESLRTGFEMVRGEPVQVIKSQVEFSMERYKATADEVEECFRTFVRPFDLSQAPLLRAGLIELEQDLHIFMFDMHHIITDGASMNIFVEELIQLYDGKELAPLRIQYKDFTEWKHQKEQRERIKSQEEYWLGVFHEELPSFELPKDFARPPVRSFDGKRHNFTLDKTVTQGIKQLEELTGTTAYMILFSAYSILLAKYSGQDDIVVGTPIAGRPHADLEPIIGMFVNTLAIRTAPMAEKTFLDYITETKETMLKAFEHQEYPFEELVEKLGVKRDLSRNPLFDTMFVLQNTEQTDIEVDSLAVRPYEQTETAAKFDLQLNFLIDQDEIQGSFDYCTKLFKKKTIAVLAKDYVMILSAIMRNPSIPLKDIQLSEKVNKSKHLASTIELDF
>emb|BAB69700.1 BGC0001098, ituC, Iturin A synthetase C
MSEFKQQELFWGRMFHTEDRPSAFPSFQMSDSTVKRDITSGSDCIHSSLSADVSRRILTMTNQTPMAVYLVLLIGIESLLYKYTGEEGVITGVPSFEDETDEDLRSDQLMLIKQHINSGSTFKSIFHELKHTLDEAILYQDVPFDKMAGQLRLNYNANHLPIIDTVVSLEQIHPDGFIETAAADALFQFAMGEDLIDIKLCFNEQVYDRQYMMQVLGHLNRLFSVILFQPELPLGQVNILPESETHSLLVDNQTAKTEYPRDKTVYQLFEEQMKRTPDQAAVIYGEKQFTYRQLNERANQLARTLRKKGVKTDRLTAIICEHEIELVVGILAVLKAGGAYVPIDPDYPKHRIQYIVEDSQADIVLTQSHLQKQLELAGTMVFLDQESSYHEDGSYLEPISSTKDLAYVIYTSGSTGKPKGVAIEHQGLTNYIWWARRVYVKGEKTNFPLYSSIAFDLTITSVFTPLITGNAIIVYGGENSTALLDSIIQDSRADIIKLTPAHLQLLKEINIPAECTIRKFIVGGDNLSTRLARSISGKFGGKIEIFNEYGPTETVVGCMIYSFDPQNDRRESVPIGTAADNMNIFVLDKSMKPVPAGVPGEIYISGDGIARGYLNRAELTAERFLQHPFVPEVKMYRTGDLARRLPDGNIEYLGRIDHQVKIRGYRIEIGEVESAFFQIPPIQEALVTAQETNGETSLCAYYTAQHSLTAGEIREHLSRQLPSYMIPAYFVQLAAMPLTSNGKIDRQALPAPTGNLTGNPYTAPRTELEKILAGVWESVLGAEQVGIDDHFFELGGDSIKSIQVTSSLYQAGYKLDIKHLFKHPTISGLAPFIKPVTRIAEQGEIKGRTLLTPIQHWFFARQYPDPHHYNQSVMLYFKEGLDESKLQKVMKKIAEHHDALRMVYVQGDHEYEARTCGISEGELFSLDVFSLLEENNLAETIEMIANDIQQSIHLADGPLMKLGLFQCQDGDHLLIAIHHLVVDGVSWRILLEDITSAYEQLQNGEAITLPKKTDSYLLWAERLKRYAESPEFEAKNQYWLEQKHISQQKLPKDNEHETGLAEDRETIIVQWTEEETERLLKKSNRAYTTDINDLLLTGLGMAVHRWTGHEEIHVHLEGHGRESVFQDVDISRTVGWFTTQYPVSLQIQADRDISQRIRTVKEQLRQIPQKGIGYGLMKYLSDHPKASEWTGHPEISFNYLGQFDQDFENGGIEVSPYSGGKIASDRHPIAYTLDINGMISDGRLSLAISYSGKQYRRETMETCAALLKNSLKEVIEHCAAQEHIHLTPSDISLKDITIEELDQFVKQTQHIGDIENIYPLTPMQKGMLFHSLIDSASRAYFEQAAFDLKGDLDIEAFTMSLSYLAESHEILRTHFYTEWKDQPLQIVFRKKPIEITVEDIRSMKNKQRNEFIAGFVQKDKARGFDLTQDALMRVSILRTEDDQVRLIWSFHHILMDGWCLPLITKEVFETYYELLERRQPEREAVTPYSRYIEWLEDQDHQNALAYWQKYLDGYEGQTVLLKEPVSNQAKGYQKQRLACRLGKQLSEEIRQTASKHHVTVNTFIQSAWGLLLQRYNNSQDVVFGSVVSGRPAEIPGIESMVGLFINTIPVRITAQPGMTVEQVLKMSQEQALASQAYDTFPLYEIQAQTEQKQQLISHIMVFENYPVEKQMEHMKPNRDALDIINFHMEEHTHYDFNFIVMPAGEIDIHFVYNSNVYDHASVKRMEEHFMQIIKQMVNSQAIRVQDLDILTGDERSLLIEAFNDTEADYPKEKTLHQLFEEQAQRTPDQTAVVYGESQLTYRELNERANQLARTLQSEGVQPDQPVGIMAERSLEMIVGLFGILKAGGAYVPIDPSYPVERIHYILEDSDTKLLLAQSHLRKSVPFTGKVLDLEDPRFSWEDGSNLKQTAGPNHLAYVIYTSGSTGRPKGVMVEHRSVINRLVWMQEHYPLDKQDVILQKTPITFDVSVWELFWWSMTGSKAVLLSNGGEKNPDVILDTIAQKNVTIMHFVPAMLHAFLESMEQKSDEELKRKLASLKYVFASGEALTPAHVAGFHRMITPAGEAQIINLYGPTEATIDVSYFECEAGETLNSVPIGKPISNIQLYIVQPGSEYFQPLGVAGELCIAGDGLARGYLNRPELTAEKFAAHPFEAGKRMYRTGDLARWLPDGNIEYLGRIDHQVKIRGYRIELGEIEASLLQLDAVKEAVVIAIEKEGSKQLCAYLSGDESLNTAQLKRHLLNKLPAYMIPAYFVQVEKMPITANGKIDRKALPAPEGNRLTGTEYTAPGTLIEKQLADIWKDILALPDPGIKDHFFDVGGHSLKVLQLIHQINAGMGLNMHYQAVYDFPTIETMARAIQAAVFESETDHNVFVKLNQEDSIPVFCFPPLIGYGLVYNEMAKRLDGVSTVYAADFLEEPSHEKEIVDRYAESMIRIQEQGPFVLLGYSSGSNLAFEAAKALEKRGRTVSDVIMLDSKITTSVTHLSEEEIEEIVHLNMDIIPDYYREILTIPSIKDKIRGYLAYHNEVINSGAVNANIHHLLCGDVTDDRGWTQSTAQHYLEYKLKGDHVTIFEPHNIEENAEAIRSIIKRIEERHHHGLVLEEQLSMGSFAGNTKFDNM
>emb|BAB69701.1 BGC0001098, xynD, XynD protein
MRKKCNLCLWVLALLLSCFTGKSAYAASTPIAKHVGNS
