# Supplementary material for: Assessing in silico the recruitment and functional spectrum of bacterial enzymes from secondary metabolism
Source: BMC Evol Biol. 2017 Jan 26;17:36. doi: 10.1186/s12862-017-0886-2 (PMC5270213; doi:10.1186/s12862-017-0886-2)
Supplement: Additional file 5: — 1005 multiple Fasta files (one per BGC that comprises enzymes) containing the sequences of the data set enzymes SM*. The BGC are named according to MIBiG nomenclature. (ZIP 6333 kb) [file 12862_2017_886_MOESM5_ESM.zip › BGC1099.fa]

>emb|ADD82939.1 BGC0001099, bat1, Bat1
MLGEMDFTESARQHAAYFEALHEIVLSIFDRMPVENQPAYIVHTGCGDASLLKSLYEFVEARSARGRLLDSHPLRLIGIDSDRTMLECAAAGLANLDHLLIQASIDDPREVSSQLRSHGIDDVDAVLYVRWPEYPDSSSLTPEGITRSWVEYMGRWADGVGRCGLIQLAECSMGSDVAGEASPRGDLPCDSSHGPSSRLPDWAERHLMGAAAVGLFAQMHSFHKFPQQKLFAQAVLSLLERRAYIIRYARESDVPALMVLEEQCWAAGIRVSEEAIRERVIQYAQGQLVLEVNGVVKGCIYSQRIEHAQLLDDATFETAWRLHAPQGPIVQLLALNISSDAQDQQFGDQLLEFMLQRCSLLTGVGSVVGVTRCKDHGKHEQIPMFDYIGLRNGRGELIDTVLRFHERHGATIRKLMPGYRPADDVNNGNGVLVHYDLANRLLLGNLQSRLVTPAAVSSGENDRTGHVGQYVSRLIRSRLQLDNDVPLDLDQPLMEMGLDSADLLELATSISGEFNVTLTAMFFFENNTCNKVIVAVGERADASQVVVQSHKSDHQSVPVPRVGLDIAIVGAACRLPFDIETLDGFWQLLLNGEEVIGTVPEGRWQWPVDIEPHTKHRGIDQGAFLSDVARFDGAFFRISPHEAELMDPQQRILLELSWQCLEDAGYCPSSLAGSRTGVYVGASGSDYRLLVDRTGAGIEGHSGLGTSMSILPNRISYFYDFCGPSMLIDTACSSSLVAVHQAIESLRAGNCTQAMVAGINIMCDPSTTVAYYRAGMLSTDGRCRTFDASANGYVRAEGAVMLLLKPYEYALRDNDNIYAVLKGSAVNHGGLAGGLTVPNPRAQAELVMGACRNADIDINSLGYIEAHGTGTSLGDPIEVAGLKSAFERFTADGDPVNARCGLGSLKTNFGHLEAAAGIAGLLKAMLCLRHNVIPGSLNFDRLNPLIDLSGTPFHVVDATTAWPASHEEPRRAGVSSFGSGGTNAHVIVEEHRLPLAVETPGLAVSPQRLVLILLCAKSAQRLLESAHSLRTCLSHDRFADKDLVDIAYTLQVGRESMEHRLALTATSIRELHEKLDAYIAAAAVQVEYGDVHVGEVKKGSEGLIALGQDADFLNLLNIWIAKGKHSPLLALWVRGLDVDWSSLYREGGAYEALSPRRVSLATYSFERTPHWVGRLASANGRIGSVATLCESTRASSFPDDSVTGGASTEPAFLVPVWDAWVGESVDEPSADERIVVLGGTARQKSSILERYPQARFVAFEEGEGGEALIERLRAHEVIEHIVWITPQQSDTSTTMLDNELIAGQQRGVINGFRLIKALLQLGYGRKTLGWTVVTWQTQAVHPQDVIDPTHASVHGLIGSLAKEHAQWKIRLVDLPGDDEWPLEQSMRLPADGEGNAYAYRQGEWHRQVLVYCDVPSLQPAPYRKAGVYVVIGGAGGLGEVFSRVLIERYQAQVIWIGRRPVDAVIEQKINRLGALGVTPTYVRADATDYAELEGAYRQIKARYGAIHGVIHAAITLQDKTIANMDEERFRSGLAAKVDVSVRLGQVFAQEPLDFVLFFSSIQSFFKPAGQSNYAAGCTFKDAYAHALGRAWPCPVKCMNWGYWGTVGIVASPAYRARLASQGIGSIEPAIGMDAVDVLLQSPFERLAFMQLSKKSAVAKMIGDEWLLQLPAGGQSASDAQQSPAVLSIIDRPVERDTVGMECAVSSELLARLLFVQLRSLGFEIDAEGDLHGHNVAHWKKNIGLSALYERWLHHGVRIAHPYLRGDMTGSGSFDTVSMSDAQLWGQWNEHKRELSAQPGMRAQAEFVEAALRALPDILAGRRAATDVLFARGSLDFVSAVYRGNPVSDFFNDALVEELIAYIEERVRNDPAARIRILEIGAGTGATTARIISSLGALRECIDEYCYTDLSKVFLLDAQQQFAAHADYFNYTLFNVEHPLCEQAIEVGKYDVVVASNVLHATQNIRQTLRNTKACLKRQGLLLLNELSGISLIHHLTFGLLEGWWRYQDKVTRIAGSPALETEQWRRVLEGEGFKHIHFPVLDAHRFGQQIVVATSDGWVRQKGRSAVSDSNSVLERFLKANEKDARAVAAEAVDTGPIAFPARSAASLEETLDRVIRRMSPVIGMHMEKIDVDTDFMVYGIDSILSMKVLHELELEFSIQLSNSMLFEHRTIADLSTAIVRIVSAQPREASSARTLDVVVGERLDTQSSDDRTMKMLEDFRDGNVKIEEVEGILDRWTK
>emb|ADD82940.1 BGC0001099, bat2, Bat2
MTRRDLLFAYKNRSLTTQELVAALTELNTERRFSLTAGQQGLWVAGHLSDQAYAYNVPLCFRIAATIDVPTLRTAWSLTLLEHPSLRSVIEQQADGQPLQCVRPWEVLPFKHEDVSALDENAIESLIQQHARAPISLCNGPLCRLHLLSKGEHEHIALIIVHHIVFDGGSAEPLLESLLGKYRALQRQESIVAPLPSSVDYADFVEWEREYFESDAVQQHRQYWQDQLTGTLPVLALPTDRPRSTVSGVDGRTHAHVLPAGLVERIRQAAQALRVNVSVLLLGVFKLLLHRYTGESELVVGVPTLGRPQSRFDKIVGYFVNTIALRSRIESDRPFAEWVQSLQRTMNDGLDHAAYPFARVVSDLQGPRDGTHQAVFQVAYEYESGSMFDFRRTLERFEELLLEPYECVQQDGYYEFVLEVVERDAGLVANFKYDANLFDEGTVARMAVHYENILTQVLNQPHLALGAFHPMTDEEAQRQLVQWNATDAAYPEDRCVHQLIDDVASRTPKATAVVFGEQSLTYRELSEHSERLAARLADSGVRPGDRVGVCLERSLALPVCLLGILKAGAAYVPLDPAFPRDRLQHMLQDSGARCVVVQERQRSLVEEVAGDATQIVCIDQDEWHKNQPPAPAAAEWHAALASRTTSSTALAYVMYTSGSTGQPKGVMITHQSLTNFLISMSREPGITADDRLLAVTTYSFDIAGLELYLPLIVGATCHLCDAALVKDAEQLKQEIARVRPTMMQATPVTWSMLLQVGWRNETRTKILCGGEALSQALRTCFVESGWDAWNLYGPTETTIWSTVERVSDIDAHSIGRPIANTQIYILDQYQQPAPILVPGELCIGGAGLASGYFNQPTLTQIKFTDNPFKPGSKLYRTGDLAYWRADGTLGYIGRIDGQVKIRGYRLELDEIEGCLNRHPQVRSCAVAVVELDGHKSLVACCMLDHGFDLKSKAAVRSLRDHLGVTLPEYMIPVQFIEVDGLPLTPNGKLDRRQLTAMASAVITTDRDTSESAPEQSGAPGEASRTSIELRVRRIWQSVLITNNLGSDEGFFDAGGDSMSAVIVAARIKADFDCQFDATDMFRFGTIRRIAEHLADSLTDHMQSVGQHCVSEQAARHSPEPQGLPVNAEPTSDIPDYYDESVAIIGISCQLPGAESHRAFWKNLADGTQSIEVLSHQALRDANVPDEILARDDFVPALGRITGREFFDAEFFKVSPRDAELMDPQLRLLLQHAWNAIEDAGYVSKEIPDTCVLIASSRNGYATGQTGTSGADVLHSSEQYVSWLLSQSGTIPTMISHRLGLKGPSLAVHSNCSSSLVALNVAYRSLLAGEARQALVGAAALLSPCDLGYVYQKGLNFSSDGRVRTFDASADGMVGGEGVAAVLLKRATEAVADGDHIYALIRGIALNNDGDAKVGFYAPSMEGQTDVIEKVLRETGIDPQSISYVEAHGTGTELGDPIELAALSNAYRLHTDRTQFCGIGSVKTNIGHLDTAAGLAGLIKVALSLSKGAMPPTLNYHTPNPQFALDRSPFYVVDHYTAWHQDHGPRRAALSSFGIGGTNAHAILEEVTAPVRRQLSPLSIYPVLLSARNDARLHDRVVALYRYLLESEPASIDIADLAYTLQVGREPMEQRLAIVVTSLEDLQEKLSACIEHLADASQIPGCYRGHTQGSDEQLSIFNTDDVLQQAIGTWIERGQYDRLLELWVKGLAFDWKSLYRTEGPLAQTQPRRMPLATYPFAKEPYWKPSPAPASGEERSDTRRVASKGSECLLFGEEWQDLALSQSPQNAPQTVAMFLTDPGLQREVAQAVEQLCPGVRLVFIQQAVAHEIIPPHAGMALEADTLVRYTVRREESQSYARVFTRIQQAQGSIDAIWYGWALEDATCVTDRQPITGLLQALAHAGTGNIRVILAGVYDTDVARCHIESWIGYERSVPRILPAVQTAVILEELNGHASADNHISTLAMGPWAQRLWRESCARTLESAHYVDGRRQVLRVTPLEWFGDEAAEVFREHGTYLITGGLGSLGYAFARHLAQRYSANLILTGRSSLSADGQAMLDVLHASGGRARYVAAHMSDAEQMRSALEQGEELFGEVHGVIHAAGADSDATLLTAGLRDIDAVTPPKIAGTLVLAELLKCRQLDFVCYFSSSAAILGDFGLCDYAVGNRFELAHAKYTKHKALAICWPLWADGGMGLKDAAGTRLYLQSSGQRTLGTQEGIDVCERLLAQHRLDGLRHGLVMVGERDRIHKMLGVASAEPAGTLSSSSVHSEQPSAEEQGLSVDQYVLWQLKEQARELLKLPYDRLGQEVNLVDFGFDSIALVTFAKKLSQCFGFDVLPSVFFSHSTLGKLTSHFVAEHADLLRYRQQEHVGARTRVTVRGEVSMPAVDIPGLAREAVPADSQASTVARRGLAPQEPMAIIGMSGRFPGARDVDEFWHVLLEGRDAVQEIPLTRFDWRNYYCAPDTSVGAQQIPVGKTNGKWLGMIDGVEEFDPLFFEISPKEAQLMDPRQRLLLQESFKALEDAGYGNTQLCEHRIGMFVGAEQGDYQTLVGNAGNVTANHDGVLAARLSYFLNLRGPAMAINTSCSSGLVAVHQACASLRAGECDTAIAAGVNLILTPQVYVDLGQAGMLSSNGRCHAFDQRASGMVPGEAVVAIVLKPLSQAEAQGDTIYAVIRGSGLNHDGKTNGLTAPSGTSQTELINDVYDRADIRHADIDYIVTHGTGTRLGDPVEINALRDAFKRTSAAMPFCALTSTKSNVGHAFAASGLVSLVSLVQALRHQTIPASLHCEQLSDYIDWTQSPFYVNTCNREWKRAANKARFGAVSAFGMSGTNAHMVLQGYEAKRRDSSFDIRPCYLLVLSAKSEQALRQRADDLIAFLKEGREQWCNSTLAALSHTLLNHRQHFNFRSAMWVTDFDEALHALERVNTENGSPLGVWARVSRDFEEQAALRQQGQTILDSIGTLSNDPHLYRQSLAVLADLYCQGYELPWRRLFGKEPPQRISLPTYPFLRERYWIDEDRSNEWEWMREPVNDQMAQVNSPRSEDKTVLLLAPSWEPKTLSEQSAGADRWAEQRVMLAGGFAAHLSELQARGPLAQWVLLNGGSSGEGFSAEPLLAVGAQVFADVQSMLKAKPRQPVLLQVVTESTSDQGQMMLALAGLFHSARLENPAFVGQVIALPRTVTADEMGRVLVENAGAAGREDTQIRYVAGRRQVAVCTPLKGGTGGTPWTVGGVYLITGGAGGLGLIVAQEIVRQVRDVTIVLAGRSQLSEAKRLELEALQARGKGVRIEYREMDVSDADATRAGVAQIVERHGGLNGIIHSAGIIHDGFIIKKSSAQFRSVLEPKVLGAWHLDEATRDLELDFMILFASMSGVAGNVGQSDYAMANAFLDAYAHYRNGLVRVGLRQGRTLSIDWPLWAEGGMGVDEKTLEQMRAQGLDTLETAAGIDALYLAWASEESQVMVSVQLQNVPNERALSVLEMSSPNDAATSMEDQIIVDSIALQSRSLQRLRQLFSDVTKLGAERIDVDEPLTAYGIDSLMILHLNRKLDEVFSKLSRTLFFEYPTLRKLGEYLTSVRQVECMRWCGLQLNPPMPATRHEEVARDDRAPDEKRLERPHPVRSSADPIMREGIAIIGLSGRYPGARTVAEFWENLRDAKNCISEIPGERWSLTGFYEPDMETALDQGKSYSKWGGFVEGFADFDPLFFGISPREATNIDPQERLFLEASWSVLEDAGYTRESLAARHAGNVGVYVGITKAGFNLYGPPLWQRGEKSMPYTSFSSVANRVSYVLDLHGPSMPIDTMCSASLTAIHEACENLLRGECELAIAGGVNLYLHPSSYIGLCAQRMLSLDGQCKSFGAQGNGFVPGEGVGAVLLKPLGRAIADGDHIYGVIKGTSVNHGGRTNGYTVPSPTAQRDLVLAALRKANVDPRTMSYIEAHGTGTELGDPIEIEGLVQAFEQYTHDKQFCALGSAKSNIGHLESAAGIAGVTKVLLQMRHRTLVPSLHSHHLNPLIDFARTPFRVQQAVGEWPRPVIDSNGMSMEHPRIAGVSSFGAGGANAHVIIEEYVEPHSGSTHGPRSTLNQPALIVLSARTHERLNRYAQQLLVHVSGPLVTDSDLYRIAYTLQVGREAMEHRLAFTAMTIDGLRQALTAFIEGRVEAGGIELLYCNDVRKHKDVVSVFNTDTTMRQAVAQWIGQREHAQFLELWTKGLSFDWAQLYEDAGVYGPEGACRISLPTYPFACKKYWPGDAHDRSDAAKPAPEPSMVVPPRIAETSSNGQSFGIALTDPASGSIPSGITAQRQLVLQDIVVAGDSVDDATSVDALRLALIEGLAKVLYLESSNLDIDTAFSELGLDSITGVEWIRTLNQQYGTTLAATRLYDHPTVRALADYLLAQQVLPNRYPSVPHKRPTALFQCAASSSQRHSHDVLNVSAADEIDSIYPMDGAMSLDDFRSELAEGLAKVLYLEGQDVEMDTAFSELGLDSITGVEWVRNLNKRYDLALVATRLYDYPTITRLADYLLAQTSVRPPVSGREDSPAVMLQAGGKPSAIALPDLSAVPDPDYLRQDHARLGQSVTDDVSAQTVRTFAGARSPAMSHEELSAELVQGLAKVLYLEHDDIDRDTAFSELGLDSITGVEWVRDLNRRYQTSLGASRLYDYSTIKMLASHLLSQEAFRSRDASMNAPAPGPTSGWMATATASDKRNEPVSIAFVKTLAPPQSWAPKPASPPEELVSGTQQVLLDGIAVIGLSGAFPKARNAQVFWENLAQGLDCVSEIPSSRWSIEEHYDPNPEAVGKTYCKWMGCLEEADRFDPLFFNISPAEAISMDPQQRLFLEHSWSCIENAGIDPQSLSGSRCGVYAGCGPGDYGYTPGGSGLTAQVLTGNSSSILSARISYFLNLRGPCVALDTACSSSLVAIALACDSLVGGSCDVALAGGVCVLTGPSLHIMTSKARMLSPQGRSFAFDARADGFVPGEGVGVLLLKRFADAVRDGDQIQGVVRGWGVNHDGKTNGMTAPSANSQASLEKDVYARFEIDPATITLVEAHGTGTKLGDPIEVEALTASFQAYTQQRHYCALGSVKSNIGHLLAAAGVSGVIKALLALQHRMLPPTIQYQSLNEHVMLDGGPFYINEALKPWSLEGSGSRRAAVSSFGFSGTNAHVVLEEYAARRGGPTTEPVTVERPGLIVLSARSDERLKAQALQLLDHLQAQPRSGADLADIAYTLQTGREGMEYRAALMARTPEQVVAALNDFIADKRSVDVQVGRVQKTKEAGWLFEGDEDVGTLIEAWISKNRLKKLAEAWVRGLDIDWNRLYPSTRPKRVSLPTYPFLRERYWLETPQRSGAALVSVAARLHPLLHQNTSSLSEQRFSTLLSREDFFLSDHVVQGQPVLPGVAYLEMARAAVLASLDLQNPDPSAIELRDVVWARPLTVHDTRHVHICLNGDENGQVEFQVYTDEDERIVHAWGRASTNVATTDENPIDLSLLRSQCEMSFEAEQCYQAFNSVGLDYGPAHQGLTVVRKGTDAAHIPFVLARVALPVCISGTRDQYVLHPSVLDSALQASIGLLLDQHDEAIRPALPFALERLQIREHSPDQAWVIVQSDAKHDGAVTDGSRKWDVTICDDNGHICVRLSGLTSRVMSSEGASAVQSEDKTVLLLAPSWEPKTLSEQSAGADRWAEQRVMLAGGFAAHLSELQARGPLAQWVLLNGGSSGEGFSAEPLLAVGAQVFADVQSMLKAKPRQPVLLQVVTESTSDQGQMMLALAGLFHSARLENPAFVGQVIALPRTVTADEMGRVLVENAGAAGREDTQIRYVAGRRQVAVCTPLKGGTGGTPWTVGGVYLITGGAGGLGLIVAQEIVRQVRDVTIVLAGRSQLSEAKRLELEALQARGKGVRIEYREMDVSDADATRAGVAQIVERHGGLNGIIHSAGIIHDGFIIKKSSAQFRSVLEPKVLGAWHLDEATRDLELDFMILFASMSGVAGNVGQSDYAMANAFLDAYAHYRNGLVRVGLRQGRTLSIDWPLWAEGGMGVDEKTLEQMRAQGLDTLETAAGIDALYLAWASEEPQVMVSAGDGNKLERLHGLLAPTAWVTPETQAMKAASANHVEPAALGQGELQEKTLRFLTTLLSAPLKLAADRIEPDVGLEKYGIDSILALQLVSELERPFGPLPKTLMFECQSVAELAGYFIEHHRQALVSALKLTTQAPAKAAAAPAASKGAVAAMAATGMQKPRRERFVAPLPSHRNAVRRSKAIDIAIIGLSGRYPGACDVNVFWDNLKAGTDSIVEIPAERWDHREYFDADKGKPGKSYSKWGGFIDGIDEFDSLFFNISPIEAQHMDPQERLFLQTVYRTIEDAGYTTGTLSRGGSPESDRDIGVFVGVMYDEYQLYGAQAQALGEPFALGTNPASIANRVSYFCNFHGPSLAINTMCSSSLTAIHLACQSIRQHECGLAIAGGVNVSIHPNKYLALAQGQFASSNGRCKSFGADGDGYVPGEGVGAVLLKPLADALEDRDHIYGVIKGTSINHGGKTNGYTVPNPNAQAQAIVSALRSADVDARAVSYIEAHGTGTSLGDPIEIAGLTQAFSRHTSDKQYCAIGSAKSNIGHLESAAGIAALTKVLLQMKHRMLVPSLHATSLNPHIDFAKTPFVMQQGLGEWKRPVAKVDGAIHEFPRIAGISSFGAGGANAHVIVEEYRPAQQDHTRDEIVRSGHPLLIVLSARSQEQLAEQVKQLLAHVSTGSVADTDLPHIAYTLQVGRQAMDYRLAMTVITVEELTVKLARCVEDKAESGVFDECYRGDTKKSKDALAIFGVDDTLQQAISQWVEQGHYTRLLELWVKGLPFEWERLYEESSSYCLMRPRRVSLPTYPFARDRHWIPKMPTLGSTAAALTLSPQTVVLEPSDASAGAAMVRGERLLSKTWQDSPTLTRTSELPSMVIVCTRATRTLADRLAQRSTKSLVFVLDDELSQPVVPSALRGYSTWIDLEGCDAVSRRSLDWFASLQDWIKGDPGTDALALCVTCGLEAYENPTPTLSGADRVGLYRMLSSEHTRLRSRHVDVDPNEDETAFIEQILAECDTGLDELEVCYRQGVRYRAVLQEMPQGDDAWTVDAARSPVFPDGQVLWITGGTRGLGLACAQHYVREHGVRKLVLMGRDVFPARADWARVQSENTPLSEKIRAVLALESQGAQVRVLSVPLAQVTALKASLQAVKDEWGPAGGIIHCAGAADTETLAFLDKSAASMRQVLEPKVTGLDNLIDCFSGEPLQFFLLFSSIASAVPSLAVGYSDYAMANAYMDYVAQTFAARLPIRSIQWPSWKETGMGETKSVRYRELGFISHTNDEGLGMLDNLLARQTAPTILPAVVDASRWQPEKLLQAVVRQTPATPRRALSGATPDSTMTSASRTDVQLWVTQLVSQALHMDASRIEMDTPLPDYGVDSIMLAQLLRLVSERVGQPIDPSILFEHQTIEGFAKWLTDTFGAVLRNPQASDAASTNSEPRVAEQRSAESMSLPHRESRTEPMHLPDTQSGTAGLDIAVVGMSCRFSGASDIDEYWRLLSQGRSAIRRVPHTRWGQASNYHAATFDNATSFDREFFRISQADAQAMDPQALLVLEESLKLWYQAGYTPEQIKGRSIGVYLGARSQPTTDAAALAAADNPIMAVGANYLTANVSRFFDLRGPSVVIDTACSSALVAMNIAIQSLRSAEIESALVGGVSLLDGDHALRLFEQRGILSPEPAFHLFDRRARGAILGEGAGLVWLKTLDQALLDGDTVYAVIKGLAINNDGRTAGPTAPSLQAQKEVMEQALARSGKQAEDIDYIDVNGSGTEVTDLLELKAIEAVYRPSSQRVCELGSIKPNIGHPLCAEGIASFIKSVLMLHHGRRVPFLSGQEPMQHYDLSASPFRFTRCGDSLESGPSVTAINSFADGGTNAHVILEAWRDTQARSVAHSPITPPTLQPVECRGSAADHTGESRAAQQPEHTTPAAIPQENPKTSVETMVREEMLFVQNAIERLSNQRGAGWGQTHNFWK
>emb|ADD82941.1 BGC0001099, bat3, Bat3
MKEQLVIDIGNPIVRDHRVLGRQTLPGLAYIDVLFQVFRDQGYDYRSLELMNVTLYRPLVVSDQEALLLEVQASDVQPGLWNVSIDGRALRNGEPCEEVQRYATAQMRQIEPVEFHEVIDMESVARSSDHKMKLQDLYAGYRDVGLVHHGFMQAQGELCLLDSAIYVDCRLGEEALAACRNLMFHPALIDASAVCAGGALASLEPDRERQLALPIFYESFRAAELLQQSCVARLQLASSRESNELGYYTLEFFNDAGRKVAELKNFASKLVRDSSFADPVQAERTVPPMQTRDQAREHSQSGAYSDIERFLQGLIADKLGVAPEQIDRDSGYYELGVKSAGLLELVDDIEQKIDASLPPTLLFEYVTIGKLAAYLVERYPSELALGLKIDDTQRAKQPAAVVSRTTSSDPEAGVNAQRTLLSTGEPSQEAIAIVGMAGRFPAAQNVDEFWDNLKAGKDCITEIPASRWDWRRFDSLRSPTGKRLSRWGGFLDDVDCFDAQFFRISPREAESLDPQERLFLQTCWEAMEDAGYTPAALKVSNGATAAVGVFAGVMHKDYALIANEAQSPGHPVMFSQSNAAIANRVSYFCDFHGPSLTIDTVCSSSLIAVHLALQSLRAGECTAALVGGVNLSLHPAKYQAYGSMDMHASDGRCRTFGTGGDGYVSSEAVAAVLLKPLSRAIEDGDQVYAVIRGSATNHVGAVSGFTVPSPTAQADLIAACMDDAGVEPRSISYIEAHGTGTSLGDPIEIDGLSKAFARGTQDRQFCAIGSVKSNIGHAESAAGVCGLIKVALQLHHRTLVPSLHSETLNPLIDFARTPFKVQRTVGVWQRPVLEGAEGAKESPLIAGLSSFGASGSNAHLLLEEYSPPEQAQLPATDPVLIVLSAKNATQIKAQAKRLRDYLQARAACDIEIHRMAYTLQVGRVAMDHRLALIVSEKDQLLAMLEDFIDDRRNDNVFIGQVKKNDEDAKMFGADDDVDGLMDVWIAKRKLQKLALAWVRGLAPDWHGLYTNARPIRMSLPTYPFVRERHWLEAPARDIDRKNAGSHQVLHPLVQRNTSTLSEQRFSSTLTGEEFFLSDHRVKGACVLPGVALLEMARVAVLESLGQGDGGQTGLELRNVVWLQPLVVGAVTDVHIGLYEQQSGDVEFEIYTSTRNDAQPEASVVIAQGRATRTAASLSTAPLSADLAGLRSRCHRAVDVAHCYEAFSAMRIDYGLAHRGLTDVKVGTDAEGQPFVLAQVALPECVSDTHDHYVLHPSVLDSALQAAIGFSLGDGAERVGDGSVPTALPFSLGKLQLLHPCPATATVIVRPNLGAIVDGSVAGALQKLDFDICDDIGRVCVRLQAVASRVLKGDFGASPARTQRSGVLLFSPGWEPRQLPVNDRSVDYDEQWILLAPQYQSHLRELEARYPSLNWAVLPDDLGASAAQWCSRIGEDVFGRVQTLLRNKPKRAVLMQVLLATDGVHGEVFGALSGLLKSAHHENAKFFGQLVGLPSTVSVEHIADVVVGDAREAMNGDVEIRYLGTRREVARFEQWSESTGSTLTDMPWKDGGVYLCTGGAGGLGVVVAREIASQARGAKIILAGRSALNEERYAQLKSLGNNGCEIEYRVMDVTDAAAVDQCVGSLIEQYGRLNGVINSAGLIKDSLIISKSREDFLAVLAPKTLGTQNLDHATQSIELDFMILFSSAAGALGNVGQCDYAMANAFMDRYAAYRNRLVQSGGRYGRTVSINWPLWAEGGMGVDDAAYERMQRHGFDALSTRDGLAALYRAWSADAAQVMVLAGDLDRLGERVSARPLAVEELDRPAGSPGASIAIALQESDKAIGAADNVLEWVLEALMQAISRQLKVKVENVDVDAEISEFGFDSISLTTLGNHLNRTYGLELSPTIFFEYSTIRDFAVYLVEKHGEAFVGFTPPVQTSGSKEQPVPRAPVPVSVDAAVHRRSRLNDLPHPVPLRPQVPEPIAIVGISGRFPGARDLDDFWTNLQGGKDCISEIPPERWDWREIYGDPHREANKTNIKWGGFIEGVDEFDALFFGISPKEAEVMDPQQRLLMMYAWKAIEDAGYAPHSLSGSRTGIFVGTASTGYGELIARANVAIEGYSSTGTASSIGPNRMSYLLNLHGPSEPIETACSSSLVAIHRAIRAMQSGDCDAALVGGVNTIITPWAHISFSKAGMLCEDGRCKTFSKQANGYVRGEGVGMLFLKKLSDAERDGDHIYALIRGSAENHGGRANSLTAPNPKAQAQLLKAAYREAQVDPHAVSYVEMHGTGTPLGDPIEINGLKSAFADLYTECAPDESLALQTRCGIGSVKTNIGHLELAAGVAGVIKVVLQLQHKTLVPTLHCDELNPYIQLEESPFYVVNETQPWPSVQDSHGRAMKRTAGVSSFGFGGANAHVILEEYGVPEQVERSMKAWSADRPALIVLSARVDAQLTEQARQLLAFIHARAFTDADLADIAYTLQVGRNAMEHRLAFAVTSIEELKRKLGVCLEGVQHSDGIFRGHGKKNRETPGAQDGEGVFEETLDNATEHGGYERLLERWVNGLALSWAQWHAIDEAKGATRPRRISLPSYPFAKRRCWIDVERKNTSPDAMTTTEVQWLSGASVGQLPPRRERVEMKPHRVSLRSLSSSAMAMDDHWTGAFAYGDDQVSMRSISLECPAPDADHGIPDQSTYASDDGANRNFALEMEDMLRRIDATTLSMSQLADSEDSVFAGTVGAHTIIAPALASAPSADIAEGAASRVHKTLKQTLSSVLGIDILEIGDDDAFVDLGLDSIVGVQWVRIINDRFGIDIDAVRIYDYPSLTALVNYVTRETELAKRAQRTLVDDTGAATAQAASDKPQAAVFAHLTQSSDASTEPALPRRSGRAMSQVKEGLRRTLSTVLGLEPGDIADDDVFVDIGLDSIMAIQWVRVINSQFSLDLEAVRVYDYPTLDGLTDYVIKESELATRTPVSPAKSDPEHSPIPRASAREAKQTHGDDENRRGHAAVFESVVRMQEIEPGIVQITMADREHKNMFSNALISGLTQAFEAIRNNETYKVVVLTGYDTYFCCGGTKESLLDIQSGRVSFTDASVFSIPLDCKIPVIAALQGHAIGAGWALAMFSDFVVFSQQGCYESNYMKFGFTPGAGATLIFPEKFSSGLAHEILFTGRQFTGSDLEQRGIPYPVVHRDQVLVQAIDLARSLCQSPRIALMELKEHTANPIREKLQRTYEKEVAMHQKTFVDNPEVLARLDALHDHRAKSDSTQAPSDVSTVALNVERPSAQGKARDTMQSPASTSAIAIVGMSGAFANSRSVDEFWRNLLEGNESVDEVPLHRWPVEKFYDPDPLAMKKTYSKWMGTLQDVDRFDAQFFNISRAEAEVIDPQQRLFLEHSWSCIEDAGINPRSLSASRCGVFVGCGSGDYAAYADFSAEGMMGNAPSILAARISYFLNLKGPCLAIDTACSSALVAIAEACDSLLLGRSDLALAGGVNVLTGPGMHIMASRAGMLSKQGRCFTFDDRADGFVPGEGVGVVLLKRYSDALRDEDIIHGVIRGWGVNQDGKTNGITAPSVTSQIALEKDVYKQFCIDPQTIGLVEAHGTGTGLGDPIEVQALTETFRSFTERQNFCALGSVKSNIGHLLAAAGIAGVIKVLLAMRHQTLPPTINFKQLNSRINLEGSPFFINTEACVWNAGAGGVRRAAVSSFGFSGTNSHIVIDESPVRQATTPYEHNANPVFIVLSAKNEERLKAQVSRLLDCIEEHSYDDAWLVDIAYTLQVGRDAMESRLAVMATSMQELVGALGNYLEGKAELGEIEFCFQGEVKKHKEVMSVLNADGAFKQTIAEWLGQGRYAALLELWVKGLSFDWTALYGAKSIYGTRRPKRISLPTYPFARERFWPKNAPEIAVGYAFDDKRADGSPDEPIELPVLVKAGEPASRESGKSLGITLAELTPVSNLQPAVVPGNGHDVDALRVSLRETSVMQQGLGETAVQVNALLSVADLRMELAESLAKVLYLENDDVDMDTAFSELGLDSVTGVGWIRELNQRYGTSLGASQLYDYPTIKVLASHLLTRGSLRSREASEPAQALVATPLATLIQPVECNERVISTAITTLETLAPLPPLAPKPASPPEESVPGTQQVLLDGIAVIGLSGAFPKARNAQVFWENLAQGLDCVSEIPSSRWSIEEHYDPNPEAVGKTYCKWMGCLEEADRFDPLFFNISPAEAISMDPQQRLFLEHSWSCIENAGIDPQSLSGSRCGVYAGCGPGDYGYTPGGSGLTAQVLTGNSSSILSARISYFLNLRGPCVALDTACSSSLVAIALACDSLVGGSCDVALAGGVCVLTGPSLHIMTSRARMLSPQGRSFAFDARADGFVPGEGVGVLLLKRFADAVRDGDQIQGVVRGWGVNHDGKTNGMTAPSANSQASLEKDVYARFEIDPATITLVEAHGTGTKLGDPIEVEALTASFQAYTQQRHYCALGSVKSNIGHLLAAAGVSGVIKALLALQHRMLPPTIQYQSLNEHVMLDGGPFYINEALKPWSLEGSGSRRAAVSSFGFSGTNAHVVLEEYAARRGGPTTEPVTVERPGLIVLSARSDERLKAQALQLLDHLQAQPRSGADLADIAYTLQTGREGMEYRAAVMARTPEQVVAALNDFIADKRSVDVQVGRVQKTKEAGWLFEGDEDVGTLIEAWISKNRLKKLAEAWVRGLDIDWNRLYPSTRPKRVSLPTYPFLRERYWLQGERKGPTATSAGITTGFADKLRGIALQNLSQHADLAQVEHHGPASARVLLTEEPISRANAAASPTPQMVDEPSVQERQSDTDLSKLEAELCEMLSSTLFMPVTAADCEKPFSELGVDSIIGLEWIQAVNRRYQTSLTASMLYQHATLKRFTLFLAEQSSVIGEAPMLNRDTGANAMPPTESRLASGAVSDLQGSHAYGEYDDRTVRCIRPSDSATSRLLLFFCLAHGEGSYQWVNQLPSEIEVWSVGTTVHTHWDEMVEFLAQSVHELFDKPVVAWGHCMGGVCAFDVLSYLEQHYSLKAKTAVLSSSCTPDLFESLKCFPPFSEFDSSMSDEKIEQTLVDKKLVFPKSWGMKIISPSAIRNDIELIKTYRYNQAKIVSAPLRVVKAKNDILMADPLLFSRWGEMTTEECLYEEVDGTHLFFISPLQGFIDIVVAACTD
>emb|ADD82942.1 BGC0001099, batA, BatA
MLMTREGLIKLIGKTAQEILPDIEDHQFSGSDRLIDLGANSVDRAEIVMLVQEALQLSIPRVELFGPKNIGELADLFWGKMNAS
>emb|ADD82943.1 BGC0001099, batB, BatB
MRRELVATGIGVISAIGQGKTTFVNALLEGVSAFDVMRRPGRQYESAYLGAEIREIEFPSSIPKQVQRAASLSAQAALVVLQEAWDEARLSEVDPCRIGLIVGGSNVQQRELILLHDRYRDNPEFLKPTYALSFMDSDLCGFCTAQFGIRGLSHTVGGASASGQLALIQASQAVLADQVDVCIALGGLMDLSFWECQAFRSLGAMGSDRYAHEPALACRPFDLDHDGFVFGECSGAVVIESRASSERRGVKAYAVLRGWGAEMDCNRNPDPSLEGEMAAIQSALQAADWAAEKVDYINPHGTGSIVGDETELKALHACGLSGAYLNATKSLIGHGLSAAGLVEVIATLLQMEFARLHPTLNLDNPIDSSFNWVRHRAFDHQIEQALTLSMGFGGINTALCWQRSR
>emb|ADD82944.1 BGC0001099, batC, BatC
MSLVGIEAMNVFGGTTYLDVAELARHRQLDSARFANLLMKEKAVALPYEDPVTFGVNAAKPIIDAMSPAERDRIELLITCTESGIDFGKSMSTYIHHYLGLNRNCRLFELKQACYSGTAGFQMAINFILSQVSPGAKALIVATDISRFLASEAGSELTEDWSFAEPSAGAGAVALLVSDQPHVFQVDVGANGYYGYEVMDTCRPMPDSEAGDADLSLLSYLDCCENAYLEYTKRVTNAHYRDSFQYLTFHTPFGGMVKGAHRTMMRKLLQAKTAEIEEDFQRRVMSGMTYCQRVGNIMGATSFLSLASTIDNGQFTAPRRIGCFSYGSGCCSEFYSGVVTPDSQVRQRRFAIKEHLNGRYRLSMAEYESIIQASNAVKFGSRNVELDKSFIGEAYESCRGKGQLFLREIKEFHRQYEWLS
>emb|ADD82945.1 BGC0001099, batD, BatD
MAIVSYQTIKVRFEESICFLQLDRLESANAINGQLVAECSEVLSICQEAATVVVLSGSPEAFCVGADFGALADPATDSYGAYNGPGPLYDLWLKLATGPYVTVAHVRGKANAGGIGFVAACDIVLADATAQFSLSELLFGLYPACVLPFLIRRISHQRAHYLTLMTHPISAEQAFTWGLVDALESDSEALLRRHLLRLRRLSKVAVTRYKDYMSTIGVPLAGLKSSAIAGNLEVFSDPANLKAIIRYVESGVFPWEKF
>emb|ADD82946.1 BGC0001099, batE, BatE
MNRSDVVQFSEVEPGIIQITMQDRENKNTFSRELVKGLINAFRHIRESERYRVVVLTGYDTYFCSGGTKEGLLMLHEGQGKFTDMNIYSVPLECEIPVISAMQGHGIGGGFVFGLFADCVVLSRESVYTTNFMKYGFTPGMGATYVLPEKLGLGLAEEMLLSARTYRGADLEKRGVPFPVLPRAEVLEYALQLARDLAEKPRISLVTLKSHLVAEMRARLPTIVEQEIAMHDKTFHQPEVKARIENVFGN
>emb|ADD82947.1 BGC0001099, batF, BatF
MKRNYIGLACTGHDNALAVVNSRGEIVFAEATERFLQNKRSYNCIPDNPVLIGKIIKQYCEADAEIVIAKSWSEDAAEILEQERAKAGERLNLDYRPYSSGFIKYDIGAYQYVLKSVTDSIQSSGVNLKFYCEAVLGKKTEFRSFNHHLTHAATACYTSPYSTAACIVVDGMGEGISVSCYSYRDNKIEELKFPSQSMLGNLAKSLGFFYSHLCGWCGFDPWAGEEWKVMGLAPYGKFDQAIYEILRERIAVDNVDVYCPDPDWASASKLLKYIRTPDMPSLAAADLAHTGQVVFSEVMTSLLNNLYDLGISENLVFGGGCALNSSYNGKILESTKFKSVHVFSAPGDDGNAVGAALLAYEQDNPQPARNRSLASPYLGSTISRSSLENLVKYGGVTNLQHRPDDVCERVAQLLSQGKIVGWVQGRAEFGPRSLGNRSILADPRRSDMKNSINSRVKFREEFRPFAPSVLEEYGDEYFINYQDSPYMERTLKFREGVRGKVPAVVHVDGTGRLQSVKKKWNNRFYRLIEEFHRLTDVPMVLNTSLNVMGKPIIHSVEDALAVFYTSGLDVLVIEDYVIEKSY
>emb|ADD82948.1 BGC0001099, batG, Enoyl-[acyl-carrier-protein] reductase [NADH], EC:1.3.1.9
MIVNPRVKGFICTTAHPAGCRANVDEQIRFIREQAPIANAPKRVLVIGASTGYGLASRITAAFGCNARTIGVFFEKPASRNRTASAGWYNSAAFQCAADNAGLYAKSINGDAFSDAVKEKTIEMIKADLGQIDLLVYSLASPRRLHPVTGTLHSSVLKPIGKTVTQIGLDTDRELIKSFTLQPAVQQEIDDTVVVMGADDWERWVHQLSEAGVLAPGCKTTVYTYIGEKVTRDIYWDGTIGAAKKDLDRAAAMLSSNGVEASVSVLKAVVTQSSAAIPVMPLYLALLFKLMKQDGSHEGCIEQIYRLFSECLYNTDPRLDEGGRNRVDDRETRHEIQAEVEKLWPQVTTENLNSISDFQGFRAEFLKLFGFGLTEIDYETDFDVDVKINGLLDLTQ
>emb|ADD82949.1 BGC0001099, batH, BatH
MSTVATVFMFSGQGSQYYGMGRELFARQGDFRDAMVSMDDVFRQLSGHSVIEMLYEGGRGKGETFDRTLFSSAAIFMVEYALAQALIRAGVVPDITLGASAGSFAAAAVAGFIDVEDALAAVVMQAGIFEKHCEPGGMLAILAEPELYTQRQLESVCEVAAVNFSSHFVVSALQPALIGIRDELRRLDIICEPLPVSYAFHSKWIDCARAPHEALMRTVRFRPGTLPLMCCDQADLMVNLPENYFWHAARHPIRFREAISNLERRSAWRYIDVGPAGTLATFLKYGLPVASTSEVHSVLTPYGHDVRNFNALLTRIGVAAC
>emb|ADD82950.1 BGC0001099, batI, BatI
MLNQLGTGAIHLWLALYELIDDERLLNAYRELLSRAEREQERRFQFTSDRRRYLVTRALVRIVLSRYLPVLPKDWLFCTNAYGRPQAVNVEARQAQLSFNISHTHGLIAMGVTRYRLLGLDVENVNGPAFCSGIVDRYFAADEVLAFYRVPPEQRRDRYFEYWTFKESYIKARGMGLSIPLDKFSFDYPHQRGVRITIDPVLADHAERWQFWQFRPSTEYLMAVCIERKRFDRPEFIIRKIIPGSTEELLAPVFSRSSEEQLVFS
>emb|ADD82951.1 BGC0001099, batJ, Malonyl CoA-acyl carrier protein transacylase, EC:2.3.1.39
MIAFVFPGQGSQVRGMGKGLFDEVQEYARIEEQVDSLLGYSMRKLCLEDPENLLKETQYTQPSLYVVNALHYYKAVEQGCYPDFVAGHSLGEYNALLAAGVFDFLTGLRLVQQRGELMAQAKSGSMGAVIGLSTSRIGQVLRVNDLTTIDVANFNSPTQTVISGPKEDIMRVGPLFESAGARLYMPLQVSAAFHSRYVAPAADAFADALASLPFAAPRIPVIANVTAQPYPTDTSQIKSLLVRQIKSPVKWTQSIRYLLSQGVSEFKELGPGNVLTRLVQQIQQEKDD
>emb|ADD82952.1 BGC0001099, batK, BatK
MMPMATITAETLGNAQFKRDYGLRYAYLGGALYKGIASKELVVAMGNSGMMAYLGTGGMCFEEIEASIRFIQSQLSSGQPYGMNLICHLEKPDLEEQTVELFIRHGVPFIECAAFLHMTPSLVRCRLSGLRRSAVGEIERPRRMLAKVSRPEVAAAFMRPAPEAIVRQLLEEGKVTPYEAELSQSIPMADEVCVEADSGGHTDQGVAYALMPAMFALRDEMMAQYCYDKPICVGAAGGIGTPHAAAAAFTMGADFILTGSINQCTVEARTSDAVKDLLQDLNVQDTDYAPAGDMFEIGARVQVAKRGLFFAARANKLFELYQRHNSLEEIDPKVRQRIEERYFRRSFDEVWAETRNYYLRTEPAKVADLESNPKQKMALIFRWYFVHSTRLALSGNEDQKVDYQVHCGPAMGAFNQWVKGTELQSWRNRYVAKIGIHLMQETARLLNARFVSMSGYLA
>emb|ADD82953.1 BGC0001099, batL, BatL
MTAPEVLGTAPHAESPTLPRITFDPALLDDPSIPESIDAAMIDGLKRHLQGYSAHRAPTNSLARIEDEVWMDAWDSALSAVQGARVLLRGSELGLFALRAVGHGAVHALAVESSPFNARIAMGIVHKHFLKQWHTVHGSDIQRWSEDERRASFESYADTVDIVSTQSERLADAACDYFVFPAIDHSLLGTGIVKAVRQHRGQGLAADARILPAKATVFAMAIQWAYPATQYQLPPMNQFRWSLYPQALNLSSENWIALTDPVRVGEINFEDFVEGTWDVELPVIKEGTVDAIIYWFNLELGNAQIDNAPGSALKCIKPAVQYTDPIEGVKPGQSLAIRAHVKEDRLYLQTQPAATQLRAQSLPSWYLPMLLDRRRNHAYCASLERAIASRPPELVLDIGAGCGLLSMMAAGARAAQVVGCEVNPDICSAGHEVIGLNRLGENITLINKDCRDLKIPEDLARRADLAVFELFDCSLIGEGVLHFLAHAREHLLTENACYLPMAARIRAMVIEYRLEHIWGIDVNLLNPYRFSPSFINVDASTLPYRRLTEPVDLFAFDFSTATAKADEKALLVPSIAAGTAGAVMFWFDLQLDGTTWISNGPDASDSLHWKQGLQFLPEISVDSNLELPLIASHDGSRLSFQWKQSAIPKEAWSTLPRLDPRMLAAAKELEQQTCGLLQHCTQDTDEYLKVAELAKRFAVEPAAHDLDPVVAQNFAAIFLNN
>emb|ADD82954.1 BGC0001099, batM, BatM
MSRLFDWVFYGVGMKEFKDKVAVITGAASGIGRGMAEVFAAVGMKVVLSDVEQPALEATTRLLRAAGADVHSVLCDVSKADQVDELARQTLCKYGAVHVLCNNAGVGVRASPSWVNSLNDWNWILGVNLMGVVHGLRSFLPIMIEQGTEAHIVNTASTAGLISDDNTLYGVSKSAVVALSEGVYWELRHGRFKPKISLLCPGCVDTNILASQRNRPLDLASDSSISADPAARVVQDWYAEQLKQGLTPRMVGKQVLAAIRDEHFYIMTHGEDYHPYIERRMKDILSASNPTFLPPRGIASLMQKLNALGTR
>emb|ADD82955.1 BGC0001099, batN, BatN
MSIHEVLRPGVDQANYFLKLTEGRSLLELEQLSPQEVKCLLSKTKLPALIIPKVYGGLQLPLKEALDAVGLVAAVCPSAALMLCMHYHVVSTIAMYPTAFPFAEIVLKDISLNGKLMASAFAESSGNQDIFHTSVAASVSDEGVIKITGSKKPCTMSHVADYYAVSIITAEGLPGIAILSNGDAGLKRKAFWPGDILLATDSHEIIFDNVIVKEDWVVWAENESFELYLNTGLVSFNLFHMCRLHWSLPSTLRAS
>emb|ADD82956.1 BGC0001099, batO, BatO
MASPAIFIPIKGGLAQCRYSVLGIAENVMPDNIAWLVPEVLALRYQIQRALKEIKIHIFENFGAQRYLSDTEAHYLAKAVDLLAFHPVTRFGFEQQMSKGCEP
>emb|ADD82957.1 BGC0001099, batP, BatP
MNIQPYRQSILKKFKLDLDIVRSKGSYHYDAQGKKILDGVAQYGALPFGHNPSELNAIAIEYLQSERPNFIQPFVAASTQQLADRLIQIAGPKYEHVVFTNTGTETVEAALKLSRLKTGRRAVLSANNSFHGKTYAALSATGSKRYSNPNIVDSENFSKVQYNDLVELQAALETRRFSAFIVEPIQGEGGMTPADSNYLVEAERLCRAYGTLLVLDEIQTGLGRSGAVLAAHRFGVEPDVILLSKALGGGIIPIGAMIIKRGVYSAEFDSKHSSTFANGGLACAVGLGVIDSLIGEQSALLEHVRECETIISQRLALLAEKYSSFTYSGLGLMYALHFSDPATQGNYIVSYAQKSDLMSLLICGYLVHVKGIFCMPLLNDAERGSIRFQPALNISKSELNRFLGAFEEVCAILQSKRYDKLMGYLVGYVPAVSDAPVNGNKKKKTRPLSPRPVEGDHVQFAFLLHSTSAEDICRGLPEAVIEYFSEAQRLALAHWFFSFGQIENSPEVVFEFSMASPHGRVVNGAMIYSPISPQAMLKLSRADKADLLKKYLQKAQDVGAVVVGLGAYTSVISKGGLDIADAPFRLTTGNSLTAISSCNLIREVFGRSALQKRLMIFGARGSVGRVALMDLCQYFGKIDIVGSMSSTVEEQYINLRSALIEVLLQGECLSDDSAAGKFWGVCRNLDLEQALLHSPVEQVPTLMQSIVDAGAASGVQSFEIHIGLEQTVIAQDIDCVYSATSEGKPFITADVFPKTCKIFDVARPFDVLREGGAREVYEGGLVTLPDAQAMLSDCNIIGCEPGVSLACLSETILLSMENVSSSYSIGKEIAYGEAKEVGELAAHHGFSHYIDRKKDSLPA
>emb|ADD82958.1 BGC0001099, batQ, BatQ
MDTVNSFESPNTRAMARLEYGFLLVASVAITLYHWGDVRIIPLIILFSYIDIIGYFPGAIAYRRCKGKVADFYYVLYNGAHNFLTAALVAALWCYFVEVEWALMGILIHLFGDRSLFGNGFKSRAMSFEPRIHPLYEKFEALMARERKLNGTVVDIGRKFLWAERFGNHPSLFLTLSSDISTFTVEGLAGYLPFQDDGKCLFILTGVISAADNRESLLKAFISHAVEHGRELCCVQLRQDQAPLFERLGFQVNQMGCSYTLDLERFSMAGSPFMSLRNKIKRAEKAGVIVKELGVDLPNGPDQQRMLSSITEEWLKAKGSKKLLSFMVGDLAANGLNKERIFVAVLNDKIVGFISYVPAFGEYNGWMHDLTRRLAEVPPGTMELVNVEAIKRFKQEGEKYLNFGLTPFYGVDDEFDTYTSRSHLLKWILSALEKYGQRIYPAASQVAYKLKWQPMVVTPEYFATYGKFRVGILLRLMKLTNAL
>emb|ADD82959.1 BGC0001099, batR, BatR
MNFTSNLVWNRTGAELSLPSLCTDAECDHLIIGAGLAGLSAAYHILKKFGARRKVIVVDAHPLGSGASGRNSGMMGPGIGKQYHLLVKQYGDVKAREIFAHTMEALSYSTQLIRNEKLDCDLLIGSQFKVSTNAANDRQLQLEGEALIAAGFEVRAYDRKAIKGIVDSPVYLAGLEYKGTATINPMKLVVSLAKEVLAMGGEIYVNTRCASPQEHTVEANGHTLHFSRALLATNGFTPSLNRLRGRVMPISTSLMLSAPLLPSQRAQLGLQPNNAIVDVRRVFNYFRITPDHRLLFGGGAPFYSTENVQRRQRDGTPEAYKIYESLNEGLSKFLPQLANIRIEKVWSGTIGVTLDNFPVITRGQSSVDSMAGCCGHGLALSLAYGASYANWLEELSYSPELPWYRSSAPYLAPPALLPLASNSYIKFLRWADSFSGA
>emb|ADD82960.1 BGC0001099, batS, BatS
MHYKKRLPALGIRALYRALFEQVQNIQGLGRWCAHFVSSSFLLSVSFFHGLSLLRRWGSGDQSSYKDSTAHFYLTCREGLPFYNNYPLVFSTGQDDDADVERFTRLISGIHQACLASDEVARAFRVWRSPRAFCDTLVCPESYPYFAILHAGAIFKVPINACLDVDQLRTLLIDIISRPNPCHQHDGMLTLSECASYRRHGWSAIATRLYADPVAGEGLRVLRQCSFLLCIDQAESNGGVSGRFANLNNRFADKALQVCMRLGSNEVLVLCEHASFTGAQAASIVSAVMQYQNAPARPSVDLIQEEVACYDNAVAETWLGYVGTASIKAYLQGQLERLEHRMLSVRDLNLDAVKRRGISLDMLVQLAIYEAYRTTTGLPPTLFEPVALDHLPGRALDFINPVSMAFKRYQLASSSQQKFDVLVQATHEHKRAISQSKQGYGLLSHLLQISYLRWAGGTINAIVQRVVKYTVLAGLPAFRFIYDRTIMASNGGSEEKLLRFGTLCHVPGMLGVGYLIKEDSVRLDILLNKPLHPSVSLERFSECLAYQLKSSTAVVQS
>emb|ADD82961.1 BGC0001099, batT, BatT
MKEGKYAVVTGASSGIGYALSQEAASRGYNLIMVANEKERLRSAAERLAAEYRVTVKCLSFDLSSASELSQLTEQLSPYLEVIEVFINNAGIGRGGSFLSTDVANHSVLLDTNIRALTLLSHFIAQHFVRSGKGYLLNVASLAAFQPGPYYANYYASKAYVLHFTEALAVELRKQGVSCAVLCPGTTQTPFHQRAGSADSGLAKGLFGIVMSPEEVARIGFKGLLSNRIVIVPGLVNKLAMYSVRISPRWLARQITAMINQ
>emb|ADD82962.1 BGC0001099, batU, BatU
MLSFFKKKSPFVGQVGSTPCQLHQKKTILDSLLEQGLDVPYSCQVGACQKCLVKVVHGQARSLIDLSHCLTPSQIAQGYVLACQAVPQSDVHLDFLHKLDGATDSLSARIENIEPMNEYISRVTLSSGCAVQVGQSVTLTIPGTTDGRSYSVVNVSPGRLAVDVARRESGIYSQWLCDSAHIHQELNISAAFGKFGASLNELSAEADRCVAVAGGSGLGVVLGVLEGRLREYPMASVLLMHAVRYSSHRYDGSRLEAMKKKYSAFDYRVAVSREPSPSSAMVAERVPAMLHEMFQAKEGDRLKGTEHFLMCGSQSLVNACLEVLKTHAVKSHQWEIESFGNN
>emb|ADD82963.1 BGC0001099, batV, BatV
MKYLKFSAVPLFYMPLLVFSTLWGGWAPLFNLLFILACYFVLDRFSDRGDVQDAGRWPLILDGLMYMYIVQSLIAVGAVLLVASGHAHGVMQELARLVDAPVLAERQWTLVQILIASVSTGFVLSINMVVGHELTHRTVSKLDMAAGNLALAIVADSQFAISHVHCHHKNVATPQDAATARRGESIYRFIVRSSWEQYVEAWTFEKARLNRLSRSVYGLGNRLIPGFIITLIIIAISISVAGEMGFALYLVVVVTSKITYECTNYIQHYGLVRVPGSKVRLAHSWDCHSMFSSAVLLNLTRHSDHHANPNKKYWSLGSLESPVLIEHGYVVQIVRSLFPRYWFRVMERKLEYWENHHATVEEVAIMSEQRRKWRIENV
>emb|ADD82964.1 BGC0001099, batW, BatW
MFKYSRLDGVLVALGLAHIACWVVPVVWFGELSTQNLLILALVNIILMCTNYQCVAHNFIHNAFFKSRIGNSVFSVINTLALGMPQSFYKAHHINHHVFNNDGWVGDQPPKDRSSLYLYGSDAGEESLLRYTLLSYFRLSITELFKDAYQRVGGLVIIEIGALVCAVILIIIYQPLAFVLFVIPVHYLGTSMASLENYAEHYGCDPTNSMSNSVSSYSRLYNLLWFNNGYHQEHHCMPDIHWARLPEIRSNMLDERERKVISGTHFFSVFKES
>emb|ADD82965.1 BGC0001099, batX, BatX
MGHCKFFNLLYEAVGTVRSESLAVLDSLEGEESLMSLLIPSLGLDSVEIFELVGYLEDNSGVNIPESKIFSFRTIGELKAFMALD
>emb|ADD82966.1 BGC0001099, batY, BatY
MPDKNFYKVPNTDVGCAVKSIVEVCQWRGIYQPDNIAYRFLNNGLDDCETLTYGELLVRLQTIAGHFDVCDSGERAILLFPSGFDYISSFYACLFAGIVAVPAYPMVSHSEHVRLRVIIKDCNPRYILTTSVLKDSLLQWLEKEGLAQTTFKIIVVDELAGSKIGPRQVISQGEVAFLQYTSGSTGNPKGVIVTNQNLLHNSAVIYRKFEHDADSSVVSWLPPFHDMGLVGGIIQPLFAGFTANIMSPMTFLRRPLRWLQAISLYGATSSGGPNFSYKLCAKHFNSKQMAGIDLSSWRVAFNGAEPIRAQTLKSFFELFSPYGFSHEAFYPCYGLAESTLFVSGGSPREVHQQISIDSGQLSLGRAVHVADHSDAKTVVGSGQVLGNEVVIVDPQGRQVLNDRDIGEIWVSGESVAQGYWQRPEESEVVFQAMTQDGRGPFMRTGDYGFFDGQELFITGRLKEVIIINGKNYFPSDIESSVQALSSAFKADAGAAISIDAQGEQLVVIQEVERSQRNAHTVEALEALIREHCYTAHGIRPHDVICVDQSHIPKTTSGKIKRLQVRQDYLQGKFRSAEA
>emb|ADD82967.1 BGC0001099, batZ, BatZ
MAAESNVLSSSEKRKLFDTVQGFAHERVGYSYFCLFSTVVLWLAAYALIVFSDDVVLGVLGCVAAVALNIRLFVIYHDHCHGALLKHANFLAKSIFGFFGVFIFFPPAQWTRSHDEHHRTNSILNFGAHSMTESYLSGYFMVVNTEQWAAFSPRQKALYKLRRSGCSMVLGLLVFFVLPTLVKGVIDFRRCWTSFLSVLLHGALLLGLYSFAGGLSVLLYIASLMTATAVGSYLFYAQHNFRGAKIYATADWDYLDAAFDSTSFFSMGRLGHWVTANIGYHQVHHVNAKVPFYHLPAAMAAIEGIAPVHRTTWRITDIVSNLSCHVWDEKRQRFIRYEEIDRPTDAN
