# Supplementary material for: Assessing in silico the recruitment and functional spectrum of bacterial enzymes from secondary metabolism
Source: BMC Evol Biol. 2017 Jan 26;17:36. doi: 10.1186/s12862-017-0886-2 (PMC5270213; doi:10.1186/s12862-017-0886-2)
Supplement: Additional file 5: — 1005 multiple Fasta files (one per BGC that comprises enzymes) containing the sequences of the data set enzymes SM*. The BGC are named according to MIBiG nomenclature. (ZIP 6333 kb) [file 12862_2017_886_MOESM5_ESM.zip › BGC109.fa]

>emb|BAF85834.1 BGC0000109, nemR, Transcriptional regulatory protein
MRGVSPSVSVREPQGLTFLGLGRQSHAVRTALEACAAGRVRVLVVEGGLGCGKSAFLGEALKHAAASGFLVLRSAGSPPEGRRPFDLLRQLAVDPDIPDAQRSLLQDAVGTETPAAQRVRAALHQLTGAAPVVIGIDDLHHADPQSLHCLLQAVDHPRATRLLLVCTALPSGLAADPAVEAELLCQPALQRVMLGRLSLRAVSGLRAARPGPAVEALPADDLLAVTGGNPLLVHALLEELVESHTQGHTDERAGRRRRAASPVIGGRFYQAVLASLSRTDSLVRHSAGALAVLGDSGCAEVIARLLGIGRAMAARGLRALEATGLTASGRFRHPVVEAAALDTLDHDHRAHLHRRAAALLYDVGAEPDEVARHLLAARHAAGPWAMSVLRDAAEQLLMRDDVLTAVSCLELARRSCAGGPRRAEILLRLTVATRRTDPAAAEDHLAELVTELRAGRLTSAETERLGHLLLGCGRLEEATEVMGRPGPHGDPRTPRLETGFHASALWEPLIRPRTDPEPGDEESPRPRMPVTGIWDLPGDGTNASASDAAEHVLRSLPLTDTTLVIVVNAVRVLCRTGSYETAALWCTRLLGEAAGRRLPGWKAQFLALQAEIALCRGLLADTEEYARQALACVPRCSRSVFIGGPLASRVFAATAMGRYDEATRQLDHPVPEALFRSVYGPAYLRARGHYYLALDRPLAAVRDFLGAGRLLRRWGIDRPTLMPWRSDAAEAFLRLCEPRRADRLLREQLARTPDDDPHVRGVSLRLRAQIAEPPDRLNLLTEAVNHLKSSGDRLALAGALADLGAAYRERGESTRAGATIRRAWHLANDCGARALCERILPGGPGRQSFGDGTGRTEAALSGSELRVVELAANGHTNREIAARLCITVSTVEQHLTRAYRKLEISRRQELPARLCAHIESPV
>emb|BAF85835.1 BGC0000109, nemG, Oleoyl-ACP hydrolase
MPDLCETESLWLRRFQPAPAARTRLMCFPHAGGSASAYLRLARSLAPGIEVLAVQYPGRQDRRAEPCPDSVEGLADDLFAAVRHRVDASTALFGHSMGAVLAFELARRLERDAGVRCARIFASGRRAPSRFRDDSAPAASDASMLAEMRTLGGTDLRVLQDEELLIAALPALRADYRAIGTYRAADDAVVGCPVTVLVGDADPRTSLDDAHAWSAHTTAESEVLTFSGGHFFLDAHHDAVVEVVTARLRQDRAPRPDRV
>emb|BAF85836.1 BGC0000109, nemF, C5-ketoreductase
MPELNDRTALVTGASRGIGKAIAQRLAAEGVRVAVHYGTQEKSAQETVETIERAGGRAFAVRADLLRDDAVDELFTALERELEGRPLHILVNNAAVAPAPGDPALAAQDGYVPGLSDTTPEEFDRVYRINVRAPFFVTQRALSLMADGGRIVNVSSAVTRIAWPLLPYAMTKGALEMMAPRLANELGSRGITVNTVAPGITDTDMNRWVRETPGAEAGISALTALGRLGRPNDIAGIVAFLVSDDARWITGQLLDASGGMALAPAMM
>emb|BAF85837.1 BGC0000109, nemA1-1, Modular polyketide synthase
MHETHAHGEEGSSDGSADAVVFVFPGQGSQWPGMGAELWDTSPVFRESVRACADALAPYLDWSVEGVLRGAPDAPAGPALDRADVAQPALFTLMVSLAELWRSHGVEPCAVLGHSLGEIAAAHVAGALTLADAARVAALWSRAQATLSGTGTLLAAKAAPEELAPHLQRWNGDDRHGTRLAIAGVNGPGSTVVAGDLDAIAALAADLASAGVRTRRVAVDVPTHSPAMRTLRERILTDLASVAPCVSRLPFHSSLTGGLVDTRGLDADYWYRNISETARFDLAARGLLADGHRTFVELSPHPILTLGLQALADDVPGAADALVTGTLRRGRGGMRQFQDALGRLSVPAGGRPGREVSAAALAGRLAPLSPAQQEHLLVELVCAHFAALVGGDGGAPPTVRPSAAFTDQGFDSATALELRDRLREATGLRLPATLVFDHPTPAAVAGRLRRLALGIEETADTAPVAVRGHREGEPIAIVGMACRFPGGVRSPEDLWRLVTEGGDALGPFPTDRGWDTGRHAEDPATPGTYVQGEGGFLYDAGEFDAEFFGISPREALAMDPQQRLLLEMAWETFERAGIDPTSARGSRTGVFAGVLPLGYGPRMDETDQGTADLQGHLLTGTLPSVASGRISYTLGLEGPAVSVETACSSSLVALHLACRSLRAGECDLALTGGVSVLATLGLFVEFSRQRGLSADGRCKAYAAAADGTGWSEGAGLLLVERLSDARRLGHRVLAVVRGSAINQDGASNGLTAPSGPSQQRVIREALADAGLTAADVDAVEGHGTGTRLGDPIEIEALLATYGQGRARERPLWLGSLKSNIGHTMAAAGVGGVIKMVMALRHGELPRTLHVDAPSPRADWSAGEVRLLTEAVAWPAAADGEPRRAGVSSFGVSGTNAHAILEEAPAPEDEEPAPPDGEALLPWAVSTRSEAALRTQARMLADVVRDDPGVGLADVGAELARGRAALEHRAVVIASGRAEFARALEAVASGEPHPAVVRGHAGSERGGVVFVFPGQGGQWAGMGLDLLRSSPVFAEHIAACGKALAPWVKWSLTEVLHRDAEDPVWDRADVVQPVLFSVMTSLAALWRSYGVEPDAVTGHSQGEIAAAYVCGALGLEDAARTVALRSRALVALRGRGGMASVASAAPDVEELIARRWPGRLWVAAFNGPGAVTVSGDGDALEEFLGHCADTEVRARRVPVDYASHCPHTEAIERELLDALEDITPRPAAVPFYSTVDDAWLDTTRLDASYWYRNLRRPVRFSQAVRALTDGGHRVFIEASPHPTLVPAIEDHGDVTALGTLRRHGDDTERFLTALAHLHVTGAAGQDLWRHHYARLRPAPRHVDLPTYAFQRDRYWWSGGAGRGDVTTAGLHPGGHPLLGAALDLADGGGRLHTGRVSLRTHPWIADHGVAGITLLPGTAFLERALHTGESGNVRELTLHAPLVVPDEEGVDLQVHLARPDEAGLRALTRLLPGRGVPTPRAPWQPHATGLLGPADRAPGSSGLEPHDLGGAWPPPGAVPLVPGELGDVPGCYARLADEGFEYGPAFRGLRAVWRRGTEIFAEVALPAGDGSVFRLHPALLDAVLHPVVLGLVDGVPARPLPFSWNGVALHAPASGALRVRLAPADDGAVGITAATAAGEPVLSVAALALRSASAEQLRAAIRSAAGSRDALYELDWLPLPADRAASPGGADIAALGTSELPCRTYETIAELSQALADGAPAPDAVVSDVGAVGGPLDTVSLHGLCRRGLELVQAWLGEPRTADTRLVLVTRGAVGCAPAEPVADPAAAALWGLVRSAQAEHPGRLLLLDLDPAGSRPVSGRLVEQAVACGEPHIAVRGDGLRVPRLSRATAAPAHPPAGGREAQWDPEGTVLITGGTGSLGALFARHLVTAHGVRRLLLASRSGPGAPGAAGLRDELTAHGATVTVAACDVADREAVAALLASVPSEHPLTAVVHTAGVLDDGVLASLTADRLARVLRAKADAALHLHDLTRDLPLAAFVLFSSVTATLGTPGQANYTAANAFLDALARHRRAAGLPAVSLAWGLWEQTGGLTDHLGSVDLRRMARNGLVALPADAGLALFDTALALDRANLVPARLDLPALRRATHVPPVLRRLVEVPGAPSADRSAGSGGEVRPLRETLAGLDDRKRPAAVSRLVRRHVAWVLGADGPESVDEDRSFRDLGFDSLMAVELRNQLNTAAGIRLAATLVFDHPTPSAVARHLLDRCSPDPAAPAAPSGTAVASALATLAELETALNGIPAEEWTAAGGPARLMTLASSLPAPASVPRTPAAGEAAEKLAHASRDEIFAFIDRELGRDSGPASPSRLGPQTPDSTDKAPFHGE
>emb|BAF85838.1 BGC0000109, nemA1-2, Modular polyketide synthase
MENEEKLLDYLKWVTADLHRSRERVTELEEAGREPIAIVGMACRFPGEVRSPEELWGLVASGGDAIGAFPDDRGWDLDGLFDPDPERAGTSYTRRGGFLYDAAEFDAGFFGISPREAMAMDPQQRLLLETSWEAFERAGIDPSSVRGSRVGVFAGLMYHDYAAAQGSTGDGDGEPDFEGYLGDGSVSSIASGRIAYTLGLAGAAITVDTACSSSLVALHLACQALRTGDSELALAGGVSVMSTPRTFVQFSRQRGLSADGRCKAYAAAADGTGFSEGVGMVLVERLSDARRLGHPVLAVVRGSAVNQDGASNGLTAPNGPSQERVIREALANAGLTAADVDAVEGHGTGTRLGDPIELQALLATYGQGRARERPLWLGSVKSNIGHAQAAAGVGGVIKMVMALRHGELPRTLHVDAPSPRVDWSAGEVRLLTEAVAWPAAADGEPRRAGVSSFGVSGTNAHVILEEAPASEGEEAPPPEPGSPLPWVVSGHSEAGLRAQAQALAEFARTAPGAELVDVGAALARGRAALGHRAVVVASEREEFERALAALACGEPHPCVVDGSADGRREDGVVFVFPGQGGQWAGMGLDLLTTSGVFAEHIGACERALAPWVEWSLTEMLHREAEDPVWERADIVQPVLFSVMVSLAALWRSYGIEPDAVVGHSQGEIAAAHVCGALTLEDAAKVVALRSRALAALRGRGGMVSLSLSTADAGELVERRWAGRLWVAALNGPEATTVSGDVDALEELLAHCAKSEVRARRVPVDYASHCPHTEAIAEEIVDSLGDITPRAATVPFYSTVDDMWLDTTRLDASYWYRNLRLPVRFSQAVRALTEEGHRLFIETSPHPTLVPAIEDHGDVTALGTLRRHGDDTERFLTALAHLHVTGAAGQDLWRHHYARLRPAPRHVDLPTYPFQRRRYWLEKPDPQTRPQRSRSTAPDLDRLEAEFWQAVEETDTDTLAHTLHLDTQTLEPVLPALATWHQQQRDHARINTWTYQETWKPLHLPTTRPTTPTSWLIAIPETHRNHPHTTNLLTNLPHHNITPIPLTINHTTDLHHAYHHAHHHTTPPITAVLSLLALDETPHPHHPHTPTGTLLNLTLTQTHTQTHPPTPLWYLTTQATTTHPNDPLTHPTQAQTIGLARTTHLEHPHHTGGHIDLPTTPHPNTLTQLITALTHPHHQHNLTIRTHTTHTRRLTPTTLQPTTPTPPTNPHGTTLITGGTGALATTLAHHLATTGTQHLLLTSRRGPHTPGARQLHTQLTQLGTNTTITACDLSDPDQLTHLLTHIPPEHPLTTVIHTAGILDDATLTNLTPTQLDNVLRAKAHTAHLLHHATLHTPLDHFVLYSSAAATLGAPGQANYAAANAYLDALAHHRHTHNLPATTIAWGTWQGNGLADSDKARANLDRRGFLPMPETLAAAAAVRAIESRRPSVVIAAIDWARAERTPDVEDLLPAADEGSSSGKPEAAPVDLRGTLSRQSAADQQATLLGLVRTQAAVVLRHTEPEALAPGQAFRALGFDSLTAVELRNRLAKATDLALPASLVFDHPTPVKLAEFLRTELLGTAPATTAAVPALQAHTDEPIAIIGMACRFPGAVTTPEHLWNLIATEQDAIGEFPTDRGWDLDNLYHPDPDHPGTTYTRHGGFLHDAGDFDADFFGINPREALAMDPQQRLLLETAWEAIEHAGILPDALHGTPTGVFTGVNAQDYAAHTHTSPHTTEGYTLTGTAGSIASGRIAYVLGLEGPAVTIDTACSSSLVALHLACQALRAGECTTALASGISIMTTPLAFTEFSRQRGLAADGRCKAFAAAADGTGWSEGVGTLLLERLSDAERNGHRVLAVVRGSAVNQDGASNGLTAPNGPSQQRVIRQALVNANLSAVDVDAVEAHGTGTKLGDPIEAQALLATYGQGRAQEQPLWLGSVKSNLGHTQAAAGMAGLIKMVMALRHESLPRTLHVDEPSPEVDWSSGAVSLLTEARPWPRVEDRPRRAGVSSFGVSGTNAHVIVEEAPAPTGVEAVEAAPAGVETAAAAAVVVETDGAGRVSADLPLVWVASGKSQAAIRAQAAALHAHVLDHPEQDADDIGYSLATTRALFDHRATLIAPDRHTVPEPLTGLGDGRTHPHLIPTPPTEPGHTHKIAFLCSGQGTQRPGMATGLYHTYPAFAAALDETCAHFDPHLDHPLHDLLLNHDPTDLLTHTLYAQPALFTLQKALHHLITETYGITPHYLAGHSLGEITAAHLAGILTLPDATHLITTRARLMQTMPPGTMTTLHTTPEHIQPLLDQHPGKAAIAAVNSPHSLVISGDPDTIHHITTTCHNQGITTKPLATNHAFHSPHTDTILEQLDTTTHTLTYHQPHTPLITSTPGDPLTPHYWTHQTRQPVHWTDTIHTLHTHGVTTYIALGPEHTLTTLTHHNVPHHQPTAITLTHPHHNPTHHLLTALAHLHTTQPTGPNIWHHHYTPVAPAPRHVDLPTYPFPRRRYWVQASAGTGDVSAAGLQRPDHPLLGAVMELADGDGIVLTGRLSLHTHPWLADHSVGGVALLPGTALLELAFQAGLRAGCPGVDELTLHAPLVVPESGHVVVQVSVSVPGEAGRRGVSVYGRLVEDGGLEGEWTRHAEGVVCPSVPGESVVVEPVADGVWPPSGAQPVDLEEFYGRLAGGGFVYGPVFQGLCAAWRDGDDVVAEVRLPDEGLADVAGFGVHPALLDAAVQAVTLLFPDQQQAGLAAHTWNGVSLHARGATVLRLRMTPTDATSTAVRLHATDETGAPVLTLDSLLMRPVPLEGLGAGVRRGSLFELGWVPVEGMPASVAGGGGELVAWECPGGGVAEVTAAALGVVQEWLADEREGDARLVVVTRGAVAVDAGEPVRDVAGAAVWGLVRSAQSEHPDRFALLDLDPDTKTDPGIDTDGDTDVSADAKVGTGDGLDDAAVASALARGESQLAVRDGVVRVARLGGLVGGLSLPGGVGWRLDGGGSGLLEGVGVVASDAAGVVLGRGQVRVAVRAAGVNFRDVLVALGMVPGQVGVGSEGAGVVVEVGPGVEGLVVGDRVFGVFGDAFAPVVVAQEVLLARIPEGWSFAQAASVPVVFATAYLGLVDLAGVRRGESVLVHAAAGGVGTAAVQLARHLGAEVYATASEAKWARLRAAGVAPQRIASSRSVEFESRFRRASGGRGVDVVLNCLAGEYTDASLRLCSPQGGRFLELGKTDIRDAGEVAARFPGVSYRAYDLMDAGAQRVGEILHTVVDLFRRGVLEPLPVTAWDVRQAHQALRSMRSGLHVGKNVLTLPVPLDAEGTVLVTGGTGTLGAAVARHLAAGHGVRHLLLVSRRGMAAAGAEKLCAELGQAGVSVSVAGCDVADRAQVAALLEQVPAEHPLTAVVHTAGVLDDATVTCLDRNKIDAVLGAKVDGALHLHELTAGMDLSAFVLFSSAAGVLGSPGQGNYAAANAALDALAHQRRAAGLPALSLAWGLWEEASGMTGHLDAADRHRITRSGLHPLTTPDALALLDTALAAGRPALLPADLRPTHPAPPLLEHLAPARTSHRTAHTSTATGVGQDVSLTDRLATLTPEQRHDTLLALARTHIAAVLGHPSPDTIDPERTFRDLGFDSLTAVELRNRLTRATGLRLPATLAFDHPTPTALTHHLTTLLNPNDNDNVGPVLMELERLESALAALDRDDSACERVTLRLQSLMLRWSGSERQSAENTDDSSRFASATAEELLEFIDRDLGLS
>emb|BAF85839.1 BGC0000109, nemA2, Modular polyketide synthase
MANDEKVLEYLKRVTADLDRTRRRLYEVVEREQEPIAIVGMACRYPGGAGSPAGLWDLVSSGTDAIGEFPTDRGWDLERLYDPDPDHPGTTYTRHGGFLDGVGEFDAEFFGVSPREALAMDPQQRLLLETAWEAIEHAGIVPESLRGTSTGVFAGINPQDYTISQYGRDSEIEGYLLTGAAASIASGRISYTLGLEGPAVTIDTACSSSLVALHLACQALRAGECTMALAGGASVLSTPLIFVEFARHHGLSVDGRCKAFSASADGTGWGEGAGLLLLERLSDAKRNGRRILALVRGSAVNQDGASNGLTAPNGPSQCRVIRRALANAHLAPADIDAVEAHGTGTTLGDPIEAQALQEAYGADRPDDRPLWVGTLKSNIGHSIAAAGVGGVIKMVMALRHESLPRTLHVDEPSPQVDWSSGAVSLLTEARPWPRDEDRPRRAGVSSFGVSGTNAHVILEEAPAPAEVQAVETAPVVRVDGGERSAPADVPLVWVVSGKSQAALRAQAAALHAHVLDHPEQDAADIGYSLATTRALFDHRATLIAPDRDTLLDALTALADGRTHPHLVPAPPTEPGHAHKIAFLCSGQGTQRPGMATGLYHTYPAFAAALDETCAHFDPHLDHPLRDLLLNHDPTGLLTHTLYAQPALFTLQKALHHLITETYGITPHYLAGHSLGEITAAHLAGILTLPDATHLITTRARLMQTMPPGTMTTLHTTPEHIQPLLDQHPGKATIAAVNSPHSLVISGDPDTIHHITTTCHTQGITTKPLTTNHAFHSPHTDTILEQLDTTTHTLTYHPPHTPLITSTPGDPLTPHYWTHQTRQPVHWTDTIHTLHTNGVTTYIELGPDHTLTTLTHHNLPHHQPTAITLTHPHHNPTHHLLTALAHTPTTWHTHHHTHTNPHPHTIPDLPTYPFQRRHYWLQAPTTSTDQPVAPTNDDAPAPRATSLRDTLAGRSPQEREEVLLDLVLTQVAAVLGHTAPEVVDPQRAFKDLGFDSLAAIKLRNRLAAATGLELPTTLVFDHPTPVALRQYFQSQILGAEADAPNRLPLRAATTDEPIAIVGMACRFPGGVRTADDLWQLLSDEHDAVGGFPTNRGWDVANLYDPDPDRHGTTYTQQGGFLYEAGEFDAEFFGISPREALAMDPQQRLLLETAWEAIEHAGINPDALRNTSTGVFAGVIYHDYASRFLTAPAGYEGYLGHGSAGSIASGRVAYVLGLEGPAVTVDTACSSSLVALHLACQALRSGECTMALAGGATVMSTPQAFVEFSRQRGLAADGRCKAFSAAADGTGWGEGAGLLLLERLSEAERNGHRVLAVVRGSAVNQDGASNGLTAPNGPSQQRVIRQALANSGLTGADVDAVEAHGTGTKLGDPIEAQALLATYGQEHHPDQPLWLGSLKSNIGHAQAAAGVGSIIKMIMAMRNESLPRTLHVDEPSPHVDWSSGAVSLLTEPRPWPRREDRPRRAGISSFGVSGTNAHVIVEEPPARAEVEAVEAAPAGVETAAAAAVVVETDGAGRVSSDVPLVWVVSGKSQAALRAQAAALHAHVLDHPEQDAADIGYSLATTRALFDHRATLIAPDRDTLLDALTALADGRTHPHLIPTPPTEPGHTHKIAFLCSGQGTQRPGMATGLYHTYPAFAAALDETCAHFDPHLDHPLRDLLLNHDPTDLLTHTLYAQPALFTLQKALHHLITETYGITPHYLAGHSLGEITAAHLAGILTLPDATHLITTRARLMQTMPPGTMTTLHTTPEHIQPLLDQHPGKATIAAVNSPHSLVISGDPDTIHHITTTCHNQGITTKPLTTNHAFHSPHTNTILEQLDTTTHTLTYHPPHTPLITSTPGNPLTPHYWTHQTRQPVHWADTIHTLHTNGVTTYIGLGPDHTLSTLTHHNLPQHQPTAITLTHPHHNPTHHLLTALAHTPTTWHTHHHTHTNPHPHTIPDLPTYPFQRRHYWLEVPKPTAEASASASGPGRNRAAKLSALEAEFWQAVEETDTDTLAHTLDLDTQTLEPVLPALATWHQQQRDHARINTWTYQETWKPLHLPTTRPTTPTSWLIAIPETHRNHPHTTNLLTNLPHHNITPIPLTINHTTDLHHAYHHAHHHTTPPITAVLSLLALDETPHPHHPHTPTGTLLNLTLTQTHTQTHPPTPLWYLTTQATTTHPNDPLTHPTQAQTIGLARTTHLEHPHHTGGHIDLPTTPHPNTLTQLITALTHPHHQHNLTIRTHTTHTRRLTPTTLQPTTPTPPTNPHGTTLITGGTGALATTLAHHLATTGTQHLLLTSRRGPHTPGARQLHTQLTQLGTNTTITACDLSDPDQLTHLLTHIPPEHPLTTVIHTAGILDDATLTNLTPTQLDNVLRAKAHTAHLLHHATLHTPLDHFVLYSSAAATLGAPGQANYAAANAYLDALAHHRHTHNLPATTIAWGTWQGNGLASGDIGEHLRRRGMIPLDPESAVGAFDRAVASDRPSVFVADIDWPTFGRNTSSGLRALFEDIPEATQPEPTARSADQPNGHGSLQELLARQSPAEQAETLLALVRTHSATVLGRDGADAVAAERPFRDLGFDSLSAVELRNHLTADTELALPTTLVFDHPTPVKLAEFLRTELLGTAPATTAAVPALQSHTDEPIAIIGMACRFPGAVTTPEHLWNLIATEQDAIGEFPTDRGWDLDNLYHPDPDHPGTTYTRHGGFLYDAGDFDAEFFGINPREALAMDPQQRLLLETAWEAIEHAGILPDALHGTPTGVFTGVNAQDYAAHTHASPHTTEGYTLTGTAGSIASGRIAYTLGLEGPAVTIDTACSSSLVALHLACQALRAGECTTALASGITVMTSPVTFTEFSRQRGLAPDGHCKAFSASADGTGWSEGVGTILVERLSDAERNGHRILAVVRGSAVNQDGASNGLTAPNGPSQQRVIRQALANSGLTGADVDAVEAHGTGTKLGDPIEAQALLATYGQGRAQEQPLWLGSVKSNLGHTQAAAGMAGLIKMVMALRHESLPRTLHVDEPSPQVDWSSGAVSLLTEARPWPRREDRPRRAGISSFGVSGTNAHVILEEAPAPAEAVETEQGVVPQGDQECSAPVGVPLVWVVSGKSQAALRAQAAALHAHVLDHPEQDAADIGYSLATTRALFDHRATLIAPDRDTLLDALTALADGRTHPHLIPTPPTEPGHTHKIAFLCSGQGTQRPGMATGLYHTYPAFAAALDETCAHFDPHLDHPLRDLLLNHDPTDLLTHTLYAQPALFTLQKALHHLITETYGITPHYLAGHSLGEITAAHLAGILTLPDATHLITTRARLMQTMPPGTMTTLHTTPEHIQPLLDQHPGKATIAAVNSPHSLVISGDPDTIHHITTTCHTQGITTKPLTTNHAFHSPHTDTILEQLDTTTHTLTYHQPHTPLITSTPGDPLTPHYWTHQTRQPVHWADTIHTLHTNGVTTYIGLGPDHTLSTLTHHNLPQHQPTAITLTHPHHNPTHHLLTALAHTPTTWHTHHHTHTNPHPHTIPDLPTYPFQRRHYWLEVPKPTAEASASASGPGRNRAAKLSALEAEFWQAVEETDTDTLAHTLDLDTQTLEPVLPALATWHQQQRDHARINTWTYQETWKPLHLPTTRPTTPTSWLIAIPETHRNHPHTTNLLTNLPHHNITPIPLTINHTTDLHHAYHHAHHHTTPPITAVLSLLALDETPHPHHPHTPTGTLLNLTLTQTHTQTHPPTPLWYLTTQATTTHPNDPLTHPTQAQTIGLARTTHLEHPHHTGGHIDLPTTPHPNTLTQLITALTHPHHQHNLTIRTHTTHTRRLTPTTLQPTTPTPPTNPHGTTLITGGTGALATTLAHHLATTGTQHLLLTSRRGPHTPGARQLHTQLTQLGTNTTITACDLSDPDQLTHILTHIPPEHPLTTVIHTAGVNHYAPVAATDPSTFASVLAAKAAGAAHLHELLLELDTVEQFILFSSGSGAWGSGNQCAYAAANAYLDALAAHRQARGLPGMSLAWGPWDGDGMSAGEDAQRYLRERGVLPMDPRLAVAAFDEAVRARPNSNLVVADIDWERFVPTFTARGHNPLIEDIPEVRRLAAEAEAAQTTTAATDAPALLNRLSGLSATQQKQHLLRLVRSHMGEVLGREDVDTLDERHTFRDLGFDSLTSARFSQRLAKDTGLHLPATLVFDHPTPADCVAHLRDQLLGETDDMTPRKRDHLGEDRRAATADDPIAIVGMACRFPGGVRSADDLWDLLSSGTDAISGFPTDRGWDIESLYDPDPDRSGTTYTRHGGFLYDAGQFDAEFFGISPREALAMDPQQRLLLETAWEAVEHAGINPQTLHGTPTGVFTGVNAQDYAAHLRQASGNVEGYALTGSSGSVVSGRVAYTFGFEGPAVSVDTACSSSLVALHLAGQALRSGECTMALAGGVMVMSSPETFVEFSRQRGLSVDGRCKSFAAAADGTGWGEGVGMLLVERLSDAERNGHRVLAVVRGSAVNQDGASNGLTAPNGPSQQRVIRQALANSGLTGADVDAVEAHGTGTKLGDPIEAQALLATYGQEHHPDQPLWLGSLKSNIGHAQAAAGVGGIIKMVMALRHETLPRTLHIDEPTPQVDWSSGAVSLLTEPRPWPRQGDRPRRAGISSFGVSGTNAHVILEEAPAQPAGDPAPEDGAPVPWAMSARSNAALRAQAALLRDFLQGPGTDTALRAVGAELAHGRAVLEHRAVIVARERTEFEDALEALASGEPHPALIEDTTGSQTNSHSGGGVVFVFPGQGGQWAGMGLDLLRDSQVFADHVGACERALAPWVEWSLTEMLHRDAEDPVWERADVVQPVLFSVMVSLAALWRSYGIEPEAVVGHSQGEIAAAHVCGALTLEDAAKIVALRSRALAALRGHGGMASLALTGTEAEDLITTHWPGRLWTAAFNGPRATTVSGDTDALDELLTHCTETGVRARRIPVDYASHCPHTETIEHDLLHMLHGITPQPGSIPFYSTVEDAWTDTTTLDAAYWYRNLRRPVRFTHAVRTLTAQGHRLFIETSPHPTLTPAIEDHDHTTALGTLRRHDNDTHRFLTALAHAHTTGHTVTWTTHYPTTPHTPAIDLPTYPFQHHHYWLHTPTTSTGDVSAAGLHPTEHPLLGATVELADGDGTLLTGRLSLHTHPWLADHSVGGIVLLPGTALLELALEAGTRTGCPHVQELTLHTPLVIPETGHVVFQLTVSAPDETGQRPFTVHFRSEAVTGADDPADRTWTRCATGALSTAAAPDHSEAATWPPPSAQPLDLDGLYDRMAEAGLVYGPVFQGLREAWLDGEDIVAEVRLPQEAAADTQGFGLHPALLDAALHVTALTSQAGTADEDAQERRRLPFAWAGVSLFARECAALRVRVAPCAPHPGDAVAITATDEDGRPVLAVESLTLRPVSPDQLRAAAPAAGRDSLFRLEWVPVTASASASARPTGPWAAIGTGPAVAGLAGHADLTVYAEAGDLLRDLDGGAPAPAVVVLSVTPDADEFATPRAATGRALSVLQAWLADERLADSRLVAVTSGAVVAAPGDDTVDVPGAAVWGLVRSGQSEHPDRITLLDCASGARPGPDLVAAALASGEPQLAARAGVLYTPRLARPHRDASAVPRSLPSHGTVLITGGTGLLGGLVARRLVEAHGVRRLLLAGRRGPAAEGLDSLTSELRERGATVEVAACDAADRTQLEALLAGVPEEHPLSAVVHAAGVLDDGVLTSLTNERLGAVLRAKADSALLLHELTQDLDLSAFVLFSSAAGVLGSPGQGSYAAANAVLDALAHQRSAAGLPALSLAWGLWAEGSGMTGHLDADDRSRINRAGMAPLPTPDALDLFDAALSSDEPFLVPARFDLSAVRTRTAYGPLPPLLRGLVRTSGAHRVRGAVGEARAAGVDEAGRLRERLARQSDAERRNTLLRLVQSNVAAVLGHRGTGTVAETRAFRELGFDSLTAVELRNRLKVATGLALRATVAFDFPTPAALAEHLGARLLPPDGAVSEAVGEKELRGLLTSIPIGRLREAGLIDRLLALAAAAPDSADQTAEQPSRSVSVEDIDAMDVDSLIGLAHDTGTDSGHAPCEG
>emb|BAF85840.1 BGC0000109, nemC, Post-polyketide modification protein
MLGWAALGAVCLALQAYVLVRWAADGGYRLVDVPGRAARSVATEEVLDIVFPALSAAGVVGLALWLYRRCRAERRVSFDALLFAGVLFAGWLSPLMNWFHPVLVSNTHVWGAVGSWGPYTPGWQGSAPGMEAELPLVTFSVCSTALLGVLACCHVLSRVRDRWPGVRPWQLIGVAVATAVALDLSEPAISLIGLSVWSKALPEVSLWSGAWYQFPLYQLLTAALASGLLSALRFFRDERDETLVERGAWRLPGRVRLWARFLAVVGGVHVVMGGYTALHVLLSLVGGQPPDALPGFFRPPAGH
>emb|BAF85841.1 BGC0000109, nemD, C5-O-methyltransferase
MTKAPHQGSPTPADVGDYYDRMTSLLNRALGGNTHLGYWPHPDDGSTLGQASDRLTDHMIGKLREHTGRPVRRVLDVGCGSGRPALRLAHSEPVDIVGITISPRQVELATALAERSGLANRVRFECADAMDLPFPDASFDAVWALECLLHMPDPARVFQEMARVLRPGGRLAAMDVTLRASQPTGADWSSSELAVPSLIPITAYAGMISDAGLRLTELTDIGEHVIAPSYSAMGDDVRANAHAYAEALEMTADDLETFVGKCSQWYTEDIGYVVLTAPCQRAEV
>emb|BAF85842.1 BGC0000109, nemE, Cytochrome P450 hydroxylase
MSSPPSTIPEAPGAWPVLGHLPALLRDPLGFLSAVTERGDLFRIRLGHNTVYLATHPEIVRTMLVSGAADFTRSKGAAGASRFIGPILVAVSGDSHRRQRRMMQPGFHRGKLDHYVISMSAAAEETADSWRPGQVVDVPKMASDLSLAMITKALFQSDLGAAAEAELRTTGHDILKVARLSALAPQLYTSLPTAAKRHMGRTSAAIREAVTAYRADGRDHGDLLSTMLRARDAEGNTMTDDEVHNEIMGLAVAGIGGPAALTAWIFHELAHDHLIEQRLHAEIDTVLGGRLPTSADLPRLPYTQRLVKEALRKYPGWVGSRRTVRPVRLGEHELPADVEIMYSSYALQRDPRWYRDPEKLDPDRWESKETTRDVPKGAWVPFALGTYKCIGDNFALMETAVAVAVIASRWRLRPLKGDRVRPVAKATHVFPDRLRMIAEPRTPAIPRGHAPADASLEAAARPKELPEP
>emb|BAF85843.1 BGC0000109, nemA3, Modular polyketide synthase
MATPSEKLVEALRASLKANEALRRRNQQLTAAVEAAQEPLAIVGMACRFPGGVRSPEELWGLVASGGDAIGEFPADRGWDLAGLFDPDPERAGASYTRHGGFLYDAGQFDAELFGISPREALAMDPQQRLLLETSWEVFERAGIDPSSVRGARAGVFTGMMYHDYASRLATIPEGFEGYIGNGSGGAVASGRVAYTLGLEGPAVTVDTACSSSLVALHLACQSLRTGECDLALAGGVTVMSTPLLFVEFSRQRGLSVDGRCKSFAAAADGTGMGEGVGMLLVERLSDAERNGHRVLAVVRGSAVNQDGASNGLTAPNGPSQERVIREALANAGLTVADVDAVEGHGTGTRLGDPIEAQALLDTYGQERSGEQPLWLGSVKSNIGHAQAAAGVGGIIKMVMALRHESLPRTLHVDEPSPQVDWSSGAVSLLSEARPWPRREDRPRRAGVSSFGVSGTNAHVILEEAPARRPGEAAVEDGAPVPWVVSARSGAALRAQAMVLREFLRGPGTDAGVRDIGAELARGRAVLEHRAVIVARERAEFEGALEALASGEPHPALIEDATGSHSHSGGGVVFVFPGQGGQWAGMGLDLLTTSGVFADHIGACERALAPWVEWSLTEMLHREAEDPVWERADVVQPVLFSVMVSLAALWRSYGIEPDAVVGHSQGEIAAAHVCGALTLEDAAKVVALRSRALAALRGHGGMASLALTGTEAEDLITTHWPGRLWTAAFNGPRATTVSGDTDALDELLTHCTETGVRARRIPVDYASHCPHTETIEHDLLHMLHGITPQPGSIPFYSTVEDAWTDTTTLDAAYWYRNLRRPVRFTHAVRTLTAQGHRLFIETSPHPTLTPAIEDHDHTTALGTLRRHDNDTHRFLTALAHAHTTGHTVTWTTHYPTTPHTPAIDLPTYPFQHHHYWLHTPTTSTGDVSAAGLQRPDHPLLGAVMELADGDGIVLTGRLSLHTHPWLADHSVGGVVLLPGTALLELAFQAGLRAGCPGVDELTLHAPLVVPESGHVVVQVSVSVPDEAGRRGVSVYGRLVEDGGLEGEWTRHAEGVVCPSVPGESVVVEPVADGVWPPSGAQPVDLDEFYGRLAGGGFVYGPVFQGLCAAWRDGDDVVAEVRLPDEGLADVAGFGVHPALLDAAVQTVTLLLPEDQEAGLLPYTWNGASLHARGARALRVRVTSVDAAGTTVSLRVADETGALVLALESLVLRPVPLEGLGAGVRRGSLFELGWVPVEGVPASLAGGGGELVVWECPGGGVAEVTAAALGVVREWLADEREGDARLVVVTRGAVAVDAGEPVRDVAGAAVWGLVRSAQSEHPDRFVLLDLDPGTGVETVVDADEDMGAGVGAGVDVAGFVACGEAQVAVRGGVVRVPRLERLERWGRLGGAGEGLSLPGGVGWRLDGGGSGLLEGVGVVASDAAGVVLGRGQVRVAVRAAGVNFRDVLVALGMVPGQVGVGSEGAGVVVEVGPGVEGLVVGDRVFGVFGDAFAPVVVAQEVLLARIPEGWSFAQAASVPVVFATAYLGLVDLAGVRRGESVLVHAAAGGVGTAAVQLARHLGAEVYATASEAKWARLRAAGVAPQRIASSRSVEFESRFRRASGGRGVDVVLNCLAGEYTDASLRLCSPQGGRFLELGKTDIRDAGEVAARFPGVSYRAYDLMDAGAQRVGEILHTVVDLFRRGVLEPLPVTAWDVRQARQALRSMRSGLHVGKNVLTLPVPLDAEGTVLVTGGTGTLGAAVARHLAAGHGVRHLLLVSRRGMAAAGAEELCAELGQAGVSVSVAACDVADRAQVAALLEQVPAEHPLTAVVHTAGVLDDATVTCLDREKIDAVVGAKVDGALHLHELTAGMDLSAFVLFSSAAGVLGSPGQGNYAAANAALDALAHQRRAAGLPALSLAWGLWEEASGMTGHLDAGDRHRITRSGLHPLTTPDALALLDTALATGRPALLPADLRPTHPAPPLLEHLAPARTSPRTAHTGTSAGAGQDVSLADRLATLTSEQRHATLLALARTHIAAVLGHPTPDTIDPERTFRDLGFDSLTAVELRNRLTRATGLRLPTTLAFDHPTPTALTHHLTTLLNPNDTKTPSAPAAAEPKAGQHEPIAIIGVGCRYPGGVASAEDLWQLVASGGDAVGEFPADRGWDVEALYDPEPGQRGTSYTRHGGFLYDAGEFDAGFFGISPREALAMDPQQRLLLETTWEAFERAGIDPGAVRGSQTGVFAGVMPQEYASRSRHHVAADVDGYVLTGTSGSVASGRVAYTFGLEGPAVSVDTACSSSLVALHLACQALRSGECTMALAGGATVMSTPTAFLEFSRQRGLAADGRCKAFSASADGTGWSEGAGMLLLERLSDAERNGHRVLAVVRGSAVNQDGASNGLTAPNGPSQQRVIRQALANANLSAVDVDAVEAHGTGTKLGDPIEAQALLATYGQEHHPDQPLWLGSLKSNIGHAQAAAGVGGIIKMVMALRHESLPRTLHVDEPSPQVDWSSGAVSLLTEARPWPRREDRPRRAGISSFGVSGTNAHVILEEAPARAEVEAVEAAPAGVETAAAAAVVVETDGAGRVSADVPLVWVVSGKSQAALRAQAAALHAHVLDHPEQDAADIGYSLATTRALFDHRATLIAPDRDTLLDALTALADGRTHPHLIPTPPTEPGHTHKIAFLCSGQGTQRPGMATGLYHTYPAFADALDETCAHFDPHLDHPLRDLLLNHDPTDLLTHTLYAQPALFTLQKALHHLITETYGITPHYLAGHSLGEITAAHLAGILTLPDATHLITTRARLMQTMPPGTMTTLHTTPEHIQPLLDQHPGKATIAAVNSPHSLVISGDPDTIHHITTTCHTQGITTKPLTTNHAFHSPHTDTILEQLDTTTHTLTYHPPHTPLITSTPGDPLTPHYWTHQTRQPVHWTDTIHTLHTNGVTTYIELGPDHTLTTLTHHNLPHHQPTAITLTHPHHNPTHHLLTALAHTPTTWHTHHHTHTNPHPHTIPDLPTYPFQRRHYWLQATPGAGAGDVSAAGLQRPDHPLLGAVMELADGDGIVLTGSLSLRTHTWLADHSVGGIVLLPGTALLDLAFQAGLRTGCPRVDELTLHAPLVIPESGHVVVQVSVSVPDEAGRRAVNVYARPAGDEETDGEWTRHAEGVLSPSTEDDPNAEAAAAGEWPPPGARPVVLDGLYDRLAGGGFVYGPVFQGLCAAWRDGDDVVAEVRLPDEGLADVAGFGVHPALLDAAVQSVTLLLADQQQAGLVPHTWNGVSLHARGATVLRLRMTPTDATSTAVRLHATDETGAPVLTLESLLMRPVPLEGLGARVRRGSLFELGWVPVEGVPASVAGGGGELVAWECPGGGVAEVTAAALGVVREWLADEREGDARLVVVTRGAVAVDAGEPVRDVAGAAVWGLVRSAQSEHPDRFVLLDLDPDTKTDPDTDTDTDTDGDTDVSADAKVGTGAGLDDAAVASALARGESQLAVRDGVVRVPRLKRVPPLSESSDAVRFDAEGTVLVTGGTGTLGAVVARHLAAGHGVRHLLLVSRRGMAATGAEELCAELGGAGVSVSVAACDVADRAQVAALLEQVPAEHPLTAVVHTAGVLDDATVTCLDREKIDAVVGAKVDGALHLHELTAGMDLSAFVLFSSAAGVLGSPGQGNYAAANAALDALAHQRRAAGLPALSLAWGLWEETSGMTGHLDAGDRHRITRSGLHPLTTPDALALLDTALAAGRPALLPADLRPTHPAPPLLEHLAPARTSHRTTLPTTDSGASLRARLAGRTPEQQYQALLGLVRSHVATVLGHQAPEAIPVDSAFRDLGFDSLTAVDLRNRLSAETGLRLPASLVFDQPSPAAVARLLRTELLGDDAADSTSPYAETTAVGSDEPLAIVGMACRFPGGVRSPEELWGLVASGGDAIGEFPADRGWDLAGLFDPDPERAGASYTRHGGFLYDAGQFDAEFFGISPREALAMDPQQRLLLETVWETLEHAGIDPAAVRGSRTGVFAGVMYHDYAARLTAVPEGAEGYIGNGNAGSVVSGRVAYTFGFEGPAVSVDTACSSSLVALHLAGQALRSGECSMALAGGVTVMSSPGTFIDFSRQRGLSVDGRCKSFAAAADGTGWGEGVGMLLVERLSDAERNGHRVLAVVRGSAVNQDGASNGLTAPNGPSQQRVIRQALANSGLTGADVDAVEAHGTGTKLGDPIEAQALLATYGQEHHPDQPLWLGSLKSNIGHAQAAAGVGGIIKMVMALRHETLPRTLHIDEPTPQVDWSSGAVSLLTEPRPWPRQGDRPRRAGISSFGVSGTNAHVILEEAPAQPAGDPAPEDGAPVPWAMSARSNAALRAQAALLRDFLQGPGTDTALRAVGAELAHGRAVLEHRAVIVARERTEFEDALEALASGEPHPALIEDTTGSQTNSHSGGGVVFVFPGQGGQWAGMGLDLLRDSQVFADHVGACERALAPWVEWSLTEMLHRDAEDPVWERADVVQPVLFSVMVSLAALWRSYGIEPDAVVGHSQGEIAAAHVCGALTLEDAAKIVALRSRALAALRGHGGMASLALTGTEAEDLITTHWPGRLWRAAFNGPRATTVSGDTDALDELLTHCTETGVRARRIPVDYASHCPHTETIEHDLLHMLHGITPQPGSIPFYSTVEDAWTDTTTLDAAYWYRNLRRPVRFTHAVRTLTAQGHRLFIETSPHPTLTPAIEDHDHTTALGTLRRHDNDTHRFLTALAHAHTTGHTVTWTTHYPTTPHTPAIDLPTYPFQHHHYWLHTPTTSTGDVSAAGLHPTEHPLLGATVELADGDGTLLTGRLSLHTHPWLADHSVGGIVLLPGTALLELALQAGGAAHVRELTLHAPLAVPHDAAVDLQVRVSAPDDTGARTLTVSSRSEHARPEDPWQHHATGLLDAQPSADGDALRSWPPEGALPCAADELESFYAAQEARGFAYGPAFRGLRAAWRRGEEVFAEVRLPESVLDEASRYNLHPALLDAALHAVALGAATGLPPGAVPFSFSGVTLHAVKAAAVRVRVAPAGRDGERTAVSVSLADETGRGVLSVDSLAVRPLDTGELRASAQAAGRAALFDVAWKDVTPGTPPPDTAVRSTVLTHDRAAADLSGLLSGLDTDDAPVPDAVLLTCSQGAVADVLGEVLSVVQDWLADDRLAEARLVVVTHGAVATRTGEEVTDVAGAAVWGLLRSAQSEHPGRFVLLDADLSDDTTVTAALACDEPQLAVRGGRLLAARLAHVPVPADSSDAVRFDAEGTVLVTGGTGTLGAAVARHLAAGHGVRHLLLVSRRGMAATGAEELCAELGQAGVSVSVAACDVADRAQVAALLEQVPAEHPLTAVVHTAGVLDDATVACLNREKIDAVVGAKVDGALHLHELTAGMDLSAFVLFSSAAGVLGSPGQGNYAAANAALDALAHQRRAAGLPALSLAWGLWEEASGMTGHLDAGDRHRITRSGLHPLTTPDALALLDTALVTGRPALLPADLRPTHPAPPLLEHLAPARTSPRTAHTGTSAGAGQDVSLADRLATLTPEQQHDTLFTVVRTQIATVLGHQTPEAVPADSAFRDLGFDSLTAVELRNRLSRATGLRLPATLAFDHPTATALTRHLLTRLLPDDAATAPPEQSLFAEIGRLEAVLSSVASPLPGAQGLGEEARSRLASRLRSLAQVLGGEEAPRPDLGEATDEEMFALIDQETGSP
>emb|BAF85844.1 BGC0000109, nemA4, Modular polyketide synthase
MANEEMLREYLKRATADLLRVRRRLEQVESGRQEPVAIVGMACRFPGGVRSPEDLWELVASGGDAIGDFPVDRGWDVEDLYDPEPGRAGRSYTRSGGFLHEAAEFDAGFFGLSPREALAMDPQQRLMLEVSWEALERAGIDPATLRGSRTGVFAGMMSHDYATRLLSVPDHLQGFLGNGNAASVLSGRLSYTFGFEGPAVTVDTACSSSLVALHLACQSVRSGESSLALAGGVTVMSTPAMFVEFSRQRGLSADGRCKPYAAAADGTGMSEGVGVLLVERLSDARRLGHRVLAVVRGSAVNQDGASNGLTAPNGPSQQRVIGQALVCAGLSAAEVDVVEGHGTGTSLGDPIEAQAVLAAYGRGRGVPLWLGSVKSNLGHTQAAAGVAGVIKMVMALWRGRLPRTLHVDEPSPHVDWSSGAVRLLTEEVVWERGERPRRAGVSSFGVSGTNAHVILEEAPQEEEVRPEEAPSGDGVGPVVVPSGDGAGPAVVPWVVSARSESALRGQARRLRVFADGAGAAPVEVGRALAVERAWLEHRAVVLAEDLDGFRHGLDALATGRPAPEVVTGTATDEGPLAFLFAGQGTQRPAMGRELHAHFPAFADAFDEVCAHFGPIGEAGHTLRDIVFAAPGSPGAELIEQTEYAQPALFAVEVALYRLVENWGVTPDYLLGHSVGELAAAHVAGMLSLPDAAALVTARGRLMQALPDTGAMVAVEATEEEVRPLLQDAEGRADLAAVNGPRAVVLAGDEDAVLTLARHWAEQGRRTRRLRTSHAFHSPHLDAVLDDFRRVAEQVVFAPPRIPVVTNLTGAPVSADTMGTADYWVQHARHTVRFGDGLAWLQAQGVTAYLELGPDGTLCALGQDALTEPAPLLPALRPDRPEAVSVLAAVAGLSVRGVRVDWAAVLGGAPSGTAGRVELPTYAFERERYWLDAGETPAALPAGEDGPLWQAVERADLPAVAALLEVDEDAPLGSVVSALGDWRRGVRERAVVDGWRYRVVWRPVSRSGGGVVSGGVWVVVVPEGVVGAAAVVEGLERAGVCVRVVAVEGGCADRVVLGERLREVCGGEGPVGVLAVCGGGVGVAGLVLGLVQAVEGLGVPLWCVTRGAVSVGEGDRLGDPGGAVVWGLGRVAGLELPDRWGGVVDLPEVVDERVVEGLLGVLSGGGGEGEVAVRASGVFVRRLVRAPGGGAEAGGWRPRGTVLITGGTGALGAHVARWMVRRGAEHLLLVSRSGREAKGAGELRAELTAMGARVTIAACDVADRGALAELLATAVPEDCPLGAVVHTAGVVDDGVLDALTPERLEGVLAAKAVGARNLHELTRGADLSAFVVFSSAAATFGSGGQGAYVAANAYVEALAVHRRGLGLPSTAVAWGAWAGGGMAADAEAATRMDRRGIRPMDTEPALSALGQVLDRNETCLTIADIDWERLPAADGLARLLSDIPEARLARPATGTEAPGSLRARLAALEPAERDRALLDLVRTHTATVLGHRTATAVPADRAFRELGFVSLNAVELRNGLNTATGLRLPSTLVFDYPNPSALATHLGTLLSTGGEAPAGRPAFIRSGVVDEPVAIVGMACRFPGGVWSPEDLWELVASGGDAIGGFPVDRGWDVEGLYDPEAGRPGSSYTRAGGFLAGAAEFDAGFFGISPREALAMDPQQRLLLEVSWEALERAGIDPVSLRGSRTGVFAGVANQDYAELVRRGGRDLEGYALTGVSGSVLSGRLSYTFGLKGPPVTVNTACSSSLVALHLACQSLRSGESKLALPGGVTVMSTPGAFVEFSRQRGLSPDGRCKAFATPTNGVGWSEGVGVLLVERLSDARRLGHRVLPVVRGSAVNQDGASNGLTAPNGPSQQRVIGQALVCAGLSAAEVDVVEGHGTGTSLGDPIEAQAVLAAYGRGRGVPLWLGSVKSNLGHTQAAAGVAGVIKMVMVLWRGRLPRTLHVDEPSPHVDWSSGAVRLLTEEVVWERGERPRRAGVSSFGVSGTNAHVILEEAPQEEEVRPEEAPSQGEAGPAVVPWVVSARSESALRGQARRLRVFADGAGAAPVEVGRALAVERAWLEHRAVVLAEDLDGFRHGLDALATGLPTAGVVAGRTGPEADGKIALLFGGQGTQWDGMAAELLDSSPVFAQRMTECADALRPYLDWELLDVLRGEPDAPPLDRVDVVQPVLFAVMVSLAALWRSYGVRPDAVAGHSQGEIAAACVAGALSLEDAARVTALRSQALAALAGQGAMASVGLPAEDLEPRLAAVDPSLVVAADNGARSAVVSGSPDAVTALVDDLTRDGVPARLLKVDWASHSPQVEAIRADLLGLLAPVTPRPADIPLYSTVTGEPVDGTALDAAYWYRNLREPVRFRDATRALARDGHTVFVEAGPHPAVSVAVQETLDDLGAADTLVVGSLRRGEGGLRRFLASAAELSVRGVRVDWAAVLGGKPSGTAGRVELPTYAFERERYWLDPEETPAAPATTEDGPLWEAVEREDPAAVAALLAVDEDAPLDALVSALGDWRRGVRERAVVDGWRYRVVWRPVSRSGGGVVSGGVWVVVVPEGVVGAAAVVEGLEWAGVCVRVVAVEGGCADRVVLGERLREVWGGEGPVGVLAVCGGGVGVAGLVLGLVQAVEGLGVPLWCVTRGAVSVGEGDRLGDPGGAVVWGLGRVAGLELPDRWGGVVDLPEVVDERVVEGLLGVLSGGGGEGEVAVRASGVFVRRLVRAPGGGAEAGGWRPRGTVLITGENADPEQPAAHLARWLADRGAEHLLLISTSGDGFGLADTTDQWGARVTIAACDVADRGALAELLATAVPEDCPLGAVVHTAGVVDDGVLDALTPERLEGVLAARAVGARNLHELTRGADLSAFVVFSSAAATFGSGGQGAYVAANAYVEALAVHRRGLGLPSTAVAWGPWRGHSAAGRPDAAARLHRRGLTEMAPELALAALARVLDHDESGLTVADIDWERFTAHTAGSRLPLIGDLPDVRALTRATGTGTAHGTDLRDRLAALEPDARTDVLLELVSTHTAAVLGHREADTVPADRAFRELGFDSLTAVELRNRLNTATGLRLPTTLVFDYPRPAVLARHLRDQLCGTAPATPPVAARPGVVDEPVAIVGMACRFPGGVWSPEDLWELVASGGDAIGGFPVDRGWDVEGLYDPEAGRPGSSYTRSGGFLAGAAEFDAGFFGISPREALAMDPQQRLLLEVSWEALERAGIDPVSLRGSRTGVFAGVANQDYAELVRRGGRDLEGYALTGVSGSVLSGRLSYTFGLEGPAVTVDTACSSSLVALHLACQSLRSGESELALAGGVTVMSTPGAFVEFSRQRGLSADGRCKAFAAAADGVGWSEGVGVLLVERLSDARRLGHRVLAVVRGSAVNQDGASNGLTAPNGPSQQRVIGQALVCAGLSAAEVDVVEGHGTGTSLGDPIEAQAVLAAYGRGRGVPLWLGSVKSNLGHTQAAAGVAGVIKMVMALWRGRLPRTLHVDEPSPHVDWSSGAVRLLTEEVVWERGERPRRAGVSSFGVSGTNAHVILEEAPQEEEVRPEEAPSQDEAGPATVPCLLSARTDTALRAQARRLRDYLAANPDIPIGDVAHALATGRSTFERRAVLVAEDHEGLLRTLDALAEGTTAPGLIESPARTAHGKVAFLFSGQGTQRPGMGRELYAAHPAFAQALDDVLAELEPHLDRPLRPLLLDEPQPLDRTGDAQPALFALQVALFRLLESAGIRPDHVAGHSIGELAAAHVAGVLSLTDAARLVAARGRLAQTQLPPGGAMLAVRASEEQVTRMLAGREARVAVAAVNGPTSVVISGAEPDVLEAAAAFAEQGLRTKRLSTDRAFHSPLMEPILEEFRQVATGIAYAEPTIPVVSTVTGDRATAGTLTDPEYWVRQLRRTVRFGDAVRRLHDDDGVRTFLELGPDGTLCALAGECLPADDNTTEPGPALVPLLRADRPEPLALLTALAHLHVQGTPKGGTAVHWPALIGATPERARHLDLPTYPFDRRRYWLDADTSLSGDVSAAGLTAAGHPLLGSAVPLAGSPQSQECLLTGRISLRTHPWLADHAVFGTVLLPGTAILELAVRAGDEVGCDTVEELALQVPLVLPERGSVVLQLSVGATETAPDGVERRPFTLYAREDDGLTPAAPTGTDGTGWTCHATGVLTRRAETAHDTAAPWPPTDAVPVDLDHWYGTLADAGLGYGPAFQGLRAAWRHGDDLYAEVALPDGPSGDADRYAVHPALLDAALHPVVLGFAEDEPDEGHGWLPFSWSGVTVTASGASALRVRLSRRSPDTIALLATDSTGHTVVTAESLAFRPVTAGQLHSARTAHHDALFRLDWAPVPLPRTPSSKTRLALIGSEAECPDAPGVPWSTYADLEELASAGTPVPDVVVVPCPHRDGAADAADATRRATVRVLHLLQSWLADDRFADSRLAFVTHGAVAAAPGDSVPDLAHAAVWGMVRSAQTENPGRFVLTDLDDTDASRRALAAALLSGEPQTVLREGRAHTPRLARIPVGARADSGHWDPDATVLITGGTGYLGRLLARHLVVTHGVRHLLLTSRSGPTAPGTAELVAELAELGARTTAVACDLADRRAVAALLAEIPARHPLKAVLHTAGVVDDGVLTSLTPDRLDAVLSAKAHGAAHLHDLTRDAGLDAFIAFSSAAASFGSPGQANYTAANAFLDALMQQRHALGLPGRSLAWGRWAEAGGMAEHLAAADVARMTRSGLLPLTNAHGLALFDTALALDEPLLLATPLDPGTLREQAAVGTLPPVLRGLVRTPARRTADHGVGADAAAELRGRLAGTPKPAERTALLTEVVRTHAAAVLGHGGTDTVTADGEFREFGFDSLTAVELRNRLNAATGLRLATTLVFDHPTPAALADHLERLLAAEPASDMTAETAGAPGERDATASSRAGSGPSADTVEALFWIGHDSGRVEESMALLSAASAFRPCFTDPSAMTRPPFVRVAQGDTGPALICLPTVAAVSSVYQYSRFAAALDGLRDVWYVPAPGFADGEPLPADVDTITRLFTDAILRHTDGEPFALAGHSAGGWFTHTVTSRLEHLGVRPQAVVVMDAYLPDEGMAPVAAALTSEIFDRVTEFIDLDYARLVAMGGYFRIFAGWRPPALETPTLFLRARESEQPPPVWGEPHTVLETDGNHFTMLEEHAESTARHVHTWLAGLTEQRRR
>emb|BAF85845.1 BGC0000109, ---, Putative oxidoreductase
MDRYAKRFEDRLVLVTGAGSGIGRATACRFGAAGARLVCVDRDGPGAEATAELARARGARAACAEVADVSDEVAMERLAARVTAAHGVLDVLVNNAGIGMSGRFLDTSAEDWRRTLGVNLWGVIHGCRLLGRGMAERRQGGHIVTVASAAAFQPTRVVPVYATSKAAALMLSECLRAELAEFGIGVSVVCPGLVRTPFASAMYFAGASPDEHTRLRESSARRFAGRGCPPEKVADAVLRAIMRTALPTVTGSTP
