# Supplementary material for: Assessing in silico the recruitment and functional spectrum of bacterial enzymes from secondary metabolism
Source: BMC Evol Biol. 2017 Jan 26;17:36. doi: 10.1186/s12862-017-0886-2 (PMC5270213; doi:10.1186/s12862-017-0886-2)
Supplement: Additional file 5: — 1005 multiple Fasta files (one per BGC that comprises enzymes) containing the sequences of the data set enzymes SM*. The BGC are named according to MIBiG nomenclature. (ZIP 6333 kb) [file 12862_2017_886_MOESM5_ESM.zip › BGC1100.fa]

>emb|BAC76462.1 BGC0001100, lkcO, Coenzyme PQQ synthesis protein B
MILLGTAAGGGFPQWNCACALCARGRRGELPARSQECVAVSGDGRDWWLLNASPDIRTQLLAAPALTPGPGPRDTPVRGVLLTDAEVDHALGLAVLRGATGLTVYAAPPVRGALSAELPVRGLLDRYAPWDWRDATAPGGFAVAGGLTVTAHPVGTKAPKYAHAPDPDAPWVCAYRIEDPATGGALVYAPCLATWPDGFDDLLASATCALLDGTFFSAGELGTATSSAGAGQSLMGHLPVAGPGGSLAALARHRGLRRIYTHLNNTNPLLDPSSAAHAAVREAGVEVLPDGSELVL
>emb|BAC76463.1 BGC0001100, pqqE, Coenzyme PQQ synthesis protein E
MADPAVGAPAGMLIELTHRCPLHCPYCSNPLELVRREAELTCEQWTDILTQARELGVVQMHFSGGEPLARPDLPDLVGHARRLGAYVNLVTSGVGLTAERAHDLARRGVDHVQLSLQDADPAAGQAIAGARVHTAKLEAARAVTAAGLPLTVNIVLHRGNIDRTGRMVDLAVDLGADRIELANTQYYGWGLRNRAALMPTAAQLAAAREAVRHARTRYAGGPELVYVAADYYDDRPKPCMDGWGSTQLTVTPAGDVLPCPAAYAITTLPVENALRRPLSEIWYASRSFNAYRGTGWMREPCRTCPERHADHGGCRCQAFQLTGDAAATDPACGLSPHRSLVDAALAEVTDGPVPAFVPRGPVPA
>emb|BAC76464.1 BGC0001100, lkcM, Pyrroloquinoline quinone biosynthesis protein D
MTGLPEPTVPRLRPGVRLTRDPARGELALLPERVVVLNDTAAAVLAHCDGTTSLAGIVERLAEEYEGVSAEDVRELLLRLAQRRVVDLHG
>emb|BAC76465.1 BGC0001100, lkcL, Pyrroloquinoline-quinone synthase, EC:1.3.3.11
MSMSVTREVAAPWSEAEFRQRLHALESSYWDRHPFHRRMHEGLLDEGELRLWAANRWYYQRCLPQKDAAIVANCPLPEVRRQWLSRIVYHDGADACAGGAEKWLRLAEAVGLRRDEVHDERLVLAGTRFAVDAYVDFARRRPWLEAAASGLTELFSPGLLAHRLGRLREHYPWIAEEGFEYFTARIEVVGPEGRSLLDLVARHAVSREQQEACVRALAFKCRVLNAVLDSLDYHTGNGATRS
>emb|BAC76466.1 BGC0001100, lkcK, Pyrroloquinoline quinone biosynthesis protein A
MRTSGKELPAKKAWHRPDFVTIDTGMEVTAYFSR
>emb|BAC76467.1 BGC0001100, lkcJ, Putative ABC transporter protein
MTDASIVCSNLSFSWPDGTPVFHDLSWSVGEGHTGLVAPNGAGKSTLLKLITGALRPNRGSVTVQGLVGYLPQTLPLTGDLTVAEVLGIAPVIEALDAIASGDVSEEHFATIGDDWDIEERSRAQLDRLGLGDIALTRRLHDLSGGQVVSLGLATQLLKRPDVLLLDEPTNNLDLDARRRLYQVLESFGGCLLVVSHDRALLDLMDTIAELESGEMRLYGGNYTDYEEAVRAEQETAEKNIRTAEQQVKREKREMQQARERAVRRAGIGARAYRKGSMSKMAAGTLKRRAQESAGKSNDTHGQRLADAKARLDDASRMLRDDRRIALELPDTNVPAGRTVFLGEGINVRYGGREIFAGDGVSLTIRGPERIALTGSNGVGKSTLLRVISGELEADRGEFKRADGRIAYLSQRLDTLPLDRTVAQCLADYAPLKPEAERMNLLARFLFRGAAAHLPVGALSGGERLRATLACVLGAEPAPQLLLLDEPTNNLDLDSVEQLEGALNSYEGAFIVVSHDERFVKEIGVDRWLRLADGRLLETGGPADE
>emb|BAC76468.1 BGC0001100, lkcI, Putative ABC transporter protein
MSDAPAPPDHGQDVLSADHRSAHLLAEDLRCVLGDRVVLHDVSLSVSRGERVGLIGENGRGKSTLLRALAGELAPQRGRVVRAVTGRVGFLAQQPDFPPGSTIEDVLAQATAEFRELSARMHAAEERMSSESGDLDAVMEEYGRLQEEFTRRGGWELGARVGEVLDVFGLAGLDRDRRIGTLSGGERARLALACLVLDEPAGLLLDEPTNHLDDRAVDWLVRWLAAYQGPCLIASHDRALLDTAVTAIVDLDGPSGATVRYGGGYRDYLAERAAAQERWWQRYREWSREVAEARRRLERAHAGGRVFAGRADNDKLSYNAMGSAAEAAVARRTRAAQQHLRELLGEAVPRPPEPLDFAPPAPDQETDGVAEPAGGVLLRAAGLLAGEVLRGAELTLAAGSRYVISGPNGAGKSTLLSVLAGEREPDAGVVERAPGLRIGYLPQDSDFGAERRGLLEAFAARRETHLDDAAAELTRFGLFAPRDFATPANRLSVGQWRRLDLALLFARRPHLLLLDEPTNHLSLVLVEQLLAAVERFTGPVVMVTHDRALRERHRDRLLELAGGRLVPSG
>emb|BAC76469.1 BGC0001100, lkcH, Probable isochorismatase
MLVRADKTAVVLFDMQLELIPLLLEGTQLLHNTCWVAEVAREFDLPLLLTEHKKLGGLSLSLHEAAEDAPRLPKEHFDFLREEPIARHVADTGREQYVLAGAETHVVVLQSALSLLEQGKTVFVLADTVSARNQADHELGLARLRQLGVHLITREMFFFELIRNSEDGRYLELAKKYLDGRYIR
>emb|BAC76470.1 BGC0001100, lkcG, Type I polyketide synthase LkcG
MGMDELLEDDTPVVVGMACRFAGSDGLGEYWERLRLGRSALGTTGRWTEEEDAGSFTGGFLDGHQEFDARFFRISPNEAQCMDPQQRILLQTVQHAVDDGYLTAADLRDLDCGVFAAGLPGDYRTLVARRADLVYGTHSFLGNAPSTLSGRISYFYDVNGPSLTLDSACSSSLAALHEAALNIRAGQCRAAIVGAVSVFSTPEVLRFAQRSRMSSPEGASLPFTDAADGFVPAEGAAALVVMRHDEARARGLRVYGAVQATGTNHNGTTNGLMAPSSKAQSRLIAELYDREKIDASQIAYLETHGTGTPLGDPIELEGLRSAFRRAGADGCHLGAVKPLIGHTLVASGLASVVKALLAFHHATIPPVAAAGEAVSYLDVAPFKVNREPLPWPEDKPLCAISAFGFTGSNGHVVLRRLPDAPPTADAVDRRPGRALPFCLSAESPDSLAALADRCRTLVAELPGDRLWDLSQLLLRRPRLAHESVVVARTRDELGTALEALAHGGSEGPAPRSADTARLDDDLRELVTRWRAQDMPAVQRRLDAPADLARITLPAYPFDGRRHWLTGEAPEPAAPPVPDAPEAATDALARELCARLSALLGYDEDSDQVVPGTRIASLGLDSLSAVQLLSPYQKAGSAIKAHDLFRHETVADLAAAIGGRPLAPPPTPPAREPGTTRRGGAGPDHAPLIRWSAYGDAGRPTLLLPPLNCDERAWAQQIPALLRAGRTVYVPEYPGHNDTPFDEERFSFEALADEVAGFLRDTADGPADLVGWSLGGCVSTLTALRHPERVASLALVSCAPRYGEDAFERTLDLREELRLHGGLLEAVFGEGGNLAEKFGGNASMDVLRCYYTDLTAFDVVDRLPDITADCLVLRGVGDCVLDAEAVELYSRIPGVRVREFEDHGHYVPLTAARAVNRTLAAFWAGRG
>emb|BAC76471.1 BGC0001100, lkcF, Type I polyketide synthase LkcF
MESLAPRYTDLAASDLPGAQAGATVVITDRQDIASAARSIGAECWHCDPATESDERIGRELGRYAARCTTLVVAWGDGHADGTPEYDAALRFARAGLALLQAVRGSGRPVRLVTLSRTGDTLPALLDGMARTAALECPLVHTAVEWSGTVTPRRLRAWIDAGAGRPGAVLRAEDDRIGLLEHTPRPLEGTGAREVFGDGDSVVVIGGAGGIGRQLCRYLSRHCGVRVFVLGRGTPGPRVREALKEAGVHSHLGAPADDPEALDGALRYLHDRFGPVKAVFNLAGVLDDCLLYHLTPDRLEHVLRPKVATGLNLAALTGPHRPGMVVHFSSLTSVTGNVGQAAYAAANAFLDRLSAHRPDWYSINWGLWDTDGMRMPDDDGSGLRAMPPEQACDTLLRALATGTRQLVVYDGQPGLLATGTGAPDPSAPPRGAADAPAAGSRDGGPSADGLLVGTTRWLRELIVRHSGLRGLRDDENLLEQGLDSVGSIRVSRDIESCLGIAGSSRLSRAVLFEYPTVAALAAHLAETFAPELETFLTREDSPSPQPTAPPESAPPPESAASPEPVPAPAVRAAGTPPRPAGRQRASAPAAARSEDAPAADAYRPDDIAVIGMAGEFPGGADTEAFWQALLRGDDAVRVIPGDRWDWRENHSFAPDEPGTAYGRHGGFLDHALDFDPVFFNIAPLEARFMDPQERRFLQSVYHALEDAGYFARPTGDMGVFVAAMFGHYQDLTAADRVIGSSFAAIANRVSYAFDLHGPSIALDTMCSGGLTALHLAVRSIRAGDCALAVAGGVNLMTHPGKYRLLSEGRFLSPTGHCQAFGVEADGYVPGEGTAAVVLKPLSDALRDGDRVHAVIRATAVNSGGRTAGFTVPSERAQHRVIAAALAEAEIEPGAVTYVEAHGTGTRLGDPIEVRALSRAYGGPEQGRAYLGSVKSNIGHLESAAAMAGLVKVVKQLAHRTLAPTLHCTLENPDLHLADSRFALVKETLPWPKGSGPTRFAGLSSFGAGGANGHAIVQEFVAPPDTAPVPAFPCYFIALSGRDEAAVQRRADQLLAALRDAPDTASYLYGLSYTLCCARQHFRVRRGYWATSVAQLAERLEHAAGAAPAAPPADDAWAEAAAAYLAGERADFAALFPRPMLVDAPLYPFARERYVAETLDHANRPPARTAPAAPQAGPAGDDTLLLTPVWRPHPAEEPAGAPPPCVLVLTDRGPRPPLPEPPAGLRLIRVTPGDTLVIEADRIELPEGDDTAARRALDHLTGDLGLDHLYWLDLRREVTAAAQLSFAKAVQGCRTPSTVLGVTRESEAAEARAWAGFLHGLAEENPHVRTVQARRAGDGPALADGWGPLLDELRAARRPLTEVRWADGTRYTRELTELRLADGQRAGVRLRTGGTYLVTGGLGKVGRAITELLAERYRATVIAVGRSAPDAAQRQWIAGTPGLHYEQADVTSAARTRELVDTVRARFGGIDGVVHCAGVVRDALVQNKSAGDAEAVLAPKLRGTLNLDRCTADLPLDFFCVFSSISSVMGNTGQSDYIAANRFLDEFAAERARRVAAGERGGLSLSVNWPLWLDAEDERREQYQALAAFLRGQFGMEPLSARRGAQLFLDLVDGLPATCHQVVPCVGDLARMRQRLLPGAAPAAARPAPRPGATQEELGARLLELVRAQTGLSAEDIAFDSRWGDLGYDSVMLQHLARRLGPEFGVETPPNALFKYSSIASLSAYLRDQGAAGAPDTPGEDAAGAPQGPDRDAPDTPAAPDQGRAPAVPRPAPSGTAERSTGRGRYAVVGMSGIMPAGENLADFWRLLVENGSAIRPVERWKNRDRQYFAGTIDDHDAFDHSFFGLSAREAMLMDPQHRLFLQSAYNALLDAGYAPGSLREVGVFAGVQFSEYQTALQHSEDRAHPYTVTGNAHAMLANRVSHLLDFTGPSQTVDTACSSGLVALNRGVLSLAAGECDVALVGAVSVLVDPAATDAASELGVLSPDFRCATFDKDANGYVRAEGVGCVVVKRLDDARRDGDAVLAVIEAVAENHDGRSNSLTAPNPDAQVALLNRVYTPELAERVSHIEAHGTGTNLGDPIEIGALRTAFGRLAPHREPGSITLGAVKTNVGHLEPAAGMAGLLKLLLCLRHRRLPANINFKELNPLVELAGSPFRLLLENEPWERGTPLVAGVSSFGFGGSNAHAVLSEAPAPASGPAASRPYWLIALSARSRASLTAMRDGLLEWLDGPEGRHAELGDIAHTLAVGRDHFEYRLAWVVSDTAELRRRLAQARPEEAAKCRSRRLTTHPVRLPAPTDPGHRAALDEVRARYAEGEEFAWESMFEGERFARLHLPGYAFEKNRFWFE
>emb|BAC76472.1 BGC0001100, lkcE, Amine oxidase LkcE
MTVVEAKSRIAVVGGGGSGSVAAWLLARRHDVTLFEADEYLGGHAYSHPVETDRGTLHVDMGVEHFNEKLSPNLFRLLTDFGIGTYVAPSSVHVDFPGEQQSWNNLDFLGELREELHEEFDRFHQEMNQLPTSGDDSYKQMSIGEYLDKHGYSKSFKYKAMNPILSIYSGCHAPSLDYNLMYVALSFSMNLLSFFSAGYWRKAQGGIHSYLARIESDLGERVRLNTPVEAVVPTQSGVTVLAGGQEHHFDQVVFATHADVTLRLLRTSDQQYRDLLGDFAYVPVESVLHQDESWLSPAGGGAYCQFRMPEGFELARAEEQMGSLTRNCNVLHPYRKVSSPILITFDPQEDVDPERVIVRREWKLPQLRPVDVRRKKRLHEIQGLNGLWFCGTDTSVTGHEGAIVSGMVIADRLGVPHPFPDDALAAAQFRGIKEFMGV
>emb|BAC76473.1 BGC0001100, lkcD, Malonyl CoA-acyl carrier protein transacylase, EC:2.3.1.39
MAGDVVMFPGQGSQRIGMGKEVFDAYPQLCDRADEIVGHSLRELCLKDPDGRLNETSRTQEAVYFVSCLMYLAYAEEHGAEQVRCLTGHSLGLYPALFAAGVFDLFEGLEIVSRRGALMQEARDGAMVAVLGPRASEIDDHLARLEFFDVDVANYNSPEQVVLSALKPRLEELVPRLEETGHRCVWLPVSGAFHSRHMEPARLRFAQFLRDRTFTPPTKPVVSTTSGRTLGARHLLEEMVFQLVKPVRWWQTVTHLSRTGHKTFDEVGPGRVLTKLSAEILGDEPSPQAEPRK
>emb|BAC76474.1 BGC0001100, lkcC, Type I polyketide synthase LkcC
MSRNEWRSGDSASGTARPDVPLVRRAAVDSMVFAPQWTHGRLERPRTGGDGPRTFLVPPGQHRLHQELTEQCPDSRVLLLDDAAIASLAAAPAADEHLVFVSRTSWADGIRDADLTAFLGLVHALDRWPRVRLDVFTDKAVPSPLFTAATHPVDGVYVGLAQALAKERPDWSVRCFCLADLTAAALSEALERPLPTVPDKPVCVRGDEYAVASMEPASLPAWPARSAFRTGGTYVIVGGTGGLGGLLAEYLAAVHRAEVVVIGRRPAEDFAPAAQALREAGARAVHYHQADLADGPALKRALDAHEVVHGVVHSALVLEDSALATMSERVLHDVLRPKLHGTRHLIEALRGRDLDFCLFFSSVQAYIASAGQGNYAAACVAKDACADLLDHALLIDAKVVNWGYWGGIGVVAKPEYRARMEGLGIGSIEPAEGLAVIERFLASEHRRITCVKGTEEALERMGITPHKPAATVSSADSATVLDDVVPAFRDEDTDVAHNRDLAERLEAYTRWRLAQVPLPATAIAKYAKLREAIAAMPPAHSLPLDELLRRYPELEGHCKLLDRCLKHLPDVLSGATDAVEVLFPDGSFELVAPVYQSNPIADYFNRICARVVAAYQRRSAGRPLRVLEIGAGTGSTTGFVLPELDPHGVDYHFTDLSYAFLHKARDAFGADYPFLTYEICDIENPPEDYTGRFDVVVATNVLHATSNVPGTLRNVRKALREGGILVLNEITARQDYATLTFGLTDGWWLSNDPYRIEHSPLLSSDQWRSLMHEAGFGAVRPHGGDGQQVLVALAGPADEPSAAVPAPEAAGAVGVRGAVEGFVREVIAGTMRLDVSEVECDRPFRDMGIDSLISMELLKPLRERVGYVPATVWFEYPTVDRLVEFLVTEYADAVAESFGAATATATAAVPASEAAGAVGVRGAVEGFVREVIAGTMRLDVSEVECDRPFRDMGIDSLISMELLKPLRERVGYVPATVWFEYPTVDRLVEFLVTEYADAVAESFGATAATATAEEPVRPEQTEATAPAGQTALNQGEFAPRPGDIAVVGIAARLPQASDVRQFWENLLDGLDCTSTVPPERFATRLTDGAAPLSYTDRGAFVDDIDAFDHTFFGLTPHDAARMDPQERLVLEQTYLAMLDAGYSRARLAGSDTGVFVGVMNGGYAWHTTTEPGAQPPTSAFWSMANRASYHFDWHGPSMAVDTACSASLTALHLACQSLRTGECDRAVVSGVNLITHPRQYQLLCGLEMLSRAGECRPFGSGADGFVDGEGVISLMLRPAEDALRDGDRVYAVISGSAVNAGGRANGYTAPNPEAQSALVAKALAAARTSPEEVGYVEAHGTGTALGDPIELRSLAKAYAAAGTGRIRLGSVKSNIGHLESAAGLSGVLKAVLQMRHGSLVPSLHAEPPNPHLDFDATPFTLAARTERWPADLPLVSAVSSYGAGGANAHVVLRGVPEPPAPAANATPRRDRYVIPLSHHTAAGLQLAMDGLREWLSGRRVDMDALAYTLACCRDSFAHRVAIVCRDQDELVRALERDLPRRPRRRTAPAPAAAELTSRTAEDIAALYESGGTPDWDRYYPRTTPVELPAYPFLRHRHWVDSAESGFRSLATLVSAHRIDGVAMAPAAWTLAVLADRAEGRALGNVLWQKPITDPGALEVRERGGEMSLVDRVTGDVYCTAEAGAPTPVGNPPDLPAATRRQSRTEIYDAFRRLGYDYGEPLRGVRWAEVGPDTVRAFLHVDHDWGYGLSPALLDCGMQLSILLAAERTPDAPVFVPCHLGRLTVVRAPRTEAVYCHCVTRPGGSSPRTRTYDFFFTDENGDVLVALEEAVSVAIDGSAPAATRHGAPAPAPAAAPFTVLELN
>emb|BAC76475.1 BGC0001100, lkcB, Dehydratase LkcB
MTTRADQTAGPAAVEPPRLLDTGEPDTFRVPVETGHPYLAQHLVQGRRVLPGVACLEMALRGAARVRPGARPFAVRDAAWLRPVYGDEPLDELSVAFRTAPGARETDYTVTNRGALCAMGTLLFEPQDRAVAVGLEVRDEICAHTRSHLTRAEIYEEFSNMGIDYGPYFRRNSYVQRHGQRSLAWLSHNDGTRIGLVNLLDCAFQSGMAISIGEHRDSLMPFSMGHMVFHAPTRFPLGSAFVLTEKLSPFRTNFTLFDEDYEPLLSVFDLGVKPAL
>emb|BAC76476.1 BGC0001100, lkcA, Multifunctional polyketide-peptide synthase LkcA
MTERQASAYERFQWYRYQRNPDDPGLTVGYVYALTGEVDTDRLEDALREVVSTAFPRLLDYFTEVGGELIAKSRPLPRRILRRCERQDVLLDSGGIDPTGQELFRFRYCRVSPQKLLLRLDFSHVVFDGGCYAPFCAALSACWEGETPVLERQFGAAPRSGDGADAAYWRSMLAGRPLHQPLPFSAAEPRRDGRRISVKETITGDQAEDIHRFLRRHELSLLQFVVGVTGALVHAYGDDDERGVVVAHTVDTRPYGAPYGCHTNLLPLWLDVRAERDALSLLEQVRAQRENLRDHQGFPVSDLLALAAGEHGRTVDQGGSALNLVVNASSAMLPTAVPRLSGLDVSWVRKPDTGSSSDLSVNFSSDEQGIHLSFDSATHVLSPEALSALAANFLRMARFVAADPHRPTAQCDLSRPLEPVAEGAVPAAGTGEGLGAALVRTARQNPDRVAVVDDHRSLTYGELLDAAHRLGQDLFGDATPARPGTAPVGVFLERSAAIPVAYLTALALRRTFVPMDPRLPDARLAYMAAAAEPGVILVDAATRDRAARLFPGIPRREVDGAPAPSAGPHRAGIRPSTPADGDRTAYVMFTSGSTGNPKGVAVSEGNLANFLHSVRQDPSMGPDDRIVALTPIGFDISLLEILLPLLCGARLRMLSDETRSSGALLAEHIDAAGATVVQATPSTWRILKAAGWRARRPMTLLCGGEALDRDLAEYLLSQSAAVYNMYGPTEATIWASWQRVTGAGHIHLGEPALGTRFYVVDADGRSVAPGMAGELMIAGDCVAQGYLNAPATAFGSLPDGTPSYRTGDLVRYEGPARVTYVSRKDGQRKVNGHRIELDEVAAAVTARVPSATVVAVVRPEPEPHLRCFVWLPAGESFDAAAVRERLRDTLPYYMVPQAVHRLTRIPLTANGKTDVRKLSEAPLSALDLYPQDEASERPADAARAAVDTGAAGGPDTGAADGPDLLGELRRLVAAELGLPEPDADRPLGYQGVTSLGYNILAARIGERYGITVHAHDFYRMNTLRNVAETVARLSEGRTGERPEARPATAPRPGPADGRPGADGRLAIVGLSAVLPGGPDPDAFWQTLLDGRDCVTPAPAGRGLPGEFAGFLPGVRGFDARFFSISPREASWMDPRQRLLLQSAWHTLEDAGYAPSDLSGSRTGCYIAATGNDYALLQARADARQIPYSLVGHSLSLIANRVSSWFDWHGPSAVLDTACSGSLVALVRACRDLRAGVCDAALVGGVNLILDSQINEGLHAARFLSPEHRCATFDAAADGYVRGEGYGTFLVKRLADALADGDDIRAVVESVAENHGGRANSLTAPNPNAQYRLLLDAYTPELAARTGYIETHGTGTALGDAIEIDALKRAWRHLVPRSAGGRVRLGAVKSHIGHLEPAAGVASLTKVVKAFEHRTLPANLHFQDPNPGIALEEGPFEAVRKTVPWGEDGGELVAGISSFGFGGSNAHVVLSAPPGRAARRPVSPRPRLVPLSARTPQALRRLTAALLDRVERSGPLSDHDLLDLSYTLCRREHLPCRLAWCPSSGEELLRALRTAGEPRHAPRTEREGGVWQATPESARDRFLAGGPVDTQALFAADAPRRLRLPGYPFEETDLWFTDEERTA
