# Supplementary material for: Assessing in silico the recruitment and functional spectrum of bacterial enzymes from secondary metabolism
Source: BMC Evol Biol. 2017 Jan 26;17:36. doi: 10.1186/s12862-017-0886-2 (PMC5270213; doi:10.1186/s12862-017-0886-2)
Supplement: Additional file 5: — 1005 multiple Fasta files (one per BGC that comprises enzymes) containing the sequences of the data set enzymes SM*. The BGC are named according to MIBiG nomenclature. (ZIP 6333 kb) [file 12862_2017_886_MOESM5_ESM.zip › BGC1103.fa]

>emb|AAF08794.1 BGC0001103, fenF, Malonyl CoA-acyl carrier protein transacylase, EC:2.3.1.39
MNNLAFLFPGQGSQFVGMGKSFWNDFVLAKRLFEEASDAISMDVKKLCFDGDMTELTRTMNAQPAILTVSVIAYQVYMQEIGIKPHFLAGHSLGEYSALVCAGVLSFQEAVKLIRQRGILMQNADPEQLGTMAAITQVYIQPLQDLCTEISTEDFPVGVACMNSDQQHVISGHRQAVEFVIKKAERMGANHTYLNVSAPFHSSMMRSASEQFQTALNQYSFRDAEWPIISNVTAIPYNNGHSVREHLQTHMTMPVRWAESMHYLLLHGVTEVIEMGPKNVLVGLLKKITNHIAAYPLGQTSDLHLLSDSAERNENIVNLRKKQLNKMMIQSIIARNYNKDAKTYSNLTTPLFPQIQLLKERVERKEVELSAEELEHSIHLCQLICEAKQLPTWEQLRILK
>emb|AAF08795.1 BGC0001103, mycA, Mycosubtilin synthase subunit A, EC:2.3.1.-
MYTSQFQTLVDVIRNRSNISDRGIRFIESDKIETFVSYRQLFDEAQGFLGYLQHIGIQPKQEIVFQIQENKSFVVAFWACLLGGMIPVPVSIGEDNDHKLKVWRIWNILNNPFLLASETVLDKMKKFAADHDLQDFHHQLIEKSDIIQDRIYDHPASQYEPEADELAFIQFSSGSTGDPKGVMLTHHNLIHNTCAIRNALAIDLKDTLLSWMPLTHDMGLIACHLVPALAGINQNLMPTELFIRRPILWMKKAHEHKASILSSPNFGYNYFLKFLKDNKSYDWDLSHIRVIANGAEPILPELCDEFLTRCAAFNMKRSAILNVYGLAEASVGATFSNIGERFVPVYLHRDHLNLGERAVEVSKEDQNCASFVEVGKPIDYCQIRICNEANEGLEDGFIGHIQIKGENVTQGYYNNPESTNRALTPDGWVKTGDLGFIRKGNLVVTGREKDIIFVNGKNVYPHDIERVAIELEDIDLGRVAACGVYDQETRSREIVLFAVYKKSADRFAPLVKDIKKHLYQRGGWSIKEILPIRKLPKTTSGKVKRYELAEQYESGKFALESTKIKEFLEGHSTEPVQTPIHEIETALLSIFSEVMDGKKIHLNDHYFDMGATSLQLSQIAERIEQKFGCELTVADLFTYPSIADLAAFLVENHSEIKQTDTAKPSRSSSKDIAIIGMSLNVPGASNKSDFWHLLENGEHGIREYPAPRVKDAIDYLRSIKSERNEKQFVRGGYLDEIDRFDYSFFGLAPKTAKFMDPNQRLFLQSAWHAIEDAGYAGDTISGSQLGVYVGYSKVGYDYERLLSANYPEELHHYIVGNLPSVLASRIAYFLNLKGPAVTVDTACSSSLVAVHMACKALLTGDCEMALAGGIRTSLLPMRIGLDMESSDGLTKTFSKDSDGTGSGEGVAAVLLKPLQAAIRDGDHIYGVIKGSAINQDGTTVGITAPSPAAQTEVIEMAWKDAGIAPETLSFIEAHGTGTKLGDPVEFNGLCKAFEKVTEKKQFCAIGSVKANIGHLFEAAGIVGLIKSALMLNHKKIPPLAHFNKPNPLIPFHSSPFYVNQEVMDFTPEDRPLRGGISSFGFSGTNAHVVLEEYTPESEYAPEDGNDPHLFVLSAHTEASLYELTHQYRQYISDDSQSSLRSICYTASTGRAHLDYCLAMIVSSNQELIDKLTSLIQGERNLPQVHFGYKNIKEMQPAEKDNLSKQISDLMQHRPCTKDERITWLNRIAELYVQRAVIDWRAVYSNEVVQKTPLPLYPFERNRCWVEAVYESAKERKEKGEVALDINHTKTHIESFLKTVISNASGIRADEIDSNAHFIGFGLDSIMLTQVKKAIADEFNVDIPMERFFDTMNNIESVVDYLAENVPSAASTPPQESVTAQEELVISGAQPELEHQEHMLDKIIASQNQLIQQTLQAQLDSFNLLRNNSHFVSKESEISQDKTSLSPKSVTAKKNSAQEAKPYIPFQRQTLNEQVNYTPQQRQYLESFIEKYVDKTKGSKQYTDETRFAHANNRNLSSFRSYWKEMVYPIIAERSDGSRMWDIDGNEYIDITMGFGVNLFGHHPSFITQTVVDSTHSALPPLGPMSNVAGEVADRIRACTGVERVAFYNSGTEAVMVALRLARAATGRTKVVVFAGSYHGTFDGVLGVANTKGGAEPANPLAPGIPQSFMNDLIILHYNHPDSLDVIRNLGNELAAVLVEPVQSRRPDLQPESFLKELRAITQQSGTALIMDEIITGFRIGLGGAQEWFDIQADLVTYGKIIGGGQPLGIVAGKAEFMNTIDGGTWQYGDDSYPTDEAKRTFVAGTFNTHPLTMRMSLAVLRYLQAEGETLYERLNQKTTYLVDQLNSYFEQSQVPIRMVQFGSLFRFVSSVDNDLFFYHLNYKGVYVWEGRNCFLSTAHTSDDIAYIIQAVQETVKDLRRGGFIPEGPDSPNDGGHKEPETYELSPEQKQLAVVSQYGNDASAALNQSIMLKVKGAVQHTLLKQAVRNIVKRHDALRTVIHVDDEVQQVQARINVEIPIIDFTGYPNEQRESEVQKWLTEDAKRPFHFHEQKPLFRVHVLTSKQDEHLIVLTFHHIIADGWSIAVFVQELESTYAAIVQGSPLPSHEVVSFRQYLDWQQAQIENGHYEEGIRYWRQYLSEPIPQAILTSMSSSRYPHGYEGDRYTVTLDRPLSKAIKSLSIRMKNSVFATILGAFHLFLQQLTKQAGLVIGIPTAGQLHMKQPMLVGNCVNMVPVKNTASSESTLADYLGHMKENMDQVMRHQDVPMTLVASQLPHDQMPDMRIIFNLDRPFRKLHFGQMEAELIAYPIKCISYDLFLNVTEFDQEYVLDFDFNTSVISSEIMNKWGTGFVNLLKKMVEGDSASLDSLKMFSKEDQHDLLELYADHQLRISSTLDHKGVRAVYEEPENETELQIAQIWAELLGLEKVGRSDHFLSLGGNSLKATLMLSKIQQTFNQKVSIGQFFSHQTVKELANFIRGEKNVKYPPMKPVEQKAFYRTSPAQQRVYFLHQMEPNQVSQNMFGQISIIGKYDEKALIASLQQVMQRHEAFRTSFHIIDGEIVQQIAGELDFNVRVHSMDREEFEAYADGYVKPFRLEQAPLVRAELIKVDNEQAELLIDMHHIISDGYSMSILTNELFALYHGNPLPEIPFEYKDFAEWQNQLLIGEVMEQQEEYWLEQFKQEVPILQLPADGSRAMEWSSEGQRVTCSLQSSLIRSLQEMAQQKGTTLYMVLLAAYNVLLHKYTGQEDIVVGTPVSGRNQPNIESMIGIFIQTMGIRTKPQANKRFTDYLDEVKRQTLDAFENQDYPFDWLVEKVNVQRETTGKSLFNTMFVYQNIEFQEIHQDGCTFRVKERNPGVSLYDLMLTIEDAEKQLDIHFDFNPNQFEQETIEQIIRHYTSLLDSLVKEPEKSLSSVPMLSDIERHQLLMGCNDTETPFPHNDTVCQWFETQAEQRPDDEAVIFGNERCTYGQLNERVNQLARTLRTKGVQADQFVAIICPHRIELIVGILAVLKAGGAYVPIDPEYPEDRIQYMLKDSEAKIVLAQLDLHKHLTFDADVVLLDEESSYHEDRSNLEPTCGANDLAYMIYTSGSTGNPKGVLIEHRGLANYIEWAKEVYVNDEKTNFPLYSSISFDLTVTSIFTPLVTGNTIIVFDGEDKSAVLSTIMQDPRIDIIKLTPAHLHVLKEMKIADGTTIRKMIVGGENLSTRLAQSVSEQFKGQLDIFNEYGPTEAVVGCMIYRYDTKRDRREFVPIGSPAANTSIYVLDASMNLVPVGVPGEMYIGGAGVARGYWNRPDLTAEKFVHNPFAPGTIMYKTGDLAKRLRDGNLIYLGRIDEQVKIRGHRIELGEVEAAMHKVEAVQKAVVLAREEEDGLQQLCAYYVSNKPITIAEIREQLSLELPDYMVPSHYIQLEQLPLTSNGKINRKALPAPEVSLEQIAEYVPPGNEVESKLAVLWQEMLGIHRVGIKHNFFDLGGNSIRATALAARIHKELDVNLSVKDIFKFPTIEQLANMALRMEKIRYVSIPSAQKISYYPVSSAQKRMYLLSHTEGGELTYNMTGAMSVEGAIDLERLTAAFQKLIERHEVLRTSFELYEGEPAQRIHPSIEFTIEQIQAREEEVEDHVLDFIKSFDLAKPPLMRVGLIELTPEKHVLLVDMHHIISDGVSMNILMKDLNQFYKGIEPDPLPIQYKDYAVWQQTEAQRQNIKKQEAYWLNRFHDEIPVLDMPTDYERPAIRDYEGESFEFLIPIELKQRLSQMEEATGTTLYMILMAAYTILLSKYSGQEDIVVGTPVSGRSHMDVESVVGMFVNTLVIRNHPAGRKIFEDYLNEVKENMLNAYQNQDYPLEELIQHVHLLKDSSRNPLFDTMFVLQNLDQVELNLDSLRFTPYKLHHTVAKFDLTLSIQTDQDKHHGLFEYSKKLFKKSRIEALSKDYLHILSVISQQPSIQIEHIELSGSTAEDDNLIHSIELNF
>emb|AAF08796.1 BGC0001103, mycB, Mycosubtilin synthase subunit B, EC:2.3.1.-
MSVFKNQVTYWANLFDEEDSLSVIPYFKTAENASLTRVGYQEKSIYRSLSPEVSQRILTMANHSEMATYLILLAGIECLLYKYTDRASTILGIPTVSKQKSSSSTVNTIVLLKNTLSCQSTFKTVFEQLKKAVNDSLKNQNLPFRKIVQHVNVQYDNENIPLIHTVVSLNEIHSLQFKEDIATDTLFHFDLENSEIHLKLIYNGNLYDEDYMDQMVSHLNQLLSVILFQPQAAIHTAEGIPEAVKQQILFDFNDTAADYSGNKTVSQLFEEQAERTPDHVAVKFVNNHMTYRELNEKSNRLARTLRNYGVQADTLVAIMAERSLEMIVSIMAIWKAGGAYVPLDPEYPEERLQYVLNDANADVLVVQRHFKNSLVFDGPMIDLNDETSYHADCSLLSPIAEHSHLAYVIYTSGTTGKPKGVMVEHGGIVNSLQWKKAFFKHSAEDRVLVLYPYVFDAFILNFFGPLISGAALYLLPNEDNKDLFAIQNVLKLERITHFSTSPRLLQAMTEQMNAEDFYHVQHVVVGGEKLEPDTVERLFSLQPQIRINNEYGPTENSVVSTFQPVYSADEQITIGKPVANHQAYILGAHRQIQPIGVPGELYVGGSGVARGYLNQPDLTEEKFVDHLLIPRRKMYKTGDLARWLPDGRIEYLGRIDHQVKIRGYRIELGEVEAALSNLEEVRETTVESREGIDGTKQLYAYYVGEPSLSAGQFREILSRELPDYMIPSYFIHLERIPLTSNGKIDLKALPVADEKTRMENEYIAPQNSIEELLASIWQEVLGTERIGILDNFFDFGGDSIKSIQVSSRLYQSGYKIDMKHLFTYPTIAELSPFVEPVGRMADQGEVKGRTSLTPIQHWFFEQNMPHANHYNQAVMLYSAQGFKETPLRRAIESIAVHHDALRMVFEETPNGYTARIAGTEESKLYQLEVMNCKEDADPAHAVANKANQIQSSMELSQGPLMKLGLFKCADGDHLLIAIHHLVIDGVSWRILLEDFASSYEQAERGQMVRLPQKTDSFPFWAEQLSKYAQETDREQELAYWNELARLELEPLPKDNAVEDSLLKDSGDVTIQWTREETQQLLKQANRAYNTEINDLLLTSLGLAVHRWTGMEEVVVNLEGHGREPVIPDVDITRTVGWFTSQYPVVLKMEAGKELSQRIKTVKEGLRRVPNKGMNYSVIQYLSGRAEADSLQLHPEIRFNYLGQFDQDLQQHALQISPYSTGVSLNENQPRTAVLDLNGMVAEGKLSLSLSYSHKQYERSTMEQFARSLKESLQEIIVHCVNQQQTSLTPSDVLLKDIKIDELEELLDQTRELGEVENIYPLTPMQKGMLFHSLFDSHSGAYFQQTMFELHGDLDIDSFSKSLDDLSKRYEIFRTNFLKGKDQPLQIIFKTKKIGFQFIDLREMDQARQDDRICAYAKEDKLRGFDLAKDVLMRVIVLRTDDTTYRFIWSFHHILMDGWCLPLITKEIFDHYFALLQQKQPEQAAITPYSQYIEWLDRQDAEEAKRYWDQYLEGYEEQTVLLKDSHQAEDEHYFPEKVSCAIDTDLTLKMKQTASKHHVTLNTLLQTAWGILLQKYNRSRDVVFGSVVSGRPSAIPNVETMIGLFINTIPVRIQCEAGTTFAELMKRTQERAVASQTYETYPLYDIQALTTQKQNLITHLMIFENYPVDQYMESIGQHNESPIDISNVKMEEQTNYHLNVTVIPGDVININFEYNAKVYDRESMERVRGHLLQILHQVVADADIRVEQLEMLTEGEKRQLLQNLNDTAAPYPQSTVGQWFEAQSQQIPDQAAVIDGDKQITYRQLNERANRLARTLRARGVQADQPVATISRNSIELVTGILAILKAGGAYVPIDPEYPQDRIQYILEDSKAGIILMPRDVRQQITYEGVVILLDEESSYHEEAFNLEPLSNANHLAYVIYTSGSTGKPKGVLIEHRGLSNYIWWAKEVYVKNEKTNFPLYSSISFDLTVTSIFTPLVTGNTIIVYDGEDKTALLSSIVQDQRVDIIKLTPAHLHVLKAMNIANKIAIRKMIVGGENLSTQLAQSIHEQFDGQIEICNEYGPTETVVGCMLYRYDAVKDRRESVPIGTAAANTSIYVLDEDMKPVPIGVPGEMYISGAGVARGYLNRPELTAEKFVENPFVTGERMYKTGDLAKWLPDGNIEYLGRMDEQVKIRGFRIELGEIETAMLQAEEIKEAVVTAREDVHGLKQLCGYYVSSQPITVSQIREQLSQSLPGYMIPAYFIKLEKMPLTPNGKINQKELPTPDLQLQDRVAYKPPRTQVEQLLVSTWESVLGAEKIGILDNFFDLGGDSIKSIQVSSRLNQLGYKMEIKHLFQYATIAELSPHIEQNVRIPDQDEVKGKVSLTPIQHWFFEQTTTDPHYYNQAVMLYAPQGFSGIAASPNATKAWRAPRCVRMTFQATEHGYEAWNAEITQSELYHLDVINLKTEADPGPAIEAKANQIQSSMQLSNGPLMKAGLFQCADGDHLLIAIHHLIVDGISWRILMEDIVSGYKQAENGQDIQLPYKTDSFRLWAEKLSAYAQSDAIKQEQEYWARIEQTDVKPLPKDFQESHAFSIDSETVTVEWTKEETEQLLKQANRAYNTEINDLLLSSLGLSISHWSGLEQIALHLEGHGREQVIPNMDISRTVGWFTSLFPVVLHIEPGKEISHYIKTAKEELRQIPHKGIGYGVLRYLSGSTTPLPAKMTPEISFNYLGQFDQDIQNQAVQLSSYSCGSDSSGNQIRPYVLNINGMIVNDRLMVTISYSTKQYAKETIDQLSAIIQNNLRTVIEHCVHKEQTELTPSDILLKGMAIDELDQLLIQLPDAGEIENVYPLTPMQKGMLFHSLLDEDSNSYFEQASFDLQGELKIDRFEASLDHLFAKYAVLRTRFYSGWNDIPLQIVYKTQRMKVHFTDLRDIDENQRKDEIASYQSEDKAKGFDLARDPLMRIAIFRIEERKYHLIWSFHHIVMDGWCLPLITKEAFEHYIGLQEGRETDLAYTDPYSKYIEWLDQQDQNAAKRYWREYLEGYKGETRILHKRPQHERKAYAYANEICRFNQKQTRQLQRIANQHHVTLNTLIQTLWGILLQKYSGTGDVVFGSVVSGRPAEISGVEQMIGLFINTIPVRICCDEGSSFVETMKMVQDNALASQSYDTYPLYEIQAQTEQKQNLIDHILIFENYPIGQQVEEGHNAAELNIMNFHMEEHSHYDFNMVVIPGEQLNVHFGYNQNVYEQSEVERISGHFEQLMHQVLEHPNIKVEELELLTQQEKEQLLSRFQAREMQYSREQTIHERFSKQAFRTPDRTAVVFEGESLTYGELNKRANQLAQALRVEGVQAGQLVGIMAERSLEMIIGIFGILKAGGAYLPIDPDSPVERIHYIARDSGINILLTHGELPENLNFSGTCINMKEEQAYHETDINLAVPCQFDQLAYCIYTSGTTGTPKGTPKGTLIEHRQVIHLIEGLRNAVYSAYDGVLHVAMLAPYYFDASVQQIYASLLLGHTLFIVPKEAVSDGEALCQYYRQHRIDVTDGTPAHLKLLVAADDGEGVPLRHLLIGGEALPKTTVTKFIHLFGADRAAPAITNVYGPTETCVDASLFNIEVSADAWTRSQVHIPIGKPLGNNRMYILDSQQKLQPVGVQGELYIAGDGVGRGYLNLPELTNKKFVNDPFVPSGRMYRTGDLARLLPDGNIEFIERVDHQVKIHGFRIELGEIESIMLNIPEIQEAVASVLEDADGEHYICGYYVANKPFPTSQLRDRLTRHLPGYMIPAYFVQMDQMPLTPNGKLNRNLLPEPDGKRYGDTEYVPPRNSTEMKLTKIWQDVLGLEQVGIRDNFFDIGGHSLRATTLIAKIQKQLHVQIPLRNIFQFPTIEQLAQAIMTMEETEYASIPLIEKRPYYPVSSAQKRLYILNHLEGGELSYNMLGLMTVKGELDRDKLQQAFDKLIHRHESLRTGFKMVDGEPVQYVLDHVEFAVESYYAKEDEIDHCISQFVRAFQLEEPPLLRVGLIELQPNHAILMFDMHHIISDGTSMNVLIKEFVRAYQGAELPPLRIQYKDYSVWQTGEARLEQIQKQEDYWLELYSGDIPVLHLPTDYIRPSTRDFTGATLHFTIDEKKSEGLKQLALKTESTLYMVLLASYTLLLSKYSGQEDIVVGSPIAGRPHADLDSIIGMFVNTLAMRNYPAKEKTFSQYLAEVKENALKAYEHQDYPFEALVDQLNIARDLSRNPLFDTMFVLQNTEQEQLGMDGLTFKPYPSKHTMAKFDLTLTAVEEETHIHCTMEYLTTLFKPETVERMMRHFVQLIDAIIEHPEARLASLEMMRSREKNEIWNLFNDTAVIDERMPTTIHQQFEQQAEDTPDRVAILFENQTWTYRQLNERSNQLARVLRNQGVGADRVAAILTERSANMMIGILAILKAGGAFLPIDPELPDERRAYLMEDSGADVLVTCVEHTVPPSFEGSVVLLDDPLVYQGDASNLNLSYAENHLLYVIYTSGTTGKPKGVQLEHKTMLNLLAYEREYTQLRFDRVLQFAAMSFDVCYQEIFSTILSGGTLYIIDNEAKREIRELNEFVKTHRIQTAFLPTAFLKLLASEKQYFEPFAECVDHIITAGEQLIMTNTLREMMMRHQVSLHNHYGPSETHVVTMCTVDPEIHQEMPPIGKPISNTEILILNEAGTLQPIGIVGELCIAGISLARGYHNRESLTHEKFVPHPYDANKRMYKTGDLARYLPDGNIEYAGRMDHQVKIRGYRIELNEVEAALLNIEHVQEAVVLARENTEGQSDLYAYFVAEQALPISQFKEKLAQQIPGYMIPSYLMQLEQMPLTSNGKVNRSALPLPAAGMQTGIDHVAPRTRLEEQLVLIWKEVLKLEQVGVKDNFFDLGGHSLRGMTLVGKIHKQFNKTISLREVFQGPTIEEMAKVIANSETCGPDYIPAVEVKDVYPVSSVQKMVYLSTQIEGGELSYNMPGILTLEGRIDMDRLQTAFHRLIQRHESLRTGFEMIRGEPMQMVKPEVEFTIERYKATAEEVEELFRTFVRPFDLSQAPLLRVGLIELEQEKHIFMFDMHHIVTDGASMNIFIEELIQLYDGKELAPLRIQYKDFTAWQQQAEQKERIKKQEDYWLDVFHEALPSFELPKDFARPQVRSFEGKRYNFVLNESVVQGVKQLEELTGSTTYMILFAAYTILLAKYSGQEDIVVGTPVAGRVHDDLQHIIGMFVNTLAIRTAPAGEKTFKDYVTETKETMLKAYENQEYPFEELVEKLGVQRDLSRNPLFDTMFVLQNTEQTDIEIDSLAVRPYEETHAVAKFDLQLTFEMHQHEIQGSFDYCTKLFKKRTIATLAQDYVMILSAVIQNSSIPLKEIQLSEKVNKKEHFASVIELDF
>emb|AAF08797.1 BGC0001103, mycC, Mycosubtilin synthase subunit C, EC:2.3.1.-
MSEFKQQELFWSNMFDAEDRLIAFPSFHMSDSALEHDALNTSNSIHTSLRSDVSLRIMTMAIIPMAVYLVLLVGIKCLLHKYTGEESIIVGVPTFEDETDEDLRLDQIMLLKQNINENSTFKSIFNEFKHTLNDAILHQDVPFDKMVGPLNLNYNSNHLPMIPAIVSLDQIHLIHFKETAASDTLFQFDIKNDAIHLKVTYNEQAYDRQYMMQVIEHLNRLFSIILFQPDITISQLNILTDTEINTFKDYNQTAAEYPREKTIHQLFEEQANRTPDQVAVVYEENQLTYQELNEKANQIARTLQSEGVHPDQPVGIMAERSLEMIVGLFGILKAGGAYVPIDPTYPEERIRYILEDSDTKLLLVQHHLREKVPFTGKVLDMEDPQTFSEDGSNLESISGPNQLAYVIYTSGSTGKPKGVMVEHRSVINRLVWMQENYPLDERDAILQKTAITFDVSVWELFWWSIVGSKVVLLPNGGEKNPELILDTIEQKGVSTLHFVPAMLHAFLESMEQTPSGKLKRKLASLRYVFASGEALTPKHVDGFQRIITPVSHAQIINLYGPTEATIDVSYFECEADKRYNSVPIGKPISNIQLYILQAGYMQPVGVAGELCIAGDGLARGYLNRPELTAEKFVKNPFSAGERMYRTGDLARWLPDGNIEYLGRIDHQVKIRGYRIETGEVEAALFHIPSIQESIVLAQEINEEISLCAYYTANDTLTAGELREHLSRQLPSYMIPAYFIQLKRMPLTLNGKIDRRALPSPRENLTGMDYTAPRTELEKILAATWESVLGLERVGVSDHFFELGGDSIKSIQVSSRLYQAGYKFEIKHLFKYPTISELVPYVEPVTRVAEQGEIKGPALLTPIQHWFFDQRYPDLHHYNQAVMLYWKEGLNVPMLREVMRKIVEHHDALRMVYVPAKHGYEARNREIDEGDLFSLEVFSLLEENNVAQTIETLSNEIQQSIQLAEGPLIKLGLFQCQDGDHLLIVAHHLVIDGVSWRILIEDIAAAYEQLLNGEAIQLPKKTDSYLLWAEQLKRYAESPEFEMKNQYWFQHEHIPLPKLPKDNEQEIGLAEDRETIIVQWTAEETERLLKNAHRAYTTEMNDLLLTGLGIAIHRWTGHEDILIHLEGHGRESIIPDLDISRTVGWFTSQYPVFLPIKADHDISQRIKTVKEHLRKIPQKGIGYGIIKYLSDHREDREFTGQPEISFNFLGQFDQDLQNGSIEVSPYSSGKIASDKHPLTYALDINGMISNGRLSLAISYCGKQYHKETMETCADLLKSSLRQVIEHCTAQDQVQLTPSDISLKEISIDELDQFVQQAQHLGEIENIYPLTPMQKGMLFHSLIDSASGAYFEQAAFDLKGLLDIEAFMMSLSQLAKRYDILRTQFYTEWKEQPLQIVLRHKPIETVVEDIRDMNVDQRSEFIAAFARKDKERGFNLIRDALMRVSILRTDEEKARLIWSFHHILMDGWCLPLITKEVFETYYAIIERRQPKRDAVTPYRQYIEWLDEQDHEQAAVYWRDYLDDYEGQTVLLKEPFSDQARGYQKQKLACRLGKQLTEEIKRAASQHHVTVNTWMQTAWGLLLQRYNGTQDVVFGTVVSGRPADIPGIESMVGLFINTIPVRVCAQPEMTVAQVLKMNQEHALASQPYDTFPLYEIQAQTEQKQQLINHIMVFENYPVEKQMEHMKRDHDVLDISDFHLEEHTHYDFNFIVMPAEDMEMHFVYNANVYDQATVERIQAHFMEIIKQMVNDTAVHVQELDILSEDERSLLIEKFNDTATEYPKEKTIYQLFEEQAARTPEQIAIVFEDQKLTYRQLNEQANQLARTLRAKGVRSDRTAAIISDHSIELVVGILAVLKAGGAYVPIDPDYPEQRIQYILNDSKTEIVLTQSHLQQRLAHEGTIVLLDDENSYHKERSNLERISNIKDLAYVIYTSGSTGKPKGVLIEHQGLTNYIWWADRVYVKGEKTTFPLYSSIAFDLTVTSIFTPLISGNAIIVYGDKDRTTLLSSIIEDSRVDIIKLTPAHLQLLKEMNISPECTIRKMIVGGDNLSTRLAQNISEQFQDQIEIFNEYGPTETVVGCMIYLYDPKKDRQESVPIGTAAANMNIYLLDTGMKPVPIGVPGEMYISGAGVARGYLNRPDLTAEKFVEHPFAAGERMYKTGDAARWMPDGHMEYLGRIDHQVKVRGYRIELGEVEAALLLVESVKEAVVIAVEEEGSNQLCAYVTGDESLKTLQLKQQLQNKLPAYMIPAYFVQIEEMPLTANGKIDREALPAPDGNMLAGTEYAAPRTLIEKQLAEIWKEVLAHSELGIKDNFFDVGGHSLKVLQLVDQINKVMGIKLHYHVVYEAPTIETMAHAIQAAALPSKTENVFVKLNQNGSIPVFCFPPLIGYGLVYNEMANRLDGDCVVYAADFTEDPSYKKPIIDRFAESMIDIQEQGPFVLLGYSSGSNLAFEVAKALEQRGRTVSDVIMLDSQITTSVTHLSEKEVEEIIHLNLDIIPVYYRELLTIPSIKEKIRGYLAYHNQLINSGTINANIHHLLCDDMTERGWTHSTAHNYKEYELKGDHVTIFDPQYIEENMSTIRSIMKCIEEQQLGELVPHEQLSYMSRTKSDRT
>emb|AAF08798.1 BGC0001103, yngL, UPF0713 protein YngL
MDRLSFLTFIMLILASYRLTHLIVFDKITEFIRKPFMKKKRIVDQNGHVDEKSVPASNFGYMLNCYWCAGVWCAILIGLGYLFLPRIAIPLIFILAIAGAQAILETAVGVGVKLIDVLKSLQTMMNDKKS
>emb|AAF08799.1 BGC0001103, yngK, Uncharacterized protein
MKVCQKSIVRFLVSLIIGTFVISVPFMANAQPDRELRAVWIASVLNIDWPSKKGLPVEEQKQEYIKLLDDVQKMGMNAVIVQIKPTADAFYPSAYGPWSEYLTGVQGKDPGYDPLAFMIEETHKRNLEFHAWFNPYRITMNHTDLNKLSKDHPARQHPDWVAAYGNQLYYHPGISEARDFIVKGIEEVVKHYDIDAVHMDDYFYPYKIAGQEFPDHAQYEQYGKGTFSNIDDWRRDNVNQLVKQINQTIKTAKPYVKFGISPFGVWRNAADDPTGSNTKAGVRNYDDLYADTRHWIQEGDIDYIAPQIYWSIGFNAAAYDVLADWWSNEVKNRPVHLYIGQAAYKINNNFDPPWSDPEEYVRQITLNRQLELVKGSMHFSLKDLNKNPFGIKDRLITELYSKPALVPQMPWLDSTAPKKPKLTKVTEDKNGILLHIKDHPSNQKTKETAYFAIYRAEGKKHKTLLAAARKTNEQQTFLDETADPNKKYTYYVTSADRLHNESKASKRKTK
>emb|AAF08800.1 BGC0001103, yngJ, YngJ
MNFELTKEQQMVREMVKDFAKKEIAPHAEHVDQTGEFPIQTFKKMGELGLMGIPFPEEYGGSGGDTISYALAVEEIGKAGGSTGLSYAAAVSLGASPLYYFGTEEQKRAHLTPLASGKALGSFGLTEPNAGSDAGGTQTKAITNGDKYVINGEKCWITNASYARTVIVTAVTGKSKEGKNIISALIVPTDTPGLTITSPYDKMGVRGSNTAEILLEDVRVPACNLLGDPTKGFKQFLYTLDGGRISIAALAVGIAQAALEASLAYAKERKQFGQPISSFQAIQFKLADMAMEIDLARQMVLKAAWLKDHNRPFTKEAAYAKLFASEMATRACNQAIQIHGGSGYMKEYGVERMLRDAKLMEIGEGTSEIQRIVIARQLLK
>emb|AAF08801.1 BGC0001103, yngI, AMP-binding protein
MAELIHSTIGRLLEQIAETYPDQEAVVYPDRKIRYTYAQFDSLCRRTAKGLMRMGIGKGDHVAIWASNILEWLAVQFATAKIGAVLVTVNTNYQAHELDYLLKQSDATALIVMDSYRGTSYTDILKSLIPELQETEPGQLKSERYPFLKTLIYIGDKRFPGMYHWDDTEILAKTVSDAELEARMNSLEKDDVINMQYTSGTTGFPKGVMLTHFNVINNAANIAECMVLTSQDRMCIPVPFFHCFGCVLGVLACVSVGATMIPVQEFDPVTVLKTVEKEKCTALHGVPTMFIAELHHPDFNAYDLSTLRTGIMAGSPCPSEVMKAVIEKMGMKDITIAYGQTEASPVITQTRANDSFLRRVETTGRALPHAEVKIVEPGTYQEVQRGGQGELCTRGYHVMKGYYKDEEATRKAINPDGWLFTGDLAVMDEDGYCRITGRLKDMLIRGGENIYPREIEEFLYRHPDILDVQVVGVPDAKFGEEAAAWIKLKDGKTASPEELKDYCKGKIARHKIPRYVIFTDEYPMTASGKIQKYKLREKTIEMFNLSSCQ
>emb|AAF08802.1 BGC0001103, yngH, Biotin carboxylase
MFTKVLIANRGEIAMRIIRTCSRLGIKTVAVYSEADRDAPHTKAATEAYLIGESRVSESYLNIERIIETAKKANADAIHPGYGLLSENSRFAERCKQENIVFIGPAPDIIAKMGSKIEARKAMEAAGVPVVPGVSESLGDIQEACRTASQIGYPVMLKASAGGGGIGMQLVQNEEALRKAYEGNKKRAADFFGDGSMYIEKVIEHARHIEVQLLADHFGHTIHLFERDCSVQRRHQKVIEEAPSPFLDDKLRMKIGQTAVKAAKAIGYTNAGTIEFLVDPNQNFYFLEMNTRLQVEHPVTEEITGLDLVEQQLRIAAGHTLTFSQQDIKRNGHAIEVRIYAEDPKTFYPSPGTITAFSLPDQKGVRHECAVAKDSTVTPFYDPMIAKMIVKGQTRADAIEKLESALRDYRIEGIKTNLPLLIQAAASKAFKEGNVTTDFLKQHL
>emb|AAF08803.1 BGC0001103, yngHB, Biotin/lipoyl attachment protein
MTVSIQMAGNLWKVHVKAGDQIEKGQEVAILESMKMEIPIVADRSGIVKEVKKKEGDFVNEGDVLLELSNSTQ
