# Supplementary material for: Assessing in silico the recruitment and functional spectrum of bacterial enzymes from secondary metabolism
Source: BMC Evol Biol. 2017 Jan 26;17:36. doi: 10.1186/s12862-017-0886-2 (PMC5270213; doi:10.1186/s12862-017-0886-2)
Supplement: Additional file 5: — 1005 multiple Fasta files (one per BGC that comprises enzymes) containing the sequences of the data set enzymes SM*. The BGC are named according to MIBiG nomenclature. (ZIP 6333 kb) [file 12862_2017_886_MOESM5_ESM.zip › BGC1105.fa]

>emb|AAV97868.1 BGC0001105, ---, Putative transposase
MCKVTDRRTKADFAYRIKDLLPVYYLNAAKATIVMDNLNTHNPSSLYEAFEPVEAKSLLDRCDLHYTPKHGSWLNLAEIEFSDLQRQCLERRLPDQEMLREEIAAWEDGRNAQQVTVHWRFTMADAWIRLKRLYLSIKN
>emb|AAV97869.1 BGC0001105, onnA, OnnA
MITAGIEAMNVFGGTAFLDVRKLAEHRNLDMTRFDNLLMEEKAVALPYEDPITFAVNVAKPLIDELSPRQKARIEMVVTCSESGIDFGKSMSTYIHDLLELNRNCRLFELKQACYSGTAGFQTALNFILAQTSPGAKALVIATDISRFFVAEGGEALTHDWSYLEPSGGAGAVAMLVGESPHVFQVDVGASGYYGYEVMDTCRPALDSEAGDADLSLLSYLDCCQQSYLEYERRVSDVNYRDSFQYLAFHTPFGGMVKGAHRKMMREMVKAKPPEIETDFRDRVMPGLTYCQRVGNIMGGTVFMSLASTIDKGHFPTPQRIGCFSYGSGCCSEFYSGIVTGEGQAMQRRFAIDQSLDRRYELSMEDYEKLLRESIKVRFGTRNVSLDFDIIPGAIEGGGTGQPRLYLERIKEFYREYVWR
>emb|AAV97870.1 BGC0001105, onnB, OnnB
MENRLKHQTRNQTQKAAVEQYILTHWAEALWSQSNADLLPAADPILVDAELFLVSAAKLGFFAKTQFLSHPGHEPIDQKALHQLEKRDYQVRQARAEDLGVLQSLEALCWEEGLQTSAEGLAKRLQDYPEGQFVLVFEEQVVGVIYSQRIADTRVLYGKNAANVAVLRRNDGPIVQLLAINISPQVQQRQWGDQLLEFMLQRCAVMHGVEAVAAVTLARDYHKQKQMPMGAYIHHRTEQGWLADPILHFHELHGADIIDLIPQYRPKDVKNEGFGVLVSYDIHHRKRRNIESRTSRNEAGGEAPSLPQREHTLEAISDYLEEAVKTILGPEQECLFSKETPLMEMGLDSADFLGLREQIAVRFQTALEPTFFFQSKTPQDIISYFAKEMYPHPEKEAKATPLTATSVQAAPSHSRQGHIAIVGLACRLPGGIETPQALWQLLKNGESAVGSLPSGRWNWPADIDPDNRHRGIDQGGFLDDIAGFDAAFFRLSTTEVESMDPQQRMLLELSWQVLEDAGYAPKDLKKSQTGVFIGASGSDYSYLLNQSPVSVEAHFGTGSAMAVLANRISYFYDFYGPSLVVDTACSSSLVAVHKAVQSLRVGECDQVLVGGVHVMCHPANSLAYYQAGMLAKDGKCKTFDQQANGYVRAEGAVMLLLKPLEAAVADQDQVFAVIRGTSCNHGGLASGLTVPNPEQQAALLQQAWRDARISPLELSYLEAHGTGTALGDPIEIQGMKDAFAGYVKARSLPVPEIRSCGLGSIKTNLGHLEAAAGIAGLLKVVLAFRHRELPPLLHFKQLNDHIDLANTPFYPVDQLRSWDVPEGAIRKAGVSSFGSGGTNSHVVLEEYPQRPARPITPKGPLIFVLSARNQENLRAYAQKFLDWLRGEKAATPPLREMIYTLQVGRQAMEQRLALAVSDIDDLCAQLTRFCGGHDMNDELPEMAVWWKSGEQVDWASLYKEETRPRRISLPTYPFAHEAYWPAIVQPTREVRELLLAPVWSPVPFPLTSGITPPPSKKTVVVGANPQQQQWIQQVYPQALCLEDSLRWSVQAWEDKWRELEGVDHIIWAGSDQFPESIADEQLVQEQEAGILQVFRMVKSLLALDQDRVAISWTLITTQTQPVHFQERINPTHAAIHGFAGCLAKEYPRWHVRLFDVAAGTAWPVQEMFACEPQQGKALAYRGSKEKGGQWFQQELLPLQTSVQGGQERLPYRQNGVYVVIGGAGGLGEIWSRWMVETYQARIIWIGRREKDDEIQGKMDALSPAPHYIAADASDREALQRAYAEIRQCHPRIHGVVHSAVGSFDLSLAEISEERFRQILAVKVDLSLRIAQVFAQERLDFALFFSSVLSFLKSSGVSGYTAGCCFKDAFARQLAHAWSCPVKVMNWGYWRVGTGARISKAVKIRATQSGFETIDASEAMQALNRLLHGPIDQLLFLKTNNRRPLDMIQPEQTISCFESSHLSSIEAMMQRLDESPSDPQSRIKSMSAASIFKNEDMEPLLLKFLAGIVASKPVIRVPFYQNWLLQSERILREKGIANAADFSLETCWQEWESARKDWLQDANKTAALTLVETCLRAFSDILAGKRKATDVMFPHSSMTLVEGIYKNNLVSDYFNQVLGDVLVAFMTTRGHEEPVRILEIGAGTGGTTATLLEKLRPFQEQIAAYCYTDVSKAFLFHAEEHFAPEHPFIGTAIFDVEQPLANGVIKPADYDIVIATNVLHATKNICETLRNAKAALKQHGLMLLNELSDQSLFAHLTFGLLEGWWRHEDASIRIPGSPGLFPEAWQSVLEREGFTSVCFPARAAHQLGQQIIVAESNGIVRQQPLAPGHNAPSIRQPTAGSEPRRLPGVKTQKDRSQGMLREACTHYFQTLIGKVLRIESQRIDPAESLEAYGIDSILIVQIIEALQEIFEDVSSTLFFEVQTVDALVTHFLQHQREALIALMGIDEFTDSEPSEEVVAPAASVRGAPSNRLEREPIAIIGMSGHYPMADTPDAFWEMLKNGQDCIREIPPDRWPLEGFYLADQDQAVASGKSYSKWGGFLENPFDFDARFFNISPKEAKDMDPQERIFLQAAWEALEDAGYDKKSLATRYRQRVGVFVGITRTGFDLYGPQLWEQGNTAYPHTSFSSVANRISYLLDLRGPSMPIDTMCSSSLTAIHEACQRIQFGECEMAFAGGVNLYVHASSYVGLCASRMLSKDGRCKSFGTGSNGFVPGEGVGVVLLKPLSQAIKDHDPIHAVVRGTYVNHGGKTHGYTVPNPNAQGELIREALNRAGVHARTVSYVEAHGTGTELGDPIEVTGLTQAFRQETQDSGFCALGSVKSNIGHLESAAAMAGLTKIILQMKHGMLAPSLHARELNPKIPFEKTPFVIQQELAPWQRPTVSLDGDIKEYPRIAGISSFGAGGSNAHVILEEYIPPEHQQTAPSGRSNPSYFVPLSASNETQLRLYAQKLCDWLEQNRSRSLSCADLAYTLQVGREAMEARLGLIVRSVEELEEGLKAFLNPGTTPGHSSVAWVRGEVRKHKETIRLFTLDEDMAKAVDAWIHKRRFAKLAEFWVKGYPIDWHRLHLQQTPFRISLPTYPFIKTTYWWERTSATGQATDIKAAETTIAEAGSGVKTPSKRELQPLSSARRQLPEIEIAKPRITLPDLIGRSVKTDREMQAVGQQSQKAKTAKPHVSLSDLDRKLNGEAQPLRQTSHVVLHDDGQGIFSIQMASPNHEGVPFEAVMADLKVCFQSIQSLTEAANHNAKVVLFQGEEQFFFSGRSESRTAFMEQEIHRLPLDCRLPVIAVVRGQGKGLGCLLGSFCDVMICSRGAVLGYGRPQWPLSEEERAFFRDRFGRHLGEAILRAQVSGTTFQEKGQGMTVLPETELDDYVAALARRLSGFSQQSLMVLKKQLARDSVEHAMKLVHASTPIDGDGQGEACTTSAQPSVNLPKTQNNPQAQTPQRIRLQSQVITVDAWPNGVVLVSLCDRENKNMFSKAFLQGFDEAFEHIRGNAAYKVVIITGYDSYFACGGTKESLQAIQQGAEKFTDTRIYGRPLECEIPVIAAIQGHALGGGWSMGMYCDQVIFSLESLYQSPYMQFGFTPGAGSTLIFPHRFGKDFAGEILLSASAYRGSDFERQGIQMPVLPRRRVLAHAMEMANEMALSSRDELVETKVVRCQHLRHRLEETYLQELAMHEKTYVGNPDVFAKIQMHFNDGIQVEDRLDGIQEQPCRDRESEKAPVVSMQQVRQELRRFLAEELHMTPDMVEEDIEFVKMGLDSIIAVSWVQKINQAFGLALGATIVYTYTNLLDLLQHIFPEIAKAPSSTIPEPELAVSSSDSDIYPGFKPIALQPTVAAKKTGNANGSSLHAEKQKPTPAGRPDGAIGQGDLKDVHVKLRQLLAEELHMTPEAVEDDVSFVEMGLDSIIAVSWIQKINQAYGLSLEATVVYTYTTLLDLAQHIFPETATTVFTSTTRQPSANAVGEPEEKAVAMMAELRQLLAEELHMAAEAIEDDVNFVEMGLDYVMAGSWVQKLNQAYGLSLEATVIYTYTNLLDLAGHLASEMSHRLATARPLAKLERERPRRTPRADAKPVVSPPASQPLTPVSKRWLPEQKTGRIAIIGISGKFPKASTLDQFWENIAEGRNCVSEVPESRWSVDEFYDADGKVPGKTMSKWMGILEEVDQFDPLFFAISPRDAELMDPQQRLFLQACWSCIEDAGYNPKTLSGSSCGVFVGCDMGDYGRSVQYQELDAQSLLGGVVSILPARISYFLNLQGPCLAVDTACSSSLTAIANACDSLLLGHSDCAVAGGVCVMTGPEIHIMMSKAGMLSPNGTCFTFDQRANGFVPGEGVGAMFLKRYEDAVADGDPIYAVLRGWGINQDGKTNGITAPNARSQTRLEKRVYEQCGIHPEDIQLIEAHGTGTKLGDPIEVEGLRDAFAHFTEKQHYCALGSVKSNIGHLATAAGVSGMIKLVLALQHQKLPPTVNHEKLNEHIRLEGSPFYINTACRDWVVPEGKTRCAAISSFGFSGTNVHMVVEEHQPTENRRLTDAAPYLIVLSAKSDPQLEASLQQLLGFTRKHTEHAETTLHIADLAYTLQTGREAMTERLGLLVSSLDELADKLDMLLQQKSCDQIADCYRGTVIKQNIETFSSLADEDDIASWITKRQYAKVLNLWVHGAEIPWNSLYETVACMPSRIHMPTYPFAKERYWVARRKETGMLTEQNHEQREPTSEKADHEFFWKIEELIEEWERQQQYGGHLTPETLTKVFAYEVVKNLGPEQIHRVDQLLAATPKPATAPPPPVQQAAAVVPEPKLVRSEDIPQAVCEAISEVLKLQTIGEHDRFQDYGLDSISAMKLSVRLEEKLGRKVRPQWIHDFPSVGTLSRRLMEQDELVDA
>emb|AAV97871.1 BGC0001105, onnC, OnnC
MSATIQNLFDMIVPHIEEKKPDVSAATMAFSFLFFSDVHKNISDAEKYDFLRHITRFADQEGFTAIYLPERHFYEFGSIYANPAIVASYLIPQTQRIRFRTAGVSLPLHHPAEVVEWWSINDILSNGRVDLGFGSGWNKSDFIYAPEAYENRRAICSERIGMVQKLWRGETLFFPGPGGETVSINTYPRPIQKELNVWLLITANEGAFFHAGREGYNVFTMLYGYDLEALSKKIAIYRKGRAEGGHDPETGVVTLMLHTMVYKDRETVRQVVEVPFKQYIKSALDAHVQAGVGKRQGFAEMSADEKEKVLEYAYNRYFKACAIFGTVEDGRQMVDSAFDAGVNEIACVVDFGVDYALVKDALSYLKCLVSAYIADGSDGPEPSHAV
>emb|AAV97872.1 BGC0001105, onnD, OnnD
MTVTQYEFKNLVKERLFNCIARQIDMIGHVPGDLSRMVGSSLDAADDHSEGHWERPTELTELINAHYDRFFYEQHGVERLIREETDFKNLGYWDDTTLDLNAAAERLFKTLMAMIPKKSGRILDAGCGTGGATRRLLESYPPENVWAINISAKQIETTKQNVKGCHAIVMNAVDMTFEDNFFDTVLSIEAAMHFETRRKFLEESFRVLKQDGCLVLSDILFTSQERLEQNDYFGGVSNHIETIEDYQQLMEEIGFRNVVVKDVSKAVWGSNFLYNINKLHKEFYHGRLDLIQLTETLWSMYYVNSIFSVCLFTFGQK
>emb|AAV97873.1 BGC0001105, onnE, OnnE
MHTILSEEYLNEYYTDGYINTDIRLTDHLVQEMRQHYNSLEEMRNDYPQYFTKNEHQAYLGGKLTGILYNFIPGYAAKKLKKMYSDAYCKAVHAEQIFIEKIFEQLLEKNFHKFFKTKYIVASYDIYLNNDYKHLSFTDIHSDIPNFHHFYETENDLTIYLPLVDLTEENGGRLSILPEAKSNLKIPGNVLLKLYEEAFLGNKNNLDENGYIVPEKINENDYKAFTKNKTYWELLENYNINTELVAKYYMNDFVKHDWKAGNIVLFNNKTFHAAETWRNQQYNREIYMIRLLPIYDAKVRLKGIIHGKPFNRFLIDTEKGEFLRFDEPVDFSRIPEEDKLKLSGCYQPSVAARANV
>emb|AAV97874.1 BGC0001105, onnF, OnnF
MYNIFKDKYFKEYYSNGFVETDTVLSHDLVDEIRAHYQAKAEGHNDFPKFFVNNEHQIYLEGEESGRAFSKLPKSVAHQKIRELYDTSYSKAVYCEQVFMERVMTELLEKDFLRFFKTPYLIVSYDIYLTNDCNRPGAGIHTDPPNFHHFYETENDVTIYIPLVDLNDKNGGRISVLPESKLKLSGNVLLKMMEEAFGGEQQWLDENGYIDPDKIDDKALSDFIKSRPYQRLIEHQRNVISMARQYYTDEFTYINESKGRVLLWNNKNFHAAEAWKEKSFNREVYIIRCMPIYNTKIKLKNKLHGKLFNNLLVHVKTGTLEKFDREVDVSQIPEMDKVAI
>emb|AAV97875.1 BGC0001105, onnG, OnnG
MNNQLADALKERLFNSISANLDMIGYVEDDLRRLAGPEFDPEKRVSLLQDDGVDDIARARIPLTDEINSFYDHQFYSQDSIFGLLLGDTKFRNIGYWDETTPDQNAAAEKLQDMLLEMIPEKTGRILDVACGMGASTRRLAELYSPENVWAINISEKQIESTRENAKGCHVQVMSAVEMTFDNDFFDTIMCIEAAFHFETRRKFFDDSLRVLKQGGRLVLSDTLFTSKERLEQSSIFPSPENHIDTLEEYRQVMEEAGFRNIVVKDVSKNVWEAHFLYVINKIHEGFYHGRLSLIQLTEILWSYYYLKAITGICVFASGQK
>emb|AAV97876.1 BGC0001105, onnH, OnnH
MSRSHLEEIAELYDSAEGHVGNLIFDGQVHWGYWDERNADASLAEGADRLTQIMIDKTTIEKGQKFCDLGCGWGGPAVALAKAKGCYIDGITCSGQQQQNAVKKAQELGMDDLLNFIHGDALNMPCKDQTYDGGWFFESIFHMGHREALLEANRILKLGATLLITDAYLLSTASEDFKEHTSRRVHSRFMPKDIYPGVLEETGFEAVEVLDVTQYVMRPLAQKLKDACVAYREEILKLVPEEAIDDWLWGFEDFCANLGYLLVTARKK
>emb|AAV97877.1 BGC0001105, onnI, OnnI
MSRHQELERIKDQIFSAVLEDTPNMSTPLAGGRENLYREREESVASSLANIQRKLFDEAGDDACEFKENKENRRLEPIAIIGLSGSLPKSQTIAEFWRSLDQDLSLIEEIPRSRFNWEEVYDPDGKDVDKMRTKWGGFLRDIYGFDPHFFKILPRDAAVMDPRQRLLLMSVYQTLADAGYAPETFKKSKTGVFFSIQDNEYLQLLREGGVDRGEGFGHASMIANRIAYFFDFRGPSEFVDAQCAGAAVALYRAVSTLRSGDITYAVVGAANLLLRAEPFAVLTRANQLSPTNCVNSFGKDAQGHLRAEGVVSLLLKPLSKAEADGDPIYALIKNTACNYNGQGGMSIAAPNVDSHAELIETCYEQVQVDPGEIRYIEAQGMGNPLSDLGEWHAYNQALQSMAKKRGVVLPQGQCAISTLKPMMGHMESVSSLGAIMKVIRSFKTNTIHKILNVQEISPDLDPQGMPCRLLTETEPWPEQARPRLAGLHSFGIGGNNVHILLEEYKAEPDCRAERGEIRLDEPRLVVLSAKTERSLLGIAGELRTFLLDATGTSQPSLFLGDLAYTLHMGRDAMACRVAFVVRTLSELINGLGHYLSRQETQDGDVPIYVGNTEDGAEHIQPLLLRENAARMQEALFAERDLEKMALYWTLGGKLSWERLYQGERVRRISLPSYHFNKKVYVFSSQTQDVDLKSQSIETPVETSAPQPVLQQDNVLEKKPLPETRSTETSSCGSPREQQVLAEEMKDYLVAELSKELELPANEIKVDCHLQDYGIDSMVGMRLCRGLTERFGVEVLGREMFRHPTIDSLSAYLAQKVTGQQTSEATLPKTEPVVAAEIDHTPYDLSEGQKGLWVLQKMVPGMSAYNVPLGFRTQCALDTERFRQTCQFFLDQYPILNTVIKETENGLCQQISRDKQLSIQHEDISSLDSWQIPAYLQEKNNIPFDLANGPLVRFHLLKRSQQEWFVLISVHHIVFDGSSFLPAINTILKGYQTLSQGGTPLPTSFEASYRDFVRWEQQMLAGADGEKHRAYWKQQLSGKMPILNLPTDRPHSAVQSFRGAVHSMTLPGEASRHINAFSRELRINPSTFLLGVFKLFLYLYTKQDDVIVGMPNMGRPQKRFGDLMGYFINMLPIRSRKLAELSFRDFVEELQLTMLDAFDHASYPFSSMIQDSKITLSNEHSPVFQVAFEYQNVLSPTDVQDFQAQYQDSLPMAFVQGVHQMGEYEIVLEVLEEENAFILNLKYNPDLFDATTMTRMLEQYEVLCDKVIGDPHQKNADYSLLSSKEERLLLSDWNDTSSAYPSDCVHELFERQAETNPAAIAVMCEGKSLTYGELDQRSSVLAKQLQDLGIGPDQLVAICVTRSLDMIVGLLGILKAGGAYVPLDPEYPTERLAYMLEDSQAEVVLTQTALRHQVTALSSGAARRPHILAVNEVLEAWNGEAISKGTLRREVQNTHLAYVIYTSGSTGKPKGVMIPHNALINFLTSMAKEPGLNSNDRLLAVTTYCFDIAGLEFYLPLIMGAQCVICSSETIVDADRLKQEISHCRPTVMQATPSTWSMLFHCGWKNEEKVKVLCGGEALPMALQHQFMACNCEVWNLYGPTETTIWSAVQRIRENEAIVIGKPIQNTGIYILDHNRALVPIGVPGELCIDGDGLARGYLHKPELTAEKFMDHPFHRGKKIYHTGDLARWLPNGTIEYLGRLDLQVKIRGFRIELGEIEFQLKQLPGIRDAVVVAKDMAKDMEGLHQLVAYFIPGGGPESVDTEVLRAGLKQKLADYMVPAFFIPLEEIPLTPNGKVDRKTLMERDILVNRSQEHTQPQSAIEESLLEIWQDILKIDNISPTDGFFALGGNSVLAVRLAERIAQTLGMPFNPTALFKHASIREIGHYYRSANQQTSSVSHGGAEPQKTPDATQSGDDYPDYYQDSVAIVGISCHFPGAADHHTFWRNLRDGKESASFFPEEELRAAHVPEARIYNPNYVPLKLTIEGKDLFDAEFFNISPANAVYMDPQLRLLLTHSWQAMEDAGYCARDIPDTAVFMSACNSFYKTLLHRANAIGEADEYAAWIASQSGTIPTMISYQLGLKGPSAFVHTNCSSSLSGLYFAVQSLQTGQAKAALVGAATVFPLPGIGYVHQPGLNVSSDGHIRTFDAAADGLTGGEGVGVIMVKKAQDAIADGDHIYALLRGISLNNDGSDKTGFYAPSVKGQSEVIGKVLRATNVDPSSISYMEAHGTGTRLGDPIEVMALSDAYRQFTSQTQFCGIGSVKPNIGHLDTAAGLAGCIKVALSLSHGEIPPSINYRQPNPEIDFKTSPFYVVDQLQAWKTDAVPRRAALSAFGIGGTNVHAIMEEFVVPASAENRRLSDGPYLVALAAKNPERLRAYAQKLLAFVKADAGKRDDQPLNLADLTFTLQTGREAMEERVVFVVCEQHELVAMLDAFIAGKERISGCYTGSARHAGNVLRILGDEDAHELIQRWTETGKHAKLAELWVNGIAIDWKALYRGHSPRRISAPTYPFAGVSYWVEEETAALSRTSPSQHLASRGVLMRLPQWQDKAISHTDHGVSAAHHLILWAGNGMAPVAQRENTSVIHLQSQGPTAAERFLDYSVQAFESIKQIREQHRGPVFIQLLFPSHGEKQLVAGLGGLLKTAHRENPKTTYQLIEWDVEAPNREALLEILQENSLCAGDAHVRYCQGQRQVLVWQEVTHQSQPAIPWKDRGVYLITGGAGRLGILFAREIAQQTTGATLVLVGRSELGGQSLGQIQQLESLGASVVYRQVDVSRREAVTALIYDVGENVGEINGILHCAGVIQDNFMVKKQVEEWRSVLAPKVTGAVNLDLATRHCPLDFFVLFSSAAGAIGSPGQADYATANAFLDAYAGYRNRLVTAHRDQADGPRGFTLAMGWPLWQEGGMRADAVSEKITRETTGMLPMQTANGIRALYQCLALGQSQVMVMEGHLPTLRAFLGAGQLANPEGAEKPERVVAEIDDQELATRTLQEMKTLLGSVIGLVPDEIDAQKPLENYGLDSIAIIQLNEKLDGVFADLSKTLFYEYQTLDELVDSLLADCPHACRTWVGRFEAPPVREPEPETETVNGLCEPASQVPQPHARSAKKSCGNSVQQEPIAIIGISGRYAQADTLDDFWHNLKAGKDCVTEIPQERWSLDDFYLADREAAVAQGKSYSKWGSFLDGFADFDARFFAIAPREVRSLDPQERLFLQCSWEALEDAGYTRESLQRHHQRNVGVFVGITKTGFDFYEPELLAQGETLHPHTSFGSVANRVSYFLNLQGPSMPIDTMCSSALTAIHEACEHLRHGACELAIAGGVNLYVHPLSYVRLCSARMLSGDGRCKSFGEGGNGFVPGEGVGAVLLKPLSAAIRDRDHIWAVIRGSGVNHDGKTNGYTVPNPNAQGQLIADTLKKAGVPARAISYVEAHGTGTELGDPIEVTGLTQAFSQDTNDRGFCALGSVKSSLGHLEAAAGMAGLTKIVLQMKHGQIVPSLHARVLNPNINFDKTPFVVQQELGIWKRPQIEINGMVQEIPRMAGLSSFGAGGANAHLIIEEYVANRQEMASLTERPGPYAILLSAKNEIRLEEVVENLRQFLIAQSRDGQGSDLERVAYTLQVGREAMEERLGLVVDSVDELQDKLERFLAGEMHVEGLYRGRVQRGAQAEIGQEKVDAWLEQRLFSKLLDLWTKGMSLDWSKCYGAVGSHEMPYRMSLPTYPFAKERYWIQPQSRELRDNEAAEGPQVEPLTLAPLWHTVSNLESQPIFPAEDTRIVIMGGTHEQHQTIRATFPNARSLQLDPEASCEQIAAQLGAMTSLEHIVWITSDRPWQSVASESIPEEQNHGVLLLFRLVKALLALKFGDRELGWTLITTHAQSVWQQGALNPNQASIHGFAGSMAKEYPHWQIRLVDLEASAAWPVQQMWRVPAHAQGEALVYRGHEWFRRTLAPVHTQVEKASLYRKNGVYVVIGGAGGLGQIWSKAMIEQYQAHIIWIGRRKKDEAIQAALDHLASNIGPAPSYIAADARNYHELQAAYEQIRQEHPHIHGVVHAALGPYDQRLFDMGEDQFRAMFSVKVDVSVRLAQVFKREPLDFILFFSSMIAFGKSAGMAAYSAGCAFKDAFALQLSREMPGAVAVKVLNWGYWNVGGGTRISASLKRRVAQSGVQSITADEGMEAVDRLLSGPVKQLAFTKTAKPGLIETLDATERIIHYRERGRSCAPTLQQYRPHGEAPVISPRADELNAWMVKLLFVQLHDLGIFQSGHAAHQETVRKHMQILDKYERWWLESLKLLENYGFIRLEDGRIQAREEAAVEDTQTVWAAWEASRQAFLQTSETRTLAVLVHDCLLRLPDILRGTLLVTDVLFPNGSMEKIEGLYKNNHVCDYFNQVVAEVVQTYIHQRLAVNPKATIRILEIGAGTGGTTSMVLPALRPFQDHIDTYSYTDLSKSFFIHAKERYGTAYPFVEYKILNIEKPLAKQDVTLLGSYDIAIATNVLHATKSMRNTIRNVKAALARNGIAIINEMTTKTVFATVLFGLIDGWSLSEDTVLRIPGSPGLYAETWHQLLEEEGFRSILFPAHPARELGQQVIVSESNGVVRQKTGNPLSQAMEVVEEEVGAPGDEDPCREQVTQLVLSQLAQTLEVPENCIDLDVPFSDYGVDSILGVNFITQINDHMGIEMNTTVIFDHTTVHDLTAHITRTYSDRIGLSNAPQLEVPDHGELVHRLVVSHLAKVLDVAESTIEGDVPFSDYGLDSILGVNFITQINDDLGLEMNTTVIFDHTSVNALADHISKTFQGDLNIREKVKETGDLKKGITDEPKWEPDPPADMSVEFGEKDFGSSSPRIAIIGMSGQFPGAKDMESFWQNLISGDDPIGELPPHYLPPESFSPDPLPGKSYCKWGGILEDRDCFDPLFFKLSPREAESMNPHQRLILQESWKALEVAGYAPKSLNGSQTGVFVGSEPTGYVHETFTGSSEAIIASRLSYFLNLRGPAFVVNTGCSSSAVAIHLACESLRHNESDMALAGGVFAAMNPTVLISLSQAGMLSASGRCSPFDATGDGM
