# Supplementary material for: Assessing in silico the recruitment and functional spectrum of bacterial enzymes from secondary metabolism
Source: BMC Evol Biol. 2017 Jan 26;17:36. doi: 10.1186/s12862-017-0886-2 (PMC5270213; doi:10.1186/s12862-017-0886-2)
Supplement: Additional file 5: — 1005 multiple Fasta files (one per BGC that comprises enzymes) containing the sequences of the data set enzymes SM*. The BGC are named according to MIBiG nomenclature. (ZIP 6333 kb) [file 12862_2017_886_MOESM5_ESM.zip › BGC1106.fa]

>emb|ABS90461.1 BGC0001106, ---, Lipase
MEADVPPARERPVLERRTRAFAEAYACPPVGTSDEAASRTRMAALWDGGGLDEPDVEEEWLALPGPDGERVRVRILRPAGAAGTPGAPGTPGAAGREEEPLPVVLYLHALGWMLTDAYAHRQLLSDLVLGADAAVVVPEYEGPRDARHPHAVERAHTVARWLARHGAECGLDGSRMAVVGASAGAQQAAALTLVARERGGPHLRHQVLVCPVTDAAMDTPSYRHFEDGYFLGRSAMRGYWQRYAPDRASRADGVVSPLRAPLGGLRGLPPALVLTAEADVLRDEGEAYAARLREADVPVVSIRYQGTIHGFLLFDLLRATEASRAARIQVTDTLHAALHGA
>emb|ABS90462.1 BGC0001106, ---, Transcriptional regulator
MSLLGGSGGSSLGGVVLLLDLSTVAPRERAEAFRHALTDSLVPNDIAHEEPETGIHARMELWSVGGLDLFSTRNSGFEVRRGERHVRHHRSRPVVSVSLQPRGTHRAEVAGRRNLLGQDDICVFHELSPRTYGWSGDGSSQSIMFDMDRLGVPVETVVGAAPHLRASPMYDLVLNHLRGVWRDPGRLAADPGAEALATATTGLVRALLLSAALSDDSPAVRSALDETLLTRVLAYARRHLADRDLTPERIAQEHAVSVRALYLLLNDAGISLEQWLITERLARARQMLAASRYDRLTVAAVAARCGFSSPSHFSRRFRAAYGSSPGDWRRLSRSG
>emb|ABS90463.1 BGC0001106, ---, Integral membrane protein
MLGSAERHRASASGEYGIAMAAARRRAKGVWDRFSASDPGLLRLMAGLRTVGAILLALAVLALIGTSVTHLVAGAMTAMVATFAIQEKEVRGQAVTLALGWPVALAAIALGALLSSRVIAGDVFFVLLIFGAVYSRRFGDRGTALGLIGFQVYFVSLFVSASVSAVPGLFLTLTVAFACSAFVRFAVVPETPERTLRRLREAFRARLAQLVAHQIDLLEADADDVDKVLDDLRRSTARLHEAALMIQGRLEEGTSDASAAALLQRRVADAEIAAERLGVLLLNARSAERVDTLTLHLPQAAAPLPPRARLADDAGSALRRDLRALHLLVVRLVPDDRGTALPYVRNRLLGYREEQGLPKGSPAIQDCFRAVGEAARAILGLRLAVDGAGDEEYDTPEAARSREEFEAEEISISGEAADAAEEEPTGLRRPTTRAAVQVAVGSALAIVGGEFLSTQRWYWAVLTCWVVFLNTASTGEILVKGYRRLLGTVLGVVAGVALAGAVGNHTWLAFALVLLCVFGMFFTAPLSYALMSFFVTAMLGLLYTLLNTYSLDVLVLRVEETALGAACGIVAAVLILPVRTSHRTDEELGTVLARLRDVVSAAVAQLSGGPPVDLVDLARDLDTALDGLRSSTKPLTHPIAPLRARRQNARYVMALLETCAYHARSLAATAELVPSSKSVAADARLALAGRRITHNIDLIAAHVRDEETTGAIESGASIASMLDSGRHEVLRTGSVAFRVLRHLQRLDEGIVGLARPLGVATEIRDEKAPGGKHQP
>emb|ABA39078.2 BGC0001106, ---, Integral membrane protein
MTARVAVGDTVEDFTLPDETGVPRSLGELLDDGPVVLFFYPAALTPACTAEACHFRDLAAEFAAAGARPVGISSDGVERQMEFTERHGLGFPLLSDPDGVVRDRFGVTRGFSLAPTKRVTFVIGRDRTVTEVVRSELRMSAHADRALEAVRRLRESAA
>emb|ABS90464.1 BGC0001106, ---, Transcriptional regulator
MADVTLKDVARASGCSIATVSRVLAGTRPVGAETARRVREAAAALGYRPNHAARALRSRATGTVGLVLPQITNPFYPALVRELTHALHADGRAVLLADCDDDPAAEAEHIADLLGRRVDALLVIPADEERSRAAVAAAAARVPLVLMDRGCGPGVADSVAVDNGAGMALVLEHLAATGRRAVCFVGAEGTVSAAAERRGAYAAGAGALDPGAPGRVVLGDFSVEWGRAAVDQVWAARPDALVCANDLIAIGALQRLQQLGADVPGEVAVTGFDDIPMAALSAPGVTTVRQPVAQLAAEAARLLAQRLAGDAGPQRAIRLAPELVVRESSAPKRAARTPA
>emb|ABA39080.2 BGC0001106, ---, Nucleoside hydrolase
MPRKIILDCDPGHDDAIAMLLAHGNPDVELVAVTTVVGNQTLEKVTRNALSVARIANITGVPFAAGCSRPLIRTVETAPDIHGESGIDGPVMPEPTLALDDRHAVDLIIETVMAHEPGEITIVPTAGLTNIALAARKEPRIVERVREVVLMGGGYHTGNWSPVAEFNIKIDPEAAHIVFNEPWPVTMVGLDLTHQALATPEVVERIAKVGTGPAVFVTELLDFFGAMYLQAQGFDAPPVHDPCAVAYVIDPDVMTVRKAPVDIELTGTLTLGMTVTDLRAPAPADCHTQVAVDLDHQRFWDLVVDAVERIGDVRA
>emb|ABS90465.1 BGC0001106, ozmA, Transmembrane efflux protein
MNARTEPAAAPGGARGSRPVRVGVLVTALLAACFAFQLNASMLSPALKNIEDSLGATSAEIGLTQTAFFTSAALFSLFLPRLGDLVGRRKVLGGMLALMVVGCVVAAFAENVPMLFVGRVIQGVSGPTVPLCLIMLRNEVHEPKRYGTLLGVITAVNGGIAGVDSLAGGYLADHHGFQSVFWAMAGVAALATVLVATLTPESKAADTADSRMDWPGVTLLVISVGAALIALNEAGKLGAANWPLVIGLFVVTAIAFALFWRTEDRSSHPLVATRHLRRRSTWALLLTTVLTMTGVFAVMNGMIPAFAQDARAGFGMSAEQSAWWTLTPYALAGLAMGPVAGRLAATYGYGRILRLGLIGSAVTVALMLVTLHGDSRPLLLAASVLIGVTYAGVGNIVLNGLGIVLSPKENPGFLPGLNAGAFNLGAGLSFAVLYAVQTAAEPADKTSPAGYTAGMIAGVVLIAAGFATSFLIPKPVEAEATE
>emb|ABA39082.2 BGC0001106, ozmB, Glyceroyl transferase/phosphatase
MKRVTEARPTIKCLVWDLDNTLWRGTLVEDGEVVLHEGLREVIVELDSRGILQAIASRNDHDHAWALLEKLGIAEYFVLPRINWGAKSASVRAIADELNFAPSTIAFIDDQPAERAEVAFHLPEVRCYPAEEALGLPGLAEFTPAAVTGDARRRRQMYQAGVRREAERTEHVGTDEEFLRSLGLELRIERAGDEAISRVEELTLRTSQMNATGVHYSDRALRGLVADEEHEVLVASLVDRFGPHGAIGVILLERRPRSWHIKLLATSCRVVSFGVGAALLRWLSDEAARAGVLLTAGFRRTERNRMMEVAYRFAGFREHTEGAAEEGGVQTLAMEPVRQDAPAHLAVLAPRLFDASPGLVEWAHAE
>emb|ABS90466.1 BGC0001106, ozmC, OzmC
MTTAAGDIGIGAIHCLLPDERVAVADLPELARLTDEELRFAEQAGIKEVGVFPDTEPTELAARACRELLAAHPGVPDLMLHIGSRAPDVLIGSDSGKIAHLAGLTGVFPFTVDGLGCAGSSAAWGLGRDLLRGDPSRESVLLTYGSRPTAADRVRRPVTVIGDGAFAMTLVRGGRPLLRAHRMEADSSFHDLFKVEYKNSPWSQWREVCDDNDRYSFELAMHSRTRLSKLVDQVLADAGIGKDDVAATLMQNVTSSAFDFYKATLGLPIHPVCATHLAELGHLGPMDVVLNLDRLLATGEVGPGGHVLVLSNSPVAAWTVTLWEV
>emb|ABA39084.2 BGC0001106, ozmD, Acyl ACP dehydrogenase
MSDELAALVSAEAGDRAAEWDLAGAIPPDVLRGLGAKGALCAEVPAEYGGRGLTGRANGALTAHAGALCSSLRSVMTSQGMAAWTIQRFGTRRQRTEELTRLTSGGLAAVAFSEPQAGSDLSAIATTIVDDGDEVVLNGHKVWSTAAAYADVVIVFGRYQDGAAAVVVPTDAPGVTVRPVAQPLGCRAAGHADVDLDDVRLPAGRVLSGASQSPGLLTTIALTYGRLSVAWGCVGIIRGCLRAAATHARHREQFGKPLAQHQLVARHLSELLVAEQTATRVCEHASDCWDSGSPELSGAAVLAKHVSAGRAAHAAATAVQVLASAGSVDGEPVARAYRDAKLMQIIEGSDEICQLILAERALEGVA
>emb|ABS90467.1 BGC0001106, ozmE, Acyl carrier protein
MSEHTTTPPLSAEHVRTELKRFLEERTKTDWAADTDLFATGGVSSLFAMELVVHVEKTFGIAVEGPDLRIDNFRTVDAMTALVLRLAEAGSGE
>emb|ABS90468.1 BGC0001106, ozmF, O-methyltransferase
MAGQLSLDEPLLDYVRQMSLRDDDVLRDLRAETAGMPMLRAMLVLPEEAQLLALLVRVTGARNVLEVGTFTGYSSLCMARALPPGGRVVTCDISERWTAVARRYWERAGVDGLIDLRLGDAAETLDTLCAQDGPGGFDLAFVDADKANYLRYYEQSLALVRPGGLLVLDNTLFFGKVVDPAAQDPDTLAIRELNTLLRDDERVDLSMLAVADGLTLVHKKP
>emb|ABS90469.1 BGC0001106, ozmG, Glyceroyl ACP dehydrogenase
MTEEHPTPRLAVLGAGVMGVGITTLALGQGVPVVLVETDPAKRADAPARVERELRTAQLMGVRSGAPRAELVTAARPADCAGADVVIEAITEDAGLKAAALTEVSEAVGEDTALVTNTSSIPVDELAAKLPRPEDLLGVHFMNPSYLIRTVEVIRGSRTSARAVDSVTRLLTALGRRGVLVGDGPGFVTSRVLHRMINDAARIVQEGRASAEDVDTLMQDCLGHRTGPLRTADLIGIDNLVDSLRVLHERTGDEGCRPCELLLQKVRDGEHGRKSGQGFYTYTGVVS
>emb|ABS90470.1 BGC0001106, ozmH, NRPS/PKS
MRRRSMDDKRALLLKLLASVRQQAAPATAPRRTAEDIAVIGLAGRYPRARTPDELWRNVVEGRNCVSEVPADRWDVDAHYHPDAKDGRAYSKWGGWLDDVDKFDPLLFQISPSDAEEMDPQERLFLETAWASIEDAGYRPRGLGEHDAVGVFAGVMNNDYEWLAGHSSAFGADTHARSAHWSIANRVSYVLDLRGPSLTVDTACSASLTAVHLACESLRRGECATAIAGGVNLILHPMHLRMLADRQMISRGDRCRSFGARADGFVDGEGVGAVLLKPLDAAEADGDRVYAVLKGSAVNAGGRTSGYTVPNPTAQAEVITAALRRAGVAPHTVGYVEAHGTGTPLGDPIEIAGLREAFRDGTGESALPGGCAVGSLKSNIGHLESAAGIAGLTKVLMQLKHGVLAPSLHSAELNPGIDLTGTPFRIQQEAEPWHRPVLRDRDGRETEGPRRAGVSSFGGGGANAHLIVEEYLGEPRDRRAPAHGGAAEELIVLSAMSEERLRAYARDLAGFLDRQPVAGEALDACVRVAADVLRVLPHDLDADVELAEYGPGAAELAGLSERLGLATTISGRTTLRELARDRGGPALSLADVAHTLRVGREQLDVRLAFPARELSDVRQVLRDVADGVESGVALHDTARDRRPAPDGAAERLTRALSDGDLTEAARLWAQGVEARWPDSGARRVGLPTYPFARKRYWIPSPPERKALGGERARMAATPRDASAPVEPPRPDEVRTDSLHAPARDLIPGPVRGSLNGSAAGSAAGDDTPELGFYQPVRVPEELAEAGTGDRAVATTAGHEVAVLVAGEPGALAEALLRHHPGARLVRLDRDDPAELLTSRPVRHLYHLGGLHRPDGLEAALRDGVLALFRTHGAGPRITVVTAGAHQDNPHAAGILGYAQVLAAECPHLDITCVDIDDTDSDSDIVDVVATLPALLAEPPHPAGRAVLLRAGRRHVRQLVRTPVPAPDRPPYRTGGTYLMVGGSGGIGRALSQELAQRYRANVVWISRGKLDAAQRACADRVREAGGRLLHLRADASDSAALRVAVAEARRQFGALHGVIHAAMTFNASTIAELTEPELRAALAAKVDGSLALVGALGDEPLDFLAFFSSVGSFVSAAGNAAYVAASSFLDSYGRHLATRLPYPVRVVNWGYWGRVGSGAQPGLQEVFRRTGVAEFTVREGLDCLERVLANGPVQVMPIRADRRALEALGHRPSPLGERYTAPAPAGPGADAVIEGYDRLSALCDAALLGVYRRMGALTRQGERDSVSGLADRLGIVPKYHRLHAALLTILADAGHLTVRGDTVEVLAADADTEVNADAGTGTEHVERELDRIAAGHPDIRATVELTRLFLRSYPQVLRGETGATEIMFPHASMELVQDFYRGNPLTDSLNELVADMVAEHAAHRVAGLAAGERLHVVEFGAGTGATTERVLPVLSEWADRAEYVFTDISPQFLESAEERFGARHPFTRFRTLNLERGLAEQGYTPGGVDIIVATNVVHATGDLRATLRKARELLRPGGRLVLNELTAIRSSITVTGGVLDGWWAFTDQELRIKDAPLATAQTWQRLLLEEGFADALVLDRGTHLGQHVIVGVNADAGHRAPAAAPAGTAPSVRGSLPGRGPLDRLGDIVTATLKLDEPVDPDRHLSDYGFDSLSGMKIAAVLEEDLGVRLRLSDLLEHATLRELSDHIGGLTDEVPGTAPAATRPARFPLSAGQRALSVIERTAPGTYAYNLPLAFWLRPETDPAALREALQSMVDRHPQLRARIDGDHQVIEERQQLALDIREMGTSSEDAVREAARECVRHPFDLRQGPLFRVTLFILGDGRQVLLLTFHHIVFDGLSIAVFLRELAAFHRGQAPAAAPPATFADFVDWQTELLRSERGERLRAYWLDRLSGDLPSLRLPLDRPRPAVPSYRGASVEGELGAARIRAARQLAGEERTSLFVVLLAVYATLLHRYSQQDRVLIGTPVAGRPSPRYADVLGYFMNMVVLKHDFDEGQDFRGLLRQVRDTTLEALEHSDYPLFSLAQELRASRLFDTAFYFQNWVEDDTDARPVAGVFHGVHQEGEFDLTLEVVEEPEGARYCLKYNPDLFDEDTVRRLGEHFRLLLDSALATPDQGLGALSLRSAEDTASARQRLTRRDHPAGRVLPALLTDQIRRTPDAVAVTDRGTTLTYRELGARVEALAARLRGRGVAPGRNVGVLVDRSADMLVALLGVLAAGGAYVPLDPDYPAERLRYMAEDAGLHLLITGPGARPDLGAPVLVVDAEDGTADGPGTAGSPALPVPGPDDTAYVIYTSGSTGRPKGVQVPHRALANLLLSMAEEPGLTADDHLLALTTVCFDIAALELFLPLVTGGRVEIVPAEVARDGVLLRRLLDSSPATVVQATPATWKMLLAAGWTGGRGLKVLCGGEALDQDTAELLLARADQVWNMFGPTETTIWSAVCRLAPGERVTIGRPVANTGLYVLDARGRAVPPGVPGELYIGGAGLATGYLGRPELTAERFVTLDGERRYRTGDLVRELADGRIEYLGRLDAQVKVRGFRIEPGEVEAVLRAQEGVREAAVVARRVGGDTVLHAFLVLDENAAAPRREALAQRLPAHMIPDVLVELAALPQTLNGKVDRTRLSGAPLTELRGGDTGSTSRGPGAESVPAASARRAAGDAGRIGELCDLIAGILGTDAAEVPVDVPLGQLGMNSISFTVLSTRVSERYGTEVLPTLFYRRPTVAAVAAHLGEVFGDADVTGTTEPEALAQAGTTAVAPRPTARGTDIAVVGVAGRFPGSADLAEFWDHLEQGRDLVTEIPGDRWDWRARTGTSRSRWGGFVPGVDRFDAAFFGISPREAELMDPQQRLLLEVVWTAVEDAGYRASDLAGRRVGVFIGTTNSDYAEVQRAGGRPAEAHTLTGAALSVIPNRISYLLDLRGPSVAVDTACSSSLTAVHQAVGALRDGTCDLAIAGGVSLILDPRLYDALSQNEMLSEDGRCKAFDASANGYVRGEGVGVVVLKDHAAARADGDRVAAVIRAAAVNHGGRTTSLTSPNPDAQAELLVEAYRTAGVDPRTVGYIEAHGTGTALGDPIEITGLTEAFQRLGGDGGPGDGGGSGGGGAAPGAGRASCGIGSVKTNIGHLEAAAGIAGLLKVVLALRHRTIPASLHFRERNPYLDLDGSPFEIVGATRPWPAPLAADGTALPRRAGVSSFGFGGANAHVVIEEAPADAYAAPAADSTEAELFVLSARTGAALRSQAGRLAAHVRAELPAPADIAHTLRVGREAMEERLAFVARGHAELLDRLDACADGRTPAGALRGRVSAGRRRAATTRGTAWREFVRALSAEGDLESLAQLWADGADVDWSWLPQRGRRTGLPTYPFEPTRHWIDAGTDARAAARPAPAGPPGAPASLLDENVSTFGEAAFVKHLTGSEFYLTDHRVGDELVLPGVVYLEMARLAGERAHGSAPVRRVDEIVWAAPVTLPPGRSRDVRVAVAPSGAFEVTGERPHARGRLVFGQDGTGAGAAPAPVDPAAVRARCGERRTGQECYAYFAGLGFRYGPAFQVIEELHLGEGEALARLRRPEVGDHRFHPSLLDGALQAAGMLVRGSTAHLPYAIGSVRLFGELPADCLAHVVAVEGRADSQVFDISLAAPDGTVVARVERFTLRAVPDARRAPQETAGPGVLAFEPFWREAPASAADAAPVELLSVIDAGDGRAEALRDELAVLAPELAVVVGDRSRASHLVHLAGEGRGTGLDEALRDGFHTALDVCGTRIAERGGPLRYLFVHEDRTGAAGAAHAALDGFARSIGQEHPGIRLSVLTRTGSPSVRDLAEFVLAELPGHTPEVRNDGRRRLVRGWRESTLPAAGDSPLAATGAHLVTGGTGRLGLLVAERIARHPGAGVVLVGRSAPAGPLPEGWLHVRADVAVREDVERAVAEARHRFGRVAGVVHAAGTLRDGLALHKSGEDADAVLAPKVRGLVHLDEATRADTPDYFVAFGSTAAVFGNVGQTDYAYANSFLAHYLERRPGGGLTVDWSLWRDGGMTLTAEAREAMRREFGMEPLPSEAALDALEAALRGGASRVLLTAGDRVRIGEALRRTAEPPREAATPPAASTDGGDLRAPMVTYLRELLADELKMALEDVAEDEAFDHYGVDSLLVLSLTRALEERFGPLSKTLFFEYLTIGELADFLVAQHPAEARDLVAPAAVAPTAAPAAAAVEPSAVAPAPAVRVTLPAPHPAPDDDEIVIVGVAGRYPKADDLAQFWRNLREGRDCVEEVPEDRWDHGRFYDPDPAAPGKAYAKWGGWLSDVASFDPMFFRMSQVEAEHIDPQERIFLQTVWHLLEDAGTSRAALSKVRTGVFVGLMYGHYQLYGVEEALRGTGAATSSSYASVANRVSYFFDFDGPSIALDTMCSSSLTALHLACRAIRDGDCEVAVAGGVNVSSHPLKYLQLAKGGFLSTDGRCRSFGEGGDGYVPAEGSGAVLLKRRSAAEADGDRVLAVVRSTAVNHGGAGKGFSVPNPRAQGVLIGEALERAGLAPADLGYLEAHGTGTSLGDPVEITGLVRAFQGHDLTGVRIPIGSVKSGIGHAESAAGMAALTKVLLQFRHQELVPSLHAERLNPHLDLDATPFRLQRDLAPWTPRVDATGRALPRTAAISAFGAGGSNAHVILEESVPPTQTPAQEPPYVCALSARDAERLHEHTARTAEFLRGEGRAAHPAAVAATLLTREPMAHRLAVVFDTVDDLADALEDHLAGAGSPRVLTGTASRAAAPATGRTAPELAEAWVRGAPVAAPAGAPRVSLPGYPFARERCWLPAADAVRRPAATEPHGEVLLSTATPVIAGHRVQGRSLLPALAYVDLIAKVFRDHGHAVEHLTVRDLTALRPLDVTDGPVAAEIRCTRAGDDRWQVTVTDGEPYATADVLLTAAPGFRDRLDGHPLGTPVPLAETYARDGGNGQHYGGAARADGLVRADQDRLTVELDAPAGDFLIHPALLLGGAVAAGSLLDTGGQAFLPLHIGSFRAAGPLTGACTARVRRASVSRRGEVARFSVDFFDPQGRQVAELSELSSKAVAGAPTAAPPPARDADAGPAAAAHAENFLRRLLAERLGTDPETVPPTAGYYELGLASVQVLGLVEAVRDVVGQELEPTLLFEYTTVRDLAAHLAARFPHAFGEASEDAGGVAATAGPGAGTGLGRLRESAVIPPPPAPAALPAPELDRLIARQVLLRLRACGLFDEARTETVDGMARRLGVVGKYRRWLEEAARLFTAAGLTRRHGDTLELADERPPAHDTEWTAVRERFAADPYWDAQLSLVQECVERLPEILSGTVPATDVLFPGGSLAKLTAVYQGNAVADRLNDVVAEVTAAAVRERVAGDPSATVRVAEVGAGTGGTTAVVLPRLDPCADRLEYWYTDLSPAFLDQAERRFGPGRDYLRYGRWDVTQEGAGERLTGGGCDVVVATNVLHATPDIRLVLRNLAAALRPGGVLVVNEVTRKSAVLTLTFGLLDGWWLYDDEDVRLPGAPLLSAPRWQEVLHDSGFGEVWRPVAEPDAFGEVLVARPGTREVPPPEGTRLLVREWEPSPALPGRGPAAVAVIGAGREAARLAEALPGGRLIATAADLDDRFDALVDLGGAEPADWLPVLQRMAGRQALLLGVGRGDARAGLYRMLQSEYGRIRSRYLEADPADPGLTGLVARELADGGHDTEVTYRRGVRHRAVLEALPAATGAPVRFPAGEPLLITGGTRGIGLALARHAVAEWGARTLVLTGREQLPPRAEWDRHGTDTALGRKLRGLRALEDDGVRLKVLALPLGEDAGAVHAALDGIRGEFGPIGGVLHAAGLVDRDNLAFVRKPVEAVRAVLAPKTAGLDALVDALAGDPLRFCVLFSSVASMVPAAAVGQSDYAMANAHLDAVARRAPHGLPVVSVAWPSWRGVGMGSERPGPGYLATGLGELSEAQGLRLLDHILSTGAGPVVLPAIVAPEWTPGALRAPGAGTPASVPAPVAAHAENPAAPAAVGTEPGAGADAAAKAESWLLGLLAEELGFDRARLAADVPISDYGTDSIMMVQILRTVGAELDADLDPSVLVDHPTVRSFVGWLTAHHGQALAAAFGATPPAPVLPAAAPPVTAAVPAARAEAPADTPYDIAVVGMSGRFPGAPDLDAYWRLLSEGRSAIAPVPARRWADGTKYTAGLLDLEGFDPGHFHLSDADAAAMDPQALLLLEETLFAFCDAGYAPDELKGRGIGVYVGGRSRHVPDEATLGRSRNPVVAVGQNYLAANLSHHFDLRGPSTVVDTACSSALVALHHAAQALRSGDVEAAVVAGVTLLPDAGGHRLFDRRGLLNTGTEFHVFDRRARGFTPAEGVGVLLLKPLAAAEAAGDRVHAVLKGIAVNNDGRTAGPATPNPAAQRGVMARALAKAGVAADDVTYIETNAAGSQIPDLIELKAIAAVYRDGSDTPCSLGSVKPNIGHPQCAEGIAGVIKTVLMLRNRAIVPFLSGRQPLEHFDFAATPLRFERALTPWPDAPLLAAVSSFADGGTNAHAVLAGRTNGTTGRRAPLDRPRLARRGLPAAGAERFAVIGMAGHYPGAEDLDAFWANLKDGRDSVTEVPAQRWTPGDGDGSRWGGFLDDVGRFDADFFRISRPEAEITDPQERWFLRTCWEAIEDSGYTPEGLTGAKGPDRRRAVGVFAGVMHKDYTLVAAEASAPVPLSLNQGQIANRVSFVCDFHGPSMTVDTLCSSSLTALHLAVESLRRGECEVAVAGGVNLSLHPGKYRTYGAVGMHSSDGRCRSFGEGGDGYVSAEGVGAVVLKPLAAAEADGDHIYAVVAGSAVNHVGSASGFSVPSPVGQAAVITAALERAGVDARTIGYLEAHGTGTSLGDPVEIRGLSTAFGRHTDDRGFCAIGSVKSNIGHAESAAGVAGLTKAVLQLHHRTLVPSLHADTVNPLLGLDGTPFRLQRATEAWPAPPEGPRRAGLSSFGATGAGAHIVLEEYVPAAEAAAASRTPGEPVVVPLSARTRDALRQSAARLRDALTQGGRTLRDVAYTLQVGRVEWPERVAFVARDVRELLEQLAEFAVHGVRPALGAGEPHDVARRWADGSSVDWDARHGKDRPRRVSLPTYPFAGEWHWVPGGVPAAPAGAPGADRAVSVTAAEAPVTPPSGLLSVPRWEEAPVAPATGPAPRRVLIVTDEPGAGLAGALAEHYRRHGGSEVTERPLDDLRIPPGAAPDRVLLVTGSGPADGGAAAGPELALLRLVKAVQRLDGGRTDLCVVTRDTQSVTGERGAAHGAGLTGLAYFVARDSGRFAVRNIDVAAADLRTPGDRAAVAALVADEPASPAADLVALRGGRRYRQKVGPVTAAEAATPGLPGIRPGGTYVVVGGSGFVGRVVSRHLIDRYDAKVVCVGRRPQSDPAVREAVHGDRVGYVQGDVTDPREARRVIAGAKGLLGEIHGVLFAGATRITGAPGALAGLGEDEFRAHYEIKASGARNVYEAVADEPLDFLCYFSSAQAFSFGGAGTHAAYAAGITAADAFARAVAPTAAFPVGIVNWGAWRASFGEAARDYPTLGFLDDDEGAACFDTAVRLLRAGRHRQVIGMRAPARSAARAEAADRAHPAAPAGRDRRPELRRLLVERLARTLRVPAEDLSPSTAFADLGVDSITGSTFVAAIAEELGVELNAAALYEFSSAERLAEHLDALLGPAAQEPPAPPAPPASSASSASSGTSAPDDLIVKLEARFAAGELSAAEVLDLLDAELATREQR
>emb|ABS90471.1 BGC0001106, ozmJ, PKS type I
MSSANFRDILDGYVRGAVGAEQARGLLDAGRTDPDQGKEERPEPAADAADPIDRSRMLDIAVVGMAGQFPGAADVRAFWRNLTEGRVGYGELPAHYTAPDDPAGYRWGGALTERDHFDAEFFGIRPHEADLMSHNQRLLLQESWHALEDAAIDPTSLAGSRTGLFIGAEPTGYPHESFTGASDALVASRLSYFLDLRGAALVVNTACSSSLAAVHLACQSLSSGESTLALAGGVNAGLDARGLDLLVESGAMSPSGECRTFDADANGTVYSEAVAVLVLKRLSDAVADGDHVHGVIRATGMNQDGASNGITAPNGAAQEELVLDVYRRFGIPAERVGYVEAHGTGTALGDPVEANALVRAFRRLTGERGFAALGSAKAHIGHTGAPAGVVGMIKVLLSMRYGRLVGMPTLRDLNPLIDLTGSAFVADATAGPWRHPAGVPLMAAVNSFGHSGTNAHVVVEQYVPVTGRERAEDGAPQVVPLSARTPERLRAYAKALAEHLADAPAAAAPPAPRPVAPARVCAVVADVLGVDADEIDPDEPLDSYGVRPEQLARIGEALDAGFGGRSGGEAPHEGSTAAELARLVDVSWNTADDARTGGAGPSLGEVARTLQLGRAELASRAALVVRDMDGLVRGLRALAGGTELPDDCWVGEGDGRSDVARLFADDELREAVGKWLERGKLTRAAELWVRGGPVDWAVLHRNGTPTRIALPGYPFAAIRHGIPMTAQASVPAPAPAPASAFAPAPAPEPALDPVTVAAPPVSVEPVEQRPERLAEAVERRIALMATELLGGTEGAGEVDPREQLDRYGIDSVTRTRLNQLLSEAFPAASRTLFFEFAKVEAVSAHLVERFPDACRTFLGRDAAPAEPAAAADTDTAGNTDTDGATDTDGATGTDGDPGTGGDTDLGLDDFPDAVAVIGMSGVFPGAPDPDGLWELLMAGRSAVTEVPGRRWDWREHYDPHPEGADVVGKSHSKWGAFLDGFDAFDPAVFGFTEQEARNTDPQVRLFLQECWKALEDAGIAPSKLPSETRGRIGVFAGGAKHGFTQLGAEGRLEMPRTSFGDMVNRVSFQFDLGGPSKAVDTACSSAHVALHEAVESIRSGRCDLALAGAVNLYLHPSTYVELATVGLLSDRDDCASFGAEAAGIVPGEGVGAVLLKPLRQARRDGDPVHAVIRGSAVNHNGRTIGFTSPSSQRQAEVIREALRDARVDPRTIGYVEATANGSEIGDAVEMTSLTQVFEDRPDARGPYRIGSLKPNIGHGEASAGMAQLFKVILALRHRTLPPTRLPGEYNPAIDIDRLPFELSGAPVAWDQVTVDGALVPRRAGITGLGGGGTNAHVVLEEAPERTPRPRPTGRAPFLFVLSAHTRERLDAYADLWLDFLGQRPVAAMADIAYTLQVGRTDLTHRLAVVASGAEELRGHLTRWRRGRPSDAVFSATAARVDASGLDAALRERDLGRVADLWVRGAAVDWNALHGEDGSRPPRVPGLPTYPFERLSCWVEEPVPAARAESSAPVAGHPLLTSRVELSDGGTVFSGEVSLGTHPWIADHAVSGTVLFPGTGFVEMALHAGRALGCGRLDELTLEAPLTLTEQAPEGAQLQLVVGTPDTTGSRPVEVHSRPLAAEGAWTRHAAGLLAADGTEAGFDLTAWPPAGAQSVPVDDYYQVMADAGYAYGPAFRGLREVWRRGDEVFAEAALDDADDAARYGVHPALLDSALHAMGFGGFVRDGGGLLPFSWTGMRLFAGGAARVRVRLTGAGTDAVSAAVADATGRPLAVLESLVLRPVAGAAPKPARAALPDELLRLEWTPLAPVDAADGAEGGWSVEGPDELGLAAALRDAGAEVTDEGPTALLSLHAGPAPDLAAGIRAATARAHGLVRAWLNDERQTAARLVVVTRRAVSTRVGEDVHDLAHAPVWGLLRAAQAENPERLLLVDVDADGASAAALPAAVASAVAAGESQLALRAGEALVPRLAPLASDGALVPPGGGTAWRLDTSGAGTLENLALLPWPAADAPLGPGQVRIEVRAAGLNFRDVLGALGMYPGELTLGAEGAGVVLDTGDGVTHLAVGDRVMGLFPSGLGPVCVADAHTVVAMPDGWSYEEAAAVPVAFATAYYGLVDMGGLGSGESVLVHAAAGGVGMAAVQLARHLGAEVFATASEGKWDAVRALGVPDDHLASSRDLGFEDRFRTVTGGRGVDVVLDSLAKEFVDASLRLLPRGGRFVEMGKTDIRDAAQVAAEHFAVRYRAFDIVDAGPRRIGEILAEIVGLFERGVLAHLPRRAWDLRRAPEAFRFMSRARHVGKIVLTVPRRPDPEDTVLITGGTGTLGGMLARHLVTERGARRLLLLGRRGPDAPGAAELTAELVAAGAEVTVVACDVADRDALAQVLDAIPAEHPLGTVVHTAGDLDDGVFDALTPERLARVLRPKAEGAWNLHELTRGTGLAEFVMFSGAAGVLGNPGQSNYAAASSFLDALAQHRRANGLPGTSLAWGYWEQATGLTKHLSEGDTGRMARGGLLPLPSAAGLALFDLARGADAPLQVPMRLDLDALRTQADAGEGHPLHRGLLRSAPRTAAATAGRTGRDLDGLAALPSDEQLARLLELVCETVGSVLVTDPSTIGPDTGFVELGLDSLTAVELRNRLNRATGLRLPVTLVFDHPAPGPLAAYLRRRLTAGGEGLTRGEAAPAAEPVAGAATPRPRDPVAAAPSEPAETPAAAAPADTPHPLLAGADLETLGAVLDFGCRDAASLDRLAAEYPALIVHGATSDKELAETGLRQPGDRVALFHRSGPLDPFPGQYDLAYGVDACYRVEDKQALFARLDAAVVDGGRLLVADHVCTLSGDLVDPGAGISVPTARTWAEVFARNRFVVEETRTDDSAAGGPDPDLAEPLRRGWIGRRLFHLRKQTSGTQEDRLRTNRAHLAGTTAQPRAPRS
>emb|ABS90472.1 BGC0001106, ozmK, PKS
MSPHVKQALSELAARVLDATPERVSAAPFEDLGLDLARAVELTEEINSRFGTTLSTGAVTGAADLDGLARHVSEHLEGGAPPEAVAVIGMHCRTAGARDPEEFWQVIASGEDRTTEVDDPVALSLLKEHFPDVAAPRCGRMADSDRFDPAFFRIAPREAAAMDAAQRVLLESCYHALEDAAQDASALRGRAVATIVGSTGLAPQAEYSAHALMGADTSIMAARLAYQLDLSGPAMTVDTACSSSLVAVDIARRLLLDGESDLALAAGVYVANHPGTFVTMEALGTVSPGRACRPFDADADGMLVGEGVGVLVLKRLSDAVRDNDRVLGVIRGSATNQDGRTSGITSPSSAAQSALLRDVYRRSGVDMGRLRYVEAHGTGTSLGDPIEVHGLTEAFAEFTDRRRFCAVGSVKANIGHTMGAAGVLGAIKVLLCLRHGQLPPAANFRTENKHADFDESPVYVSREPADWNREGEEPRVAGVSSFGYSGTNAHVIIEEYLDTRPAALPAPGRRMVLPLSAKSGEQLREKAAALAAHLRAAGPDGFALHDVAYTLQVGREAFAERLAVTATTTEELLGRLDAFADGAAAVPGTYSGRAAERGTVTRPTGRDVDEFAAAWVTGAAVDWPRLHTGTAPRRVALPGHPFAREVFPHAWADGTAPGTAGRGGARGGEAAHPANAVPSVLADLDAAADEHLRSDPAAGNLGAALRSDVMVRELTAVCRRMLLASLRRMDVFTTPGERCTEADLVSRLGVVDEHRALFRGLLGILTEGGFLRAEGTDLVTTDQVAAAPLTWDEDELAALRSEVTDEYAEMDGYFHLLTLCLEEMPDVLTGRKKAHEVLFPGGSFDAVEAVYHSDGDTNGLVARLVARYVRARRERAPGAALSVLEIGAGTGGTTAKVLPALDGGDGRLSYVYTDISRGFTQYGRNQYGKDHPYVTFAPLDIESAPVEQGFEAGSQDLVLACNVLHATRSIDDTLAHARQLLRPGGVLILLETTRAQDFFTLTFGLMGGWWAYEDDCRIPGSPLLSVSLWRQALERGGFRAVRSLSPAPVREDQAYQAVVLAEKEGALDHTGPVVEPPDAPVTPQVPVVVPTAGAAGAAGDAGDDESAGQAAGGPLQELVADAWREVLGVTSVRPEDDFQEVGGDSILATQIISRLRSGFPFELELGELFQARTLADMVELLEAELIERIDELPEETVSTLLA
>emb|ABS90473.1 BGC0001106, ozmL, NRPS
MSREDLATSRKARLSPQKRALLEKLSGAARTSGTTRIPRRPADARPPLSFAQRRLWFLDQMVPGSPAYNVPMSFRVRGPLRREVLERAVEEVVRRHESLRTRLPSENGEPWQEIVDDVRVPVELVDVSDDPARLDALVFEAGRRPFDLATGPLLRVTLYRLAPDLHVVLLNAHHVVVDGWSLGLFWQELFTLYEAFAAGRPSPLPELAVQYADFAVWQREHLSGDRLENQLGYWRRQLGEGTENLELPLDRPRPPVQTFEGGDLRDVYPAALRDALQALCRREGVSLFVVLLGALNVLLHRCTGQSGIPVGSPVTNRTHVDIEPLIGMFVNTLVYRTDLAGDPDFREVLRRVQEVVNGAQQHQEVPFEVLVDALRPERYLSQNPLFQVCFNFLPARELKPGDELVIEAIEGVRIDTAKFDLWISVVDCADELLVEVEYNRDVFDPGTVRRLMDAFRVVLEAAAAGPETPVSRLPVLPEADRRRIVEEWNDTARAFDGAERCLHDLIAGQAARTPDAPAVVFGGEELGYAELDRRANRLAHWLRARGAGPESTVAVCAERSVDLVVALLGVLKSGAAYVPIDPDHPVRRRAFMLADAAPRIVLTQEHLRDALPPTEAEVLALDTRAAELAEQPEGPVAHGAGPDTLAYMIYTSGSTGEPKGVLNTHRGIVNRLLWMQDRYGLDATDRVLQKTPFSFDVSVWEFFWPLLTGATLVVAGPDEHKDPARLAELIDGERVTTAHFVPSMLQVFLGQDGLAGRCADLRRVVCSGEALPFALQERFFAKLPGTELHNLYGPTEAAVDVTSWQCVPGDERGVVPIGRPIANTRVLVLDERLNPVPVGVVGEIHIGGVQVARGYHNRPELTEERFVPDPFGAPGERLYKTGDLARLLPDGAIEYRGRADFQVKVRGIRIEPGEVEATLTRHPGVLDAAVVTRDDPRAAGHKQLVAYVVPDTAPAATAPGEDPMTERVAQWAEVFDQAYAQGTDPREADFNIVTWNSSYTGEPLPAEEMREWVDGTVERILALKPRRVLEIGCGTGLLLSRVAPHCESYHGTDISSAALDFVRTRLLADRPELANVTLSHRAADRTAGIGDEPYDLVILNSVAQYFPDGAHLRTVLGQAVDSLAGNGAVFVGDLRNLALLDTFHTDVELSRATAKLSVGRLRGRIARRTRQEQELLVHPAFFAALREENTAVSGVDVQLRRGRHDNELTRYRYDAVLHVTPSAPGPQTDVVTIDWADCGGLAGVRRRLADERPGALAVLGVPNARLGAVNAKRDRLRERDAEEIVGELVRDTGTDPAHVDPEQWWRLGAETGLTVTVTWMPDATDGSYAVLLSRTGTHRVDLPASPADGPPQLTNDPAFDRAGTDLVRDLRRHLKDSVPDYMVPSAFLPLRALPVGVNGKLDRDALPPVPDHADTDGAAAEPTTPTEHLLAELWAEVLGVDDVGVHTNFFELGGDSIHTIHVVAKARQRGLEFAPQLVFRHGTVAALAAALDERAATDTAAPVRPAAGQDADTALSELSAAPGVVDVYPLSPFQQWALGEWREHPEPGLFLVHRMQLLKVSGFSEDVFVDCFRQLISEHPLLRTTFAWEGLTEPVQVVHEEATPETAFADWRGLAGPEQDTRLETYLSADRERGVDLGTASGLRYLVALLDADTALVVVSLNYFCLDGWSFEIVTDRLQELLDAAATGRAPSPAPERLPFKEFVEGVRALPARPAEEYWRRALAGLTRPTPLSEGVRAKLPAQPAEDGCARQIITLDRDTTLGLRRLSQRAHLPLNALFQGAWALVNAAYTGTDDVVHGVLLAGRSSPVADPEALSTTVGPAFNILPLRTRVDRERDTGAFLKELFGALVEMGGHETTPLDTVLGWSDLPPGTLPCESYIVFQNVGVDTMERSGTAFFVSKMGFPLRLDVFPTNVVTVHLSYHRDQVTDAAATRLLLGLRSVLEATLDGLDRPVGDLAAAALEERETPSGLGIFHEGEFRVADIREQQGGERA
>emb|ABS90474.1 BGC0001106, ozmM, Malonyl CoA-ACP transferase
MGSALYETEPVFRRVMDRLDAAASGELGESVLAALYAPGRGRAEPFDDIAFTHPAIVMVELAAAETLIASGIRPDLLLGASLGEFTASVLAGVLDADACLRILVRQAAAVRDAPRGGMLAVLDDVALHARLPLLRERTEIAARNYPGHFVLAGAHEDLVAAEEELRARKVVCHRVPVPYAFHSRLMDSGEPLFRSAMAGTELRPPRLPVISCATGGQVERVTVDHLWRATRLPIEYAGTLAALERRGPFQYVDLGPSGTLHNFARNGLPASSRSRSLPLLSPLGDDTRSLAAVRAAVPATARPAIPATPLSEDGVMKVYGFPGQGSQAKGMGKDLFEEFPEETALADSVLGHSIRELCVEDPRRELKLTRFTQPALYVVSALAWLRERRENPVPPDFLVGHSLGEYVALFAAGSFDFETGLRLVARRGELMSRADGGRMAAVLKCDLETVEGALAGHGLTGLDIANHNAPGQFVIAGPTEQITAAKPVFEGLGAHYVQLNVSAPFHSRYLRDTAEEFGRYLEGFTLRDPAVPVIANVDARPYRPGEVARQLARQIASPVRWTDTIRYLMGLGDFEFVELGPGRVLGKLVAKIRAEAEPLVPAKAPATGATAVQPVAARPGGGPAALGAATFRERYGLRYACLAGSMYGGVSGAELLVRLAKAGGMGFFGSGGLSPDDVGAGLDAVRAGLGADGAYGANLLHRHTDPHHEAALVDLFLRKGVRTVEASGFLRITPALVKYRLSGGRVLAKVSSTDMATAFLAPAPPAIVRELVDSGQVSESAAARYADVPLADDLCVETGSGWYEAVGSLATLLPAVLRLRDAAAGAGPRVHVGAAGGIGCPEAAAAAFLLGADFLLTGSINQCTPEADTSTAVKDLLQSLDVHDVALAPAAEMFELGVRAQVVKRGVFLPARAGKLHDLWRRHDSLDAVDAPTRRQIEEKFLRAALPTAAASGGDPKRHMADAFRSYLDRGFDLARRGEPGRTVDYLVYCGPAMGAFNSWARGTVLESWQSRHVDAITEELMTGTAALLRERAAAFAAL
>emb|ABS90475.1 BGC0001106, ozmN, PKS
MSSHDATDATDATDVSGNDIAIVGMAGRFPGADSVGEFWELLRSGREGITRFSDEELAAAGVPAALRADPAYVRAHGILPDVDLFDTGFFEFTPAEAEVIDPQHRLFLESCHTALEDAGYDPRRYDGLISVYGGAAINTYLQRHVLPSIDQTATSDHFRVMVGNDKDFLATRVSYKLDLRGPSYSVQTACSTSLVAIHLACQGLINGECDMALAGGVTVKLPQARGYLYEEGAILSPDGRVRTFDAEAGGTVLGNGVGIVVLKLLADALDAGDTIHAVIKGTATNNDGSLKVSYAAPGKEGQAAVVAEAHAVSGTEPESVTYVEAHGTATRLGDPVEVAALTDAFRRGTSDTGFCAIGSLKSNVGHLDAAAGVAGVIKTALMLRHRSLVPTLNHERPNPAIDFAATPFYVNTETRPWAGEGPLRAGVSSFGIGGTNAHAILQEAPEQGPTEPSPRAEQLLVLSARTRTALDTLTDDLADHLEANPGTDLADAAHTLAVGRRAHRHRRAVICADPARAVRALRERAEPDCATAEAGAAAGTGAFTPGPGLSGRALLEAVRTAWLDGAEVDWARFYAGERRRRVPLPTYPFEGRRVWLEPPTDTRGTAAAEAPHPLLGANVSTLAEHRYATELTGDEFFIADHRVEGRAIMPAVGYLEMARAAGALSLPAGPPSLTRVSFERPLSFARGPRTVHVELTPHGDAARFAITGRAPGSGGEPEVFARGELSATAPAPVPHAPAPHVPAPVDPAAVTARCPDVLAADDLYDLLRARGLDYGPAMRSLRELRRGRDEALGVLELSGAARAAGDADAFVLHPSLLDAALHAVVGLLAARADEGITFLPLALGRLDVLAPLPRHCLAHVTLPAHGTGEKQTKADIDLLDTEGRLLARLRELSVRTLRDERGEPGTALFAGGWESADPAARGALPPGPRLLLTHDPAHRAELLEALRDAGDAEPAVVLATPGDAFARVDDDHYTVDPARQEDFTALLDRLAGTGRTPSAVLHTWCAAEDGHDGPRSVFALTKALLARRGGDRTVLLVAHRTDAHGARPAEAALAGFGRGVTLENPRLTHRLVGLDAGTPLLPALVGELARTGDGETETRHSGGTRHVRRHRRVAETGTEAGTAPTLGDGACLITGGAGSLGLTLAAHLAGRTGTPLVLLGRSAPSPEAAERVEALRAAGHDVTFRRADVTDEAAVREALDAVRAEHGAIRGVVHAAGTSADAYLLHKSWEEFTGVVAPKALGAVHLDRLTADDPLDLFVCFSSVAAAFGNAGQSDYAYANAFLDAFAERRRALVAAGSRSGRTLSLGWPLWLAGGMSQDDDAVHALRHRTGLSPMPTDAGLAAFDEALRQGGGALLVGHGDLDRVAAALTPVPAPAPARRAVTAGAADAERAGTDLTEWAGAFLRKLLAERTKLDPDELDLRVPFDRYGIDSLVITRLNTELERHFDDLPKTLFFEYATLQELAEYFAAEYADRLGELAAAEQPDLAPAPTPASDHTAPEVSGPEERSGSAAGATADGTAMDDATAVAVIGLSGRYPMADDVDEFWANLAAGRDCVTEIPADRWDHDRYFDADPSAPGRASTRWGGFLRDVDRFDPLFFGISPREAELMDPQERLFLQNAWHVFEDAGYRRDELSGRPVGVFVGVMYGEYQLYGAADAERGGIRVTGSSFASIANRVSYTLGLNGPSIALDTMCSSSLTAIHLACESLRTGESEAAVAGGVNLSLHPYKYVFLSQGRFVSADGRCRAFGAGGTGYVPGEGVGAVLLKPLAAAERDGDHIYGVIRGHAVNHGGRTNGYTVPSPHAQADAVRRALRGAGLEPADIGYVEAHGTGTSLGDPIEIAGLAKAFGTPKEDGPRWPIGSVKSNIGHLESAAGIAGLTKVLLQFRHRRLVPSLHADEPNPNIDFGRAPFRVQREAADWPEPAGADGAVPRRAGLSSFGAGGSNAHLVVEEYRAGPERPERPVAGQRFACPLVFPLSARDTERLGVYADRLADFAERAHVRAEDLAHTLQHGREVMEERLAVVAEDGAALVGALRAFRAGTPCPGLLTGASAGSGQPEEQGPAFGAAVRWTREGSADWPGTAPGGPEPRRVPAPHYPFARERYWVPAADRSAVPGGPAGISGPARLHPLLDANESTLDEIRFRRTFLADEPLVRDHVIEGRALLAGAVCLEMARAAAGLAGLDDALRVRDVLWGRPVVIEDGGPADVYVGLTRTGENRGPADGELAFTVWTSRGGERTVHVRGTVHAGPAAPAGAVDLDALRASCPEVRDGAAVRAAYDRARFAYGPAFDVIEEVRFGEGGALLTLALPEPDGATALPPALLDGALRACHWADRPSPEESDGLAVPFNLGTLEIRAPRGTLPRRCYAHAVPARRGGEPSGLRRFDVRVLDESGAELVRVEDFGGRHLARDEAPFFYEQVWRDEDVVAGAAPGSDAVLVLGDGDEVARGLAGRTGVRRVVDVRAAAGFARTGPDRYAVDPECPGDFERLLAELARDGVRSLDVVHLWGLTAEPVGYGREGASARAEAALDGAFARGLHSLRSLALALHAVRHPGRVRCAYVLADPERGPRPDQEAVAGFALSLTGVLPRFELFTVACADGLDLPGLLAAELTQGGRPAGAEIRHAATGRQVRVLRRAEETRTAAAVPLKRGGTYLITGGTGGIGLELARHLAATYAARLVLISRSAGRPPAREAADGLAALGAEVLLVAADTADPSGMRAAVARAKERFGHLDGVFHLAGAADQCSLLDAEAARFTGLLSVKAHGVRLLDALTADEPLDLFVVFSSIASVVGDFGACAYAAANRFLDSYAEERDLRVREGRASGRTLSAAWPLWRIGGVDALMGEQERTGYRHRTGMREFTGEEGLRALDLAWRTGLVRLVPAVGDPDTVDAALLPRPAAGARADSGAATAATRTDETAVPASAVPHAAGPVAVTAVTRTNGAAVPASALLDRMRDHVRALLGQVLGLSVERIDDHTALDAYGLDSVLVMETNEHLDRDFPGARGTLLFEYRTVHDLAAHLLAEHPDAARRLFPAETAPVVLPVSVEERPAAPAAPPRAPADDDDIAVIGIGGRYPHARDLTEFWENLRRGHDAVTEVPGDRWDADAHFDGDHTAPGSSYGKWGGFLEDVDAFDSLFFRIPPSQAKLMDPQERLFLEAAWSALENAGYPPSRLPRPRFGGQGRDVGVFAGVMWGDYAQLAAEESVRGNHHTVLTNRSAIANQVSYFGDFRGPSVVVDTACSASLVALHQACESVRRGECRYALAGGVNVSAHPSKYAHLSRMRMLSTDGRCRSFGAGGDGYVPGEGVGAVLLKRLSEAVADGDHIHAVIKATAVNHGGRTSGYTVPSPQAQQALIEETLDRAGIDPRTIGYVEAHGTGTALGDPIEHTALQQAFAGVVRDAGAIALGSVKSNIGHLEGAAGIAGLTKAVLQLSHGQLVPSLHSEETNPIIDFATSPFRVQRELADWARPVIETDGVRVEQPRRASVSSFGAGGTNAHVVLEEYRAPEGSAATASGGHELLVLSARGPERLRAYAAEMAAHLRRERPALADTAHTLRVGREALPERLAFPAADIDDAADKFAAFADGASVPSAITGNADGHTALAEVFTDGAGPEFLRTLAAAGDDTRLARLWVSGAFAEWTALHGRAAGRCRTVPLPGYPFERPRHWLPVTRTELADVPRPPGEKEARPEPPRAADRTLTLDPADPVVRDHVVGGRAVLPGVGHLDLVVRALGEDAARVFRDVRWLTPLVVPDTGAEVTLTTRPEAALTTRPEAVGAARPEDGPALGYRLTASSADASPVHSLGQVVATAPDRPAPLSVDLLKADCPRRVSHEELYEGLRRRGLPYGPHFRRVAQAWTGDRTALARLHRPEECSDAARGPLDPGTLDAALHPLALLLADEGASGRPLLPFAADRVEIHAPLPDEGWSHVRDLGSRRFDVTVTDAGGRVCVRVTGLALREAKPEPSIDYRPRWAVAPPAVADAVAPRAVLTVTGEEGAALADALREAHPDAEHVRLSIGEGGLDERATAELLDRVPHIDLVYFLDVGGPHGPAADRRARRAAQDRGTVALYRLVRGLDRAGLLDGPLALKVLTTDALPLGDDDAVRPEAAGPIGFCEVAAKEFPRLSAACLDVRREELGDGVRALVREPVRAKVRPVSLRGGVRRIRRLEAVAPAAAPTRFRERGVYLVIGGLGVLGRDTARYLARTYRARLVLVGRGAVDERRRADLAAIEELGAEVSYVPCDAGDPVALRQVIDETKDRFGALHGVIHSAMVLVDKPIRRLAEAELRTALDAKADTVWSMFRALRGERPDFVLLYSSAVTFEGNHGQAGYAAGCHVADAWALAGARTAPYPVRTVNWGYWHAAGDTHRESVLSRFAAAGIRPIGAEEGMAAVERVLSGTLPQALVVKADQRILAGLGVDTDTVLRAQPELPASSAPLAPGPGSTEPYTRSGGAAAETETFARRLLVGALRSMGVLRGPGERYTRDGLRARLGVVEAQERLLGLLVDVLLRGGHLRAEGPELVTTDLVVDPEVLRCVERPEEAAAGLTARHPDAGAVTALLLRCVEALPEVLTGRRGHLDVLFPGGSFDLVEAVYAGDPVTDRCNEQVAGAVLRYVTERLRSRPGDRVRVLEVGAGTGGTSARVLRALATAGLGDHVEYLYTDVSEGFVRHGRKRFGAGHPFADFRALDIERVPEEQGFESGGYDLVLGSNVFHATGRIDRTLAHTKRLLGTNGVLVLNEGVELRDQMSLIFGLATGWWLFEDAEYRLPHSPLLSTTAWRDVLAHNGFRGVTEAPRPDGGTHQCVLVAESDGFVPVTAAAPGPPVPAASSAPAAVSTVPAGPDPVRDAERRVKAVFARVLEMEEDLLDARATFENYGVDSLVVLSLTKELEQEYGPLPSTLLFEHITIERLARHLAATGAAGTAAGTAAGPARAAEPEAGIEQLVDSLSDTEVDSLLRQLGSVLQKQEEQR
>emb|ABS90476.1 BGC0001106, ozmO, NRPS
MTTPFSAVLIGEQPLLAECGEHLLTRGHQVAAVVARDPGLRRWAAGHGLRVVEPGRGLAERLRPLRFAYLFSVTNLRMLPDDVLALPERMPVNFHDALLPRHAGLHATSWAVLEGAAEHGVTWHVMEREADTGDVLKQRAVPVGPDDTAYTLNLACYEAAAATFGELVDELASGTETRTPQDLALRTYHGLHDGPPDGGLFSWRRPAADLVALVRATDLGPHRNAFGLALLALDERLFAVRKAEVTDDPSTSPPGTVVAVEGPAVVVATTDLDVRLTELSDLDGAGREPRPGDRFTELDDAARQRWAAAARAARRHEGYWLRLLADRAPLEVPWPAAVEPAEPSGARTLARAEVPEDIPAEDPGSPRAWLLAALLLFLGRMAGEGAGGFDVGLRRAGAVSGPVVSGPAVSGPVVSGPVVSDVPFRAPEAAEGLPLAALAEAVAERLAELGERSAPLRGAHLRMAGPAGRAALAGTALPVTVDLGDGRGTTHRPDGPALTVRLGGPADTPRSVAFVPADPAKEAAAHRLAARFERFLRTAAERPDEEAALLPLLSDEERRQVLDTWNDTATPYPADRCVHQLFAEWSTRQPDAPAVRCGDTVLTYGELDRRSGLLARRLARLGAGPGTLVGVFLDRSADLLTALLAVARTGAAYVPLDPVYPPERIRHMLDDSGAILVLTEPALAAALPEDCPARTVELGPGAEDADDGPLDQDRDGFPDRASAADLAYVIYTSGSTGLPKGVRIGHRALTNFLCAMAREPGFGRDDRLLAVTTACFDIAGLELYLPLVTGGEVRVAPADTVADGFALRELVEAYRPTVMQATPVTWRMLIDAGWRGGPGLTVLCGGEALPADLAADLVRRADRVMNMYGPTETTIWSSVDRVEAGRPVTIGRPLANTRMYVLDERLRPVPPGSPGELYIGGDGVAEGYHRRPELTAARFLDDPFGPGRIYRTGDLVRHLPDGRLAYLRRTDNQVKLHGYRIESGEVETVLRDHPAVAQAAVVVRADEPGGGRLVAYAVAEGTARLPDTAELREHVRARLPAYMVPSAVVALPALPLTPNGKLDRKALPAPHAVAASAGRPGEAVPRDALERRISAIWQSALGPEQVGVDVNFFDAGGDSLRLTHVVARLRAELRPSLSRLDMFRHPTIRTMARHLAGDGDGDGDGAAHRPPVRGRQQGGRDRSLLGARRRRSGAER
>emb|ABS90477.1 BGC0001106, ozmP, OzmP
MEPTIVRCKICSLKEGHPGIVLDDQRVCSLCNLDFAGDLLVNYKYTNEVFAEFQAAPPDPRGEFDCLFMYSGGKDSTYMLDKFVNEYGKRTLAYTFDVPFESTHAAQNIKLAQEKLPATFVVDADDDNIKKMMRDVFNRPRPKKPGQYLDEKLPCVSCRTFFVIRAILHAYREHIPYIALCADPQQILTMESNVREVVRGFYKSFGPELASELFDGEIEEILFAEDDELPKIVFPFIAMRHDYDPDRMVAELKEKGLYASSPMETHCTLFPLLNYYSFKNWDCMFYKLNASSYTRAVSRNKDYDRSTFSIKFPRSLDLPEVEEKLKRVVLEIAAGEGDREQHRAALVELFKQMDTTDDGAAFIAETFLDMRAVAADLGIKVG
>emb|ABS90478.1 BGC0001106, ozmQ, PKS
MNDQRTEQQAAAAEVRDSDIAVIGLACRFPGAATPDTFWKVLSEGRETLTHFSDEELRAAGVAEPLLADDRYVKAGQVLVDADKFDAGLFGITRDEAELIDPQQRQFLECAYEALERAGYDPQRGEQRIGVYAGVGLNTYLLHNLGERYRTASSVDRYRMMITNDKDFVATRTAYKLNLCGPSVSTNTACSTSLVAVHLACLSLLSGDCTMALAGAAHIQADQGEGYLHHEGMIFSPDGHCRAFDAKAQGTVIGNGVGAVVLKRLSDALADGDTVHAVIKGTAVNNDGSDKTGYTAPSVQGQAAVVAEAQEIADVGPETVSYVEAHGTATPLGDPIEVAALNQAFNREGAALAPGSCALGSVKTNVGHLDTAAGMAGLIKTILMLRHRTLVPSLCFEAPNPEIDFAAGPFYVGTETKEWPAGPTPRRAGVSSFGIGGTNAHVIVEEPPAVGPAPDAAAAGPRLLVLSANTPAALDTATADLARALRKDRDLDLSAVAQTLALGRRVLPYRRALVATGVRDAALALALGDAGRVMTAGPADERPVVELVTGGGTPEHAAALYEEAAAFREHFDRCAAELGTPAAELLRGHGPDAAFAVQYATARALAGWGSTAPVVAADRTELPDAALRLLDGIGAQHTAGAGRPGVALLPAASAPVGTAFLLGLIGRLWTAGDTVDWTVFHQGEPVRRVPLPTYPFERVRHWAEPHGGAAPAAGPAALTLRDRFQGVPDAEKSALLTGFIRQEIAAVMGASDPRTVDLDTNLFDMGLDSLILIEVIAKLSDELAHPVRSSAFVEYPTVRSFVADLGEELGIVPGTPEAAPAASGGRVSRRAQRAAARRPGGA
>emb|ABS90479.1 BGC0001106, ozmR, Transcriptional regulator
MMSLHGNLSELPLEQVRTLLAVVDEGTFEAAAAVLHVTPPAVSQRVKALERRTGRVLVMRTKPVRPTESGQVVVRFARQLARLERDARAELGIGDSGRGALLPVAVNADSLATWFLTALTRVPDELRICFELRREDEEHTTSLLREGAVMAAVTSSPDAVSGCTVRRLGRMRYLPVAAPEFVERWLGGRPRVPLGQVVADAPVLLFDRRDCLQDQFAREVTGGRGAGALRHYVPSSRGFAEAIEAGLGWGVVPRAQAEPLLRAGRLTLLDPERMVDVPLFWQQWKLDSPALAALAEAVVSTAAEALDQ
>emb|ABS90480.1 BGC0001106, ozmS, Membrane protein
MRAVIHTVDAMGSTLTAAAAGFGTGLSLIVAIGAQNAFVLRQGVRRQAVLTVVAVCAVSDAVLIAAGVAGVGAAVTAWPPALTLVGLTGGAFLLSYAVLAARRALRPGAMSAAGATAGSRRGALLACLAMTWLNPHVYLDTVLLLGSVAAGHGGLRWAFGLGAMLGSVVWFTALGYGARLLSGFFARPAAWRLLDALIAVMMAAMGLTLVIGAL
>emb|ABS90481.1 BGC0001106, ozmT, Threonyl-tRNA synthetase
MSRRAERCLEPKPRGECPGASSCAHSPLVRKETTMHDHRRLGRELELFDTDPLIGAGLPYWLPDGAAVRHALEEYVRAAERRAGYRHVYSPVLGKRELYEISGHWSHYSEDMFPPMEVGGEQMLLRPSLCPHHALIYRSRPRSHRELPLRMAELGGMYRAELSGVLGGLSRVRSIHLNDAHVFCTLDQAAGEARAALEMIGRAYEALGIRPARFRLSLPGPGGKYVADPEKWRRSTALLTEVLDASGVAYEAVEGEAAFYGPKIDVQIADGQGRESTLSTVQVDFHQPERFGLRYIGADGAGHRPVMIHRSVIGSVERAVAHLVEEHGGAFPAWLAPVQIAVLPVTGAQVPDGEAFLRRCAALGLRAEQADPGRGSLGARIRAARLVPYQVVIGEEEAADGRVALRLRDGRRVGPLPADEALARIDALVSAYGTGLWDR
>emb|ABS90482.1 BGC0001106, ozmU, Transcriptional activator
MEFRLLGAVSVATEVGVLPLGPAKRRSLLAALLLRPNHPVPVDRLAAALWDDEPPPRSRGVIQGHVSRLRVLLNGADAEMFGVELVTQGTAYVLRMPESLLDAHRFEELVTLARGQRAPADAVAMYQEALSLWQGPALTGAYPSQPLQAAAQALEELRLASVESLAGAWSRMGEHARAAAVLRAEAGVHPLRESLSAALMRALQRAGRRTEALDWFHRTRRLLADELGVDPGRELADAYAMALRGADASEEAEQGDGRQAGRGPARATVTVAPPPPAAAPVAVPAQSPATLPAAIDLLPRMPRGFHGRAAELTALSRAAAGEAPVCLVTGPAGVGKTALVTHWAHRNRDQFPGGLLYTDLRGFSDTGEPTLLEVLREFLLGLGVPPRRIPESASAASALFRSLCADRQLLVVLDNARASEQVRDLLPGGARCVTVVTSRYRLRGLIASDAARPVPVDVLEPDDSAALLAAVLGTERVLAEEVAARRLAELCGGLPLALRVAAARLADQPQSSLGAMGDELADESRRLSLLDVEDTGVRAALRLTVRRLPASAAHQFAHLGRHPGRYVDRYMAAALAGTDPAAAEAALDTLAAAHLVVRAAPDRWTLHDLVRLYARGLDAGSDALVRVLDHTVVTVLAAADAAEPGDESCFTLPADFRAPRGTRTFADREQAMAWYAAEREDLTLAATAADAAGLHGRTWRIVLGMWPQIVWRVRDGWTPLLTTALGAARADADPRAEARVLALLGWVLTEEGRVGEALVHLEAAPPLAARADDPRGEATALINLSLAQAALGSPEDAAEGCAQAAALAHGVGDRSTERLALSHLARHHLDAGQWRAAHDTALTALGLDSPADTPVAARVLLLTSLGEAMVAMADEPGGIRRLEAAAREAEACGFDDGAVRALAALLRVSPDAGLQARHDAATARLTART
>emb|ABS90483.1 BGC0001106, ozmV, Cytochrome P450
MTCTGAPVPAGFWETPPPVHVTARVCVTQEDLMLDNTLPLLTRGYAWLPDLSRREGPGAVRTRLMGKPAIALRGPAAVGFFYDEDHVRRRTALPEPVLATLFGKTAVHTLDGAEHRKRKELFIKVLKDTSGVTALAERVADEWERSCKEWSDRARVTLFDEVSVLITRAVCAWAGVPLTEGPEGDARRTAQDLVLMVDGFATAGPRHWRARRARQRQEERLARLVEDIRSAGGKTTGEGGPPTTAVEAVAVHRDADGELLEPRTAAVEILNIIRPTVAVTWYTVFGAHALHRNPSLRQRLATGGEGYARAFAHEVRRFYPFAPFVAGLAPRDVEWHGEHIAEGSLVLLDLYGQNHDPELWEAPYTFDPERFVGREPGRDELVPQGGGEASQGHRCPGEDVTLAVLSTLLPRLARLDYRVPDQDLRIPLNRMPTRPRSGFVIAETH
>emb|ABS90484.1 BGC0001106, ozmW, Putative hydroxylase
MARAALFDVDGTLTDTNHLHVVAWWEAFRQAGHTVAMRDIHHAIGLGSADLVAHCLGEDRDRAGDEEISAAHSALYGTYFNRLAALDGARDLLHALHERGLRIVLATSAGGFELAALRRAIDADDVIAGVASADDVSSGKPAPDPVQHALDIAECAAEDALFVGDSVWDMRAATKAGVRAFALLSGGIPRADLEAAGATAVYADPADLLKHLDSEVLAGRE
>emb|ABS90485.1 BGC0001106, ---, RNA polymerase sigma factor
MLTDLTEYSARRRSANQHSHSDAPDTAVEFARLASLGSGPEREALCAEIVEAWLPMAHRIAGRFRNKGESLEDLQQVAAMGLVKAVNRYEPGRGAFESYAVPTITGELRRHFRDRMWDVRVPRRVQELRNKVRAARRELLDRPGGSGREPTLAEIGEQAELTEAEVRDGMEAMEGYSALSLDAEVSSAEPDGFSLADTLGAPDPAYDHINDREAAKAGLRRLPERERTILYLRYFEDMTQSRIAEELGISQMHVSRLISRSCARVRAEADPGLADAGRPEAA
>emb|ABS90486.1 BGC0001106, ---, Putative DNA polymerase beta chain
MPMEPVEALERIAFLLERGRAPTYRVRAFRTAAAVIAGLADGEAARRAGDGSLERLKGVGPKTAGVVREALAGGVPGYLERLEGEADAPLAEGGSTLRSLLRGDCHLHSDWSDGGSPIEEMGRAARAVGHEWAALTDHSPRLTIARGLSPERLREQLDVVAALNETWAPFRLLTGIECDILDDGSLDQEPELLDRLDVVVVSVHSKLRMDAAAMTRRMVRAVRDPRADVLGHCTGRLVTGRGRPESQFDADEVFAACAEADTAVEINSRPERLDPPRGLLKRAVAAGTLFSVDTDAHAPGQLDWQVIGCARAEECGVPAERVVTTWTADEVVAWTRRSRAGATA
>emb|ABS90487.1 BGC0001106, ---, Putative oxidoreductase
MPDTTSALGAPTERREGPAKVTGAAPYAAEHTPEGCAYAWPVPATVARGEITSVDDTAALAVPGVVGVLTHLNAPRLAEADDAILAVLQDARVPHRGWYVALVVADTLEAAREGAAAVTVTYSEEPHDVTLDAGSPAAYVPEDPDGNPDEHTRGDPDAALAAAPTQVDVTYEVPPLHNHPMEPHAATAHWQDGRLTAYDSSQGATAVRQTLASLFKLPEEQVTVVSEHVGGGFGAKGTPRPHVVLAAMAARETGRPVKLALPRRHLATVVGHRSPTVQRLRLGAEADGTLTSVIHEVTSYTSRIKEFVETGAAVSRVMYPSPHARTGHRVLPLDVPSPSWMRAPGEAPGMYALESAMDELAVALGMDPVELRLRNDTDKEPDSGKPFSSRHLAECLREGARRFGWAERDPRPRSRTEGPLLIGTGVAAATYPVLVSPSRASARAYPDGGYVVRVNATDIGTGARTVLAQVAADALGVPVDRVRTEVGSTDLPAAPLAGGSSGTASWGWAVHEACTRLAERLAGQREQRLPPEGVGASADTEGTSDTNYAESDYARHAFGAHFAEVGVDSVSGEVRVRRLLGVYAAGHILNARTARSQFIGGMTMGLGMALTEHSTMDEPFGDFAESDLASYHVPVHADVPAIEAHWIDEDDPHLNPMGSKGIGEIGIVGTAAAIGNAVHHATGVRVRELPVTPDKILTGS
>emb|ABS90488.1 BGC0001106, ---, Oxidoreductase
MKSFRYLRAHSVDEATAAHAGRPGSRYLGGGTNLVDLMKTGVERPETLIDVSRLPLDAVEELSDGSVRAGAAVRNSDLAAHPLVRDRYPVLAQALLSGASGQLRNAATTGGNLLQRTRCPYFQDLGKPCNKREPGSGCGARDGVHRDHAVLGHSPQCIATHPSDMAVALAALDAQVELHGAKGRRTVPAAEFHRLPGDRPDLDTEIAPGELITGVRLPATTAGLPSAYRKARDRASYAFALASVAVVLDVEDSRVREVRIAFGGLAHRPWRALRAERALLGGPVTEEAFRQAVDEELAAAEPLPDNAFKVPLARNIACDVLRRLSTASAAA
>emb|ABS90489.1 BGC0001106, ---, Oxidoreductase
MGADVFHSEVPLRVNGEARRPTVDHRSTLLDVLREQLGLTGAKKGCDHGQCGACTVLVDGRRVNSCLLLAVALEGCEVTTVEGLAPGEGDDLHPLQRAFVDRDAFQCGYCTPGQICSAVGAIEEAGAGRASHVTDPAANRGAPVELTRDEIRERLSGNICRCGAYPHIVEAVEDVTR
