# Supplementary material for: Assessing in silico the recruitment and functional spectrum of bacterial enzymes from secondary metabolism
Source: BMC Evol Biol. 2017 Jan 26;17:36. doi: 10.1186/s12862-017-0886-2 (PMC5270213; doi:10.1186/s12862-017-0886-2)
Supplement: Additional file 5: — 1005 multiple Fasta files (one per BGC that comprises enzymes) containing the sequences of the data set enzymes SM*. The BGC are named according to MIBiG nomenclature. (ZIP 6333 kb) [file 12862_2017_886_MOESM5_ESM.zip › BGC1108.fa]

>emb|AAS47548.1 BGC0001108, ---, Putative isocitrate dehydrogenase kinase/phosphatase
MAKYWSADDIASSILRGFDNYRDQFRRITDGARARFEQAHWQEAQRASIERINLYEEKVTETVDTLRTNIPAADLLEIERWPTIRSAYITLIDVRLDDELAETWFNSIFCSLFSHDNISDDTMFVHTTRPSLRTHARAPYTRVYRPEGKLRQTLEQIFDDYRFDVPHENRERD
>emb|AAS47549.1 BGC0001108, ---, Putative dioxygenase
MSWIYDCAVSALRWWFDRRISGSATLEADQLFPNARHFVSNWAEIREEASRATRHLHKIPRFHELMRAQKSISANDGRDWRMFVARAYGVTFQPNLKQCPTLASILACSPDVLSASFSILGPGKFVPPHRGPFRGVLRGYLVLTMPKHDDGIPAAVLMIDGCEHRLEEGDFVLWDDTFEHSVWNESNESRIVLLLDIKRRNMPLDLSIVSNIIIYGIRLSILLSRSRRSLAILSRLPDKADDSLDQS
>emb|AAS47557.1 BGC0001108, pedA, Putative methyltransferase
MLKQRLFECISSHVDGIGYVPIDLQKIFDFGAAPSKDAHGSEASNTNSNDEKERLASHINQHYDHTFFSEGLTSLLVDGSDYRNIGYWDETTTTQHEASERLQDALLDFIPEKSGRILDAACGMGASTRHLLEYYPADNIWAINISEKQIEATRRNVPGCHAQVMNAVDLSFEEGFFDNILCIEAAFHFETRQKFLEEARRILRPGGRLVLSDVLFSSSERLEQYPIFPSAINHLNDTEEYRRLLKDTGFSQVEIEDVSDEVWGAHFIYAVKRVHEAFYKGELDIVQLTEMLWSYYQLNSITKHCLFICAQK
>emb|AAS47558.1 BGC0001108, pedB, Putative FMN-dependent oxidoreductase
MITAEKLGSRLFKEDYQVRYAYVAGAMAKAIGSSDLVIAMGKAGYVGFYGAGGMTLEEIETAIQRIQQGLNRGEPYGINVLANLADLEKENHLIDLLLRYGVRHIEAAAFMQITPALVTFRLKGLHLDASGKVQAANTLMAKVSRPEIAQLFLSPVPASIVSLLLTEGRINEQEAELAGRIAVASDVCVEADSGGHTDMAVTSVVLPRIIRLRDTLQQQYRFQSPVRVGSAGGIGTPESAASAFMLGAEFIVTGSINQCTVQAGTSETVKKMLQSIDVQDTAYAPAGDMFELGSKIQVLKKSVFFPVRANRLYDLWRNNGSLEQLAPTVRKELQDKYFKRSFDDIYQETERYYRKASPAHIEKAERDPKLKMALIFRWYFVHTMRLALEGNHEQRTDYQIHTGPALGAFNRWVKDTPLEDWKNRDVTKMADYLMDACAEYLNKRIASLTTNRMSFTHDHAAVST
>emb|AAS47559.1 BGC0001108, pedC, Putative acyltransferase
MKDLQNIQNTHPVVWMFSGQGSQYFQMGRQLYEQDETFHAWMKSLDDNVRDYIGQSLLDIIYDTGHERSLPFDRLIHTHPALFMVQYALAKSLLARGLPAPDFLIGASLGEFIAISLAGDTHVENILFNLIKQARLFDEYCNAGAMLLVIDHIDTFSTTPAFSKDCELAGINFDHCFVVSGPRTGILQTRKSLTKQNIACQLLPVSIAFHSSWMDEVHEIFIQQFPEQICRRLHTPVISCALPVPEQLTRFSSTYWWHVIRQPIAFHLAINTFHQSSPNAVYLDLGPAGNMAAATKYNLPSSIHYRILPTMTPFGRDLENIEIARLRLLELDQR
>emb|AAS47563.1 BGC0001108, pedD, Putative acyltransferase
MGEQLFDRFPNIIEAANDILGYSIKTLCLEDPQRQLRLTQYTQVALYVVNALTYRQHLQQGGGLPDFVAGHSLGEYNALESAGVFSFEDGLRLVQKRGDLMSQAPRGAMAAILGISADSVAGILAEQGLTRIDIANYNAPTQTIISGLEADIRDAQAVFESCQAMYVPLNTSGAFHSRYMQSARDEFAQFLEAFEFRDPQIPVVANVTAKPYVGTEVVRTLADQLTGSVRWLDSMRFLLDQGVTEFRELGPGDVLSKLVESIRSSAMSKPVSEFAAENSQQLVDEWNRTCPIGSRVRVKGYDDILVTKSRAVLLFGHRAAIYMENYQGYFALSEVEPLIEQQPLVEKVW
>emb|AAS47560.1 BGC0001108, pedE, Putative methyltransferase
MQTAIADVEKVATLYDSAEGQVGPILFGGHMHWGYWDEVTGEGNFANAAERLAQIMIAKAPIKAGQKFIDMGCGFGESALKLAKAKGCFVDGITISKEQQLSAITRAEAEQLQERVRFIHGSALNIPCEDQSYDGGWFFESIFHMGHRKALHEAARVLKPGSTLLLTDLPLLPESTEAFKEFVWEHIHSRFVSREDYPELLAEAEFELIEIDDITDNVMPWLEPKLKEAIELHRPQVEAIIPNDTEKAIDDWLYLFEYMSENLGYMIVMAKKL
>emb|AAS47564.1 BGC0001108, pedF, Mixed type I polyketide synthase/nonribosomal peptide synthetase
MSVNIHQQLKEIEDALLNNSGVAVTLDVESSDKLRKREAEDSPEAIAIVGLSGYFPQSASVDEFWRHLDQDATLIEEIPDSRFDWRKVFDPTGERPGSSCSKWGGFIPDIRGFDPAFFNIPGAEAITLDPRQRLLLMSAYQTLNDAGYASQALRQSKTGVFVALQDNEYLQLLADAGIDPGQWYAQTCLLANRISYFFDWRGTSEVVDAQCPGAAVAIHRAVSALRNGEIELALVGAANLLLRPEPFVLLSESGQLSESASVHSFGAQAQGHLRAEGVCSLLLKPLTKALADGDPIYASIKHSAVNFNGQGGASIAAPNVDSHVDLIKSCYQQARVDPRQVRYIEAQGMGNVLADLVEWQAFNRALTDIARQQRVSLPPGNCLISTLKPMMGHMESASALGALFKVIRSLHTRTIHKIAHFTQYHPDMDYQGQPCAIAGETVAWPQMEGLRLAGIHCYGMGGVNAHLLVEESVAGYYDDSELGTVSSLLEHVLIVLSAKTSESLRMMARRLQQFLQKADAVPALRDIAYTLQVGRDAFEHRLALVVDSQQQLIEGLECYLEERQPSQGEGAVYQGQVASESQSLPFTEDDLAAVARCWVAGGAVLWPVPVGPKKPRRVRLPAYPFDKRAYWVDSAVVEAERAPNSKAPASMLSGERSIGDYLRAKLGEVLQVPVERIDPQQHLYDLGVDSIVAMKLLRNLARAFGIPVRGRDLLQYSTVQALSRHLAQYLDRDQVESVGEDEEPRQLMASRRCSLSEGQKGLWVLQQLASRMTAYNIPLCVRIAQVLDITALREAFAWLLEQYPILTSVFVQDNGELFRECHVAAALPFWQEETNTLDQAQVRMRLKCLAKQPFELEKGPLVRLHVLSCGEHDHYLLLCVHHIVFDGGSFLPVFGGLLQTYQLISQGQTLAKSTRTGEQYADFVLWEQRMLASAEGQRHRAYWKRQLSGELPVLSLFTDNPRDAGQRFTGDTYGFQLDVNLSRKIRNFAKQQRLNLSTLFLALFKLLLHRYSGQSELIIGMPEQGRSEERFEGVVGYFVNMLPIRSRGVGSKPLAEFARDLQLSMADAMDHAVYPFPVMVRDLGRAPAEDLAPIFQVAFEYQNVFSAQDLRLFNQSYRESLGVTFLEEFVQEGEYELALEVREGEIDFALNLKFNPTLYRMATIARMAEHLLILAEHAIDAPLSPCRELTMLSERERHLLLHEWNATTEPYPSCCFHQLFEKQARAMPQAIAAIFQEQRLSYAELDERSERLAIYLQQCGVQPNRIVAVCLERSLDMLVALIGIARSGAAWLPLDPNYPDDRLRFMLSDSQAQLLLTEEGLRDKTAAIVSQAVGERLQIVAMDGHWPEIERQARTSELQMRDDPRNLAYVIYTSGSTGIPKGVMIEHRSLVNFLYSMLNRPGLRANDRLLAVTTYCFDIAGLELLVPLLCGACCCICATDKLNDSEALQGEIERLQPTVMQATPSTWTLLFHGGWNNRQGVKILCGGEPLPPALRQRFAESASQTWNLFGPTETTIWSTVSRLDLTKDSVDIGTPIANTRVYILNGDDQLVPIGVPGELCIAGDGLARGYLGNPQLTAQKFIANPFEPGNRLYRTGDLARWREDGVLEHLGRLDQQVKVRGYRIELSDIETWLNRHPSVAQSLVVGHEQAGGMLLVAYYVKDSEWASVSSTELRNYLAEHLPEYMVPAFFRALSNMPLMPNGKVDRKALSARELVAEESESGGRLPCSDIEREVLDIWRSLLAVEGIGVSVGFFEVGGNSILSVMLAQQISEAFGIRFAATDLFKYPTIRDISLLIGETRERSETKTGTMAGDGSGKADSVLQAQARGRQSVTGYPDYYQDSLAIIGISCNMPGARTLRQFWENLRQGKESSTRLSERELRRAGVPEELIRHPDFVPMQYSMEGKELFDPDFFNLSAKNALFMDPQYRVLLQQAWQAIEDAGYVAQDIPETAVFMSASNNFYKTLLHSAGAVETTDEYAAWIAGQGGTIPTMISYQLGFKGPSFAVHSNCSSSLVGLYLASQCLRLKEAKYALVGGATLFPVAGTGHLYTPDMNLSSDGHCKAFDADADGLVGGEGAVVLMVRKALDAIRDGDPIYALIRGVAVNNDGSDKVGFYAPSVNGQAAVIQKALDITGVDPQSVAYVEAHGTGTRLGDPVEIMALNEVYRRYTEKRQFCRIGSVKPNIGHLDTVAGLAGMLKVVLSLKHAEFFPSINYREPNPAIDFTSSPFEVVTQLTPWPAGNEPRRAALSSFGIGGTNTHAILEEYVARTDADRWEDNQGVPLPEQVVVLSAKTQDRLQASVVKLYEYLLRAQATTEQLDLQDLAYTLQVGRQAMDWRVAFLVKDLHDLSEKLERFLQGDSLVQDCFQGRVATSVMDAAATPLPVAQDREQAAIAKAWVTGRLVDWKELPRRGTPHRISLPTYPFAEERYWVEMPELPGRSESEEQTKEWIEGQAERTLLVVHPLWQAHAVVKRERPLIFTEHLVWLCGFDVSLVRALTRCLPEGYRIVSLTPEGRGVAQRYQSLCLQMLERLQKCIGDATKLTLIQLVLPDEGEYSLFSGLHALLKTVSQENPQKVAQLIRVSSGETARSLADKLIENTFAPDDSHLRYAPSRMRLDWQTLRQEETVLDMPWKEGGVYLLTGGAGGLGVLFAEEIARRVRKATLVLVQRSPLSAAARRAERIAALRSDSITVICRQADISCATSCSQLIADIAEQCGTIDGILHTAGVVRDAFILNKSAAEFQEVLAAKVAGTVNLDRATQALGLDFFLLFSSAAAAFGNAGQADYCAANAFLDAYAYERNQRVAAGQCRGHTLSVGWPLWRDGGMRLNEEAQQAMRYTTGLVPMDSRSGIRGLYRSLAARLGHTLVLEGDATAIGSLLANGTARSVSELGVPAANGNDLDETLKDKTIYQLKRLLAQVIGRAVERIESCEPMDRYGLDSIAITQLNRKLEEQFGGLSKTLFYQYQTVEALAEYLVLNKTVSCRAWTGLRDESVLVADAARRGLPLPETAPVVERNVLPVGNAVQEPIAIIGLSGRYPQAETLEEFWENLQAGKDCVSEIPEDRWRLENFFHPDPKEAVAQGKSYSKWGGFIEGFAEFDPLFFNISPREALAMDPQERLFLQCAWHVLEDAGYTRQSLQQGGHKVGVFVGITKTGFDLYGPELWHRGERLFPHTSFSSVANRVSYCLNLKGPSMPIDTMCSSSLTAIHEACQHLRQGDCDMAIVGGVNMYVHPSTYVGLCSAYMLSRDGQCRSFGQGGNGFVPGEGIGAVLLKPLARAQEDDDLIHAVIRSSSVNHGGRTNGYTVPNPNAQAELIGDCLKKAGVDARSIGYIEAHGTGTELGDPIEVNGLAQAFGQEAGEHSRCFLGSVKSNLGHLEAAAGMAGLTKVILQMRHGQIVPSLHAQVLNPNIDFAATPFTVPQQLVEWRRTILQESGRSRELPRRAGLSSFGAGGSNAHLILEEYIAPEPAQRPRFGEPGTAAVILLSAKTPECLRRVVSDLLAFIESELTRTVDPDQTLFDIAYTLQVGREALDERLGLVAVSLQELSRQLAAFLGEEAEQPLLYRGRVQRNKDALQALANDEEFQETVDKWLARRKYSKLLKFWVTGLSVDWTRLYSDVLPRRIRLPVYPFVRQRYWLDAYSLEPMVPTEQPSVVPVDAEVSGSDAGREADLMMLGPVWDAVVEQGTEDFPPAGARIAMVGGSEAQKRAVFEQYPKALELAAGAVGAASIARLGRLDHVVWFAPASQTQGMADERIIDAQRDGVLALFQLVKVLLAEGYGVAEFGMTVITTQALATCDTERIDPTHAAVHGLVGSLAKEYPKWRLRALDIDARAEWPVPGLWRLLPHTRGESRVWRGCEWLRQRLVALNGMPVAKGRAYRRQGVYVVIGGAGGLGMTWSRMMIRDHQAQIVWLGRSAKDATVRAKLDEVADDGLAPDYWQIDARDADALRQTFRQVRERYGQIHGVIVSTLGDYDQSVAQMSEALFREILSSKLDIGVRLSQCLRDEALDFVVFFSSMVAFGRSGGMAAYSAACAFNDTFARQLGNELACAVKVINWGYWNLGGGTRISAALKRLVEQRGVRPIEAREGLCALAVLLDGPLRQLAVTRTCQPAAIETFEAGQWLTVKAGTHSCFANVEAYQPTQPMPQESPDAARLNLWIVRLLFVQLQSLGLFQETGFQNATAIRRQAGIVDKYERWWRESLNILAEHGYLRLAGDEVARIASADEIGESSRERLWQEWRECKTRFLEQPQTHTLAVLVEDCLSQLPEVLRGTRLVTDILFPNGSMEKIEGLYKNNLICDYFNDVVAGVAQAYIQRRLENEPNAEIRLLEVGAGTGGTTSTVLPQLNLWRAFIAEYAYTDLSKSFFNHARLRYGTDYPYITYRLLNIEEPLIQQDIEIGTYDILIATNVLHATRNMRNTLRNAKAALRGNGILILNEISDKTIFASVLFGLIDGWSLAEDEHWRIPGSPGLFAENWQALLLQEGFDKVSFPAQVAHDLGQQIIVAQTNGVIHQHGAGPVLETAVADKPLPTLESAVAAERLVDRSSVPARRQDVAARVRELILDSLAQALSIGREQIEQDIPFSDYGIDSILGVGFVQRLNDELGLSLNTTLLFDYTTVQRLAEHIVAEYGHTLDVPAALPGPELSVSEPAMDIPLPAVQAVPSSLPRREAVVQTDGIAVIGMAGQFPGADSVDALWQNMVAGVNPVTELSELYLPYHAYSPEKQPGKSYCKWGGALQGRDCFDPLFFNISPREAESMNPHQRLILQESWKALEDAGYAPRSLSDSRTGIFVGAEPSAYVHESFVGASDAIVASRLSYFLDLKGPAFVVNTGCSSSGVALHLACESLRNGETEVALAGGVFAVMGQTILVGLAQTDMLSRTGCCCTFDADADGMVMSEGVGMVVLKRLDQALSDGDTIYGVIRASGINQDGASNGITAPSGIAQQQLITDVYRRYAIDPRRITYVEAHGTGTRLGDPVEANALVRAFRSFTESTGYCAVGSIKSHIGHTSSSSGVIGLISILLCLKHHQLPGMRHFKRLNPLIEFERSPFYVNARMMPWRSGSGEPLMAALNSFGHSGTNVHLVVEEFVRSNSEDPRVLDDVSSTAQPELILLSTKDAERLSEVLNNLAHFVRQAQNQPADLERLSLADLAYTLQTGREAMEQRVALLVGDLAGLLEALSALREERPCPVSVWSGRVEPGPSRGAETVNADQPAAELLQRIPQWLAEGALDELAQAWVAGAPIDWCQLRRRRPPRRVHLPSYPFARERYWRSEPAVHSPVVAAGLHPLVQRNTSTLDRHCFESSFDGSEFFFRDHRVQGQPLLPAVAYLEWARAAAQIALGNACPDVALKLSNVVWIGPLLAEQPIVGTITLQAREDRGIDYQISSVSAAGQQPVVHCQGIATTETEKEAAPVLDLDALRSRLTQKEIGVERCYAALEAAGVNHGPAMRGLQAVSRNAEEVLATLRLPAETVGEASAYVLHPAILDAALQASIALTLRDDEVEPSPETSPRPVLLPFALESLRVYAPCCASMWAWIRLVAVEHAGQALQRLDVDICTKEGEVCVALRGFTSRSLPPSGATESRASASAASSTLVSTEGVSRFKGEEFFLRDHSGMLPAAVYLEMVRAFAEGKHERKITGLSHVVWPKVLLVSGEGREVRTCLTNVDRSAFLISACEQSSEGPQEVTYCQGNLLLPEVMEEPGAALAIEAIAYRCPSVLEAKQCDRLLQSTHGPALMSVQQLRYSDREALALLQLPDELQMGWDDYGWHPSLLNGAILASVVWCLARAPRSRAGLPMPFSLDRLRVFQPFERQMQAYVRRHGSARSLGENLEKVDIDLLDSQGRCLASLEGFTLVFAPDANRLVYAIPQWVEQALPARVAASAPLAVQAPVFILAGAGEPLRRALHDSWPDALLHELPESAFEVGDGLRQAVVEVFGWCRRLLPYKGAALQPLLVLLPEAEREVTPQALLGGALSGLLKTVRLEHPRITARIISYPVDDTVTAGWMKVLAAEIASPEGDVEIRYDRQARRHIKVLHEITLSAGEHGDSLFRPDDVVWLTGGLGGIGRQIARYLGVERRVRLALSGRSAIDDKGERFLQELRREGAVVSYLRVDVADADAVGRALLAIEQEHGGLTGIIHSAGIIADDYLNSKTTAQFEQVLKPKVSGVVNLDAATANRSLRYLLVFSSIAGVLGNMGQADYAAANGFLDSFAHYREALVRQGLRSGKSLSLNWPLWREGGMQMGRHGEALMQQATGMLAMESAQGFEALEAGLRSAQAQILVAFGEPVSIRNRLLTFRMDAPEPPAPSVVEMDRAPGEEVGEQETQQLVRSVEAELIRIVAFVQRIPAEKINVRRDISAYGFDSISFTEFANALNKAYKLSLMPTLFFEIASLADLAGHLLTQHRPALLEKHAVDVEKPSECHSGVAAQIPIPTMPKSECIATLPLLPVGSIEPEPQADLEAVAVIGMAGKFPGCEDLEDFWTCLQSCQDLISEVPEQRWDWRRFYGDPHQEPGKTKIKWGGFVADADCFDARFFGISPVEAEVMDPQLRLFLETVWAALEDAGYPAGRLAGSRTGVFAGVATADYKDLLIEARARGLVQTPSEPFPFMIANRISYWFNFNGPSEAIDTACSSSLIAVHKAIESLRLGSCEMALAGGVNVLGSPRITIASSQAGMLSEDGRCMTFDERANGYVRSEGVAILLLKPLRKAIADNDRIHGLIRGSGENHGGRSASPTAPNGNAQKRLLVDIYSRADIDPRTISYIEAHGTGTVLGDPVEVNGLKAAFQELYQSRGLDVPEQPHCGLNSVKANVGHLEAAAGAVGIVKVLLMLKHRKIPGNPHLRRPNPYLQLEGTPFYLVRETLDWPQPTDVRGNPLARRAGVSSFGVGGSNAHVILEEYQEPERQGWGSEPAYPALIVLSAKDEERLVCVAQRLLRFIRDYGSELYLHDIAYTLQVGREAMPRRLALAVTSLAQLADRLQTWLEQPTQTEGVQQGLVTQEAEEQFDTVLGDEDRAAAVERWVEKGQYEKLLDAWTRGWAIDWNVLYCTDTRPRRIGLPTYPFARRRYWVASVPQAEDRGNSTLSEPEPEQRSAKSDLLTFEEYWAEVPLAAPATDRVKTLLCLCSDPEHQRRIAEQXDSRDPGVQLIFIEQGDAPAEPDEARQRIDPLQPSSYSRALTTIAKALGRVDALLYLWPCEDRRWISNVLPVLHLLQALYETGLRPRKLLLSGEYADALERCHLDSWVAFERSLGVVMPETQVAVVFRERAADTGESSPTWDWLEVLVAELFAEKLRSACYRQGVRHVPLIRPLAWQPGSASPFKQGGVYLITGGGGGLGMIVAEHLATVYAARLVLSGRSSSLAAEKYELLQARGAQVLYVGADVTDVHAMQEVVDQARRHFSPLNGVLHIAGLNGTAEVLKAEADAFQRVLDAKITGSQVLDQVLRRESLDFICYFCSSSAIIGDFGSCDYALGNRFQSAYALYRAQMVESSALSGKTLAINWPLWQDGGLGVGDAEQTRFYLQSSGQRSLCSQEALALLEQLLTQDRAQCLVWAGQPDRLLRWVNQEPLEAATVTVPEPVRAAKAVAERAELGGGLDLQQCLLRDLKTKICELLGTQYNELENHANLVDFGFDSISLAEFSRVLSRFYSLDISPSVFFSHSTLNRLTAYFLAEHRQTLEGFYQQPQPAGPEHAPVPTEVAQVSVPVPVTALLPTGTSIGSASQGQDEPIAIIGLSGRFPQARTIEELWRILEQGRDAIQEVPIDRFDWRSYYSPSQEMSKSNSKWGGCIPGIAEFDPLFFEISPLEAERMDPRQRHLMQEAWLALEDAGYGPEQLECNKISMFVGVEEGCDYQRRLTQQTSLTSMHNGILASRLAYFLNLKGPVMAINTACSSALVAVHQACQSLRHGECDTAIAAGVNLLVAPEAYVGMTQAGMLSPDGKCYVFDKRANGLVPGEAVAVVVLKRLSKALADGDPIKALIRGSGINYDGKTNGITAPSGASQTELLEGIYRQCALQPQDISYIVTHGTGTQLGDPIEINALYDVFKGKTDKQGFCALTSIKSNLGHTFAASGLVSLISLVLAIRHRTIPSSLHCEQKNDYIRWQESPFYVNTRKKHWECALGQPRIGAVSAFGMSGTNAHVVVQEHQPAEPSRWSTAAPYYLWVVSAKTETTLQEQIRQWEDYLSRHPDLDFEAVSYTLLKGRHHFKYRCAIVAKDLSQVLQALRQALDRQTQANLCMGCVDRDFSGQKAIRDFIASLAAQGEALRDKPDDYRDNLIALADFYCQGYEVADVHLFAGRPQRLSLPGYPFAREHYWIDEPSAAHRAELSERSFDTQLNPLLQRNLSTLSEQRYASAFKGDERFMLRIAHGQELLIPTLFYLEMARLAAQQSLDMPVRALKNMVWACPLYYQQGSDYELFLSLHEKDSDLLYTVEMQGEPVVCGHFGEIDSTEAALQLPVVPDIARLRASLPVVPDVALGAPEMGVARISDVQADATTLLATLNVPADGEDRSMWFHPLLINAGWWLLQQFVGDRAEGGPLLPFSLKQITAPAAPPDQSLLLLRRHVRDVEQGLTCDMIFYNSKGETCLYLQELNVTTLDRLFDL
>emb|AAS47561.1 BGC0001108, pedG, Putative FAD-dependent monooxygenase
MNQKFRLCIIGGGPLGIGLGRELSEGAIDYDLYEAESDLGGVWNREGKCGRVYPSLHLISPKFNTQVPDYPMPDHYPVYPNHKMMLAYMRSYARDFGVYEHAIFNTSVTRLEPDGEGWEVELSSGERKRYEVVAVCNGAQRVARFPDPPHPGTFQGKVLHSMDYKSPDLVRDKRVLVVGAGNSGCDIAVDASHHAEQVYHSTRRGYHYFPKFIDGKPTPQWMLQLGNKFETKEQTLAYMQQVFKVAGFDGMDYGLKKPDHPLDGAHPIMNSQILYHIGHGDILPKDNIEYFEGNTVFFIDGTKADVDLIIYATGYDRDFPFIDHALLEWKDGLPDLFIHIVPRNLDNIFFFGFVNAAAGLGDGLRLQGQFVRSYVRALQQKSKGYFKFIQTKQNDNPDLGQDYFLDSHRHRWEVDFWKFIKCARRYREMLDEI
>emb|AAS47562.1 BGC0001108, pedH, Mixed type I polyketide synthase-peptide synthetase
MTFNTSNDQDAAAREFLEHELAKAVLDQFTETQSSPSVAQIIDVATNSVKNISPAADETLVKFKEEIAQIASTVLKIPAERLDVRENMSRYGVDSIVVTEIMRCISDHLDLPIAPTVFFEAGNFEELATILYQRYHKRIDERYQTQARAQERESAKVAPLHERGRAVQKNGELGVMEALGSDALAWIQRFRSVTSSEVARPQAQVRRVTKAARADGEILYEPIAIIAMDGVFPQSADLLEFERHLRQGDDCISEIPADRWDWREVYGDPKEGEFTRVKYGGFAPDIDKFDPLFFGMSPREAQLMDPQHRQFIQCVWRLIESAGYAPKALSGSKVGLFIGINLQDYAHLVDRADAMDALHLTSLGHMFCPNRLSFLLNLHGPSQVIDTACSSSSVALHRAVLSIQYEGCEMAIAGGANLLISPDMHIMYSKVGMICEDGRCKTFSKEANGYVRSDGIGAVLLKSLHRAEEDGDIILAVIRGSAENHGGMSTSLTAPNPKAQASLIVEAHRKAKVDPRSIGYIECHGTGTSLGDPIEINGLKLAFEQLYREAGHELPMRPSCGLGSVKSNIGHAETSAGIAGVIKTVLSLRNKRLYQSLHSADINPMIDLEQSPFFILQQGRDWQRPLIEGQEQPRRAGISSFGAGGSNAHIVIEEYLVPPLPEPVLQGPLIILLSAKNAARLDDMTRQLLHWLESTERVPSIVDIAYTLQVGREALSQRLALIVTDLVDLKTRLRSLLEGGEEPSGVYRGDTKANKAALQEIDDDDRSLEKLIAYFSQDDVHKLAKLWTQGVEVDWPSLYARMPFAGRSPRRVALPTYPFARQRHWIDKIAGSPQNRREAAATSPIVASRPAGYPLLQRTVADPAKRCYGCVLTGEEFFLTDHQVKGNKVLPGVAYLEMARAAVERISAHDARDKAPLYLKNVVWARPLMVNGATSLYISLAPEQDGRVAYRIYSEGEGESTEILHSQGSAILRGSESGSEVATARLDLDELRERITGGAPNAQRLESARCYEAFRAMGIDYGPAHRCLESVYFSAKEALPAPEVLAKLVLPAWAQEGAAAFVLHPGLIDSGLQACIGLIVGAGHELPTEAESEISGMTATLPFALDSLTLLAPPSDILWVWVRYADGSSTSDKVQKLDIDFCDVHGRVCIRLRGFSSRALEAEQAPDSATTVLCEPLWNERSVDSSAQVLWARHEVLLCDVQDDFDAVFEQNLGVTLGVPCSRLALDGPLENRYQKAALGVFEWIRQAIGDKIGGSLLLQIVIPATDRGCLLAGLSGLLKTANRENNRFRGQLIELELRETAEGVAAKLQADSRAAQDTHIRHRDSLREVRHWQVVPAGAVSTVLPWKDNGVYLITGGNGGLAWLFAEHIAQHAPHASLVMCGRSALTSERHQALEHLRGMGPRLDYRRVDVTQAAQVEALIRDLTTVYERIDGVLHCAGLLRDNFIQKKTPQEFAEVLAPKVAGTLHLDHATQALDLDFFILFSSAAGVWGSAGQTDYAAANGFLDAFASYRQALTAAGRRHGRTLSIDWPLWAEGGMRMEANAQIMMQRATGLTALPSAAGIEAFCRIMGSGATQMMVMHGAAVRIQRMLDESAEPLRAALPVRSATATEEPAARGRFDTQALKAGIEQLLLQRIAELMKFELEDLDVETQLTDYGFNSITLTDFSNRLNQQYSLEMTPTVFFEYPTVSEFAGWLSTEYPDVFAQALGLSIETPAEFRPEVRTDDGAREPSSVLSSVQAERMLGGIAMMASQAVSVDDAAVAIIGMSGRFPMAEDIQAFWSNLLEGKDCISEIPEDRWDWRAIYGDPTKEANKSDVKWGGFIDGVAHFDARFFGISPREAELMDPQQRLLMQYVWKAVEDAGYAPASLSGSRTAIFVGTASSGYGELMAQEGLAIESYSSTGVVGSVGPNRMSYFLNLHGPSEPVETACSSSLVAIHRALSAMAIGDCDQAIVGGVNLLISPQTHISFNKAGMLCSDGRCKTFSSKANGYVRGEGVGMLMLKKLKAAEQAGNHIYAVIRGSAENHGGRGSSLTAPNPKAQTQLIKAAYERAGIDPRSVSYIEAHGTGTELGDPIEINALKAAFKDLYQATGSVEVTAPHCALGAVKTNIGHLELAAGVAGVIKVLLQLKHKTLVKSLHCDEVNPYIQLQGSPFYLLSETQPWSTLRDAQGRELPRRAGISSFGFGGVNAHLVLEEYPQAEYIAESSMESLQASSTCVVPLSAKTPERLKVYASSLLDFITAPVAVSGPEGEGAHQLLTRWMQAMVAEILEIAVEEIELTQPLQEYGFDTVHGVILLARFRDAWGVDVGSAVLLGHQTSITSFVTTVLREQPSLRERLSGEPAAVAASPEPGHRVRRDIRLADLAYTLQVGRDAMAERLAMTADSMEELEHKLRAFVEGRSGEVKDLYQGSVKQNKRILSAFAGDEEMQEALDKWIQRGKLAKLLEIWVAGLNIDWQQLYGSDRSGTPPHRISAPGYPFAEQRHWIQTPSMSPAPVPVSAPVAAPEVLHPLVHESLCGPGLTRFKSRFEGTEFFLDDHRVKGRKVMPGVAYLEMAHAAAHLAQAIAPSSRVCLQDVAWISPLLVDQPQEVLIDIEPGQGERRSFSVYCMAGDGRRLHSQGGLLYVPQDSAQSRPCLELQALLAQSGMRLINADHCYERLAAGGLEYGPGHRGIHQLYAGNDQVLAHLVLPESLQATAGHYVLHPCLVDSALQASIGLVLTASETASGGREAPLMLPFAVQSVDVFASCESVTWAWLRHQAGIPVSGRVQKLDIDLCDERGKVCIQIKGFSSRVLAPEGGRSEAVTAHERREPLGVFAARATTPSPAPAPALSAVAEVDDDELSKRAIDYFKALLSSTLKFPVEEIAPDETMDAYGIDSIMVAELTSTLESHFGPLSKTLFFEYQTLGELVDYFLDAHRARLLQLCVTGGAGTSLAADAVLDSPPSTKPAVLVEHLPQPVPMAAASNTALDIAVIGISGRYPMANDLDEFWLNLREGKDCVSEVPSQRWNWRDHYSEEHSRAGGHFCKWGGFIDDIDKFDPLFFNISPSAAEYMDPQERLFLEHAWMAMEDAGYRREDLRKLARGSAAEDLPGQVGVYAGVMYSEYQLLGIEAARQGKGATVANFHASVANRVSYVLDLHGPSMTVDTMCSSSLTALHLACQDLKTGRTDMALAGGVNLSVHPNKYSVLSLNEFISSQGRCTSFGEGGDGYVPSEGVGVVLLKRLVDAERDRDHIHAVIKSSVLNHGGKTHGFSVPNPKAQQHLISRALREAEVDPRAITYVEAHGTGTPLGDPIEVTALSKAFAQYSLGGQPYWIGSVKSNIGHTESTAGIAGLSKVILQMREGQLAPSLHSQTLNPNIDFASSPFQVNRQLREWPRPVLDGRLQPRVASLSSFGAGGSNAHLVISEYIEPVERRAPDTTDSRPCLIVLSAKSEERLKAYAGKLCAFLESAGTRLELSLRNVAYTLQVGREAMQHRLAFSARSIEDARRILEAFAQGREVARLYRGYVKTARDSRSGRRDESVAEPIRGKDHDAVLALWVKGVDVNWQELYAAESDLPYRISLPTYPFARERYWLTLPEPPPPGGERRLPNAPIALAVLSDALLGSPAWKARAAEPAAVLGDYVERRLYVVGSSMEVPGIACVALDSDGQTVDQRITDYATQLFGDIKTLFQRKPKPKGEVLFQILLAQDTPMAGALAALLKTAAMENPQFFGQVLELGADILPDPSKLGALLDENAQDRRHPHIRYSRSGRQVPSWSVLSMASEGEAVWKQGGVYLVSGGVGGLGLIFAREIIRRVSDVTLILTGRSPLEGARAAAVQALRASGTNVEYRRVDVGDRHAVTDLIGEIERFCRDRGYGELNGVIHAAGVLRDNFILRKTHAQFSEVMAAKVAGVVNLDLATRSANLDFFVMFSSLAGVVGNPGQCDYSTANAFLDHYTVYRNQLVAKGGTSAPKGHTLSIDWPLWQEGGMDLAPEHKEELWRSAGIKPMRSEIGIAAFYACLQAGVEQALVLEGDLPRLRQLFFDDHSQPVVDEAAQGAETCTSEHSPDSLVRAVEGLLVRHLSELLKLPEHRIETDVPVEHYGIDSVGMMRLTVELEETFGSLSKTLFFEYQDVQSLAAYLAQTFPDQARALCGEPSAQAAPMEVPISSAPEPGSLPAGLVEAVVTAGEAAEWQMGERDIAIIGMSGRFPFAPDLEAFWENLSQGCDCITEIPPTRWKHQEYFDPEKGKPGKTYCKWGGFLESIDQFDPLFFKIPPAQAEVLDPQERLFLETVWNLLESSGYLGETLQRIAQSRVGVFVGSMSQQYHAFQADLTRESLVTMSSHSSIANRVSYFFDFQGPSVAVDTMCSSALVAVHMACESLLRDDCKAAVAGGVNLSIHPKKYIGLSASQILGSHPDSSSFGQGDGYLPSEGVGAVLLKPLREAVADNDTILGVIKSTTINHSGQSNGYFVPNGAAQTELMVSNFTKAGIDPRTLSYVESAANGSSLGDAIEINALTAGFGRYTADKQFCALGSVKSNIGHGEAASGIAQLIKVLLQLKHRQLVPTIKAQPLNSNIDFTHTPFCLQRRLEPWRRPSLALGDGPMREYPLRATVSSFGAGGSNAHLILEEFPLDRQESDNLEHERLPDSEEHLLVFSARTEAQLQAVVQQMLAELEKERSLSLADIAFTLQTGRKAMDFRLAVVVEGVEARLRAVESLRAYLRNETPGPTVFVDNVLEDHSRVREQLVGSAGQAILQRALMEPDLRALAGYWVKGIKLPWHQLHAGWKRKRVVLPTYPFERKSYWLGGNAGRVVLKASEHSERDAVEPEVERNGSASIERVIAQRLGSMLGMDEGEIEMGRSFQDYGVDSIASSELCRALEQTFKVQISSLELFSLSSLAELAELIAGRLPEQPLKKLKKLETPETVSVSSVSMPVSEGQKGLWLLHQRSPNMSAYNVPLVFCFKGELDVSLFRKACELMLERHPILGSVFRLTREDIQRIELREAHMGFEHVSVELHQRSEILERLRDYSKQPFDLEQGPLYRVYLLTSRTDNDAYVLICVHHIVFDGSSAMLLLKDLLATYRNLLHGGQPANIRPAAGYQSFVHWQRQLLNSEKGQTQLDYWKTQLSGEQPVLSLPYDFPRPAMPGFHGASEELTLSQALSSRLQALTKTLQVNPSVVFLGAFKLLLNRYSGYDDIRVGMPTSGRSLPAFQDQIGYFVNMLVIRSRVIGQQSVADFLKVLQLTVATALDNADCPFPVVLEALRGDGEPQSSSWFQVVFSYQNFIRDGDSAWLQADTQGTTAVELVSGINQEGGNDIALDVYHGGEQFLLKMAYDKDLFEAATIRRIMTHYVNLLESIATHPRGCIADQTLLSADERQKILGDWSNTGASLSMERQNIVQLFQRQVRSTPHKTALVFEQQSLTFAELDDQSSRLSLCLANYKVAPGDLVGACLGRGVRMVVALLAILKADAVYVPIAPDSPVQRICRLLVDSGISLLLSELELCNSFLSDLGTIECVCLAIDAPGWEPEEGELPVPPVIEGRQPAYVIYTSGSTGQPKGVIISHDSISHHCQVIRDYYRITAQDVILQFAPMNVDAALEQLLPGLISGATVVIRSEPLWSPDILCRKVVELGISVLDLPPSYLYELLLEIRDVAGWSRPPSLRLVISGGEALSPETLSLWCGCALSECRLVNAYGPTETTITSTVYEIESRARTFTRLPESVPIGRPLPGESAYILDTQRRPLPVGVPGELYIGGAGVAIGYLNRPELTASTFVENPFMAGTRLYKTGDAARWLADGNIALLGRLDQQVKIRGFRVECGEIEAALQALDVVKHVAVLAQPTQGSHRLVAFLELVQPALPEWKQHLKQALIKKLPEHMIPSVFVSLPRIPLSVSGKVDRNALKHLELANTESEVFVAPRTSMEIRLAEIWRRVLDIDRVGVHDSFFDLGGHSLLALRLMSAIKQGLGYELPISSLFQAPTLTAQAELLGQDAAVWSPLVCLQASGELSPWFCIHAAAGNVLCYRELAECLGIERPFYALQAPDAVGGGHPGSIVGLAALYVRAIRIFQPWGPYFLAGWSMGGVVAYEMAQQLLQAGEQVEVLALLESYTPEAIRSLERKALGLSAESDDRMDKLLRTFAVELGIGETPWELSAVDLAQGLEWILKRLEGSNLSTASFDLEQLHKLFRLYEANLNALDRYRLQPYSGRVVLIYADQTQQIDADEAQHLGGWQPWLRSGHCRSATIVGDHYSILQRPQVVQLAKVLTALVKDDGLATKYREVMVYS
>emb|AAS47550.1 BGC0001108, ---, Putative acyl carrier protein
MLLRKKTPTAPQRPVTQESLKAWLVESLAQRLSLDAAEIDTSRNFEDYGLDSRTGIQLSGQLEKVLEHRLSPALLYHHTTIDAVVEHLAKQFKLIGTAAKVS
>emb|AAS47551.1 BGC0001108, ---, Putative DNA helicase
MSDTPQTTTWFIPLSQRSIDALLQIPAALSSEAFAAYSIAELAAIRVILDAPKLDLDRHGASTVERMLAKLIEVGHGLERETGGSFAGVVAHRFTPASFQHGLRLLGQAGTCLLDSEDLEQHDYLTSEGTCDFEFRQRHQQQISLFSDVWETSTSHRYPVTSDQARIIRILECEPDESLHLQALTGTGKTHLIELLLDQLTLKRPLLLTMTPAQLGALSARLGGALRHGITFGKLAKQLLENDRTQHQRRAGHRDRPSFQVSDLNAARMLRLCSIGNLIPARVAQLCRRAVSSFCYSNAAELNATHLPSLNPPLTEVDRAILVHYAELYWQQTIEPSDLSISLLLRSYHRIKHLSLLPELKLSNYYTHIIVDESHDLSAPMLQFLDRCHQPTYTLGDICQSLDGITNQRANFIRQRNISQSVRAGRQIEAVINPLIQAHPHAPVEPLQGSQARATRIHYYDHPSIPDSPCTILVKSEWSLFEWFQRLGNAQARFSLLTGTTEANLRSFVLSCVELFRFGTAPIHSMLFRYSTWDALANAYAGHRTFRNIEAMLQRGYSSSDFERSLMLLDRSGKSSIRLGRIDDARNMELDSVMLAPDLLTPVKSGNIDSAARTFTGLYTGSSRAKFELIVPGYLHDWLSDQVEATRS
>emb|AAS47552.1 BGC0001108, ---, Putative uncharacterized protein
MPRSGVDKGQHSTFDDANLRRQRWKVWGSLILSGLLLGLMLGRLFGPNSMPEEPPHLLTVSADGRGLALRFNRQAHVTAEQLNGALILHIAAQAAAQQGEWHWRKRPVRWRIQEQENGVLLSLVSTQPLLGHWQWSKVEPGWQLLVELQ
>emb|AAS47553.1 BGC0001108, ---, Putative tRNA (cytidine(34)-2'-O)-methyltransferase, EC:2.1.1.207
MFQIILFQPEIPPNTGNIIRLCANAGCGLHLIEPLGFELDNKRLRRAGLDYHEYTNVRRYPDLRSCLESLAQPRLFAFTTKGSRAFHEVDYQRGDAFLFGPESRGLPGRVRNALLPEQRLRLPMRGGCRSLNLSNTVAIAVYEAWRQLGFSMNYEISS
>emb|AAS47554.1 BGC0001108, ---, Putative uncharacterized protein
MSIEQIVDFDQATSAAEHYSPASGKILKGNPQQSVRNHYGSPCGQFNTGIWEGAIGQWTVDYTEHEYCEILQGVSVLRDQEGNAKTLRAGDRFVIPAGFKGTWEVLEPCRKVYVTFEAKV
>emb|AAS47555.1 BGC0001108, ---, Putative aldehyde dehydrogenase
MTTPTRADWEIRAKDLNIEGRAFVNGEYRNAASGETFDCLSPVDGRFLAKVASCDQADAEQAVKAARAAFDSGVWSRLAPAKRKRTMIRFADLLLKNAEELALLETLDMGKPISDSLHIDVSSAANSIYWNAEAIDKIYDEVAATPHEELGLVTREPVGVVTAIVPWNFPLLMACWKLGPALATGNSVILKPSEKSPLTAIRIACLATDAGIPTGVFNVLPGYGHTVGKALALHMDVDTLVFTGSTRIAKQLMIYAGESNMKRIWLEAGGKSPNIVFADAPDLKAAAEAAASAIAFNQGEVCTAGSRLLVERSIKDRFLPLVVEALKGWKPSNPLDPDTNVGALVDTQQLHTVLSYIEAGHKDGARLMVGGKRILEETGGVYVEPTLFDGVDNAMKIAREEIFGPVLSVITFENAEEAVRIANNTQYGLAAAVWTSDLSKAHLTAKALRAGSVWINQYDGGDMTAPFGGFKQSGNGRDKSLHAFDKYTELKATWIKL
