# Supplementary material for: Assessing in silico the recruitment and functional spectrum of bacterial enzymes from secondary metabolism
Source: BMC Evol Biol. 2017 Jan 26;17:36. doi: 10.1186/s12862-017-0886-2 (PMC5270213; doi:10.1186/s12862-017-0886-2)
Supplement: Additional file 5: — 1005 multiple Fasta files (one per BGC that comprises enzymes) containing the sequences of the data set enzymes SM*. The BGC are named according to MIBiG nomenclature. (ZIP 6333 kb) [file 12862_2017_886_MOESM5_ESM.zip › BGC110.fa]

>emb|CAO85889.1 BGC0000110, norD, Regulator protein NorD
MDHPPPLIRGTVVKTQPPAPGRPLDHPSRDQIRLEDVLHALADPLRLKIVHKLAVDCGGHACSDFDLPVSKSTTTHHFRVLRESGVIAQEYHGTSKVSELRREDLDALFPGLLDSVLAACGRRFAAADG
>emb|CAO85890.1 BGC0000110, norE, Aryl-coA ligase
MPRSSAQPRAAQVVTPSACASRIVSPDLVQPCSGLVQALSGFVRAPSGPVRLGAGRPSARAVASSLAALGGFLEATWRRPDEASGCRAGMPRWARDHGGAGRTLPHFPGTPVGGHSMLVPLTMADFLDRAEATAFGRTAVVDEPGQLPTTTYGELLHRIRAWQAGLDALGIGEGERVAVVGPNSARLLELLYAVPASGRICVPVNHRLAPEEIGYILRQCDASVVFTDPEAEARLGSLGGPKRFVLGEQTETQVMGFGTEPRPWSRPDENAVATLNYTSGTSARPKGVALTHRSIWLNAMTFGVHARIWEGDVYLHTLPAFHCNGWGAPFLLAGLGAKQVVLRRIDGPEILRRVREHGVTLAFGAPAVWDVVLRAARDWPGRIPGHGTMRVVCAGAPVRAELVARVEEELGWEFLQVYGLTETTLLTFNRRLPGAPRTDLTRAGAPALGVRLRTGPRGEVLARSNMVLDGYWRDERANAAAVQGGWFRTGDVGAFDERGSLALSDRVKDVIVTGGESVSSLEVEDCLLGHPAIAEAAVIGVPDERWGETVKALVVRAAGAEAAEAEIIAHCKANLARYKAPTSVEFRDSLPRTSNGKVRKAVLREPYWAGQERRIN
>emb|CAO85891.1 BGC0000110, norF, N-oxygenase
MREAQADGVTTWAARGWADERGIDSATLSRLVRAWPRRAAVTSRSEILRDHAEFDPSIPDYPLGIVPFAEHPLFLAAAPEQRQRVLTGMWIGYNERVIATEQLIAEPAFGLVMRGVFPGSDDPLIRQGVQQALVDESFHTYMHMLAIDRARELRQVRSRPAQPELITYRRLRQTLAAMPERWERDVAVLVWGAMAETCINALLALLARDTGIQPMHSLITTLHLRDETAHGSVVVEVVRELYARMNAAQRRTVIRCLPPALEAFAEQDLSILRLELAAAGVAGAEEITGDLRTSSTGRRLVRDFSGAQRLVQQLGLAHEIDFDFPERPEWSPADGALR
>emb|CAO85892.1 BGC0000110, norJ, NorJ protein
MIVARFRPDVLTDEQSRLVAGWRHRGHRSFRCRVGHRTLITFPDLAAASPEGQRFLTVLRATRAVETVVDSAGSPPLGSLAAAGEPTAVPVSDDWSVGGGRFTWIAGPCAVESEDQLALAAKEVRARGAQLLRGGAFKPRTSPYSFQGLGRDGLRMLGEVSAATGLPVVTEVVDPAQAETVAEVAQVLQIGARNAQNFALLREAALTGRAVLLKRGFGCTVQEWLHSAEYLLAAGNSRVLLCERGVRTFENSTRFTLDISAVSLVKRLSHLPVLVDPSHACGRSDLVAPLAAAAAVAGADGVMVDVHQDASTALCDGEQAITAEEFGALVDRTGRLLHSLGPDRPAADPAMAGR
>emb|CAO85893.1 BGC0000110, norA, Modular polyketide synthase NorA
MELNGIRRRLATAKEAERHRLLLELIRAAAAEALDRPGPLPLDPGRAFGAQGVRGRAAGRLRERLSEATGLPLPATVVFDYPTPGALAGRLCALLLDEPAGPGGANGQMEAEEPIAIVGMGCRLPGDVRSPEGLWRLVHNGTDAISEFPEDRGWTVQQHPDPDHLGTTVTRHAGFLYDAPDFDAGFFAISPGEAVTIDPQHRLLLETTWKAVEDARIDPTSLRGSRTGVFVGLMYSEYGARIRRVPPGAEGYRVVGSMPSVASGRLAYTFGFEGPAVTVDTACSSSLVAMHLAAQSLRKGECTLAVAGGATVMATPWGYIEFSRQRGLAPDGRCRSFSADAAGSSWSEGVGVLLLERLSDARRHGHRVLAVVRGSAVNQDGASNGLTAPNGPAQQRVIRQALAHAGLTTAEVDAVDAHGAGTRLGDPIEAQALLATYGQGRPAGRPLWLGSLKSNIGHTQAAAGAAGVIKMVMAMRHGVLPRSLHITEPTPHVDWTSGAVELLTEARDWPADGRPRRAAVSSFGVGGTNAHIILEQAAPEPERPHAPEADGEPRPLPWPVSGHGAAGLRAQARRLADFLRAGPAAPDADLAYSLATTRATLTDRAVVVAADRAEAIARLTALAEGDQGPRVARATAVPRDRLAFVFPGQGSQWPGMAAELMSCYPVFRESIKECGRSLAPHTDWSLAKVLRGESGAPTLDRVDVVQPALFAVMVSLAALWRSFGVEPSAVAGHSQGEIAAARVAGALSLEDAARVVALRSRALRVLSGRGGMVSVAAPAGQVLRTLERWGGAVSVAAVNGPRSLVISGDPGALGEALAAFEAEGIRARRIPVDYASHSAQVEEIRDTLLTELSGIRPRPATVPFYSTVSGEPLDTTALDTGYWVRNLRDTVQFDRTVRRLLADGHTTFLEMSPHPVLTPGIQETAEEAGADEVLTVESLRRNEGGPARLLTAVAEAHVHGVAVDWSPAFAPHRSPARRPAVLRLSSGAATGLRTRPRPPPMFTTAGLDGIDHPLLGAAIPLADGGGGTLFTGTLSLATHPWLADHAVADVLVVPGTALVEAALRAGAECTGRAMLEELVLQAPLILPEQGTVRIQLSVGGPDGTGRRALILSSRPEDAGADEPWTRHAEGTLAPGGGHPRQDPGPWPPTGAREIDLDDCYRQLAKTGLHYGPAFQGLKRLWRLADDLCLEAELPDSAGESGRYGLHPALFDAALHAAALAGPSGAEPLTRLPFSWSGVALYTAGATRLRARLSFTGPQSLTLTAMDPLGHPVLSVGTLGMRPVTAEALHRAAGTAGTALLRLEWRRQAPEHPAGPDLTGWAWVGAGAPPAQPPDGRPYRDLAALRAELDAGAAVPPVIVLAEPATPEGTDPFTAARAALHRTLAAIQDWAAEERLAGTRLVVLTQGAVAATPGALPDPALAAVWGLVRSAQAEYPDRIGLVDTDDPGRSRAAVAAAVHAGEAQAAVRDGALLVPRLARVTATDGPGGPAWPADGTVLVTGGLGTLGRLVVRHLVTTHGARRLVILSRSGGDSAEVREFVGELLAQGANVQVVKGDAADPAVLERVLDGIPQEHPLAAVAHLAGALDDGVLAAQTPQRLDRVLRPKAEAAWQLHRLTARARVPLLAFSSLSGVLGPAGQAGYAAANAFVDALVQRRRGTGLPGVSMGWGMWATRSGLTGALSDTDARLIARTGVRPLTDEEGLALFDQARATGEPVVFPLGLDITALNSGAPDGIPPLLRGLTARTPARRAGAAEAPEPAGEDLAARLAATPEAERDALLLGVVRGHIAAVLGYDDPRAVAERRPFSDIGFDSLRALQLRNRLGAATGRRLPATLVFDHPNPAALSRYLRTLLLPDPAPAPTAPDGQPGPDQADQVIERLNSASLEEVLDFIDHQLGE
>emb|CAO85894.1 BGC0000110, norG, PABA synthase
MSVLLIDNYDSYTYNLFQLLARVYGKEPTVLVNDDPSWPELDPAMFDGVVISPGPGRPQRPADLGFCRQVLERWAEVPVLGVCLGHQAIAHHHGARVERGTPRHGHLTRVRHEAQDLFDGLPQHFTAVRYHSLRVTEPLPEVLRATAWAEDGTVMALRHRTLPRWGLQFHPESIASEWGAQLIRNFAELTGRHYAAAPLEPARWAPREHTPGTGPELRPVIEVIDRAVDTAALFTTLFAASGHGFWLDSGTAATGRGRFSFLGDDSGPLAETLTYRTGEDTVTVRDRTGRRTEDGTVFEVLQRRLRARRLTTPGLPFDLNGGYVGYFGYELKAECGSPNVHTAQTADAVWMFADRLVAVDHQEARTYVLALTTGGTEETEEARAWVAATARRARTLTAPAPAPPAADGPGGDAAPARQRADYARDIADCLEQLRNGESYEICLTNRIRLPALRDPLAFHLLLRELNPAPYAAYLRLGELSVVCSSPERFLRIDREGTVESKPIKGTAPRGKDPAADEELRNSLTASAKTRAENLMIVDLLRNDLGRVCEVGSVEVPAYMVTETYATVHQLVTTVRGRLRRDVDPVACVRACFPGGSMTGAPKLRTMAIIDRLEPDARGVYSGTIGYFGLGGGADLNIVIRTAVTTPAGTVIGTGGAIVLDSDPDDEFDEVVLKGRALVRAYALLATTGRSGGPSRVQEGAKSH
>emb|CAO85895.1 BGC0000110, norH, Cytochrome P-450 monooxygenase
MSTAPTTESPWQDLPFLDIISPGFAWDSPEVAAAREKSWIARTPMGLLVLRYAEAHSLSRDARLVSGFRDVVDLVGPPSGIVRDFMRDFMQSLEGPDHRRLRGLVTHAFTSRRITALRPFIRDTAERLAGELATAGDCDFVAAFADPLPAAVVCELLGFPQEDQATVGHWCKETNLVAALGDLSLVNRVEEALSGMYAYFDTVFPKLRANPGDDLLSDILRAQREQNALDEDELRTLVATLLVAGFQTTSHQLGHAMVAFAAHPGQWLLLRERPELAPQAVEEVLRWAPTTTVVATKSAAEDFEMNGLHIPAGTPVWLCAHSAQRDPRVFTDGDAFDITVKREAGTLAFGGGAHFCLGAALARVEIAEALQVLTARLDPPRITGEISWRPETGVSGPDVLPLRFGA
>emb|CAO85896.1 BGC0000110, norA', Protein modular polyketide synthase NorA'
MTKDDKTLDYLKRLTAELVQTRERLRTAQAASREPVAVVSMACRFPGGVSSPEELWRLVAAGRDGITPIPAGRGWDTEGLYDPDPDRVGKSYAREGGFLDDIASFDAGLFGISPREALVMDPQQRLLLEVSRETLERAGIAPGTLGGSRTGVFTGLMGGDYTARLPGILGEFEGQLEIGRAGSVASGRVAYTFGLEGPALTLDTACSSSLVALHLAVRALRDGECDLALAGGATLMSSPAALLEFSRQRALSPDGRCKAFAGQADGTGLAEGVGVVLLERLTDARRNGHPVLAVVRGSAVNQDGASNGLTAPNGPAQQRVIRAALANAGLTAAEVDAVEAHGTGTTLGDPIEAQALLATYGRRRDPQQPLWLGSLKSNIGHTQAAAGIAGVIKTVMALGAGQLPPTLHIDHPTPHVDWSEGTVRLLTEARPWPDTGRPRRVGVSSFGISGTNAHVILEQAEQPPAEDNPSRPLSPVPWVLSAQTPRALRAQAARLRDHLADAPVPHPADIAYSLAVTRDALRHRAVVVGRDPGELLRGVSALADGEPAPGLVEGEAREVGRTVLVFPGQGSQWAGMAQPLWRHSTVFRERMEACAEALAPHVDWSLREMVDAPAEDARWDRVDVVQPVLWAVMVSLAGLWRSHGVEPAAVVGHSQGEIAAACVAGALSLEDGARVVALRSRLVAERLAGKGGMVSVAAPVAEAEDRLARRPGRLALAAVNGPSSVVVSGDPAALEELLADCARDGIRARRVAVDYASHSPQVAALREELLAALAPIRPRAGEIPLYSTVTGGPLAGERLTGEHWYRNLRQTVRLAGTVRTLAAAGHSVFVECSPHPVLTPGLTETLTGLDEDALVVGTLRRDDGGPERFLCSLGELFAGGRAPDWERVFTGTGARRVALPTYAFERRRHWLDAVRPQGDPVPAGLSPLDHPWWGAVTELPEDEGWLLTGRLSRESSPWLGEHTVDGNVLLPGTAFLELALQAAEEAGCAGVAELTLQAPLLLPARGGIRLCAVVGAAGADGTHPLTLHARPEDAPDAPWTRQATGTLTRTARPAEPMPEDWPPPGADPLPVDRIYGELAALSLEYGPAFRGLRAAWRRGEELFAEVALDESGESQGFALHPALLDAALHPVAADEDADGPRLPFSWTGVTLHAVGANRLRVRIGPAGPDAVTLEAADGTGAPVAFVESLAVRPLTPGSGAPAAVTPADSLFAVDWTPAPAAPSATSRTWAVLDGAESLAPAIEAAGCEVLRRPDLTAAIAAPGLPDAMPAARDLGLGERSDAAPGLPDAMLAARDAAPGELSAAVPEPPDVVLAALDPGRGELPAAAREVTGRALALAQRWLAEDGPSRLVLLTRGAVAATGTETADPALAAAWGLLRSAQSEHPDRLVLVDWDGQPSSAAALPAAVSGDEPQLALRGGRILAPRLRRLPVTRPAPQAFDAEGTVLVTGAAGVLGRVITRHLVRTHGVRRLLLVSRRGPEAPGAAELTAELGELGASVRWTACDVADRAALADVLARIPARHPLRAVVHAGGLLDDGVVSALAPDRLETVFRPKIDAVVNLHELTSDLTAFVLFSSAAGTFGTAGQGGYAAANAFLDAFAGLRRSQGLPALSLAWGLWAETSALTARMSDTDRDRMHRSGVTGLSGAEGTALFDAALAAGPPMVLPTRLDLAAVRARAAAEGVPALLRALVKPPARRAGTATESGSALARELAALAPQDRAGAVLETVRAQAAAVLGHTGTAEVEPQRAFKELGFDSLTGVELRNRLARVTGLRLPATLVFDHPTPHSLAAHLLGRLTGGQRPRSTAPHAPARPDEPIAIIGMACRFPGGIASPEDLWRLLERGGDAISAFPADRGWDLDPAEYTAEGGFLREAARFDPEFFGISPREAVAMDPQQRLLLEITWEALERAGLDPTALRGSRTGVFAGLMYHDYTVRHAAAPGEAAGYLGTGGSGSVASGRIAYTFGFEGPAVTVDTACSSSLVALHLAAQSVRAGDCELALAGGVTVMCTPSAFTEFSRQGALAADARCKPFAAAADGTVWGEGAGVLLVERLSEAQRQGHRVLAVLRGSAVNQDGASNGLTAPNGPSQERVIRHALATARLRARDVDAVEAHGTGTTLGDPIEAQALLATYGQDRPAGRPLWLGSVKSNLGHPQAAAGVAGVIKVVLALRQGVLPRTLHVDRPTPQVDWSQGAVELLTEARPWPETGRPRRAAVSSFGISGTNAHVVLEQAPAPAEHDPQPAAVPGPLPLVLSARGEPALRAQAAGLRERLTADPGLQLADVAGSLLTTRAALEHRAVVLGDGRAELLAGLAALAHGRETPAVVRGTACAPGKTVFVFPGQGAQWPGMAAELWESSPVFRKRLGECAEALAPWVDFDAVEVVRGTATGIDPERVDVVQPALWAVMVALAGLWRSYGVEPAAVVGHSQGEIAAACVAGGLTLADGARVVALRSRALTALAGRGGMLSLALTPAEAGKLVAGRGDDRLSLAAVNGPESVVVSGDTDALEEVLAHCERTGVWARRIPVDYASHSPQVAEVRAHIQRDLAELRPRTGQVAFFSTVTGRFEDTAGLDGDYWYRNLREPVRFEPAVRELAGLGFGAFVETSPHPVLTTAVGEALAGRPGPPPVVVGSLRRGQGGPLRFLASVAEAHTRGIAVDWSTLWAGRTPRVVDLPTYPFQRRRFWLPAPAASGEVTAAGLGRAEHPLLGARMELADPPETVLTARWSLDTHPWIADHTVADTVIVPGTAFLELALLAGAETGCPQVRELIQQAPLVLAERGAARLQMRIAPPAEDGTRALAIHSRPEDASPEEPWLCHARGLLSEEEPATPPALDGSWPPPGAEPIELVGFYQHLDEIGLGYGPAFRGLRAAWRLGEEILAEAALPEPQQDETAGYRAHPALLDAALHSCLLRGRGERPEAAAMPFAWNDVACHADCGPAVRVRVTPGAGQEVSVVVADVQGSPAVTIRSLAARPVPAGQLRAAGGRSGSLFHLTWTPAPTDTGASPGAWAVLGEDDPGLALPYFPGLPALWAAYDGGATAPELVLAPLAGGPGDGPERSRELTCRALELLQSWLADDRTETRRLVIVTRGAVTASDDDPPPDPAAAAVWGLVRSAQSEHPGRFLLADLDRHPDSAPALTAALATALALDEPQLALRAGRVLLPRIQRAPAAQEGTPPWDPQGTVLITGASGTLGRAVARHLVTTHGVRRLLLVGRHGGAGEEAARLTTELAGHQATVDWAACDAADREAIAAVLASIPAAHPLTAVIHAAGVLDDGVLPALSPQRIDAVFRPKADAARHLDALTRTASPPALVVFSSAAATLGSAGQANYAAANAFLDALILARRRAGFPGQSLAWGLWSETSEMTAALGQAGRARLARSGLQGMPTEEALALLDTALATDRPLLLPMRLDPPALREGAGPLPPVLRGLVRAPARRGGPGRAEDAAALRRRLAALTPAERDRQLTDLVRAQAATVLGHPGAEAVGRDRAFKELGFDSLTAVELRNRLSTATGLRLPPTLVFDHPTPAALAGHLSTRLAPDDDPPDAPHDSEREVRRALAAIPLTRLRDAGLLDALLELAGRPAAGAAPPDDGEPGSIDRLDAEGLLAMALNNQAHAETEDHDAGW
>emb|CAO85897.1 BGC0000110, norB, Modular polyketide synthase NorB
MPVGDDKLVEALRASLKETENLRARNRELRAAAREPVAVVAMGCRFPGGVKSPEDLWHLVAEGTDAISPFPADRGWDTDSLFDSDPGRPGHTYVLEGGFLDDAAEFDADLFGISPREAVAMDPQQRLLLETAWETFERAGINPASLRGRPVGTFVGSVLTTNGGGAEPAEGSEGHQLTGSAASVLSGRLAYTFGLEGPAVTVDTACSAALASVHLAVQALRQRECAMALAGGSAVLTTPGIFVEFSRQRGLAPDGRCKPFAAAADGTGWGEGVGLVLLERLSDARRRGHPVLAVIRGSAVNQDGASNGLTAPNGPSQQRVIRQALAAARLSADLVDAVEAHGTGTTLGDPIEAQALLATYGQDRPADRPLWLGSVKSNLGHTQGAAGIAGLIKMVLAMRHGVLPRTLHIDRPTPHVDWSSGAVRLLTENREWPPTGRPRRAAVSSFGISGTNAHVILEQAPAEGEMTDGPEGADIPAVGLPLVLSARGDRALRQQAERLAAHLRARSGLRPPDVGHSLVTSRATLDQRAVVWSGDRDGLLAGLDALAQDRPAPGLTRGTATEGALAFLFSGQGSQRPGMGRQLAGEFPVFAEALDEAAGHLDPRLDRPLREILHAEEGTPRAALLEQTAFTQAALFAYEMAMFRLLTHWGITPALLLGHSVGELAAAHAAGVFSLEDACTLVAARGRLMQRMPGTGAMVAIQATEAEVLPLVAARAGEISLAAVNGPCSVVVSGAEGAVLEVAGYWKERGRRTSRLRVSHAFHSPQMTGMLQEFGEVAGKLEFHPPRIPVVSNLTGEIATDEQLCSPEYWVRHAQAPVRFHTGMRALVAAGVRTFMEVGPSGTLTAMAQDCLAEQPAATGAVVIPVARSGRPETGTTLAAVSRAFVQGTPVDWTRFFPQTGNRRVELPTYPFQRRGYPWSRASATAQVTAAGLAGLRHPLLGACLELADGQGTVFSGRLSRRTESWLAHHKVLGTALVPGTAIVEMALRAGTEARCGRLVELTQEAPLTLPDQGAVHLQVRVGAPGENGHRSLGVYSRPEEAPDWVCHARGQLAPEAAAPPAAPGEDWPPPGAEPVPLEGFYERLAAEGLDYGPAFRGLSRAWRLGEAVFAELALDRTARAGAGAYGVHPALLDSALHLALLDGALAGRSRLRIPFAWQDVSCHGAGAPALRARLTPAGTDSVSLALWDEHGAPVASVGSLVTRPITAGQLRATRTQDTLFHLNWAAAEPVPGAAPGCVVLGDDDLAAAVAAPGLPGPEALLAALDSGESIPGLVLLPCRAPDADTPDADDPLAAARSLTGRVLEVIHHWLTDARLTDSRLAVITRGALSAADGEPVTDPAAAALWGLVRSAQSEHPGRFLLADLDGHPGSTAALPAALSGNEPQLALREGRLLVPRLARGVPEGSLMPPPGAAEWRVAPAGGGTVDDLVLAPCPEAAAPLAPGQVRVAVRAAGLNFRDVVMALGMVADQRALGGEIAGVVTEVGPDVPGLAPGDRVFGLAAGCLGPVAVADHRLIAPMPPDWSFPQAAAVPVTFLTAFHGLVDLAGLRAGEKVLIHAAAGGVGIAAVQLARHLGAEVFATASPAKWDAVRALGVDEGHLASSRTGEFEARFAGSGGVDVVLNSLTGELLDASLRLLRPGGRFVEMGKTDIRDAARIAGEHQGVRYRAFDLMDAGPGRIAEMLAEILALFERGRLRPVPVRTWDVRQAPAAFRFLAQARNVGKLVLTMPPAWDPSGTILVTGGYGALGTEVARHLVRTGRARHLLLAGRRGPEAEGMAELTEELRKLGALSVRAVACDMAERASVAELLASVPAEHPLTAVVHTAGVVDDGLLESMTPRRLDTVFRPKADGAWHLHELTRDRELAAFVLFSSAAGTLGAAGQANYAAANAFLDALAAHRRDAGLPATALAWGMWAGTGGMAAALDRAGLDRVSRSGIAGLSTEDGLALFDAALAADRAVWLPIRFHTPALRTAAGQGSLPPLLRGLAGTPADPAAPAGAANALRERLAALAPGERRPAVRELVRGQVAAVLGHPTAETVDPQRPFKELGFDSLTAVELRNRLGAMTGLTLPSTLVFDHPTPDALTDAIEARLPAGPGAPAESFLARLDDWAAGLAAAPLDQDERERVAARLRALALRWEEGTRPQDTGPAVAGELDLATDEEVIDFISNELGIS
>emb|CAO85898.1 BGC0000110, norC, Modular polyketide synthase NorC
MTSGRGVSQMVTDDKLRYFLKKVTADLHETRGRLRELEEAAGEPIAVVAMGCRFPGGVRSPEDLWHLVASGRDAITPFPADRGWETAGLYDPDPDRPGKSCAREGGFLDDVASFDAGLFGVSPREALALDPQQRLLLEVTWETFERAGLTPAALRGTRTGVFVGTSSQEYAMLVHNARENFEGYSTGYLASVISGRLAYNFGLQGPAVTVDTACSSSLVALHQAAQALRAGDCTLALAGGVAVLATPSMFVEFSRQRGLAPDGRCKAFAAAADGTGWGEGVGLLLLERLSEARREGHPVLAVVRGSAVNQDGASNGLTAPNGPAQQRVIRRALAACRAVGGPGGRGGGPWHRDPAGRSHRGPGAAGHLRPRASRPTSFVARVVEVQYRPHPGRRRRRRCDQDGDGPAPRRTAAHPAYRRPHSTGGLVGGHRAAAHRGEGVAGDRPTPPGRRVLLRHQRHQRPCGAGTSRAGRLPRPRRTAGTAPGGDTAAALGALRPHRARPAGTGRPAARPYPRPPAPLPADTAHSLLVSRTLFGHRAVVLGDDRDELLTGLDALAGGGNAPGVLTGVAGEPRKPVLVFPGQGAQWEGMAAELYRESAVFRDRLRQCAEALAPHTGFSLVDVVCGAEGAAALDRVDVVQPALWAMLVSLAALWRSHGVEPGAVVGHSQGEIAAACVAGALSLEDGARIVALRSRLIAERLSGRGGMAFLGLPAGRAREWLAAWETRLGVAAVNGPSSVVVSGDAEALDGMLAAAEEEGVRAIRVAVDYASHSAQVATLEDELLAALPGITPRTAEIPFFSTVNGALIDTSALDPAYWYRNLRQTVRFESTVRRLLEAGHRGFVEVSPHPVLAVSVQEILDATATEGVVLASLRRGEGGLRRFLTSVGEAHVHGIPADFALPPGRLVDLPTLAFERRRYWLDAQPAAPAHQAEGSAGESAGESAGESAEESEAALFRQRLAGLPESERERAVLHTVCEQAAVVLNLTSAADLDTGKAFTDLGFVSMTAMELRNRLATATGIRLTPTAAFDHPTPEKLAAHLLSRLTGTAEPIAQPVAAPPAAGEPIAIVAMGCRYPGEVASPEELWELLAAGRDATSSFPANRGWNTDELYDPNPGRPGRTYVRRGGFLHDADQFDPQLFGISPREALAMDPQQRLLLEVAWEVLERARLSPASVRGSRTGVFMGISGQDYLPVLTASPDGGAGHLMTGTSTSVASGRIAYTFGLRGPAVTVDTACSSSLVALHLAIQALRQGDCSAALVGGATVLSTPGAFVEFSQQRALAPDGRCKAFAAGADGTGWGEGAGMLLVEPLSEARRQGHPVLALIRGSATNQDGASNGLSAPNGQAQQQVIRQALANSGLTTRDVDAVEAHGTGTALGDPIEAEALLATYGQDRPAQRPLWLGSLKSNIGHTAAAAGVGGVIKMVLALRRGVLPPTLHAADPTPHVDWSAGAVELLTEAREWPETGRPRRAGVSAFGISGTNAHVVLEQAPDPDPAPGSGLPHPAATLPAVPWPLSGRTAAALRAQAGRLHRFVLAHPGLAPADIGRSLAAGRAGLEHRAVVLGRDRDQLLAELATLAEGEGDDAGAAVRGTVRARSRMACLFTAGPGARSGPGRELYARMPVYAAAVDEAGAAFQALPARPLGETMALDEAPADPVLAQVLHFAEQVALFRLLDHWGTAPSHLLGHGPGEAAAAHCAGVLSLSDAAALLPALRATEDDIRRTVKELTFHPPRIPLVSGRTGRPLTPGELRSPEHWIALARETGTPAEGLRWLLADGVHHCLLPVPVDTAGIPGDLAEDGLLLLPDPSRDGTGATALLRALARLYVRGVAVGWDRMLADCGARLVELPTYAFQRGRYWPELAALPAAGPRPAGRADGQGGREFQERLAGASEEEREALLAALVRTHAAAALRLPDADAIDERTPLPELGFDSLTAVDLRNRLGADTGLRLAPSLVFQHPTVTALARHLLAAWTAAGGADRAAEDTTGAGTTLGPLLARAGELGRSEEFQELMHRMAAFRPAFDTPRAEHRIPPVRLSRGPAAPGLVCFPTFAGSSGPQQYARLAAAARGERDLWVLPAPGFSWDQPLPASVDALARLQADGVQECAEGQPVVLLGYSAGGWIAHATAAALEARGAGPSGVVLLDTYWPDSAMLPRLHARIDQDRKSGSSEAHWTEEIRDDAGLTAMAHYSRLFQTWRPAPITAPTLLVRAAEPAVAEPPRDWRPHWRLPHTAVDAPGTHFTLIREHGPAALGSVHHWLNGLQKKEH
>emb|CAO85899.1 BGC0000110, norI, Methyltransferase NorI
MTSSGTSQEKPLDQAVIDGQAAYSKQALNLYDLAVYRGTAPFLWRCPPAVSRWLYDQSVGARHLEIGVGSGYLLDHATFPVPDPRITLADLNPNSLAHTADRLRRYQVTTVRANVLEPLPVPEKSFDSVGMSYLLHCVPGSLAEKGIAFAHAAAAVRPGGIVFGATVLSSGLPVTFAARRMMWFLNRTGVFHNDRDNLDDLREQLGKHFERHELTISGCVGLFRAWTGAA
