# Supplementary material for: Assessing in silico the recruitment and functional spectrum of bacterial enzymes from secondary metabolism
Source: BMC Evol Biol. 2017 Jan 26;17:36. doi: 10.1186/s12862-017-0886-2 (PMC5270213; doi:10.1186/s12862-017-0886-2)
Supplement: Additional file 5: — 1005 multiple Fasta files (one per BGC that comprises enzymes) containing the sequences of the data set enzymes SM*. The BGC are named according to MIBiG nomenclature. (ZIP 6333 kb) [file 12862_2017_886_MOESM5_ESM.zip › BGC1110.fa]

>emb|ADA82578.1 BGC0001110, ---, Zinc-dependent hydrolase
MRRILVISALILVVIVASGGAWLYVQLRSLDAQQLTDDVYMVTGLGGNVGVLRTEEGAVVVDTMTFRMQGQHIQSRAEALSGGTVRAVINTHYHADHAHGNPGFTLGTPVIATERTRHHLATKSSAYRDEAAQRFLPNTTFEHEHTMTIGGKTIQLLYLGRGHTDGDLVVLFVEDRVIHLGDLFFHDFYPNIDLEAGGSIKAWATTLDRVLELEFDRVIPGHGQIADREAVRAFQRFIQELWQVGEAAAKAGLSLEETLTTVNLQHDSAFGVIAIPLIMRFDRDFVIRRAWEEATGAVKPGS
>emb|ADA82579.1 BGC0001110, purA, Adenylosuccinate synthetase, EC:6.3.4.4
MSIAVVCGTNWGDEGKGRMVDYLAREADAVVRYQGGNNAGHTVVNEFGSFALHLIPSGIFNSHVTCVLGPGTVIDLEALNVEIENLEAAGIDCGNIKISDRATILFPFYRDEDAWEEERLGDRAYGSTKNGIAPAYGDRHAKKAMRVGELLYPDSFRAQLKHIVDWKNLVASGVFKRESGVSYDRMVNWAMTYGEHVKHRICDTTALLEDMAAAGKRILFEAQLGALRDVYYGIYPYTTSSCALAAFAPVGGGLFNHPVDRVVGVMKAFSTCVGEGPFLTEMSSEEASSLRETAMEYGATTGRPRGIGHFDAVASRFGTQVQGATEIALTKLDSLSGLANLKICTHYDYRGEHLTRFPLNPVLEEASPIYETCEGWTEDITDCRKFDELPVAAQAYVLRIEALIACRIRFVSVGPERSQLIDRGPV
>emb|ADA82580.1 BGC0001110, ---, Transposase
MDHTTMLTHTLKLHFGWHLARIKCLSCLIIALFKVKTVNFAELATAFSGSAKVDSHYRRIQRFFKEVELKQDTLARLVTSLLPYDQFVLSIDRTNWMLGCFAINFLVLSIVHQGTAFPVFWLLLPKKGNSNTKERIELINQFLDVFGSHKIQYLTGDREFIGQQWFAYLIKHQIEFRLRIKKNMMISRSNGQFSPAENFFRSLPLSTACQLIDRRWVCGHLLWVTGMRLASGDYLIVVTHDDSAHTMSDYAKRWKIEVLFESLKSRGFNFEDVNLKDQESLKRLLAVITIAFCWAYHVGAWLNEVKPIRVKKHQRPAKSVFRYGFDWIRHVLFNPEDKRDELKQVLTLLKNTITRPKGYIFQPYPMF
>emb|ADA82581.1 BGC0001110, ---, Trans-AT polyketide synthase
MKDVKKLENATLLMEQYARAYTAGSAVLAAKRVGLLDLLASQKRVARSELQACCEGREFLDPCLEALHATGYLRSIGEQYVTLAMGGHIGDCPKEAAKLYDLNPVDWVQKPKLQRVMAAWLMSRDDWLSAATRFCLLLAVAVEQSAHAFKAWEKPLRKAFVAMCEQEGWGVKKGTSFSFTPLGHQLLDAAKKYVPFIEIGPHLAQWDRLMQGEGREVAAGRRLGAARRSASWFNPADEAFKAAVLCYFAETDQDHPRYLLHVDGDGEVLSDLYRLIETKVPEAASIELLACCPDAANAEMARKHLKPLPHRVWVDGDEAPAALLAAQGVDAQQVLFVGSPSARWAQVLDDHPFGLVALQYHGLSAGWGEAPETLSAWRIAATLMGQRDAESALMAAARIGLFPRQQPRTFSDETGACHASVTHFVVRPYQMRYVQIEDLAALDRLEALCWDTAIRTPRTGLEARLRNHPQDHVVLTAEGAVVGVIYSQRLAQVDALQGACAADVSERRHAGGPVVQLLAVNIDPASQARRWGDELLEFMLQRCALLTGVHTVVGVTLCQRFHRQALPMETYIHARTEDGGLVDPVLWFHELHGAQIIRPMPGYRPADQLNQGYGVLVHYGLATRQRRDGGTRSVNPTEPVIHGDFSPHLERLVRSLLLDETAFAWDRPLMEMGLDSADLLQLGERVASAFGVSPDPAFFFTHNTCKKILATLAPSTKGREVIVDQSARAEKGVAIVGMACRLPGGITTPEALWTVLAEGRDVVGTVPAGRWVWPQETGPEHGDPGIDCGGFLDDIARFDAKLFRISPREAKVMDPQQRLLLELAWSAFEDAGYSKDAVEGTKTGVFVGASGSDYRLLLEQHRVNIEPVMGTGTAVAVLPNRISYFFDLQGPSLLIDTACSSSLVAIHEAVQALRAGSCEQALVGGINIMCHPAMTLAYYKAGMLSPDGRCKTFDAEANGYVRSEGAIVMMLKPLSAAQRDGDRIYAVVKGSACNHGGQAGGLTVPNPQQQTALLRAAWASARVTPDQLGYLEAHGTGTSLGDPIEVKGMQDAFRADDNIAAATTCYLGSVKSNLGHLEAAAGIAGLMKLALCLYHRQLVSSLHVHTVNPKLGLEQTPFQIAQQVMAWPTLKSGQPSLTGVSSFGSGGTNAHVVVEGVEQVGPARAERPVVIRLSAPNVEQLAIYARCLRDYLQGLPERARPPLSALAYTLSRRQPMAVSASYWARDEASLVSGLADIAAGLVTSVEEERGLSFGEGPVIALPGYPFAETSFWFDKPEAQAAPARPAKVALEDPVVIARRGLGIVSDVLTRSRASHGELLEEDRGLDFADEGDGLWVVTIGASTANVEQLLGELQSGVASLAANPDAKVVLFADLERLVDRFSSAAVIGAVLDGVEELWAANPLVLLAAVQHVPGQVGKRLAKAIDLMVCAEEVAGRIRGDDIGPVRVVPMPDVMKVARALGRQLTAKPRRSLSLLKSQLDRQAASGLGMETSWAAALPSNASDPSISLERRRVALETDVVTVDVDDDGVVWVTLCDRASKNSFSEAFLDGMCEAFDHIRAQEAYKVVVLAGFDHYFCCGGTKEGLLSIQQGQVQFTDFKVFSLPLQCELPVIAAMQGHAIGAGWSLGLFCDVTIMAEERVYEAPYMRYGFTPGAGSTLVFPARLGFDLAGEILFTGESYRGAELRDRGIAWPVLPAGEVETYALQVAREWARRPREVLMAEKAARCTPLRDRLADTLAQELSMHEATFVGRDDIAAAIEASFSEQLVSAETMVSQPTVPQSVNDVSSALYKLLRETLARELHMAVEDIDDDRPFLDMGLDSVIGVTWVRKLNERFGLSITVTKVYAHPTVCAMGHFLLQEESVRKALADAGEPSRVEMAASIVEVKTSDDAPISDVEGDMPAIAVIGMSGQFPQANNVEALWQNLVEGRDCISEVPLDRWPVDAYFDPTPQVPGKTYSRWMGVLEDADKFDPLFFSISPREAMAMDPQQRLFLETCWSCVEDAGYAPSSLSGTRCGVFAGCGVSDYNQHLDADGLDAQRFMGGSTSILAARISYELNLRGPSMAVDTACSASLVAIAVACDNLVAGACDTALAGGVCVMAGPAMHIMTSQARMLSPDGRCFTFDQRANGFVPGEGVGVVLLKRLADAERDGDRILGVLRGWGVNQDGKTNGITAPSGDSQTGLQRDVYERYGIDPATIQLVEAHGTGTKLGDPIEVEGLCQAFSSFTDQRNYCALGSAKSNIGHLLMAAGVAGLIKTLLALQHQTLPPTIHFEQLNEHIALDDSAFYVNDRIRPWASQGATPRRAAVSSFGFSGTNAHVVVEEYATDARRSHSRAAGPFLVVLSAKQKERLREAVQRLCDHLAAHPDASIADLAYTLQVGRDAMIERVGFLVASCDDLMQQLADFLDGRASGWRQGTVGKGEQAVVDATGADEATLRAWASGARIDWSGLYPDETRPTRLSLPTYPFARERYWACAALPGGEALEGDWTLQPLSTDVDWRSRFLTAAHGLHMVFYNNVADADAFVDLLQQMAIAVGIKASVDAQCLPIQDGEVVSFEREPTTVFVLGESAPHLPIRRPQVYQLLARRTDGTDVSSQAWVRVVCGEPADGVTPLQRLFQEWLSDESVRTASRHVRYIGQQRFVRIMLEPPVVRTRPWLIDKTWIASPLNGGDTHDEVGDVVVLVNEESIVLAQRLFPRLSPNNLLHVVGLGDDVEACKAAGTRCRTRMLIDLSDLYVDPCECDADPLHKVAFYQGLIGQGTALDLLYVTKELQAFRATNMSLSGAKFAGLVKMLSAEYSHVRARGLDIDGFLYGSIETLRQVLRQELQNDLRETEICYRSGERFVPRIEACAHEETYIPSVSYVAAQGVYVVTGGTRGIGLEIAHELVDLGARKLVVMGRQSLPPTTQWEACLDDPHVDPALRDKLVGLQALRQRVEVLEIYTGALTDGQALRNFFDGVRASHGALRGVVHGAGVYSDLRTPAFVQKDLVEMQRVWEPKVKGLEQLMEVVVGDDLDFFLSFSSLTGLIPSLARGSSDYAMANAFMDFVAAFQFHQKNRRAWRTVTWVDWHDAGITARSSRAEVERLEKHLAEVGLSTFDNQQGRALFREVLHGPARPWSLLGYVDEEVFRVAQPALLLGRKSEGQSSSPQTSHLATLDDQLTSWEEQKQRGVPCSIDTLTSYISLDELRSLDDERIDRIYRLLADETAYAPSVGEGEIEGETSSGELATVVRTTLMQLLELPTVDDDEAFQNYGLDSISATIFSNRLEQVLGQPVLPHWLIDYPTVSALAQQLEAVCV
>emb|ADA82582.1 BGC0001110, ---, Methyltransferase
MTHDDTTKKEQLKARLFDDIAKHIDTIGYVPKDIDALIGSTNIDVQSWRHRDLQQHEGRQANDAPSTDDKDAIAASVNRYYDKAFFDPTGMMLRLVGDSDFRNLGYWTTETTTLHQASEQLQDELLAMIPVKKGRILDVACGMGASARRLLAHYPAAHVWAINISQKQIESTQAKAPGCHAQVMNAVEMTFEDNFFNAILCIEAAFHFETRRDFFAESHRVLQPGGHLVLSDVLFTSAHRHTQFPPFSSAFNHVETVEAYAEQLKEVGFHDVDVQDASDRIWRSHFLYIVNLVHQDFYDGKMSVVELTDILWHFYALNAVTGPCILASARK
>emb|ADA82583.1 BGC0001110, ---, PedK-like protein
MYALLKPDAAQEFFANGLLRPNVCVPAELVDEIKAHYGALAVRNDISAYAYNASEQATRMTATSANGSLETALTEEEMKAVLDKRIDKKYHKSIYAEQRFIERVFEVLFAQNVTRYFNTRYLLVSHDIYLEHDRERTAFSMHADIPNFDHFYETENDVSILVPLVDFNEENGGRIMILPESKMKVSTDSLLLLFEDFFGADTSALDENGCIDPEKIPGNRLEQFKESSGYTAFLDYFAQSTAMAQRYLNHGHFGTPDVQRGEIVLFNNRNFHAIESWKRDEIDRELYLIRCMPIYDIKMRLPNYLHGKPFNNILVDLEEKTLKRFNHAVDLSTIEANHKLVWL
>emb|ADA82594.1 BGC0001110, ---, Transposase
MDHTTMLTHTLKLHFGWHLARIKCLSCLIIALFKVKTVNFAELATAFSGSAKVDSHYRRIQRFFKEVELKQDTLARLVTSLLPYDQFVLSIDRTNWMLGCFAINFLVLSIVHQGTAFPVFWLLLPKKGNSNTKERIELINQFLDVFGSHKIQYLTGDREFIGQQWFAYLIKHQIEFRLRIKKNMMISRSNGQFSPAENFFRSLPLSTACQLIDRRWVCGHLLWVTGMRLASGDYLIVVTHDDSAHTMSDYAKRWKIEVLFESLKSRGFNFEDVNLKDQESLKRLLAVITIAFCWAYHVGAWLNEVKPIRVKKHQRPAKSVFRYGFDWIRHVLFNPEDKRDELKQVLTLLKNTITRPKGYIFQPYPMF
>emb|ADA82584.1 BGC0001110, ---, Transposase
MIHPMPTKVLLTTTFEPLVMQLSGLLARGVRLIDQFVQDEPTPPKMMAFAGELSSLLREVGRRIMGWALNRFESEADDEAPSRVEFERRLYRRRRRHPNSVATLFGPVKLRRRLCEPLGRGGRSIHPLELRLGIEAGLATPALAERVGRWSTDHTQHEVLALLEKDHGVHWSCSSLRKVLKNLRGGMTPHREVCQVDQVVEWIEQARASKGRFRPTLSVGRDGIFVPLRRGVAQEGATATVSVLDRQGKRLGTVYLGQMPESGQGALTDHLSALLRQILSRVDSQGIRLAYVTDEGHHPSTYCHQVLKKMSDPRRPWRRLEWLRIVDFYHACQYIQQLADTIFGAGPAAQSWAKQMRQVLKTKVDGVARVLKSASALRRQRGLCGEVKASTKAYGYIKKRTQWMRYHLYKRQKLPLGSGITEAGCKIVFTQRLKRSGMSWTIEGGQVILDLRVIKLSRVWNEVYQRYLVSKPMPIVLPESAKAPQNKRLAA
>emb|ADA82585.1 BGC0001110, ---, Hybrid trans-AT polyketide synthase-nonribosomal peptide synthetase
MKREDQLRWIEDKMRDAQGGSAGPEPIAIVGLSGMFPQCSDVRAFWRALDADQALLEELPTTRFPWRDWYDATGENPDKSRSKVGGFLPDIASFDPRFFGVLPDDAARMDPRQRLLLMAVYHALEDAGIDAGSLKKSRTGVFVAGEDNEYAQVLREAEVDLGDGFAQAANMLANQISYFFDFAGPSEMINTMCSGGAVALHRAVSALRAREVELAVVGAANVILRPEPFVQLSRAKQLSTTATVRSFGEGADGHLRAEGVASVLLKPLRAAEAAGDRIYAVIKHSAVNYNGQGGMSIAAPFVQSHQEVIRACYDEAKVDPREVGYIEAQGMGNPVADLAEWHACNNALRAMAQEQGVALPKGNCRVSSLKPMLGHMESTSAFGALFKIIRSFQTHTVHQIVGFAKPNPELVVEQQPCRLMAATEPWPAGPVPRLAGLHAYGIGGNNAHLLVEEYRDVRRPVRDEESGSEWVVLSARTKDRLQAVARWLADDMEHDQPHLADVAYTLQTGRESMRERAAFIAHSIADLRAKLLAVAEGTTGEGLLYGSVAPRSRSRGQAAEQAIDPSEAWYTLGRRWVDGDVIAWDQARPADSAQRIALPGYPFEQRRCWFEAPPPVESGDADQAPNKLIDLYDSIEARSDNDYWRDYLTFFPFLERVPGFSTSRVALHPERYPEEMALVRAKKIELRQVLFYKERFEALRWMLDIGCGHGTDVIHTASLYPDLRTDGFTITPSQATLGNKRIAELGLGERVRIFNCDSTRDPFPAIYDLAIGIEVCCHIGDKEGVLRNLAASLHEGSRLLLMDFLTKLRGPIADPKIDTYIPTLEEWVDLLARHHFALAEVVDVSQQIANANYDDELEESTKDLPVVLQDAWRNWTNNAAAIERGWVGYFIFRIDYRPSLSEAACRVQNMDRLSHPVAYPDALADMLAAGYIPYPKPEVELSGSTSSPKGNLTDIKGRLVKIFTDRLGLAREEIAEDESFMAMGLSSINVVEFLEHINQCFDLTLSTGLIFEHDTLHALAAHIEACIPATEPGDGASVQATSKPMSEGEKGLWALARFHPSSGVYNCPLCLRYEGLDDDLFVEACQALARRFPILTSRFVMQNGELQQRLDSPCQVPVEKIDAVGLSEETLVTRLREKNREPFDLAAGPLMRAVIADRGDEGQVILFIVHHLAIDGGSVPTFLRTFTDAYRHLRDGLALSWKATGIADYERFVAAERALLADPEGARRVTYWQERLGGELPALNLPTDGVSEQHGGQTVSRVLPSALHQQVVRVAREVGVYPSTVFLGVFKAVLRHYSGQSDVVVGMPVNERPENQADAIPGFFVNMVPVRSSCASETPMATFLRALQANLMDDLAHRLPLPALVRELEIPLSNSAPLFRVAFEYQTVAMEDTLASLLDTDNRPWFAPFDGVHQEGEYDVVFEVVECGSGVILRVKTAVACLTRGATERLLAHCRQCLETLLSTPEVRLDEVVIATEEERRLLQAWNDTARPFDLETPVHTLFERQAAATPDALALAVGGETFTYAELDALSTQVARYIRQQGFHEYGLIAICVRRSRWMMIGLLGILKAGAAYVPLDPTYPAARLRYMVEDAGARVVVTESSLLPQVETWGQTLEVLPLDRQWQEIDVAPKAGAVDVRGEDLAYTIYTSGSSGQPKGVMIPHRALTNFLLSMAREPGLTAGDRILAVTTYCFDISGLELFLPLIQGAACFLCSSEETEDVERLKRVITRTRPTVMQATPSMWMMLAHAGWRNEERVRIFCGGEPLPAALKTFFDNTESEVWNLYGPTETTIWSTVQRLVPGAPITVGRPIANTGVWVLTESGRSAPLGVPGELCIDGTGLAHGYRNRPDLTAEVFVDHPMRPGEKLYRTGDLARWLPEGEIEHLGRLDFQVKINGFRIELGDIERHLSEHPAVRDCVVVAKALEDTQQLVAYVVAETFDATALRTHLSERVASYMVPAHILPINAFPMTANGKTDRKALAARDIQLHRDREHKLPQGELDRKILAIWQDLLKIEKLSTTDGFFEVGGSSVLAVVLADRICQAFDVAFTAPELFKYSSVQAIAAHLGGPSDETIVEVGPTISLPEPVPAEIPAYYADSLAIVGISCQFTDAEDHRAFWTNLRAGKSSGRFLTPEELRAAGVPEDTIADPRFVPFDGRLPGRDCFDPAFFNLSSSNAELFDPQLRLLLIHAWQAVEDAGYVPEDIADAAVFMSACNSYYKTLLHQLGAVRESDEYVAWIASQGGSIPTMVSYQLGLKGPSVFVHTNCSSSLSALYFAQQTLRAGDASAALVGASTLFPVPGVGYTYEAGLNYASDGRCKTFDAAADGMVGGEGVAVLLVKRAADAMRDGDHIYAIVRGIALNNDGAEKAGFYAPSVNGQAAVIDRVLKTTQVHPETISYLEAHGTGTSLGDPIEVMALTDAYRRYTDKKQFCGLGSVKTNLGHLDTAAGLAGCIKLALSLEHRELTPTLHLVSPNPAIDFAASPFYLQDQGCSWQQETGSRRAALSSFGIGGTNAHAVLEEALARPSRPTTHGPQLVVLSARNEERLVAYAQKLADFLEREAFEDQDLRDVAYTLQVGRVAMSHRFATVVSRISALIAHLRSFASGERDGVFVGQVGAPSSALQMLGQDRDGQTMLRSWFAQGKLSEVAELWVQGLHVDWSRLAEGQSGRRCSLPTYPFAQEHFWPQGTSGVPSQSLSDVVAPMTLLFHPTWQEALLPLEQKDAGDLDEVIVIGAWAEGPWTSLQVDEEDVAHAYEDLSILLLQRVRAILRTKPQQRVVMQVVVDGRYVALASGFAGLMRAARRENSRFVGQVIELPGACSHEDLLARLHANAAYLDVDHIRYREGRRLVRAWQEDTASTGRRPVSWPVPWKEDGVYLITGGAGRLGIVLAREILRQTQRAHVVLAGRRATRDVVLPEDLVKTSRIHVRVCDVTVREDVEALVRGICDDFGHLTGILHAAGVTRDQFLMNKDDGMLRMTLGAKMRGAVYLDEASQGCELDFVVYFSSLAGAFGNAGQADYALASAFMDGYAEQRQGVSNGVIRSCQWPLWADGGMIMVPEAIAAMQDRTGIMPLESQQGVAALSKALTASHAVTAIMHGDANKMRSFVQEQPDPEPLAVGREPGSQAQVLDQLRRLFADVMRLSVDDVDVQAPLESFGLDSVVVTYLNQRLRDAFGEVSATLFYEYRTLADLADFLAATGVEVRGPSPIVTAPRLAVASQLPSRAEVEPIAIVGISGRYPGSPDLDAFWEHLKAGDDLVTEIPSDRWSLDGFFHASVEEAIAQGKSYAKWGSFVEGVSEFDPLFFALSPREAMDMDPQERLFLQTAWEALEDAGLTRAALQHQYHRRVGVFAGVTKTGYELYGPTLRAQGEQVFPHTSFSSMANRLSYFLDVEGPSMPIDTMCSSSLSAIHEACLHIRSGACEIALVGAVNLYLHPATYTALCSRRMLSAQGRCASFGEGARGFVPGEGVGVLVLKPLARAEADGDQIYGMIRGSHMNHGGKTNGYTVPNPKAQAQLIRDALRHAGVEARAISYIEAHGTGTALGDPIEIEGLSQAFASSTDDRAFCALGSVKSNMGHLEAAAGMAGLTKVLLQMKHQTLVPSLHAKTLNPNIDFEKTPFVVQRELAPWTRPMINGQPMPRIAGLSSFGAGGANVHVIVEEYIPTAAPGPGDADGPVAILLSAQQEPRLRAAAERLLHCVEMHANLRLSDVAYTLQVGREAMTARWGVVVRSQDALIEALRNYLRGMSTDAMTGSAREREVALAAFSDAREWSEIASTWIEDRNLSPLVSNWVHGLEVNWSALYAPGDVRRISLPTYPFARETFWLPDRLSSSPTQGSTSTVEIMTLRPVWDGVTQVPTVVQELEPLCLVGFEGPFYRLVASALDHASAIELKPETSQDEMVQRMRLVAAGGHVVYVAPEPQGTSPASQSQGVLSLYRLVKALQQLVAEGQDITLTIVTRHAVAVRQYDTLEPTHAALHGFAGSLAKEMPGWRVRVVDIDSETDGKAILSVEADARLGGLAMRSGRWLRQRLIPVASARCGELPYRRGGAYVVIGGAGGLGALWSRHMIERYQAQLIWVGRRRLNGEIQAQIDQLSHLGPAPRYMVADARLPAALAQVVEKTRDIVPQIHGVVHAALGTYDRRLSEMEEADFVSTYSAKADVAAAIAEVFCKEGLELVLFFSSLAAFGHDYGMSAYAAGCMYKDALGLSLRDRLDCPVHVVNWGYWSVGGGSRISGSLRAHLDRAGIEAIEPQAGMNALDAMLASRAPQAAIACLREPAAIAQIDVDQWFGFNPAKGSPCAGQAEAQFEKPPAPSMPAYMATLEHWMAQLLFAQIRALGVLHDGRVEDIASLRSRAGVLEKFDRWWGEALAILEARGYVLRDGRGIRAAGTVEAEGSLWQAWARAKLMLDQDPEAKTLTELVDLCFRQLHAMLLGQMLVTDVLFPNGSTTLMEGLYRGHAIPDYFNDVLASYVLSYVACRLEENPAATIRIVEIGAGTGGTTSTVLPSLEPVRHAIDEYTFTDLSKSFLLEAEERYREDYPYVTYQVWNIEAPPEEQGLDLGEYDIAIATNVLHATSDMHNTICNAKAVLAENGILVVNEISEKTMFASLVFGLIDGWWLAQDEAIRIPGSPGLWPAGWRDLLLAEGFKAVYFPAQDEHDLGQQIVVGESDGVTRQRGSAAVPALPLDTQETPVPQPASEDQIASHVRDALTRVLRMENGRIDPHVAFSDYGVDSILGADFIDRVNNALGLALNTTILFEYTTLANLTQHIQGRIGETLRLRQMSGDAIAEVDASNPSHEGIAVIGMAGQFPGADNVDAFWENLVQGVDAVGELPARYLSREAYSSDKAPGTSYCRWGGILADKDCFDPLFFSLSPREAESMNPHQRLVLQESWKALEDAGYNPASLAGSQTGIFVGAEPTGYHHETFTGASEAIIASRLSYYLNFRGPALVVNTGCSSSGVALHLACESLRNGESSLAIAGGVFAMMGEQILVGLSQVDMLSRTGRCHTFDAAADGMVMSEGVGMLVLKSLDDAVRDGDMIYGVIKASGMNQDGASNGITAPSAPAQEALIADVYQRFGIDPETITYVETHGTGTKLGDPIEANALTCAFKQFTDKQHYCVLGSAKAHIGHTAASAAVIGMMKVLLSMRHRCLPGLLNFETLNPLIDLEASPFIIERHNTSWDGRDGQPLVAALSSFGHSGTNVHFVLEAYQEPTVAVSTPIRSEHLVVLSAKDEERLIEMAGRLRTFIEGGVDSALASVAYTLQVGREAMEERVAFVVRDLEELCERLRAFENQGELGARGWCGQVEFKQKQGLEPLRYANAADGLDRVAQAWVQGTPTDWASLYPEGIPRRARLPVYPFARERYWGPKPWRVRARHDVLHPLVQRNVSTLGCQRFVSSFSGREFFFADHHIGGEALLPGMAFMEMARAAFVASLEPAEATPVRLSHIVWLRPLMAGESGCTVHVDLQLGAGGTARFAICSGDELVHVQGGAEQVHATDAEMLDLAALQERVAEYVFSADRCYAAYERVGVSYGLTHRGLLGVQTARWGTGVEVLAQVRLPDDITDTAADYVLHPALLDAAMQASIGLALHANEQNGVARPFAPFALDELTIYGSCATSAWVWIRAERPPSTEHHRFDLMLCDETGRVRVSMKGLASRPVETGPATTATHFSGREHCLVDHGGMLPVAIHPAMIYQVEMARDRLLSGLHQVVWPQAFKVDEHGPAIRVEMTADEGAPTFELVSEGAGQRIVHAQGQVSYGPPPKISAIAWQDVQARCLASYDWAACDHLMQHTHGESLLSIESLACGDGEALARLKQPGVSDDWGAEVAVQPAMLNGAILAAVLLAMTEDKRDRLPMPFSLTSMWLYRAIPDRAVAHVKRLREGVGTQPVATFNVTIADLDGQVLATLTELTLVFPQAPEHDRLVYAKPVWTPCPLAVSPSDSDVSPVFLLAAEGNDLRNGLSKHWPTARVAVLDGAGAAAKLLQVLDVTQRIVAEGRRDGRALLFLVPEDMFDSAYAGLSGWFKSIRHEHPWLRAKVVRYGDRDRVFEAIAEECASEDGDVDIRYDAYGQRDVLHLQETTYTPDLGAVIETGDVVLITGGLGGIGRVLARAFVARGAKVLLTGRTDAGAVEAAVLAGLGEGVTYLPADVADPRRVQSVVRAIIEAHGKLDGVVHGAGIIRDASVEHKTAAQVTEVLHPKIGGALALDEATRELSLKFFVLCSSIAGTTGNPGQADYAAANAFLDAFAVERNQRVREGLRHGRTVSVAWPLWRDGGMRMDAEMQALMSRVTGMAAMTNEEGVAALDHLLGAPWDYVFVACGDVARIRAELSTLTQARGVPSSRPVQTTAADGLLKEVGAHLVELVARVQKIQPEKIRLNRELADYGFDSISFTTLANALNEAYDLSLMPTLFFETPNLAALAAHLVEYHGQTLQQMCAGEPEVCDEFKVEALDAQTPVEPVRTGPEPIAIVGMSGRFPGSPDLETFWRHLEANADLITEIPADRWNWRACYGDPLEEPGKTKAKWGGFIQDVDRFDPLFFKISPLEAERMDPQFRIVLETAWAAIEDAGYAPSTLSGTRTGVFVGVTTSDYKEAWSQVEDAVTASMMFSFALPNRISYLLNLHGPSEPIDTACSSSLVAIHRAVESIRQGSSDLALVGGVNVIISPNVAIASGEAGMLSDEGRCKTFDASANGYVRSEGVGVVLLKPLHRALADNDHIYGLIRGSAENHGGKASTPTAPNPVAQQALLVDAYTRAGVGPRTVSYIEAHGTGTELGDPIEFNGLRGAFETLYRESGLGAPAEPHCTLGSVKANIGHAEAAAGIAGLIKVLLMMQHRVVPGNCHLQIQNPYLNTEGTPFRLARNTEAWERLTDERGREVPRRAGVSSFGVGGTNVHVVLEEFEPPAEPTQIEGDPATIVLSARNEDRLRVSAANLLRWVRSCTNFHALAYTLQVGREAMATRLAFVASSLADVDVALRAYLDRQEASGRFLSGCATRDPDEETPIIDPSTMPLQDVASAWVHGTPVNWAACYAGRKMKRLRLPTYPFARERYWLPTSGEEPLEEGTPEDDQLLYIPGWERCPDISPALQTPSRVVVVSPARSEELAKAVREGLEARACTTYAVTIAHETRELGPGRWTCGRDDRDGFASCLALMDDIDVFVFISDYDASLGLASEDWCRSGQEHETQLLRLIQTLDRLQSVATLHGYVIRLVDDARANPHGGGLAGLAYATAQSSHRFAMRNLEVPIFDLTDAQARKVVLDAIWHEPASDRGEVIRLASVGRYRQVFLPWEGSLPDGLTAIRQGGVYVLIGGSGTVGRVLTRHLLSRYHAKVIWVGRRPETEVMTQLDAAATYGARPWYLQADVTSIEQMQQVATWVQEHYLAVHGVIFSAIAFDPENAVLVTTEEAFDSVVQVKTVGSFVCYEAFRDVELDFMCFFSSSQAFSFSGASQYAGYAAGITSADQLVQTLQPRSSFPIGILNWGFWRSSLEQVILGAHLRSLDDAEGIQGFEQLIWALQHGQLRQSLCLRTSPDVREVMRVSGQDRAVLAADSPLRIEPLAIPPTPLPTDADNLQRHLSELDDAILALLAAVTADLEVQPPPPLDRWWRETQRMITERKRIGISLDQAWQMWEEMKGRLASDAALTAMSSLVDACMRALTDVLCGDVAATEVLFPNGNMAQVEAVYLHHPAGPYFESVMSHVIDTLFDGETESSGRVQLLELGAGTGGLTSVVLPRLQPYATRIARYVFSDISDAFLMRARETFAATYRYLDVARVNVEEPLDKQGIALGSFDVVLASNVLHATQDIRESVRHAKSALRRHGVLVLLEMSEQTAFAHVTFGLLEGWWRETDPEVRMPGSPGLSPAMWERVLREEGFDIVTFPGEPGHRLGQQIVVAVSDGVIRYAAAQLEAEDEQRVAPSSDVPAAPRVAVEHAHVEPVIVEALCRSLKLQSRDVNRDLPFSDYGIDSILGIRFVKEVSATLGIRLNTAVIFDHTSVSRLASHIVGTFAETWAKTTPPLSAPSRSPHAVQSPLPEGYEEDVAIIGMSGQVPGAKDLDAFWDLLVNGRDGVTDFTDGDLVARAGVLASRDCFDPLFFNLSPREADSMNPHQRLILQESWKSLEDAGYNPKGLDNERVALFIGAEPTGYQHESFTGASDAIIASRLSYYLNLKGPAMVVNTGCSSSGAALHLACESLRRGEASMALAGGVYAAINGEALAMLSKIGMLSPSGRCATFDASADGTVFSEGVGVAVLKRLADAQRDGDAIYGVIEGSGMNQDGASNGITAPNGAAQESLMVDVYERFGIKPESISYIEAHGTGTLLGDPVEANALVRAFKRFTNREAFCALGSAKAHVGHTSASSGVIGLIKVLLSMKHETIPGLMHFETLNPVIELDGSAFFIPTAVTPWQPDGGGGRRAAVSSFGHSGTNAHVVVREYAQVAEIEGAGSCLVPLSAKSERQLHTSAERLLSALDREAGRGLRRVAYTLQVGREAMDERVAFLVRDIDELKDLLRAFVAGEARQGKIWRSNATNRTSHDLILRDDDLALLVEQWLRKGQLDRLADVWCRGLEVEWSCLYGEDCPSRVHLPTYPFLEDRYGPTRVKAEPNQLDLLFFEEQWTACSAPVPLGSLQGVVVCWIAEETTRQSFRACASDATLVFVGDEMERSTDILLTIEQEHGAIDGIVYARTLEHEQRCQDLSSFVEMIHALADLKTLPRRLLLVGAAEDTLTQCYAESWVGLERSLHRVFPSLAVGVVVGTPSVEQVWTEYTGLLTSVSVRYQGGDRHGLQVVEVEAGLPREVPESVLITGGCGSLGWLFVDHFANQRAGLGLVLVGRSALTTEHQQRIAHLEADGHRVVYLQADVSDAQAMRQGLRRAKEVVGPIRAVVHAAGVGDARSVLEKDRASFEQVLIPKVKGALVLDDVLRHEPLAWTCYFSSTSAVLGDFGSCDYAMANRFLMAYAQYRTACDLPGEALAIQWPLWGAGGMGFEDEAERDRYLAATGQRALDRATGFAAFEQVWGRTQTMILVGEREALLNLVIRTPAVREDVEDVVIEQGIEDGLAWTLREHVGRVLGLAPEGLHPDANLVDVGFDSIGLMELASALSEHFGWSIQPTIFFGHASLSALQACLLQRFGKEVAAFYQTSKRSVPVRKPQPFVSEKIVRRTQEVSTGGERLEPVAIIGLSGRFPQARDVEALWQILAEGRDAVEPVPLDRMCGIEAGIAPGLWSGFVPGVAEFDPLFFELSPAEAATMDPRQRLLLQEAWRALENAGIGPKTLRTSRVGMFVGVEEGDFAQFAAGGSITANHTGVLAARLAYFLNLRGPTMAINTACSSGLVALHQAAQSIRMGECDIAIAAGVNLMLRHEAFVGMREAGMLSEVGRVRAFDQDADGMVPGEAVAVLVLKRAAAAKADGEPIHALLRASGVNYDGKTNGITAPNGVAQAELIVDTYRRFGVSAADIEHVVTHGTGTRLGDPVEAQALQDAFRQFTDQPASCALTSTKSNLGHTFAASGLVSVIALVEGMKHGVIPASLYCEQENAFMAWDESALYVNKERRTWPEPTGRNRLGAVSAFGMSGTNAHVVVEGVRDTPADGPLLPAYVLPLSAKTGEALQEMVANLAQVLERPDVAEGQLAGLAYTLQEGRHVFTHRLAVVVHDAMHAVEVLRAYASGMMRSELVTGVVARDFVEQKAMRRIVEALATDTISNRDLYVENMAALAACFCQGYELPWAALYGAQVPNKVIAPGYPFARESYWPEMSRRLAADAAEGVETPKGFTLCRAVPRVRADGSLAEREVDYLPIRWGDVALEPWKQQGTYVICGPRDEVITAWEHWVKARVEAQVVWLDADLPQDALQSAVETVQTATGPLQGLIYTGSDPQWTQRLQEVADRLCEGMAILLGYRFPLVSQDLRRFYFLSATSDREAAWMAVLPDREMYPFIGEVTLSDGRIEQLKQHDLVQAHEIERALADLVWATLCEMGVFRKGRMAEAYALIDSMYHRWLDDLVTTFAEQKRLVREGDRVTVLREGQATASLWTIWEQAKEQWHQQAAVTLVEACIRALPQILTGQQPAEDVLFPQSSVALVEDAHKGNPVADLYHELLVESLVVNLAQRLVMEPSTSVRILEVGAGTGATTSTLLKKLSPYAANIEAYAYTDISKAFLFHAEAQYQPSYPYLRTALFDVERPLSEQGIALGHYDYVVATNVLHATRQIRTALRNVKAALTRGGLLFLNELSGKFLMSHVTFGLLKGWWLHEDAALRIPGSPGLFPEAWSQVLTEEGFSTVAFPATASHVLGQQVVIAQSDGVIRQVVPVAKEMPLVVQSKVQATDDTTDLRDRATVYFQRLFSEVLRIEADKIDPQEPLGSYGLDSILITGVNQRLHDDFGDVGSALLFKFQTLGALVHYFMETYADQLAQVVGGDVSKAPPAEKTVEVKSRREALPGSEATTRDIAIVGMSGRYPKAHDLAAYWNVLRKAVDCVEEMPQGRWPLEGFFEPDKAKAVAEGKSYTTLGGWLDGIDEFDPLFFNISPQEARFMDPQERLFLQVVWGCLEEAGYIQPDWQKHPRDIGVFVGVSYNNYQLFLAEALKKGAHYSVGSQTYSIANRISYFFNLTGPSTTVDTACSSSLFAIHQACEAIYNGTTKMALAGGVSLSLHPSKYVTLCASGFASSKGHCHAFAADGDGLIPSEAVGVVLLKPLADAQADGDRILAVIKGTGVSQDGKTQGYTVPNPVAQTRAIRMAMDRAGVHPETISYVEAHGTGTALGDPIEVQGLVDAYQPYTEKKQFCAMGSVKANYGHGEAAAGIGQLTKVVLQLQHQTLVPSLLHGPMNPNLDFRQTPFVVQRGLAPWIADHPRRAGISSFGAGGVNVHLIVEEAPPEGVKAPGDEMGSYVVPLSAHVASQLPVMARNLVDFLAQGEDVSLADVAYTLQMKRAALRHRLAVVGSNLAEVEAKLRAYLASDDREVFLGDANGDQRSRFGTEADHDLVGRAARWVHGGEVSWEPTWQGQVRRTLTLPTYPFLKQRFWITELIPSGMRDEPVIETPAHEATPVRDMERGESTGFVAALVDLSVLERQEAMETWIADQVAACLGFDRAEDVDLTSGFFELGMESIQAQKLVQDCRAQTGLDLPDTLLFDYPTTRGLAEHLLKVIPWDDLADRTVVEGPTAIVAAAPVATMTQREPLAVVGMACRFPGGCTTPEAFWELLARGGEGLCDVPAGRWDHDAIYDPAGGPGKMYIKQGNFLAEDVSLFDPALFNISPREAEEMDPQQRMLLELTWEALERAGIAASDVRGTPVGVFMGIIGSDYAMLPRDPEAISPYTMTGITSHMASGRISHVFGFHGPALSFDTACSSSLVALHQACESVQNGECELAVAGGVGLLLTPESFIGLCKMKALSPDGRCKPFAASGDGYGRGEGGGLVVIKRLSAARRDGDPVLAVIEGSAMNHDGASSGLTVPNGHAQQALLEQALHRAGLAPHDIGYIEAHGTGTSLGDPIEFGALREVFGPTRSADRPLVLGTCKANIGHLEAAAGIAGVIKTVLCLQHGQMPPHINCPEINPRVALASIPARLASSCEPWVAPAGQRRFAGVSSFGFSGTNAHVILGEAPVEQTDFARTPDRPVHVVTLSGQRPETVCQKAVGLADFLADQTEVELGSLASSANVGRTHFDCRVALEVMSVDELRLRLATLMEKDVARVPKPAKMTMVFPSETIPVLAGVETLLQGSAVFRAAWEACEIALAPHVEGALIDALSASVRTPVTDAAVSFALRYATYRLLVHVGVQVHSVYGEGEGLFALAAAVGMLSVDVVARRLVQRYRSDLADDIAEVTMPEVRVLWPGRAKPLVRPDLREPRLFDAVTAEPMSGELAHELMLSDQAFVCELNPFRVVGERWDLDAAVCWPVFEVSSFETGYMRLLAQCYRLGHGVDWHAVDEGRPRQHLLLPTYPFRQQPYWIPVLEEKAVAPSGPLSEHPFVGQLHASPSTERRLDFVLSLKTAPELRDTHGVVHVGYVLEMLRGAVAALGHTLCHILEMRFDVALIVPEEVGVDVQLVLKELDQGFDFTFFGRSRDAVEWTRHIEGRLDVIPLNKRRVDPGRSLATIRQHLTDRMSGAGFYQGLEARGVHLGRSVQWVEDVWYTTGEALVKFRLPSEAEQVVDGFGFHAGLWDACAQVFHATLGQDVAKDSTFMVTDLGEVGFEALGHTWTLWCHVWSNGRATDEGFLEGGFALYTDAGDVLAASWHVRMKELTAAYREALAKATQATSGGRNEAALLDFAGIGEPGERQRRVQVYVQEKLSALLRLPLEDMDITLSTLAMGMDSLVGLEFRQLISDELDVELPLSLLLEGPSVEALAADVLKRLALEERSVDHDGHRGAFDEVRLNADAWLIGTSKPDAALRLYCFPYGNQSGAMYRNWVRAFPQAIEVQPIELPGRGSRLKERPFESIQRLVETLTKVLDEELERPFAVFGHSIGALIGYAWCLHLAKSGRALPQHLIVSAYTCPTMENPMLADMKLAYREACGLQTLPSVDDIAAPANEALVSRLVSVAQAGIVNMGLGDRFASATPELIRTQLVNGIATLQLVDGFDAASAVPLVVPLTALHGERDEQVSSEEMSAWGALTTGAFACKAFPGNHVFVDPSQCEADVMHEIIRLLWPGQR
>emb|ADA82586.1 BGC0001110, ---, Phosphoenolpyruvate synthase, beta and gamma subunit
MAESSAVDEPTVQAIPTPPTFPVAWACESEAKRFWIQGAANFPTSLTPLDFTFLVKAVEGGSNLAAAHYGSPDRGLFKLINTYAYFTVESPPDAPEVRAKRQAAVDQVENDTVTTGQRWTEDWLPEIQEQLAFWDAFDLDGASAHALIAHLDGTEQRLLRAWEIHFLLINPVLLALHLFEEMHEDLFPDVPALSAHELLLGFDNKTVEGNRHLAALVRQARDRKEIRQALVLEDDEAVVAALMTTTTGQAFHKELQAYLALYGQRSNSQTLHKPAWLEAPGPVFQDIRAGLMAEESAVSSLDVLATRREERLAQVRQELAGHPPFVVAKFEELLSCAQTAQQLSEDHNYWIDIQVTYRIRRICLAIARRLVAAGKIDREQEVFYLTLDELRHAASGAAPDGLRDLISERQAEVRRFESEVPPPVLGTPPTPEDMAAQDNALARAYGKMAGGSVPSAGDTDERVLRGFGVSSGKAKGPVKVVINVEEAAEKLRPGDVLVTEMITSFWIPLFPRIAGMITMRGGMLSHGAVVAREHGLPAISGVEGVTSILNDGQWIELDADAGEVRVLEKGE
>emb|ADA82587.1 BGC0001110, ---, Phosphoesterase
MKEKRSMTRQSEWMVWLITCVLAWSLGAGAQVGWANENDEVRVTILHVNDLYQIASLRNGKLGGFARLTTLRKQLEKENPNTFVLFSGDLYEPSALGNAVVDGRPLLGRHAVGVLNEVGVDYMTFGDHEFNMSADQFYDRLGESRFRMLSSNLFEEDGQPFPGVVANGLLSALDEQGRDVTIGVLGVTKPFRTKIPMKYVDHYEAIAQQLAKLEKRADMIIALTHFPRKEDMAIAQRYPAINLILGADDHEHMKLEQEGMATVYKSDSNARSVYVLDLYINRQAKSWRIEDRLVALDESIEQDPTTLAKVEKWIEIGFRGFEAAGLEPRRVLGQTPVDLDGLESSIRNRPTRLTQLIGEGMLRAGQDAGAQVAYYPAGLVRLDDILPTDYVVREFDVMRTIPFEVDIATVTMAGEALLKVLESGHGKIGTGRYIIPQGAERDDQGRWTVQGQALDPSGTYKVVTLAGPTTANVVAKHGSMKDALRNELGRLLKKVAN
>emb|ADA82588.1 BGC0001110, ---, Phosphoenolpyruvate synthase alpha subunit
MLSESSAKLIEADDASSVQVSLVGGKGAELAHLRAAGLRVPPWFCLSSEACREFLSVHGWSTNALVQASEEARQTALVELAKASLSGTWVEPFRERVRAMLELSGAVVVRSSANVEDSAQAAFAGQFKTELGLTDVEAVCAAVIGCWLSLFADHAMRYAETMKRVNDLAMAVVVQQFVPADVAGVLFTMNPTTHDRDQAVVEAAWGLGEGLVSGLAVPDRFVVARDRRIVATEIGAKSRGLYWNPVQSKVEERANPRYFCRQAALSEVQVDTLVEMGYACEQRVGCPQDIEWAIRQDRIYVLQARPITA
>emb|ADA82589.1 BGC0001110, ---, Acyltransferase
MVTQTADRKQAQEEVMAWNAAYDVGTRVVVDHYEGVQVTRTEAMLLFDRRPAIYLEGFNGYFDLSDVRSEREAAAPVKPVLEADLPVDQTLAYMFPGQGSQAVGMGEGLFDAFPELTQKADEILGYSIRQLCLEDPDGVIAQTDYTQPALFVVNALSYLQRMKETGGRPGYALGHSLGEYSALFAAEVFDFETGLRLVQKRGALMAEAKGGGMAAVIGMDATRVAEVLEQHGLDVIDVANHNTPVQTVISGLEADVLSAQSVFMAAGARVFIPLKVSGAFHSRYMAEAQQAFRAFMDTLPFAVPRIPVIANVTALPHEEGSIRDVLAQQLISPVRWIDSIRYLERQRVATFEEVGPGTVLEGMIAAIRR
>emb|ADA82596.1 BGC0001110, ---, 3-hydroxy-3-methylglutaryl-CoA synthase family
MMPVGIEAINVFGGSACLDVERLAVHRQMDMDRFANLLMKEKTVALPNEDPVSFAINAAKPVLDGLSPDERAKIEMVITCTESAFDFGKSMSTYVQDLLELPRRCRLFELKNACYSGTAGLQMAVNFVLSQTSPGAKALVVASDLSRFLMEEGGDALTEDWSFAEPSSGAGAVAMLVSDTPYIFQVDVGANGYYGFEVMDTCRPSADTEAGDADLSLLSYLECCEQAFLAYQERVEGADYRATFGYLAFHTPFGGMVKGAHRRMMRKFGKVAAKDIEADFVRRIVPGLTHCQRLGNIMGATLPLALVSTIEHAEIEEATRIGCFSYGSGCCSEFFSGVATVDGQARVRSLGLKDQFDQRYALSMEEYETLLRESGVVKFGTRNASPYAGAMSGACKGTSAGPRLYLKAIREFHREYEWIA
>emb|ADA82590.1 BGC0001110, ---, Crotonase superfamily
MERYTSLSVRRDASVLFVQLDVAAGRNTITPTLIAELTRVLKACDASVSVIVLEGAPEVFCVGVDFETLHARARAGQAVDVEPEALYALWQQLAEGPWVSVAHVRGRVNAGGVGFVAACDLVIADDAAVFSLSELLFGLFPACVMPFLVRRMGFQRAHYLTLMTSPIPVTQALAWGLVDASAANSQDLVRKHLLRLRRLSPTAVACYKAYMTKVNGIIGALQEEAIAANREMFAEPDTIAKIARYVEEGLFPWE
>emb|ADA82591.1 BGC0001110, ---, Flavin-dependent oxidoreductase
MQSSLESLLGVQPRVPSKAKIAFSFLFFSDVREDVSNAEKYHFMRDVTMFADREGFEAVYIPERHFSEFGSIYANPAIMASYLIPQTSRIRFRTAGVSVPLHHPAEVVENWAMNDVLSGGRVDLGFGSGWNFDDFVLAPGAYDDRRAVCHDRIPIIQQLWRGEAVTFPGPQGKTVPIRVFPRPVQPELKVWMLVAQSVEGFRYAGQQGYNVFTMLYGYNLEALKTKIDVYRHAREEAGLRPNDGVVTLMLHTMIDADPVAVERAVEQPFKRYIKAALKAHVKAAQDAKVERAADLGEAEEEKMLAYAYQRYARTGALFGTVKQGASMVDEAMAAGVDEIACLVDFGVDYQAVKEALPHLKQLVAMYR
>emb|ADA82592.1 BGC0001110, ---, Acylcarrierprotein
MTKTKEEIFELLKSNLLEIVPEINPDQVQPVISMKDLGANSIDRVDVILLTMEALELKFPLNELGGLTNMQALVDDLHGRL
>emb|ADA82593.1 BGC0001110, ---, 3-oxoacyl ACP synthase
MDGCRKGPVVGVPPRDVVVIGMGIRTALGAGVSVFTDALWSGTSGISHCAQDGLGVAARVGALDFVPSLAAMGLEAELVARARRAAGRAPRAAQVSLIATLEAWGTMGRAAREIEPRHVHLVVGGSNLELLHTYQMHEKFLAAPEYVPARYALTWMDTHLVGVVSEVLQLHGEGLTVGGASASGNVALIEGQRRVASGRCEVCVILGPMTDLSPVELRALQHTGALGGARDDVGAAEACRPFDQGRDGFIYGQGAACVILASRECAEALGVTVDGRILGGAMCLDGNHLSDPSVEGERRAMQLALEDAGIGADDVDYVNAHATSSVLGDVTELQALDEVFERGSRPVWVNGTKSFTGHCLSAAAVVEAVGVLVQLKHGFLHRNLNLTSPLDTRCQLVGPSTKEASCRLALSNAFGFGGINTSVVMGAAL
>emb|ADA82595.1 BGC0001110, ---, Transport ATPase
MIPLTFLAIASGALVAGAKVYEKLPQARSQRAKRFLSTPRPQRSDDSQEIKALVVSSYTALDTKYQTFMRQRFDPLFGRKRSQQLDALTSHAEGVAISQHEQSLNRKIACTTASLAAIAIGVSLYPPSLIVSVPASLLLTIPVYKKALDAIRNERRVNFHVLSAINITGIWIGGFFIPAALGMVLYFLAEKLLVITQERSHQGLISIFGQQTRYVWVVIDNVEVEVPFDQLQPGDTVVVEAGQMLPADGIITSGMASIDQHVLTGEAQPVEKAPGDPVYASTVVLAGKVYIRVEKAGEETVAAQIGAILNRTASYQTTLQSKGSALAHASALPTLLLGSLAWVTIHLEQGLAILNSAFGGTLRITAPIAVLNFLNIASRNGILVKDGRSLELLKDVDTVVFDKTGTLTLDQPTVVRIYSCNGLHEDMLLTYAATAEHRQPHPIARAIRMAADDRDLCLPDIEDAIYEVGYGIKVSTTDTLIRVGSDRFMALEGIAVPPDLRTRQDTCHQQGHSLVMVAIDDELGGAIELQPTLRPEVQDVIDVLHGRGLSLAIISGDQEEPTRKLAQHLGIERYFANTLPEHKAELVEQLQRQGHAVCFVGDGINDSIALKKANVSVSLRGATTVAIDTAQIVLTDQTLKPLTHLFDLADEFDANLKAGFASAIVPGVINIGGVFLFHWSILTALAIFNLGLLTSLGIATLPLLRHSTD
