# Supplementary material for: Assessing in silico the recruitment and functional spectrum of bacterial enzymes from secondary metabolism
Source: BMC Evol Biol. 2017 Jan 26;17:36. doi: 10.1186/s12862-017-0886-2 (PMC5270213; doi:10.1186/s12862-017-0886-2)
Supplement: Additional file 5: — 1005 multiple Fasta files (one per BGC that comprises enzymes) containing the sequences of the data set enzymes SM*. The BGC are named according to MIBiG nomenclature. (ZIP 6333 kb) [file 12862_2017_886_MOESM5_ESM.zip › BGC1111.fa]

>emb|CCA89321.1 BGC0001111, ---, Putative uncharacterized protein
MQSPNVYTRLDARLKLFQLVVVGLCAFLTRTITAQILLLVMILVLGLAARQQQTVARFLWLAVPLVLYVVWGSVGIGTSMIVFVGRFLAFAVLKFSSPVLLLLYLVRLEDLSAVIQALERLRFPRHITLPLAVAIRFVPSLQFEYASIRDAMRLRGVAPSLRRFYAYPVQTLELTVIPLLMRAVRISEELSISALTRGMELEGAKSWYQPLVWTSRDTLGLVATVLAGALIFVTDHFVP
>emb|CCA89322.1 BGC0001111, ---, Putative uncharacterized protein
MEDVSLTLEPGELAVVVGASGCGKTTLTRVLNGLVPRFFEGSFQGTILINGQDVSQWSIGQIGRKVGSVFQDPRSQFFTTSATSEIAFASEHFGIPTEVMRQRVEEAFERLEIQPLRGRSVFELSTGERQKVALASAYAMRPSVYVLDEPSANLDPQATRHLGTIIDMLRQDGSVVLVAEHRLYYLASSLDKLVHMRQGRIVEIFDRAALHALPASALEARGLRQIDLSHARIGALPPVSREDIHFQSHDVALAYGERVVLNGVTTQASRGEVVGLIGRNGSGKTTFARVATGLLKQRTGRIRHAYRITSAKQRLKTSFFVLQDADYQLYTESVIEELMLGLPDSAETRRQALETLARFDIDRLAERHPQSLSGGQKQRLTIAVAAMRRADVLFLDEPTSGLDATNLQRVGEEIRLLADQRQVVFVISHDYELLAQCCPRILRLEGGRTAADYLLDISSARRLRADLDLPATANPSWLWA
>emb|CCA89323.1 BGC0001111, ---, Putative uncharacterized protein
MSLKMQRLNARDLITIGVFNALILVVYIVMQAILQPLPGMGLFNGGVSAFMMAPLYMILVARVHKRGVFLITSILYALLVATVGMYTAILPVLLAGVLGDLIAGFRAFRNPVAVVVGYTVFKTLEAVGNYSVIVINPERFAANMEPAVRAKWLESAAMFNVWMGAFVLAFTIVGALVGGILASRILRKHFVKAGLIAAPPT
>emb|CCA89324.1 BGC0001111, ---, Putative uncharacterized protein
MKIAGEGPPASKTRRRIRELVRRRRIRELVRMLQRAKQRPAHAAQQGVKVRQRLEALGGFWHRAREVLASRLDVFPKEFCRELEGPVEGSDARPMNDARAVVVSALGSLLAQRLEDFDERPVRISVFGQLHTATLKRSGTPVWVVVRRPDAESELNDALKEMEFFFARLSRARGLQYAPWERLMRELRASLRDGLDFRIQAHAMRSLRKQVRCYPGASYPRVYKQLCCAEVLVAQRVEGPTLAEVEARGMDSGGPEAWFEMNQTDPELLAGRLWRAFMRQLVEARTLVPAQGTKDIILLGENKFCYRFEPFVLPLEVGVPRSEAFLFLLHSLLRRSYEGAFFPLLRLAEPLPPLEPNQLKKVVSREIRAWAQRAEVETLPSDSRSFGALFETVLSTVQRHPIVFDSAVLRACQQLRRLEEVLFLLHSEFGVAAELRRFFKRSVRRVARRLNAQAASAQAPDWKAVGQAPFTAMEAAQGSAERLSRASLPFVSEPTPTAYLVSSVAEFFSFVFLAVAVVTTVVAARVASLIYLSTDSWVERGLVGVAQPGLLELGLAVLIASLFAWRLRRLAVRFAERDSHLPTRGVV
>emb|CCA89325.1 BGC0001111, rizA, Malonyl CoA-acyl carrier protein transacylase, EC:2.3.1.39
MRIQIFPGQGSQHVGMGTGLFDGAPDELAAADAVLGWSVRELCLEDRDRKLNQTAWTQPALYVVNALAYLKKVRETGQRPALVAGHSLGEYNALFAAGAFDFITGLRLVQRRAAVMAKAREGGMAAVIGLSAARVREVLREAKLDEIDLANLNAPEQQVLSGPVESLVQAEAVFTRVGVRGFKRLPVSAAFHSRYMREARQEFESFLEEFVLSSPRIPVISNVEAKPYPPGALKRLLVEQITSPVRWEESVQYLLQQPGPDLEEVGPGRVLTTLVAQIRRKGAS
>emb|CCA89326.1 BGC0001111, rizB, Mixed trans-AT type I polyketide synthase/nonribosomal peptide synthetase
MNAEPTQLRCAFIGEGSMLIACAQKARERGHSIAAIMTSSEEIRQWGVSLSVPVGSLASGPEWLRAQEIDVLFSVYCFSIVPAVLLEVPRRVAINYHDGPLPRYAGFHAATWALINGEREHGIAWHRMTSDVDAGPILITRRFPIAADETSLTLNLKCYEQGLDAFGELLDGLVRGDLREQPQDRAATLFHPRQMKPSAGCIIDWSWPAERITAFIRALDFGPVTNPVGTPKVLICGKALIVGEARLLETRSGRSAGTILETEGAIVRVATSGHDLLLGSLVESGRGRLSTDQFAEFGIEVGATFDTPEASLSHELTRWISAATRDEKLWSSRMQALPELPLEERMPMAVPLPERLQALVRSLHGGSEAEEIVTAAFISGVMSIGAHTRLLMSLRTEGPEELPPVTGIYVREWDLDIAAISSDPVAVREALGRALTPVRGQLVRFSDLRMRHPDLASRGAAVEIEWGVVRSARSGSAMRWLLRVTAQGVQLETREEAASATSLIEAWERALNLLVRRIERTSEHLSRWREVYDASYECEVGVDPLFDTACWRDSTGQPIPEAEMREWVEATVEDVLALDPRDVLEIGCGKGLLLWRLVPRCQSYFATDFSANAVAHVRGHLHQLGGDAGKVTLQVAPADDLRALAHRRFDTIILNSVVQYFPTSEYLLRVLEAALGLLTPDGRVLIGDVRNLRLLQVQHVGEPRAGLPDDGGPEHIADRLRHVIEDEPELVLDPAFFLALRRRFPRISGVAITPKRGRAHNELTRYRYDVVLRVGPSAPERAPPPRAVVRWEQYGDIQRVVAAIVSAGGVVGVRGIPNERTQAVARHVRRLLGGTGSAARDPDLAGAVAPGVEPEELRAALGPDWTCALSWHDCGPEGEFDALFARGTTRNELAELATEVLPVEHEPRVWAHEPLRDAQPAMPAERCLPELVWEQASRSPDALAVRCGGAVLRYSELVSSASRIAAMLSAHGVGPGARVGVLLDRSIHLIPALLGTLEVGAAYVPLDPTYPRERLEFMIADAGVRCVLVDRTSAALPFSVLSLPVDAPTTGIAGSGSPSRVTPQGGWPAYVIYTSGSTGRPKGVEISHFSLTNLLHSFAQVLGCGPRDRLLAITTVCFDIAGLELYLPLVTGGTVDLVPTETARDGVKLLEALERGDATILQATPSTWRMLIEAGWTRRVDLVALCGGEALTRELADALLERVTRLWNVYGPTETTIWSTVGEVRPGTPITLGRPIARTSCHVLDERGRPVAPLETGELFIGGDGVALGYANRPELTAEKFIPDPFGPSGRVMYRTGDRVCLQADGALQYLGRVDAQIKLAGYRIELGEIEAALQRLDAIAEAVVVLRRAEGQDDRLVSYLRLARPRSTDSLPEELRRWLPEHMVPSAFHVLERYPLTLNQKIDRVRLAKDEPLALVSHFGVEAPGTAVPQAKGLADALRALAQEVVPSAGPIETDRPLGEYGFRSIRFTSLALRIRARFGVELSPTAFYRFTTLNAMAAHLAEKLPAGSVPRVTERAVGATVELRPPVVAPAASPGRAVEGRPMPVATAVGASSRPREGEPIAIIGMSGRLPGGEDLQAFWDSLARGADGIREMPRERPGSAEFRAALAQWGVAPNLKAGFIDDVDGFDAAFFGVSPREAELLDPRQRLLLEAAWHCIEDAGYDPTALAGSRTGVFIGSAGSEYWEVQCREHQPIDAYTLSGISESVLCNRLSFFLNLRGPSAPVNTACSSSLVALHRARLSMLAGECDLALVGGVNLILGPLFHVSLARGGYLSSKSRCSTFDRSADGYVRGEGAAVLLLKPLRRAELDGDPIHAVLLGSAENHGGRSQSLTAPDQGAQVELLRAAYREAAIDPETVSYIETHGTGTALGDPIEVNALKEAFAGLYEEWGHAVATPVCALGALKSSIGHLEAAAGIAGVVKVIGAMRQGVIPANLHFAEQNPYVELSGSPFFLATRAVDWRTRAENGRFTPLRAGVSSFGFGGSNAHVVLESPAPRPPLAAGKESSAELIVLSARDPERLRAQAATLLRWLESGGGERLADVAYTLQVGRTAMEERLAFVATTLEEAVVALRRFSEVGEGPLLAVGNSRSDRRWASLLEDEAGRGFIAEVAARGDLFRLATLWASGVQLDWKALPRVVPPRRIRLPGHAFARERFWLPRTSKPSRVEFQLSDADVFFADHVVQGDVVLPAAAMIEMARAAASNATGQPVTRLGGLVWMRPVRAEGGEAKVSIHFQREGEAWTFSIETTGQEGELRRHAQGRVLPRGPAVALRRLDLDAIRARVRPLVEHGELYASLRQYGLELGPAYRPVERVWASPDEALGVLAVPVLAQGRRAGEVLLHPGMIDGALQVALVGIWNHATKELHLPFTIGEVELSGPLPERCFVHVTRSRSGSGIDLALADEQGNVRMEIRDFFLRPARLERHARVERGVVYFKPTWVDAPLPPGEEEKDLLLLDRGTERWELLSERWRGHVVLVEQGTAFRRVEARRYTIRAREQSDYQTLLEALAADGIDHHTFVHAWRGDGGAEEELAAGLHASLFLVQAAAARTQVLNLRLLYLHESEGGQRSPWTGALAGFGKTLTVEHAGASVTVVAATAADLRGRPFIDLVRRELQAEEGEVLYVEGQRQVRTLRETPPVSATVHPRAGAVYLLTGGAGGLGKIFANRLAARGGRLVLCGRSPHSKKIDQQLASVVEQGGEAIYVQADLSREEDVARLIAKAKHRFGRIDGVIHAAGTIRDARLLRKSAEQVAEVVGPKVAGVMLLDQALRSESLDAFVVFSSVAALVGNVGQCDYAFANAFLDGFVETRETLRERGERSGVTRSLNWPLWREGGMAVDAQTEAWFENVLGLLPMSTAVGLEALDAALSLSTPQLFVAEGNVERIRERFSPTRSTALPVTPRDKPSPVRPDTLRPRLTAIAAEILKQEPRKISPERELGEFGFDSLSFTELANRLNSEFGLSLTPALFFEHSTIEQLTAHLAPRVSGAEVVFPRTFEPPPSKPEPSEPPRRHTRERRDEPIAIVGAAAVLPGSETLGAFWRNIEEGKDLIREIPAERWDWRTLRGDTSGDVDAESLRWGGFIDGVDQFDGRFFGISRREGELMDPQQRIFLQTVWRALEDAGWDPASLSGTRTGLFVGVCTSDYAELLARSGGQVEAHTSTGNARSILPNRISHLLGLRGPSEPIDTACSSSLIAVQHAIHALRSGAADVAIAGGVNLVLSPFFHLSFSHAGMLSPGGRCRTFDHRADGYVRGEGSAAVVLKPLSRAEADGDTIHGLIVGGAVGHAGHANSLTAPNGASQAELLVEAYSNAGIDVRTVGYIEAHGTATRLGDPIEIHALQRAFRELSRDASTVAPWCGLGSVKSNFGHLEAAAGVAGLLKVLLAMRAQTLPATLHFEQLNPHIDLRDSPFFIVERNTPWRVHGDAPRRAGVSSFGFGGVNAHLVLEEYKQSPRRDDGTQQLLVLSARDRGRLEALAGDVAGWLRDSPPAEASLADVAYTLQTGRSAQGTRLALVTDDRVKAAAALDRFARGESSDALWFGEVGDEVPAPTSRFDTQVREGHVSAIAEAWVAGAEVDWTTLPRRQRPRRAHLPSYPFARERYWFPQHQEPPIVVKSATVAPAREARAQELTLLRAEWTQRPRPETLESSGGVERALVIVDRSGVELGLDLARLHGDRAITVHLGDETRAYSDRVWHLAAGDEDGWVHLLPRLGALGRAYFVAGVPESATAPLVALLRFSRALARAESGSLEMRVVSTSAHSLLPGEAVMPGGASLAGFCKALAREVPWIRVATVDVARAEVGPGAPKGTREEVARAIVAEPVSEQPSDVALRRGARLERVLVPLELEPALSSPFRRGGVYLIVGGSGGIGLALARHLSRTAGARLGLIGRRAPDAILRGVLAELEQEGGEAIYIEADCSDRDRMRAAVGDVKRRFGAIHGVFHAALVLRDRALRDMRTADLLAVLAPKVEGAEAVFEAVEGEPLDFAVVFSSMQSFLGNAGQANYAAACALQDALAHRFREHLPLRIINWGYWGSVGAVATPEHRRRMAQLGLGSIEVPEGLSALESILASDEFQVACLVAKPELLRALRMDGVGMCRPVKERSHIDYKHAVASIRVSPLDSLAAYRRGQEALEQEGTRAVAAILRQLGILRAAGAAHEKGRLAHQSGVVAPHRRLLGALVSSAERLGWLREEGSQLIVVSAAPDETPQEVSRRRRELAQQHPSVAPHLALLEVATASFIAVLRGEQSPTDVLFPRGSTALVAPIYADNPQAEMLRRQVAAAVDAYLRASPSETAGPIRVLEIGAGTGGTTAAVLAALRDSRRRVEFVYTDVSPAFLRHGQERFSKDFPFLRFMPLDVERPPGTQGLERGGFDLVIAANVLHATRSITDSLRHTKWLLKRGGWLLLQELTQAQHFTTLTFGLLEGWWRFQDSHLRLSDSPLLDVTGWSSLLGREGFSPCSPFGDADPAIANLAERLMIAGSNGQVHDELTSVRGRDDEGPSAPLAPVSEEAGAPLVTRTQQWLRSLLCEELRLQADELADDDRFADLGLDSILLQRFNHRLSQGLGPVPRTLPLENDTVERLSAALIASHRERLEKVVGSTVAARVDSLRVAPPEMSTREGVNSVSQEKSEGIAVIGMAGVFPGARDVDALWRNLRAGTRAIREVPPERWDWRDFHGEAAAASSRNLPRWGAFIDDVDRFDPLFFGMTPRAARSLTPEERLLLETSWSALEDAGYTSESLRQERVGVFVGARPSSYTQRGGGQDVAVDASANGLPSRVSHFFGFTGPSLAVDVACSSSMAALHLAREALLRGECTLALVGGVNLYLHPSQYMRLSELRVVATRAEGELFDGLGDGFTPGEAVAVVLLKPVARAAADGDNIRGVVRATSLFHKGRSADYFLPSPLTQASHIAETLRSAGVTAETLGVYGAQAQGSSLSDITEWRAATRALLETSGEARGYCAYSSVKPYVGHPEAASGVLQLISVLLQMRHRELLPLPVASQLAPEVDVSSSPFFFPAAVTEWPSRFESGAPLPRRACITACGAGGAESFAVIEEYMEVPSPSVTPGTHVIALSARSNDRLREVASRLLEAVRGGEGRGSLADIAFTLQTGREAFSERWVVIVRSISELIAALEAFIAGRTVGWSGTAPRRAPEGDAVVRALETRDVESLARLWVAGHRIDWNRLWGERARRLSLPTYPFERRSCSLEPASLAPGAADEGVDPAEPTEGRVREAGRAFLANGGDSARADHVSDTAQRVGSYYDALFADSDSEDDPHLTFAPLLNPPPGFSWLLAYHDPEGHPAFHQALRLGQRQAKKLLFDGVDLSRVRQVLDIGCGLGVDLIDLMSAMPRAVAHGYNISPGQARSAARRVSRAGLERRIEIFNRDSARDSFPSTYDLVIGFEVFPHIQRKQEALDNIVASLAPGGRVLLIDSVAATVSVELAELAMFSSSIAEYAAMLTKAKLRLRRCIDSSRELIHFLEDPNFEQNLAQIRREKPAAAAFETLHRSWTHFGKALRQKLFHYMLLELEAAADFTEERLYAANLEALQMPTPYAEAVAAATGSRSKEPQADSSGLSLTPERGQAMENDLLGIAASVMELSARELDPNARFADYGIGSLEGLALVDAINRRLGIALKIQALYDYSSVRELAHHIVEAFPHARGRAQVAALAPAPVEARQGEAPRAAASPLREGAQDEHIAVIGLSGQFPGARNPEELWKLMDSGQSAIGEVPADRWDVQRFYDPRPGTLNRTNSRWGGFLSDAACFDPAFFGISPAEAEVMDPQQRLFLEECWKALEDAGQSASALASSRCGVIAGVISNEYGALLQRSALSERAGQVMLGNAASILAARIAYFLNLRGPALAVDTACSSSLVAAHMACGMLQRGEADLMLAGGVTLYLSPQTYVEMSHAGMLSPTGSCRSFDEGADGIVVGEAAAVVVLKRLRDALRDGDRIYGVIRGSGISQDGRTNGITAPSGRAQSALELEVWNRSGVDPATLDYIEAHGTGTPLGDPIEVEALASALRKHTPERRFCLLGTVKSNIGHTSAASGVAGLIKILLSLQHDRIPATLHVEQPTHHHDWETSPLVLARQAQPWPRGGSRPRRAALSSFGFSGTNCHMVIEDAPPSAPRLAPRRSQWVLPLSAKAGERLREMAENLAAWLERHRGTQDTVGLIEQLASTLQLRRAAMTERLAVVASSLDEAREKLAAFARGERLEHVYLGRAGTDASVMRFGGSTASSLSALLCRNAEWDQLAQLWVVGTEIDWKALYEGLPPPPVSAPTYPFARERFWLLGTAVPVASAPDASMAPPAPALRGNPELSAGELRARTETFLRGLVAQTLKLAPERIALDQPLEGYGVDSLMVMQLVRGLERHVGALSKTVLYEHSRITQLAEHLITERGEVLGHLLAGETLATPPTPPVPDSAVVATPARRGSDGVWSDRIAIIGMSGRYPGADDLDQLWDNLKGGVDSITEVPSERWDHHRYGKAYSKWGGFISDPAAFDPLFFQIAPKEAALIDPQERLFLQEAWHCIEDAGYTRRALVGSRVGVFVGVLYADYQLFGVDEAAAGRAPLISPLSSIANRVSHVLDLHGPSFVVDTMCSSSLTALHLACMSLLTGESEMAIAGGVNLSLHPNKYLQICGRGFASSDGRCRSFGEDGDGYVPGEGVGALLLKPLSRAVADGDIIHGVILGSGINHGGKTQGYTVPNPRAQADVVRDALRASGVPARSISYIEAHGTGTSLGDPIEITGLRRAFRVETPDVGFCAIGSIKSNIGHLEAAAGVAGLTKVLLQFRHGWLAPSLHAETLNPNLGLADSPVRVQRTLEPWGRGVDPRRAALSSFGAGGSNAHVILEEPPPSPSRDPATSEPGVLLVLSARNRERLAATASTLRAALQRRWSEESAASLRDVAYTLQVGREAMDVRVAAVVTTRGEALDALARMSSGDTAGAVWAELAPGATGPVVGEQSLKKRDLNAIAAAFVAGAEIPWERLYDVPAPRRVALPGYAFARTRYWAPQAPVLTIAESLAHPEPIEDHTVLRVNEWKVSDHRVNGRAVLPGVAYLDLAVRAYRRRVGGERTLRLTGITWLRPAFVDSELELHVALSTREDRTLFEVRSRTDVLARGEVGTSEAGFERIPLADLRARCTRGVDTDALRARFAETGVAYGAAYCGLREVRIGDGEALGTVELPTAARSGGERFALHPALLDAALHTLGALVEQTEASPRLPFTVDEVDVLRPMAERVVALARALGGDKYEVTISDEAGEVLVRLRELTLRPLRAREVDFLFQPRWVAHEDERPQMVSVAPRRVVVLAGARAGGLDSALIAAHAGDHITRVVLGDVLEDATLASIGQADLVYFLGVDVGVPDMLDLVALEAGQRAGALALLRVGRVLLGAQGPRTLKVVTNDTVAIQGTETLRPFGASLHGLTHSLARELRACTVRCYDVTAQELATPGAVGVLCDWLRGDLESRPGDVIALRRRRRFSRRLMPLQLGEIDPPPFRDAGVYLILGGGGGIGLELGRYLARESRARVVLVGRGEPGPEQRRALEEIEALGGQAMYLRADGREPEQMVEAVRKTRERFGSLHGVFHSALVLRDRSLDAMNEADFQLALDAKTATSVALLRALEKEQLDFLVFFSSALSFSGNAGQTNYAAGCTFEDAFAAAVAARVPFPVKVINWGFWGTVGIVAKEAYIKRLSAVGLRSMGPVEGFEALRRVVASPLAQVVAIDATPRFLEQLGAEPGARVILAADSGLDSAAPPTVGPRLDSEVLTGLEEIERMAAQRLSALLRSEGALPEEEALTVEQIGQRLRLEPTYRRLLAAVLAALVRRGHLMARQGATFSWSRGAETAPGLDAKQALAAAYPAVKPQLELAWACLDAFVAVVRGEKLGTEALFPNGRMELVEPVYKNATLDHFHRATAVAVAARVTALAAQRTPEQRVRILEVGAGTGSATAFVLPALEAVASRIEYHYTDVSDAFVQLGRRAFAARHPFVRFGTLDVERTPEEQGFEVGSFDLILGTNVFHATRSVRRAVMGAHDLLRRGGWLILSEGTRNQDFLTITFGLLKGWWSYEEEEERLEGGPLLSVPMWRALLRETGFRRTFSLCTPSREELAAFPQDVIVGESDGELVRHIARAPMSEPVEMGTIGSRPAVAAVAAMHEDDLERQVTALMITCVMVALGISDEVIDSRRPFAEYGVDSITGVEVVSRLSEVLGIRIKPTTLFDHPDIAGLARALCRTHRDALEKKLGAPAPHVPPVISASPPPAVPPVSMPPPEDVEGGVPSVVLVGPGLERVQVRRLASRAPGAEEVQIRVRAFGLNFGDLLCIQGLYPTMPDYPFTPGFEVAGTVSKVGSNVTRWRAGDEVIALTGRRYGGHAAEVCVPAAFVVRKPDNVTFEEAAASPVAYTTMREALELGRVRRGDRVLIQTAAGGVGLFGMQMALRAGAELFATAGSAEKLEYLRDVGAHHAINYRTEDFSVRARELSAGRGMDVVINTLGGDAIQKGIDLLAPGGRYIELAMAGLKTHGRLDLSRWGSNQSFVSIDMSRLGDERAERLTEALEAMAEDLATGRVRPTVARVFDFADVGAAYAFLQERKNIGKVVVRVDPPQRSCEESVKVMETSSSPTVRPSTRYEGPIAIIGMSGQFPGAADLDALWDNLAAGRSAITEVPPERWDWRAHFDERRGQFGKTYSKWGGFLNDIDLFDASFFRMAPKEAALTDPQQRLFLTECWKALEGAGHAVRRSTSARCGVFVGCDPGDYRMLLRDHGANMHAQAFWGNAASVIASRISYFLDLRGPSLAVDTACSSSLVALHLACESLRTGECDMALAGGVYVGVTPAFHIMASNAEMLSPDGRCKAFDDSADGFVPGEGVGVVVLKPLELAERDGDIIHAVVLGSGVNQDGRTYGLTAPSMQAQAELERSVYRTWGLNPRTFQYVEAHGTGTRLGDPIELDALTQSFEAFTEERQFCAIGSIKGNIGHAATAAGIAGLLKVLKSLEHEKLPPSLHFTQPNGHIRFGESPFFVNTELRRWERPDGGRRRAAISSFGFSGTNAHVVVEEYVRRGDDVHDDGPWLMVLSARNEERLGEMVGRLREFVASKPDVSLRDLAYTLQNGREEMEDRLAFVARGREELLSALDRWAAGDRSGLTRGRIDRGTARADAEVETLVARGRTVDALARLASLWCAGTRIDWRGLPQQRGGRMRPLPTYPLQGERHWITNAQPLAQATPTFAPSVQALFEPVWVPTSAVESSGRVNGSVVLFGGSEELRAAVVERARRDGVEAPIAWRVVVGDRFELDAAARIVRLDPRHPESYTSLLDALGEPPTAVFHLWTTECKGMTLEHRLDRGARSLMAWGQALQRRRERGVVRTLVVHDRAPEAAACAALIRTLQRESSLWHWRALGLDGPPHAGLVDALWHELWTEDGSEAWLAPDGRFARALRPVGDTGLQSSRLSSDRAFLLTGGAGALGSRVARHLVKRGARRLILAGRSPLNARISARLDELRQLGTDAVYLVADVARRTDVDGLVAEARRQFGGIAGVVHLAGVVRDSLVRNKTREELEAVMAPKVFGCLHLDEATASEPLELFVLFSSLTSIVGNAGQADYAFANRFLDEFARVRTHRVESGERRGMTRSIAWPFWRNGGMRPSSELVEAARAGGIEPLSDQEGTALLDSVLTLSGSTYVVFSGERVRVAAAMAEAGWEESSTGERELPQGGLPASPVPTPVSRVDGPSAQVIQASVLESVLQAVAAEFGMTSGSVDATAPFDELGADSIMLRRLRRRLEQLYGALPMTLFLDARSPSELAAMLSERHPVAIVSSPKPTVAAETSPLRAESVSAPAPIHPVASRSAHASEPIAIIGVAGRYPDADDMDLLWANLREGKKSIREVPPERWNASAQDDIYCRLGAFLTDVDCFDPYFFGITPAEARWMNPEERILLEVVWRLLENAAIPRRKLAKERVGVFIGVTSMTYPLVTAHAQPDAPADSTFFSLANRISHWFDFTGPSLAIDTACSSALVALHEARESLLRGSCEVAVVGGANLYLHPSKYLRMCRNRLVASSARGVFANGGEGFIPGEGVGAVLLKPLSRALRDGDRILGSILGSGIAHSGRTNAYLLPSPDTQADLIRRVAQEAGIDLSTVGYWEAQAIGSEAVDAAEWTSLIRAVGSIQPSVPAAIGSLKANLGHMEAASGIAQLTRVLLQMTRAEFLPTLVADELNPEISLEGSPFRLQRDAAPWPAPTNTPRRAAITSLGAGGVSAHLLVEEGRHRPNSQPSAVRPELIVLSGRSEEALRTMALELADKVRLPGSSRLADIAWTLQVGREAFAHRAAFVVSTPLELADALESFASGGGIAIPHARGRTDTTSHPASHDLQALFTRRAEPTVLARLAELWCGGAELDWSQILGGAAVERVSLPGHPFEKIRCWVDAPHAVESEKKPGSAVATYYDRLATFFSAERGGDGLHLNFAPLSAPMKGFSWLLSYVEPERNREHLARATIAQREAKERLFTAVDFHQATSVFDMGCGYGTDLIGLAARYPHLRCDGYSLALSQLRLGQQNATAANVAGRVRLLCRDSSRDELLEMYDAALGFEVTFHIEDKDGLFGNLARHLRVGGRLLLADVVAMTAVDVRAARLGQFTPTQPQFARVLARHGFEVEQCLDASREVANFLHDPDFEGHLRELRERHPELTPLEPEHRGWHNFGLALSEGFFRYLLIVATRVEGVTAGSLEAKNLARLENAPPYSGGTPAPVPPKVRTRPVGENKALADVSAIERSLVTLATEVLEIPAERLDREAVFSDIGVGSLQGLRLIERVSRSLQIELGLETLFNHPSISALARHIAKLSPRVPTPEAPRTVSAPRSGRTSAPTADGAVAVIGLACRFAGARDVRQFEENLLAGRCSVTEVPPSRWDVAAHYDERGAHGRSRSKWGGFIDEVERFDAAFFQISPREAEVMDPQQRLFLETAWAALEESGHANRSRSLRCGVIAGVTGNEYQSLLQPSALEGRLAGALIGNTGSILAARIAYFLDLKGPVLTIDTACSSSLVAVHEACRKLREGEADLMLAGGVTLFLNPLTFAMMSQAGILSPSGLCRPFAADADGIAVGDGVGVVVLKPLEAALRDGDPIHGVIRGSGVNHDGRTNGITAPSFDAQKALLLDVYRRHGISPESIGFVEAHGTGTPLGDPIEVAALTAAFREQTPRRGFCAIGSVKGNIGHTTGAAGVAGLIKCLLSLRRRTLFPTLHAEKENERIDFADSPFYVNREPRRWETEGAPLRAAISSFGFSGTNCHVVVEEAPSREEVPEIAPVIVPISARDERALRAYLGKLGGALESDSLRCDAVAATMQARQEAEHRCAIVCTTLVELRAALAAAAVDEPHPGVYRGQARDIAQVLGGLSDKATASDLVKLAMDRRDFGQIARLWAAGVEVDFSRLWTGAAPYRVALPTYPFQGERLWGATRPERPKVDFLLQPEWIAAPEPLGMNREDGSTPTLSVHAPDGRAAANALVLGEASFLESGADFKVALRELPAPRRILFFGGAQLAPAELGDVRVLAAAQQHGLLALARLLGALAALGKLEGLSELLIVTTGAQRASPGDHLQPFGAALWGIGRTLAHEHPHLAVVVVDVERPLSALGAAEVGALARRLVRERHAPGFHGVAYRGALRLAPSLRRIDVSAPPVSPFRERGVYLIFGGGGGVGLEFARHLARVAHARIVLVGRSELTARQREQLNEIGQLGGEVVYLRGDVSEVESIRAVMEATRRRFGALNGVIQSAVSIRIARVAELTEDDWSTVLAPKVAGMQILRDAIAGEALDFVLCISSTQSLSGDPGFGAYAAASAFQDAYALAWSAAGGPPVKLINLGYWVRYGAAATVDAYERKIAALGIQSIAPAEGMAAIEACVSSSLEQLVMFKGTERALTALGLVAPRPRLEPRKSLEPLEQVSAALAVEPSFDVAASRQALEELDRIARRWLLRTFREGGLLRAGGQRFSQETLAARMGVQAARMRQFDALLDILVRDGWLAHDGGEYTTAPSLDDALLDARLSGVVGEAQALATRQPEVAEHIRLLSACMPRYFDVLAGRVLPTDVMFPGSSVELLAALYRGNPVADWYNDIASRAVASYVEQRLPALAPGERIEILEVGAGTGGTSAAVFDRLREHASRIHYVFTDLSTGFLRRAQTLFGPTNPYVDFRLFDLERDTREQKLGAKSFDLVLGANVVHATRNLSATLQSLRSLLRERGWLVLYEATEVQDFATIAYGLLDGWWRFEDPEHRLPRAPLLGRHAWRDVLAHEGFASRSFGPVDEKGGPPRRSSLRRALRPSKWALGRCPSW
>emb|CCA89327.1 BGC0001111, rizC, Trans-AT type I polyketide synthase
MVAPSPRTAPAAVFAPPVEPVISAASLRQAVTAIVVREIAASLGFAEKDIEPETAFPQYGVDSITGVDLVNRLNRALGLQLRTTVIFDYANVNDLVAVLLREHGEKIAPLLRDKAPSADTNSPASSKSESVSATRVMSSSTAVRSETPNDQAIAVIGMSGRFPGAADLDEFWRNVVSGRCSITEVPPERWSASEQLSTEPSEEQRTPCKWGGFLDGIDRFDAAFFNMSGREAAVTDPQQRLFLEECWKALESAGYANEKVASARCGVFVGASAGDYYTQMRFAGRGREPHSFWGNSVAVIPARIAYHLDLKGPSISIDTACSSSLTSLHLACQSLRTGECELAIAGGVYVSTTPNVHILASNAGMTSSQGQNRAFDDAADGFVPGEGVGAVVLKPLRDAIRDRDTIHGVIIASGLNQDGHTYGLTAPSSASQTTLIASVYERAKINPETISFVESHGTGTRLGDPIEFGALTDGFRRFTQRERFCSIGALKNNIGHAAAAAGVGGVLKVLLMLRHRMVPPLARFERPSRHLTVEGSPFYFDTESRPWTVEEGTPRRAAISAFGIGGTNAHVVIEEYRPEREQVSRRSGPRPFVLSAYNREALAQVAARLADHLRRSGSTGAPVEIDDLAYTLGVGRKAFEERAAFIASSSEEVLRHLDGIAEGRDDGAVLRGFVQVNARGEERVSESDPRRCVEGWVRGAAVSWEELWAGALPHRIPLPTYPLQRDRFWFQEPLRPSSLHAFEPTWVEARHQDRGRVGGAVVLFDEGLETRAVLRDALRLEVLVLVEPGETYARLDEHHYRINPAQLGDYQRLRSELANRGIDPRLLVHGRFAPSSRHVGSHPGRVAEGLFSSLLLIVQGFGLEGGGLPRRLVHIFESTPGETPPAHAACAGLLRTIERESPKWRCANVEIQGSLIESGPRIAQLISAEAMGVDNDVEVRYSGNRRLVRRFKPAAVTGSADLLAQMSGKVCLITGGAGGIGAHLAQFLTRAQGARAVLCGRSPAASIDRRVASLLGERVVYMQADVTKVEDVRRVVAKTRERFGQIDGVLHAAGVLRDALILNKTLDAAHEVLATKIDGALLLDEATREDRLSFFALFSSLSAVTGSLGQSDYAFANRFLDAFAEHRESLRKTGARSGRTLSVNWPLWQEGGMRIDERTVEEMRERFGLEPIMSEQGGTALLESLQGRAAQRLILGGDAARFQSAFAVAGLFDVGTSKEPSQVAPPVPSPRTPVDRGASFERMTAVVRNLVAQELGISAERIGLGESFQRYGMDSVLAVSIAHELDKQFGEIPKTLLFEHHNLGALADWIATHRSERPAVTADSPPVSEAKVKAPPRVQAEAAHSTVVSARADEPIAIIGLSGLYPGAGADMALFWSNLREGRDQISNWPKQRGGGRAADLLWGGFLEGIDLFDPLLFGMTPADAALVDPQERLFVETVWRLFEDAAYSRSHLRAQQQLRGGVGVFVGASDPQYAFLATDRETAALIGSSSAAGIANRASHFFDLRGPSVTINTACSSSLSALHMACESLRSGGCGMAVAGGVNLVLHGDKYAALRRAGLLGSGKESRSLGIGDGYLPGEGVGAVLLKPLAAARADGDRILGLIRSTWSEHGGTTAGYAIPNPGAQARALARALERAGVAPVAIGYVEVAANGSEVGDSIEIAGLAHVFEGSGAAPGSCPIGSVKSNIGHLEAASGISQLTKVLLQLREGLLVPTLHAEPLNPRIELRGTPFRVQSRLAEWPRIDLNDGRGPLARHAVISSFGAGGASAHVVLEEAPAEARLAPYPSGSCIVPLSARSPELLRQDAAALAAFLRTDAGQKISLDELAFTLQCREPLSVRVALVSSELTEVLHALDLLARGEDAGCIRRGVDASATVSALLEGEEGQAYVAELFARGRYDKLARLWADGAHLDWTVIPGSERSPRRVGLPPRALVRRRCWIEEAVSAETSLSSAASVEGTPGDAVTVLLKRRIAELTQLDVSEIDPSGPWAALGVNSLTLVRLRDGIEREFSVRVAMSVVGACRSVNELAERLRALVTEAPPRGATQSANGHALEGMSDGNLEELFARLSGVSSQKGEA
>emb|CCA89328.1 BGC0001111, rizD, Mixed trans-AT type I polyketide synthase/nonribosomal peptide synthetase
MPFKNDSALNEFRLLSREEKLQRIAALIEEKKSSAKSAASSEAFALTDLQEAFSAGRMIGSVAERVGCHFYLELNLPALDVARLREAWKALLIRHAMLRAVILADGRQRIRSESPGVEWVEYDKTGVTARELSDHLSSVRGELAHKLYVPGDWPLYEIRISHAPGGWVVVHLSMDEWIIDATSLNSLLAEWRSLYERPRDALPPLDCSFQDYVVALRRFEATPQHQEGLDYWLAKFESPPSGPVLPKRPTAARGRVRVRRTFSLDERSWSNLLHQADVLGVSPTVLVLTAFTETLSRQSVQKRFALILTYSHRLPFHPHVERIVGPFTSTGLFVADEGSSRTLVERAQSYQRQLWDDLDHGQVSSVRVLRALRTKNRMAADAVFPVVFTSMLGLAASEGDTGWLGSITYMVTQTPQVHLDCQVSQRNGRLYVHWDIAEEEFAPGTIDELFHQFQSTVSGWAALQGQAGGKGSAASIEPPALLTVLSDPARRDDEFPLTDVQQAYLVGRGPSGGSDTSCQIYQEFEATNLDVLRLEAAWQSLIEGHEMLRATLQPNGRQRIQPQVEPYRFQFLDLRARPDQEARLDAIRREMTHAALPLEGTPLFAIRVSRLDETQWRVHFAIDTLIADGPSIALLFEEWFAHYVDPSRAVRVPRISYRDYCVALQRFRTTPLAAEHQAHWERRLAAAPGGLPPALRGAQMMARMAVPKRERRSGSVPEWQRLKERAARWGVDPEIVALTAFCEVLAQPRPNQSFTVVVVDWRRLAVHPEIGGVVGDFTGLNWLVHDAVSGLSFLERVRRNTERLEADQRCSAVSGLSALRKLMRGGAPDSGVFPVVFTKPLPRPPFQLPANISAGLGISHTPNVLLDNIHFEIAGQLHFHWDAIAGSISAETLDHIFTAYQSLLTRLAAESDWEQLVFGAPSGPSLASEGALPPRAWNATQTPYPLERCLHEWIEEQVDRTPDLVAVRQGARSLTFRELDQEANRWAHALRGLGVQHDSLVAVMAERSLEMVVALVAVLKAGGAYLPFDPGYPEERLKLMADDARPRVLLTQRSFDHLLRSFGGHRLSLDGDPAERARQPVTRLRSATGPDNLAYVIYTSGSTGKPKGCMVSHRAICNRLLWMQSAYPISQKDRVLQKTPFTFDVSVWEFFWPLMTGAEMVLASPGGHRDSRYLATLIQEAGITTCHFVPGMLGLFLDEPQAVGCGSLRQVFTSGEALPSAVMERCLRALSAKLHNLYGPTEAAVDVTFWECRLRTDGKVPIGRPIANTQIFILDKAMREVAVGDVGELHIGGVNLARGYLNRPELTGGRFVPDPISGSPGARLYKTGDLARYLPDGEIEFLGRADFQVKLRGNRIELGEIETTLGAHPDVEEAVVVVRDHTTSDPKLVAYSVPRRGRRVDTDALRTFLRERLPAAMIPNVLVELPELPRTRHGKIDRDALPWPVGASTANRGGVVDSAQVEADIAGFFRDALQCQDVNVTKDVFDLGATSFTIVKLAQWLEQTKGVAVPLELFLKNPTIRGIASHVGSQRGAAKRAAPVADAASEQVSFFSAEERQRFKDRALHLRHDVEGLPSLPLGHLPEAPDAYVRRGCPERFLPGPIPFDRFSAFLALLRQGGTQGHPRYLYPSAGALYAVQVHLYVKPGAIEGMSGGTYYLHPVEGRLYQLSDSVLDRRHHFYYNRPHFDDAGFALFLVAQPEAIAPIYGEASLVLAALEAGYMGQLLMMRQAEFNLGLRPIGAINVDQVRSAFQLNASHIVVHSLLGGRMEYGAASVTRSTHSTASHDIAIVGMAGRYPQADNLEQLWENLSSGHRAIRPMPENRGRTGSVRSAGFLEHIDRFDHLFFGIAPAEARAMDPQERLLLTVMWEALENAGYAPESFNASARKVGVFVGVMWSDYQNVGQAEWQRSGQAKAYSMHSAIANRISHVLNLRGPSVALDTSCSSALTALHLASESIRRGECDAALVGGVNLLAHPYHLSLLSSLGLVTESGRSCAFGADGSGWAAGEGVGAVLIRRLTDAEREGDIIHAVLKGTSVAHLGGGRGFGHPNPTAQAVSIRDALFAAGVAAETIGYVETAATGASMADAAEIAALNEVLGPRSSGAGPCLVGSVKPNIGHLEAASGISQLAKVLLQLRHERIAPTIDSEPQSPLIRPDPNVLAINRTLVDWPRSGEAPRRALINAFGSTGSCAHAVIEAYTGPSRRAPGGVPQVIVLSAATAPQVAESARRLADHFAALPAQQHAPLADIAFTLATGRLAMPSRLALVVESVDDLIGKLRGAVSGAKSQAGVYHGEVADAGDPLPPHLDGFGPDDVARRWVEGKVVDWRRLFPSGARRAPLPTYPFAESEHWLVGISEKVGPAPEPVSTVVKERPAATDLEHQSVRNFLAKVYAEESEVPVVRVEPHVRFERLGLNSYLVGKLNARLAREGLQGLPKTLFYERQTIEELAQYLSERHGDRIRDRLGLNAVRSGPEPLRQPTPSLAPTGEAVAIVGVAGRYPMAEDLDQLWENLAAGRDCIIEIPAQRWDHSRYFDSRRGQPGKTYCKWGGFIEDVDCFDPLFFGITPRDAEWIDPQERLFLETAWSTVEDAGYTREALKRSTGDRVGVFVGVMYGEYQLFGDAAGSTPVGLAYGSIANRVSYCLDVSGPSLAVDTLCSSSLTAIHLAVESLRRGECAAAIAGGVNLSLHPSKYLLHAQAQMSASDGRCRSFGAGGDGFAPGEGVGAVLLKSLTQAEADGDHIYAIIRSTAVNHGGRTSGYTVPNPQAQAQLIQQALTVGRIDPASVSYIEAHGTGTSLGDPIEAAGLIQALSSNGRDRCAIGSIKSNIGHLESAAGIAALTKVLLQMRHGRIAPSLHSRVVNPNIDFSGTPFYIPQELTAWETGLDGAGRPLPRRAGISSFGAGGANAHLILEEYQVLASGSGRGGPQLLVLSARTDERLRVQAGRLAAFLRRAGAPRLEDVAHTSRVGREALARRIAVVASTHEEAARALLAFSRGESHRDVIQGVSHASAAELAAPQQPNALEPEPVWLHRLGVSWASGAEVSWTHLGLGVGARRVSLPTYPFERRRYWLPDRAVSSPVPGPVDGGGQVLLYRPEWKPLQAEASALAQARPVLVFDTSDAFIRAWKGDPTSQRTLVLPGRIFRRRDESTYEIDPSSKDDFHQLIWDLMRRGRMPRSIVYRWAEPSVLPGDFVDDAFFSVFWLTKALMVAKAEGVELVYVHPVVDGSRAPRFTAMAAFAKSLRREEPGFRYKTLEVDSDLPIESIAALVAGELAFMSSEHLEVRYAEGRRWVKALVSCEVPSTQAGAVNAPARPVYLLTGGTGAIGLLLAEHLVRTEGARVALVGRTPPDAARGMRIEKLRSLGAEVLVLQADVSRPEEVAAAVFEIKRHFSAIHGVIHAAGTLRDSLIRNKTAEDARAVLSAKIAGVLALDEATRHEELTSFVCISSLAGATGNSGQCDYAYANAFLDEFAMWREQQRAGGLRQGVTRSILWPLWAEGGMRVSSSLMEDVTRRTGMMPLPSEQALSLWSRVTRSGPTVCVPLYGDPARIRSTVEGAERSPAAVLSTPPAQDALQETRELLTRVFVEDTKIAAEDWDSGAHFSEYGIDSLAVGRITRRLESFFGPLPQTLLLDHPTLRDLSGHLASRQRAPVTTAAPSSAVVESRPAMAPRHDEPGIDDIAIVGFDGRYPGASTPEALWNNLRGGVQSITRVPPNRWDADAYGQIYCASGGFLDGVEDFDYRFFHINPAEAKQLHPEERLLLQCVWSTVERAACGLAPLREERTGVFVGVTSLTYPLRAVEQWVAHRDAPPDVTTYSLANRLSHFFNWVGPSMVVDTACSSSLVALHLACESLRRGECDAAVAAGANLYLHPAKYLRMCQNRLLATRARGIFAQDGDGFVPGEGIGSVLLMPLRRALDARYTIHGVIKASGVSHSGRTTSFLAPSAQAQMALQQKVLRKSGLSADRIGYVELQAMGSTVADAVEWSALKQLFEARGRERPCILGSIKPNIGHLEAASGMAQLTKVLLQMRHGEFAPSHFAETLNRDIVLEGAPFQLQRELAPWLRVSEEPRAALLSSLGAGGMQACVVVQEYLDLEARKASSNSVSSLEHSELFPISARTEEQLLEAVTQLRSFVAATDEALASIAFTLQVGREAFQHRLIIVAASRAEFLRGLDDFMGRRELRANVFSGVVTRLHESPPVDPAEVQAALERRDLPRLGQLWIRNVLIDWAGLGGGGSQRRVPLPTYPFDKRRCWVPEVEEGTVVSRYYDHFATDTDEAETHLVFAPLRERAPGFSWLRTFVEPNQHRAEYERMVAAQRDMKDLLLSRLAVSDRAGFRVLDIGCGLGTDLIGLAQRHPTLRGHGHTVSPKQASACHRKIARLGLQDRLEVWCRDSARGDYADTYDAIIGFEVTFHIADKDGLFSRIARHLKPEGRLMLVDVVAATITEIDAAHLGQHTSTQRQFAENLAAHGLEIIEVIDASAPVGRFLDDPDFEENLARLSAVHPALKETEPEHRGWHRFGVGLRMGLFRYVLLEVRKARPATAALVAHNEAAFAHATAYPGESAQPGRPVLPLQPSPSALPDGSTVEQRLRELVTRILEYRDGDLDGDARFTELGMSSLQQVLLVEEVNRTFGLRLKAHSIYDHSSIRELARHLGAAEPRRVESVPVVRAPREAPQVDSQTHGEDIAVIGLSARFPGARKATVLWENLIKGVDSVGEVPSDRWSLEGFYDPQGGTGRSVSKWAGFIDEIDRFDPLFFNIAPTEAEVMDPQQRIFLEACWHALEDAGHAGARLSGLRCGVYAGVTSSDYSYRVGAPAVSEQLAQAMLGNDHSILAARIAYHLNLKGPTMALNTACSSSLVAVHLACQSLLRGETDMMLAGGVSLYLNPNAFVIMSQAGILSPGGRCRTFSAGADGIAVGEGVGVVVLKRLDKALADGDHIYGVIKGSGTNQDGKTNGITAPSAESQSTLERSVYERFGINPETLTYVEAHGTGTLLGDPIEVSALTSAFAAHTSKRGFCAIGSIKSNIGHTSAAAGVAGLIKVLLALDHGMLPPTLHVTEENPHIDFEGSPFYVNRLPRPWQPEFGPRRAAISAFGFSGTNCHMVVEQPPSRRDSEDIAEIVLPLSAQSNEQLRELVERLRHQLSDAERARSLSDIAYTLQIGRRDMPRRLALVVSKRREGLERLKEILAGEYGIAGVYRSDEATASQDTSSSLAHALAARWVQGEQVDWMRLHEGQQRRRVPLPTYPFARQRFWVEDTPREHGGASGPITRRLLGSEFYLTDHMVEGHKVLPGVMSLEFARAACEGMLGSPVRIESMIWTRPVRHSGAPLDLEVHLTPGHSAVDFELVDGRTKEVYSQGRLVQGGASREVRHAERIDVRAVKGRMTLELEANAVYSLFAARGVVYGPRMRSIARLHGGENEALAELAPLPTSGGLGLDPWWMDGALQTILGLSAETVGDPSMLRLPFSLGALELFAPLSAVRFAHARPTPGNAVGSIAKFDLSLLDSDGRVIARMRELALRGSSARTSVALPRGDGAARGPTTAEQGTPRDVLEWHLRTVFSRVIKLPPEQIDPIEPFETYGIDSLLVTRLTRELAKDFGSLSMTLLFEQQTLGELANHLAEHHGATVARIVAATRAGEPSANEVSTRIKPERPAVDQRPGVSAMTMEDGIAIIGLSGRYPQAPTLEDFWNNLREGRDCIVPVPKERWDVSRYFDPDRTRLGSIYTRWGGFLEDADKFDPLFFNIPPSDAGLLDPQERLFLETAWATIEDAGYTRARLGRRVGVFVGVMYGEYQFYGVEDLQAGGTVALNSSYASIANRVSYSLNLQGPSLAVDTMCSSALTAIHLACSALRQGECEAAIAGGVNLSVHPNKYLNLSQGQFASSDGRCRSFGEGGDGYVPGEGVGAVLLKPLSRALADGDRVLGVIRGSALNHGGKTNGYTVPNPKAQGELIETVLRQSGIEPRTIGFVEAHGTGTSLGDPIELSSLTHAFRQFTEDRQFCAIGSVKSNIGHLESAAGIAALTKVLLQMRHRTLVPTLHVDSLNPHIDFVNSPFRVQRTESPWLPITLDGGAESATHRLRAAISSFGAGGSNAHLIIEDWTPPADEAPRPNVREAWLIPLSARDEDRLAVVVRRLRDHLVGEGASLRLDDIAHTLCVGREQMDERLALVVTSVETLTSALTAWLDGKNGHAVIHRGRRTVGSRGASQGAVRYEGTNLEELARRWVHGEQLPLEELPRDGARIVALPTYPFARERHWFVPTAARPKIQVFEQHSPLFGGTTEPTREKRSSMSIDRDSVGVRGHEVAGRAIVPAATLLEKVRAAAATGVEAISLRNVAFIEPIDVTAGALDVEIHLKPTADEGGLEFEFTSASKGGEATRVHAQGRAVRRRGPASSKAPERIDLDAVRARCTASQPGAEVYARFRGAGLDYGSSFQVIHTLHGGPTDALALLVLPAEYEPEAQLFALHPVLLDGAFQAVVGLSIAPSESRGGPATVPFAVGEVELLGTLPSRCWAHVVRSVRGTSTGLIHEFDIRLLDDSGSVLAKISRLVSRPMVVPESGTHYFRTAWRHAVAGSARAEAHPTTLVLDTAEEVRTALRDPERVVLVRPAHGFRRVDRHHYEVDPRSEADFIRLFDALGAEGLKPERIHHLWPLRTTERLWLSQVDEELTVGFHALFFLVRALMRQRDKKGVRLLSVNEENAEGGSPLFAGISAFLRSVALEDPAIRGSVLSLSSARDLGAERMAQLLTSESDGNEPEVRFEGAVRKVKRIEAVGRPGEWNDLPLKNRGRYLITGGLGGLGGIVSTFLARQFKARLLLCGRSSLDAAGAEHLRRLEAVGGEVHYFAVDIGETTSCRRLAAEAKRVLGGLDGIFQVAGVLRDSLLRSKSLADAEQVLHPKIHGTVNLDAAFADEPLDFFVLFSSLAGVMGNAGQSDYAFANGFLDRFAEVRNVLRERGQRSGRTLSINWPLWDGGGMRLAPEERRWLTEHLGLTPLSPAAGLMALVDALRLPHPQIMVVSGDGTRVRALTGSDRTDSSTAVSAPRPLAETSPGPAVIPSEGDEPRQSIERWLSGMLQAELHLGERLLRPEMPFEQYGLDSVRAMRLTRALEAELGELAKTLFYEYPSIRELAGYLLENHREPLERKLRSAVTPPILSSAPAQTTRTSGTAVPLVRVSSRTGDIAIIGVAGRYPQAENLEAFWENLREGRDSITEIPASRWDLRRNFDPDRSQPGKSYGKWGSFLDGVDHFDPLFFSISPKEAEWMDPQERLFLQTAWHAIENAGYTRARIGRDVGVYVGVMNSDYQLHGAENGEAGQGMAVSGSYAAIANRVSFFFDFAGPSIALDTMCSSSLVALHLACEAIRGGDIELALAGGVNVSVHPQKYVNLSSGQFLSTDGRCRSFGAGGDGYVPGEGVGAVLLKPLDKAIRDGDYIHAVIKGSAINHGGRVNGYTVPNPNAQADVIARALSRSGVSAADISYIEAHGTGTSLGDPIEIAGLDKVFRQSGAKSGGCAIGSVKSNIGHLEAAAGIAGLTKLLLQLRHRELVPSLHSDQLNPNIRFEGSPFTVQQTLAPWSIPVVGGTSARRLAGLSAFGAGGVNAHFVIEESPHENRDSVASSGLIPVVLSARTEASLVGMLKALQGFLRRPQVSLVDLAFTLARGRDAMEHRLVLVASDLPALSRLIEQALAGRPDPAVFRGRVPVQRESITREEGRPLDVLARLWTSQVDFDWSTLPSLSGGRIRPLPGYCFDTRRYWLRTLVAEPRNDSGTGPPPDEDFETLALLRGLSQGALSIEEVDARMTAGMKQ
>emb|CCA89329.1 BGC0001111, rizE, Trans-AT type I polyketide synthase
MSGKRTQILQAVQSGAMTPEEGMRQLRALAVAVSEPAPPLAVWRSQWHSTGALSEVDVQGALGDVLILDRDESFRAACLSSHGPSRAESTQGPVLVMRGIRFERVDARTYRIDPRQAGDFRRLAEALRTTGVQPARIISLWGASSPSASALSLETALEEGFDTIVHLIQALHEHRLDEALRILCVHTDSGGASGSAHAALSGLGHALWLENPLRVLRTIEVAEPVERLSSACVRALLGESAGPPARIRYADGKRWVWGWDGGEVVTRRQSPGNTRLRDRGVYLITGGLGGLGRILSEHLARCYRARLVISGRRALTPEGEAALEALRSHGAEVLYVATDITLREGVSSLITAARRRFGALHGIFHGAGVAAQTGILLEKSLASMRAVMAPKVVGAVLLDEATREDPLDFFVLLSSLASLGLSEGVGEYAFANRFLDELAEQRNARVKRGGGGSGETLSIDWPYWQSGGMRHREPIVADMRERAGLEPLSTADGLTFLDWVLEHAPAWCLPIAGDRAVFAGYLAQFESHSTSASSAEPARASAGREALNSRAEKFLRHLTAELVGLPDEEIALERRLSDYGLNSIALTRLMKLLSTKLGPLPQTLLLEYQTLAELRDYLFKHHAAALASALKGPSQETPPPASRTAVPLDFQSTAPEREGGFTSPRPVAVIGMSGRYPGARDVRGFYANLKAGRRALSELPGERGSWSRWFDPQPERAAEGRIYRRTGGFISGVELFDPLAFQMTPAEAKGIHPEERLLLQAAWEAIEDAGYAHTALEGKRHGVFIGVNGLSYPLLGLERWAQRGDVLLDQSYFGLPNRISHFFDLRGPSVPFDTGCSSALVALDAARRAIAQGECDGALVGGVNLYLHVSRFSTLCQARLASTHEAPLLFERGGDGFVPGEGVGLVLLKPLDDALRDGDHVYGVIRATTVSHKGRSSSYLLPSPPAQRALIERALTEARVSPSDIGYVELQAVGAEMTDLSEWRSLSAVFGGVEAGARCALGSVKPLIGHLEAASGMAQLTRVLLQLDHGELFPTPVAVNMHEGISVDTAPFYVPAKSGPWSHPRRARGEGWTPRRALLGSAAAGGTQVFTVLEECERAPRAAVPRRDELILLSGRSSEQLRRTAAALREHVVSEEGAALILADIAFVLQAGREAFTHRFAAVVADREELIAVLDGVSQKGEGAAGGRGAVVDRSRTRAPLPESAATAIYGRRDLNVAAEQWLANTVIDWARVPGAELCRRVSLPTHSFEQRRCWVDERVETGAKVEVKEESPNVVSGYYNRFAAEVDPKEEIYLIFPFFPEKLPGFSWLMTFFEPHRRPEHARYMLARQKDMKAVLYRHVDFSRVRTVMDIGCGLATDLIQLAQRHPKLSADGFTIAQKQVDVARTRIARAGLSERLHIDCRDSSRDPFPRRYDLIIGFEVVFHIEDKNGVFSNIAEHLEEGGLVVLADGVANTVTEINLPHLGQFTSTVPQLAEILGRHGLRVVSCVDTSEGVSRFLDDDRLEENLARLRSEYPESAHDEGQHRGWANFGKALGARLIRYLLFTLEKAPAGEDRAGLVLLNQSRIEGAQPFPSALQALEAKRLDPVRTASSADISIERQLVAVAAEVFEMAPTELDPTASFKDYGIGSLTGLRFIDAVNRRLHLRLKMEHFFQCPDLRSLSAFIREHEEVRAAVVSQPVPPPSLPVARLPSEEVTSQHGASARSIGNNEPIAVIGMAGRFPGAENVTQLWDNLRRGVDSVTRFPVKRLEAEGWEPSAARELAQGCWGGFIEGIEDFEPTFFGISPAEAEMMDPQQRLFLEQCWVALEEAGYSGRGVWGSRCGVIVGLSGNEYQDKVHGDLNPDQLSHAMLGNFASLTASRIAYFLNLRGPTITVDTACSSSLVSVHLACQSLRNGEADLMLAGGVTLYLSPGPLGVMRHVGMLSPSGRCRAFSEDADGIAIGEGVGVVLLKPLSRALAEGDVIHGIIRGSGTNQDGRTNGITAPSLDAQKLLEIDVYEKSAVNPETLSYVECHGTGTKLGDPIEIAALTEAFRHFTRKRQYCAVGSLKSNIGHTTAAAGIGGLIKVLLALKHRQLPPTLHVKKENKHIAFKNTPFYVNTELKEWTTPAEQPRRAAISAFGFSGANCHLVVEDAPTAEEVSQPMARATTWVVPVSAPTPERLRDHVTRLLKALSFEDATPAVLLDVAYTLQVGRREFPHRVALVASELAELRSGWTAFLDGRERPGLHVAQARPGAASIQVESASSDALAAAWVAGAEIDWQSLHVEASPRRVLLPGMPFVRRRCWIARSPNGPALSAAPVSPRPATPVEGPLAEVRFYRPVWEAAAPTLHPEAGRVPVLLFNVDPVLRARFLESRRARGGTGEVVSLALGASFTVTRTPEGLQFNLDPSNPAHLKQCAQALEDAGLIPGAAVVWRETSRETTQVSELSAAVPFLQWLLRIGKTRLRRVILVLPSNGAADPVAEACVGFGASLRHALPELYMGALHLPPHAAPDVAARAVLEEVDGADTRAHELRSVSGERQVRTFRPVEPRKGTCAGLRQGGVYLITGGNGGLGLLVARHWAKRYGASLILTGRRAPDEALEAELRQIQRLGGRVRYCQADVADRSAMRGVVQEAEQTFGRLNGVVHAAGVIDSTPFMAKDVSSFAAVLKPKVEGVLALDEATRGCALDLFVLFSSSSAILGDFGGCDYAVANRFLDGFARLREEQRARGERSGRTLSLNWPTWRHGGMHFEREAEALYLRTSGMSYLEDEHGLDAMESALLMEGCQIAVLSGQQGRLDRMVDAVAESPRPSTVVAAPASIQASTSLRDELRQEAAAVLALTPEEMTFDGNFGDFGFDSINLRTLAARLSARFGVSLAAAAFYAHPTLDALAAHLTTVLPNHPAAAPLRPLPVPVSEDRAPVPVLTPLAPEPIAVQAPVRVPVSLAPEPIAVVGLSGVFPGADNVESFWKNLVCGQTSLVPARMDRYDDTVDKAESPTEYWGGYLREVDRFDADFFRISPREAELMDPQQRLLLQTIWNTFEDAGITPATVSKGHTGVFIGVDKFDYSERLQSAIEAIDPHSAAGIHPAMIANRISYFFNLKGPSEVVNTGCSSAAVALHRASGALRNGECDTAVVGGVNVLLSPAGFMAAQHLGGTSKSGQPRPFDQDADGSVRGEVVGAVLLKRLSQAEADGDHIYGVLLGSAAAHGGRGHSLTAPNVNAQAEVIIDAYRQAGIEPGTVQYIETQGAANELGDAVEVESFKAAFQRLAPSQRGGATVGTCGISCLKGSVGHSEGASGIAALIKVLMAFQHETLPGVAGFQKLHPQLQLEGSPFFVVAGNRRWSAGPTGLARRAAVHSYGFGGVCAHLLLESYSAPREVQLFRSEAQRLLVLSARDDERLDARIRELLAFLESSPEGRDLSLADVAFTLLDGRTALDARLAVVSSSIEELASVLRQILGGSAPPSVSRGMVSRRDGAIASLFDGAEGDEIVRMLLRSRSMGKLAKAWVAGATLDTSLLFAGEKPRRVGLPTYPFRKERHWLRAAPVTLRPPVLSSSSAEHFSEQPTESSTIVADLQGMLSELLKRDGLDLDRPLVEYGLDSFMTTTFMRAVQRRYGASVSLAAPLAHPTIRKLGAYLTGMVGMALPVSGSEQPAVSAAAAARGPASGPCPELLTVNPGGQATPSFWFHGAPGLAQMYYRLSDSLGPNYPFYALQARGVDGKSAPFTTLGGMVDHYIDAIRGVQPRGPYVLGGYSFGGLLAFEAAQQLKRRGEEVKHLVMFDTYPPEMLEAFERSGGPPSAGTREIQRLMNAMMFFSAELDTPVWDFISLDELKKIPSGAQLAHLAQLIKKRVKTALSADEIYSFLTGVDTIVGITETITRSYRLAPYDASDVLYFKTARFLEPDSGFVIPNVTPEDVGVSIDTLKSLEALDYTMAWREVTRRMFKVVNFDCDHMSLFLKPALDEVCGHLRTLLAPGA
>emb|CCA89330.1 BGC0001111, rizF, Malonyl CoA-acyl carrier protein transacylase, EC:2.3.1.39
MTKIFVFPGQGAQKVGMGAELFREFPQEVAFADAILGYSIEELCLKDSEKRLHRTEFTQPALFVVNALAYLHAVERNGTRPDFAAGHSLGEYNALFAAGAFDFITGLRLVQRRGQLMGRADGGTMAAVVGLSPEQVEQCLRVGGNDEVDIASLNAPEQTVISGAASAFERVEAALTAAGAREVVRLRVSAAFHSRYMKKAEAEFASFLSQFEFSSLDFPVVSNLHAALYAPDQIHACLAGQISKPVRWTETIQLLARQPEPVFEELGPSKFLTPLIKSTVKRTAGV
>emb|CCA89331.1 BGC0001111, ---, Putative uncharacterized protein
MGVDPREIVFLFGGQGSQLYRMGEDLYRQNPTFRHWMERGDALIRRIAGRSLIHELYEAGHRPSEPFDDLELTHPAIFVYEYALASALIDAGIQPTSVLGVSLGEVAACAIAGVIAFDETVPALGQQALELKRGCRAGGMIAIIAEPRTFTDSPVLSRRSVLAGVLGPTHYVIAVPDMWMADVESHLLAREILYSILPLRQPFHSNWVEPIPPGAEAALARLRFAPPRLKVFSSRTAGRVHTPTAAHLWRAALDPMHFRNAVLELESQGPFRFVDVSPSGTLANLVSANLVDSASSVHAIGSPFGREATALERVLVKLRAA
>emb|CCA89332.1 BGC0001111, ---, Putative uncharacterized protein
MKALLSMWGKLSNPALTSPAERGAIVRNTLDELGGVFIKLGQLLALRNDLFPTEFCLALSDLHDRATAFPPGVAKRCLEEAYGRPLDSVFSEFESIPVAAASIGQCHIARLRKGGQLVAVKLQRPDAPSMFWRDIALFGSLLKPLSLLPSSELFNWEDALWELKDIVTEELDYRYEAAALAMFRKKLRKHRNIYVPQVFSEWCTPNVIVLEYIPGVFMSELLHTKEKDPEKVLRWQQENHIDLEEVGRTLLQSLYRQMFEEHLFHGDLHPGNIVLLRNSQVCLIDFGSVGRLDIDFLDSFHGYMKALAERDFENAILNMLSTSANLPNVGIDSLQAELLNAFRTWHRKTLVADLPHREKSVQALGDYMQPVLQRYRMSMNWSFLRMNRAFGTLDITIQKLLPTLDHPSEMKRYQKGAQKRARKKAWNVRPSTLALIRNGMVLRQHEEMNLSLTNATNMRRVQQLEALRFKSSLTKMEFLVLSMMRLAQLGAGALGLAVVWAWLAQHVPQVQDFMRLHESRLGNFIQNLPQFAWWEGLLLLLFFGKALLSAGRIIARIHETVR
>emb|CCA89333.1 BGC0001111, greB, Transcription elongation factor GreB
MRQDVPPEQDDPEEEAEEPTGPQRRYLTRAGAERMHRELLRLLNEERPKVTAEVSAAAAQGDRSENAEYIYGKKRLREIDRRIRFLQRRLDTATIVTPSEQTDMGRVYFGATVTLEDEDGVRTQYQIVGSDEIDTQGGRISVESPIGKALLRKAVGDSVEVVRPRGEIELIIVSISYM
