# Supplementary material for: Assessing in silico the recruitment and functional spectrum of bacterial enzymes from secondary metabolism
Source: BMC Evol Biol. 2017 Jan 26;17:36. doi: 10.1186/s12862-017-0886-2 (PMC5270213; doi:10.1186/s12862-017-0886-2)
Supplement: Additional file 5: — 1005 multiple Fasta files (one per BGC that comprises enzymes) containing the sequences of the data set enzymes SM*. The BGC are named according to MIBiG nomenclature. (ZIP 6333 kb) [file 12862_2017_886_MOESM5_ESM.zip › BGC1112.fa]

>emb|CAL69886.1 BGC0001112, rhiI, RhiI protein
MEALSEKDVSPISQWYDMMTRMFPDDRLTFLNYGYLDDRSNFDWIKEEDLEQRCSANLIRTILGDADLRGKKVLEVGSGRGGNCSYLVRYAGAASVTGLDFCPAHIEFCKQVHRLDGLSFIGGDAMDLPFADEEFDAVINIESSHCYPDMNRFGEEVRRVLKKEGLFFYADTMKGDNQDALSEKDKIGVDFFTNVLEQHHAMIRNAQFKVEDHVDISEGVARAFDSEQGHLKHVLKALVNEKKQQHSLLPPDVYHAFDTMLHFFDDSGLKAYKNGHLAYKFWRLKKSA
>emb|CAL69887.1 BGC0001112, rhiG, RhiG protein
MPYLCEGRKTSIVFMFPGQGCQFYQMGRELYQNNSVFHRWMNELDALIRVELGHSLIAEIYDANNARSKTFDDLRISHPAIFMVEYALGKTLIEQQIQPDYLLGTSLGELAAAALAETLPLSDAIRFVTRQGQLFHRRQSPATEGTMLAILCDESLYQQTPLLHDHCDIAAYNAQSLIVIAGQSARIAEAERYLSSRDIVFQRLPVKQAFHSRHIDFLKPEVDVLASELRLRRAQIPVISCHNTETLNQLTTDHFWRTIREPIRFSQTLARIEREAAERGESMIYLDLGPSGTLANLIKQNIRDRQAPQTFAVLSPFGRDLEKFDETLALGRTLKPLPASATAPAQQTSQQDQSFVRPAPQQVQQPAHGAQQPSTRPATGPKRVYVFPGQGSQRVGMGAELFEQFPDHVAQADEILGYSLRTLCLEDPDRQLSHTQYTQPALYTVNALAFLNKQQQDRRQPDYLAGHSLGEYCALFAAGAFSFETGLKLVKKRGELMARATGGSMAAVIGRSADEIKSLLSQHGLNALDVANYNSPSQTVLAGPVEALSQAKEIFQALEITVIPLSVSAPFHSRYMQSAMEEFGEYLKQFSYSPLQIPVISNIHAVPYRDNELIDNLTRQICGSVRWVETVQYLIRQGECEFEELGPGNVLTKLINSIRAASTPV
>emb|CAL69888.1 BGC0001112, rhiA, RhiA protein
MVIFTDRLFFLSIILSLESRDLISRRGVCQPFELEQFALTASVNVGPLRVAFDGLKAFGWLGQSSGNEYFFNRQACAVQALPDRIDEMFAWLAPKREPVKEDLTQLSCWLSLSALDWNLHCSALVHSLNDLLALAILRRLTLSDAIDHGTGQVDPRRIDSGRISPRLVHQVTDFLVARQWIQSSGEQGLTLNPTRRALLSELLSESFLAYCASLPSTLDDVLFGTRERWTTASRWLKEAGERQIWRGDQPALEQLLGTIFDVQPLATQPDWIIEFGRRPNSSLEDVWQWIRQHTARGKVLDSSPLRLLVLDDAVWGDLAALRRRLEDAGVGASERVLWLSVGQQNLEEPGTTPVSQSQLAPQRYYIRSNGLAADGASVLGGLQAQFNSLAALASSHFVVLSESHWRPSGALADRFAYHYGVEAAHYLMALAGAGLFANPGMLHKLPRDRADCDATMGCYQVREYRIRYATIDDLPALLRLEKACWPDGARVDESILRRRLSQWSAGQLALELDGEVVGVIYSQRITKIDGLFGVNFATVDQLYHTEGSIVQVQSLNILPAHQSSGYGDQLLEFMLQYCTVLNGVDTVVGVTRCKDYPKHRHIPLGDYIHSRDERGILLDPVLRFHELHGARIERLVAGYRPADHDNSGYGVLVHYDLASRQRQALQLTTAPMALPTVSIDDAVRQGVNRCLGQSEDSRLSSRHSLMELGLDSADLLALGEQLGPMFGLTLEPTFFFRHNSIDKIVAALKERLDGQAPSSSGSNVLTPPSTTTSPQKPPSPSIEDHDDFAIIGISGCFPGGELEDFWAAVRSGASQIREAPAGRANAGSVGGYIDDIDCFDHPFFGVSAAEAALMDPQQRLLLQHAWLALEDAGIPAAQLARRPTGVFIAAAPSEYRSVVEVPKDSPFLLTSSSACMYANRVSYLLDLRGPSEYCNTACSSALVALHRAMQAIKAGECRQALVGAVNLLLSPDETAGYQLMGFLSAHGQTRSFQAGADGYVRSEGVGVLLLKPLADAEQDGDHIYLKLKGSGVCHGGRGASLTAPNQDSMKAAIVAAYRRANVEPNSVSYVEAHGVGSLLGDAIEIAAIQAARAELSDDDHDGPWTISTLKPVIGHCELAFGMAALFKVIDAVAQRQLPGIPGYAQLNPAITLDQRQLRLQADSRPWPAPKDANGLALPRRASINSYGFGGVNAHLVVEEYIAPQRAIQEDVGPQLILLSAHDAARLTEQAARLSRYIAQRPDLCLADIAYTLQVGRTAMACRWTGVVDSIVSLQQQLDALNRAPMSEITMLDADTMAIDPLQAGISDEVDLAFTRCDLQALAGYWRQGVELDWLKLPRLGEARRISLPGYAFAKTRHWLPPRQAAVACQTSEGVAQPQGFRQILAGLLGCEPAALDGCESRSLASLGLNSLAAVGLKAKLEQQLQLSVSLAQLSPYLSLGEVETRLAALAGQGDNNHPVPRLQTAPNDQWQPFALNDIQQSFLSGRKLLAETERVGCHIYLEFDWPDLEVYRLNQAWNRLMSRHEMLRVKLLDDGRQQIEASASYRIKARDLRRIDTAGRELALAAIRASMSHNVYLPGQAPLFEIRVSLLDQQRSRVHLSIDELVVDATSLDLLLQQWLMLYRDPAAQLPDHGLSFRDYQLSLEAFKQSPRYQRDLQYWVDKLAQMPPGLCLPKAQRPAGRQRRRLASMLEPSRWLRLKQQSDALQISGTALLLTLFGLILRQANAGKAFSLISTFYNRVPLHPAIDHVIGPFISNHFFAFVDAGEETLAALAQRVQRQLLEDIDHMSVSGVAALRETRRRCGKSLHFSGGEVVFTSMLNNPVIGGADSFGDAQHYCVTQTPQINLDHQLRECGGALSFSWDVAIDCYPDGMIDQLFSDYCHLLHKLADGEVDWQAVNTGELVGRLMAAKQPLPVSTAGHTGSFMLAPSEPPKTPFALTDQQQAYAFSRSLYPKQSSSHLYMAVAIEDLEMSRLEQAWRQLVAHHPMLRTRILPSGTQQLMEAVPPLQLELSEQGVDVDQIADEMLGRVTALGDWPYAELRVSQLDGRCSLVHLAVDLLIADLPSRDLLIRQLLDLYHGRPPAPLSINFGGYIKALGQYRRSPAAQNAAAYWQEKFRLLPQGPRVSDKDAKGQYLGYEHRLDCWPALRHRIAQAGICADALLISAYAWSIAEHSSKQAFTLVAPGWHRPAVHPEINALVGDFTTLSWIDFNDEPMTFIERVRRCERIFTEDERHGAISGLQALRKVATDKQQPRKLNFPVVFTRLNPQGPLDLPDGTRLTKSASRTHGVALDNLSIEHQDALLIHWDLAAGCLAPAQVEAMFADYCRLLEALADDDSLWTVQEPQLAATLAADKYPVMS
>emb|CAL69889.1 BGC0001112, rhiB, RhiB protein
MERSVELIIALLAIMKAGGAYLPLDPGYPDERLALIIDDAAVTVLLTQQRFRSRLAGYDGEVLCLDDANQQALFGDEANPVPINGPDDLAYIIYTSGSTGRPKGCMLPHKAICNRLLWMQRHYEVGAADRILQKTPFTFDVSVWELFLPLLSGACLVMAKPEGHKDAHYLVEVIQAEQITICHFVPSMLRFFLKHPAVSECISLQKVFVSGEALTHDLLLQFRQLLSAELHNLYGPTEAAVDVTYWRGEPREDQLVPIGRPIDNIQIYILDSEAKPVPIGETGELCIGGLGLARGYLNRPELTAEKFIRDPFSGEAGARLYRTGDKARFLSNGEIELLGRFDSQVKLRGFRIELGEIESALKSHPAIDDAAVLVKDPGSADPKLVAFVVAQGLDKKAVRDFIKARLPEYMVPNLVSFIDQIPVTAHGKADRKALLTGDVEATAQPRRQAINSQSLTAWLQQYFIEALGIDELAADDDLFDQGATSFTLVQAVHSIQQQHQVTLPVDVFLEHPTIAAVTAYILEAKGITADEVEPPPLSAAPACQSTDRGSVPLEKVSFDPRAYWRPTKGSFANLERLGRLLSLLREVPLDGQGKYLYSSAGGLNAIQCYLYVAEERIDGLAGGVYYYQPQLNRLLPVSVPAQLDAQALPPAQRAQLAEAGFALFLIAENDAIAPIYNKASPFLLVLEAGYIEQLLLSRQRDFDIALTPAYGVDFAAIAGLFKLRPSHRFLHCLIEGVAPAAVAVEGQALNDHWRQSGPLFADFLSEKNNGFALPTREELAQLHEEQRQIRHDLPEQGDGVIELCAEPISADALRLRAAKRQYCDGPLNLGQLSRLLNLLRADQVNGQLYHTDAGLALKVYLHVAEQSVQQGCQGPWLPAGVYRYQGDSHSLVRISDGDLAAINSCYTPFNRKHAHQARLRIFIIAGHSTTYGDESRYFNLLQAGRIGQLLLEKQGEFGIGLCPIGSMYFNKIRDAFDLDDGDELVHSFVGGAVTQPLPAGWPRLEMHGTDESAQVAHASAHEINEHVSSRAVKAHCNGDAMAIIGISGRYPGAANPDELWQNLSAGRASIIPLSREALFYGSDDAGDSPQWAVGALAGKQLFDPLLFKITPAEAKTLDPQERLFLQAVWHCLESSGYTAASLRRQAERIGVFVGAMWGDYQHHRPTEQGERATSFLSAIANRVSFFNDFNGPSVAFDTSCSSAMTALHFACNSIRQGECQAAIVGGVNLISHPSHLELLTSLKLLSDDSQSYPFGRHANGWVAGEGVGALLIRPLEDAMRDGDSILGVIRATAISHSGKTFRYGAPNADSHALSMRRVLQQAGLSADEIGYVEAAAPGASLADGAEFAAISNVFGARRSDAPLLVGSIKANIGHLESASALSQITKVLMQLKHRQIAPTLGCNPLSPMICLDDNHLAIADQLSDWRGPQRALINAFGASGSGGHLIVEAPPQQAAVRQSDGPWLFPFAAASSEQLDQLVAAFADDMQAGRFNDVSLGDISYTLCVGRVALNHRLAVVADSRDELVARLQGQHSQMPLRGSLKKEPQPSRIEKDLQGLDRQALTAIAGQWVAGQSSLAQIARHHHRRVALTAYPFAAVDCHIAASANSDCADVLQNEASRPGNEASQLGNDTSQPEQDEVLRQALENHIKRHFSKVSAIPEHNLDCEDTFDRYGLTSLMITTLNQRLAQEFGELSATLFFEYQSIAALAGYFVAEHPLRSRQLLGIQATQPVLAARVQQQPHVTAVRRYDRGERNEPIAIIGLAGRFPGAADIDSFWNNLKNGVDSISEIPAERWEHSKYYSRDRSVKGKIHTKWGGFIDDIDRFDPLFFNISPRDAERMDPQERIFLETAWRTLEDAGYDRAGLRRHYQGEMGVFVGVMHGEYLLYTRSSAPDCTEDAVDSSFGSIANRVSYVFDCNGPSMAVDTICSSSLTALHLAVESLRRGECQLALAGGVNLSLHPNKYFIQSQLTMSSSDGRCRSFGDGGDGFVPGEGVGAVLLKPLSRAEADGDNIYAVIRATSINHNGKTHGYTVPSPNAQGAMIADSLDKAGMDPRELSYIEAHGTGTALGDPIEITGLQLGFTRRSATLGSAMASAQQCAVGSVKSNIGHLESAAGIAGIAKVLLQLKHRQLAPSLHSKRLNPNIPFADSPFYIPQQLQEWRRPVLNLDGREREYPRAASVSSFGSGGSNGHVIIAEYIAPTRDDDVGGQTAMIPLSARTPAQLRQQVEQLHQFLHRTGAELTLPRLADLAFTLQQGREPMEYRLAFIAESIDQLQDKLAQSAELLANQPEPFGFFDGIHIGRVKDHKAAIAVLAHDDDMAATLTAWANKRKYDKLLELWVKGLALDWTLFGQPKEAAKRISLPSYPFARERIWVSGESHFPSLGQQSGGGRVHPLLHTNVSDLSQQKFISIFDGREFFLRDHLIRDHKVLPGVAYLEMAREAIIRSLGEQVPTGVLSLRNLVWSQPVMLSQQSDDSVEVEIRIDSPDEHRLTFDILERKQQAVCCQGEAAFVQDADEPAESLTSLQAAIGGHMLDADALYRLFDSMQIYYGPWHRSVKALRIDGGQVLAQIELPQALTSEHERLVLHPSLMDGALQATVGLLVADQLDQGLTPQLTHTWVPFALTQLQLSGAELGHQIWAWVRPCTEQTEAGQSTFNIDIYNQQGQHCAALREFALRVMKKPSPLEVMLEDRPQSDCYLVEKWQRFCPQDLVPSTGRLLLISNDPQGHKQLIARYPQAGSLLLDGHESIEQLTERLREVGPIEHLIWLAPATLAQQENLDGMIRAQQHGVLSCFRLIKALLALALDQQPLTWTVMTRGVLTVSNEADSHSQAVTGPVAPAHASVHGLIGVMAKEYSHWRVRLVDLPVGDGWPTVDPLSLPTHPRGDALVCRDDVWYRQYLAPYLPLSKWDATDAAAQLGDVDSLYRDEGVYLVIGGAGGIGRLWSEYLIRTRRAQIIWLGRREQNSDIDQAIAELAKLGPAPRYLRADASNHAALRQAVAQVYTEYGRIHGVVHAAIQLQDQSLARMDEQRFTTGLAAKVDVCVRLAEMFAHQPLDFMLFFSSLQSFTKSAGQSNYAAGCTFKNAFGHYLAQQCSYPVKVINWGYWGHVGSVASEDYRRRMAEVGLGSIEGEQAMAALDMLLAGPLSQLTFLRTSQRLSDTFSHLALPTHPAGPFGEYGQRLTQAYPSLIARIKKHLVVDNHAIRTVTQQMQARKAAIDALQGRLLYAQLQQLGWFSSEHEIIEQMKQRSGLLPMYERWIDKSLDELAQRGYLSMEGGHCPTAYRVAHPQPLAVESLWNEWEAQKPDWLEHASLKAEVILAEATLRVLPAILNGRIMATDIMFPDSSMAMVEGIYKHNPVSDFFNEVMLNAMVEFVRARLEQAPQTPIRILEIGAGTGGTSARAFEKLRPYQRQIAEYCYTDVSQAFLMHARQTYGPDNPYLSYQLFNVDRPLAEQGIKIGHYDLVMATNVLHATQDLRRTMKNAKAALKHNGLVMINEICRNGLFTHLTFGLLKGWWLFDDQDLRLPGGPALAPKQWKQVLESEGYRQVYYPALADHDLGQQIVIAESNGVIWQDRHSDVEPTKVAPKRLAVQAAPASRPPQRSVNTVSVGEVTPQALKDQTVHYLKQMIGGLFKIRPEQIDAGEPLETYGIDSILVVQLTNLLRDKLSGISSTLFFEYQTIDALADHFVESQKDQLRALLGLDKASVVEQPASVDTASTHAANTLVKLAAGHRFAAKTPDSAPKGQGGTDVAIIGLAGRYAHSDNVQALWQRLKNGENCIDEVPADRWDWRQYFDQTPGKKGSIYTRWGGFIRDIDKFDPLFFHISPHEAQKMDPQERLFLEEAYHCISDAGYTPGRLSERHRVGVFVGVMNGTYTHQSSYWSIANRVSYQFNFQGPSMAVDTACSSSITAIHLALESLHSGVSDCALVGGVNLVIDPVHYMRLTEMKMLSSGKQCKAFGTDADGFVAGEGVGALLLKPLAQAEVDGDRIYGVIKGSMINAGGKTNGYTVPNPLAQSRLVADSLARAGVEARAVSYVEAHGTGTSLGDPIEIAGLTRAFNSGAETAAKQYCAIGSIKSNIGHCESAAGIAGITKVLLQLKHRQLAPSLHADELNPEIDFANTPFIVQQSLADWHRPEVMINGSRQAFKRIATVSSFGAGGANAHVVIEEYEDHRPRPVIVVNEQQPAIIPLSAKTQAQLLQQVSLLLHALEQDELGDADLPALAYTLQVGREAMEYRLGWLARSLAHLKTQLQDFIDHPSTAACYSGRVKDHEKALSLLAGADRQSTIANWIDRGQPEKLLEAWVNGLTLDWRLMYRQGTPTPISLPGYPFARERYWHNDEPAQALATSEARLHPLLHRNVSDLRGLRYLSRFSGQESFLSGHRINGRGVLPGAAMIGMIDAALTDALGDERPAGTARVIRDLFWYQPFSVEATNHGELFVELAAQPDGECQIGICSYDFAGQLQLHCRAVAGTAVAQPAKLDFMTGDARPMDVDACYQRFTAMGIEYGISHRRIQSLLRHGDQALAWVALEDAAVSDGYAIHPGLLDAAMQAVMALLFDELGERPPLLLPEGLAEWVLFDDCPTTLQVQIRRAGRTPGGYRFDLALFDKNGRCCATIRQLSFKTLSADNDVTSETLLCHRQWREAALASATDAPVTSQLVLTLGHHPAFASLPEQLQAHPSISSLVMHSDDYRQAALALVEQLKPLLRTERRCMVQLVIPANDQHGYRGLGGLLYSASREQPALIGQLIEVSPGLDASQLAGQLAAERAAPGERQLRYLLDAGKLRRQELTWHHRPLSHSPAPWRPDGVYLITGGLGGVGMIVARAILDAAPGASVVLCGRTEANAPSVADKLAQLGARCHYRAVDLAQAGQVERLIAAIMMEHGGLHGIIHCAGLTRDTLLAYKTQQDFEDVFAAKVAGVRHLDQCSAAVALDFFVLCSSIASVLGNAGQSDYAAANGYLDAFAGLRNQRVAAGQRHGRTVAINWPLWLEGGMQMDDAARRALAQRTGIKAMTGTTGIRALYQALQSDEDQLMVLAGDKDKLVALLSREPAPVSPAITAVDGDDVLMGLRRLLADTIKIDESRLDNDEPFEKYGIDSLMVMDMTAALEKRFGPLPKTLFFEYPSLQSLADHLVARLPQKPAVSQVASAACGSLNAQLRAMLASTLGIALEQIDDAQCFEQYGLDSLKIMEMTSVLEKRFGALPRTLLFEHSSLQQLAHYLANRPLEPQGTTAVIPTDEQKPLATPESGGKVSQSRRLFDSVANTISPRVQPRLQDSQLGPQRRDDIAIIGVAGRYPEAENLEAFWQNLRGGKNSITEIPAERWNWREYYSENRRESGVHNSKWGGFIDGVDQFDPLFFNISPLEAELIDPQERLFLQTAWSAMEDAGYSRRIGGEQTEDSAQVGVYVGVMYGEYQLFGAEASLRGQRMGFAGCTASIANRTSFCLNLQGPSMTVDSMCSSSLTAIHLACQDLRNGRTSMAIAGGVNLTIHPNKYLMLSSGQFISNQGHCASFGEGGDGYVPGEGVGAVILKRLADAQRDGDHIYGVIKGSYLNHGGKSTGYSVPNPRAQQAAISGALQDAGVDPAIVSYIEAHGTGTKLGDPIEIAGLANALGTRKPEQTCWLGSVKSNIGHCEAAAGIAGLTKVLLQLKHRQIAPSLHSQKLNPFIDFAATPFEVNQQLRAWPQPLLNGQAVPRIAGISSFGAGGSNGHLIVAEYCQAKPVLDDSGKPEMILLSAREPEQLRQIASRLLARLEHLQAADSLAAIAYTLQVGREAMEHRAAFITSGMASLLDALRRLSDGDSRGWICGDASTTSERVEQFKARFQGQWREQLVRLFKDGEQQPLLQLWSEGLSIDWAALWTASGEQRQRISLPSYPFATRRYWAPTGARPVSSSTPMQLHPLVHQNSSRFEQQQFVTEFSGDEPWLKDHKVSGRKTLPGVAYLEMIRVAVMHSLAHGKADAMVIEQLHWLAPLTVESNPRRMQISLARVDERIRVKWFTNEGDLSVLHGQATAITGLSLHEEPLDLAYWQGLNWRLRLDSDEVYRLFSEMGIDYGDSHRGIRQLMVAQRGSRRDVLAQLELDGALPGTADDWWLNLGITDSALQAAIGMLLPLDGSVADRASPLMPFALERVEILAPCRQRMWALLHRDDADNAAGKIDIDLCDDQGQICVRFLGLSSRQLPAESKPPSVALERVDPLVPQQQEARHLLAPIWSVINGAVAERRQQQGAVLIFGATPARRQALAKLYPGAALAPNTDDSEAGYQAALNTQSKFAEVIWLAPASDDHCASASELVAAQQHGVLALFRLIKVLLSLGYGRQPLRLTLVTEQAINTLPGESCRPAHAAVHGLAGSLAKEYPHWRVQLADLPNEQLASLANAPFDHAASGELLALRHDQWWFRKLARVTVDAPPATQQPAYRNGGVYLVIGGAGGIGTVWSHHVISHHRARVIWIGRRSPDQQLKAKLDELTAVSLRHNAPAPVYFQADAANEQQLAEVRRHIIERFGEINGVVHSAIVLKDQSLANMDEQTFTRVLNAKVATSVALARAFEPSAASLDFVLFFSSMMSFSTAAGQSNYAAGCTFADAFADRLRADWPCPVKVINWGYWGSVGSVSDVRYRDRMSALGLGSIEPQEGMLVLEQLLGGVMNQLALLKTLQSEEIDGLDSLAGLLSHEQIKLYPDDHGSMAVMRNRLTDRLAALAPPLGASQPISGVSGTLECV
>emb|CAL69890.1 BGC0001112, rhiC, RhiC protein
MLTDANQTTATLAGELEALACRLLANQLHRLGLHRSEDLRRLASQHGNATPDYFYLWLAESLKYVAGVDVGDPDALWQQWHERLANWRQDSDLAARAQLLDACLKDLPSILTGEKPATSVIFPGGSMALVEGVYKHNKISDYFNRVLIEAALAYVESRPKDAESVRILEIGAGTGGTTAGLLAALAPWRAHIDEYCYTDLSHAFLQHGAHEFGRDNPFLQTRLFDVSRPCMEQGIATDHYHLVVATNVLHATPEIRQTLRNAKAALRKGGLLLLNEISEASLFTHLSFGLLEGWWLYQDGALRIPGCPGLSPAGWQAVLEQEGLSPVLFPAQQAHGLGQQIIVAQSDGIVRQPIAKVERPSARPSIASQRDDDSNPTQDGIASGSWRRRVSDYLRKLVASTLKIPADKMSLSRPLEDYGLDSILVVRLTNAFNEQFEAIDSALFFEMPTLAALTEYFIQHRQDELKALLGQPKVEPNKGAAAVDQQGSQANAQPALEVNGTPEIDHVPATVELAGRDGKNKIAIIGLDGRYPGAESMTAFWRNLAGGHCAIDEIPADRWDWRRYFDPEKGKAGHLYTRWGGFLKGVDQFDPAFFRISRREAERMDPQERLFLEVAYHSIEDAGYNPATLYQQGEVGVFVGVMNGSYNPISNYWSIANRVSYQLNLQGPSFVVDSACSSSLTAIHLALESLANGSCEMAIAGGINLIVNPHHYLNLCEMMMLSPGERCSAFGDDADGFVDSEGVGAVVLKPLDKAVADGDPIYGVIRGSAINAGGKTNGYTVPSAGAQQRVLEKALSRSAIDASRISYIEAHGTGTALGDPIEISGLSRAFDNCNGVASQGCAIGSVKSNIGHCESAAGIAGLSKVLLQFKHRQLVPSLHAEQLNPKIHFEGTPFRVQRQLTPWPANGDTRIAAISSFGAGGANASLIVEEYIGAVDQRPAAAGPWLILLSARDQQRLAESVSRLQAYLDSEDGHQVQIADLAYTLQVGREAMDVRLALIVDTLPDLRRRLTRWLNGEPIDDAFHGHVDPFDEALEAQRSDAESQKQIGRWLEQRELAELAALWVRGGVIDWHRLYLDRAYRQPMRVNLPGYPFAKNRYWMPSLAHPTPCHGEADVQQAESLPLLDREVLADSDLSHCCYLPRWQPQAAAERAMLAGPGAIVLVAAEQRGAATGLLLAALADHYRDSRTVVQIDCGTGATTELAAGRWRCGDEDPQGFARILAAVGKVAQMIVIGAEAKRDVTPLMLADSVQHNELPLLRLFKALQHHLAASAWIDCFLLSLDRYPFAGEQRVGNPLGAGMAGLGYAMAQSDHRVQLRNLDICSVELDTLEGRQRLLAQIFAEPASERGELVKFSRGERFVQQLTPLALPVSGNSRSALKRQGVYVILGGSGVIGQVISRQLIEHYQASVIWLGRKAADSREVQQSVTAVSFHGRVDYIQADATDLSQLQQAVAQIKQRYGRINGAIFSGMVFDFENSIQQTSEAQFRQILEIKSRGSIHFYQAFAEQPLDFLCYFSSGQGFAFSGAAKLSAYACGITFADAFADAIRPAAAFPVGVINWGFWRASLQPQAISQHMDALDDDEGFACFSRFVANLAGGSLPRLLCIKASTAVRQLMAVPQGRQYKLDPLAVPAPPAQSVELEPAELARLQHIFDPRMLDQSIAVLLLIQLQTLGIFTAPGQQSAEAWRQQAGISDRYRRWWQECLAILVEHGYLQQQGEAFGLAVHIAQERHAAIWAAWREQRDRYLEDRDRRVQVALIDDCLQQLPHILIGQIQPTDLLFPDGSMAKVEGIYKQNTLSDFFNDQLAAVVTDEVRRRVEVEPQRPVRILEIGAGTGGSTARLLPALQPLAGQIGEYCYTDISRAFLQHGQSCFAADYPYFTTRILDISQAFDDSNPAAVGYDIVIATNVLHATANMRRTLAHAKAMLRGGGLLALNELNRKTTAATVTFGLLDGWWLYEDESLRIPGSPLLADDSWTALLCSEGFKQVSLRINHGVTLGQQIITAHSDGLVLQDIGQSSPATSARQPENNDSMLNEHPTSKAGQCEDMAGKLQQLIIDSLAKTLKADAQSIALRTPFSDYGVDSILGVGFVKHLSQQLGIKLNSAILFEQATVAKLRDYLQNTYGEQIKQALAEPIDARPAAAVANDTSKTPPPAIAAAAATMSPVMAVALGGAGRPTAIDAAPSDQSLVSPAASGRIAVIGMSGQFPGADHVDELWDNLLAGHNSVQELPQHYLDPRAYSADKQPGKSYCKWAGILKNRDCFDPLFFNLTPHEAESMTPHQRLVMQESWKALEDAGYNPMTLAGRAVSVYVGAEPGGYHHDSFTGGSEAIVASRLSYFLDLKGPAMVVNTGCSSSAVAIHQACESLRHAESNMALAGGVYALLDQRGLISLSAIDMLSPSGQCHAFDAAADGTVISEGVGMVVLKRLEDAEADGDPIYGVIEASAVNQDGSSNGITAPNGDAQEQLIRDTYRKFAIDPSQISYVEAHGTGTRLGDPVEANALIRAFRQFTDARGYCVLGSAKANLGHAAAGAGVIGLIKILLSMRHRKLPAMPGFERLNPLIELEGSPFYINHQAIDWQPTGGKRLLSALNAFGHSGTNAHLVIGEYQARQVVDLCPAPPTVSRIFPLSAKTAESLQDNARALARWLDNSASSQPGLLANMAFTLQTAREPMRVRAAVVTDNFSDLQAQLARLANGDSPVLSADEAGQLATEWVGGAEIDWATRWPAGSAKRLNLPSYQFAKERYWVDQTAQSAIAAHSAIEAPNATSESTGDDLPQSATGLFLARPVWQEPVGGNAHAHDGAGQRLLFLVGFSSEQVAQWQSLSAAAAGALSCEVLASNKRTPAARYQELAIALLLRLQKLSGRVHIELAIAEHESDSLLYAGLDGLLKTACLEQPTLSARCLLVEVEASQPLPALQLNELTAMLSETHRSGSSVLQRSGADGGRLELQWQELADDVAAGQPIHRHGATAGWKDRGVYLITGGAGGLGLIFAKAIAEQCREATVILIGRSALDHQQQARLQQVRDAGAQVSYHRVDLTDAQALEQLMDEICAKHGGLNGVLHSAGVNRDRLLARKSPQDIAEVFAAKVIGTELLDRACRRLYLDFFVLFSSCSAVLGSVGQADYAAANAFMDHFASLRNRRVEQGQRFGHTMSINYPLWRDGGMQISAADRADIRRKTGMAPMQSVHGVNALQLGLNAALERLLIIEGDLSQIRGHFTAASGAEELAAVLAAAGSGVQDPVTLADAAVDRERLIATTLERLKAVFCEVTKLPPARVESDALLEQYGIDSIMITRLNKALEDAFSRMTSLQPAERQLSKTLFFEYHSLDKLTGYLVERHHRACLLWSGLVEVESGGRVPSQALSQGEAGVAKLETTVAERRVTAAEPVVAAAVEPIAVIGMSGRYPQADNLDEYWRNLKEGRDCISEIPANRWPLQDFYVDSVQQALKQGRSYSKWGGFVEGFADFDPLFFNISPREAVNMDPQERLFLQSCWQALEDAGITKADLVEHYQGNVGVFAGITKTGYGLYGPALREQGHLIFPRTSFSSTANRVSYVLGLNGPSEPVDTMCSSSLTALHRACESLRRGECRMAFAGGVNLYLHPSNYVELCAGQMLSKDGCCRSFGEGGNGFVPGEGVGVLLLKPLSQALADRDNIHAIIRATAVNHGGKTNGYTVPNPQAQAKVIRLAIEQAGLHASQISYIEAHGTGTELGDPIEVSGLSQAFAMDGVDLGRCALGSVKSNIGHLEGAAGIAGVSKVILQLKHKQIAPSLHAAKLNPNLTLDTTPFYLQQALGDWQPAAEGPRIAGVSSFGAGGANAHVLLQEYNEYRELPNHRGAEVILLSARDGERLHDYAKALLTYIEARPSMSEADLANLAYTLQTGREMMATRLGLVAETPVALAMKLRAFIDSGGQAGDGIYVGDVKRERLATQADDDWAPVIRRWAANGKFDKLLQLWVDGEVIDWSLLHAERPGPRPYRISVPVYPFARETFWLPHSEPSARAPIASDERAVAKVTPVPAQPASAIETVAASVASTVCDRLSYVARWQADGRHDQPLISEHRCVLIVADASAAVAAEAIASQYLASADFVDGGGKVIRLEPGQLNRLVGTDHWLLDVADPQALDCCLGGYPAIDCFYFIGGSGEATDWQALLDSPRYNEIVLLRLIKWLKQHGGRQTIDSYIISQNNFGMAGEPVNAFGGGLTGMAYAIAQGEHRFRVRHLDVDSRERADSRSLPQWVRQLQSERGLARGDVLCLRAGQRYRRRIFSLAWQAQQPVRANTDFVTPALKRGGVYVILGGSGTVGGIISRYLLADYQANVIWLGRSGADDPKVRRRLDRCLSSVGSAVDPAQLAYLQADANDLASLQRAVAQIKQRHSTINGAIFSGVVFNHEEALTRMPEAQFHEILDVKSRGGIEFYRAFANEPLDFMCYFSSGQSFAFSGAAKLGAYAAGITFCDSLVRSLRHHAAFPVGAINWGFWLSSLTEQQAVDPSAQPMSRHAGALEDRDGFECFARFVQALSRGQLDHVICMAASAPVQQLMQLQPEPIVLADGGDHKPIDGFERYRVAAAPLLAAHDPMPFDEAMAGMTFVQLCRMGLFGQPGCFEDSEVMRRQAGIGDHYRRWWSTCIDLLQQHGLVLRRGTQICANDKASSQQQRLAERWHQLSGELRASAQRKAQVELVDACLQQLPAILSGRVQATDVIFPKSSMEKVEGVYRNNALSDYFNQVVAGVVQQHIEALLAKDPQCRIRILEIGAGTGGTTSIVLPALQPWREHIAEYCYTDMSKAFLMYAKKTYGPAHPFLTYQLWNVEQSPESQGLTLGHYDIVIAANVLHATGRIHRTLSHANAVLRRGGILVMNEISDRSLFSHLTFGLLKGWWLYEDPELRIPGTPALYPTSWASVLGETGFCDVAFPAQCAHCLGQQIIVAQSEGHACAAPADRPTQAYRSPGLQASDVQERSAGVVGNGDSRDALTAVALNGLAKTLQLEPERIMTDQPFADYGIDSILGVSFVGDLGEALGIELNTALLFDYPTLDSLVDYLLGQYPAESARLAGGQRGDVESANGLGSAHTPEPVSAHTPELVLAPTLDPVVTAQVNGASQEAAAALVVQGLASALQLDAAQIDNEQPFSDYGLDSILGASLVDHLNEALGIELSAAILFDYPTVTTLSTYLVDHHRAELATWLNGVHQAGSAARGAPKPYRQFEPPHPLDHQLEKQFLSGELSIDSLLNLVSIGTVER
>emb|CAL69891.1 BGC0001112, rhiD, RhiD protein
MSSQEFQSIIAGLQNRQITVAEAKQRLQRLKAASATLGTEQTEAADKAVSGTGRAQEPVEIAVIGMAGQFPAADNVERFWRNLSTGVDGIVELGERYLDARRSYSSQRQPGKTYCKWGGVLEQRDDFDPLFFNISPRDAESMNPHQRLILQESWKALEDAGYNPKSFRNQAVGIFVGAEPTGYFHETFIGASDAIIASRLSYFLDFKGPALVVNTGCSSSAVAIHLACENLRNRETDLALAGGVFATLGEPSLISLSQMDMLSPTGRCHTFDSRSDGIVLSEAVGMVTLKRLPEAIADGDPIYGVICASGMNQDGASNGITAPSGQAQERLISELYRRFGIDPRQISYVEAHGTGTPLGDPVEVNALARAFRQFTADTGYCTLGSAKAHIGHTSAAAGVVSLIKILLSMKYRQLPGLLNFEQLNPRIALADSAFTIHRELKDWPVGDSGLRMAALNSFGHSGTNVHIVVREAVEVAAATCAEVSRPRLLPLSARTADSLKHYACRVREALADPAVRLADLAYTLQTGRLAQDHRLIFLCTDKAQLTQQLNDWLDGRASEHAWHGQIGTGEHSAIELPSTDDHADLQRLAKAWVAGGHIDWNAFNRRYNADARRIHAPVYPFARQDFWIPPARRGTAGGDVGAAPSLSVGRLHPFLTQNTSDLLSQRFTTVFDGEEFFLKQHVVGGKQIFPGVGHLEMARAAVAMAANGLAGTAQQPVLSDVVWLRPLIIDGQARQIDVALTLEEDNQIRFEITSRDYDPPSGLVSGEPVLHSQGLASFVEPAAQRQVDLAALKARMDGGQLSAEQCYQAYRAMTFEHGPAYQGLQSVALGRAEVLAELALPSCQHDSLNDYLLHPSLMDSALQAAIALSIGADVVLPEGDRGSLPPATRPALPFALEGLQIWDRCSERMWARVAYAERRDDQQADTSLQRLNIELFNQQGKLCVLMQGFTSRVLGDHSDQATTEPALTETVLFQPQWIDEAARHRKTADFNQQFVLLSGFDEPCVADVQRQLAEQGTDCRCELLAVPQQDPAEDYQQAALALLQRIRPLLGRGVSARSLIQLALYNPKGDRMIGGLAAMLRSLQLEAPGLSGQLIELDEPQSLVQRLKENAATGDVEIRYQAGQRQVQRWRPCPSVDLAVGTPWKDRGVYLITGGLGGLGQIFARAMAASVSDATLILTGRSAVDPQRVAEIDAGRNTIEYRQLDVSDRDAVQRLVAWIGDKHGRLNGVLHSAGVIRDSLLINKQDDELKQVMAAKVAGARNLDLATAELPLDFMIFFSSGTGVIGNTGQADYAAANAFVDRYAAYRSQLVKQGRRSGRSLAINWPLWKEGGMKVDETIAQQMAESTGMVAMPTNAGIHALCQCFAWDQPQLLVMNGRREQMTALVTGGDDADRALAHENASQHQDVAPALPTDAEAPLAEPLRRALIDLVSQQMKIPAAEIRTDAEFSQYGFDSISLTALAGTLKQQWRLNLAPTIFFEHATIDRFAAYLEREHGSVLAAKLSPQQRAPQQQVKPSSSTPQQHGVQASKSALKRRPLTVAQSSAHQAVSSVPSKPAQEDDIAVIGVSGRFPMADDVEQFLRNLTEGRDCISEIPANRWDWREYYGDPHQQPNKTNVKWGGFIHGVDHFDPLFFGISPREAQLMDPQQRLLMTYVWLAIEDAGYATADLAGSSTGIFVGTGMTGYSSLIAKTGVPVEGYSATAMVPSVGPNRMSFLLDLHGPSEPVETACSSSLVAIHRAVQAMRNGDCQMAIVGGVNTLIAPEAQISFNKAGMLALDGRSKTFSAQANGYARGEGVGMIVLKNRSQAEADGDHIYALIRSTAENHGGKANSLTAPNPRAQAELLKTAYRQAGVDPRSIGYIEAHGTGTELGDPIEINGLKMAFRELSEELGIGPLQPGYCGVGSVKSNVGHLELAAGIAGVIKVLLQLKHKVLFKSLHCEALNPYIELDNSPFYIVQQSRPWLAAKDSNGHALPRRAGVSSFGFGGANAHILLEEYQPPQRPRHDVTSGARPILLSAKTPEQLREYARRLAEFIAAEPAEARLNPERYLDDLAYTLQVGRDPMPERLALLSDSLTDLQRQLADFAAGGKAVYRGRSEGENRALALFRQDEDMAAALAAWIDKRKYHKLLELWTQGLAIDWRQFYRDGRSMQRLSLPGYPFAQERYWVTDLATGPVTDSVPGGGWLHPMLERNTSDFYRQRFSSRWRGQECWFADHQVNGRPTMPGVGYLEMARAAIAQSWDSKQLAAGWLQFKNIVWLAPYTLASQHNELHIELALEQQTINFRIYSQVQGDEVEHCKGSAQVIPAATVTPLDLEALAAGPWQRSVEAEQLYSLFEPINIDYGPSHRGVKQLWLGDGKLLARLELDAKWLSSDWVMHPGMLDSAVQASIGLLLQQAQGLNETLLPFALEQLNVYDGCRPVMWALIDVDRRGQSSAVQRINIELCDERGHIAVSFRGFSSRPLNGTRGHMASLTAGNRLPAGLSLLAPQWLVADHASTARQALPTLAIGAAGGRRNWLAEQHPQIEFLPSLATTIDGIAAQLAACAPFQRLIWLAPQPSTDFANQRLIDSREQSVLALFRLIKALLQLGYQQRALELQLILTASVAVRTGEPLAPEQAACHGLAGSLAKEYEHWRVELIDLPADAQGLPAATPVQRLPGECLAWRDGEWFCQRLLPLAQQAQTDGGVSYREGGVYVVIGGAGGIGEVWTRHVIRHYRAKVIWLGRRAADDEIHRKLAALAQISQACNAPTPLYIQADAADVEQLAQARRQVVESFGAIHGVVHSALVLDDARLEQMNEAQFTACLDAKMATSVRMAQVFTPADNPALDFVLFFSSMIAFSRAAGQSNYAAGCAFADAFAAQLNQHWRCAVKVINWGYWGSVGVVANAGYRARMAEQGLGSIEPDEGMAALDQLLAGALPQVGLIKLLEPMTIAGIDSGTQLHCYPLEKPPASYVWTNVAQRLGPPPQHHSAATEMDRLLLALTFACMGELAGGGPLTEQQIAAHPAVAANLDAHPFYRRWLRESLRLLAQKGYIDDQGQLLTAIPAAASLWSQWRQASDEWRRDGDLHAQLQLVETCARALPAILRGEKQATEVMFPGGSMSLVEDIYKNNKISDYFNEALGEVVVDIARRHAEGNRPLRILEIGAGTGGTTAGLISKLRPWRHQIAEYCYTDLSQAFLRHAEQHFAPDAPYLRTAIFDVSKACLEQGISTNQYDLVIATNVLHATPDLRCTLQNAKATLCHGGLLLLNEISGRSMFTHLTFGLLEGWWLYDDEALRIDGCPGLSPESWQRLLQSQGFGDIAFPVAGSHGLGQQIIVAVSDGVARLPAQQRVMPVADVTDVTDVIDVAVDASVAAIAPVAAIAPVAAIAPRVTPTIAEGEIDEAVLAKQCRQLITEVLSKLVNIAPERLQRDVAFDRYGIDSILQISLIQALEKATGELSRTILFEYNTINQLTDYLLSEHRAALTKHFAPSQQVNRPVAVQPVTAVAASHERAPRHAPRHVQPIDNHANSARRMATTTQASVVEHPATVAEPPTTVAEQPTTCRDIAIIGVSGRYPMAADLACFWDNLRNGRNCVSEAPNSRWSESLTGTQSWAAGRYYGGFLEQVEEFDHKLFGVPHEEVSNLSPELRQMLEVTWRTFEDAGYNSDAIARIQQRDAAGVGVFIGSMYHQSPWTESSLERAAIKSNVTDWQIPNRISHYFDLKGPSLAVNSACSSSMTAIHLACQSLLQNDCAMAIAGGVNLILDPSKYQTLKLANYLGSSDVSRGFGQGDGMIPGEGAGAVLLKPLAAAVADGDRIYGVIKSSSVNHGGGRLMYSAPDTQQQSRLIAQTIERAGLKPAQINYVEAAANGSELGDPIEVAALKKVFGDMQPSSCALGTVKSNIGHLEAASGISQLTKVLLQLQHGQLAPSINADPPNPHIRLEGSAFYLQQQVAPWPAPVSAEGAREPRRCLINSFGAGGSYASLVVEEHLERRTPLRHRQGQTQLLVFAAASRHSLLAYLKKFNAFTVAHPSLELQDLAYSLAQREHRLTHRAAVVADTMEQMVARLQSLLSDELSVEGCCWISPFDGIEDGEAGTASGTLAQMAAAYCRGAQLDTSTLYPEGGNRVALPEYEFEHAMAQPSQVAATPQPLFNNLLYRRISSGELNAEQFEQLITTV
>emb|CAL69892.1 BGC0001112, rhiH, RhiH protein
MNHKQDTIALAQADAGMEAQPSQVAVNDLKIERNDQPANVARPVAKNLKMKDGFPVMPGKIPLLGHVHKISQNALSELRQAEAVCGPMFWTYFGTKLPVLQIMDEDGLAILQNKYTDNSYLREQMPVITGEAMNAFDGQRHRNARRASMDAFTPKGLTRARVGQFVVETIEQRLKRWTSERKLAIFPETKDIALEVVFRIMGIETHELEQWRHQYEEFFLGMIPLKINLPGFPAWRCRKARGWLEQRVSQIVATVRANNDRDSLVGAMIFGRDDNGNGMSEVELVHNILGLGFAGSETTAAVMAWSALMLSQHPHVWQQLCQQVAGLDSVPYTHEELVKQVPLAEAIFRETLRLYPPAPFEMRKVHTEFEMMGHTVPAGAMVGVSLLHVSRHPERYPDPDSWRPERWLGMDRAPNQVESCQFGGGPHTCLGRHVAALEITLFIAMLAREMGPKGISPRLVGKLPPPTYLPFLRPSNKAFLDLTGR
>emb|CAL69893.1 BGC0001112, rhiE, RhiE protein
MAGMTAVEPLASIYQISEQIHIGDSYRTLKALYQRQDDGEALSRITLAVSDDAESRHYSLHPLLINSAFLTVIPLLASEQLDSNFIPFGVKSLVLHRGQAPATGWIHTQLVKNSGELVLFDAQLYGDDGVLVAEFSGCSLKRLRGSHLVDDKARRDSDSGCSREGIEDYLLAQLQALGAKQIGKKQRHRNLMELGLESLQLVNLTSRLESAAAIELEPTIFFEYPSVAELATFLWQEYKAAFTPLLAGRSETTDVAPVKTSVTPVKVSDASPIAETCSMDECVAHDSPKAVSGGDRQQDIAIIGMQGQFGGADDLDQFWQNIWQDRELIKEVPADHWDVAPWFDADPDAHDKTYSKWGSFIDNVDKFDADFFHLSRREAQWMDPQVRLLLQSTYAAAENAGVIRQLRGSRTGVFIGSCFNEYVDKITELGLPMDPYIATGSGVIAANRISFWFDFKGPSLMFNTACSSSLVALHAACVSLRNGECEMAFVGGSNLLLSSWHYRYFSAIRALSPTGRCHTFDAQADGYVPGECVAMLLLKPLSKALADGDPIHGIIKGSAALHGGYTPSLTAPSVAGEENVIVHAWQDAGIDPRSLSYIEAHGTGTKLGDPIEINALKRAFARYTNDRGFCHIGSVKANIGHTEGAAGIAGVIKVLQQMKHHKLPALGHFKQQNPHIKLDDSPLVIDREGRDWPEQSAPRRAGVSSFGFSGTNAHVVLQEYREQREFATHQGEKVLVPLSARNASRLKEQVARLLAYLAQHTPDLAALAYTLQTGREAMATRAIFMVDSVEQLRRQLQAWMAGEPGVDFGIASMTAEEAVAAGDMRQLAARWLAGAEEAEALDWTCLYGEGPRPARIGLPSYAFAKERYWLDAPAATVGQRERAVTETTVATETTVATYTEQWQEVDEPGPGAPIKRLICLLSEPGLRQQLVQQVRALSAQTELIFIAAGNRNERDDDGHYRVAVDDPQQLQEGLQHALSAHGASRVLYLWSMDDRRWMIDNSAIVALLKAMAATAAPIDRLLLAGRAGDALERCYLESWIGIERSLGAVMAHCPVEVAIDLPDNTGDDSRWLRRLWLQLSGDAAGGRLYQSGRTFQLRLASTRATAAVEPLALEQINTLLITGGLGGLGLLLAQDLSSRAKRRSDGQLTLILNGRSSLSAAQQAQLDSLRHDKCSIFYLQADCADRQAIAAALAEVLPQSGPIDGLIHAAGLSAQGSLFDSAQADFDAVLHPKVKATLVLDEVLAAQPLALICYFSSSSAMLGDMGACSYAMANRFQQAYARYAQAGRARRVVAIHWPLWRNGGMAVGEQASTEFYLKSSGQRMLENAEGLTLLQQIVASDADHMLVLAGEPARLQQLVDGINDPARKATANSTVKATAAQPMSERTRSRPELKGLSVEQSLLWDLRDLASRPLNAERHTLGEDTNLADFGFDSISLAEYAGLLSRHLSLKLTPELFFSHSTLAKIAAYLLAHHRQAVEACYRGEVISATEPLPIPAPVVASTSSADTIAIIGISGRFPGARNADELWRVLAEGRDMVGEIPADRYDWRDYYGDHREDPSKTRCIWMGSVPGVSEFDPMFFEISPREAKTLDPRQRLLLQESWNALEDAGVGPRHLETQRVGMFVGVEEGDFQRLASEESLTSGHNGILASRLAYFLNLTGPTMAINTACSSALVALHQAALSLRNNECEIAVVAGVNLIFSPDAFIGMTQAGMLSPDGKCFAFDRRANGMVPGEAVCCVVLKPLSRAEADGDPIYGVLRGSGINYDGKTNGITAPSGASQQRLLEEVYQRAGMNTEAVEYIVTHGTGTQLGDPVEINALNDAFRGNKPGHCALTSTKTNLGHTFAASGLVSVISLLQAFRHETIPASLHCEQENDYIHWQQSPFYVNKTNKAWPAAGRDSERLGAVSAFGMSGTNAHVVLESYSRERDASPFRRPCYLFVLSAKTAEALKEKIEQLSAALQQGGYRDNQLPSISYTLLEGRHHFRHRLALVAADLEEVLYTLAQYLAGEKRPNLFVGEVEREFSAQKTIARYINQLLDDSRNASEDETRELLFGLADFYRQGYDIDGRRLFGAAQNGAHSMPPRLPLPGYPFAREHYWPEGRRRQRQPTLVVNQPMERLHPLVHHNISTLATQRFVSRFSGRETFLADHRIGDQLIFPGAAYLELAREAIVRASELPPQQVTLQNVVWLRPLAFAVGGGDRDVELYCELAVNGNDSVSFRIYSLDGGTQQLHAQGDAQLAAVAAPLPQPVDLAQWAARCNVSERSHDVLYHDFDTMGVHYGVTFRAAGQIRIGRDRVIGRLIHEALDPQLEGVLLPPGVLDSALHIAASLESRRQGAAEPMLPFALESLRLYGSVEQALRAGPLTVTAAYSEARGGGAIEKIDLQICNDAGQCLVQLKGFSSRKTGVEPQPAQAPVMADSDEAADSDETLGRLIRTPFWKPVGSLGEWLPADAKPQLLLLGLPETTVSEIRRQFGNQVSVLPGAPGENDAAAYQAAALALLEWLQRLLSGHADGYLQLFVGQGQDDLRLTALDAMLKTAMIENSALKARLVALDPEMGNDAMVKVIVEQSRYHSNELVRVFANGSLYSRQWRELAPAQQNEQAPLRDGGIYAITGGAGGLGLIFAEHIVSSCRNPVFYLAGRSTVSQPLQQKADRLRALGAQVHYQALDVGNAAAVRQWIDDIYAKEGSLHGVIHSAGVIRDSMIINKPASEFEQVLAAKVAGTEALDQAINERALDFFVCCSSQAAMGNLGQVDYAAANAYMDAFMQYRQNLAGDGKRKGRSLSVNWPLWRDGGMKLAPVIEQQMRQRLGIVPMPVEEGVKSLWQLLNNPVSAQGWVIYGESSRLTAIGQPVDAKPQAPAQPAPAAATASLSDSELKKRIEAFVTRIIADVVQIDTAKIHPSEKFEVYGFDSIMAVGVTNELEKYLGSLPKTLLFEHVNIAGMVDHFAVKYRDQFVAMFSASEEQQETSRGVQVSTVEHQVPTMKQSAVEPALAQSLPLNRFAAAHSNANSPAASSGTSIGSVAPVAPGTSVALGTSVASGASGERVEDNELANYIAVIGLGGYYPGADSIDELWQNLANGVDCMSDFPADRWDHSKIYYKNRKVLGKTTCINGSFIKDVDKFDYSYFKMPKVYADHMSPEVRLFLQVAVHTFEDAGYSKETLLSRYNGDVGVLLGTMSNDYHYYGFESNVFRGSMASGSGMATIPMTVSYFYGLTGPSLFIDTMCSSSSTCIHTACQMLKHDETKMVLAGGLNLMYHPYTTVNTSQGNFTSITSESVNSYGVGADGTVIGEGIGAVLLKRLDRAIADRDQIYGVIKGSAMTNAGERNGFNVPNPDLQTLAIRQAMDQAKVHPSSISYIEGHGSGTKLGDPIEVLGLNNAFRWATDDKQFCYLGSIKSNIGHLLAASGIAGLTKTLLQFKHKQIAPSIHSSQLNQDIDFADTPFVVPQQLIEWRQPERIINGRKQVFPRRAGLTSIAAGGMNAHMIVEEYPEPADSAGQISEDQLVFVFSVHKLALLAQNLTSFRDWLASSEAPLAQIAYTLQVGKNNLRNRLAIRCRTRQALSRALNACIDGHYQSSADSKIFYRFQESDAVQPLESDLNDPLAPLLTQWLNGDSQVDWASLYAQPPVRISLPAYRFEKTRCWYTEEGYESSIVNPLMFKNKLHPLVAKNCSTPQPGAIFRTDFVEDELLDYVYSGRGGRRLSAFNFADVALAMPALASRFDGRTLSVSCAFEHYIADWTTVTGLEYRLFEIDSEQLELEFDFRRSGEQPTHLGFAVINPLTSDEPPLPQQWLDDARELLNRQALQAGRQLSAAEVSQRLAQAGYDFAPYLDHDGELTIGRSGLVLKGRPPVNRHNHYADNVQLSPYLATTIDKALYLLLDELGLPQGRVIVRNIERLCCYHTPAGGFSVVLSGIGLNDNELSLSLLVLDEREQICVKLDKVSLYLGKQEVASVDRKHSLLTGTVEMANMPAAVLARPLLEPAGQPTTARVEKQEAKPQADDSEAGFGEKILAFIQQELQDKLGFAAQDIGESTQVHDLGLDSIMVVQLTDSVNKRFGTKLMPDLFYEKQQLGELVARLEAA
>emb|CAL69894.1 BGC0001112, rhiF, RhiF protein
MGRAFRAMEKTTANDLNDISLPTQRRAGQRQTVQQQTRRQIGGGVDSGAKTEPNASKVAIVGFSGRFPGADNTEEFWRLLVQGHSAISEFPYWNVPGIAERRHLRKEFACPGGFIKDPMAFDADFFKISAREAEAMDPQHRIVLEQTWAAFEDAGIPPQSLRGSDTGVYIGVSSADYNGLLARTAAGAHDATGNAHSIIANRISYLFDFHGPSAPVDTACSSSLVAVYKAAQAILNGDCTVAVAGGVNLCFEPMVFIGAAKAGMLSPTGRCKTFAADADGYVRGEGVGVLILKDYQQALADGDNIVATIIGSARNHGGHANSLTAPNSTAQANLIKQACRGVDIDSIGYIEVHGTGTRLGDPIEISGLKQAFAELGRSSERRCYLGSVKTNIGHLESAAGIAGLIKTLLVLKHGYLPKSLHSEQLNPYIDLADSPFEVLQQAREWPQQSDTPRRAGVSSFGFGGTNAHIVLEAAEPPVGVTAQGSAATIFPISARTPDALKSRVKQLIDFIAQRPQLALPDLAASLQLGREAMECRLAIVADSRDSLLDQLGHYLTNGDDQGDEPAGDIATGEVLRALQQQDRDTLLALWCRGATVDWRQLYPDGRAHRIPLPTYPFSRETYWISAALAVEHSGEPILHPLVQRNTSDLAGQRFSSRFNGNEFFFDEHRVNGVKILPGVAYLEMARAAVELSLADDEALVQFKHIAWQHPMRHDGGELAIDIELSEQDNGEILFEILGATVDGPSYCRGVALLGTAQALPQLNLPAIAAATEQQRLEPQQCYQILGKMGLNYGEHFRGISELQAGNGQVLAKLALPGEPSEADECDKSLRLPPGLLDSALQAALGLALVDPTQSDARREPLVPFALDGVILGDLNLLGNGCYAWVRYAANHHPGRINKLDVDLCDAQGRVALRLLGFSSKRLDSSQAKSLVMAPIWRDKAPRQDGERHYNRQLILLAGNQPIMLDKLADCCQERRSGRQISVERLPAAAEDPALALQSLAGVLLGYLKDNRSDSLVQLVLLDSDHGPRLTAPVFASLQALLKTAKNEGLIAAGQCIEVSGIHSPESLAQLLIEDSDQDDERVRYQDSVGTRYQCQVASWRETALAATGTAPWRAGGVYLLTGGVGGLGLLLAEAIAREAHGAKLILASRSAGQLSSKAAERIADIKKLGAQVQLEALDVADRTAVDELIARCEREFGGINGIFHCAGLTRDSLLNNKSEADWAAVLRPKVAGVLNLDRASAHLALDCFVLFSSVSAVIGNVGQGDYALANAFLDEFTGWRNRQTAAGHRHGRTLAVNWPLWRNGGMQIDPQREQLMVEQTGIQPLSDHGGLELLRRALADTSAPERLMVLEGNTAKIKAFIAAQWHEPVSAMFDEPVAAEQPAAPTTQILVDEPSPVANANDESVHRDLTEPAIRYFKQLLSTTLKRPVEKIDSDGSFERYGVDSIILTELTTKLEQSFGSLPNTLLYEYQTVRELSEYFIHHHRDALQQRVLGEPVNRRTTAKNEQKTEPVAQVEKVEQIAVATQLPARKRRRRAARQDTPSMANSSRELAIVGISGRYPGAEDLEAFWHKLAGGEDLISEVPTQRWDHQAYFADQRDRFDKTYCKWGGFLDGVEDFDPLFFNLSPREAEIINPNDRLFIETCWNLLESAGLTRQRLKQQYQQQVGVFVGVMYQQYQAFEADFVRESLVSVTSYSAIANRVSYFFDFQGPSLAIDTMCSSSISAIHAAGEALRNGDCRLAIAGGVNLTLHPKKYIGLSIGKVLGSHASSRSFADGDGYLPAEGVGAVLLKTLADAERDGDQILAVIKSTAVNHGGHTHGFSMPSAKAEAALIDSNFKRAGVDPRTISYVEAAANGSAMGDAIELSALNRVFGQAGVAHQSCAIGSVKSNIGHAEAASGMSQLSKLVLQLQHQQLAPSLLLGSLNPKLDFENSPFVLQRELGHWPQPVVETDGVSRQYPRRAALSAFGAGGSNAHLVLEEYQKHQQTPGQLEGNVAQVENGVLYIVPISAKSVRSLHQGVSRLARHLDTHPDLRINDVAYTLQVGREAMPWRLALLVKSMDELRAALYKIVQVLNRGDGMAALEKLNLPLFFGNIDEVPAAIASLLSGPGADALSRSLMAADERQQLALFWTQGGEISWDNLAENTSAGYGVKIVSLPTYAFDKKRYWLEQSNTPKTLHDNAMAASATQQTSDSTAVNVVDEHVSHEETAAEHGLRVLADLLGMQPQELSPAKPLSVYGADSIVMVQLAMRLQAEIDPELALANIQQCVTIQDLLALLNERGERASAKGPMLPVKISELFTRPTTHFLELQRLNTVDDGRPIFWFHGALGGTEIYQELAHHIDRPFFGLQAKGWMTEREPLQGIEAMAAYYVQAIQSVQPQGPYDLGGYSLGGMLAYEVTRQLQESGEAVTTLVMLDSPDVTGERTAKLADKTRLLQAVNMSLQMTISDTPERFAEVLIHRDEIDLSLSHQEYRQQLMTLARQRGLKISDDRLQQMMEQVARIQQSYQVEHYQILPLPKAEEVACYYFRNASGLWMGDLEPYFSTDSQEFAAFNHTNYWQEWQRQLPSFEMIEVNSSSHMTLLTEPEVFDVIAEFCVSLYGQELIEGKRGVRTVLT
