# Supplementary material for: Assessing in silico the recruitment and functional spectrum of bacterial enzymes from secondary metabolism
Source: BMC Evol Biol. 2017 Jan 26;17:36. doi: 10.1186/s12862-017-0886-2 (PMC5270213; doi:10.1186/s12862-017-0886-2)
Supplement: Additional file 5: — 1005 multiple Fasta files (one per BGC that comprises enzymes) containing the sequences of the data set enzymes SM*. The BGC are named according to MIBiG nomenclature. (ZIP 6333 kb) [file 12862_2017_886_MOESM5_ESM.zip › BGC1113.fa]

>emb|AIC32690.1 BGC0001113, fr9A, FR9A
MLKIHQLNRLIDIFSHAKFEEIWMVSVFTKLGRVISNIGTERFAEALHSLFVTSVNVGSTKIAVWFINEREEEIVGMHPLGEFSADGRSDIDVGLLQKSVFDAVDSRLMERVLIARELHLIHFGTSATPQTEWQRLRSCGSDGGFQVHLVSRKLNRRYLISLYRTCGTPDYTIQEMSLLKSYAEALMPIVEIHASHRLCELARRPMQVSGDAESSIGHLTVRRKFESRLRSAAITLSDREIEVCAGLLSGSTFRELADELGVKSSTIETYIKRAATKLGFKGRHGLVKWALSES
>emb|AIC32691.1 BGC0001113, fr9B, FR9B
MRERRPTLLLIVLVSGWAGGRHQANIMTLRKRMDDREIVFMYPGQGVQYFQMGKSLFEHDRVFRDSLMSLDRMVTVEIGTSLIDYVFDAGRDVSSPFDMTLYSNQAVFCFEYAMTQALISHGVYPDHLLGASLGELVCASVSGALSPRDCIALLADSARVMARHCAPGGMLAVLATPDLFERDARLREAGEIASIPSAQHFVMAGTRAGIDMAEAHLSVLGETTMRLPVEYGFHSSAIDPARAPLRLCFQSVASSRPVLPAWSCRTGRPVERYDAEHFDTVLRDVIDFKRTIEYMERRSACVYLDISPSGTLSTGCRTLLEEASRSETFAVCTPFSRHPTLDPVHWMRPTPVSVMRMRTA
>emb|AIC32692.1 BGC0001113, fr9C, FR9C
MSSRAHRSEVYGLPRQCPGRAYPQRMAPICLPSHSLRPAPKRCLLWSWSWSWSRADVPFVHALRHRAGLLAGCSAPDCPLASPGSTVHPLLEQRPDNAAAGPSFAQLGRVCSPVPHFSRCARQRVSNHVRAIAMRNADPIHLDVRFTQMDVEAFARLSRDCNPLHIDPDYARRSTFGGCIVHGAIGVLAALDRIGLAERVRVTSLSASFKNPMFVDRTYTCQVEVQGDNCRTVTLRDGTTLLTQIGVTWAPIDGEEPASHTEPALASSVENIVDHDDGALEAGIELSGEYPPTGLGTCYPRALRMFGETVLDTIALCSFLTGMKLPGRRALFSALTLTFEHRESDGALNYLHATQSFHRDYGLLETRLVVGDAHTTIAQGELRSFVRKTIVDLPVQGYLTARSDSDAIRLAGKVAFVTGGSRGLGAALVRCLAVLGCHVYLNYLGSAAHARAVVDDLESHGLSVTLIKGDVGDRAWLDVVRMELLARHGRLDILICNACEPPLRMEDDAPSFAVRREHYLSRNLQLVNVPLAVFSDLLAASQGVCVAISSEMVDSVPAGYAHYVDLKRQTEACVRHLADTQPSIRTLIARPPNLLTEMSNTPTRIINAHPPNEIAMRIVNALPVGSDRHHLLASFTDDATPRAPETLMVTASFALDAMLGEFDGWLTCLPGEQAARQTGYNRMMQDLLSPDSVLNIAEGTVNLLYLRVSDWLHDREACWQDQGLRLSEEGDFIRRVVDDFVAALHGFAERSRAWELLIVCPDPRLDPADVAGAELLATVHARLRSLPVELPGLTTVFACDHHALHRIDATRIDDASRNRIAHIPYVQDYFGFLALLAIRMLNARRQLPAKVVVLDCDNTLWHGVCGEESDVVKLLIDDEMRAFQKSMKALLARGFILCLCSKNREEDVWKVFDQHPDMILTREDITAAKINWLPKSDNLRMLSDELGLGMNSFVFFDDNPLECAEVRAGAPEVLTVCTTQSGIAPSEWAERLWVFDQLTHTREDSARARMYREQSERERFRQSTESFRVFIDGLNLNVAIEPLTAGGVDRASQMTMRTNQFNNTTIRRDKAEIIAMMNDDTWRLVTIDVIDRFGDYGTAGFVAYRIELSCLYVDAFLLSCRVLGRTVEDRVARYLATVAGQHGVEHIHVAFVSTRKNMPFQQFLDKLAPSEIMVDDEARGETGRYVFELGALRETLDRQAWLEHGPRAEPDGASSAPPFVVGASPPIQGTDYVGIAERSNRAFDAIGASGDEEPASGAALLPDTLACGETELVAAASGAEHEAALLREVKLCYARVLSIDPDTLSEYEELERYGLESIDVVNLTVELTRLVPRLGPTFLFAHRTLRDVVRGLIAEYDARAPGVMPEPKKATVGSAESNIRSDEADEHHDDIAIVGLHGVYPGADDMEAFWQLLRAGESHIVPMPLARRHLIDRALPGVASTLHGYMDRAGYLDSIECFEAELFGITPKEAELMDPQQRLFLQVVWGLLEDAGYTRQMLDRATGVFVGVLSSDYAMYANLHALQYPEQYRHTDYYQIANRVSYHFDLNGPSMSIDAACASSGTAFHLACQAIRDGDCESAIVGGVNLILHPSRLVQYTQTGMLSGSGSCTPFGHDADGTLLGEGIGAVLLKRLSRARVDGDNIHAVVKASSVNSGGKTNGFTVPNPNAQASLIAGALRASRVPVQQIAYVEAHGTGTALGDPIEVGALGRAFRELGATGSRRIGSVKANVGHGESNAFLASLSKVLLQFRHRQWVPTLTSAQDNTAIDFSAAGFEVQRTLADWPVLSDGESVSACISNFGAGGSNAHVVLQAWPASAGEGRAGRHLIPLSAHRPALLPRLARRLRDRLMRDDPATIDLDAVAYTLQVGRHHLDHRVVFVVDSRDALLDALERFQGGVTSDARWMCGSTTVRNRLGELLNEQVDMRALLYKWGREQAHHQIAQLWLNGLSIPWDALHETRKPVRVSLPTYPFDGSPHWLEHTHAAVKFGAESSASSSASASAADPALFAPTWTRADLPTASVSMSDLVAHHIVFCGIEADAQDALRTASRTHDTRVHFVPQTARPSETDYAGQATALMGWLREWLREGLRERLHLQVTVVGAGDEAWTGLAALLKSAMQENPLLSAQLVAFDEAPDATAWFARLRDEMRIGHDVSISYRPERHVRTWYPLAPPARPFFEGLAGVADGAGAYLITGGSGALALQCAEWLCERDRDTTIVLLARRDEAELMRSAQGPRFDALRAAGRRIAYRSVDVCDGQALDACVAEVVATHGPIRGVLHCAGVIRDGFLIHKSEDDFQAVLAPKVGGVLNLDRATLDQPLAFFALFSSISGVLGNAGQADYAAANAFMDAFAHRRAARQRAGERTGRSVSINWPLWRGGGMMLDAELATLLREQHRLDAITGEAGMRALDRALASDIQQVFVGTGAADAVAHTLAASDRRQPDDAAGTAAPLEAESATSAPNAADLYPYLKRMLADATKLDPVTIDEHRPLADLGLDSILLAKLNKVLAVNFRQLPRTLFYEYPTLAALAAYLAEQIRYQGIPAERFAAARATVEQPAPAIATSPAGGEPTRRPLKSGASGARGVDDPIAIIGIDGRYPNAPSFDAFWQRLKTESSEIGELPVHRWHGPGADAERDLHPTLRNRKGAFLDDFAQFDPTFFQIAPIDAYSIDPQERLVLMSCWTALESSGYTRERIASQHGRNVAVCVGATKSGFNQSSSGTVPRADDMDAGAREPVTSTSFANMANRVSYFLDLHGPSIAFDTMCTSSLTAIHHACQYLRQGEVELAIAAGVNLYLHPNDYLALDRLGMLSDEARVNCFSLGGNGFIPGEAVGAVVLKRLDRALADGDRIDGVITATGISHSGRTHGYTAPSVTQQETLIGRVIERAGRHIEEIAYIESAANGSSLGDAVEWGALKKVFHSRTQPCPIGSVKPNIGHPEAAAGIVQLSKVIAQLRHRALAPTLADSSRLDHDLLADSGLRLVTRYEPWPESGPSACLITSAGAGGTYAAMVVEPAPVTGDAPVERADAVAIALSARSSEALRRVAAELHDQLAAYPDLRIEDVARTLHMGREAMKVRTGCVVESRRALMSRLRAMTSGEPAGEADASRDTVATVPLRVRLEAALRVWLAGHDVDWPAAYGDAWASAHVAPRALPGYPFDTREYWREPSHARRAGGLVPARRVLPALPPAVATASVPLSAVPSRAQIQAAPSAILAEVKNAIRALLHVEPAEEIDDEATFFELGVDSIRMVSFVRGMASRLSIALDETALFDVPTVARFSAHLARLRGARDAPDALDTAASPLVPTARDDRTRVAIGGPDEGVILRQLKTVVAVILDYPDPAVLDDDVTFFELGVDSIRMVGFVEDLSARLALDLEETVLFDYPTLAAMARHVATRMQVRNTAATAAPASREVPAETRREAAGGPDAAPLGHEALLNNLRRHGRTYEGVVPLQTEGDGPLVFCLHPASGDVAMFGKLAMAAGDRFRVIGLKARGFLTNQPHCADAEEMARYHAEIIQAIDPVGPYHVMGASMGGVVAYEVARALQDAGRQVRTVFMLEAPLVTCERDSDIFTLDALQNWLANANFLMIAMLHLDPAFRQRKEAGLVKWDDLVITAIELGLDESALRDDSQVESRLVDLIVGRGVRQTPGILRSRLRSMADTHRNNLRCMREYRWRPLVRPDEVEILMFRTMTARATSDQVYNPNYLENLQRVHGSMMPMLDAWVERMSQVRTVVVGGEDHFDLCNRTLGDEAVIGPMLASMRRAEPEPEPEDQGDTRSSAFRVAVIGISARFPGADHVDAFWNVLASGESLIRAVPAERFGLQDDAPDHGCLFERIDEFDHAFFNLSPNEARMMEPAERMFLQEAWHAVEDAGLVPDRGAGENWGVFAGSGGDYNLHVQSVLGIAPQVSTSTVPGRVAYQLNLHGPTMTIDAGCASSLLAVGQACDSLRLGQCEVAIAGGAMVYSTRNLIATGHYYRLLSKTARGAALDAGATGMLPGEAVGAVVLKPLDAALRDGDRIYAVLDAWGSNHNGRTQGIAAPSAASQAALLTSIHRRFGIDPNTVDFFEANASGAPLGDKVELQGLRMVFGGRPRAHPLALGTVENTVGHSFAASGMAHLLKVILALHREMLPPTANVDAATAVAGGDDGLFEIPARARPWPSGTGAARRAGVSSYSATGINVHLVVSEAPPAAAATSVTGPTLLAFSAATPEALRQRGRDLLDYVAAMDDQSWAPARLSAHLLSRRLHFRHRCALLARDRADAGRLLARFVANEADAEVLTNTVGATTDDDPTREALRREAAAFGATRAALPLDRAAQWYVHDIAFDARGGFASVDRVPLSLPGYPFARSRHWLEASPVAQDVAAQPVTEDPRHWLLRQIAVITGEVPDAAQAEASWSAMGFDSLMSIRLLSTIQEQTGIEIPLVDLLDQSTPAALLAHLDALGAFAHGQCGEAPGPDTSPLPPVQYAWFGDRLAALRATAEVATVALRPQAPTPASRSHRDRMLAELLDAGIAVFRDTDKAVLLAARSVGIDARLRRLDQDTLAACLGMLEPGQLWAPLSQEQARDLHWTERMGSTAWNVFHVFRLYAHEVDLERLRHALTLLAQEQDLLRTRYITVGDGHAQCVSELVCVSLDSISIDSSEAFHQFIQSRRSHPLLEEHGGPAIRMWLTEVDGAFHLGMVAHHAHADAFTPGLLFSQLMALYGSLGSEAGARDDTRRWADQYWFYALRQHDARGASADAHRAWWRDTLAGVEVEMRLPYRKEVTSSPSLRALATNQIVPVSAELGERIKDLSRVHGISYPQLFAAVLAIVLRECFGNDRPVLQVIHNQRDSAALAACLGDFSNVAFVPFELDPGRSVIDTLYAVRRVLLTALQHTRVPMADLFRIAGVDGHTGYGAMVGDVVLDSADMDTANVNIAGEHGVSTYMNAVLEQRSIHFLDQALASLFFQFLRIDGRLYIFHAYRRALFEQETMQKLPQLIVELADAMLRTPDVPVADLIAAFGRRFDELGRGGRAPTMRDAPAAAVTGDSAALLERFLGGDLSIAQLRGSLHPAGTRDRGRVVAE
>emb|AIC32693.1 BGC0001113, fr9DEF, FR9DEF
MRVGVRDARNDRGRGSFMRRGHDGSGSMSDAKRLAAPGNVEDGKREIVPTEEVDAWLKRHFMADAQAPLSRNQRGIWSRQMLYPMDPLYNVAVACTVGAGFDRGLFRRVCQRFLNHHQLLNARIVAEGDALIQRIDSMRELAWYESATGESLDACRAHAKRDAAVPFVLHDGPLYRIHIYEASSCETVVLLVVHHIICDGSSVSRWLSTIWQDYRALKQQRTLPQALGGASFLDFVQREAAHLDSAAGQKSLAYWRTQCADGLPPLDAALNLPPAADDASVFATSRLSFSIDGDRAMRMRTLRKTGSFSPSTLLMGAFTLALSAWRGTRRFTLGLPTLGRPPGAEFASTIGNFTNLVPVVCDLNPAQTFSQWLDGCQRYVYRALDHGYPFAGLLQALPRHADAPLSIQTVFTYQKFGDEIDIGTLPDRVGDSVELAFGADIFQRDEYPVTCEVVEAGDGWTVNLKYKTAVIEHDDAEALRHAFVAVLDDALTDPDRTIGALTARDDRRHGAGPMQPASHGPAADAKSLCARFTALSRRDPARRALSFDGRHMTYGDLDRGSDALARHLVSLGVRPGDLVLLCVTPSPDLITAILAILKAGAAYVPIDPGSPAQRIEMIREDSGARFVVTTSISEAAVESVAHRVVLDRDGAAIAAAVEREPTLVLPDVRRGDLAYVIYTSGTTGKPKGVMIEHGNVLRLFDRTNHWFDFGPDDVWTLFHSAAFDFSVWEIWGALLYGGRLVILDTTQRKDPVRLLETLADEQVTVFNQTPAAFYAVVRAATAGPPRRPLALRLVVFGGERLDFGRLAPWIERYGDSRPALINMYGITETTVHVTHAPVTAADVTGACASVIGHPIPDLDVQLLDEHRAPVPDGEIGEMYVGGAGVARGYLNRPELTQERFVTISGVRCYKTGDLARRNARGELEYIGRNDAQVKIRGYRIELGEIEACMNQHPVVEQGVVIAHEHANGTKHLVAYYRARDTATDDEARSHDLRAFVAARLPEYMVPAFFVALAELPLTGNGKFDRQSLSRRPIVLASTDSDVAGASATQQRIRELWQQVLGVAPAHFDQGFFEAGGDSLSVVLLARAIEQAFGHAFTPAKLFRYATVRDIAAYLETHATRPDSSDAAVSVGPRATAADELSRASPVVPDYYDESLAIIGISCEFPGAADHLEFWANLLAGRESVEWLTRAALDEAGVAPDLASHPDYVSARFTIPGKTRFDADFFKLSAKLAEFADPQSRQLLMHAWKAVEDAGYVPGQFDATGVFVSTGNSGYQTLLDNAPDIEQQDRYLAYVMSQGGSTAALISYQLGLTGPSMQIGTNCSSSLVAIDAAFKSLRAGECRQAIVGASTLFPHANAGFLYQPGLNFSSTGHCRTFDVDADGMMAGEGVAVIVLKNARQAVEDGDAIYAVLRSIAVNNDGRQKSGFYAPSAQGQGRVIRTALERAADIDVESIAYVEAHGTGTRLGDPVEVMAIDEVYRQRTGARQFCAIGSVKPNIGHLDTAAGLAGCIKVALALRHRMIPPTINVTTPNPAIDWASSCFRVPHEASPWPEGACPPRAALSSFGLGGTNAHAILEACPDVRAASPDRDAPTGEPRLVLLSAAEPRLLPTMARTLSVFLVVHPDLPFDAVAATLQRGRQPMRHRLAIIATGAQEAAELLERYAAEAIEGATAAPWPAAIVCSRPDAAPSAPGAAADAIAEGLARRDLSALAALWVEGHDVDWSLLHAGAAMRRVHLPTYPFARRRYEVAARSTAAGTAGPRLAVQLATDGSRQVHIRLRRDDDYLDDHRVDGRRVLPAVMTFELLRAAAMTDAAVPDEARLQIEHVVWLRPVICDGEALSLCVELAARGVGQDWRAPVAFRLTGVDDATNERVMFAEGALAFEASGKVDGTDGWIAPEALRQALTENRIDGADWYRGIAAGRVQYGPTYLGLVEAGWNDMGLTARVRLPESVSSSLATFPLHPALLDCALQASVLLDRVRRHGGDPGQWSGMMPARQKLPFFVERVDVLAPLEAEVWVRVQGHEPVATAREARYDIFVHGASGALLVAIREFVTRALPGGNEDRALPAPNPIEMAAQQKNDADTAPLHTLTIAWTPLDERREAGVSTAPIVLFGIGEVPPAELVACFAGRVVRYVPLRSEPDGPALAALPADAALVFALPAGAARIDDAALIDAQRDGVVAVFRWLRALIGHGFEQVDLDCTFVVERTQRVRAGDSIAPVHAGLIGLAQSLAGEYGHWRVRLLDVGGFADLPTPAGWPNAEGKVVFAWRDGRWFTRSLVETAMPTSCPTLYRQGGHYVVLGGAGGIGRTWTETMIRDYRARVVWLGRKPRNREIDDEIARLGKLGPAPIYLQADATDPASLRRARHRLTELGLDTLHGVVHSALVLDDRGIAAMSDAQFARALDAKVATSVNLARVFGDGDLDFMLFYSGTISFVNPAGQSNYAAGCSFQDAYAMALADQRRCAVKLVHWGYWGHVGAVATPEYRRRMAAAGVGSVEPEAAMQRLAQFMQDNHMRQIAIESRLRARGAAIDTPQATDARPAGTPTDAHRSHPDAQGWSRLLQRVDALREHNGLRDPVVEHAALLMVRQVLGALDALPVDRTHDGAYRAGPRSRLAAIYERWYQESCRQLQLHALIDVSGGATGHATRATEDAHAAWARVRDHYRAHLSVRAGIELMDACLRNLPAILRGELAATTVMFPDSSMRLVENVHRNHPIADYFNEGVAEAVIDHVRHRVARERGVRLRILEIGAGTGGTSSKVLPNLLPWREQIEEYRYTDLSKSFLFYAEDTYGADAPFLKTAILDIEAPTTDDHPHADKFGSYDMVIAANVLHATRDIGRTLRHAKAFMRDGGVLVLNEMSENCAFSHLTFGLLEGWWRYDDEPVRIPGCPGLSPLEWRRQLERAGFVDVQFPLGDAQPLGQQVIVAQCRQRAWLRAERDEARGADAVRGGRAARTGATAPGSGAALEPILATLLAEVLRIDPADVDHERSFSDIGLDSILAIQLTNRLNARLGIQLGTIELFDHNTVAQLAAHLTNRHRVTEAAGGSAPAPAPCETATNAAAGPSSRAATGDVLERVTVMLREHVARAVRVREDEIDLHRSFADQGVDSIISVQIVNRINKLFGLRIATTVMFDHNTVGRLAAHLCERHGAALAKAVQTEASTPPDAAAPDVAPARAAATALSARESEPSRTASAPPAAGPGSICAVLIDGPGEIEDLSIAAVASRGLDHDEVRVAVRAFSLNFSDLLCARGLYPNMPPYPFVPGNEAAGVVIEVGAGVSTFRPGDEVVCLCQGCHAEQVICTTSQVFAKPASWSFEEACALPIVGITMIDAFSKAALARGERILIQTATGGTGLIAVQLAMHRGAEIFATAGSEAKLRYLRDLGIAHTINYRTEDFAQELARLAPGGVDVVINTLGGDALQKGIDSLGPGGRYIEIAMTSLRSARSIDLSSLSDNQTFYSVDLARMGARDPRKIARYWDELVSLTEQGVVRPTISEVVAFRDVHDAYRRLADRGNIGKIVVRVDQSSAPRPRERERGANLPARDAAASGAPDGATEPAGAGARVVRDDDIAIIGMSGRFARSPDLDAFWSHLASGTSLIAPVTRWDLGDGDARCETGSFLDDLSTFDPFFFKISGTEARYMDPQQRLFLEEAWKALEDAGHAGELDKQRRCGVYVGCSGGDYHLLFPGPGASDGDTRARPPIQSYWGNAVSVIPARISYFLDLHGPAVAIDTACSSSLVALHMACAALRSGEVSMALCGGVFVQCTAGFYQQAQRAGMLSTTGNCYAFDARADGFVPGEGVGAIVLKRLGDAIADGDHIDGVILASGINQDGSTNGITAPSARSQEELETDVYDRFGIDPRELQMVEAHGTGTPLGDPIEFTALANAFGRYTRDRGFCALGSVKTNIGHTTTTAGIAGVLKILLALRHRQLPPSCNFERPNPEIELDDSPFYVNTRLRPWRVETGRRRMAAVSSFGFSGTNAHVVIAEAPPIALGNPRSAPGQPELLVVSAQTHAQLNAQLERMAAFASGGAARDLSLADIAFTLADGRRHMRYRWACVASSVEEFAAYCGAGVPSSPSTSTAVFQGDANEALSPHVADRVGDADLISQARRFVAGGRLDSARWTGRGCRRVRLPVYPFARESYWVETPGEERNPWPPLEVAEAGIGPVWRFSRRLEGSEPFLRDHRVLGESWLPAVVYWEMTRWSARQAAPEAPATDPVVLRDVIWQHPLSLAAGPRVVEVRLERDAAVALSPRFRFVIESRLAEPDDAAARLTHCSGSVEIMRTDDAGASCLLDLSAFRRQAEELDVAECYRAFAALGIEFGPSHRGLKKLYRYRDQLLAQVGRSGAAGIDDGYLLSPTITDAALQVHIGNVLGTGTDVLPLPYAMDSLTIVDAPSDPSWVWIRQGREGAREHSPSSMLHDIDVFDEEGRLLLAMRGCRSAPARRRRIAAPIHPLVHERVDGPDLRYRSEFIGDEFFLDGHRIAGVKILPAACYLEMAREVSQRVGARGGVLRDIFWLAPYQAPDLPGGARPAPITVQMEASGERHCRVVSTGADGRETTHFVGRWAQEAVPDAIGAVDVDAILRRTSTRLARDAMNALVEATSSFGAPFQVMTWLQHGADEALAAYRLPAGQSGPYHWHPGILSAALGAVEIWIAARGETGAHRLPYGIGSMIDHARPTDAGYIHVRRVSGERAMLDRYDIDLLDADGRITASLRGYSVRPWLSSDHPDAADAGSSRAAISVMTGTPRWRDAPTPAPATARADDAVDRLFFVPDHDTALHAWLRDLDPAARLCPLPCGAIVDDDGMARVGRVEAAYRQAFEAIRAVADGAGTRAVHLLMLVHDACRDEAMPSLQALIATAALEYERIAAKTVFYAPAGVADPSAAAYRERLRRELLSPEADEPEVRLALSGERQTRRVAAAELPARAAADERRDGVLAAHPLEPGDVVWLVGGMGGIGQHVARDLAARGLRVTISGRSVDPAAWRAFRETASTAGERLDALAVDIADADDVKRAVASIVAKHGRIDAVIHSAGVIGDAYLRHGRAVDAEPVFASKLRGGANLDDATRDLDLKCFVLFSSLSALGSPGQAAYAVANAYLNQLALQRNRAALGGRRRGRSFAIGWPLWLDGGMAMAPERRALMRERTGLDSLTTDQGLAILDAVLNACRIATPEDGVLLVAPGPDRERIVRALDARFVETEPDAGVAAGHAADIDLPESTRLRAAVLDLLKATVAAQQTIAAAKIDDGALFLDLGYDSISLIGLARDLGARVGLTLQPTLFFEYPVLVDVADHLVASHRDRLAAHLGGRPASARAAVGSNEPASVSDSADESRRAQAAGVASGESARQADPVTTRDRVAVIGMSCRFPGSDSPDAFWRNLTENLDLVGRATGPRASLLSSVTTPSEGGFVDDIERFDPQFFGLTPMEAEFMDPQFRLFLQCAWRAVEDAGYRIGDLAKRRVGVFVGVTTSDYRDLWLSRIGAESATHLGLAHFMIANRASYQFDLRGPSEVIDTACSSSLVAIHRACESLACGNCEIAIVGGVNVIANPAVTEAAVAAGMLSPDGRCKTFDSSANGFGRGEGVGVVVLKRMADALADGDHLDAVVVASGENHGGRSSSPSAPNPDAQRQLIVDIYRRSGIDPASVGYVEAHGTGTALGDPIEIKALVRAFAELADGRPAEAPHCAIGSVKANIGHLEAAAGISAFIKTVLMLKHGKIPGNPHLKQPNPYLELDDSPFTLASETCDWPASHRRAGVSSFGLGGSNAHIVLDAADAYPAAAPGNVPEPASGPVAIGLSARRPAELDAIAVALLDFLSAPTAAMPSLRDLAFTLDRGRETHPHRLAFLATDIDDVRRKLARVNAGDDAATLAAHGVVVSRAGDDSATRHAHLLAGAYHDLAERAPEVLRDLGAWVRGEIDTWRGPLAARGRRVSLPTYPFGGKSYWLPEAPRSVSAASSVLHPLLHREVSAEAGIRRFASIFSGEECFLADHRVQGQRLLPGVASLEMALAAACLAAGETGDSGATLRNVVWSRPVIWGAAHSDVALSLSAGAVPRAWRYRLGVGGDDTYGEGEVALTAMPPVRTLDLERMRAERDGSRVSAEACYRRYREVGIEYGPSHRGLERLYLGSGDVLAEIALPAGSVDAAGAFRLHPGLLDAAWQAVIGLTIDRGQHEASLPFALDEIRIVQPPRASRLWAWIRPGDDGAASVDMDIALPDGRIAIELRGLHTRQQVAPAASAPRDEGAVTGDGGLLPAGEVTLSPVWESLPAQDGAVPSGPRELWVFGSNEAVRAALEGTRTVICFDSLDGTDDAFRRTLKAYAETARAEAPHLLWISGGGENPDLDPDALIARQSRGILPLFRLINALIEAGLDSVPLALTVVTRRLHALGDETDNDISDAGVVGLVGTVAHEYPHWTVRHWDVDAPVDDGRFFRRLDTHLITTAGADGDVRVHRGGRWHRQRLARVVDEGRADPVYREGGVYLVIGGAGGLGRTWSRHMIERFGAQIVWLGRRAPDDEIRAHLAALSALGRGGITYLQADATDAVALKRARAAIMEQFGALHGIVHAPIVLADRSLARMDETAFRLSYDAKLKTCANLYPLFAREPLDFVLFFSSLNAFSRSAGQGNYVAGCTFTDAYARKLDTRLACDVKVINWGYWGDVGIVAGARHRERALAAGLDSISAEDGLRAIDALLARPGSQVAYVRTARPIAARHYDSTTLVCRYPRTIPAVEAARFAARPAADLDAVSRETLGFRQRVGALAERLMLATLQQVALAPASGANAPAGTFDERLRADAPPHVDAYAAWLAQSHRLLVAAGHLSVDGEFLSCRAPACSLDALWQDWRGLAEEYAQQPGYVAQLELLESCLRALGEILRGDVAATDVMFPGGGISRVEGIYRNNAVSDHFNHVQSEAIAAYVEARVRMQPDAQLRLLEIGAGTGGTTDGLLRRLEPWRAHIAEYCYTDVSKAFLIHGETRYGERYPFLSTKRFDVEKAPAGQGIAENHYDVVLATNVLHATASMRDTMRHLKAILRPSGIAVVNEVSEVNVLGHVTFGLLPGWWRSVDPELRIPGGPALSPSAWATLGAAEGLRPLGFPAREQHALGQQIIVFESDGVVRRALTADASPATGSALTRPDVRARSTRTGDSHGTTATVSEEMRFNGALAFVQRLVADTLKIDLDELPPDEHFQSIGLDSILVVQLTNQLRRYFDGITSPLLFKVSTVRALTEHLWLAERERLLEHAHGAVPGADEASAVAAVGDRGTGAVHGIRPAVPDDGIADSDVAIIGMSGRFPGAPDLAAFWRILRDGVNCISEVPPARWRWQDYDDPELSETDRIYTRWGGFIEDIDRFDPLFFQISPKDAEKMDPQERLFLEEAYRAIEDAGYTPCGLSEAGSVGVFVGAMNGTYNAQPNFWSIANRVSYCFDLSGPSMAIDTACSSSLTALHTALESLHCGSCDAAIVGGVSLIVDPVQYQGLCAMTMLSPGNRCKAFGADADGFVDGEGVGVFVLKPLRKALADGDAIHGVLKGSAINAGGKTHGYTVPNPARQSETLRRALERARVAPAEIGYIEAHGTGTALGDPIEIAALTDVFEGSTDIEDGTGAACPIGSVKSNIGHLESAAGVAGVAKVLLQLRHRQLVASLHAAEGNPEIDFSRTPFRVQQNLADWTPRVTRGGSPARIAGVSSFGAGGANAHVIVAEPPMRRDERTPIAQGPVILVLSARSADRLRRKVADLVRHLETDGAGVALADLAFTLQTGREPMPWRVAWLADSVEGALDQLRDWLAREDATGTDASVFGAAARQADAVARRMLDDRDLASLARIWTDGARVDWARLCDGEVARPRRLHLPTYPFAGGSYWRAPTARDKERVAHAGDGTGRADEEHTDAFNEALYASVIDHLINQELDPQAALRVVQSGR
>emb|AIC32694.1 BGC0001113, fr9GH, FR9GH
MANYHLDIFGQVARNRLRRDAALNLLRQYRRSGCIGGTGEVHWLHSQPPDAAGRENGGVRAVLYCGLTGREFFLADHCVDGVHVLPAAAYFEFVRAAVRQAGLAHSDRFVMKQVSLERPLMLDRDGDADDCRLLVVELLADARGRIDFTLASTACTLAEITPRLDATPHAALAADEKLVVHCRGVYLSAPESEPVAVGDVTHEIASSTTVFDAEQVYRFLAARGFEYGPRQRALQRATLHSPECLYADLALPVPLVSSLPTMMLHPSLLDGALQAAAGFYLADAADIEPGLPFAIDEIAVWRVGEPSMRARVTRRTTEVGAVTRLDIELYDADGRLCAALKGLTSRVGRIRARHGSGLLLARPEWRAEPFVVGARAARQPAPCRILLVGDLGKVGEVDALAASLRTRWPAELAGPEIVRIAFDPVSAQDDPIESSLRLKHCLQDWSAIPCRESELWLVAMDDASPLARSMHAMLKCIAAEDPRRATRLVSCTARADVNEIAGALVDEARADDDVDCVRYAGVREVKRWVSVAAEANAPMHGWRDGGRYLISGGTGHLGLAFAQDIAASVTGACIFLLGRHGPDALDARQQTRLREIAAAGARVMHCRADVADAEAVAETIARIEREHGPLHGVLHAAGVADDGLLVNKTDDTWRRVMRPKVLGAANLDRATRHMPLDCFVLFSSGSAVFGNVGQSDYAAANAYLAGYARWRQAEVGIGAAHGRSLCLHWPLWDGGMAAGIADPQRLYHATGMRPMDAVLGIEAFRRALATPCTELLVAAGDLDRLKRYLTGVADTDAAGADEAAAPPAPDLSQVDSEALHGAAVRLLRRVVGGVLKLQVEQMRADQPLDQYGIDSVDMMKATRELEETFGTLPKTLFFQYPSINELAGHFAEHHAEALAATGTPVAPASGPRATQVPMTQPISHPAEMPRPTPGVVDASCVSGDAARADIAIIGLSGRYPQAADVVEFWDNLAEGVDAIREIPPERWDWRSFYREDGSRRPGTHASRWGGFIDGVDEFDPLFFSISPSEAEIMDPQERLFLQHAWAALEDAGYSRGRLARARREREAAGDEARMDEIGVYVGVMYSEYLQCADNDPERLVGSSYASIANRVSYALDLRGPSLAIDTMCSSSLTCLHLACRELASGGIGMALVGGVNLNLHPNKYHLLSQGRFVSPRGRCHSFGADGDGYVPSEGVGVVCVKRLADAERDGDPIYAVIRGSAINHGGKSQGYSVPQPRRQQDVIRQALTQAQVNARSVSYVEAHGTGTALGDPIEIAGIAGAFSRDTADTQFCAIGSVKSSVGHCEAAAGMAALTKVIGQMRAGELFPSLHAQRLNPNIDFAASPFVVVRDRQPWKGATGSRIAAVSSFGAGGSNAHFVLGDYARPADDAIDGEDGGICLVPLSARTQERLAEQARALAAYLSDCARPGAGGRHWRHPPAGLANIAYTLQTGREPWEARVAFIATSRDELLALLNGYLDGRPDAHSVFSGTRANGNRLLPLLGMDQDSHALIDTWFAKRKYAELLTVWVEGVDFDWERLYASDGAGGRRPRRVNLPTYPFARERYWLPTPDVEAPRAEPNRKAMTNLTTTPRVGYRVAVWERLPMGAEASHAVTDVLLCGWDAAEAQRFAAHWPAHRCRIVGSAADTDAIDGAFTQLALAVFSDLQARLATAAGANVRAQLLVPPGDRGRLPSALEAMLRSLMLEHPTFAGQLVQCDDVSSDAALREAAGLAAHHPRATLVRYHEGALSQRVWREADGDEPGESPWREGGVYLITGGGGALGTLLARQLAGELSSATLILTGRRAASELTGAPVGSLLDTLRAQGIAIEYRAADIADLAACEQLVADIVREHGALNGVFHAAGVSRDGAALRKTAQTFREVLAPKVAGTVNLDCATRHLPLDFLVLYSSLSGAMGNAGQCDYATANAFLDRYAAHRAVLAATGACHGRTVSIGWPWWEGEGMAPDAHAARVLRETGMLPLGADDGMRALKRVLVHGGEHVLVVHGDAARMRAAAEQAEAADGPTASASAGRGSRSTARDRVGLDERVTDRLRELLGRLCKLSPQRIDPHVRLEQYGIDSVRIVHFQQALGEPYPGISSAMLYEHTTIASLAAHLVAAYPSQSRAWAGEPEDPAASPVETALDGYGSDAAQALAPNVNASTIGDDAAGPDDEDHIAIIGIAGRYPKAANLAEYWRNLAGGVDCIGEIPPERWSLEGFYVADKDEASRTGCSYSKWGGFLDGFANFDPQFFSIAPRDAYLMDPQERLFLECAWEALEDAGYSREMLVERHRARAGVFVGATKTGYELYGPEFWRQDKVFLPRTSFGSIANRVSYCLDLMGPSLAIDTMCSSSLVAIHEACERLRRGDCDIAIAGGVNLYLHPANYVALCSGHMLSAEGRCRSFGAGADGFVPGEGVGAVILKPLGQARRDGDAIHAVIRASGINHSGKTHGYMVPSPASQQALIRDTLARARCDAASIGYLEAHGTGTTLGDPIEFRGLVQAFGGARAAGVHCALGSVKSNIGHLEAAAGMAALTKVVLQLRHRKLVPTLHADSLNPEIALDGSGFYLSDTLRNWMPQPGSDAQLRAGISSFGAGGVNAHLIVEQYRDGDEGPDRGATRLDTATVEEPAVFVLSARNTGRLDAYLDRVIAFLANGGGPLADLCRMMQTGRSAMAERCAVVCRSTAELLDILRMHRRGERVEGFHRARIDGTGVAAEAPALDDLDACARAWVSGVDIDWRSRRAARRARQARAIALPTYPFQPRRFWLDTLAPALALEVDSEGTPGGAGVPIMNGGGPTDAIMGKAPAHRVEVASEAGDATSVLPRASHAPTPSEGTSAGTIRLPAPSRFVASSEAASTMPITLASPSEVVRARSATMPVPFDTGAVDEALVARCDDVHPSLHHVDLPVGLDAADLVARLTALFERPTWGEPCDAVLLHSPRDGLRLSLVGVPDDALARLVDAIGQAPSVVLAALHGDAIDLGWVIGAACDLMIVNAESRYGCPSTSSVVARDLLRARFGARPGSAAMLSGEARTGAAWRATNLGLHAVPALAVGERARAAMETIVTEGGRAAGLLKAHWRGTFFAEANTLGAPSSWPVLAEPEREPARAAAAAAAGSERPVPLPHTCIELTLDDLGVAVARMCDPDTKNAFTPAFVAAMEAVMTWAGETPACKVLILTGYGHYFATGGTRQGMQAIQQGNATFTDARLYELPLACPVPVIAAMQGHAIGAGWSMGMVCDAVLFAEESVYHSPYLSYGFTPGAGSTLVFPMRLGLDLGREILFGAQPYKGRALRERLPGLSVVPRGEVLAQARRLAAQWAMRRTRDALIRDKGRRLAALAQALPAMIRKELDMHELTFRHNPDVARLIDRAYGFASTADADTDAGSRCAPGQDLITLLKSTLATEIQMSSDELDDQASFVDLGLDSVTAVTWTRTLGRALRVELTPAHVYQYPSIAKLLAYLREATAGSASEVAPVTAQVQPQPATVGAIAEVVRCTLAAELQLDEQAIDAQASFVDLGLDSVTAVIWARKLHEQLSVALSPTQLYQYPNLAALCAYLGGENTANAAEKTGEGVAPTHTGLSVSVRAMADGRAPVRLPRVDEERPTAPVDRDSVAHSLAHELQLDVTEIDPRTSFVDMGLDSVTAITWSKALTVAHGVEVRPTDLYRYPTLDALVVHLSRAPRIAPVRAATSASMTEGPAGSPVTRGQRGPAAAPPPMPAAPLRDASRERVDIAIIGMAGRFPGAADLDAFWRNLVEGRDSIVEVPPHRWSLDRYYDPNPQSKGKTYSRWIGLLDDADAFDAEFFGISPREAEHMDPQQRVFMENCWHAIEHAGYNPFNLATRRTGLFVGCATGDYADLGQRDEANAQSFMGGASSILSARMPYFLNLDGPCLAIDTACSSALVAVNEACNSLLLGNCDFAIAGGVCVMAGPTLHILSSKAGMLSPTGRCRTFDEAADGFVPGEGVGTVLLRRLDDALAAGDTIHGVIRGWGINQDGRTNGITAPNPDAQRRLATGIYRRFGIDPKRITLAEAHGTGTRLGDPIEVRALTDAFHEFDVGNAYCAIGSVKSNVGHLALAAGIAGLLKVVLSLRHRTIPPTLHCDTVNEHIDFARSPFHVPRVAQAWSAADGEPRMACVSSFGFSGTNAHLVVEEAHAVAPPAIGDQSAREHLVVLSARRPESLRAAAKRLRDALAAQDAAGSAPRLIDVAYTLHTGRATFRHRLAIVASSLDGLIERLDGWLASGPDDQAGVHDGTAPTSHSAEHSARVAQALADGDPRAAAALWVVGGEAGGETRAFDGLSPRRIALPGYVFVTSRYWVGGAPLAAGAPRPAASESQATSIARGSGKRIAVVGAGPAGLVMAKSLLEEGHRPDVFERQADLGGVWLLRAENKRAGAYRKTRFQTSKYTSAFSDFDGAPIDAHFHGVADIHRYLRDYAERFGVTARIRYRTEVSRIEPHGDQWHVTTVCDGASRTDVYDGVALCQGLYWKPWRPEFAGLDTFRGTILHSAEYVDEACLKGKRVLVVGNGISGMDIAEEATQSASQVFWVMRRPKFIMPRMTGFVPNDFQSPANLLANVDPAQIMERVRHSMPEYFRRYQESGLLPDADDFRRQPVVQINDGIVALVASGRVEAVIDEIEAFDTHGCRFRSGRRIEVDAVVFCTGYQIDERFDYLPGVSMRADFAMGIFHRERPSLVSTSCPLPVAYSGTFFFPEMVARWYARVMSGRSELAASELDYRLDPRHAAINGPIANVVFGLRLGLLPDPAREFRAFWQLLNLPPFPPIYRLRGEHSDPDAPARLQALNRRNLTSGKADAALDVVRYRLLAGLGDATLRDLLARGEIDDNDYRNAGRHAADAITLDWRRQYILRDDDVAQARREPAARSERAPHPGSPAWNDYQTLLARLRAGELDMEGVLHALTKQDD
>emb|AIC32695.1 BGC0001113, fr9I, FR9I
MTENFENWFDRLRSDTLDERDGIALLASLRDALRGSGARAAAVPGDRLDGARLPRFATPDWQARSYREERQVAPTFDAVLVVGEASLAADWREGLTAAFSPARILWIDTGAQPPEAAHEDPVPDAVAENARVAVLLIDDLAQDGTVGEADEPHRYLTRLLWAFALLRNLLARRIERCHLLHLTPLRHALPIAAAWHGLAKSVVLESPRFASGGVWLSDSDAARVTPELVARELSELMPARHRDIAWIDGRRCERVLVAHAHGAVAPTVGPLACGETVLITGGAGGLGLAIAERLTTDFALRVVLCGRRAAHALDDRQRDWLARHPTVRYVSADVSDPDQVRTLMAELGAATPLAAVFHAAGGSDDAPLRAKSLRAIRAVLAPKVLGTQWLDRHAIGLGVRYFVCFSSVASLAGSVGQADYASGNGFMDEYCRLRQAASDASGGCCYLSINWPYWREGGMRADPGRLERIAADSGLTSLGTVEGVDSLLALLARPAPQVAVLPGERARIDRAFLATQPPERPVARAEADDPASGLRELVARTLKMAPEAIDADTPFSEYGFDSILLTELASTIGRRYPGLELEVGVFLDHPTLRELNDWLRVRLADTSSDPDIARAARPDEVAPSQGDPLLDRLRALASTILKLPATDIDAETSWSTFGFDSISLNEFAVLIARDFRTGPLAADLFLSCATLAELAAHLAARVRATEPAHERAPARRVAVSALTNPGPVPDATEEIAIIGMAGRFPGASDLPDFWRNLVEDRHAVTEIPADRWRWQDYAAGAPGKTDCHYAAFLTAIDRFDAAHFSISPREAELMDPQQRLLLECAWEAFENAAIAPDSVRGRRIGLFFGAEKHDYLSLIADADVDIDPYINTGNAHAMLTNRVSYFFGLTGPSMTLNTACSSSMTAIHAAVASLRSGASEMALAGGVNILLSPGLFVLNRKMGMLTACDRIKPFDRDASGHLFGEGLGLVLLKPLRLALRDGDPVHGVIRAVDVTHGGHGRFLTAPHAPSHEALIRGVLHQAGASPADVDYLEAQGSGDASTDRMELETYHALYGDRAGGEPLPIGSVKGHIAHLGAASGVTALIKVLLCMSHDRLLPILHHRQINWPHDEPFAGRLLTAHAEWRPKWVDGCRVPRVAAVHNFGYGGVNGHLLVREYLRAPAVEARWPAVARLWVVSARTAAQLRQSVARLVAYLRDGGYRLHGQREPGVESIAFTLQTGRQPLNHRLALWIGDTFKVDGLRTALARLDAWLADGHGDAHLLTGVVTPASRVEPSPASDEAADDPLRIAARWISGAPINWTACYGDTRPARISLPVYPFAATRYWVASRKDGDGAAPQGGSTAPGAAPALAGVPSAARARPAAVLHPLLHRLIPADRALRFLSTFSGDEPFFRDHRVRSAAMLPGAAYCEMFIAAATLAMPESERCSAGFRLEHLVWTRPLVPSDGTADIAVTMEPAMTPARRAGIDGRDVFRLTVGDVRSNDAQPYAQAIVVPEQRDTMPVPPVVAVEQLAVYSRGTRIDGARLYRRFAELGFEYGPSHRCIDALFYDGDEVLARMRPYEPDTHGTGYLLAPGLLDSALQASIGFDPAALDANHDGYLDGRLSPLLPFALERLRCHRTSGLSEHVRWVRLRRRAGMAGNPVVKLDVDLLDADGHVCARLEGYSARRVKSEVAACAVPATRRDAAGTIPVPLPEPAVWRDEDGVRVYSCRFEPNDLYLRHHRIDGQALLPAVALLDLARVIADTLPRDEAAAALRISRATWQKPVFVGTPGRDAALRVAHRDGCWTATLESGNGMQGGVAPYAQCDLTWTADVPDADPLPDRARRAGAPLSKADVAQRFAGSLVRESGNVLGLPGGIRIIGCESSADTTWLTLACEDGNDDSAGGARSTAFGLLFAIVDLCGRDREAAGLAIPYGIDECLLYRAFPRQVRVEIRAASPGTSARTRVYDIRIADLEHRPVMQITRLTMVAPREAAAGPAASPTALTDDATLALQQCLREWVGELQKIDPDEIGLDDDLATFGLDSFSFTALSSRLNDRFAIDTMPTVFFEHGTVRALANGLLRTYPNLAAGLRDDGRVTRRDEPGPGAISPVSASLPRGPAGTDAIAIVGMAIRLPRAKTLDAFRRRLITPHEEASGLEAAASNRADTDKNGADAATQADRVPPAWFGADVEEGASGRGLVSVLETVWHLFEDAGMAPATLRGSDTEVYLGVSSRATAESDLPVALPASHAFSNRISFEFDFHGPSQAIDTGCSSSLAALARGAERLRQRRCGLVVVGGVNVIAPTCGGEARASDNMDGGIGMVLLKRLDDALRDGDRIHAVVAAVAENHGGRTLSLAAPSVEAQRELLIAAYRQAGVGAAGIGHIELHGAGTAVADTIECEALRDAFTELRGRQAVPREAPRCMLGAIGGRLGALGAAGGMAGVIKTALMLRHQTIAGHPPWLDTRLVDLEGSGLEAVGEAARPWPATHNAQPRCAGVSSFGATGANAHAVLLEHVAVPAHRPDGMSPPDSARLFLLSAHSETALRAQARALASHLARCASADDIMADARGQVLHDMAYTLQAGRDALPWRFGVVATTSDALQRQLRLFSDDPTEGCAALAEFRVAHVDPLRPDFSDDEDMQALVRQWLEKGKRMHVLRLWLDGVSIDWRAAYRTRPGALTDLPPYPFPSAVALHEAGTDCAVAAAQTPARAAGDLAVDVRIRRLLIGGPERHASIDGNSPADAEALMQRIRHVGELLGATLSVGDAYRYPNVDALRTALRDRERRAEAADGVAAAASGDPFARYYRMAFGEIDGFERALLELDDDVILDVLHNVSPGKPPLLLLAPMGCLGTAWLHQVREFAADYSIIVCHYPGHAASSGTAALLSAAGTLADVARLIWTALDRLGIGLPVHLVGWSMGGLVAECMTAVDPERVASMTLVNGLDAPGNGGLDRAMRELVHEVSTQVAPEVYRHFEGDHFAIKACYDASILDAYLRCASATTVKKDLAAPRFPVLVLAGGRDRVIPPEASRRLWERFDGAAFELLDEAGHYLPMTHADWFNERLRQHLEVTV
>emb|AIC32696.1 BGC0001113, fr9J, Malonyl CoA-acyl carrier protein transacylase, EC:2.3.1.39
MRKVFLFPGQGSQRRGMGRELFGAYPALTACASALLGYDIAELCLDDPRRELGQTRFTQPALYVVSCLSYLNRIDSGERSPDVAVGHSLGEFAALFAAGAFDFETGLAIVEKRAALMSDAPDGAMVAVLGIDEQRVREILDHHLAEIQDNASSPEVEIANLNHHLQCVISGTRERLTEPTLARWFEDAGASFIPLDVGGAFHSVRMKGPAARFADFLLSVELRPLRMQVVSNWTAHAYPAGDYRPMMVNQMFNPVRWRDSIAFLLARGYRDFHEVEPGDVLSRLQRHIESEQPHGM
>emb|AIC32697.1 BGC0001113, fr9K, FR9K
MNFQRRREKNVNTVGIEAMNLYAGVASLDVTALARHRGLDMRRFNNLMMKEKTVALPYEDPVTFAVNAAMPIVDALTQSERDQIRMVITCTESGFDFSKSMSTYCHDLLGLSRHCRMFEIKGACYSGMAGLQMAVNFVLSRTYPGGKVLVLASDVSRFMVEKGGDALSADWSFSEPSGGSGAVAMLVSDQPHVFQIDAGANGCYGYEVMDTCRPAADADAGNADLSLLAYLDCCENAFLDYRKRVADADFATTFSYLAFHTPFGGMIKGAHRTMMRKLVMAKPPEIEADFDQRVAPGLADCQSVGNIMGATAALSLASTIRHGDFSEPRRVGVFSYGSGCCSEFFSGVATHEGTHRLAELEIGEQLDRRRDLTMAEYDDVLERSREIRFGTRNLDVDTALLASARGVHRRPTLFLKSIRDFHREYEWVN
>emb|AIC32698.1 BGC0001113, fr9L, FR9L
MTVQFDDGICRIRIDRPDTGNAIDARLVDEMDSVLDEYEASTRIVVIEGLPDKFCVGADFMQLDARLTTGDSLKAPDPAPLYDLWTRLATGPYVSIAHVQGRANAGGVGFAAACDVVVAAQTSSFSLSELLFGLMPACVLPFLIRRVGFARAHYMTLTTQPIGAAQAREWGLVDVCGADSRDLLRRDLLRLRHLKKDAITRYKRYMASLDDSLAMSRAPAVAANLEVFGDADNLQGISRYVNAGKLPWEPD
>emb|AIC32699.1 BGC0001113, fr9M, FR9M
MSQQQILELIAKHTREIVPGLEDHVFAPGDSLSNLGANSVDRAEIIVMTLEVLAREIPIAKMANAQNIGELASIIDANA
>emb|AIC32700.1 BGC0001113, fr9N, FR9N
MRDDAAIVVSGVGVVSAIGQGRAAFIDALLEGRHRFDTMRRPGRQWRPNGDVPATAFLGAEIDALTIPATVSRGLSRTASLSAQAALAVLDEAWRDACLGDVDPERIGLVIGGSNMQQREQVLLQDAYRERAGFMRPTYAMSFMDTDMCGICSEAFGIRGFAQTVGAASASGQVAVLHAIEAVRSARVDVCIAIGGLMDLSYWECQAFSSLGAMAPGHDGIQAALVSRPFDAKRNGFVYGEACAALVIERDDARHRNGVAPYGYIAGWSTVLDANRNPDPSFAGETAVIRDVLARARLDARDIDYVNPHGTGSPLGDVIELQALRACGLDHAYLNATKSITGHGLSAAGAVELVAVLLQMRAGRLHPTRNLNHPIESDFNWVRQQSVPHEIRHALNLSIGFGGVNTAVCVSRDDAAAAGAL
>emb|AIC32701.1 BGC0001113, fr9O, FR9O
MQVFMFPGQGSQAKGMGGALFKRFGKLTDDASTMLGYSIRKLCLDDPRDELKDTRFTQPALYVVNALAYYARIEEAAKPPDFVMGHSLGEFNALLAAGCFDFLTGLELVRFRGQLMGRAENGAMAAIVNANQATIERTLIENGLTQLSLANYNTPSQIVISGAADEMAKAQLLFNSGDMRCYPLNTSGAFHSPFMRSAREEFARFLQSFRFAAPSVPVISNVSARPYESAGIDTALASQIDRPVRWCDSIQYLLGVAARRGEQIEFEELGNGDVLTRLVQAIRQQTSPEVIAHIATEVETGSTVAPMGAVAADARSAADKVAAWNRRYPVGTRVTSKHPEYRDLVTRTEAVVLFNQRAAVYMEGYHGYFDLNELTAA
>emb|AIC32702.1 BGC0001113, fr9P, FR9P
MTALLDQLRSADDFQIELLFPEQEFFLRIQATSRLPAVEWVTRHRQMLREALLRYGVVLIRGLDCDRKAFGTIAERLEPGEFDYTAGSGPHTSVDANVFTIDVPGSMALPQHNEMAYNLYWPMHVLFFCEQPPAPGTGGTTSVCDARQFLRDMNPTILDPFSKFGIQYVRNFPKNMPYKSIGDTFGTSDRDKVNAICAERKIEPIWINDDHLQIRQYATAVRRHPVTAEESFFSSVCVCHPAGWWDLLRRAYPAASLPRSQDEIWQTALYGNGDPIPDDVIHHLLHAYEHREYHVMWERSDILYIDNMRASHGRRACTGPRAILGSFRTSMSMRQLEAGHS
>emb|AIC32703.1 BGC0001113, fr9Q, FR9Q
MSDLTGSWSLEESEFRLANGNITYPLGRNPSGRIIYMESGHMSVLLIAKGRANVGFIPEKFWLNIFGIKRIIGLIRLIRANSGVLGYSGRYSTDGKTVLHHVDLSSYPDFVGTRLVREVRYEEGRLVLENSTDSGSSRLVWAREI
>emb|AIC32704.1 BGC0001113, fr9R, FR9R
MSDAGNVENDGKSIKGIAVDPEVLSIIKNPDRPEAFPSIAKAPNNIPGVSGFIAGMKSLFAYKREGLQFFANQASIYGKVFRSQLGPYSIVGVTDHEVISQILKNGDRCWSTALAVERVTRGLSFDIDLKKKSRLMSLDFDAHRRMRNLVQPAFSDRALASYLTVIHHEFVHNIEAWPRDGAVSFRVEARKIFSQLAARLFFGIGDPKEAARLEGATRDYWGAIPVVLKNRHLSERWKRGVDGVATLSSIMYDLIPKRRDEGGVDLFSQLCKSRDDTGGLDDDQLVDLMLNIIFAAFDTTTMGITSMAYLLAKYPHWQEVLRAEAMRLPEQATLADFNGMERTTQVWKETLRMFPVSAITPRVSLGECQVGSYVAPPRTLVFNFTGLLGQDPDLWDHPQRFDPERFSSARAEHQRHRGQYLPFGHGVHTCVGAALANLEARVFWSIVLTRYRFSLAKDYDAVHCMSPLGSVSGEVALKVERL
