# Supplementary material for: Assessing in silico the recruitment and functional spectrum of bacterial enzymes from secondary metabolism
Source: BMC Evol Biol. 2017 Jan 26;17:36. doi: 10.1186/s12862-017-0886-2 (PMC5270213; doi:10.1186/s12862-017-0886-2)
Supplement: Additional file 5: — 1005 multiple Fasta files (one per BGC that comprises enzymes) containing the sequences of the data set enzymes SM*. The BGC are named according to MIBiG nomenclature. (ZIP 6333 kb) [file 12862_2017_886_MOESM5_ESM.zip › BGC1114.fa]

>emb|AGN11877.1 BGC0001114, ---, Putative transcriptional regulator
MTMRGPVTMLNAFVSPNAADAARMPDRCCVYGVSSLSSLLKQLLDEAVDVPAMYDIGGRDGKLMALLVAEMASMRRLSLHAPLPIDPRLARACRRLFDAPSIAIGLDAMAAEAGMSRRTMTRLFRMQTGESFAEWREQVCLLAAIERLSEGQAVTRVALDRGYASPSAFPSAFRRVLGEAPTRHLEVRATA
>emb|AGN11878.1 BGC0001114, ---, Putative alkyl hydroperoxide reductase subunit F
MLDANLKTQLKSYLERITRPVELVASLDDGGQSRELRALLDEIASLSPQVSIVERRDGAERTPSFSVGEPGKAAGIRFAGMPMGHEFTSLVLALLQTGGHPIKLDDATIEQIRALDGDYAFETYISLTCQNCPEVVQALNVMALVNPRIRHVMIDGALFQDEVEARRIMAVPTIFLNGETFGQGRSSVKEILAKLDRGASRRAAQALAEKPVFDMLIVGGGPAGAAAAIYAARKGISTGVVAERFGGQVLDTMAIENFVSVKETEGPKFATALEQHVKQYEVDVIDVQRADRLVPGRIHEIRLASGAVLKAKAVVLATGARWREIGVPGEREYRNRGVAYCPHCDGPLFKGKRVAVVGGGNSGVEAAIDLAGIVSEVTLIEYGAQLRADDVLQRKLHSLANVTVLTRARTTELTGDGARLNGLVYEDMRTGEAKRIALEGVFVQIGLVPNAEWLKGTVELSKHGEIVVDARGATSVPGVFAAGDVTTVPYKQIVIAVGEGAKASLGAFDYLIRSEADAAQAADAEASASAEMIAA
>emb|AGN11879.1 BGC0001114, ---, Putative alkyl hydroperoxide reductase subunit C
MPIINSQIKPFKATAYHNGDFVQVSDETLKGKWSVVVFYPADFTFVCPTELGDLADRYAEFQKLGVEIYAVSTDTHFTHKAWHDTSDTISKIQYPMIGDPTLAISRNFDVLIEEEGLALRGTFVINPEGEIKLCEIHDNGIGRDAGELLRKVQAAQYIAAHPGEVCPAKWTPGADTLTPSLDLIGKI
>emb|AGN11896.1 BGC0001114, tstA, TstA
MEETGLVDIFCKLGKVISSIGAERFATDLHSLFVASMNVEATKITAWSINDMKREVVDVHLLGAFTSQHQDLWADILNVDLEKKSVEHPLSKKVLAARDTQLIHMNVLRPNQDEFGLTSSPYHDRGFQCHLVSCKTNRRYVISLCRSPQARDFTIQEMSLLKSYAETLMPLVEMHSSHRRCAMSDRPAKIPGHTVCSTGVESVRQGFEHRLKDAAIMLSDREIEVCVGLLTGNTFREMATELGVKSSTVETYIKRAAAKLGFKGRHGLIKWVLDEA
>emb|AGN11880.1 BGC0001114, tstC, TstC
MENAAPVPFDVLFEPADVEAFARLSRDRNPLHVDPDYGRRSSFGTCIVHGAIGALAALERIAPAGPVRVTRLSASFRGPMLVGRRYGCRIDSHDEDSHTVTLCDGAVALMQIAVSWAPADALADAVDAVDTVDAVEAVEAVDAAEVDDHDDDALAAGIERIGEYRPTGLGARYPRALRAFGAAVLDTIALCSFLTGMKLPGRRALFSALRLTFGRRAAAGALAYRHAVASFNRDFGLLDTRLEVRDAHAALAHGELRSFVRKSLIDRPVAHYLAARSDVGATRLAGKVAFVTGGSRGLGAALVRSLAALGCRVYLNYLGSTAQASAVVGDLEAHGLAVTLVRGDAGDRAWLDTVAAELRARHARLDVLVCNACEPPLRMEDEASSAARRDDYLARNLRLVEAPLEAFADLLAASEGIGVAISSEMVDTAPAGYAHYVELKRRTEACMRRLADAQPSIRMLIARPSNLLTEMSNTPTRILNAQEPDEVAMRIVNTLTAGGERHRLLARFTDDAAPRATATLMVSASFTLDAMLGEFDAWLACLPGEHAVRQTGYNRMMQDLLSPDSALNTAEGAVNLLYLRVSDWLHEREACWHDDGLRLSDETDFVRRVADDFVAALRGFAQRSRAWQLLIVCPDPRLDPADAQGAALLDAVHARLRALPGELPNLATVFACDYHATHRIDATRIDDASRNRIAHIPYVQGYFGFLAALAVRMLNAKRQPPAKVVVLDCDNTLWRGVCGEEADVRQLVIDDELRAFQQSMKALLARGFILCLCSKNREEDVWDVFDRHPGMVLTREDIAAAKINWLPKSENLRALAEELDLGMSSFVFFDDNPLECAEVRAGAPEVLTVCTTQGGLRPSEWADRLWVFDQLAHTREDGARTRMYREQSERERFRKSAESFRAFIEGLNLDVAIEPVTAARVDRASQMTLRTNQFNNTTIRRDRAEIVAIMHDDAWRLLTIDVVDRFGDYGTTGLVAYRIEPSCLYVDAFLLSCRVLGRTVEDRVMQRLVAVAQQHGVAQIHVAFAPTRRNTPFRQFLDKLAPSAILVDSAALGETSRYVFEREALRETLDRQAYLEHSPRPGADDAPAAPPFVVSADTRAQGADYVGIAQRLHAAFDALGPSGDSTSDAAPGVARASETGVVARRSAGSTRIASGAEREAALLREVKLRYARVLAIDPDMLSESEELERYGLESIDIVNLTVELERLVPGLAPTFLFEHRTLRDVVRALIAEYGAAASGLAPAPAATLPRQAVHPERHDAHDAPDAHEADETRDEIAIIGLHGVYPGASDMHAFWQLLQAGESRIAPMPDARRQLIDRALPGVAATLHGHVDRAGYLDGIERFEADLFGITPKEAELMDPQQRLFLQVVWGLLEDAGYTRHTLDRATGVFVGVLSNDYAMYANLHALRQPEQYRHTDYYQIANRVSYHFDLSGPSMSIDAACASSGTAFHLACRAIRHGDCEAAIVGGVNLILHPSRLIQYTQTGMLSGRGSCTPFGRDADGTLLGEGVGAVLLKPLSRALADGDNIHAVVKASSVNSGGKTNGFTVPNPNAQASLIAGALRAARVPAARIAYVEAHGTGTALGDPIEVSALGRAFRELGATGERRIGSVKANVGHGESNAFLASLSKVLLQFRHRRWVPTPTSAEDNAAIDFAAAGFAVQRTLADWSETGDEGPVAACISNFGAGGSNAHVVLQAWPASVAQGCAGRHLVPLSTHRPELLPRLAGRLRERLLRDAAAEIDLGALAYTLQVGRQHLDHRVVFLVDDRDTLLDALERFQGGAAADARWLCGSTASRNALGDFLDGQADMRELLRKWAREHEHHRIAQLWLHGFSIPWEALHTARKPARISLPTYPFDGRPHWLEPGEAMPGLAAVPAAMPAGDAVLFAPVWVRADLPAAREPAPSVIARHVLFCGLDAAAREALRAASRASDASMHFLALSAGTREDAYADCAAALSTWLRELLRSGLREPLRVQVTAAGARDEVWTGLAALLKSAMQENPMLSAQLIEFDDAPDAAAWFAILNDEMREGCDVSVRYRPGRHVRAWHPLAPPARPAASTGGAGVYLITGGSGALALQCAEWLGARDRGATIVLLARRDEAALAGSPRGHRLAALREAGMRIVYRSVDVCDGPALEDCIATIVATHGPLRGVLHCAGIVRDTYLIHKSEDDFRAVLAPKVAGTLNLDRATRGQPLAFFALFSSISGVLGNAGQADYAAANAFMDAFAHRRAARVRAGERAGHSVSINWPLWRDGGMALDAELAALLREHHGLDAIASEAGMRALDRALAGAAQQVFVGTGAGEAVARTLAASARRQPDAVAGAPATATAGAAPSPAALYPYLKRVLADTTKLDPATIDEHRPLADLGLDSILLAKLNKALAANFHQLPRTLFYEYPTLEALAAYLAEQIRLQGIPADRFVPVCGEAQPAAPARAAHDAAPAPKPASAAVHAPGDAARDMPIAIIGIGGRYPNAPSFDALWRSLKNASSEIGELPVRRWHGPHADAGRDLHPALRGRKGAFLDDFAQFDPAFFQIAPVDVHAIDPQERMVLMSCWAALESSGYTRERIAARHGRNVAVCVGATKSGFNHFSSGAAAHADVGVGAREAVTSTSFANMANRVSYFLDLRGPSIAFDTMCTSSLTAIHHACQYLRQGEAELAIAAGVNLHLHPNDYLALERLGMLSNEADVNCFSLGGNGFIPGEAVGAVVLKRLDAALADGDRIDAVITATGLSHSGHTHGYTAPSLAQQETLIRRVIARAGRRVDDVAYVESAANGSSMGDAIEWGALKNVFRTRAQPCAIGSVKPNLGHPEAAAGMAQLSKVVAQLRHRALAPTLVDPARLDHALLADSGLRLVTAYEPWPEQGDASACLITAAGAGGTYAAMVVERAPAIGAPPAARAAVVAIALSARSGDALRRMAAELHDHLAAYPELRIEDVARTLHMGREAMTVRAGCLVESRRELMGWLREFASGEPPAPARTAAPQAPASAAAPLRARLDEALQAWLAARDVDWPAAYGDTWATMRVAPLALPAYPFDTREFWRETPRARRAGERTAAGIEAASTPADTAAPPPVALSAPGCAAPDETVAEVKDAIRALLHVEPTEAIDDATFFELGIDSIRMVSFVNEIAARLALPLEETVLFDCPTVAQFCVHVTRLRASNRPDGRAAASAAPPGTGVAAPATPRALAAAPAARADRASIAAASHDDDGAVLLQLKAAVRAILDYPDSERFDDGATFFELGVDSIRMVGFVAALSARLGLELEETVLFDHPTLAALAGHVAAQRRSRVGVPGMAAAVTVEMPADAVAAPAAGRQPPPLDHAALLDNLRRHGRTYEEMVPLQTEGDGPLLFCLHPASGDVAMFGKLAAAVGTRCRMVGIKARGFLTKQPACADAYEMARHHAEIIQAVDPAGPYHVMGASMGGVVAYEVARVLQNAGRRVSSVFMLETPLITCERDSDIFALDELQNWLTNANFLMIAMLHLDPAFRQRKQDGLVKWDDLAITAPELGLDEDGARDDERLESRLVELIVERGVRQAPQILSTRLRSMSDTHRNNLRCMREYRWQPLARPDEVEILMFRTASARATSDQVYNPNYLHRLQRVHGSMIPLLDAWVERMPQVRTVVVGGEDHFDLCNRTLGDEEVIGPVLASMRRPPAAQPAQPAAAAVAAGGAATAGPGDSNAANVPNASIEQNASNASNAPAGAASDALRVAVIGISARFPGAGDVDAFWRVLAEGKSLIGAVPAGRFPPRDGAPDHGCLFERIDEFDHAFFHLSPNEAQMMEPAERMFLEEAWRAVEDAGLVPDRLAGANWGVFAGSGGDYDLHVQSVLGIAPQVSASTLPGRVAYHLNLHGPVMAIDAGCASSLLAVGQACDSLRLGQCEIAIAGGAMVYSTRNLIETGHYYRLLSETERGAALGADATGMLPGEAVGALVLKPLQDAVRDGDRVYAVLDAWGSAHNGRTQGIAAPSAASQAALLTSVYRRFGIDPASLDFFEANASGSPLGDKVELQGLRTVFGGRAVGHPPLALGTVENNVGHSFAASGIAHLLKVILALHRDTLPPTANVDAATAAAGADGGPFEIPAHARPWPRRAGTARRAGVSSYSATGINVHLVVSEAPPAAVPTPAAGPALLAFSAPTPEALRQRGRDLLAYVRATDDRSWSPARLSANLLSRRHHFRHRCALIARDRAHAEQLLARFVANAGDSEVLTNPAGAASNDDDIRAALRGEAAAFDAGRAPLPLERAAHWYMQDIAFDARRGFAPADRVPLSLPGYPFARTRHWLREAPASGPDMAAQPAGEDTQRWLLRQVATITGEAADAVSAEANWSEMGFDSLMSLRLLSAIRERTGVEVPLVELLDRRTPAVLHAHLEALGAFAAAQGDGVTRADAPPLPAVQYPWFGERLSALRAAEEVVAVALAQQASAPASRQDRDRVLAELLDAGIAVFRDTDQAVLLAARSVGIDAHLRRFEPDALAAGLGALAPGQLWAPLSQEQARHLHLTERMGNTAWNVFHVFRLYAAEVDVERLRHALILLARQQDLLRTRYVAVGDGHAQCVSELVGVSLDSISTRSREDFHQFIQSSRSHALLEEHGGPAIRIWLTEADGAFHLGLVAHHAHADAFTPGLLFSQLMALYGALGGEAAARDDDWRQPDQYWLYALRQHDARGAGADAHRAWWRDALAGVDVEMRLPYRRDVMSSSLPSRELAANQIVPVPPALGERIAELGRAHGISYPQLFAAVLAIVLREFFGNDRPVLQVIHNQRDSAALAACLGDFSNVAFVPFELDPGRSVIDTLHAVRRTLLTALQHARIPAADLLRIAGVDGEAGCGAMVGDVVFDSADIDTARVSIAGEHGVSTYMDAVLEQRRIHFLDQPLASLFFQFLRIDGRLYIFHAYRRALFEHETMQKLPLRIVELADAMLRAPDAPVAGLVASFAPRFDELGRGVHAPAARMAPASEAGRDTASGAQGEASGLLERFLGGDLSIAQLRSTLRASGGHDGMGAVAE
>emb|AGN11881.1 BGC0001114, tstDEF, TstDEF
MKRERDGSKSMSEAKGLAASGGGGAARALTGNDVETWLKRHLMVDAEAPLSRNQRGIWSRQMLYPADPLYNVAVACTVGASFDRALFRRACQRFVNCHQLLNVRIVADGRELVQRVDSARELAWREFDLGETLEACRERARRDADVPFSLDDGPIYRIHLHVAASGETVVLLAVHHIVCDGASVSRWLSTIWQDYRAMKRQCAPSAVPDGASFVDFVKHEADYLDSAAGRKSLAYWRMQCPNGLPPLDAALDPAPAAADASVFATERLSFAIDGALAGRVHAFRKTGSSSPSTLLMGAFALALSAWRGKRCFTLGLPTLGRPGSGFASSIGNFANLVPVICDLDPAQPFSQWLDGCQRYVYRALDHWYPFAELLRALPRHAGAPPSIQAVFAYQKFGDAIDIGALPERLADTIELAFVDDVFQRDEYPVTCEVVEAGDAWTVNLKYKSAVIGGDAARALQRTFVAVLDEALADPDRPVGALTARGDVGETGAPDVPHGDATREPAACAGASLGARFAARSRRDPARRALSFAGRHIAYGELDRDSDALARHLAASGVQRGDLVLLCVAPSPALITAILAILKAGAAYVPVDPSAPPQRVAIIREDSGARFAVTTSDCEASVATVARRIVLDRDGAAIAASAAREPALALPEVRRDDLAYVIYTSGTTGKPKGVMIEHGNVLRLFDRTDPWFGFGEDDVWTLFHSAAFDFSVWEIWGALLYGGRLVILDAAQRKDTARLLEVLADEQVTVFNQTPAAFYAVVRAAESSVPRRPLALRYVVFGGEKLDFAQLAPWIARHGDSRPALINMYGITETTVHVTYAPVTAADVAGASASVIGRPIPDLDVLLLDEQRAPVADGDIGEMYVGGAGVARGYLNRPELTRERFVEIAGARCYRTGDLARRNARGELEYVGRNDAQVKIRGYRIELGEIEAAVNQHPDVGQSVVVAHEHANGTRHLVAYYVARKPGAHDDARTRDLRAFVAGKLPDYMVPAFFVALAELPVTGNGKFDRRALSLRPIVLASAGHDAAASETEARVRELWRQVLGVAPAHLDQGFFEAGGDSLSVVLLARAIEQAFDCAFAPANLFRFATVREIAGHLVASQGAGRAAAAANEADASPVVPDYYDDSLAIIGISCEFPGAADHQAFWANLLAGRESAERLSRAALDEAGVAPDLASHPDYVPVRFTIPGKTSFDADFFKLSAKLAEFADPQSRQLLMHAWKALEDAGYAPGRLDATGVFVSTGNSGYQSLLDNAADIEHNDRYLAYVMSQVGSTAALISYHLGLTGPSMHIGTNCSSSLVAIDAAFKSLRAGECRQAIVGASTLFPHANAGFLYQPGLNFSSTGHCRTFDADADGMMAGEGVAVIVLKNARQAVEDGDAIHAILRSVAVNNDGSQKSGFYAPSVQGQGRVIRAALERAAGVEVASIAYVEAHGTGTRLGDPVEVMAIDEAYRQRTEARQFCAIGSVKPNIGHLDTAAGLAGCIKVALALQHRMIPPTINVVTPNPAIDWAASCFRVQREASPWPEGAHPPRAALSSFGLGGTNAHAILEAGPELPVAPRDADAPAAEPQLVLLSAAVPRLLPIMARTLSAYLAAHPNLPFGAVAATLQLGRQPMRHRLAIIAADAREAGALLERYADAAQGATAAPLPAAIACSRPGDAAPEPDAANAAAPAIAEGLARRDLAALAALWVEGHDVDWSPLHAGAPVRRVHLPTYPFARRHHAVAGVPAAPRTAAARPAAGAPAGLQLDVQLGDNGARQVHVRLRRDDYYLDEHRVDGRRVLPAVMTFELLRAAAMTDAAVPGAACLRIERVVWLRPVVCDDETLPLCVELAARSPGQDWRAPVPFALTGVDAATGEPIVFAEGGLALDTRADADDEDAARRVAPAMLRQALAEQRIDGADWYRWIAAGRVRYGPAYLGLVEAGWNDAGLTARVRLPESRCGSLAAFPLHPALLDCALQASVALDLVRRHGGNPAKWPRAALAEQKLPFFVERVDVFAPLEADVWVRVQDHETASMAREARHDIFIHGASGALLVAIRHFVTRALPGATAHEATADHTDHTDAADAADAADAADAADAADAADAAAAAELRTLTIGWTPLDDADEAGVSTTPVVLFGIGETPPAALAACFAGRLARYVPLRAEPDGTALAALPADAALVFALPALAARVDDAALIDAQRDGVIAAFRWLQALIRHGFEHADLDCTFIVERTQRVRDDEPIAPAHAGVIGLAQSLAGEYRHWRVRLLDVSAFAALPAPARWPRASQQVVFAWRDGRWHARGLVETAAPAPRPTLYRQGGHYVVLGGAGGIGRTWTETMIRRYRARVVWLGRKPRNREIEDEIARLGAFGPAPIYLQADATDLASLRRARHRLAELGVDALHGVVHSALVLDDHGIASMSDAQFARALDAKVATSVNLARAFGGCDLDFMLFFSGTISFANAAGQSNYAAGCSFQDAYALAMADEWRCAVKLVHWGYWGSVGVVATPEYRRRMAAAGVGSVEPELAMQRLAQFMQDNHMRQMAVESRPRASGAAVATTPPAADAPHGGAPAADYRQHRLRHGASPLARRADALREHNGLRDPAVERAALLKVREALGALDALPVGRAPDGAWLPASGSRLAAAYERWYQESCRQLLRYALIDASGAVAAQALDDADEAWAQVRDRYRAHPSVRAGIELMDTCLRSLPAILGGGIAATTVMFPDSSMQLVENVHRNHPIADYFNEGVAATVTDYVRHRVAREPGARLRILEIGAGTGGTSSKVLPGLLPWREHIDEYRYTDLSKSFLFYAEDTYAPAAPFLKTAILDIEAPPANGHPHADKFGSYDIVIAANVLHATRNIGRTLRNAHAFMRDGGVLVLNEMSENCIFSHLTFGLLEGWWRYDDEPARIPGCPGLFPAEWQRQLERVGFDDVHFPLDSALPLGQQVIVAQCRQAGRPAPERDDAAGEAVARDGGALEPTLAALLADVLRMDADGIDRARSFSDIGLDSILAIQLTNRLNAYFGTRLGTIELFDHNTVARLAAHLAGQHRVTNEASGATQAAAPSVPGAPAGPVAPAAPAPARQAAPVADDALERMTAMVREQVASAVRAGVDEIDPHRSFADQGVDSIIGVQLVNRLNKRLGLRIATTVIFDHNTVGRLAAHLCERHGAALAAPDTAPAGMEPSPRAGRAAALDVAPACAIARAPAAAPDPLPRVPPADGTRTIHAVTIDGPGEIEDLSIANVAPRELAHDEVRVAVRAFSLNFSDLLCTRGLYPNMPPYPFVPGNEAAGVVIEVGAGVTALRPGDEVVCLCQGCHAEQLVCSAGQAFGKPAGWTFEEACALPIVGITMIDAFRKAAPARGERILIQTATGGTGLIAVQLAMHHGMQIYATAGSEAKLRHLRELGVAHAINYRTHDFAQELARLAPGGVDVVINTLGGNALQKGLDSLAPGGRYVEIAMTSLRSARSVDLSSLSDNQTFYSVDLARMGARAPQRIAQHWDELVSLTARGIIRPTISKVVAFRDVHDAYRRLADRENIGKIVVRVGEPDEPALRSRAHGTTRPMRGDASRGAAEAGGAARAGARATHDDDIAIIGMSGRFARSPDLDAFWSHLASGTSLIGPVTRWDLGGGEARCETGSFLDDPSLFDPFFFKISGTEARYMDPQQRVFLEEAWKALEDAGYAGEPGGERRCGVYVGCSGGDYPLLFPGPGAPDSDTRARPPIQSYWGNAVSIIPARISYFLDLHGPAVAIDTACSSSLVALHMACMALRNGEISMALCGGVFVQCTAGFYQQAQRAGMLSTTGNCYAFDARADGFVPGEGVGAIVLKRLADAIADGDHIDGVIVASGINQDGSTNGITAPSARSQEELETGVYDRYGIDPRGLQMVEAHGTGTPLGDPIEFTALANAFGRYTQDRAFCALGSVKTNIGHTTTAAGIAGVLKILLALRHRQLPPSCNFESGNPAIDLDASPFYVNTRLRPWSVEPGRRRMAAVNSFGFSGTNAHAVIAEAPPVAAEGRRLARGEPELLVLSAQTREQLDRQLARMAEFLSGEAARDLSLSDIAFTLAVGRRRMRYRWACVASRVEDFIAHCRAGVPASPSSSGPVFHGDANASLSPRDADEGAPADPAAQACHFVAGGRLDPARWAGRGCCRVRLPVYPFACESYWVEMPAPARNPWPPLEAGEAGEADGVTRRFSRRLDGSEPFLRDHRVHGEPWLPAVVYWEMTRWSVRQAAPDAPATDQVVLRDVIWRQPLSLGAGPRIVEVRLDRDGVAASRFRFAIESRPDGANGAAAALTHCSGLVEIVRTDDAGASCLLDPAAFRRQAEELDVADCYRAFAALGIEFGPSHRGLKKLYRYRGQLLAQVGRAGMAGIDDGYLLSPTITDAALQANIGNVLGAEPDALPVPYAMDSLTIVDAPRDPSWVWVRPGLDGERGAAGTRHDIEVFDDGGRLLLAMRGCRSAPARRRRGATPAHPLVHAAADGPEPRYRSEFDGTEFFLDGHRIAGMKVLPAACYLEMVRYVNARASAPGGVLRELVWLAPYQVPDLADGARPAPVTTWVDAGAERRCRVASTREGGEQVLHFVGRWELAPDAALAAVDVDVDAIARRATERLDHDALAALVEGASSFGEPFRVMTWLRHGVDEALAAYRLPAGRSEPFHWHPGILSAAFGAVEMWIAARGETGVHRLPYGIDSVTDYARPADAGYIHVRRVSGKGAKLERYDIDLLDADGRIATALRGYSVRPWLPGERPDATGAVERAAVPVTTGTSRWCDAPLSAAAPARAGAAVDRLFIAPDHDAALHAWLRELDPAARLCRLPCEAGAGDDDGPARARRIEDAYRQAFEAIRAIADAAGARDAHLLMLIPDASHDDVMPSLQALAATAALEYGRVAAKTVRYAAAGIADASAVAYRERLRGELLHVDAHEPEVRVALDGGRQARRVATAALPDRAAAGERGGGALAVRPLEAGDVVWLVGGMGGIGRHVAHDLARRGLRVTISGRRIDPAGWAAFAAAAGAARARLDTLAVDVANPRDVERAVAAIMAKHGRLDAVIHAAGVIDDAYLRHSSAADAGAVFASKLHGGANLDHATRDLDLKCFVLFSSLSALGSPGQAAYAVANAYLGRLAVRRNREALAGTRRGRSFAIGWPLWLDGGMAMAPARRAMMRERTGLDALTTAQGLAVLDAVLNACPVATPEDSVLLVASGVDRSRIVRALDARFALAAADAGTAAGRAAREPADVDFAARGACAGSTRDSAPEPTQLRAAVLDALRATVAAQQAIDAAKIDDGALFLDLGYDSISLIGLAQDLGARIGLTLQPTLFFEYPVLGAVADHLVETQFDRLAAHLGGRPAQAEVAADVSPASDSVRAAKPDADPQPPLLDALLAIVAERCGNSARAVAADSSVQRLGLASLDIIALAAMLSDALSINVRPTLFYECADLRALAEQLAHARPDLPPETLAALIARPARPAQAAGAAASVEPGPRTGAATPREHIAVIGMSCRFPGSNTPGEFWRNLVDNRDLIGHVAGLRATSSSGAAAPLEGGFVDDIERFDPQFFGLTPMEAEFMDPQFRQFLQCAWRAVEDAGYRIGDLAKRRVGVFVGVTTSDYRDLWLSRIGAESAGHLGLAHFMIANRVSYQLDLRGPSEVIDTACSSSLVAIHRACESLAGGNCEIAIVGGVNVIANPAVTEAAAAAGMLSPDGRCKTFDRSADGFGRGEGVGVVVLRRAAEAIAAGDHLDAVIVASGENHGGRASSPSAPNPDAQRELIVDTYRRGGIDPASVGYIEAHGTGTALGDPIEIKALVRAFAELAEGRPCAAPHCAIGSVKANIGHLEAAAGISAFIKTVLMLRHGRIPGNPHLKQPNPYLELAGSPFELVRETRDWPASRRRAGVSSFGLGGSNAHIVLDAADAYLPAAARGASRSVPGPVAIGLSARRPAELDAIVHALHGWLSSTTAAMPSLQDLAFTLDRGRDAHPCRLAFVAADLDEVRRKLARAGAGGDAAALAAHGIAVGHAGAARHEAELAAAYRSLGGFAAEVPRELDAWAHGEIDTWRGALAAQGRRISLPTYPFAGKPYWLPDAQPTAAEGAARVDAGAAPATLHPLLHRELPAEAGARRFAATFSGDEFFLADHRVRGQRLLPGVASLEMALAAACFAAGETGEHGESGAVLRNVVWSRPLVWDAARPGVVMNLSAGSAARAWRFSFGTGTGTGDDACGEGEIALTGPLPARALDLERMRGERDGTRMPAEACYRRYREVGIEYGPGHRGLERLYLGRDDVLAELVLPAGLADGAGAFRLHPGLLDAAWQAVIGLATDRGPREASLPFALDEMRIVRPPRASRLWAWIRPGRDGEASVDMDIALPDGRIAIELRGLHTRKQPAPAPRELAAACADGLLPVGEVTLSPVWEPLPVTAHDAAWPAGPGELWVFGGDDAVRAALGGTRAVVCFDGLDGPEDALHRVLRSRKGTAAAPHLLWISAGGDDPGLDPDALVARQSRGILPLFRLLGTLINAGFDSAPLALTVVTRNLHALGGGHTDVSDAGIVGLAGAVAHEYPHWTVRHWDIDAPAGDDGRFFGGLDAHLAATADADGDVRVHRDGRWYRQRLARVVDEGSAEPAYREGGVYLVIGGAGGLGRTWSRRMIERFGAQIVWLGRRAPNDEIRAHLGALSALGRGGVTYLQADAADPVALKRAHAEIVERFGGLHGIVHAPIVLADRSLAQMDEAQFRLGYDAKLKTCVNLYPLFAREPLDFVLFFSSLNAFSRSAGQSNYVAGCTFADGYARKLGTLLDCDVKVINWGYWGDVGIVAGGRHRERALASGLDSIGAEDGLRAVDALLARPGVQVAYVKTARPIAARHYDPATVIRRYPRTIPAVAAGRLAPRATPAADLDALSRETLTFRRRAGALVERLMLATLQQASLAPTSGASVPASRFDAQLRACAPPHAEVYAKWLAQSHRLLVAAGHLAADGDRLSCRAPEDSLDALWQDWRRLADEHERSPGCVAQLELLESCLRALGEILRGRVAATDVMFPDGGMSRVERIYRNNPVSDHFNAVQSEVIAAYVEARVRMQPDVQLRLLEIGAGTGGSTDGLLRRLEPWRANIAEYGYTDVSKAFLIHGETRYGERHPYLRTRRFDIEQAPAAQGIGEDRYDVVLATNVLHATASMRDTLRHLKATLHRFGIAVVNEVSEVNVLGHVTFGLLPGWWLSADPELRISGGPALSPDTWASLGAAEGLRALAFPAREQHALGQQVIVFESDGVVRVTQPAAASRDAAASETQPALAAFGEPAPRAHAPDDAASPPSDGALFDAALAFVQRLVADTLKLDADELTPDEHFQALGLDSILVVQLTKQLRGYFDDVTSPLLFRVSTVRALTEHLLRTERDKLLGHVRGAAPPARVPAHAAGSAAGAAVEPGERRAAVPAAADDGIADTDVAIIGMSGRFPRAPDLAAFWRNLRDGVNCIGEVPPSRWRWQDYYDPEPGKAGKIYTRWGGFLDGIDRFDSLFFRISPKDAEKMDPQERLFLEEAYRAIEDAGYTPHGLSEAGSVGVFVGAMNGAYNAQPNFWSIANRVSYCFDLSGPSMAIDTACSSSLTALHTALESLQCGSCDVAIVGGVSLIVDPVQYQGLCAMTMLSPGDRCKAFGAGADGFVDGEGVGAFVIKPLRKALADGDAIHGVLKGSAINAGGKTLGYTVPSPVRQSDTLRRALERAGVTPAEIGYIEAHGTGTALGDPIEIAALTDVFGGEQGGTGASCAIGSVKSNIGHLESAAGFAGVAKVLLQLRHRQLVPSLHAAEGNPEIDFGRTPLRVQQQLADWAPRVSRSGRPVRIAGVSSFGAGGANAHVIVTEAPTRRDVPAPRAKGPAILVLSARSADRLHRKVADLVHHLEMDGAGVSLTDLAFTLQTGREPMSWRAAWVADSVEAALDQLRAWLSREDAAGADTSARGLRGAAQADVDARRLLERDDPAALARAWRDGAQVDWARLYDGAAARPRRVHLPTYPFAGASYWRVPAEPDAGRFAGDGGGADGADGGRAQAFDEDLYASVIDALIDRTLDSRTAWQTVRSGR
>emb|AGN11882.1 BGC0001114, tstGH, TstGH
MANYHLDIFGQVERNGLPRDAALDLLRHYRRSGCVDDTGAVRWLHAPPADAARRANGGARALLYCALTGREFFLADHRVDGVRVLPAAAYFEFVRAALRHAGFASAEGFALTHVSLERPLAIDGDGDDADRLLVVELLADARGRIGFTLASTGRALAEVAPCLDASPRAALAADAGLSVHCTGVYLPEPMPGVDAGTEAETGADTEADAPDARSGAPVYDADACYRFLAARGFEYGARQRALQRIVLHGPHRLHADLALPAPLAASLPAMWLHPSLLDGALQAAAGFYLAEPVGAEPGLPFAVDEIAVWRACEPRMRARVTRHAADAGATTRLDVALYGTDGRLCVALKGLTSRTRRARASRDDALLLARPEWRDEPLAADARAARQPARHRILLVGDLGRDGEGIAPGEAGAADALAAALQARWPAGSARPEIVRVECGPAPECDDPIETSLRLKHCLQDCFATPLQLSERLLVAIDDASPLVRSAHAMLKCVAAEYPECETRCVAWAARAGVGEIADALVDEALARDSADYVRYAARREARRWAPLAADAPAHGWRDGGRYLISGGAGHLGLAFAHDIATSVAAPRLFLLGRGDPDALDARQQARLREIADAGAHVTRYRVDVTDADALAEVVARIEREHGPLHGVLHAAGVAEDGLLVNKTDETWRRVMRPKVLGAANLDRVTRHMPLDCFVLFSSGSAVFGNVGQSDYAAANAYLAAYAERRHAAVESGRARGRSLCIHWPLWDGGMAAAMADAERLHRATGMRPMDAALGVEALRRALAAPCVELVAAAGDRRRLERSLTGAADAQLAEAGSASAGAAPAPERSRADAAALRGAAARLLQRIVAGELKLPPEQLRTDQPLDQYGIDSVDMMKATRELEKTFGILPKTLFFQYPSIDELAVHFAERHFAVLAAMAAPGAASRTAPTAAPRAVEGLIETPAETPAEAPAEAPAEAAAEAPIARRAFDATAPGDAARSDIAIIGLSGRYPRSADVAEFWDNLAGGVDAVREIPAERWDWRAFHRDGDGHRPGAHASRWGGFIDGVDEFDPLFFNISPSEAEIMDPQERLFLQHAWAALEDAGYSRGRLARERREREAAGIGTGAGETGVYVGVMYSEYIQCANNDPERLVGSSYASIANRVSYALDLRGPSLAIDTMCSSSLTCLHLACGELASGGIGMALVGGVNLNLHPNKYHLLSRGRFVSPRGRCHSFGADGDGYVPSEGVGVVCVKRLADAQRDGDPIYAVIRGSAINHGGKSQGYSVPQPQRQQDVIRQALKQAQVDARAISYVEAHGTGTSLGDPIEIAGLAGAFSRDTADTQFCAIGSVKSNVGHCEAAAGMAALTKVIGQMRAGELFPSLHAQRLNPHIDFAASPFAVVRERRPWAGVAGRRIAAVSSFGAGGSNAHFVLQDYARPGDDAIDDEGGGACLVPLSARTPEQLAQQAGALARYLADCARAPGGARHWHRPPAGLASIAYTLQTGREPWEARVAFIATSRDELLALLNGYLDGRPDPRRVFSGTRASGSRLLPLFSADQDSHALVENWFAKGKHAELLTVWAEGVDLDWARLYDGVGPRRPRRVNLPTYPFARERYWLPVPDVDTPHAAPERSGGADIAAAPSLGYRVPDWERLPDAAASDARARMAESEPDVLLCGWDADAAQRLAACWPADCGRIVGAAAHADTEAIDEAFTELALAVFANLQARLAAASGAAVRVQLLVPPGERGELLSALEAMLLSLAFEYPGFAGQLVLCGEVTSDAAARAMREQAELAARHPHATLVRFHDGELSRRVWRETDAREPAGSPWREGGVYLITGGGGALGIVLARHLAREMPSATLVLVGRRAASELAGTPAGASLDTLRAQGVAVEYRAADISDRAACEQLVADVARAHGALHGVFHAAGVARDGAASHKTAQTLREVLAPKVAGTVNLDRATRHLPLDFFVLYSSLSGAMGNAGQSDYATANAFLDRYAARREARAAAGACRGRTISIGWPWWDGDGMAPDGHAARLLREAGMLPLGADDGMRALKCALAHAGEHLLVVHGDAARMRAAAQAGEASAVPAGRGTSPAARDGADLDERVTGRLRELLGRLCKLSPQRIDPRAQFENYGVDSVRVIHLQQALGKHYPGIGSALLYEHTTLASLAAHLVAQHPVQSRAWAGEPEHADAPAAPEAEPPRATGGDNVRRAIGGDAARAAANPGDEDLIAIIGIAGRYPKAANLAEYWRNLAGGVDCIDEIPAERWSLDGFYVADKDEASRTGRSYSKWGGFLDGFADFDPQFFSIAPRDAWLMDPQERLFLQCAWEALEDAGYSREALVERHRARAGVFVGATKTGFELYGPQFWRQNKAFLPRTSFGSIANRVSYCLDLTGPSLAIDTMCSSSLVAIHEACERLRRGDCDIAIAGGVNLYLHPANYVALCSGHMLSPEGRCRSFGAGADGFVPGEGVGAVILKPLALARRDGDAIHAVIRASGINHSGKTHGYMVPSPASQQALIRLTLARAGCDAASIGYLEAHGTGTALGDPIEFRGLVQAFGERGAGVQCALGSVKSNIGHLEAAAGIAALTKVVLQLRHRKLVPTLHAAELNPEIALDGSGFVMCDMLRDWTPQPGADAPLRAGISSFGAGGVNAHLIVEQYRDAEADAAARNGADEGAAPAVFVLSARNADRLDAYLDRMIAFLADGGGPLTALCRELQTGRSAMAERCAVVCRSTTELLEVLRAHRRGEPVEGFHRGRIVDVDVAADADAVAPDDLDACARAWVRGADIDWRVGQAPPCARPARAIAVPTYPFKPQRFWLDTLAPALALDVAAGDAVARAADAATGGPHASCAGAIRLPAPRRFIAPGGMLSDARITLMSPAEAARSRSAAHSPQPDSTARRAPAAEPLIARRDDAHPSLRHVDLPAGWSAADLVARLTELFELFERPVSGEPVDAVLLHGPRDGFHHALDDVPDGALARLVAAIGGAPPVVLAALPGDAIGLGWLIGAACDLLIVDSGSRYGCATPPSGAAEELLSARFGARPGAAAMLSGAVRTGETWQAANLGLHAVPAQAMGGEALAATQALVAGGGRAASLLKAHWRGAFFSEAGALGAPSSWPVLADRAHEPELADVAAAADSGRPVALPHSCVELTLDDAGVAVARISDPATRNAFTPALVAAMEAVVAWASETPGCKVLILTGHGHYFATGGTREGLQAIQQGNAKFTDARLYELPLACPVPVIAAMQGHAIGAGWAMGMACDAVLFAEESVYHSPYLSYGFTPGAGSTLVFPMRLGLDLGREILLGARPYKGRELRERLPGLSVAPRGEVLARARRIAAQWSAQRTRNELIRDKRQALAALAQAMPAAIRKELAMHEQTFHHNPDVARRIDRAYGVGATPAADMPSTPARDLAALLKSTLAAEIQLSADELDDEAGFVDLGLDSVTAVTWARTLGRALSIELTPAHVYQYPSVAKLLAYLREATDGVAVRGDVGGADAVPAAAPAPGPKPQPTLEPTPAAAAGIAIVEIVRQTLAAELQLDAQDIDAHASFVDMGLDSVTAVTWARKLHERLAVDLSPTQLYQHPNVAALCAHLSDAGASAGPDAAAHAAADRAARTAASEPASRPALQPAPPSIAAQAPALATVQAPPAVGSTPEPPPTPADAPRRAASAERVDIAIIGMAGRFPGAADLDAFWRNLVEGRDSIVEVPPHRWSLDRHYDPDPQAKGKTYSRWIGLLDDADAFDAEFFGISPREAEHMDPQQRVFMENCWHAIEHAGYNPFSLATQRTGLFVGCATGDYADLGRRDEAGAQSFMGGASSILSARMPYFLNLDGPCLAIDTACSSALVAVNEACNSLLLGNCDLAIAGGVCVMAGPTLHILSSKAGMLSPTGRCRTFDGAADGFVPGEGVGTVLLRRLDEALAAGDTIHGVIRGWGINQDGRTNGITAPNPDAQRRLASGVYRRFGIDPKRIMMAEAHGTGTKLGDPIEVRALTEAFREFDAGTGYCAIGSVKSNIGHLALAAGIAGLLKVVLSLRHRTIPPTLHCESVNEHIDLARSPFHVPRVAQAWRTADGAPRMACVSSFGFSGTNAHMVVEQAPAAAPPAIADAASREQLVVLSARRPESLRAAAARLRDALVAQDAAVSAPRLVDVAYTLQIGRATFRHRLAIVASSLAGLIERLDGWLAGGVDLRAGIHEGAAPAAQAADRSARIARALADGDPHAAAAVWVAGGETGGEARAFDGLSPRRIALPGYAFVKSRYWIGGAPPVIDPPHSAASIASPALTASTASAASTASTASTARGLGKRIAVIGAGPAGLVMAKSLLEEGHRPDVFERQADLGGVWLLHTENKRAGAYRKTRFQTSKYTSAFSDFDGAPVDGHFHGVADMHRYLRDYAECFGVTERIRYRTVVRRVEPHGEQWRVTTERDGVAHTGIYDGVALCQGLYWKPWRPEFAGLDTFRGTILHSAEYVDERCLNGKRVLIVGNGISGMDIAEEAARGASQVIWTMRRPKFIMPRMTGFVPNDFQSPASLLANVDPAQMMERVRYSMPEYFRQYQDSGLLPDLDDFRRQPVVQINDGIVSLVASGRVEAVIDEIEAFDAHGCRFRRSGRYVEIDAVVFCTGYQIDERLDCLPDVSMRADFAMGIFHRERPSLVSTSCPLPVAYSGTFFFPEMVARWYARVMSGRADLAGSELDYRLDRRHAAINGPIANVVFGLRLGLLPDPAREFREFWRLVNLPPFPPIYRLRGEHADPNAAARLAALNRRNLTSGSAGAALDTVRYRLLAGLGDAALRELLARGEIDEDDCRHAGRHAADAITLDWKRQYILRDDGAEPPGGEPAAERAPSPGSPEWDDYRTLLARLRAGELDMQGVLHALAKQDD
>emb|AGN11883.1 BGC0001114, tstI, TstI
MSDNFKALFDRLRNGALDEADGIALLARLRDALRADDAGRAGGAAPDATGVDAARLPRFATPHWHARPYREASAQAFDTVLLVGQACVAAAWGDELAATFPGARIVRIEADAQAPDATRPEPAFRALDAVGDGARVAVLLIDDLAPERAEHDAHAPDRYLACVLSAFALVRDLLGRPIARCHLLHLTPLRHALPIGAAWHGLAKSAALESPRFASGGVWLSNADLGRATPALAARELAELAPGQYRDIGWIDGRRCERALAAKTDALVAPAAEPFSRGETVLITGGAGALGLAIAARLTSRFALRVVLCGRRSADALDARQRDWLARHPAVRYVCADVSDATRVRALLAEFGGSAPLAAIFHAAGAIDDAPLRAKPLDAIRSVLAPKVLGTQLLDRHAARLGVRYFVCFSSIASLAGSAGQADYASGNGFMDEYCRLRQAAADAAGGCRYLSINWPYWLEGGMHADPRRLERLAADSGLTPLGMDDGIDSLLTLLQRPAPQVVVLPGERAAIDRVFLSTPQPPQPPQPSQPPQPSPPPQTPAARGAADDLQDGLRELVARTLKMETEAIDADTPFSNYGFDSILLTELATTIGQRYPGLALEVGVFLDHPTLRELGDWLRARLQAACAGDGDTRASRPGAAAPRAADTLLDGLRAQASTILKLPVADIGIETPWSEFGFDSISLNEFATLIARDFPTGPLATDLFLSCSTLAELAAHLAARLPAAPGAHRAHESAPPHADPAPAAAEEIAIIGMAGRFPGANDLAGFWRNLVENRTAVTTIPEDRWRWQDYAAGEPGKTDCRHAAFLTAIDRFDAAHFRISPREAELMDPQQRLLLECAWEVFENAAIAPDSLRGRRIGLFFGAEKNDYLSLIADADVDVDPYINIGNAHAMLANRVSFFFGLTGPSVTLNTACSSSMAAIRAAVASLRSAESEMALAGGVNILLSPGLFVLNRKMGMLTASDHIKPFDRDASGHLFGEGLGLVLLKPLRQALRDGDPVHGVIRAVDVTHGGQGRFLTAPHAPSHEALIRSVLAQAGASPADVDYLEAQGSGDQLTDRMELEVYHALYGARAGGEPLPIGSVKGHIGHLGAASGVTALIKVLLCLSHDRLLPVLHHRHLNWRHDEPFAGRLLTEHAEWRPKQIDGRRVPRVAAVHNFGYGGVNGHLLVRESLPALAVDACWPAVARLWVMSARTAVQLRQSVERLVAYLRDGGHRLHGQREPGVESIAWTLQAGRQPLNHRLALLVDDAPAADALRAALARLEAWLEDGRGDARLLTGIADGVGPAHGEACDDVMRIAARWVGGARIDWAACYGDTRPMRLSLPSYPFAATRHWVTPRGGDGAGAPRGGPAAPMAAAIRAGAAPGARPRAFAALHPLLHGLSGADRSLRFVSTFSGDEPFFRDHRVRGVPTLPGAAYCEMFVAAAALATPECERHAIGYRLDNVVWTRPLAAADGMAGIAVTMEPVATQGRQTGVDGRDAFRFTVGSARADDAQPYAQGIAVRERIEAISAPPVVVVEQLPVYTRGAQIDGARLYRRFAELGFDYGPSHRCIDALFHDGEEVLARMRALEPDAPGTAGYLLVPGLLDSALQASIGFGLTALDAARGSAADGAAMPLLPFALERLRCHRAPGPSGQVRWVRLRRRAGAAGSPVVKLDVDLLDADGRAWASLEGYSARRVKPDTAASVAPASSDGADKATTVPMRAPAAWRDDGGARVYPCRFAPDDRYLRAHRIDGQALLPAVALLDLARIVAETLPHDSAEVLRIGRATWHKPLFVSAPGRDAVLHVVARDDAWAVTLESGEGEDEPASAHAQCELGWVAAAPGADVWHDLAHGAAAPHGLAGVVRRFGGSLAGETGDVARLPNRVRIVDGDADGDTVRLTLACETPADAAADTAGASMFDLLFAIVDLCGRDGAANGLAVPYGIDECLLYRAFPRQVRVAIRTAPGVAGARTRSCDIRVADLDGRPVMRLKRLVMVTLREDAAPSAASRAADIADAAHDARPALQCRLRALIGALQKIDPDEIGIDDDLTQCGLDSFSFTELSNRLNRRFAIDTMPTMFFEHGTVRALADGLLRAYPNLAVGLLTECRAERRDASRPATAAPSVAQGAEAADCALSPARAPGRAAGDGEAIAIVGMAVRFPGARTLDAFRQRLIAPHGAGNGAADELDAAASNPAGAAGDDATPAARPDAGTSNWFGADPAALPADRPLVAVLETAWHVFEDAGMAPAALHGSDTAVYLGVSSPAKHDVQADDAGLPAAAPALHALPNRISFEFDFRGPSHAIDTGCSSSLAALARGVEHLRQRRGALVVAGGVGPIASHDADGAIGMVLLKRIDDALRDGDRIHAVIATVAENHGGRTLSPAAPSVDAQRELLVAAYRRAGVDVARIGHVEAHGAGTALADAIEREALCDAFAELRGGQAVPADAPRCTVGSLGRRFGPLGAASGMAGVIKTALMLRLATIPGHPLSPDANPGVDLAGSGLAIAGDASQPWPATRDGQPRCAGVSSFGAGGANAHAVLLEYRAAPDRQDGIGAPASRVFLLSAHSEPALRAQARALAAHIARHVPAGEAGAAALRDIAYTLQTGRDALAWRFGVVARTSDALQQQLRLFGDAAAGAEAALADYRVARVAEARHEFDGDEDMRALARQWLEKGKLAYALRLWLDGIAVDWRAAWDTRAVALADLPSYPFDHALTRSEARAAGDDALDARVRHLLVDGREGDGAANGNPHADARTLMQRVREVGDLLGVTLSVGDAYRHRDVGALRAGLRKRARRDELAGTAAAPAPDDPFARYYRMAFGALDGFGRELLALDDEVVLDILHNVAPEKPPLLLLMPMACLGTAWLHQVRAFAADHSVIVCHYPDHAASTGADALRATGDGLDGVARLFWTALDRLGVDAPVHLVGWSLGGLVAQCMAGADPGRVASMTLVNALDAPGRDGIDRAMRVLVDEISTQVMPEVDRHFEGDPRAIKACYDARILDVYLGFAADAAAQARLADPPFPVLVLAGGCDRVVPPEVARRLHARLGGAALELLDEAGHYLPMTHAGWFNARLRQHLEVTV
>emb|AGN11884.1 BGC0001114, tstJ, Malonyl CoA-acyl carrier protein transacylase, EC:2.3.1.39
MRKVFLFPGQGAQRRGMGRELFDAYPALTARASEQLGYDVAELCTHDPRRELGDTRFTQPALYVVSCLSYLNRIDAGEASPDVVAGHSLGEYAALFAAGAFDFATGLAIVAKRAALMSEAPGGAMAAVSGIDERRVREILDHYCGEIHDNEPGPEVANLNHRLQCVISGAREQLAEPLLAQRFEAAGASFIALDVGGAFHSVRMKALAARFADFLSGIRLRPLRMRVVSNWTARAYPAGDYRPAMVNQMFSPVRWYESVSWLLARGYREFHEVGPGDVLSRLQRHIEREPLPGA
>emb|AGN11885.1 BGC0001114, tstK, TstK
MNPQRRREKNVNMVGIEAMNLYAGVARLDVTALARHRGLDMRRFENLLMKEKTVALPYEDPVTFAVNAAKPIVDALTQQERDQIRMLITCTESGFDFSKSMSTYCHDLLGLGRHCRMFEIKGACYSGTAGLETAINFVLSRTRPGGKALVLATDVSRFMVEDRGDALSADWSFSEPSGGSGAVAMLVSDQPHVFQIDAGANGCYGYEVMDTCRPAADADAGNADLSLLSYLTCCENAFLDYRERVADADFAATFSYLAFHTPFGGMVKGAHRTMMRKLAMAKPPAIEADFERRVAPGLAYCQRVGNIMGATAALSLASTIRHGDFSEPRRVGVFSYGSGCCSEFFSGVATQDGARRLAELGIGEHLDRRYNMTLDEYETVLARSREIRFGTRDLDADATLLRQARGVHRRPTLFLKSIRDFHREYEWVS
>emb|AGN11886.1 BGC0001114, tstL, TstL
MGELSGTWHNLRVRLDDGICRMRIERPDTGNAIDARLVDEMGDVLDRCEPATRIVVIEGLPDAFCVGADFAQLDARRATDEAPTAPDPAPLYDLWRRLATGPFVSIAHVEGRANAGGVGFAAACDVVLAARTASFGLSELLFGLMPACVLPYLIRRVGIAKAHYMTLTTQPVDAARACEWGLVDVCEADSADSLRRHLLRLRHLKKDAIARYKRYAASLDGSLAAARAPAIAANLEVFRDAANLHGISRFVNAGKLPWEHE
>emb|AGN11887.1 BGC0001114, tstM, TstM
MSQQRILELIAKHTREVVPGLEDHVFAPGDSLRDLGANSIDRVDIIVMTLEALSLDVPLAAMANARNIGELAGIIDANA
>emb|AGN11888.1 BGC0001114, tstN, TstN
MRTPDAPVVSGIGVVSAIGQGRAAFLDALLEGRHRFDAMRRRGRQWQPHGETPATAFPGAEIDALAIPESMPRGMLRTASLSAQAALVTLDEAWRDARLDDVAPERIGLVIGGSNVQQRELALLHDAYRDRIAFLRPTYAMSFMDTDLCGICTEAFGIRGFAQTVGSASASGQMAVLQAIEAVGSGRVDACIAIGALMDLSYWECQGFSSLGAMAAGPCATQPALACRPFDADRNGFVYGEACAALVIERDGSRPRDGVEPYARIAGWSVALDGNRNPDPSLEGEAAAIRGALSCAGLDASDIDYVNPHGTGSVLGDVIELQALRACGLDHAWLNATKSIVGHGLTAAGAVELAAVLLQMRAGRLHPTRNLDNPIDPGFRWVRQEPVAHTIRHALNLSIGFGGVNTAVCVSRHDAGADVFQE
>emb|AGN11889.1 BGC0001114, tstO, TstO
MKIFMFPGQGSQAKGMGAALFDRFDGLARQASDVLGYSIRELCLDDPRDELKDTRFTQPALYVVNALSYFARVEDGGSDPDFVMGHSLGEFNALLAAGCFDFLTGLKLVRYRGELMGRAANGAMAAIVNADQASIERMLAENGLTQLSLANYNTPSQIVISGAAAEMTKARPLFSQGRMRFYPLATSGAFHSPFMRAAREEFARFLQSFRFAAPRVPVISNVTARPYEPDGIDVRLAGQIDSAVRWCDSVQYLLGVAERRGEPAVFEELGHGEVLARLVQTIREQTPADLIAGLAGEADVMAMTGEKEAEAMVGAAAPARRPGAALTDSRSAAEKVADWNRHHPVGTRVSSTRPEYRDLVTRTEAVLLFNHRAAVYMNGYHGYFDLDELTAV
>emb|AGN11890.1 BGC0001114, tstB, TstB
MPRPRVVFLFSGQGSQSFQMARPLYERQPLFREWMDRLDDVARELAGASVVSTLYCRSRAQTDVFDRTLFSHPAIYMVEYALARTLIEAGVEPDAVLGTSLGTFAAAAVAGCIDARDALVAVIRHAQALEASCEHGKMIAVLAGPRLFDEAGLGAHAELAALNFASHFVVSASLTGASEVERILRARDIAYQYLPVSFAFHSCFVRAAEMPLEAVLDTMAVGAGRLPVVCCASGEMVQPVRRAHFLAAVRDPIRFEAAITRLEAIGPCDYVDVGPSGTLATFVKYAVPGAAPRAHPILTLLGNDLEQLAAVVARFSVREAIR
>emb|AGN11891.1 BGC0001114, tstR, TstR
MRDMSKVEYDAAKIRPFNIDPQVAAIIKNPERPEAFPPLAKVPKSIPGTSGFIAGMKSLFAYKREGLQFFANQANIHGKVFRNQLGPYSIVGVVDHEVISQILKNGDRCWSTALAVERVTRGLSFDIDLKKKSRLMSLDFDAHRQVRTLVQPAFSDRALASYLAIIQQEFTRDIEAWPRDGEVPFRVEARQIFSQLAARLFFGIEDSSEAARLEGATRDYWNAIPVVLKNRHLNERWRRGLDGVATLSSIMYDLIPKRRDEGGTDLFSQLCKSREDTGGLDDDQLVDLMLNIVFAAFDTTTMGITSMAYLLAKHPHWQEVLRAESMRLPEQAALADFNGMERTTQVWKETLRMYPVSAITPRVSLGECQVGPYVVPPRTLVFNFTGLLGQDSDLWDHPQRFDPERFSPERAEYQRHRGQYLPFGHGVHTCVGAALANLEAKVFWSIVLTRYKFSLAKDYDAVHCMNPLGSVSGEVALKVERL
>emb|AGN11892.1 BGC0001114, tstQ, TstQ
MNELTGTWSLEASEFRLANGRITYPMGRSPMGRIIYTDTGYMSVIMIARGRKNIEFIPEAFWKNIFSIKKMIGMIRLIRANSGILSYSGKYSIEGKTVLHHVDLSSYPDFTGMNLLRDMKCDDGKLVLDNATTSGSSRLVWIRET
>emb|AGN11893.1 BGC0001114, tstP, TstP
MTALLDRLRSIEDFQAELLFPEQEFLLRVHAASSPPAVAWVTKHRQLLREALLRYGVVLIRGLDCDRKAFGSIAELLEPSEFDYTAGSGPHTSVDANVFTIDVPGSMALPQHNEMAYNFYWPMHVLFFCEQPPAPGTGGTTSVCDSRQFLRDMAPSILEPFLKFGIRYVRNFPKHMPYKSIEDTFGTSDRTRVNEICAERKIEPIWISDDHLQILQHATAVRRHPITQEESFFSSVCVCHPASWWDLVKRAYPNAPPPRSQDEIWQTALYGNGAPIPDDVIRHLLHAYEQREYHVEWEKSDILYIDNMRASHGRRACIGTRTILGSFRTSMTMAQLEAHNS
>emb|AGN11894.1 BGC0001114, trpC, Indole-3-glycerol phosphate synthase, EC:4.1.1.48
MSDILERIIAVKREEVAAAMRSTPVEALKREASTCDLRDFVGALRSKHATGDAAVIAEIKKASPSKGVLREHFAPADIALSYALHGAACLSVLTDEQFFQGGVRYLKEARSACTLPVLRKDFIIDAYQIIEARAMGADAILLITAALDTSQMQDLEAYAHSLGLAVLVEVHDSHEMEQALTLKTPLLGINNRNLRTFETTIQTTLDMLDMIPQDRIVVTESGILSRTSVETMRAANVNTFLVGEAFMRAEHPGAELARLFF
>emb|AGN11895.1 BGC0001114, ---, ExoU type III effector protein
MPINRRILMAGQVRESKPLSPIAGAAPGVHINTESNLLADAAKIAAGIGLKFNVQAGRAATSASAYVPLAQNVGPRNLTLEKNQDGKARISLNYPEIENLVLSGGGAKGAAYPGAVVALEAQGVMSKIRSISGSSAGAITAALLASGISSEHFTKLSNSVDFVDLLRQRAGPPAFQIGRHVAEEILRDTSKRIGEKTGIGKNVGDTLTILMNAQTRAPALENLIREESRASVMAHLSGLDLKKCGEQKAAIEAIRFRLEAGGAVTFGDLHTLSPHIPAIKELSCTGTMMEKNRPQIAIFSAETTPEMDIAKAALISSSLPFVFAQQTHSSAFGTARYQDGGIMFNVPAPALVNHESASRALPHPNALILMFSAVPDKPIAPSGLSDVIADWLTGAPMSALNSLQMRGLGDLREQIVQVPLKNERGDFSGLMSGTLNFGMSIDDKRAMQRDLQSKVEEHIALRGQQKITMEFLSTDAAMLALADSEFHTLHDDHPHLTANLHRFRTRANEMLGDLSNSIAGMERLAPDRLALLVQRLDELTEGDADRATYLARKMLDPQQPKSLARITDAIRGAETNSPTLRAVQALNEKQDTVNASRRAISDIIYRARFKYGQTAANHALLNLTEDRLNKASTRKEYNEALSNLAANYKPRISVLSESISSKTIDDAKAYRIPDRRV
