# Supplementary material for: Assessing in silico the recruitment and functional spectrum of bacterial enzymes from secondary metabolism
Source: BMC Evol Biol. 2017 Jan 26;17:36. doi: 10.1186/s12862-017-0886-2 (PMC5270213; doi:10.1186/s12862-017-0886-2)
Supplement: Additional file 5: — 1005 multiple Fasta files (one per BGC that comprises enzymes) containing the sequences of the data set enzymes SM*. The BGC are named according to MIBiG nomenclature. (ZIP 6333 kb) [file 12862_2017_886_MOESM5_ESM.zip › BGC1115.fa]

>emb|CBK62717.1 BGC0001115, tacpB, TacpB protein
MPHINYISIHGERDNMSNEQASTAKALVISFIDQMNRSEYRGSDIRESFELKNMLNIDSLNKLILLTRITEHLGVEFGESDITINDFTTVSDLISFVETHTRMAETHTEPS
>emb|CBK62718.1 BGC0001115, tmpF, TmpF protein
MIATDDIAIVGLACRFPEASSPSQFWKNLAQGRESIERLSDTQLIDAGVSAEEFAQQSYVRAHTPLADVDKFDARFFGIPETEAKLMDPQQRILLEIVYQALEDAGALTTAQTNETGVYATGGGITRSYLYQEATKRYKGNSDTGSLLQLLNDKDFLATRLSYKLNLQGPSLSVQTACSSSMVAVHLARSALLSKEIDIAIAAASCIRLPQERGYDASESLIYSPSGHCRTFSENADGTIFGSGSGAVVLKRYQDAISDGDNIYALIKSTAVNNDGASKFGFTASSVPGQAKAMVKAIASAAITADKLSYIECHGTATKIGDPLEIRSLEKAFSLDTDKKQFCHIGSVKPNIGHLEQAAGIAGLIKLALMIKHRQLVPTINFTAPNPKLKLAQSPFKMALDYEVWEPTQQRLYAGLNCLGVGGTNVFAIISDAPEPESSTSSDNYIKQINQDVLCLSAKTKNQLVEYIQKMAENGPYLPMCTLAYNINTSRAHLPIRSATVITNNTSLAQWCQQALAALETTTPNRRATFDNHLNYICNPGHFIDHLQLTELTNDIRCKHFTKIYNQLIHSPHIVALMSSSAPLATNIAHQCMFELALFEQLKHWGVKFETFVGEGVGRYAQLLLEETPLEHWLGTLEKELTIYEHDLSQAHYACFAQMGEVAIEQHVHANDNMPSIYRCKPSSGSLTDNIYISHNEKFEITDLLSLLTILLEGGARISWQNYYPPKAFKKHSLPNYPFDKKRYWLGDED
>emb|CBK62719.1 BGC0001115, tacpD, TacpD protein
MLNVQQIKNEVLDSIIQEVATILSEKLLPITHIENSTAFSELSLTSLDLAELISNLEARYEVDPFEELVAITSIVTIEDLASAYALSLSGNTEDSHDLLSDELKAIKNQVR
>emb|CBK62720.1 BGC0001115, tmlS, TmlS protein, EC:1.1.1.100
MESENGTVIISGGSRGLGFEIASQFLAQGYAVATFSRGSSEQVVALAEEPRFFWKSVDGSDYQALTEFLKEAQKKLGNIVGLVNNAAIGADGVLSTMRTSDIDRAIDVNLKAQIYLSKLVSKKLLQNRDGFIINISSIMGVRGLPGVSIYSATKAAMDGITRSLAKELGRKGIRVNSVSPGYFSSDMVKDLSDDILRKIERRTPLGRLGTQDEIAKLVLFLATEGKFITGQNIVIDGGFTC
>emb|CBK62721.1 BGC0001115, tmlQ, TmlQ protein
MNRTWISDRVNSFGDSLAVVEGDNQTTFNAITKSTASWLENESIAPQSVIVINGIFNATSIGLILCAYIKECIIVPLFNYDEEKVRTILDMVQPDLLCDTRSDTARCILFDTPPNSKPALFREINTRRESGLVLYSSGSTGTPKAILLSLDKLLHRYQQHNQRSALTIAGFLFFDHIGGFDVMMQCLLTGNTLVSMTQRTPDDVCKAIEKHRINVLPTTPTFLNMLLINRAYQRCDLSSLTVIAYGSEVMPKATLNLLHQALPEVMLKQTYGMSELGVLPTESKMGNSLWLKIKKAKYKVQDGVLWIKSPTAMLGYLNKESDELNDEWLCTGDLVEEQGEYIRILGRQSTVINVAGEKVFPAEIEALLLQIPYVKNSLVWGKKSHITGKIVAATIFIDEDIDQKQAKKHISDFCKQALEPYKIPRYFEFVNDPYHSERFKKINKI
>emb|CBK62722.1 BGC0001115, tmlM, Isoleucine--tRNA ligase, EC:6.1.1.5
MNGNTLDTDNNTFSFVDAERKVLDFWEKQDIFQKSLRQTANNPPYAFYDGPPFATGKPHHGHLLASTIKDIIPRYFTMKGYYVQRRFGWDCHGLPIEHETDKTLGMSAKAAVETMGIKAYNDECRGIVQRYTKEWRSTVTRIGRWVDFDNDYRTMEPWYMESVWWVFKQLWDKDLITQGVKVIPFSTALGTVLSNFEAGSNYKDVQDPALEVLFKLEDENCYMAAWTTTPWTLPSNLALCVKADADYIKVLDEDKGIHFIIAKARLDIIGKGKTLTIVQEYKGADLVGKRYEPLFDYFKELKNEGAFVVLADDYVTMDSGTGVVHIAPAFGEDDNRVMKDANIHAVVCPLNMAGEFTEEVTDFNGLHVKDADKQIIRHLKETGHLYSQATIVHSYPFCPRSDTPIIYRSIPSWYVKVEQMRDKLVALNKQINWVPEYIKEGRMGNWLAGAIDWAVSRNRYWGTPIPLWFNEVTENYLCIGSIEELEHYSGVRVDDLHRDYVDDITFSLAGEEGTYRRIEEVLDCWFESGAMPYAQLHYPFENQELFESSFPAEFIAEGLDQTRGWFYTLLVLSQALYDKPAFKNVIVNGIVMAEDGKKMSKRLRNYTQPDVIMEEFGADALRLYLINSGLVKGEPQHFSNEGVKLTVRRAMLPWWNAFKFLKTYIEIDGWKPSSEALNITDPLDHWILSKLQTLKLKVATEIESYQLYNVIPVLFEFIEQLTNWYIRLNRSRFWAETLTEDKTCAYQTLYTCIYELSVAMAPFAPFLSEHIYQEMLGFQGDNKLPESVHLCAYPTVDEALIQPELEDALTLLQNVVLLGRQKRNKERIKTKIPLMSLTVIHRDTALLMEIKKLESYLKSELNVKSVVYREDEDNFINFYAKPNSPLLGKKLGKSFKQYKMLIESLNGEQLRQLEKNGSIELEGMTFEKEEILTFREPKEGSEVISDSYISIELDCQLNDGLLAEGLAREVVNRVQKTRKQLHFNIEERIHVEYSCSPELDAAIVAHVDTISSETLALSFEKRELTPNEDVCQYDVDGHTLLLKLNKVT
>emb|CBK62723.1 BGC0001115, tmlA, TmlA protein
MTIQALLGIDTDCSHTKPEAQPSGEMAFSMMFFSDIRKDITSSEKYTFITELTKFADHAKFTAVYLPERHFHEFGAIFPNSAVMAAYLIPQTKHIRFRTAGVSLPLHHPAEVVEWWAMNDILSNGRVDLGFGSGWNKPDFIYAPYNYQDRREKMIEQISMVKQLWAGESVHFEGPDKTQYATKVYPRPIQKSLNVWMLVAQNDKGFEQAGASGYNVFTMLYGVDIASMERKISIYRTARKQAGYDPDTGVVTLMLHTFIGDSIEQVKCAVVAPFKAYIRSSMEAHLASDSLQKKGAGTFGEQDKESILEYAFQRYFKTGALFGTVEDGKRIVKQAHAIGVNEIACLMDFGADYSSVKDSLPYLEQLVAAYTGVN
>emb|CBK62724.1 BGC0001115, tmpA, TmpA protein
MREYSTKDTAQTASLNRTEECNTTFTELEPIAIIGLAGYLPGSQSVEEFWRHLDQDASLIEEIPLSRFDWRQYVDYEQADNEGLQSAKMRGPWGGFIPDIQSFDPHFFKLLPDDAELMDPQQRLLLMSVYNTLENAGYNPKSLRGSNTGVFVGFERNEYLLNLIESGHDTGESLHQSDSMIANNISYFFDFSGPSEVVNTMCSGAAVAIHRAVSALRAGEVEQAIVGAANLLLRPDTFIKLSQTRQMSSEPVVKSFGADAEGYLRAEGVASIVLKPYSSAVKDGDAIYALIKNSAVNYNGNRSASIAAPNTSAHAALIQECYGKAKVDPREVDYIEAQGMGNPVADICEWDAFNLALQNLAKEQMVELQPAQCKVSTLKPMMGHMHAASALGALFKVIHSLETEKIHKILGVEQISADIDTHNSVCELATSTTNWPKKSTNRLAGIHSYGAGGNNAHLLIEGLDSVSAYELMPEKDESRVWILPISAQNETLFMAQLKAMSEILRQRQYPVSNIAFTLQNGRDTHAYRCVFLASSSAQFLQQIDDVLNGQVNANVFDQSQSQLLIEQAHPNAAEWLVTGCNDWPYFAESEGQRVHLPGTQFNLKSCWIETEEQSEKGYAQLAPSGCSADHDVTATLTSILAEHLRVSIHEIDLEQEFSNMGFDSMLVSRISKALSIKLGTQIETSVLFEATTPAKLIEYCGQRLHESDTRPYLDKAVSTGMFKREPIAVIGLAGQYPDAENVWQFWQNLATGKSSISEIPNERWPIEHYFDAQADGEGDSFKAAAKWGGVLADLNFFDNEFFNLTPFEAMYMSPKERLFMQCAWHVVEDAGYTIKELESDTVGVFVGISKAGFDNYKDSYFSAANRISYRFNFCGPSMPVDTACSSSLSAIHEACLHLYAGECDVAIAGGVNAYTHPSTFAEFTRLNVMSKDGTLSAFGAQANGFVPGEGVGAVLLKPLSKAIADGDHIYGVIRGTATNHGGKVNGYTVPSPLAHKNLIRTALSRAGLSAHDINYVEAHGTGTLLGDPVEFKGLNEAYKADTSAQQFCALGSVKTNIGHLEAAAGIAGLTKVLLQMQFKKLVPTLNAAQPNPQIDFASSPFKLQQTMADWAVDQMDDAAKRRAGISSFGAGGSNAHIVVEEAPIRQIESDTASSYLFVLSAKSESALIQYVDRFIHFLSEQGEISLANMTYTLQVGREAMPYRLACEIDSIEALLEILKAFKQGTLDAQLWQGKVSRNKGVSSLFKEQSARELVRHWLTQRKFQYVAELWTQGGEIDWQYGRPAQYQRISLPGYPFSKALVPKAPMLIPAHDFAMPAQPTEHDKQSVLLMTPSWRIPDTHQVMAQQESGEQLVILCDYPSFFAREGVVHLHSSQTHCVLSFTQYCIQLTERFAALSQAKESVRTVMQVVVPKSVGSQSTLAAMSALLKTFSLENSRIIAQLIELPSGLPDDSVSDFLAQARKQPHCHWFKADSTQLMTLKLELLKPTIVQHPWRSRAVYLITGGLGKLGYLCARDIVQKVHAPTLILTGQRPLDAHKEEQLRFLKDAGATVHYAVVDLTNQGAVTALVQNTVRQHSGLNAVIHCAGMIQDSLMKNKKGDEIQRILAPKTYGTLHLDQACEGIELEYFVLFSSAVSVVGNAGQGDYAAANAFMDLYAQQRQQRVERGQCFGKTCSIAWGLWHDGGMQVSDDILASLYKISGMQPIESETGLSTLYQLMCGQHTRTVAIAGDITRLQSHFYRSIGMTLPKAESPKVAGWKNNSCHDEGEIQQRVVEAAVLQLGVVQEAIDLGMGLDELGLGLVELHAIINELNQHYDFDFNLQSVNTYSTLNDLVGTYTEALTANVDLSEAMPKTSLASTDDLFLSVCNKLASIITQVTGYAISRLRPETGFDELGIDSLVVTKLTNKLESIFGELPKTLFFEYHTIEQLAEYMLSAHRTELEQLFAPHHVLSEMSLADSQKELQNAIQPQHDTPVLAPEHHDTKDIAIIGIAGRYPQANNLNEFWQVLVGGKDCISEIPVGRWEHSHYYDAQKGKSGKTYAKWGGFIDGVDEFDPGFFNISPREAETIEPQERLFLQTAYEAIEDAGYTRQALAQSTMIDKTPGVVGVYVGVTYQEYQLYGAQETMLGNPMVLSMSPSSIANRVSYFCDFHGPSLAIDTMCASSLTSIHLACQSLLNGECKAAIAGGVNISIHPAKYLMLGYGGFASESGRCKTFSADADGFVPSEGVGAVLLKPLNEALRDRDNIYGVIKGSAVNHGGRTYGYSVPNPAAQEAVITQALHHANVSPQDISYLEAHGTGTSLGDPIEVAALNKAFASDGSSDVVCAIGSVKSNIGHCESAAGIAGLTKVILQMQHQQLVPSLHSEQVNPKIMFTDSPFVIQRELATWPSRDGRARLAGVSSFGAGGANAHVIVQEAPKLTAHAMCHTKHVQLITLSARSHAQLKLMASNLLQWLKASTLSQEDLQRLAYTLQTGREMFAHRFAFFVNEQDDLHTGLALFLAADCASEQGPHWLNNEVCVGVVDDTVAQPIEVDPSYLNTIKTMDIAAGDARCRELATSWVIGGQVDWLQLYVQSRPIKMSLPTYPFETKRYWKPSADDVLRSKAASMASQKAELASDHSAELSNMPATQTFETQKIQLVDPQLFAVKKVSLSELPQSDTEVSVDLPKSQSLNENIITHDKVNTLVEDTSVKVSKMFLRESLASALMMSADEITDNTMFSDIGLDSIVGVEWVRAINDKYHLPMAVDLVHEHPSINRLYDYLQHEMVEETLSAPTDVSEDDSVLSAQREVSGHGALMDTIVTTLADALLLDKEDIRAQSRFVDLGLDSIVGVEWVRAINKLYDINIEANAVYEYTTAEDFCHYLASFMSDTQESITDAPEPSLQTTQDDFCEQNVFEFLRTSLANILMMGVQEIKPTRCFADFGLDSITGMEWVKLINQTMQLGLDADIVYEHNTLERFSLYIQSLLQNKSSQQIQLIAGVLQTQSTNKTAQGPHLKVANQHKEHKQMEEAL
>emb|CBK62725.1 BGC0001115, tacpC, TacpC protein
MNTVANIERSQVQRVVFDCIRQVIPTLQDHTFKQGESLAALGVNSMERVEVIVDILAALSLRMPMTETMPATNIDELIGLLHDRLNCS
>emb|CBK62726.1 BGC0001115, tmlG, TmlG protein
MLTSPPLITGMGAVSAVGQGIEAISQALKSGSSAFSFMTREGRCFDDAFIGAELASLTMPERLGSHCQDKLSLSAQAALVAMQEAWTDAELDTVEPSKIGLIVGGSNVQQRHLNNLRDKRQNTPYFIQPSYALSFMDSDICGICTEFFGIRGSAFTLGGASASGQLAVIEAAKAVTSGALDVCVVVGALMDLSYWECHAFTSLGAMGSARFSKEPALACRPFDQLRDGFIYGEACSVLIVERHQHALQRGVSIRGAIPGCAVVMDGNRNPDPSVAGEIAVIQQALKHSAMPASDIDYVNPHGSGSVLGDDVELQALAETGLRGASLNASKSIFGHALSAAGCLEIITTIVQMEQGFLHPCLNLDNPLQADFNWVKETVYTTDIKQALSLSYGFGGINTAVCISKP
>emb|CBK62727.1 BGC0001115, tmlH, TmlH protein
MVSSEVGIEAMNVYAGTACLDVRKLIDHRNLDIARFNNLLMSEKTVALASEDPVTFAVNAAKPILDALSDKEKNSIEMLITCTESGIDFGKSISTYVHDYLGLNKNCRVFEVKQACYSGTVGLHNAANFILSRTSPGAKALVIAVDLCRFMVLGEEDVNEKDWAFSEPSGGAGAVAMLVSDKPEIFRLDVGASGYYSYEVMDTCRPQPDSEAGSADVSLMSYLDCCEQTFLQYQQRVEGANYTQTFDYLAFHTPFGGMVKGAHRSLMRKFAQLPPEQIEADYDRRVTPGLTYCQRIGNIMGGALYVSLAGVIEAGDFSTPKRIGCFAYGSGCCSEFYSGIVTEQGQSRLQALDIAAHLDSRYQLSIEEYEYSLRQNKDVRFGTQDVVVECPVTKKIQKESKLSSRLYLKQINNFHREYEFQ
>emb|CBK62728.1 BGC0001115, tmlJ, TmlJ protein
MYEMIKVNHNADICTIQFDRPKHRNTLNKQMIEECLHVIAECEERSKIVIIKGLPDVFCFGADFSWMNEQEYTNNQQGSEHDPSMLYTLWRRIALGPFISIAAVEGRVNAGGMGFVAACDIVLSGSRAQYSLSELIFGILPACVMPFLIKKVGEQKAHYMTLMTSPFSANEITQWGLADAVADDLDELLRRHLLRLRRLPRDGIVRHKNYMNTLNPQLLEHEQVAIQENRATFTLPSVVANIGRYVQSGKLPWEG
>emb|CBK62729.1 BGC0001115, tmpE, TmpE protein
MNKTIINSAVYTVENANGVVQITLEDRANKNMFTRDIIAGLMQAYKNIDENQSCKVVIITGFDSYFCSGGTQDSLLSLNDTQGNFSDVNIYSLPLECRVPVISAIQGHAIGGGLVMGLFSDIVLLSKESYYTLNFMKYGFTPGMGSTLIVPTKLGTDLGNEMLLSANQYRGDELQQRGVPLQVLLRKQVLSRAYELADLIAQKPIRSVHLLKQHLCQNICTQLPKYIEQELAMHAQTMHQPEVANNIKQLFGQPSGVSICTKSSEDNHASHGAVSNGKKTQHNEQIQQISSNEGVNVSLAGKDIAIVSMAGRFPEADSVDVFWENIKQGVDCVIDIPKDREDLFSQENDSLKCRWGGFIKDVDKFDPLFFKISPREAQLMDPQERLLLEEVWNLLEVRGYTKQTLAQQYGNKVAVYTASMYQQYHAVDTDEDKKPLVSMSSLSSMANRISHFFDFHGPSMSVDTMCSGASSAIYLACQSLLSGASRLAIVGATNLSIHAYKYQALSQSQLLAAQRQVRGFGDAGGFIPAEMVGAVLLKPLQDALRDNDDVVAVIKGVHADHKGNTDGFNVSDPHALTRLIEEGLKIAGMAPEQVDYIETSVAGASVSDCAEIEAMKRVFDDVNSSGKLPIGTVKSSIGHAEAASGLTQLIKVAMQLKHRELAPTIYHKPLNPKLMLEQSPFAIQDKFEAWATAQPHQPRRAMINTLGAGGSGCCMLLEEPPLTQRANKVARGVRDRVMMFSAKTEERLRLLITRFIEHLSSVQDIHLDDLAYTLMVGREAMPARLSCVVSNMEDLFRRLSAWLEDKEDGLIFFNDIEHSELNMAFEPDTTDVSALVKHAIHWVGGACLSWETLYPEELGSTTHQIVELPTYPFSRRHCWLPKPVVQRERTVDMASVTANQDKDKETNVQQEAVAEDINAKEPSGSSEREYFVVETVSQIIGLTHEELNITTPLKALGVSSITKMLIVSAICDGIEQLDEVQVGSELIKAATVADIIRIVNHSKTASTTIDELTEKKKAGDFACSNANGCDFTHDNSPEQMLECLDEQSIVVIGAGPAGIMAALSAMHCGAQKVYLFERRKKIDRTQMVTIYQNALPYLKSFGVLEQVIARGTPIKEHSFFYTASNNESTRYYHKEIDKKQLDVECMSALSLANISADKEFVGESVLAISLADLQDVLLIEARHRGIHIYFDVDAQVVPQTESDRDAVTLSSAELSLNRSVFPKLIILADGKCSKNAQTVGVRYHTEAPYKDNECWYTYRCRVKGCEPTLSYKFSFDDDFQLSGCEFGLFYPKHDELSVAVFSANGKVPVESELEKRAEFFCQAQQQDIDRVLWVSQPINVQYTRADIYICKNVILTGDAAGTGSPVAGMGVAISAYASALEEYFKLSMTDKQAAEKTYNNRLCSCVDAWLGCSRDIWSKIDKLPNLHQSEKRAEALQKELETPL
>emb|CBK62730.1 BGC0001115, tmlL, TmlL protein
MKVKAHDGLMLDVNLNCFDSNKPTVVFINALGVDSDITQALSDAIVAREHNFVTWRRRGFPGVYDERFRDYTVQDQVKDLTSIVTELALPSFTLVAWCTGIQIALIAAAQDSGMIEKMVLFNAPNFFNKGTPGLTGDTIGQVCRMLIHDEKKLDFLHQNIVAYNTQSMQDKLARIDNKHYQQMIQAPFNRGKEAFLRFAHLVNTTHEFKINSSITEQITCPTLIIGGGNDDMVAWQESVALAEIIPDAQYKIFDRWGHYNLFTDTAEVCEDLILKAG
>emb|CBK62731.1 BGC0001115, tmpB, TmpB protein
MSNQKIAIIGISGKYPGADNVDELWENLKQGKDTITEVPKSRWDHTLYYQAGSRVYGKSYSKWGGFINGMDQFDSLFFNIAPKVAELTDPQERQFLQCAYHTIEDAGYSCEGLSERGPVGVFCAVEYNEYLMYSQANTPVSALNASITNRVSYYCNFTGPSITIDTMCSGSISSVHLACQSIQNGECSAAIAGGVNLTLHPNKFILHGAGRFSSKTGRCHSFGDKASGYVASEGVGAVLLKPLADAVADGDHIYGEILATAINHGGTSRTYTVPKASSQAAVISKALEQTALDPISYIEAHGSGTALGDVIEVDGLQRAYSDAYLAKDEQGSPACLIGSIKSNIGHCESAAGIAGLTKVLLQMRYKTIVPSIHSQIRNPYIDFENSPFEVPCDTQPWRVASGQKRVAGISAFGAGGSNAHMVVQEYVAAQPLQYEDVNGPSYILLSAKAAEQLQTSVKQLYRALERETHSIHDVQNLPCIAFTLQVGRTHHEHRLALSVNSIDDLKEQLAYILDNRLEDIAKPMQTWLGEIAKGKALEAFVTANNLLYADLLSAADWPALIELWVQGYPVDWQALYHHGVPNKVSLPGYPFAKQRFWVPNTDVQRTYPPLETLEQLADGVQSQVEHKVSYLQPLQSIIRLTGNESFIAQHVVNGMKILPGMAYLELIREAIGRLFTPEQHYSINNITWRRPMIFHDECKQVVIELSSVPEGTQPVRFRIYDMGDQQSGDYCRGYVQLCSNEPPANMANLQQLLATGTPIEVDKKALYSLFSQAGLEYGPAFRAVESLQRSEQYVIGQLCVQQPLMKPFQSMAWPPELLDAALHCILGFYFDEQPSDNARDSNKEPMVPFALASVREYTPLPESVWVILEAQKRTDSMQNIDLSLCDEQGNVCLQMIGYTARVMKKPEHNLQAPKHSVPPAPEGDMKLLAPTWHPQPLPIDNMATSLDMSSVWIVLLGDMTQWHTQLSKRFVDTQIHCLNAPKEDNKLSIYCAQSYQYYAQALLEILQQALQSKENKPKRIQLVVSSHSTQRVYAGLLSMLETGTHEHVIKLADMIMADSYTHLEAQLMRLGQANKSSCVDLGTQQSYVRRWQLLPTIEQSSPWKEEGVYLITGGLGGLGKLFTQEILSHTQASTVILWGRGELNSQRQQWITQCNAAGERVFYQAVDITQLTEVEGAIAKVLDMHSDITGILHAAGVLQDGMIVRKSAEHMHQVLVPKVQGLLHLDHATRKCALDFFTMFSSISSALGAPGQADYAAANGFMDWFAHDRAQRVAVGECAGHTLSINWPLWQDGGMRMPRHAMRELKETSGLLPLPSNIGFEAFYYALAANVPQVLVLYGTGEQYKKLYNGLQVLDETYMEEPQHESISAHASINDNDVISAVSTLLKVPQSSIDATTAFFDIGFDSVSISELAIILTQKTGVELSPTVFYECTQINELTHYLQTHMHNKIVAAVEARTEPVRTRAVSSPVNAQLIIGMVSELLKVPESSIDPSTAFADIGFDSVSLGELAATLSDAFGIEISATLFYECTVVAELVDYLLAQLDSDNIEQRPQFILSAPVEVKQTTTQSMSLNDAHIITVISSLLKVPESSIDADTTFEQIGFDSVSLSELAGTLAKRYDIEISTTVFYECTTVGALTQHINAQLGGKEPSTYEVLPTSSLPPVHIKERAGLELSAEITSIICEMLKIGRHDFDDHTPLGQLGFDSVSFAELSQKLSHRYGKDITPTIFYAHETISALVDYLSSSDSDDPTSEPSSVGTTPTNVKTSVSSAHARAESQDQDSIAIIGMDGQFPGAADISQFWDNLERGKDCVTEIPSDRWDWRDVYGDTREDAQATLSKWGGFLSHIDQFDAAFFGISSYEARQMDPQQRLLLQSAWHAIENAGYAPESLSGSNTGVYIGIAHTSGYSSVKKERELDGVSSVEFSGPINAPSLGPNRISYFLNLKGPSEPVETACSSSLVALHRAVTALRSNDCELCLVGGINVIVTAQGHINLSRAGLLSEAGQCRSFAANADGYVRSEGVATVLLKRLSAAERDGDNILAVIRNSKVGYTGKGSGFAAPNTNSQAALIKTCYEEKNIDPAQLSYIEAQGTGTEIGDAVEFQALRKAFKGTQLNRCALASVKTHVGHMEMASGMASLLKVILQMQHNRVVANLHCDELNPHIDIADSPFYIPPSTEQWEPTLDNRPRMAGINAFGFGGVNAHVILEQYQPNDRPSVVAPEQPYAMLLSAKTLAQVETQASNLLALLAREPQLDLYRIAYTLQVGRSAMEERVAMVVHSKAEFVERLTQISHGDYKAARLYKGSCSNNAPIITLLHSDASLQSVVNGWLRDRNLPMLASLWCNGLSVAWQNMYQGETVVRVSLPGYPFEPTRYWIGESGKSQNILKEQPKDSSQYSKMEQQLLTLAQDVLADHEQLSITGELKLAGFSSLELLLWQQRIQDTLNIQVSTELLATSSSIRVITERLIEAPQQNSDKNEQGLVALSDEDAPGPSLICVPAAGAMLTSFYPLAKQLKDCMRLYGFSHRGLNKSDIPHDSIQAMAQDYVSQLPPLSQQQTIYLLGHSLGASVVYEMACLLRNFGHKVHIFMLDSQLYAQGDMSLSDFFQFFIQDTEIAKSLAHKQAHGEDVIEPLTQALLAEVSASAQYSHDYLQQLMRVYAQQILMGLEYIPSQKYDGDITLLLAQQGHMDGEHRQQTLAKYRRYCLQDINIVSVSGGHYSVLANANVSDLAHHLRQTIPSSVPRHSDEVTYE
>emb|CBK62732.1 BGC0001115, tmpC, TmpC protein
MSLVFMFVGQGSQHYKMAEALYKNNVVFRGIMQRLDKVAIDEGGVSILAKLYPETGSAHGTFDDLRYTHPAIYMLEYALAQTLIQQGVKPDFVLGSSLGEVVAAVIAGCIDPEQGMRFVVEQTRIFERYAESGGMMAILANPEECGALKLAERGIEVAALNYDAHFVVSGSNDALSALETQLPQHGHAFLWLPVTQAFHSSKINHAKPAFFELCQRYNFSAPKLPMISSTTGELVKHVDGEYFWQVVRQVIQFPKAMATAEKLGGRHFCDLGPSGTMANFAKRCLKHRSACAITALLNPFAPTIDLFNELIATYSHSEQGDTNMSMTNTAFEPSAKVYMFPGQGSQQVGMGSELFDKYPELVRVADDILGYSIKDLCLTGPASKLSNTQYTQPALYMVSALSYLEKVASGFKPDIVMGHSLGEFNALFAAGVFSFEDGLKLVKKRGELMAGMSNGSMIAVMKCPAEIIQQVMADKDIKDVDFANYNSLSQVVLAGPKDSLTRLTVGLEDEGAAVVPLNVSAPFHSRHMSKVQQHFSDYLEQFTFAKPNKIVISNVYAQPYDAHQLKSCLAMQISSPVRWSDSIEFLLQKGISDFQEVGNGHVLQNLLNKIRSEWTSSQTEPTASQVPTLESTQKSQPNTVSQHSYNPSAALTSKLLGSEQFKKKYGLQYAYATGAMYKGIASKELVVRMAKAGFLSFFGTGGLSDEKIAKNIDEIHQAVGSAVTVGMNLVCNLANPDKEMRTVELFVRKGITVIEAAAFLSVTPALVWYRLQGLSRDSHGKVCAANRIMAKISRPEIAEQFLKPAPAHVVKKLLEKGLISDAQAELAKTIAMADSLCVEADSGGHTDMGVLSVILPSIIRLRDRITHEYNYREQIDVGAAGGIGTPESAASALMLGADFILTGSINQCSPEAGTSDEVKALLQDANIHDTRYAPAGDMFEIGAKVQVLRKGVFFPARANKLYELWQRHQAWQEIDEATRDLIERKYFKRSFEAVYQETCDYYNKAKPKEIARAEKDSKHKMALVFRWYFIHTNRIAISGSPDKVDYQIHCGPSLGAFNQWVKGTRYEAWQNRHVDEIAYLLLDGTAKYITKQYNQLIASTVQQSKKSASTPEAALQV
>emb|CBK62733.1 BGC0001115, tmpD, TmpD protein
MSTISNKDIAIIGMACKFPKAGDYHQYWENLLARKSCISDIPNTRWDWRHYDGDPIHEVNKSNSRWGGFIDNVDCFDYRFFGISPTTAEAMDPQQRIILELSWACFEDAGVVPETLSGQNVGVYIGAFNFDYKELLEKHERPIEAYQSTGTANAIIANRISHFYDFNGPSVTVDSACSASMNAVHSAMQSLQLEESELALAGGINLILTPTRHISFSKTGMLSPTGESKSFDASADGYVRSEGAGLILLKPLAAALADNDQIHGVIKGGAVNHCGKTHTLTYPSYQAQSQVIARAMRNAQVSPDTMTYIEAHGTGTPKGDPIEIQGLQTAYQNSNDSGYCAIGSAKSNIGHLEAAAGIAGIIKVLLSMRACTLPGLANFRVLNPRIDLADSPFYILQETQPWQQRTDSQGQLIPKRAGVSAFGFGGTNGHIVLEEAPPKKLLSQNKAEQTLFLFVFSAKTEASLVAQLANMRDWFSRHNELSLPEVSATLYKHRTHFPKRVAVIANSLPALVKQLRNAIAAIATGEYSQPFYDEAHPETEHMFGCATQWLNNKDIEYLQVIPQTTQIVSLPSYAFEQTTCWFEPLSTLLSHEIASTSEATMVTQPQHSISKAKNKAGVGKCALVPRWIPLAKEEHSNPSLTLHQQGAVCVVGAPSSYQTVFARKYDSVHFFDAEQIPNEALSVLSQQSIMHVIWIPPMAHHNTQLSDQKDNLKTCFQWLQCLLHEGHCASQLCLTLLALQDGPAAEDIAFEHAPLVGLFGSLGKEYPTLNVRIFDMDTELHSLPLNAVFDIQLRFEGVRMYRNGQWLVRQFVPIEWSKTVSTADDKSPLCTQGGVYIIVGGAGGIGQAVTEYMLKHHSVRVIWLGRSEMNEHIRTSINRLDNTGAKLQYVKVDVTDFTALQSAYQNIVQQCGKVNGVINAAMVFKACSFKNMTFADFTAVYDVKAQSSVNLARLLRHEPLDYLVNFSSINSFITAAEQSHYAAGSLFQDSLSKLLQRVGSFQVKTINWGYWTAEGALADSDIFQYWRSKSGVGDLTITDAMATLEAVLRCELNQVAYINAQSESANLPNTQAHQRCYVDVDMGEKTLNLSDMNRFLTPATEQLAGGLKFPEADELTVQYMWRQLCSCGLFEGETLTLQSLNERFQDLHGTSQRSYLQRWLHKAVNLLREHQILTYQSADQSSALSDAQTSLSITEKGLQLATNEEILTQWAERQSAWISDPATSSQALLLDATLCALPAILTGEKRATEIMFPESSMQLLEGIYKYNPVSDYFNQLVADIVAHITRQGIAHGQKARMLEIGAGTGGTSALVFEKLKPLQAQVEEYCYTDISRAFLVHAHTHYQDHNPFLKTAIFNVEQPISEQTVSLACYDIVIATNVLHATRNIRNTLRNAKGLLKPGGMLILNELSEDSIFCHMTFGLLEGWWLHEDSEIRIPECPGLTSFGWKRALEQEGYVEVTFPQLGSHTLGQQVIVAKSDGVRFVQSQSDSAQTTNITPSVLSAETTKVNACDDAQPKSQSDVSEVQSMRESQRPAAQRTSQLSEMIKQVIADALKYNVNDIYVDESFADYGVDSITGVNVVKALNETLTLDLHSTCLFDYTNITRLVKYIESQLPDSFDNGVSAHDAVVHDDTQSRLASSALSPVSEPTDTDIAIVGMSGRFGKAENLQELWSALENGEDLVEPVRRWNLSHYYPDKDPSEYCDSGALLRNIDHFDPGFFNISPKEAAYMDPQQRLFMETCWHALEDAGITEQSIDGNAVSIYVGCEQGDYERLFADSPLPQSFWGNAPSIIPARLSYHLNLKGAAVAIDTACSSSLVAIHNACDSLRHRDVDMSIAGGVFVQSTPDFYLKSNRANMLSKSGKCYTFDDRADGFVPGEGVGVVVLKRLRDAIADNDRIYGVIKASGINQDGTSNGITAPSSVSQERLIKDTYDKFNINPEEVRFVEAHGTGTRLGDPIEYEALSRAFSHYTNKTGYSALGSIKTNLGHAATAAGMAGLFKILLSLQHKKIPASLNYTTGNSNIQFDGSPFYVNTELSEWESEPQQPRKAAISSFGFSGTNAHLVIEEAPKHQPTQDSEQHYLLCLSAKTAQQLTRCAEELLAHVQNGQVTRCVDLSYTLLNRRTHFEYRLAFTVKTLLDVENTLRQWLANTSHERVYDNIDSTVQRAVRPGYAEFAMQSLATAIEAQNGARFQQALEMLGQLFCDGETCDFTVLFHHTHANLITLPAYPFERKSIWLDEHTDYPKNASKVQQSPRLHPLLHSNVSTFAHQRFISHFDSHDYFLEEHVIHGKKILPGVSFVEMVRAALAVSLCGQDDKQLFEQQSLVLTDICWLTPWVLGESSQVVQVELYRDDGTMRFEISSVLTKAVDSSQPTVHCRGEVEIQEPAAQLVSAPYWPEQSNESLCLSSESVYKYFERCQIAYGKQFRCVSQLTIAGQQGYAEIVATENQSADKDNMFIEPGLFDGILQSAAVLIAQSFAISDALVPIAMEQLTFYGALNRSVRSHIEMLFERQSRTSVYKVNIDVFTEDGMILARIVGLSFRAMIPSEPSRNKVSLSSTPTEQTLQFSRSLQATDIALNYMQDQSVVMDKSQLIIVLEEREQSVFLGADFENYQPQLEQLCAQYKPTGKTEESLVERVLRQSTLLLNVLQLLMSHKYPTKIGLQVLIQPRIALNDIAAEVASVSACLSALLKTVELEDPRFQCQLIEITEQGKQNGTPPQGQALISALSSAGYSNLDIPYLQYKQQVFYRETWAEMPVITQSEAPCPWRDDAVYLITGGLGGIGYAIAEDIVKHTSAASILLLGSRQADDHTQQLVSRLNEQREQVSYHSVDVSKIEALNSFIATTRHRLKRVTILHCAGVTRDSLIAYKDPDALRQTYEPKIAGAVNIDNATQDLHIENVVLFSSVSAVLGNVGQGDYAVANKFMDLYASYRNQLTSMGSRSGHTIAINWPIWGTPGMTIDGPTLVRMHQEWGMSTMAVQQGLQTLYQVLQCKHDNVFVMNGVSERIRALFEQQQVIQSQNLNKAFLIAQASELLCVEVHELDPHLSFEEYGFDMIQLTALIDVLSAKLGGRIDKAALYSARSLDELDAYLSEHYDTYGVTSEAAKSISDKGKLAPSYLSDLEIKGAAELPLKLHDKVAKLLLELVHQHTDIASEDIKIDAHFERYGIDSLMVVSMTSELEQICGRLPKTLFFEYSTIAEMCDYLLNHYLEKLQVYFSQATQDAPTVPVIENESTDSTLSDEGVTEELLSQQKEQVSLLSNKDENVVTMTPKPLKKQAQSEQIAIVGIAGRYPKANSLHEFWQNLVQGIDAITEIPASRWDHNRYFDERKGVLGKTYSKWGGFIDGVDEFDPLFFNISPHDAEFMDPQERIFLQCAYHALEDAGYADIHCSQPGASKLGDHVGVFVGVMYSEYQLYGAQQGVLGTPISLGGSAASIANRVSFSLNFTGPSLAVDSMCSASLTSINLACESILNGQCDAAVAGGVNLNLHPNKYLNLAQGNFASSEGRCKSFGAGGNGYVPSEGCGAIILKPLSQALRDNDQIYGLIKASSINHAGKTNGYTVPSPNAQAEVISNAFASAGLDVATIGYIEAHGTGTSLGDPIEIAGLQKAFMDMTEQPLSCRIGSVKSNIGHCEGAAGIAGISKVLLQMKHQELVPSIHAHTLNPNIDFTNSPLQVQTSYEPWPRHYQQDNMLPYRAGVSSFGAGGSNAHIVLEEYPVHTRAAEHDIDTPLPFMLSAASSIQLQELVSSFLDWFSLGLLDSVPLSNIAYTLQVGRKALNERLVIIAQSRVQFIDKLMAYQDGLASKGMFCMNIKTYGPHAKPSASTRPNADSFAPYPWLLEWCMGRDIDIQEHWFAQSQVRRVSLPTYPFKKESYWYTSICTDDNFAQDGLTVQHLHPLLQRNTSDFYGVQYTNHFSAQEWFLRDHQVSAKKVMPGVAYLEMAVQAVKDAHKLDDDSEVNRLSLSHIIWRRAVVVDKQGCDIKLLLAPNENKDVVDFKVFHESTLCMTAEIYLNRTIAQQSLPSSSGKLQYFQGIVESSKKIAPTTLYDAFAQHGIDYGKTHRLIQTLHVNSTQALAKIGLTQADNSTLHTFILHPGLMDASLQIIKAFYLQAGDERLMVPFSCEQVQMHTALSHSMWVECRRTEEGSQHQFNIEVFNNKGELCVQFKKLSVMPYREHDTLEQEQHSEGENVLEPKSIGSDMPPEHAVDEAWDQYLLPRWKNLPVAATNGSNDVQRTTLVVELGDYSKALSVLQYNMGPSIALKETYSIDDIINKLNHAGEFEEIVCLAANADLHYDTVLDNDLNQVHTKLSNKQKGAALLCFNFIKALLHCGYANRALDIKLVTIHAFSVLPSEWSDPAYASLHGLFGCLAKEYSNWQVTAVDTDFISGLPIHDLALVERDSDGTSIAYRQGQWFAQQLYPYTPTVSPNEPYRQGGVYVVIGGAGGLGQVWSEMMVKDHQAHLIWIGRREQDEQISHDIEHLAQYGPKPWYISADASDLQAMREVLRTIKSRHPQIHGVVHSALVLQDKSLARMSQTEFLSCLSTKVDVSLCLAQTFKSEALDFALFFSSLIAFTRNPGQANYATGSVFEDVFAAQIDRHWSCKVRVINWGYWGSVGIVSDPSYRQRMAKAGIESIQTASAMAAIQHLLSINEPQLGFIRVNHTAQIAGVNEQAQITLASEQRDVLADIKAQFDLVYQDGSARKQTLSHISQLDQQTNQALAEVLLPLLCIQLRAAGLFTQGHISEVTQDTLLKEVQRFNLSTHHTVMFSNWLQYCVELLQQAGLLKLLGHEQLSLQSMMALNPDHCWQRWKQYCQKNQDNNLIAAKVKLLNAMLTALPDIITGKVKATDIMFPHSSMALVEGVYKNNEVSDYFNHDVSLAVCAAITAWQKQGQGRKLKILEIGAGTGGTSAGLLESLRPFVTHITEYCYTDVSQAFLNHAQAQYVADYPFVTTQLLNIEKPISEQGIAIGSYDIVIAAQVLHATKNISTTLANTKALLKCNGVLILNELSERSLYSHLTFGLLDGWWLYQDAALRMPYSPGISSDGWLYCLAAQGFSQSYFPAPESHVLGQQIVIATSDGYNILPKQVDSAKTAPIIAYTEARIENVVKQSEHSRERVTSVICEALSDALKVPKKMIDPTEAFSDYGLDSITGVNVAQTISSVLNVDLKTTALFDYVCIDQLARYVESLLSEGGVEQTSSNSEVIHTGEQQPSNFAQAPVMAVITSAVSQALKVPEEMIDPTEAFSDYGLDSITGVNVAQTISNALNVDLNTTVLFDHVNVEQLCQHILTHHSNVAVELAHSSAEEQSTTQRAADRPRVTVSTENSDAINTKNREMIQSVITQSLSQALKVPAADIDPQEAFSDYGLDSITGVGVAQQISQQLGLDLNTTILFDYVTVHQLAIHIIETYPQVDVAIDSVNSDENSAREEASDSGSHIVNKEARHESVQENKYLHEAIAVVGMSGRFPGSDTVDALWENIANGVELVTPLTRWDMSKYAGLSDDFCAKGGLLSDIEQFDPSFFNISGTEATYMDPQQRLFLQEAWNALENAGYAGDPEFGENAGVYVGCNSGDYKNILSDEAPAQAFWGNAGSITPARLSYYLNLNGPAVAVDTACSSSLVAIHLACQGLWSGELEVALAGGVFVQSTPEFYLQADRANMLSKHGRCQTFDAAADGFVPAEGVGVLILKRLSDALSDGDYIHGVIKGSGTNQDGASNGITAPSAKSQQKLIQKVHRRFSIAPEDIQLVEAHGTGTSLGDPIESEGLKESFKSSSEQPSGACALGSIKSNMGHAITAAGVASTIKVLMALKHRQLPPTIHFDTLNTKIDFTGTPFYVNTDLIPWEQPPGKQRTAAISSFGFSGTNAHLVLEEAPTVIIPPRKRDHYLFILSAHSQQQLVNMAHNLIAHSQAQTLDLAATSFTLLNGRKHCAHRLAWVASDQQELEQVLEAYIQSKNEETYSYDHFDRKAFKNQVSLQAYGKECVQRYMNSHLSDEHRDLLRIIADLFVQGYRIELRSLFLENECRRVPLPTYPFATKKYWAPTSEVVLSNETEHRQKSSEQPLSWLLTQTKYEVSPLRTVASWNGAVEQLADKTLYLLGNETQTADLAHLLNQLCEKAQLDTFPNVVRLSYQQAAKIDTLDTIPDHILCIDTLADTERQNLAGLQGLFQLVKTTMQSNWQQAVEVYYIYDDRPASQAYLDAMSGFYESVCQENNAYHFTMLQYQPQEQQRTIQQVLLQEVLQEDGLSKGVKKVQYRQGVRHVERHTEYMPTTDDNEQSPIAFQTGKTYLITGGFGPVGRLLCERLVKTWDANFVVLSRSALNDEQQALCAQLNTHKGRVYYYAVDICDQPSLQRTIQKIGLALGDIHGVIHMARLVHDNLLVAKSWQEFNDTIQAKVTGTVNLDQCLAQEPLDFFVLFSSIAAFGLRGGADYGYSAAFQNSFARYRNGLQAQGTRSGRCISQCWAGWTVDRYMPVARMDVMREHGMEPIDIDEAMRMFNKSLNLSEPVVGFVGICDKDKAKRFFGIEDANNTPPSESDQLDCLLSDWIVQKARLNTHDKQAMQDEAMRILSQLDVNNFSDTQVQKVYEILFSDDIAATELASEAERSSSVNHLQDDLRNIQQTVFDTVKQTLMIDELSVDESLQYYGMDSVSAMQISSRLSKTLGKQIEPVWLVENPTINEFSNYLKSQFVDSL
>emb|CBK62734.1 BGC0001115, tmlB, TmlB protein, EC:2.3.1.180
MGQSCLHSAKYFLGEVERQYHEVEVFQSVLAEHGLPNMPKLFAWGGYRTSTKTIFEMAYESMKLTLEAAQVDAQDVGLVIICSSDFNPVHETQSYSQLLVSLGMKYAFPMGVTVSDCANLLSALDMTKQLIDSDKYPHIMLVTSNKISDERHRFQDYALFSDGAASIMISNKKTLNRIPEDGLNVVDSQINAQLQLKVAGEDIDDTPLYTATTQQLVDRNQITISDLSKVFSNNLYMPVITLKEGGIGVSKSQLYLDNIVRFGHCFSADSIINLADYLANSRVAAGEYFALHSSASGLRAQILLQAC
>emb|CBK62735.1 BGC0001115, tmlC, TmlC protein
MKKNADNVLASKYAFSDSVVIKNRIFKSAMSEQLGDKSHNPTDKLATLYQLWAHGGAGISVSGNIMIDRTAISGARDVVLDHDSDFESFRRWTSAGSEHNTHFWAQINHPGKQIASHLCVQPVAPSAVPLSNGLHRHFNMPRELAEHEILAIIDKFTICAALCKKVGFGGVQIHAAHGYLISQFLSPLHNVRTDRWGGSLHNRMRFLVTIYESIRQAVGPSYPVAIKLNSADFQRGGFSEADSLLVAKQLDDMGIDQIEISGGTYENPVMMGNVKQSTRARESYFLEYAKSIRTEVKTSLVVTGGFRSALGMRACLQSGAADFVGVARALAIDPQFAKRVLEDEQARLDLPKDHQGAHMSIAWYESKLRGLTRQAARVL
>emb|CBK62736.1 BGC0001115, tmlF, TmlF protein
MRETVCVTGASGYLGTHVVAELLAQGYKVIASVRDINSEGVHAMTKAYEEGMFKVMAADFTVAHSLDEALAQSDFLIYCAATTALGFTNDVNVPQAHQSANIIGTGNMIQSIKRCKNLKKVVYSSSMASVFRSDVADDHLYDESDWNNDDKANSEPYFYSKTQAELMLSALYDQDDPNTLPALVRFNPSVLMGPVKVASHQNSSISILRNLLNARSGGCPRLYYSIADVRDVARIYVEALHNPSAKGRYLLPGKSISLLAIAQIVAQHFPEYKMPTRELKDTFVYALASHNTGLTTAYLDKFLGIEHRFNDSKLRRDFIEPYCIDLVQTIKDSVASIQAIEQQAVALNVS
>emb|CBK62737.1 BGC0001115, tmlP, TmlP protein
MYIHLCQLALTTKHPQICRSFYKKLLSYQDSGERKVRGIAAARIFNCDKVLAQCYWLSGDDPFFQLEIFHFEQPLSDSNTSNMLTRGYNTLFIEAPSIDEICHDPILTSHMREVCRYTERGTEHLLVMDIDNNILDIFSSPSSSDLTKPILRGVGATVGDLDREVRYFTEGFGLSQYMVPDEFDPLFERAGLHQQARNAKRRSSTIVCGRYLLQLTEYQGAAAHPIKAQTDQGVLNIALGIREYHYFSPLYRQLLDTGYQPFIPPMGDALSNSAYLYSGTLSVELLQLPEHIQHQWGFPDVTSVLT
>emb|CBK62738.1 BGC0001115, tmlO, Cytochrome P450
MTTNSQNQSMGQPPIAKNITDNGQILTWLDNPLTYLRKCYDQYGNIFRIGSEKNSVTVLAGLEANQLMSTESKELLSSNAFWSDTLSEMDCPHSFIGVDGDVHRYQRRLMAPMFCKASLKECVGEFGKTFRSILNHHCTQPKTLLSPFLRHTLSTQIGYALQGYAPSPEEVEALIDYQATVMNACSFKRISKRVLMSPEYLKTKQTVHDLADRIIHNEQSEHAKERYIDVLISKGVKNNPQWFTPGDIRNHAIIPFLAGIDTVTSALSFALRELLLRPDIRQELQQEVAQLNLYDPDLSVINDMSKVNLFTKEIMRLYPPAFAIYRVATNDFHFDGYQINKGETLVFFLTASHTDERYFSDPYEFKLDRFADPDLDSEAYAPFGKGPHTCIGAGLSNIILPLNLAIILRFANFEYEGDITNLAFDYTKPSLSIDPNFTLSFTPRATDQIV
>emb|CBK62739.1 BGC0001115, tmlU, TmlU protein, EC:6.2.1.-
MNESALNPNYLFHPFVKRFPGDPEHVRNISDIQQLEKYPISERFPCQTVTDALFIAAKKYQHARAMSYLPNGRADDVLQSWSYLEFLEQCIGAANLFHSLGIESDHSVAFLLPNMPEMVFGLWGAQAVAISTPINPFLAVNHICGIVTETKTTILVTLSPDTNPSLFEKALAVKHNTTHTMTLVTIGTPCEDAIDWHTELKKQPFNRYLFNRQLTGMETSAYFHTGGTTGTPKIARHTHRGAMINACQMLIVGPTETELDTKSKVSLCALPLFHVNAIVVSSLTSLLNGSELLLAGQQGFRNKALMSDFWRIVERFKVNFFAGVPTVYAALLEQPVEQHNIDSLFYCGCGSSPMPQVLIKEFTQRTGADICEGYGMTETTACASTHYYYGDRKVGSVGMRVPYQHIRAVHLDDNGQIIKECDCDEVGVLLIQGPNVIPEYKQAFANEQAWPEPGWLNTGDLGKFDADGYLWLTGRQKDLIIRGGHNIDPLIIENTLVSHSDVVMAAAVGKPDAYAGELPVAYVTLTSGATLSADELKQYCKDYISEPAASPVEIYITAELPMTPIGKIFKLPLKHDVIVRFVRELIQALDDTLDFSIDIIDDVSTGNIVSINFAATREKMEAVASQLQQELDKLHFQWKCTFTPVLAEQTVLES
>emb|CBK62740.1 BGC0001115, tmlY, TmlY protein
MYIHMHKKYTGIQMESLIQVILVGIGATLIMDLWALLLKISFGIPSLNYGMVGRWGVYLTKGKVFHDGIMRTPPVIGENMLGWIAHYVIGIIFAILLFLVLGEKWLESPTLVPALVAGIITIVFPFFIMQPCFGMGVAASKLPEPNTLRFRSLLAHLSFGVGLYISAKLMMVLPLN
>emb|CBK62741.1 BGC0001115, tmuA, TmuA protein
MISLEQKVISFLGQNKEVSFKDEEFSYDAIFLSNIKPDPTNARYLPAVMLTDEDASLFVNRKISKRELVKMYDAEGFVLVGKNCFINCLTHGTPEWKKTNNTIHSIVDLANNLAMSEIIQAPTVYPLQSGKFQILTGHRRYFALVYTNGIDSVSQFKVYQREPILLKTKQFQENASREDLPQYGKLVAFNAALLELQTLSDARLRLGLKKLTVRETVSILGISMGSFDNYKVLTRYSCVLKAYENGIVLPFIHVKKIVLEIEEKYKKENDKSVLNVTDKRYINKEIDEALNEKPRKNNTAKSEFKFKKISSANTIKTLFESNIFQLDTGIDWSELDWGKTSDVNAALAKVIDYLESHDDQ
>emb|CBK62742.1 BGC0001115, tacpA, TacpA protein
MEGIYQFVQSTFSDVCNIDSEEITPTTNLFSDLGIESMDFMDVCYLIDEKYGIRIPIGEWMGRVNEGDESAADLFVLEGFVKAVSKLVEGEVA
>emb|CBK62743.1 BGC0001115, tmuB, TmuB protein
MDSLQSFTNDVPIEIVVGALLKDGAVILDKLISDDEAEQLKTEIEPAYDAFHGKASSKFYGFKTRRALRLFEYSQKAIDVCSHPRVLEIADNILLPHCDYYQIDKSVGIEIFPGESRQAIHRDDVQYPLQMQGMNLMFSCLVALDDFTSENGATLVVKNNRSIHNEPTYEQACAAIMSKGSAVIYLGSTYHGGGGNESNHSRSAFATMYSLGWLRQAENPYLSLAPETVAKLPLRTKLLLGYRQFGKYLGHYPKDPDRRYPGGY
>emb|CBK62744.1 BGC0001115, tmlW, TmlW protein
MNKLAPKNGTYTSYQDVIATDKITPPEDMHIHSSVQYNFHSISKARYTEPEYHDLEMKKVWSRVWQLACRVEDIPEKGDTFVYEIGHLSLIIVRVSDDEPQNLDETKVIKAYYNSCRHRGRKLIEHNTSVQCIRCPYHGFTWSLDGELSEIPYEWDFSKIEKKSMPLLEVRVDVWDGFVFINMDPDAETLKSYLEILPDQLANNFYGEKVVVKHSEQVLPANWKTVMESFMEGLHAQETHGHTWPHLSDILQYDTFPDVRHISRSFHAVGLQVSEGREKLTEQEIMDHFHHNVHLGNPNTAPPQLGSGVTAREYMADIMRAQHTLKTGKDHMHISDAEALDVLQYTLFPNIILFRGITLPLILRFRPHKNDHSQCIFDIFYLEDKPKNQTAYSPAETIHMAKGDTYEEAGVLEDWLGHVYDQDMVNIANMHGGLLCGPDQEVYLSDYHESRIKHFHHALDLYLNKES
>emb|CBK62745.1 BGC0001115, tmlZ, TmlZ protein
MLVKSETCVSTKPYFEIPEQHVAEFLAYCDKFIEKTANEPKCMHYIFSFDGNKGHCQECYEDAEGVLAHLQNIDDLNHQAMHLATIFRYEVHGPKSELDKLKEPLAFLNPIYYETRCGFRKVSDSSC
>emb|CBK62746.1 BGC0001115, holA, HolA protein
MNMDAFKQQIQLKNSEIHLSSAPELINVDTSHFAQQVTALLEGALPLEESNLKGQVSANSTSPFTLSDIQYAYVIGRNPGVELGGRSSSFYIEIDVEDADIGSLTKSLNHVIMLHPMLRAVISSDGKQEVLENVPPYHIEVLDVAALSDDEKKLALAEHRHALEATLLSLGEAPSFVVKAIRLDSGLVRLAIYFDLIFVDMHSVYLVLQDWFKHYQTGSIEQQPRPSFSGYLACEELLTNTEQGRKDREYWEKKLDTLPLAPEMPLKKAPSLLSNPQFRRLSKVLPLTLIDKLRVVAQNVGITLETLLLGSYSEVIRQWSKTQNFTLTVTQMSRRPYFEGIENTVGNFLQPVLLPVDGTKEQTFVERLLQLQSSLIKNRLHCSHNSIKVLRALTKQSHANRAASFPVIFSNTLDYDLQEVVKSPSLPGVYCRYSSNTTPQLWLENQLTHEQGEVTINWNYVDELFPDGMIHDMLEAYFALLNSCANNTQLLSRQGSVVDLPESDANARLQANNTEVELHPALLHELVLKGAHINPEHVALVQGERHVTYQEMLDKARWIANKISSTVNISANNIVAVSQPQGPELVIAILGILLCGAAYVAIDPNLPRARKVKLLERCAASGVVGDAETLIDFKELSGVAQFDLQTYDANHTALPVSHRVAELDDLAYVIFTSGSTGEPKGVMISHRNAANTVIDINRRFSVTCDDVVLSVAPAGFDLSVYDYFGVLGAGGRVVFGKPESAQDPLLWYEELVTNNVTIWNSVPAPMKALVDKNTSNLTHSKLRLVLMSGDWIPVDLPDRIKEVLPHCDVISLGGATEGSIWSIFYPIQVVDDKWSSIPYGKPLANQRFHVLNEWLSHCPQWVTGELYIAGEGVAQGYLGDEEKTAQRFFDHPVTGERLYKTGDLGKYIADGYIEILGREDNQVKINGYRVELGEVEVCLLNHEYIGHVVVGAPSHPRTGQRHIVAWIVPNTSHVDLDHEQLQTQLRSLAQRELPNYMIPSYYIVLESMPLTSNGKISHNELPSPWQDLHNEEEQSVQVSNETEAALLEIWIKQLQHSSLDVTSGFFDIGGDSLHAVALIGTIRERFGTSTDTEQSIVEGLFMNSNIQYFAELIHKDKDTEVE
>emb|CBK62747.1 BGC0001115, holB, HolB protein, EC:1.1.99.1
MYSDEVCNQVFDYIVIGGGTSGCVMATRLSEDEQVSVLLIEAGRDSDVNEQSSPLRDASQLVLDGYNWDYEANLSGSNRFMCPSSVLPPKQNGRVPDKMFGYKAGKVMGGSSAVNGAVALRGFPSDFETWASLGCPNWQWGKVKPWFDHLETDADFGSSDHHGHKGYLNIRRPSQDELHPLDVLFSQVCQEHHIPYTEDLNYGEDTGVGLVPSNVEHSTERLDVYRSYLEPNRERNNLHIMTDATVSCVNFSGKKATGVNVVQNNEQRNLHAKHVVLCAGAIGTAAVLQRSGVGDAAHLESLGIPVVANLPAVGDNLQDHSAVVLWAKPKQGLCAGGSPWRQVAARLSSGYDAQIDVQIGLLNNVSSKTVPRFSQQGEDSMLVGASVMLMRPQARGRVFIESPCAKKSPVIDFPIRQHDEDIQRLVGGVRKIWSVLRHEKLAACLDEIQIWSDAMISNDVVMHNAMKNLVNPGWHASGTVCMGKPGQAGTAADENGHIHGLDGITVADTSLFPRVPSMPTNLTTLMVAERIANSLKVGELQ
>emb|CBK62748.1 BGC0001115, holC, HolC protein
MSVDKKRVVYAFPHLGAGSAVYNAWSKRANTQSQLMLKAIEIPGRGSLGSEAHIQDLELLVNKLADDIHLHYVNTQEHISDWITFGHSFGGVISIAVCQLLERKYGMRPTFSIISASPAPSVQEQENLHLLSDEAILEKIRRDKGTPEAVLNQPLIANRLIKQLRSDYTVKSQFSTLKRLQVKQPLTLITASEDFDVPEKEVLAWQEHSTGRTYHIEIEGGHFAIYDNWETVKGEMMQGLALEQPVY
>emb|CBK62749.1 BGC0001115, holD, HolD protein
MSKEADSYTEFREYCRDFLQREAVPFQTQWEQQGLVDRSFWKKLGQAGLLGMEIAPEYGGQGHKGINHTVILTEELISAGLTAPIIISHNDVLFSYITAHGTEQQKQRWLPLLCSGEKIAAIATTEFGGGSDSTEIKTTAVLDGKKYVVNGSKAYITNGVNGDIVVTAVQTGTGQRGQGLSLLALERGMPGFTRGAALNKLGWHASDTAALYFDDCHVPADNLIGRANMGSYYFMTAMTRERLSIASVAVATAETILKETLAYSKSRTAFGQPIGSLQHNKFVLANLDTEVKIARIYLNDAIDKFNHKQLNVDDAARVKLWTTNLQVKVAEQCMQLHGASGYMSDSSMGKHWVNSRVQKIYGGTSEVLQEVIGKSIGL
>emb|CBK62750.1 BGC0001115, holE, HolE protein
MSEKLDSYKLMQEHQTWTSKPASLEEWQIVNEWAIAEKWDLGLGDTERFFNIDEEGFYLGYVNDEPVASVSVVNYTDEYAYAGFYLVAPGARGKGYGLRLSYDAFRHCDKRSVGLDGMPEQEENYKKGGFVTHYETSRLVGIHNQQVDAPDGVQNITADNIDEVIKFDEKITGYPRAALLKDWFSGEGRHGFVINSGDGVIGVVGIRRSTDGYRLGPLYSENQAVCDKLFAMALAQVPQGTQVTIDAPTLDLGFINGLKKMGFEEIFHTFRMYRGKEPQGEKHKIQAIASLELG
>emb|CBK62751.1 BGC0001115, holF, HolF protein
MMTQQPTLFEWMGGREAVATLLEKFYEKVKRDDLLQPLFQHMADDHHTHVAMWFEEVLGGKEIYTEERGGFKTMIQKHRGRKIQPEQRERWVALMLQTADEIDLPADPEFRSAFVAYIEWGSRRALANSQPGAPASKRETVPRWGWGEAPPGTD
>emb|CBK62752.1 BGC0001115, holG, HolG protein
MHQHNVTEHNKKTRILIGVSGSVDIVLLPRYLQAIKAGIDCTITVLMTKSAETFIPATTIALFADRVISGEQPEDWPTDKPSRIVADHDIVAVMPATANTLASAATGGAPNRLTTIILAVNYPVLFFPVMGASMWDKPAVRRNVQQLKDDGYQVIEPVWHENFDVSLGRMVGHPSFPSTEDVVTMLRDNIGSLSTL
>emb|CBK62753.1 BGC0001115, holH, HolH protein
MYQARNSEQQGRYSRWRRYCLLIMTLLVPATAWSAATNQTDKPDFIGFESGPVRPLAISPDGKRLFVTNIPDNRLEIFDITHTTPRPIGSVTVGMEPVAVEVLNNDIVYVANHLSDSVSVVNVTNPDKAYVSKTLLVGDEPRDIVVTDPDGSGPSAPRLFVATGHRGQHRADPSIASVPGAGDPQLTTAGVGRADVWVFDSHNLGNEVGGKPIKIMSFFSDSPRALAVSNDGKQVYVAAHFSQNRTALVNNFTVCDGFVYAEPCETMDGKASPNGPINEDGNGILPGGLLAPLANIEGFKAPETSLIVQFDPNAGPADNDLNTGQFVDEKGRNWSNGVRMHLPDKDVFVIDAQRLQKLAFHQSVGTTLYNMAVNPRTDVLYVSNTEAQNMTRFVGEGLHGKSLRGHIAESRITVITSADVYDKSGNNVIPRHLNKHIDYTQHVAPATVKAKSLATPLQMVVSQDGQTLYVAAFGSQVIGTFDTTELENDTFIPNAAAHIKLSAGGPGGLVMANNDDILYVYTRFDNGISVVDTKKKQEVAHIAMFNPEPESIIKGRPYLYDAKLTSSNGEASCASCHIFGDHDFLAWDLGDPNDKVKNSSLPINLREFFEFAATLDPAGAKRLEALNGDAQVNQFHPLKGPLLTQTLRGISTHGAMHWRGDKLNGMFTSDPENPTLEDAFDETLSFINFSSGFVSLNGMENPLSEEQMIEFWQFIKVLYLPPNPVRNIDNSLTASQQNGRDFFFGLKENVTMPDGTEITVTRRAEFLSELDNILLNQSTGLDIVGGFSCDGCHTLDPAKGFFGTNGRQNMEEPQILKIPHLRNLANRVGAFGIVPNEDVNMHTVPDPSVFDFQGDQIKGFGFLKDGGIDTMSNFFGSSRFFDTGKGTGFQTRQQRLDIEQYMFVFPGDLAPIVGQQVTVNHYTDAALKRVELLLERANEPFVSKTLGGETKEADVVAKCLVQGKQRGFLFNRYGLFTSDRGFPFLTSGLVFLICDGPVTFTAVPPGSGYRVGIDRDADGQLDGFDWHNTPTKTKGP
