# Supplementary material for: Assessing in silico the recruitment and functional spectrum of bacterial enzymes from secondary metabolism
Source: BMC Evol Biol. 2017 Jan 26;17:36. doi: 10.1186/s12862-017-0886-2 (PMC5270213; doi:10.1186/s12862-017-0886-2)
Supplement: Additional file 5: — 1005 multiple Fasta files (one per BGC that comprises enzymes) containing the sequences of the data set enzymes SM*. The BGC are named according to MIBiG nomenclature. (ZIP 6333 kb) [file 12862_2017_886_MOESM5_ESM.zip › BGC1116.fa]

>emb|BAF50710.1 BGC0001116, visF, Non ribosomal peptide synthetase for virginiamycin S
MIQNGLADFLPLSPLQEGLLFQVQYDPDGVDVYNVQMVLELRGPLDTDSLRAAVQGLLRRHPNLRAGFWQQDMDQPVQFVPHHVDPEWQELDLTALDPAAREEALARFVAEDRARRFDPARPPLLRLGLAALGPNHHTLVLTTHHLLMDGWSMPLMVRELFQLYERGGDDRGMPAAPPYRTYLAWLAGRDQDAAREAWRGYLAGLEAPTLVGRSGRTGRDTTAPSELPGQLWYELDAPASAALAAAARSRGLTLNTVVQGAWAVLVGHLLGRDDVVLGATMANRPPEIPGIDSTIGMFINTLPVRVALRPAEPFADLLARVQREQASLIDHRHMSLAEIQRTAGHGELFDSAVVFENYPLDPTVLRAESRGLRLADFQVGDATHFALTLLAIPGERI
>emb|BAF50711.1 BGC0001116, visE, Non ribosomal peptide synthetase for virginiamycin S
MQFDLVDPSGRLRLPPARRAAAAGSTGGEEMSGAKVASMALTDAQLGVWFAQARDPHSTAFNTGEYVELTGPLDAGRFTAAVRAAVEATESLRLRFHTRADGEVRQRVVPADESAWELRHVDVSAEPDPEAAADDLIRRQLAAPMAVDGEGPLFDQVLFTLGPGRHRWFQQVHHLLLDGYGLRLVARRVADAYNGAGTPAEADDLAALVDAESAYRASRGHARDRAYWLTSWADRPEAPTLGTGPVARGDAPAAAEGGAVPLRRTVFLPAAVQEGLDALARTAQTGWQVAALAAVALYTRRLTGAGEAVLGLPVTNRRSSRARRTPAMLTNVPPLRVPARPDTDLTGLVTEVRDRVAEVLRHQGYPYAELRRELGLLAQDRPLHSIVANIMPFDHGLDFEGIEAQVHPVSTGPVEDLKFSVYERPGGAGLRIDVEADALRHREEEVAAHLARFTALLHSFATADPALPGGRLDVLAPGEHVQAAGEAFVPEPSTDEPSTDEPSAHEPSTPDRPTTLPALFEAQAARTPQAVAVVDGHRQLTYRELDARANRLAHLLTARGAGPERTVALALPRSADLVVALLAVVKTGAAYLPLDPDYPAERLASMLADAGPSVIVATAATRVVAPDRTALVLLDDEPQAGLPDTAPRTKHDPRHPAYVIYTSGSTGRPKGVVVTHHNVVRLFTAAQQHFGFGPSDVWTLFHSYAFDFSVWEIWGPLLHGGRLVVVPYSTSRSPGAFLDLLAEQRVTVLNQTPSAFYQLIEADRERPRPTALPALRHVVFGGEALDAPRLEGWYERHGHTASLSNMYGITETTVHVTHTALDGPDGAPGSVGAPLADLRAHVLDGALRPAPPGVTGELYVAGPGLARGYLGLPALTAERFVADPFAPAGDTGARMYRTGDLVRRRADGTLEYVGRADHQVKIRGFRIELGEIEAALAALPSVAHAAVTAREDTPGDRRLAAYAVPADGVPADPAAWRRELAAVLPAHQLPASFTPLDAIPLTVNGKLDRAALPAPGPAEAASWATQAAAAGPLEELLCRLFARILGVHEVGPRSDFFALGGHSVIANRLLSAARSELGVELTIEDLFARPTPAGLARLARGADTARPRLRPAGDPDGPAVLSPAQQRMWVIREVEGRAPTYNMPLALRLTGALDRGAMQAALGDLIGRHDTLRTICPAGPDGPLPRVLPLDDVPPWLTETEVAESDLAQALTSAAREPFDLDTQIPLRAHLFTLAPGEHVLLLVLHHIAGDGWSLRPLFGDLAAAYDARSKGTAPRPEPLPVTYRDFALWQRELLGDESEPASLGARQLDHWHHALAGLPDQLQLPYDRPRPPVARHRGGSVPLTIGPALHAQLDGLARTGGATVHMVLQAALAALLTRLGAGTDVPIGCPTAGRDEEALDGLVGFFVNPVVVRADTSGDPAFAELLTRVRTTALAAYTHQDVPFDRVVERLQPARSAARHPLFQVVLSYQESEARPRLAGLVVRREPVDFGVAKFDLTFNLVEHRDDAGAPDGIHGDLEFDLDLFDPATAQAVARRLLALLEAVAAGPELPISRFDLVDDAERAMLRRWNDTAAPVPDTGLAELFTAQARRTPDATALVAGDTELTYAQLDARAGALAARLTALGIGPECPVAVLQERSADLVVSLLAVLRAGGFYVPLNHRNPASRMSQIMTMAGARVLLTDRAAHERHRCHAWAGQAEVVVVDDPAPASAPAPAAVVPGHPDRLAYVMYTSGSTGTPKGVAITHRDVAVLAADRCWRTGNQQRVLLHSPYSFDTSQYELWVPLLSGGTVVVAPPGDLDTAALREALTRGRVTGMWLTSGLFNLLAEESPECFRGVREVWTGGDVVSPAAVTRVLAASPDTLVVDGYGPTETTTFSTHHFMRAPWTEETTVPIGSPLDNTTCHVLDQRLRPVPPGVTGELYIGGARLARGYLGRPDATAERFVADPSGTPGARMYRTGDLVRRRADGILEFLGRADHQVKVRGFRIELGEIESVIGRHPTVAQSAVLVREDRPGDKRVTAYVVPAAAAAADAGELRRHVAASLPDYMVPAAVVLLDRLPLTPNGKLDRRQLPVPEFAPAGDHRAPAGPREELLAGLFAGVLGLEQVGTHDSFFDLGGDSIMAIQLVGRARRSGLLLSPAQVFEHKTVAALAGVATAAADSGPAPGTAPADDRAWGEVPLTPVMHWLRERGGPVEAFSQSLLVRVPAGLGEQRLATALRALADQHDMLRAVLSSDPDSGWRLRIEPPGGGSAEAWARRVDTAGHTDDALRTLITTEAAAARSRLDPWSGVMGQAVWFDAGQNRSGRLLLTLHHLVVDGVSWRILLPDLEAAWQAATGDTAPRPAPAGTSFRSWARHLAAEAARPARRAELDLWTGRLAAPALPVTDRPLDPARDTSATARSLTLTLPAAATEPLLTTVPATFHAKVDDVLLTAFALAVADWRARRGLGDASAVLLDLEGHGREPGDSGADLSRTVGWFTSLYPVRLDVGPLDRRDALSGGPAAGQAVKRVKEQLRELPDGGLGHGLLRHLNAETAPLLAALPTPDIGFNYLGRFKEPEGPDAEWTVTPDAESLGEGTDPRLPMAHGVELNALTLDGPGGPRLTATWSWPQHLLDEGSVRDLGQGWFRALEALTAHAERPDAGGHTPSDFSLVSLNQAQIDRLEAMWKVAR
>emb|BAF50712.1 BGC0001116, vmsT, Putative two component regulator
MERRAQGWPASSGTAALRVLPGGAGPARPRSSRHTLLPPLADRAAPPAAYPWAPAHDDLVRSEEPAPDGADTVRVFLLGPDALARAGLRALLESQPGVVVAAEGEPGPRALADLRISCPDVMVLHGVPDPQLIGLPGSQDPGGTPLLAVGGPDPAEPGPHLNGCLPATVTPADLAAAVRMAAAGYHLSRRPSRRTADDGGFRRAEVSDVDPDELTARESEVLDLIARGLSNAEIAGALMLSEHTVKSHVQNLLGKLRLRSRVQAVVYAYEIGLRRTR
>emb|BAF50713.1 BGC0001116, virN, Favin-dependent oxidoreductase
MRPRPPARISFCSPGTFTDHPAPFTHCPRTEPSDGVVMEFGVNFFPVVDPERKTAAEYYAESLRLVELAESLGYEHAQIVEHYGSPYGGYSPDPVAFLAAAAARTSRIRLATGAVIAAFTHPVKLAANLAMLDNLSHGRLDVGFGRAFLPDEFEAFGVPIEESRSRFDDGIAACIALWTEENTVFEGAVHRFGPFTGFPRPYQQPHPPVFVASASSPDSCAAAGRAGHHLQVVPSVTTRQGLKEMIEGYRQARAEAGHPSGGRIQVKYTCYVSEDRDLALADAREQEQNYVSRMAEAVSSWAHTRSSQYPGYERFVEKARGYDFDRALTDGKVLAGTPQDVTEQVREIAAEYGSDLCLSLQFSPGHLPFERAARAMELFALQVAPSFTGRAGAAAGAEAVAVPAAG
>emb|BAF50714.1 BGC0001116, virM, Sarcosine oxidase
MRPPGRRPSRCRQRAEPDPGAPPAAARAGGAAHQGTSRHETDTRRRGEGDMARTATGLDAEAAVVGLGAWGACSLWQLARQGVDVIGIDRYGIGNVHGSSYGESRMFRTACLEHPGLVPLAQRSRELWAELEEQTGRVLMERTGAMLIGPPDGRIVGGALRAAREHRLDIELLDPASMRERVPAHAGLPDDHVGVLEPAGGLTYPEHTIAAAVDAARAAGARVVTDTRVTAVEPGNDGIVVRTALRTLRVARLVVAAGPWLSQLVPGLPLDVLRMPTTWFTPAEPDPRFTLERLPVFMRELADGNVIWGHGTLPGGTEVKLGLEDGGRHFRVVDPENMDRSVSPADWSVLSRILPAAVPGLGDTPSRATANLYARTPDGQFLLGPLRHDPRIIVAGGCNSHGFKHATGIGEAVADMVRGRTPAVPLGFADPNSLR
>emb|BAF50715.1 BGC0001116, vmsS, Pathway specific regulatory protein
MQFRILGPVEIHDERRGLRIVPTGSKQRVLLGALVVKAGHLVSYHRLIDELWGEHPPANPANALQAHVARLRKLLEDAGSTGQERIDTHALGYQLHTGPDATDAGRFHRLCAQGRAVIATDPERAVHLLRQALALWRGPALQGSLGGDICLAEAAQLEENRLVALETLYEAGLRAGLHHEITGELEELIGDNPVRERFYELLMVALHRCGRQAEALGTYERARTRLADELGVEPGAALHRRVRSILSPGREQPAPAAARSAAPMVRSLPPRPDTAGRRAASTAPRGGAVVLDLGDELARLRRRLENLTREQEDLARRMDQLTARTAAAR
>emb|BAF50716.2 BGC0001116, varL, ABC-transporter protein
MIATARAADATVHLAADSVTRIRGDRTVLNGISLTVSAGERLGLIGDNGVGKSTLLRVLAGLDAPDGGRVRVGLGGGTPGYLSQEPDLPADWDLARCLAEARREIDRIAARMHEVEQLMAAAEDTEPAALLDEYAVLQEDFEARDGWRFEARASEVFQALGLHRLPSERPAGQLSGGERARLGLALLVLQEPPALLLDEPTNHLDDEAVEWLARWLREFRGPCLIASHDRDLLDGAVTGLLDLDGPRGSVVRYGGTYRDYAAAQAAARRRWEADYENWTESLAAAQLRLNRSDRAAGHYRPPRDNAKMNYDLRGAGAQAAVARTARAAKEEIRRLELQAVPRPPAPLSFTAVGLGDRAGRGAAEPGQEAGPLIELRDVRTAQGIRLPELALTGTDRLVVAGPNGAGKSTLLRILAGELEPGSGTVATRPGVRVGHLSQESEYPAGRVPLLRTHAQVIAATEDEAAEQLLELGLFRPADLQVPVGALSAGQRRRLDLARLVAMRPHVLLLDEPTNHLSLPLIEDLQTALDEFPGPVVTVTHDRRMRRSAGRTLLLERD
>emb|BAF50717.1 BGC0001116, virK, 4-phosphopantetheinyl transferase
MSARAAAGARRPADGEVRLWVCANDDLGPGTATALAGHWLDEHEQATADRFIFERDRRQYLVAHVLVRRLLSLETGVPEALIELRRSERGRPSVRPPEGGWPAAQGPLDFNLSHARGYNAIAVGRGRRVGVDVERLDRVSSRALDGIAESFTPGERVQLARTPAEVYDRTVLRLWTLKEAYAKARGLGLGLPFDSFGFVLSDNGGVAAFEPPADDPSGTWWLLELEPEPGVLVSLAVEDGATPMTALRLHTGFPWRPSALRASIHPGNPVPLLAPGTLSAALPLAGAAPHRARPTELQRSVA
>emb|BAF50718.1 BGC0001116, virJ, Thioesterase
MTSNTLRFRPPAGAGHCPRPVPGAALRLFLFHHAGGSHLVYRDWITHFPADWEIHLLDAPGRGRLTDVPACADAERLVDFFHDEIVLAMDRPFAFFGHSMGGLAAYELTNRLAAEGLPLPAWLGLSARGAPRQPLPTDNRHRMPDAELRRHLARMGGTPPEVLEDPDIWQLFAPMIRNDLRLVETWSPRPHTPPLSVPLSVFGGADDVVVSPERLAAWEQYAQRFLGLHLFDGDHFYFRSRPAEMVRLITEQVRTATAGRPATGAAR
>emb|BAF50719.1 BGC0001116, virI, Malonyl CoA-acyl carrier protein transacylase, EC:2.3.1.39
MTRIFMFPGQGAQRVGMGRTLLDRFPDLEREASDTLGYSLRRLCLEDPEGRLGNTRYTQPAMFAVNALAHRAAVEDGARPDIAIGHSLGEYNALEAAGVFGFTDGLRLVAARAAAMAEVGGGGMSAVVGLTETKLRFLLLRAGFATLDLANLNTASQTVLAGPLEDLEEAGQVLEDAGARMVRRLDVSGPFHSRYMAPAAAALVPLVRSARLRPPAFPVIANRTAQPYRAELAADLLLQQIDHPVRWHETVRTLLDEPDAVFTEIGESTVLTSMVRQIKRDAEPARAARPRQAVA
>emb|BAF50720.1 BGC0001116, virH, Hybrid non ribosomal peptide synthetase-polyketide synthase
MTIQNNAADRYQPFSLTEVQESFYVGRTAGGHAGGTQIHLEFEADHLDPARLRESWNRCVADTDMLRAHLLPDARQAVLEQAPEYRFEVRDLTAVGRDELRASLERMRRESAAAIDPHRWPLFALAAAELPGGRTRVMLTVEELIADGPSVSLLVQDWYARYAFGEEPGVPEISFRDYALATGGRRPSEESLAYWRDKLGAVDFGRPLPLARPDADPAAAADGEHRRMTLHLDREQWDRAKEAAREARATPSAMLLALNAAAVGTAGSGPLPLVLTTYNRLPLHADVARLVGPFLSTSVFVAPEAAGTLGELLGEVSGQLWRDLEHGDVSGVRALRERARTEPGRRAVPVPVVFTSLLGSVTDRRAADPGNWAALVDVDASATRTSGVQLEMCVQERAGQLHVSWDYLPGALDGAEVRAAFERLGALLRRVAALGPAVWNTGLPATAAPDAGTETAGRASFGTAGRLPLTEVQSAYLVGRLGTLGGATETRVYQEFLLENHDVDTLEAAWNRLVAHHPMLRAAVHQDGTLEVAPAVPHYRITRHDLTGLRPAEGPAADGGSPVERALADTAARLRGGTFPLGSRPMYALEASILPDGTTVLHVVLDALLADARSFALLFGQLFALHDGDSSVLDEPADPGPYLLGLPAHGQDGSAEAARLAWREKFAALPAGPPLPDPAPQAARLHRRTDLGSWRRLTERAAAIGVPADMVLLTAYTDELRRTFGPEPFTVTVVSWDRPAGLAHADRMVADFTQLAWVVVDDTLPADFAQRARELWGRVRADLERGEFRPGLAELRGRVFRSGGRLRLPVVFTRVPEIDPALHPRGVRLRESQSQTAQVALDHVPLLVGDDLVGQWDAAEGCLSADRMDTMFEGYARRIRSFVESAGSAGSAGSVESAGSAGSADELSATMTGLLAETLSRHPDRPAVHWDGRVVDYRELDHRTARLAHQLIASGIRPGDHVAVHMNRSDDLVVALVGIVRAGAVYVPVDPANPPERVRYLLEDSGARVVVADAALAAVPAAAGAVVLCQDRDEDRALLASRPVTPPQVEVGPDDPVYTIYTSGTTGKPKGCRNTHRGFVNRVRWMQDRFPLGADDRVAQKTPYGFDVSAWEFFWPLLAGASIVVARPGGHVDPGYLARLLREERVTVAHFVPSVLGLFLRDRAASDCASLRYVFASGEALPVATMKRFFQVLPDGAELHNLYGPTEAAIDVTHWACRPDWDEPTVPIGRPIARTRIHVVDERMARVPDGTPGEIVIGGAGVALGYHGRPELTAERFVASPFADDPSPRLYRTGDLGQLGPDGEIRYLGRIDGQFKLRGLRIEPEEVEAALTELPGVSEARVLPVTDPATGEQILAAVCVEADGTLAPSVGQMRRDLARSLPSYLVPSSFRFVDRLPLTANGKLDRRAATALFGTTPPAAPAAPAPVAPAPVVVPDPAAAAAPRPPALTGHPAPAIEEDPVYDPRNGRPDEGTAALVGAAVADCLRLEVVDPDADLFDLGATSFTMIRLAQEIERLTGVALSVDALISGPTVTALLAAVRAGRAAADRTEPETTGAAVPPGPQADVAAVADLAAGLLGLAEADPDTDLFDLGATSFTMIRLAQELAERFGADVPVDALIQTPTARGIAASLAPASAPQAAAAPRAAASAARTDIRIALDPQAKAAFKEARVAERRLPGSLARLPFPDPTPQDRRAFYDASSFREFADGPLPGDRLTELLGTLARGELDGRAKHRYPSAGGFYPVQVYLYVRPGAVEGVDGGLYYLHPGERALVAIDPQARFGTDVHVFHNRALVDASAFGVFLVSTPAAIAPAYGERNAGRFSMIEAGHVAQLLLTAGPERGLGMCAVGEMDFGAVRGHFGLQDDQELLVSLWGGALSGPAVLRRAELVAAERPQESAPVPSGPRPVAVVGFAARLPGADDLRGLDAMLAAGDCALGPAPQERWAPLRSNARRAGARVGGYLPDVTAVEVEEFGLADAEVAAVDPQERLLLTVTRHCLEDAAITPERLSQTGQVGVFVGSMWQDHALHGVAARAEGRTGTHATRGGLAHRMSHAFGLTGPSLVIDTGCVSGLAAVEAAFRAVADGRCEAAVAAGSNLVLHPDHLDVLSELGLVAEQEDSCAFTDRASGWLVGEGVGAVLLKPLDRALEDGDPVHAVLRGGALLHSGTTRQFGIPDPRRQEQVMRAALADARLTAGDIGYVEAAAAGAALADALEFTALGRLFGAAGVDGGADVEGASGAGNGARAGLGPVPVGSVKPNTGHLEAASVFAQLGKLIAQFRRDRLYPTRLTSAANPALAPYRGSVALAGPSADQWRTAPGGTRRALVNGFAGGGSYGSLVVEEPPAAATAAPADADTAVSEGTEVLVLSADNPENLARWARSLAEELDADPGLDLAAVARTLREGRRARAVRGAVAADRGRAAGALRTLAERVLRDGTGATVEAARTTADQQALTALWSAGGELPVPATSAVPRRRPLPPVPLSVRRVPLPVPAAASARPEKEQQPDGPTGTGPTPFERMAGIVAQEPGADPDRLAPADDLFAMGVTSRQLLRIAARVADDGGSELPLESLFTAPDLAALAELAFPIAVPA
>emb|BAF50721.1 BGC0001116, virG, Hybrid non ribosomal peptide synthetase-polyketide synthase
MLTADGTPDARRLLAEIAAPAAEHGHLADLRSARRLRRVLVPVPLPGTRPFVRQDGVYLVSGGAGGIGLALARHLTDRPGTRVVLCGRTAWDDLAEATRSAVSGSDRLRYARADVTDPEAAAALVAEVVRTEGALHGVFHAAGVVRDGYLVRKDPRDVADVLAPKILGARALDEATAALPLDAFVLFSSVAAVTGNLGQSDYAFANGFLDGFATRRAGQVARGERHGRTLSVQWPLWDVPGMSIPEPVLEVVAQHTGMAPLPAAVGLAALERLLAADGPEVVSLFHGDAATWRAHLAALHLERPAAAGQVTAAAPAAPAPSDTPVVASADPAAADDGRRAELADRVSRTVADTIGRPAGSIGGHTSLESMGLDSVMIRALASRLSAEVAPVGPEMLFGLRDLDELVDHLVAARPVPVAEPATPAVPPAPAATAATVFAPVAPADPAVVPAAPAALPVPAAAPASASRTLPAPSADDRFAIIGISGRYPQAPDLDAFWQNLLNGKDTASDLPTDRWPDAAGVNARGHFLEGVDAFDPTFFGLSAHDGTLLDPQERLFLEVAWEALEDAGYTGSRLHDLVAPDGERRSVGVFAGITSSDYKLLGAERWAAGHREMPSGHYWSLPNRLSYLLDLRGPSQPVDTACSSSLVALHLALDALRRGECAAALVGGVNLYVHPSRFRMLRRSGFLAEDGLCRSFGAGGAGFGPGEGGGAVVVKPLAVALADGDTVHAVVRGSAVAHGGRTNGFTAPSPWAQARVLRAALRNSGTDPETVNVIEAHGTGTELGDPVELAGLQDAYGSGRVPCSLGSVKSAVGHGESAAGIAALTKVVLQLRHGELVPTLHADPVNPGLRLEDTRFVLQHTPGRWERLTGADGSPLPRRAGISSFGAGGVNAHVIVEEYLPEPHGRAAAAEPGRPELVLLSAPTREHLAATADRLARRLEGPEAPADLRAVAYSLRTGRSAMDCRLAVVATDTAGLAAALGAFARSADAGEGESAVRYADLRDGRRAHRDLDTVPETTAFLADLWRNRRLHQLGELWLSGLDIERAAPREPGTRLVPLPTSAFLRRRLWITDPVTADTTPTPDPLPTPDPLPVPLSAPAPAPAPAPQPAPTTTPAPAAAPAAAPARSGEAVTEQLSRLVAGFVPDAAGSVDPDRTLLEHGIDSINLMNLRFEITERFGRTLPLQLLSESTVPVLAAHLSADRAHDRA
>emb|BAF50722.1 BGC0001116, virF, Polyketide synthase
MPPERWRTEEFYDPDPAAEGRSVSRWGAYVADADRFDADFFRMTPREAELTDPQARLFLQEAWRALEHAGRDARSLAGTRCGVYAGVMLNDYQDLVERESPYKRLPQVMQGNSNSILAARIAYHLDLKGPAVTVDTACSSSLTALHLACQSLWLGETDLTVVGGVTLYLTELPHVFMSAAGMLSPNGRCRPFDAAADGIVPGEGCAVVVLKPLSKALADGDPVHAVIRASGLNQDGRTNGITAPSARSQTALVRDTLQRFAVDPAGIDYVECHGTGTPLGDPIEVTALNEAFAGAGLAPASVPIGSVKGNIGHTSAAAGLAGLLKAAGVVRTGLVPPSLHYARANPQIPFDQGPFTVAGERRELGRPDGGRPRRATVSSFGFSGTNAYVVVEQAPEQAARPAGDDGAPPVLVPLSGRRADAPAAHAADLARWLRGPGSDASPADVAHTLAVARTHHTYRFALLVSGRDELLESLDLLAAGSADPRRTDTAPDAAAPDAAVRRAQAALLARLVERAGENPGPVELAALAKLYTQGHTVDWAAVSPPARHRRLSLPAYPFAPHRHYVERPAPVTPPTPAATSALAEASHGTPAEPAGARTPQEALADVPLTEPVLHRQEWIPAPLPAAAPAPTAPVLVHDPAGDLAAALAATGLDVHRLGGDRTAAEALRATGAQVVTVVLRLTPPADGAPATAVDLAAFEAARAALAVLRTQQLTLLAVTADPPEPTRPERSSRPSVRRTPGSPAARC
>emb|BAF50723.1 BGC0001116, virE, Enoyl-CoA hydratase
MVHLSWQGPVAVIRMADHEGRNTFGPALSRGLVDAVDRAVAEERTRVLVVEGMPELFCAGGSQRELVHFARGDGSFDTDDFFRVLARCPLPVVAAVQGHAIGGGLVLALYADLAVFSERSVYAANFMRYGFTPGMGATHLLPARFGHQLGTEMLYTARNHRGAELRERGAPVRVVAHDDVASTAHALAAGVANAPRASLELLKQDLAAPLLAATDAAIEREAAMHRTTFRLPEVMDRIVDGYGAAGLRHP
>emb|BAF50724.1 BGC0001116, virD, Enoyl-CoA hydratase
MRVVRGRGLLRAVLDRPERRNPIDAGLLTSLARALDQAESDQDCRVFVLSSTGEDFCAGTDLSGGDPAPEPLPDGAELPYWTLLERLTRSPLATVAVVDGRATAGGVGLAAACDLVLAGERARFRLTEVLAGLVPAMALPFVARRTGEQRAFAATLRAEEFDAGAAHRVGLADLAGPRAEDLLPPVLAGLGRTDRSTTAALKEYRARLFPRDARLGHDASRLLIERFAAPGTGQLLARLREAGAAA
>emb|BAF50725.1 BGC0001116, virC, HMG-CoA synthase-like protein
MKPVGIEAINVYCGETYVDVPTLFAARQLDDSRIDNLMMARKSVALHCEDAVSFAVNAAKPIVDALSEEERGRIELLIVGTESGVDFGKSLATYVHDHLGLPRSCRLFETKQACYSGTAATQMAAAVVAASPFDGAKALVISSDVARPVPHTYVEPSQGAGAVAMLISDQPVVASFDRGANGFHSYEVMDTCRPDPEAEAGDVDLSLLTYIDCLKSSFTDYARKVEGADLVDSFDLLAMHTPFPGMVKGAHRAVLRKLKRMSPQAVEDDFAARLSAAVEYPRQVGNIYAGTVFLALASTIDNAVIDRERRVGIFSYGSGCSSEFYSAVVTPESQRAVRAMGIRQALDDRYELSVPEYDELLTATAELKFGARDFTFDLDRFPQITKARFGGGTSRPRLVLEAVRNYHREYVWLGDGR
>emb|BAF50726.1 BGC0001116, virB, Alpha-ketoacyl-acyl carrier protein
MSDDAPEAPAQPVAVTAAAVLSPLGDRLDGFTANLLAGHSAVRMPSGDGTADGGPLPVAALDDFVLAAWAERHLAGNGETAALLRRVAGRAAMPARTAACVALRAVLDAGLEPGGAWGEETALLVAGSNLALAHQAATVLGHHSSPGRLRASYALTHLDVDVVGTVSEVTGVRGEGWTVGGASASGTIALIQGARMVASGWARRVLVVAPAAELSPVEAEAFRRTGAMAHEALRGTPERMCRPFDRARQGFVRGEAAAAVVLESAAAARSRGTEVLAEIAGHGQRLDARRGTEPDARGQAAAMRAALRSAGLTAQDVDYVNAHGTGSVLGDEVEAASLREVFGERPSLRINSTKPLTGHCLSAAGLVEAVAVIGQLRAGSVHPNPNLEHPVDPGLPLAGTRAERHPMRTALSNSFAFGGVNASVVLRLPGTARAAAAPIHPNPDHT
>emb|BAF50727.1 BGC0001116, virA, Hybrid polyketide synthase-non ribosomal peptide synthetase
MAVPDARGPAEEDVRGAVAVIGMACRVPGADDVDAFWSLLAEGHCRIEPVPAGRFAGSPAGDPAAAAPRAGLLDRIDLFDARFFSVTPRQAASMDPQQRALLELSWHALEHAALDPDDLAGTPVGVFAAACSYDYREQLVERDAADGYATVGTFPAFLANRISHTYDFTGPSITVDTACSGALTALSLAERAIRSGDCEIALAGAANLLSNGFNNEAYRRAGMLSPQGTSLVFDRGADGFVRGEGAGWVVLKRLDRAIEDGDPVLAVLRATAVNHGGRAAALTAPNPRAQAALVRTALDRAGLHAADLGFLEAHGTATPLGDPIEIDAVREVLEGGAGGPVTRAAGPLDRLWVGSAKANIGHLEGASGLAGLIKAVQVLRNELIPGTPNFTELNPHIDLDGTPLTVADHPVRWPRVDGSPRRAAVSAFGFGGSNAHAVLEEAPALDGPGAANGNGVLLAVPLSAATARSLVRLAGRLADRIGKEPSGLDLQQIAWSLQSGRRALAERMLVVARDTGELADAVRAFAAGETHPATATLERPDALATLTDERARTALLQWLSGGTADWAALWTVGQPPRRVPLVPYPFEREPYWLPGEPAARPASAVAAPSGPAPTAVVATAAAVTGGRTNALVLPAGHPLAEHRVAGRAVAPGALLIDALAGGGPVALSGVRFLRPVPFDDGLRLERGTDDGHGRTALTVHHDGHVHARAVADPGTPEPLAAGDRTLADGTPVDLADMLHRAGIDVGTAYHAVTALVRSGNRAAGRLTPPAGDPLTRRVGWLDAALQAACALAAPGSTLMAAALGRVFWSGELPDRADLLLHLVEDSPEHVLVDLDAVTEDGRAVLRVRGLRLVQAPSAPASTAPAQAAQDSAPIRVLSPVWAEESTPRPAPAGTATHTVTLYDRHTERAAEGLRGDVATLLPVGPDGVDRDRLGTAVRAAAGSPLAVTLLVGGCRWTEDTAGVTALRHWLTALLTTAQVLAESGTPAEVRLLTTGLGAPDGESPAPGASLQGALLGALRTLPLEVPTVTAAAVDLPADALHSAAFEPIAAAVAEPCGRAVPLVALRGVRRLRQVLAERPLPDARGFRPGGVYVVFGGAGGIGGEVARHLAARYRASLLLVGRSAEGEDVRNLLEDLRAAGGQAHYHRGDVTDAGDVAAALARCRTDFGEPDGLLHSVGSVSDGLLTGLTAADIDHVLETKVTAVLTLRRALAGRPGTALVLFSSVAGLFGSVGGLNYAAANAFLDHYAAAVDGDGGLVVRTFDWGLWRGTGLARQYTAHVRRQYPGLTDFEPERGVAALEAGMSGTDPQTVAISGDPEPLRALTRPAAADPAHLLERYARGALARTMADLGLDHGTARAGCTAAADLLGVVPEHHRLLAAVLDLLEGEGPDARSAVHLATDRAALLAGHPDLLGHVELLDRALASYGPVLRGEQPATAVLFPRGDLGAVSAIYSNNQLFDPVNAAVARELAADAARIAREGRRPRILEIGAGVGGTTASALAAMDALGVTDAEYAYTDVSRAFLQHARRRFGERVGPQLLDIEKSPAGQGFATGHYDLVVASNVLHATRDLTLVLRHVSELLAPGGRLLLVEITVPAAVYTLTFGLTDGWWRYVDTQYRLPHGPLLDGARWQALLEAGGWTLAGVGHQRDVPGCVALLDCRAPSAPAADVPAAAAATRTPAADGTDGTGGTHDRLREIVRELLGDPRADVPGDRPWQELGIDSLLNLELVTAVSKAFGEISSTALFEHRTLDELARALGGRARPAGATAAATAFAAAEAPDEAPAAGDGDATGDGAGAADLLAELTGLAADLTGQDHALIDQDCDFPGIGVDSLLNGEFTAALRQRFPARAIPSTVLFEHTSLRSLAAWLAAPTRRARPHAVTVAAATPPAPLTVPATLPVSPDAAARSAAGPRPARPAVPAEPSGHRAPVAIVGLAGRYPGAEDIDAFWRLLSEGRNPVTEVPAERWDWRTARTLGGGYARWGCFVDGWDRFDPELFRITPRDAAVMDPQERLFLEVSWEAFETAGYSRRTLSGSAGGPKVGVFAGVTSNSHLIAQHQARLAGADNPEYAVTAAASVANRVSHAFDLSGPSLTVDTMCSSSLTALHLACRAVQDGEADLALAGGVNLYLHPDRFAGLCALGMQAWRTSRGDRTRAFGAGGDGFVPGEGVGAVVLKRLDRAEADGDTVYAVIRGTGLNHGGGTGGYTVPNPLAQAAVIGTTLDAAGIDPAAVGYLEAHGTGTELGDPIELRALALAFDGDRPATAGLRIGSVKSNIGHGEAAAGIAGLTKAVLQLRHGQLVPTLHAEQLNPKLDLDGTSLHIQRRAEAWPQSVDAEGRTLPRLAAVSSFGAGGSNAHVLLEEYPQTAQPAPARPGADRTPVLLPLSAPDPQRLRTLAARLAGLIAHVPGSETLLAATATPTDIAHTLRVGRETWPHRAAVTASDPRRLREALTALAEGRPHPDVATADTADHAEAVARAWVVDGRPPAQDLPGRRVALPTTPFARRRCTLTAPEGHDPLLGAPIDLPLADSVRIPATRTVTARLGGASRWVADHVVDGTALLPGAFHPELVHEALLTAGESPYRQVIRDLMWPAPAAGLPMTVRAELAEPGADGTRSFTVEAVTAADGERTAARGWTEAAVADRVQPSLRYRPEDLARHLAEGVDAEDFYRVFAGHGFAYGPLYRTVRRALRDGEETTARLRLPDGEDRDGRQVLHPALFDGACQTAAFLLLCEDPAARRRYRPLSVNRLAVHAPVTGEAYVHARRVRAEEASGTHVFDVRLVDAGSGEVLAEAEGFRIRVEDRDAPAAPARTADTATTAAAFAPADGDRAPAVATYRLGWPDAPRPAAGRPIGTLWTVGDGALADGLAPQAAARLSFDRACDVDALAETAGRTGAPATVLVDLTGGPRGLGFGAEPLPAGQIAADWTDFRTGPIAQVFGLLQALVRSRALDGVLVLFATDDSATGPSPFQRALHSLVRTVAGETGRLRLRMASVGSGTAGTVLPDADADADAVAAVRAELSAEPADGEDWVRIGPGDRRRRAALAPVRDTGTADPAGLLRADGTYLVIGGQGGLGSEIAAAVRAARPTARLVLVGRSAPDEAALAQLRGPAGTGPVDYRRCDVTDLAQLAELAAELQRSGTELHGIVHTAGVLRDGFLRGKTPEMIEEVCRAKVLAAVAVDAAFHDHPLDFFVVASSLAALVGNQGQSDYAFANGFLDGFAAARTRWTELGLRSGRSLSVGWPVLEGAGMAPEPAALGYLSDTFGLRPLPVREAVRRMWPLLDLATGPWQAHAALVAGDQDLWSRALGVAADAAADTPEPREAPAAPTPAVADAAAAADPAPAADGRTAALRWLAERVGRAIGVPAAMIAADRPLLDYGVDSIAVMRLSRLLEDDLGRLPVALLLDSSTLGELTDRLLRDHGAQLTAAVSAETGPAPAEAPAAPAAPAVIGAAPAPVDAAGTEAVPLPDRLIGMWTSDQAAAPLAPYNISLSWRLADADRAALAGAVDDLVRRHPVLGCCVRPHRGEPSFVPARTAPALVDRSPEVGMDLATAVRQEADRRFAPATEPLLRPVLWRDGTDTVVQLTTHHLAADGRSAELIGQDLAALYAARTGGGTALAPAPSFADVLRREREDAARTRAADESFWAARLARLTAGPLFPDADTGTDAASAQREYGLGADLSALLSATARTAGVTPFTVLLAAFAASLGRLTGRRSFLLAVPAYGRASASEDDAVGCFVNSVPLRIDLDPARPVADWLTSLHDEVRGAVGHAGLPYPRLTELCRAAGEHTVPTVTFAYQNWRRDTAGAAPGGRTDIGLPVHRRGQRGHFDLGLEVTDGPDGMDVLANHRTGALDGPAVDGLVEDLRRMVVELSRDLDGGRTGRLLDPAGSTLVSRFADSVRRTPDRTAVEDRDDTFSYAALDELSDAVARQVSRATGPGEPVAVLMHRSARLAAVLLGILKSGRPYVPLDDSYPADRLRMVVEGAECRLAVADPDLAALLPATLRVLPAAQALDPAAAPEPDSGRGTAPLPGDLAYLMFTSGSTGRPKGVGVTHGNVVHTLEAIAATTGTGPQDRLLAVTTVCFDISVLELFMPLLTGGTVVVARRTDVVDARRLADLIESRNVTVLQATPAGWQLLLDGGWRGRAGLTALCGGEALPPNLAAGLVSRTGSLWNVYGPTEATIWSTIGRVDGAAVHLGGPIGATDLVVTEVDGTAAPAAGEPGELWIGGPGVAQGYWRRPDLTAERFTAHPARPEGGGRWFRTGDLVRRDEQGRLVFLGRADSQVKIRGHRVELGEIEAVLGTHPGLARVVVVLRGEGALVRLVAVAVPARGAAAPGLDELRAFAAASLPAWMLPDRLVTTPELALTPNGKVDRKAAALLARPAAEREAATDPVRSADPAPAPVPMPPAVHAPAQADPARIRQSVTSFWAELLELDHVPGDRRFFDLGGNSLLLGRLFARLEDRFPGTGLEVADLFARPPSTTRWPCSPSGSPRPHPPPRPPRPPRRPDRAAPFRSRCPPVPPRGTARPSTRRRPPMNHDHHPYDAVDDPNAVAVVGMSCRFGPATSADRLWELLEQGRSGIHRYSPEELVRLGHRPELVRRPGFVPAGVVMEDADAFNNEFFGYSPVHAEWLDPQQRVLLETAWHALEDAGFAPDRTGLRTAAYVSVGQSTMPQVGITDLDAAGMIRFSSSDKDFAASRISYKLGLTGPSLTVQSACSSGLVAVHLAVESLLGEESDLAVVGAASLHFPQAGYLAAPDMILSPSGECRPFDDGADGTVFGNGAGALVLRRLADAVRDGDPIRAVIRGSAVNNDGARKMDYHAPSPEGQEAVLREALAVAGIDAHTVGYLETHGTGTHLGDPIEYAALDRVYGGERPHPPPSAPSRASSATSTPRPDSPAWPRLILALEHAAVPPQAPFEKPNRRLAGTGGLRIAAGGDGWPVPDGPRRAAVSSFGIGGTNAHVVLEQAPDLPAPPAGNGHDEHRVPVSARTEEALRQLAASLADSLGRPGAPEPADVAHTLSTGRSHRAVRAVLTARTTAELAEQLRTLAREGTAAAATSAAPYRAWIEGTGELPEPEPAAGRTGRRVRLPGYPFARRRWPRPDAPDLAPDNRSPEAATDALPVRTVRPGDPLAADHLVGGLPVFPAAAQIDLALTAAGRLAGGPAAGLADLAFRRTVEVVDPVELRVEIEDGQVRVASTDVHSQARLLPAGAPERPAPLDLAALRRSYPESAEPEALYRYFADNGVGYGPAFRVLRELHHGPAGVLARVTAAPESVPGETVSPCVLDGALQSVIGCVLREDLAGETFIPFAIDELTVHAPLPGEVWVTVSPQRLAGGGRRVRRYDVAVAAEDGAVLLTLRGLALRPVTAPAAAGAPAVPQGVHLFASTAEEFAPTGRDAATAGPLVLIGDTALDGADLVLPAPADPDAAAAAGAELAARLPAGGGRPTIVWPAAADDPHTDPAATATDGALRVLALLRALLRPLGRRGAHLVVPYPAGSPAGAVAGAGLAALGRSLTGENPRFDLTALAVEDGAGPAGLRRALDALTVRVPLSRALTVAADGGLRTTVLAPLTPAPRRALLDPRDGRPSTLQACKLGIGIHGMGRLAALLAEHLLDRHAARIVLTGRSAADGARGEELRRLADRAARTGGSVEYRQLDPSDPAAVGDTARRIAADGPAVNGVFHCAGVLRDGYVLRKTVADARDVIVPKLVGAAELDSATADWDLDCFVVLSSVSGALGSAGQADYAFANAAADELVRRRADRAGRGRSVSIAWPFWADGGMRPDGPAQEELATLGMRALPTEAGLAVLESLLAGPATAPVVLYGDREALLASFPLLTSEAPAAVPEPAPAQAPAPAAEQAAPAAAPAGEVTAVLHRRLAAVVAEATRTPVDDVTADRLFDDLGIDSLLAIRVVELLEKDFGRLSKTLLFECRSVEELAEYLREEHPERCAALAGGPKETTAPAAPAAQAPAPAAPAQAPAPAVSAMPSGPSDDDLADPRAIAVIGVAGRFPEADGLDRLWRNLTEGRDSITEVPADRWDAEALYDADKTRVDRTHTKWGGFVDGVENFDAALFNISPREAGIVDPQARLFLESCWAALDDAGYTPDRLVSAAEDPVHRRDVGVFVGAMYGEYQLHEAEERLRGNPVLANSAYWSIANRVSYFFDFQGPSVAVDTACSSALTAVHLAVESLRAGTSRVAIAGGVNVLIHPNKYFMLGQGRFASSDGRCRSFGAGGDGYVPGEGVGAVLLKPLRDALRDGDHIHAVIRGTAANHGGRTNGYTVPNPRAQADLVTKALRDAGLTARDLDYIEAHGTGTALGDPIEIRGLASAFARDGIKGPGSLPIGSVKSNVGHLESAAGSVALAKVLLQLRHRTLVPSLHATPPNPEIDFDGVPFSVQQQLAPWRTHDGAARPLRAGISSFGAGGGNAHLIVEEAPAPAPRPATGRREPQVLFLSARTDTALAAYARDLRDHLLRARSAGEEPSAADVAFTFAVGRVDLARRAVLPADSLDLLLAGLEALAEGRPRPVPPAGEEIAAWLSGRRIDREAACGAASVGRRIPLPHYPFERVRCWYDLQIAHLHRQGLGSAGQEPAFARDHLRDFGRAPSDRPQAMPGTAPAPAAVPVSAAEGAQVSAPTGVPARAAVRPAVPAPTAVPTLTLRGAAEPARRPATDPMEKPQMTSDRKISLRPLAPATAATRPAAPATPATPAAPAAVPAPPAAPAPAAVPAGRQEEIAEEVARLLAGVLYLEPDRLDPEETFLTLGVDSILGVEFVAAVNAAYPVGVKATALYDHPTPAAFARHIAESLGAPAPAPTFAPAVPASPAVPAVAVDPAPVARALREELARTLYCEPGDIDDEASFNTLGLDSILGVEFVAFVNQTYGLDEKAGILYDHPSLAALSRHVAGRAAPVPAAAAEPAALPLPVTGAGEPSQADLDALLSAVRDNRLSIEQAVTLLTPRR
