# Supplementary material for: Assessing in silico the recruitment and functional spectrum of bacterial enzymes from secondary metabolism
Source: BMC Evol Biol. 2017 Jan 26;17:36. doi: 10.1186/s12862-017-0886-2 (PMC5270213; doi:10.1186/s12862-017-0886-2)
Supplement: Additional file 5: — 1005 multiple Fasta files (one per BGC that comprises enzymes) containing the sequences of the data set enzymes SM*. The BGC are named according to MIBiG nomenclature. (ZIP 6333 kb) [file 12862_2017_886_MOESM5_ESM.zip › BGC1117.fa]

>emb|CBZ42132.1 BGC0001117, ---, Putative uncharacterized protein
MSERGLDHDGTIAREGALDRVPTAFVPVVDAARAHITGTFGGTRLHSAYLYGSIPRGTATPGVSDLDLQLALHDEPTEADRADVTAIETALDRAFPQINGAGILVSSARFLLSGIERHDAGFFIACLCTPLLGPDLAEQLPRYRPTSLLARETNGDFARLLPHWRAKAAEAATDAERRSFGRRVGRRTVRTGFTLVMPRWGGWTSDLDQSAELFGRYYPERAEQMRAAASMGRTPSPDPAVLGMLIDDLGPWLAAEYTAVHGERAPRP
>emb|CBZ42133.1 BGC0001117, SSOG_07616, ORF(-2)
MPTGVAIRDVRDQLFDAAERILLRDGPSALTSRAVTTEAGCAKGVLHRHFADFDAFLAELVLDRIARIDDLAAALRASAGTGTVADNLTQALMDVFGAVAVAIVSLVTSRDDLRSRLREVRPTGVPILTEAAIAIASYLTAERERGRITADADVDTLAPTLIGAAHMLFADRHGTPPEPGAVRKVVTAVMAGVEHEAP
>emb|CBZ42134.1 BGC0001117, ---, ORF(-1)
MPTLPPGRAPRPAHTTHRHRQVAESFGSDAERYDRARPRYPQALVDRIVAAGPGPDVLDVGCGTGIVARQFAEAGSRVLGVEVDARMADLARRRGIDVEVASFEDWDPADRRFDAVVSGQTWHWVDPLAGPAKAAQALRPRGLLALFWNAAQPSPELTEAFTDVYRRVIPDSIAVRQWAVPAAEGYTALCAQTADRMREVGAFTDPEQWRFDWEQPYTRDEWLDQLPTQGAFTRLPQAELDEVLAGVGTAIDAAGGSFTMHYATVAVAATRTDSA
>emb|CBZ42135.1 BGC0001117, hmtA, Putative MerR family transcriptional regulator
MATYDTLGATYARTRRPDPRIAAQIHAALGDVTDVINVGAGTGSYEPPRTVLAVEPSRVMLAQRPSGSAPAVRAVAERLPLGDDAADAVLAVLTVHHWTDLTAGIRELRRVARRRIVVLTWDQRIFRERFWLVRDYLPEAAAFDDTRAVPTEQLAALLGGARREPVLVPHDCSDGFAAAYWRRPHAYLDPQVRAGISLLAQTGETVTAPGLARLADDVATGRWHLRHAELLGLEAIDVGYRLLVTDL
>emb|CBZ42136.1 BGC0001117, hmtB, Acetylglutamate kinase, EC:2.7.2.8
MEEPHVTASAAQALPARHSAASGRKDRLTVIKLGGNAMVDGELEASFADDVVRMHRAGLQPVVVHGGGPQISAELERHGLTATFRGGLRVTTPRAMGVVRMVLAGRVQRELVGLINRHGPLAVGMTGEDADTVTAVRHLPVIEGRPVDIGRVGEISAVDTTLLRTLLADGRIPVVSPIARSADDDGIYNVNADTAAAALASALGAGELLLLTDVQGLYADWPDSHEVIERLTATELEALLPELSHGMTPKMAACLHAVRHGVDRARVLDGRVRHAALAGLRPDERSGTTVVPDAKPSPIDRMAPHMASRNSTCAYGPQGSSDERTDP
>emb|CBZ42137.1 BGC0001117, hmtC, Putative negative regulator
MFVPSHYREPDSSWMVDIIRGNPLALMMSNGAAGEPPFATHLPVIPDPAMTGDWSERLSEATLLGHMNRDNPQWQALEDGAVVRIAFSGPHAYVSPTLYGVTPAAPTWNFTSVHVRGVVERIPSTEETLEVVKSTVRAFEADFGEGWDMAASIDYFRKIVPGVGAFRIMVRNVDGMFKLSQEQQPEVRDRVRKSFAGRECGRHQETAAYMSRLP
>emb|CBZ42138.1 BGC0001117, hmtD, Regulator
MMNQSSDLDRPKVVLFGKRPDAERQRRTGPADTRGQVLTTNVGLRIPVGLTFDDWERAGRQLSSIVNSSSWWLGDWLVYGKHHYTDRYQRGIRTAGLQYQTLRNYAWVSRRFELHRRRPALTFQHHAELASLSIEEQDQWLDRAEQMGWTTKQLRHALRLAREDDINHGRATEPTRQLAVPGNRLQWWHKAAELSGTDLEQWVLATLDRAAERALEEVVEEPQEISG
>emb|CBZ42139.1 BGC0001117, hmtE, Putative uncharacterized protein hmtE
MELMRYVDDLRQELITAAEAGDARTREVAERLVAPLSASVRLVLLDALSAAADEITRELAPGAVEVRLRGLDPGFVVTLPPSEEPSDESARPFAQPFNGTPPLAPPDAPAAPGAPGAKDGATARVNFRPPEQLKARIEEAASREGLSVNAWLVRAASAMLHHEDPGRRSERRAPQVSQNYTGWVK
>emb|CBZ42140.1 BGC0001117, hmtF, Non-ribosomal peptide synthetase
MATHTGTPPHPNHRTRPDAAPVPDAAPPPGAGHPVLPSRRHLSGQGRFCHALIADLPGPVDAGTLRRRLADAARRWGLTTEPRLHETAVPAPGDAPAARERLHREALRPVRAELSPLRAVLLSYGDGSAHLVLVGVRGRVTRTALERLADVMVTGAAAGPEAPYSGAGSALPPAARWTPVDWGLGDPAARGIVSARPLTLPRAALSGHQLLGAAALATARYQGEPTAEIGHLDTRPGAPEGARVRTVAVDEDLTPAGFLARLGGAPEQAAPEPPAVGLVVSDPAADGRTRLPALAPVFPLSLHCAERPDGTVEAAAWYDEGVIAPGVAEWFCRSVEHAAAQLAAGGDSAPLAALPVLPAEAAREVLRLGGAERDGEPEGGERIDRRFEAVASRRPDAVALVDEHEELTYRQLNERADAMASGLHGLGIAPGTMVGVCLDRTASLVVALLAVLKAGCAYVPMDYRHPEDRLRYTAENAGLPLVIGEPGRFPATPGVRVVGVDELGRTPAAAAARRTSPDEAAYVIYTSGSTGRPKGVVVPHRNVTALLAATSADFGLGPDDVWTLFHSSAFDFSVWEIWGCLLTGGRLVVVPYWTARDTDEFHRLLAERRVTVLNQTPSAFAQLVRADRTTPRELSVRLLVFGGEPLDVRVLAPWFARHSPTWCRAVNMFGITETTVHVTAQTVTPAELVAGSRSVGRPLPGWFLSVRDAKGRVLPPGAAGEIYVGGAGVADRYLGQPELTAQRFVVDEATGERLYRSGDKGRLHPDGSLDHLGRLDNQVKIRGYRIELDEIRSVLAGDPAVSAAVVVAGQATPGDSASSRIDAYVVLDERHGPAADTGRLLANARRILPDYMVPSTLTVIPAVPLTPNGKPDVAQLPPPAVHDRAAGRASADGGRTDEAAGTAGTAPADGVAREILEIWGQALRTPVTHEDNFFELGGNSLLVVHVLTTLRERGLPGVPLRDFYAHSTAGEFIRLVEGLHTDAVADGDAVPVPRG
>emb|CBZ42141.1 BGC0001117, hmtG, Acyl-Co Adehydrogenase
MGTSLQGKTVVITGAARGIGRECAVRFADEGADLALLDIAGDLDAVGYPLGSRSQLGHTAELCERRGSAVVAAAVDVRDTAQVDAAVKEALGRFHTVDVLVNNAGIAAPSGLVLHEISESDWSLMLDVDLTGAWRMMRAVAPVMVAQRSGSIINVSSTAGLVGYRNFSGYVTAKHGLIGLTKAAALDYAPHRVRVNALCPGSVRDNPLVEGRMLAEIAHSLDVPAGEYEELFLRDQPMNTLIETSDIAGAATWLAGDDSRQVTGAVITVDGGFTSR
>emb|CBZ42142.1 BGC0001117, hmtH, Putative thioesterase
MPSQPFPLVCLPFAGSGAGFYRAWTEGPDRGIKVIPVQLPGREELFLDTPFTDALEAAAQLAPQIAELTAEFPAFGLFGHSLGAVLCYEIARELQRLGHPGPSHLYVSGSPGPWNGRDSRATGLNDEEFLERVQEFAGYRHAAFDNPDLRELLLPVLRADVAMHENYKPSSDEPLGLPVTSIRGETDALVSREHAQQWRDVTRDAFRYVELPGGHMYLADAAEALLRTIAER
>emb|CBZ42143.1 BGC0001117, hmtI, Putative non-ribosomal peptide synthetase
MDVHDPLERSLPLTAADDTAGRILGSTVPALFARQVRLAPDAVAVVSGDEELTYGELDARAGRLARGLVRRGVGPESLVAVALPRSAESVVALLAVLKSGAAYLPMDPGYPAERVGFMLRDARPALLLTADGTAPGDPGRCPAVTPAELEDEGAAGEPDDTAGEPDDTAGEPDGARHTAGLAYVIYTSGSTGTPKGIGVTHRDVVALATDRRWHGGAHDRVLLHSPLAFDASVYEIWVPLLRGGRIVVDPSTDLTPGVLAELVARHRVTALWLTSALFDLLVEEDVRCLTGLREVWVGGDRVSPRSVRRAVAACPGTVFVNGYGPTETTVFATSHRIDPDATGDAEVPIGRPLDTLRAHVLDDRLRPVPPDATGELYVAGDGVARGYLHRGALTAERFVACPFGAPGERMYRTGDLVTRNADGDLVYQGRADTQVKVRGFRIEPGEIESALLTHPAVAHAAVIVRQDRGAGTARHLVGYVVPARDDGPAPARTALPDELREHVARRLPEFMVPSAFVLLDRLPLTPNGKLDRAALPVPHLTGAAYRAPRPGTEETLAGIFTEVLGRARVGADDDFFALGGDSIQSIQLVSRARAQGVAVSSRQIFEHRTVASLARAADTAVELGPAPVLAEFDGGGTGHQPLMPVARWIQETGPGFDSLLQAVVLELPPGIDRDGLAATLAAVVDRHDLLRATLRDDGLFVGPPGSVDVRPLIRDVACDGQWSGEPWRHLLVTELRALATRLDPAAGTVAQFVWFRPPSGPGRLLAGLHHMVVDGVSWRILMPDLAAAWKHVRAGTAPGLPAPVTSVRRWAHALTDEARAAGRVAELPRWTSIVDGPDPVLGTRRLDPAVDVQSTVEKVRVLLPAPATEALLTAVPAAFHGGVNDVLLAGLAMAVARWRRARGVDEPSTLLRLEGHGREEESVPGADLSRTVGWFTSVFPVRLDLGGIDLDEAFTGGPAAGDAVKAVKEQLLAVPGKGLGYGLLRYLNPETAEVLRTRSMGQIGFNYLGRFSAADMPEELRGLGWTQTAELAEFTELAELDAGHDPAMPALSEVDINATVTDTPAGPRLGAVFGAPTGVLSPAEVRELAELWQRALEALVRHTGRPGAGGLTPSDVPLVSVAQDELTAWEKRHPGLVDVWPLTPLQAGMLHHAQLAGADTYQVQLLFGFDGPVDARRMRAAGQALLDRHPSLRTAYLPDAAGDTVQLVVSDVALPWRERALPEAEFERFLAEDRAVPFDTATPPLLRMTLVRVGADRTELLLTAHHVLFDGWSEPLLLRDLLWLYADPAALPEAPSFRDFLGVLAHRDRERSVRAHTDALDGIAGPTLLVPDRPDTDVDHDAVGSGFGEVELPVTADEARALALRAAETGTTLNTVLQASWAVVLAELTGSPDVLFGTTVSGRPPALAGVDTTVGLFINTLPVRARCAPGKTLAEVAAELQAAQAALLEHHDCGLTEIHEATGFGALFDTLVVFQSYPFDSAGIAEASGAAGLPVPAFRNIAGSHYPVVVMADQDPELRLRLQYTNGALDRAAASALGDRLLRALRAFLADPHGRVGAVDVLTPQERHLPAVPAAPGESVPELFARLAAGDPDAVALDVAGATTGRGELDRRADRLADELLRGGVVPGSVVAVCASDPVDRVVALLAVMRAGGCALPMDPEDSPAWSDRVLRHAEAVAVVLDKEADGLPWGDLPRIRLAPAAVDSGPAAPGTARPRPGHLALIDCTADAAGRPYGVVVTRAGLAAGIGRFAPDAPAEDAPLVTGPATPAADLLLALCAGRRVEVREGAPETRPVHADPARVRVLSPSLAPAAPGAVGELYVAGAYGHGCAGPGPGPVTAERFVADPYGPAGSRMYRTGVRGRITADGRVEETDGSGGTGRRAAETVLLTHPSVAHAAVVPSPSGGGDGDTGYVVATEGARIALDELRAFTRARLPHRLVPRSLVVLDALPTTASGRLDPRRLPDVAGAPRRTAGNAREETLTRLFTEVLGRERIGVDDDFFALGGNSLLATRLIGRIRHELAVEVSIRSVFQHATIAELAAHWDEITTASGPRLRKRS
>emb|CBZ42144.1 BGC0001117, hmtJ, Gramicidin S biosynthesis protein GrsT
MSVLSTELVAETPYVWRARKPGSRHRLICFPHAGAGATTYADWAPLLPPEIELVAVQLPGRQNRIAEKPFTDVAPLVGVVAQALRPVLGGSFSFFGHSCGAALAFELAKTLRTKGLPGPARLFLSAQPAPGATGVRHLHDLPEDAFRAEMIGLGGIDEEIARDEFVMDSLLPVLRADFRLWERHRTAQDPPLDCPITVLAGDGDPRAPKETVDGWRNQTNAEFGTVFYPGGHFYFLDSPGDVIALIAEQTLGAPERRPA
>emb|CBZ42145.1 BGC0001117, hmtK, Non-ribosomal peptide synthetase
MTVHDAEGIDALAAAVLEVPGVHDAVAVVRKAVRGAAPRPAATPPAREPEPVDAPPADLDGGPFAIPEGAPTTLQEALREAARLAPDKGTIYLTKGHEDVFQSYPALLDAAERVLTGLRDAGLRPGDAALFQFDDNKAFLTAFWACVLGGFVPTPVGVATTYDAPNETNRKLHNAWNLLGRPVLLTDDATADALAGVRALWDEPEVRILTTGALADGPPARDWFAATPDSPVLNLLTSGSTGVPKCVHHTHASIVARSLSVARHCGLTGDDVSLIWMPFDHVTVAMYNVRDVFVRCLHINAKIEHSLGDPLLWLDWVDRYRATNLWAPNFVFAMVNECADEIRTKGSWDLSCLREITNAGEPVIASTSHRFLELLAPHGLAADAMRPVWGMSETCSGVTYAAQHLHDRTAGTVAIDPSSLGGTIRHLDPGDPRAVVLSTVGRPIPGVRLRVVDDTGRVLPEGRMGELRIRGLTMMHGYFANEEANRAAYDEDGWFRTGDLAFVHHGEIVIAGRKKDQIIVRGVNYMAHEIESVVEQVEGVRVTFTAAAGLREPGDDSDRLVVFFVPLRWDPEVLDGVTDAIRATLAREAGIAPDLLVPVTEAEFPKTGSGKIQRGALLDGLRAGAFAGRTIGAAPDEGEDPWVFRRQWTEIPAAPDAPDAAGTGVRLVIAEEEDRARLRVDGPLVAVDRGGEPTRRAPGHYAARTHDRGELRRMLAAVTADHGPIGTVVLAPPLSGGADPRARLAAATAELSALVGALADGEFGHPLLLLVTAGAQYVRDGDTVDLGTCALPALVRTAAAENPRLVIRQLDLPAEADAWPAALSAELADRDRTGVVAVRDGRRRQPRLAPVERDGADPAPPLLAGGLYLVTGGLGGIGHDIAGYLTAAYGARLLLVGRSPADGEKAARLAELTALGEVVYRQLDVTDAAALEAAVTDAETRWGRPLDGALHLAGADPTGQWADLERHTVANESGEVFAAQYGAKVAGTLAVAEVLATRPDASLVLFGSVNGEFGGHSFGAYSAANGFLAGFADHWHHERRRAVHCLAWSMWSGIGMNRDQPAAPAHSRGFRSIDAPDGLRLFLEAISVPHHYQVVGLDAANPAVMDELVPEQLRTGEVLVAYTADDIDPETVRAAVAPSTRDRPVPVRLVRVDHLPRDAAGRVDTARLLAETAVGKPGRRTVTPPADDLERRVAALWSEALNCPEVGRDDSFFDLGGNSVRATRLLALVDDAFAVRVPTQRLYENPTVQAMAAVVAEATAP
>emb|CBZ42146.1 BGC0001117, hmtL, Putative non-ribosomal peptide synthetase
MSCRQDIGPRPGARSRSYPLDPAPHGPEVFTVNSAARPRGNPRAARGEPEIRLTCSEIPETPRPSNRHAPSTSGSVRVFGPSAQEDRSRSRREMIPLSFAQRRLWFIDRFEGPSATYNIPFVLRLDGALDTAALSSALRDVVIRHESLHTLFVEDADGMPVQQVRPADEVLMDVPVVDVASEGIDGLVMEAAAHRFDLSTEIPVRATLLRGGPSEHVLVLVVHHAAADGESMVPLSRDLATAYAARLRGEAPGWPELAVQYGDYTLWQRELLGESDDPGSLLSTQLAYWRDELAGAPQQLRLPTDRPRPSEAGHRGDAVVFTVDRELVAAVQELARSRGLTLAMAMQSALAVLLHHLGGGEDVTIGSTIAGRTDEALNDLVGFFVNTWVLRTDLSGNPTLEQVLDHVQDKALSAYDHQAVPFERLVEALNPERSTAYHPFFQVMFSWQSEARIDLDLPGLTATLEAVPTGTAKFDLEFNFAAVEDGVRCTLEYATDLFDRSTAAAAGERFVRVLRHLVAEPGARIGAIDVLSRAERELLSGRNETAAQLPGVTVPQLFAQQAARTPDAVAVTSGTRELTYRDLDERADRLARELVRRGIGPESLVGLALPRSADLVTAMLGILKSGAAYLPVDPRYPSARLGLILSEARPGLILTDAETEAVLPEGGAPRLLLGDVDLEHGTADAPAVALRPDHAAYVMYTSGSTGTPKGVVITHRGVVNGVTQLASAIGLAPGSRMLAGTSVNFDVSVFEIVTTLTTGGTVEIARDVLVLGERDGWSGSVISTVPSVFAELVDGIADRTDVECVVFAGEALPASLVRRVRDAFPGVRVVNAYGQSESFYATTYTAPDGATPDGSGSAPIGAPLGNMRTYVLGPGLTPVPPGVVGELYVAGEVGRGYHERPGLTAGRFVADPFGNPGDRMYRTGDLARWNSEGQLEFAGRDDAQMKVRGFRIEAGEVEAALTAHSGVAQAVVTTYDRPGGKQLVGYVVSTGASGGSVENLGELEVDLTAGVSAAELRAFVSERLPEFMVPSAFVMLDRLPLAPNGKLDHAALPAPEFTGGDYRAPRTAAEKILAGVFSEVLGLERVGVDDDFFAVGGDSIRSIQVVSRARARGMDVSPRQIFQSRTVAELAAVVGAGADGDAGGVLAELEGGGEGWMPLLPVSEFVLGLGGGVGRFAMSAVVDVPAEVDEAGLVAVLGAVVDRHDVLRSRLVPGGLVVGPRGSVDVAGLVRCVASGGDVQRELDDAAGLLDPAAGVMARFVWLMDERQLLVVLHHLVVDGVSWRVLLPDLAEAWRLIRQGEVAELAAPVTSVRRWAHALVEEAGRRERVAELGVWRSVVEGPDPLLGSRALDPAVDVQSALDSLWVRLPETVTHALLSDIPGAFRGGVNDGLLTGLALAVARWRRARGVEESSSLVRLEGHGREEGVVPGADLSRTVGWFTSVFPVRLDVAGVDVEEAFAGGPAAGVAVKAVKEQLLSIPDKGLGYGLLRYLNEETGAELAPYSTGQIAFNYLGRFSSSDMPEHLRGLGWTRSPGTEGLMPRLDDDMPAMAALDINAYVTEGERGPRLTARFGFAPGVLSPEDVQELADLWCAALEGLAGHASRPDAGGLTPSDVPLVPVRQSEIDGWEERYPGLRDVWPLTDLQSGLLFHALLAGTTFDAYHMQMVYHLAGRVDPDRLHAAGQALLDRHANLRTAFVANTTGERVQLVLDGVQLPWRHLDLTTADAPERDQALRRFLEEDQADHFDPARPPLLRMTLLTTAPDRSELVLTAHHVLIDGWSVPLLMRDLLRLYGAGGDPAVLPRVPGYRDFLAWLSRQDRTAAARAWAAELDGIDEPTFLAPHAGTRLHTEVGQVAVPVPAELARALVRRAAHLGITLNTLVQGGWALLLSRLTGRPDVVFGTTVSGRPPAVPGVDEMVGMFINTLPVRADCAPGATVADLLTGLQERQAVLLDHHHYGLADIQQAIGLPSLFDTAVVFESYPVDRAGISAAHDEAEVAITGITPFTGSHYPLVVTADADPHLRVALQYHHHVFDHETVTGFAARFERVLRQLAEDPGLLVGQVDVLDPAERQQWRAEWHAATRPVPAVSFPELVRAQAAARPDAIAVEDDRQWLGYGELERRANQLAHHLRGLGAGPERVVGLCVERGADLIVGLLGIMKAGAAYVPLDPGYPADRLAFMLRDSGAGLVVAEPGTRSALGATDAVVVDLAEDADRIRQQPVTVPEDGPRVTDLAYVIYTSGSTGRPKGVLVTHEGIANLAADMADRLRITPDSRVLQFASASFDGAVMEVLMALPNGATLVLPPHGPVIGEALHGFLRERRITHTLLVPSLVATLDPEGLDTLRTLVVGAEAASGDLVARWSADRLVVNAYGPTETTIVATLSEPLSGSAVPPIGSPVANTRVHLLDHALRPVPPGVAGDLYIAGPHLARGYHGRTALTAERFTADPYGELGSRMYRSGDVARRRGDGTLEYIGRADDQVKIRGFRIEPGEIEGVLGGHPKVAQAVVTVRDTGSGGRLLVAYVVPAADDTGRLTAELREHAEAGLPAHMVPSAFVLLDRLPTTASGKLDRAALPAPEFGGADDTRAPRTPREEVLATLFAEVLGVERVGVDDDFFALGGHSLLATRLVSRIRTVLETEIGVRAVFDSSTVAKLAEHLAGGATGRLALRRAERRPDRVPLSSAQQRLWFVDRFEGPSATYNLPLVLRLTGALDLPTLGAALHDVVARHETLRTRIGEDEHGVPYQRIVPADEATVPLSVVETVETDEAGEAGTEAAIAAAVGHVFDIAAELPLRASVLRRGPEDHLLVLVIHHIAGDGESVPPLMRDLGTAYAARREGAAPNLPDLPVSYADYTLWQDRLLGDESDPTSVIARQSAYWRAELAGVVQPLRLPADRPRPATATHRGDLVDFTLPPDLVAAVKELARQRGATVSMVMQSALAVLLRQLGGGDDITIGSPIANRTDEALADLVGFFVNTWVLRVRMTGAPTFADVVDQVRHRALDAYDNQDVPFERLVELLNPERSTSYHPLFQVMFGWQNIVREDFELSGLRVALDTVATATSKFDLFLTMADIPGTGVVGGLEYATDLFDRSTAEELTDRFIGLLGKLVGRPDAAIGTAGPLPVPPARQTTIQGARVDLAEVEAAVTAHPGVARAVAAAHDGSGTGRRLVAYVVPTGSGDTGDGLDFTAGVSAAQLREFLTDRVPAELIPSVFVMLDRLPLAPDGTLDHAALPEPVFTGGDYRAPRTAVEKVLAGVFSEVLGLERVGADDDYFLVGGDSIRSIQVVARARAKGVEISPRQIFECRTVAGLAAVVGAGGDAGGALAELEGGGEGWMPLLPVSEFVLGLGGGVGRFAMSAVVDVPAGVDETGLVAVLGAVVDRHDVLRSRLVPGGLVVGPRGSVDVAGLVRCVASGGDVQEALDEAAGLLDPAAGVMARFVWLMDERQLLVVLHHLVVDGVSWRVLLPDLAEAWRLIRQGEVAELAAPVTSVRRWAHALVEEAGRRERVAELGVWRSVVEGPDPLLGSRALDPAVDVRSTVDTFSVRLPAQVTEALLTGIPAAFRSGVNDGLLAGLALAVARWRRARGVAESSSLVRLEGHGREEGVVPGADLSRTVGWFTSVFPVRLDVAGVDVEEAFAGGPAAGVAVKAVKEQLLAIPDKGLGYGLLRYLNQETGAELAPYSTGQIAFNYLGRFSSSDMPEHLRGLGWTPSPGTEGLMPRLDDDMPAMAVLDINAYVTDTPRGPELEARFDFPTGLLPEHEARELADLWCAALEGLATHASRPDTGGLTPSDVPLVPVRQSEIDGWEERYPGLRDVWPLTDLQSGLLFQSQLADGGHDAYHMQMVYHLAGRVDPDRLRAAGQALLDRHANLRTAFVANTTGERVQLVLDGVQLPWCHLDLTTADVPGRDQALRNFLDQDRAARFDPAQPPLLRMALVLTGEAEAELVLTAHHALFDGWSLPLLTQDLLRLYGSGGDPAVLPRVPGYRDFLAWLSRRDRAESARAWAAELDGMDEPTLLAPGAVAETGQGNVGHIDVPLADDVSQELSRRAAELGVTLNTVLQGAWGLVLAELTGRQDVVFGTTVSGRPPELADADAMVGLFINTLPVRVEVSPWDTLGSLLTGLQDRQAALLDHHHYGLAEIQRAVGLPALFDSVMVLESFPVDRAAIAEANSAAGISVTRVSSDGGTHYPLGVAATADPHLRVALQYQHALFGQGAAEDIAERFGRVLRQIAEDIDVPLGLVGTLPPAERERLLAEAGDTALPVPGGTIAEQFARQAAATPDAVAVHFEDVRLTYREVDTRANALAHELVRRQVGPGSVVAVSVRRSPDLVVALLAVLKAGGAYLPIDSTLPADRIAYMGTDSGARLALADATTEAALTGLPCPVLRVDGMDGALPDNARPVASAARVDDLAYVIYTSGSTGRPKGVAVTHRGMASLVASHVERLHVTPDSRMLQLVSPSFDVSLCEVFTALLSGASLVLADAERLVPGPPLAETADRHGVTHLMLTPTMLAAMPDGSFGSVTCLVIGGEVAPPELVAAWSPGRRMVNVYGPTEITVCATMSLPLVEDGGARPIGRPIANTRVYVLDGALRPVPAGVAGELYIAGPGLARAYVGRPDLTAARFVACPFGGSGERMYRTGDVVARTPDGDLVFLGRTDEQVKIRGFRIELGEIESALRAHPAVREAVVVVDDRPGDRRLAGYVVPGAGGADPAELRRHLHERLPKHMVPSAIVFLDEVPLTPSRKLDRRALPAPDYAVTSAGDAPRTAREAILCGLFAEVLGAGQVGVTDSFFALGGHSLLVNRLITRIRAVLGVEIPIRVVFQSPTVAELAAHLESENGPAGDADPFAPVLAITTEGDREPLWWVHPGGGLSWPYLGFAGLLPKDRPVYGIQAKGFDGSAPLPGSIAEMVADYVEEVLAVQPEGPFHLMGLSSGGTLAHAMAAELQRRGHRVALLALLDSVPSGRLAGRPLPTEADFRDYFAEHLTSLVGTEDYESFVDNAVAIGVNYTRLMRDFTAPVYRGDAVFFNAVPKPEGTYADLWRPYIHGTVHQHDIDSAHEDMYLPGPAAEICAVITHEVAGD
>emb|CBZ42147.1 BGC0001117, hmtM, L-ornithine 5-monooxygenase
MAHETEIYDVVGIGFGPSNLSLAIALEESPDPVTSLFFERQPTLGWHRGMLLPSAKMQVSFLKDLATFRNPASGFGFISYLHDMGRLTRFVNNQDFFPTRREFHDYLEWAASKLTGRVSYDSEVTAVSAVAAAGEGPADRVRVTVRGADGAPRQVEARNVVISTGLVPRMPVNLEAGERVWHSSEFLHRFRQREGELTRVAVVGAGQSAAEIVRFLYDTLPEVRVSAVIPSFGYAIADDTPFANQVFDPDAVDSYYHGTQASKDAVWQYHKNTNYSVVDDEVIRGLYERAYEDELSGHGRLDFRNLARVLDAEPTGDGTRITVYSLVDDASYDLDVDVLICATGYDPMNPARVLGELDKYCVHDTEGRHRVDRDYRLVTTSDLTCGIYLQGGTEHTHGLGSSLLSNIAVRSGDIAQSITARCAGAPKKGLTA
>emb|CBZ42148.1 BGC0001117, hmtN, Cytochrome P450 107B1 (P450CVIIB1)
MTTPAERWGIHPEHFWLYGRRPRQMVEFDEKMNAWNVYGYAEAIEVLGDPGTFSSHMSRLLPMGADEAFTEGDLLQTDPPDHRELRKLVSHAFTPKVVAELEPRITALTQELLDAVADRDTFDLMTALAYPLPVTVVAELLSIPSADRHLFEGWMTEIVHSLGDVSMEDAPEDQERIFEAGMAPMRKMLEYLREHAAECRRRPRGDLMGKLIEAEVDGRRLTDNHIVNFAKMLLIAGYLTTTMLIGNTVLCLDSYPEQAARVRADRSLIPGLLEESMRFLSPVAATYRATTRDVEVAGQRLSADQMVMVWFGAANRDARQFAEPELFDMTRGPNPHLGFGRGIHFCLGGPLARMEGRVALDHLLDRFPELYTDPERPPTFMPGFDTTGVSSLPLRTSLG
>emb|CBZ42149.1 BGC0001117, hmtO, Putative uncharacterized protein hmtO
MCHYGAMDMTPYTDGLRREFLLAAEAAGEEALGVAERLVPSLDSAVRLTLLSALSTAAGEISRDLAPGAVDLRLRGLDPHFAVTLPWADPDAGDHPAGAGGEVLPGVEDEGAPARINFRPPEHLKARIEEAAGREGLSVNAWLVRAVAATLSGTARPGRHTPPGDQYSVGWVR
>emb|CBZ42150.1 BGC0001117, hmtP, Putative uncharacterized protein hmtP
MATYDTPQPISARVEISTGTITVRASRRTDTVVEVRPTDDSNAADVKAAEQARVDFAQGKLQVKAPPQMLNWPSASRRTGSVDVLIELPEGSDLRGSSSSVALRGEGRLGECRFEAAHGDFRIDEAGPLRLSTSRGEIAVTRAVGHARIANGSGGVRVDEIDGSALVGNDHGETRIGDATGELRLTGMNGDFHVERAHGNVVAKTAHGGIRLGEVVRGSVVVTASSAEIEIGIRQGTAAKLDVSTLTGTVRNALKVVDGPGETDEIVHVKVRTYSGDIVIHRS
>emb|CBZ42151.1 BGC0001117, hmtQ, ABC-type efflux protein, ATP-binding protein
MTTHERVVLDVEGLRMRYGTTEVLKDVNLRVHHGEVVCLLGPNGAGKTTTLEILEGFRMRSAGRVEVLGTDPAHGGDDWRARVGVVLQSWRDHGRWRVRELLAHLGIYYAEYSTAQIRRPWDPDELLAAVGLTAQADKKVRMLSGGQRRRLDVAVGIVGRPELLFLDEPTAGLDPVARREFHDLVERLADEQDTTIVLTTHDLHEAQKLTNRIMILSGGRIIADGTAEELAERIVGEDEVRWSHDGQSYVRSVPESTKFAFELFRKHGESITDLEIRKTTLEDTYLSLVRQSTGEQETVPEDAAGAASADSEGGTVR
>emb|CBZ42152.1 BGC0001117, hmtR, Transport permease protein
MNKTVMRAGWSRGVTELRQSFTNGGDLFNHFFWPVLMLVVLFLMRDVSFGDGEFELGTLVLPGILGMNAAMAMVTMSQLLTADREDGTLLRAKATPHGTPAYLVGKIISVSVGVVVDLAIFLIPALFIIPGLRVGSSEAWLTLGWVLVLGLVATLPIGAVLGSLFSSTRSQGLLTLPIMAMIGISGIFYPVTSMPEWVQGLAQVFPVYWLGLGMRSALLPDSAVIVEIGDAWRHLETVGVLSVWAVVGLVLAPIVLRRMARRESGSTMAERREKALQRVG
>emb|CBZ42153.1 BGC0001117, hmtS, Putative P450-like enzyme
MTSPVAQWEFHPGHFWMRGKRPDKIVDYDEELQLWNVYGYPESAAILSNPKVFSSDTMRLDPIKLDEAIVEGDFAHTDPPKHRRLRGLVDHAFTPSLVAKMESRVHGIIHELLDGVEGKSQFDLVAEFAAPLPLIMISDLLGVPESDRALFRQWMDKMLDGSEKFESPETVLEQEEELHKELELLWEMRDYWHERAAESRKRPREDLISQLVHAEVDGQKLNDSQISNIANRLLVNGHLTTAMLIANTMLCLDAFSDQDARVRADRSLVPALLEESMRYMSPICGVGRATNSEVEVAGTVIPKDQLLLVWTGAANRDERQFEKPDVFDAGRSPNAHLGLGRGIHFCLGRQLARMESKAAVEILLDRLPTLRADPANPPTFLQVVDASGVATLPVVTQ
>emb|CBZ42154.1 BGC0001117, hmtT, Cytochrome P450 superfamily protein
MTTVVDRWNIHPDHLWLRGQRPESPVVFDETQGVWNVYGYPEAMDILNDHDTFTSDLAHLLPVSVDAPLLEGDMSQMDPPRHRKYRQLVSRAFTPRLVADMETRVADITRELLDAVDGKPEIEIAADLAYPLPVIVIAELLGVPAGDRDLFKKWADDIIEGFSGFSFLDTSGQGEQDVRDATERLRPLLDYMAGHVTERRRTPREDLLTHLVQAEVDGERLTDNEIVNVANILLVTGHITTTMTLGNTVLCLDADPEVAAKVRADRSLVPGAIEEALRVLSPSAALARGTSREVEVAGTVIPKDQIVMLWLGAGNRDPRQFTDPEVYDPTRDPNPHFGFGRGIHFCLGAPLARLEGRVALNALFDRFPVLRTDPAKPPTFFPTPDMIGVNTLHLRTS
>emb|CBZ42155.1 BGC0001117, SSOG_07643, O-demethylpuromycin-O-methyltransferase
MSQIALGFVPARILYSAAELGIADALANGPRDYESLAKETGTDPGALRRLLRALAGLGVVRQLDTDRFSLTEFGGRLRSGTPDSERDDIMLSTAPELWAAWGELTAVVRSGEPARAPGTGRTAYEAMQEQPEVSAKLRAGMAQASALFATGVAEAYDFSRFRTVVDYGGDEGTLIAAVLTAAPDLRAVLYDRPEALERSTATLSAAGVADRCEVVEGDLTSPPPSGADACVLNNIVRDRGDEKATELLRSLRAGLAPTGRILLVETLMPPVLTPDESAAYGLTDLNNLVFAGGRERTRDEYAALLAAAGFTLGATVRVPVPTGMPDYHVIEAAPTS
>emb|CBZ42156.1 BGC0001117, ---, ORF(+2)
MLGPLEVRTDDGGSADVPGARLRGLLVALALKPGHVVPKASLIDWIWGEHPPADATNALQRLVSRLRKALPGAVVEGRTEGYRLAVEPDAVDAVRFERLVTAGRSRTEEPPRRARLLGEALGLWRGAAMQDIGLRESAAFDAAVARLQELRLTAAEERADAEVALGHGAEMVTELTDLVAAHPLREPLVAALMRALAAAGRDSEALLVYQRTREALADALGVGPSPELAALHIALLRGELRQGPGQREESRKTNLRAELTTFVGRGADVAAVRGLIAEHRLTTVIGPGGSGKTRLATETARTLLGDLPDGAWLVELAAIGADGDVAQAALTGLGLRDTLLGGAPKAELADRLIAAIRERDALLILDNCEHVIEAAAVFAHRVLGECRRLRILATSREPLGITGEALWQVEPLGLPEGDASPDEIESSPAVQLLRDRAGAVRRDLAVGHRTTMARVCRALDGMPLAIELAAARLRTMSIDQLAGRLDDRFRLLTSGSRTALPRHKTLRAVVDWSWELLTDAERMVLRRLSVFSGGASLEAAERVCAGDGVEREQVLELLTALTEKSLLLAEGGGTPRYRLTGMIQEYAGQRLAEAGEADLARHAHLAHFTELAETAEPQLRRAGQLEWLARVEAEHDNLGAAMRGALAAGEARAAMRLAAGGGWYWWLGGRRTEGIELLTAAAGLPGEVADEVRATVCALIAGFVTSGLSDERRAAEWIHEAYRLSRHGRRSHPGLRLVAVLERMLQAPESSLSAFEPLLDDEDPWVRALARWHLGKMRIALGRDGQDGHDAGAYLEGALAEFRALGERYGISLALSELANLLALRGEFAGACERYEQAIAVVTEVGATEDVIRMRSWQAQLYWLLGDEDASAAAMAEAGRCAERVTWPDALAELALSKAGLARWSGDTEEVHRQLGVAAALLGDDAEQADIRAVTHDLLGYLADDLGEARAHRAAACAAASETGHAPLIAHVLIGVADLALRRDEYEQAVRLLAASTGVRGLRTRSHPDMARIERTARRRLGDVRFAEATREGTRVRWSQLVEVTLAT
