# Supplementary material for: Assessing in silico the recruitment and functional spectrum of bacterial enzymes from secondary metabolism
Source: BMC Evol Biol. 2017 Jan 26;17:36. doi: 10.1186/s12862-017-0886-2 (PMC5270213; doi:10.1186/s12862-017-0886-2)
Supplement: Additional file 5: — 1005 multiple Fasta files (one per BGC that comprises enzymes) containing the sequences of the data set enzymes SM*. The BGC are named according to MIBiG nomenclature. (ZIP 6333 kb) [file 12862_2017_886_MOESM5_ESM.zip › BGC1119.fa]

>emb|CCP20037.1 BGC0001119, divA, DivA protein
MSSSPALSARGSGLALLVVGLCWLAVLFDGLDMFIYGSVLPHMLEQKALGLTSGRAGDLGSYATFGMLVGALAAGTVADRIGRRKLMLSCVTLFSLASGLCAVSNGVAVFGLGRTLAGVGLGGLLPTAISMVSDYAPRGRAALTIGLLMTAHHAGGILSAYVALWIVEPLGWRAAFWVCVVPLLFVPVLLRYLPESLSFLLARGRTEEARALAGRYDVALPAAPAGRPATARWESLAGLFRGREWIQTLLYWLASFGGLLLVYGVATWLPTLMRGEGYELGSALTFVVLFNLGGIVGMLVAGRASDRFGAPRISAIWFALTAAGVFLLSVHMPLALTFAVVFLTGVFLNSAQTMIYATVSIGSAPAHRATAVGWTSGMGRFGAVFGPWLGGQLLAADKGDWGFTAFALAGLSSMVFIGVAALRTAAAGPAGPKLAPAH
>emb|CCP20038.1 BGC0001119, divB, DivB protein
MITSRDGFASRRPEALPRTVRTERPERPSNDVTADRNARRAVTVFPILVLVAGALGLLLPGSFKGWSESVPYLLGVVMFCMGVTMTPEDFRGVARRPWAVALGLVAHYVIMPGLGWAIAHLLDLPPQLAAGVILVGCAPSGTASNVVTYLARGDVALSVSVATVSTLVAPLVTPPLTLLLAGEYLPVDAGSMVTDILKTVLLPVLAGVVVRLVAGRYVQRALPGLPWLSAVTIAVIVAVVVAGSADAIKSAAGLVFVAVVLHNGLGLALGYGAGRLGRLGEPGSRAMAFEVGMQNSGLAASLATAHFSPLAALPAAVFSVWHNVSGAVTAAWLSRRGR
>emb|CCP20039.1 BGC0001119, divC, DivC protein
MLTGPGALSVVSVPEPACGPGEVLVRMRGTGLCGSDLAVYAGRRPAPYLPWILGHEGTGRVEAVGAGVGGLRAGQDVVVEPDYCCLACADCLAGRTSACAGRAAVGLTVPGLLSEYVVAPAEFVWRVPAGLPPEDLVCVEPATVARAALRRSGISPGQSCLVTGAGSQGLLLCRALVEHGATVFVQEPNPARLDRARALGATPLPPDGNGVPYFFETSGAPGVAEQGLRRLARQGTAVLIGMNTAPLGVSPRDVVAGQLRIVGSMIYDHPGDFAGTIAALGSGTRPRLGAVVSDRYPLDDVRAAFEAAADAPGKVWIDLS
>emb|CCP20040.1 BGC0001119, divD, Crotonyl-CoA reductase
MNELTSAILTEGVSGRDWLGVRLPEFARGVVIRKDETGIFEGTASAEKDPRKSLHVEEVPVPRPGPGEALVAVMASSVNYNTVWSALFEPRPTFGFLERYGRLSALAKRHDLPYHVLGSDLAGVVVRTGPGVNAWQPGDEVVAHCLSVELESADGHSDTMLDPEQRIWGFETNFGGLAEISLVKSNQLMPKPAHLTWEEAAASGLVNSTAYRQLVSRNGAGMKQGDNVLIWGASGGLGSYATQLALAGGATPVCVVSSERKAAVCRSMGAELVVDRSAEDYRFWKDSHTQDPKEWQRLGRRIRELTGGEDPDIVFEHPGRDTFGASVYVARKGGTVVTCASTTGYEHTYDNRYLWMSLKRIIGSHFANYREAWEANRLIAKGRIHPTLSEVYPLADTGQAVYDVHRNLHQGKVGVLCLAPEEGLGVRDEELRSRHLGAINRFRVPQERAGTTTAPRVTP
>emb|CCP20041.1 BGC0001119, divE, DivE protein
MDADVVVVGYGPVGQTLALLLAGAGRRVVVLERQRRPYPLPRATSFDGETARSLARAGAGGAFARIGEAADGYDWRTADGRTLIGVDFAATGRYGWPDVTTMHQPALEAVLRERAAALPGIEVRTGCTVTDVTEDGEVTYTAADDATAGVTASWVVGCDGANSTVRRRTGAGVTDLGFSYDWLLCDVVLAAPRTFSPTNLQICDPARPTTVVASGPGRRRWEFMRLPGEDLGDLDRDETAWRLLKAFDVRPDNAALERRAVYRFRASWADRWRRGRVLLAGDAAHSMPPFTGQGMCSGIRDVVNLAWKLDLVLRGVASGTLLDTYAEERVPHVRATVETAVALGRVVCVTGEADAAHRDAALVPGPRSGAPEPVPLRAGVLHRAPGGASPPPVGEPVPQGRVTIGAVTGLFDEVVGHGFVLLSTADPVPALSDADRAFLAAIGARVVVLAPAGTSSPDPVDTDGTYYAYLRSVRARALLVRPDHIVFGAARTVSQIPGIIGRLRDLLHLAEA
>emb|CCP20042.1 BGC0001119, divF, 3-dehydroquinate dehydratase, EC:4.2.1.10
MRELLLLNGPNLGILGRREPEVYGTDTLADIEEAVAEVVSERGWKVRSHQYDSEGDLVRTVNANPDTAGAVVNPGALMMAGWSLRDALAAYPRPWIEVHISNVWAREQFRHASVTGPVASGVIFGLGTDGYRLAARALLGLVAD
>emb|CCP20043.1 BGC0001119, divG, DivG protein
MLDKELDLDFPAWPQYDDTERAGLVRALEQGQWWRIGGSEVDEFEREFAEANGAPHALAVTTGTHALELALQVLGVGPGTEVVVPAFTFISSSQAAQRLGAVAVPVDVDLDTYCLDPEAVAAAITPRTAAIMPVHMAGQICDMDALGKLSADSGVPLLHDAAHAHGGRWRDQGVSALGTMAAFSFQNGKLMTAGEGGAVTFPDIEQYETAFLRHSCGRPRTDRTYRHQTSGSNFRMNEFTASVLRAQLARLDGQIDTREQRWPVLAGQLARITGVLPQATDDRCTRNPHYMAMFRVPGISEQQRNELVDALVARGLPAFAAFRAIHRTKAFWETGAPDEPVEAIARRCPNSEALSTDCVWLHHRTLLGTEEQMHAVAEVVSDALAAS
>emb|CCP20044.1 BGC0001119, divH, DivH protein
MTLRLAMVGFGWAARSIWLPRLRRQPDLAVTTVVDPDAAARAAAEDDGVGTVLDRPDALSAVDVDLAVVAVPNHAHCAVAAALLRRGIAVFLEKPVCLTETEAEELASAEKEGGAVLIAGSAARHRPDVRALGGLAADIGPIRHVRLDWVRASGVPGTGWFTRQDLSGGGVLVDLGWHLLDVLLAVLGPVEFDDVVGTTGTDFVGRSSAQAAWKDAAATGAVADVEDTVRGFLVAADGTSVALHASWASHATRDTTTVELHGNAGTARLTCTFGFSPNRVAEPVLTLTRDGASDAVPFAAEPVGAEYDRQVAALTALLADPASRGRAVDDARWTVRLIERLYASARGRTSCAVA
>emb|CCP20045.1 BGC0001119, divI, DivI protein
MFDLDGVLVDSVGVMREAFTVAYREVVGPGEPPFAEYSKHLGRYFPDIMRIMGLPLALQEPFVRESYRLAHRVRMFDGVPDLLRSLRADGYRLAVATGKSGPRARSLLDGLGVLTQFEHVLGSDEVANAKPAPDIVLRAMELLGAGPDETMMIGDAVTDLASARAAGVTAVAALWGESDPSDLLAAEPDAVLHKPGELVALCGGGPLA
>emb|CCP20046.1 BGC0001119, divJ, 3-dehydroquinate synthase, EC:4.2.3.4
MVPSRDGTAERVAVDLGDRSYDVHIGPGVRGLLPDLVAGTGARRVAVVSARPEGWVPDCGRPTLRLDAVDGEHHKTLAEVERLCRRFAEFGLTRSDVIVSCGGGTTTDVVGLAAALYHRGTAVIHLPTSLLAQVDASIGGKTAVNLPAGKNLVGAFWQPAAVLCDSEFLDTLPPRELLNGYGEIARCHFIGADGLRGLPLPEQIVGSVRLKASVVAADERDGGLRHLLNYGHTLGHAIERATDFAVRHGEAVAIGTVFAGRLAGVLGRVPPDRVAEHEAVVGHYGLPTALPAGVDDAALVNLMRQDKKVTVGLAFVLDGPDGAELVRGVPERAVTEALAAMPRAEKAAGKRR
>emb|CCP20047.1 BGC0001119, divK, DivK protein
MLRAELIRPLHELLRDQSARFGDKTAFRDADRAVGYAELEARTRRLAGHLAQARLRPGDRMAMLLGNRVEMVESYFAVVRAGGVGVPVNPQVSVAELEHILTDSGATVIVTDRAWLARLPSLHHRMTVLVVGDGPTPPGCLSYERFATTEPAVPAPDDQGLDDIAWMLYTSGTTGKPKGVLTTQRSCLWSVAASYVPALGLTDADRVLWPLPLFHSLAHIACVLAVTSVGATARITDGLSAADVLDVWREEESTVVAGVPTLYHYLARAAGAPGFTAPPVRVGLVGGAVATAALRRSFEDAFGAPLVDAYGSTETAGSIAINWPTGARPEGSCGLPVPGLAVRLVDHASGQDVADGAEGEVWVRGPNVMVGYHNQPAATAEALAGGWYHTGDLARRDRAGHLTVTGRIKELIIRAGENIHPGEVEEVVRRAPGVADVAVAGKPHDVFGEVPVAYVVPGPNGFDPAQVLSLCRERLSYFKVPEELYEIHQVPRTASGKVTRRRLLDGPARLRAVGNVYHEALLQLDWVPLPSVSGGPPAPGRWSVPGDAPDGLAAGLRAAGVEVSTDAGPDVVVLVADDRAPAAGQVAWLRAALAEDRPEAATVLVLTSGAVATGAGEVVGNLDQAALWGALRSAQAAGGHRIVMVDLDDYDDAAAVAKLPLVLHSGEGQAAVRPDTVLVPRLHRLLVDNAAGRDDGGEPAGGAIVTGAHTERGTAVAHHLVAARGVRRLLLIVPPRTADLTAELRTRLAEAGAAVDVVECDLSDRPQLRRAVARGGGPVGLVLHVWDPQGGAPVEQAVAEVRALGELVARPGSGAFVVFSAAGGVLGAPESWESAAVAAYFDAYAQRLSFRGVAASSLAWEAREHGPDDTAAALDVRRSLGVLDTALALNRPHLIAAEPDTGSPAGDRVPHVLRDVADPPGTSADTPDPAELRDRLADLAAADRARELLDLVRERTAALLGLDGPRAVAATTAFTQLGLTSLSAVALRNGLGDATGLRLPVTVAFDHPTPDALAQFLHRRLGGEPEHTADAPLPPADADEPVAIVGMACRLPGGIESPEQLWELVLAGGDAIGEFPADRGWDLDALFHPDPDHPGTSYSRHGGFLDGAGGFDAAFFGISPREALAMDPQQRLMLEVSWEAVERAGLDPASLRGRPVGVFTGAMHQNYGVGAATDGVEGYLPTGLSESVLSGRVSYALGLRGPALTVDTACSSSLVALHLAAQALRNGECSVALAGGVTVMATPDSFVGFSRQRGLSPDGRCKSFSSSADGTGWSEGVGVLVVERLSDAERLGHRVLAVVRGTAVNQDGASNGLSAPSGPAQQQVIRRALANARLSAADVDAVEAHGTGTVLGDPIEAQALLATYGRDRPADRPLWLGSLKSNIGHAQAAAGVAGVIKTVLALHHGVLPRTLHVDEPTRQVDWPAGAVELLTAQREWPELDRPRRAGVSAFGVSGTNAHVILEQAGPVEPVQPVAPVEPVGQAEQAGQAPAAGGAVPLLLSAKGPAALAAQSRRLRDFLATRPQRSLADVGWSLATGRAALSDRAVVVAADHGEALAGLDALAASEPAAGVVTGVVAEQTGRTVFVFPGQGAQWTGMGTQLLAESPVFEAKLRDCATVLDELTGWSLLDVLAGAPGAPSLDRVDVVQPASFAVMVALAALWESVGIVPDAVLGHSQGEIAGACVAGALSLRDAATVVVGRSRAIAAGLSGLGGMVSLALSPEDATTLIGQWDGAVQLAAVNGPAAVVAAGDPAALDELLAVCGRRGVRARRIPVDYASHTSYVERIEREVLAALDGIAPRPATVPFYSTVTGGWLDTGVPDARYWYQNLRQPVGFAPAVRALADQGHDVFVEVGPHPVLTTSVLDLLDGDERPVTVAGTLRRDDGGLRRFLTSLAELHVRGVGTDLRAAFGSSPRTHVLPTYAFQHEHYWLAPAGADAVLALPDGAVLTSALPPSAGTARLLDLVVRAGDGAGSTLVEQLVVENAPDPAGAEVRVVVGAADDRDRRPVTVHGRLSAEDGWVRYATGTLASAAGSTPPPAPAGEVLGEADVDSGLFASALELLGPVAEFRGVRVLATGAARVRVRGAGGALWLTDTGDETVAYAEAVRPGGPEGGVDLRDALFEVVWQPVADAARPPRAFDTVDLSTGSPDVRDAAHRALAVVRQRLAGQAEDPLVILTPPVTEPASAAVWGLVRSAQSEHPDRFVLVAADAPAGPDVPARAVATGEPQLALTAGQFTVPRLARTRAAAQDVRPPAGTVLVTGGTGTLGRLVARHLVETYGVRNLLLVSRSGPDAPGAAEFAAGLDASVRTVACDVADRDATARLLATVEPPLSAVVHAAGVLDDGVITELTPDRIDAVMRAKTDAATVLHDLTAGLDLDAFVVFTSAASVFGNPGQGNYAAANAALDALAVRWGATSVAWGFWAHRSGMTARLTDTDLERTRRTGMLALPDELGLALFDAALAERGRTVVAAKLDLVRPRDEVPALLRGLVAPRPRAVRPAADAVLDEEALLSLIGKHAAQVLGHTDGTAVPARRPFREAGFDSLTAVELRNRLVAATGLRLPATLLYDHPDPLRLARHLGARLTGTAAESPAEQSAPGAGHRTSAGDAADEPIAIVGMACRFPGGVDGPDDLWRFVRDGRDAVGPFPEDRGWAAATLFDPDPDHEGTSYTDKGAFLADAAGFDADFFGISPREALAMDPQQRLMLEISWEAFEHAGVDPTAVRGTPVGVFTGVNVQDYALRLHLAPELVEGHRITGASNAVLSGRVAYEFGLEGPALTVDTACSSSLVALHLAAQALRGGECSMALAGGVTVLSSADPFVDFSRQRGLSPDGRCKSFSSSADGTGWSEGAGVLVVERLSDAERLGHRVLAVVRGSATNQDGASNGLTAPSGPAQQRVIRRALANARLSAADVDAVEAHGTGTVLGDPIEAQALIATYGQQRPEPLWLGSVKSNIGHAQAAAGVAGVIKTVQALRYGVLPRTLHVDEPTAEVDWSAGSVELLTEEREWPERDRPRRAAVSAFGVSGTNAHVILEQAADAVPEQAAGTGPEQQGAGTGPEHGDAGEAAAGTAIVPWVLSARSEAALRGQAERLAAYAAARPDLGPAAVARALVETRAVLRHRAVAVGADREQLLRSLDDGVVRGVAVPGKLAVLFTGQGSQRVGMGRALYERYPVFRAAFDDVCAELDRHLEGPPVRDVVFGERELLDRTVFAQAGLFALETALFRLVGSWGVRPAFVAGHSVGELTAAHVAGVLSLPDAAVLVAARGRLMDALPGGGAMAAVAAGEHEVLPLLVPGVEIAAVNGPSAVVISGDEDRVADVAAELAAQGRRTRRLAVSHAFHSARMEPMLAEFRSVAAGLTFHEPRIPVVSDVTGGIAGADRFTADYWAEHVRAAVRFHDGVTALREAGAATFLELGPGGVLTAVAQEADGDRAAFVPALHRAEDEALDLVTALARLHVRGVDVDWPAFLGGGPAPHVDLPTYAFQHRRYWIDLPGDVLPARAEAVLPAPETAKRTGPRRTGPELVPALVAEVLGHGDGRDIDLDRSFQDLGFDSLNAVRLRNRLQEETGRSLPTTLAFDHATPAALVAFLADGDGDGGSEREGDAAAVPAPAGTADEPVAVVGMACRLPGGVESPDQLWRLVLDGRDGIGDFPTDRGWDLENLFHPDPDHPGTTYARTGGFLHDAAGFDADFFGISPREALAMDPQQRLMLEIAWEAFEHAGVDPTSKRGSDVGVFAGVVNHEYGVRAGRVPAEAEGHLMTGGAGSVLSGRISYVLGLEGPAVTVDTACSSSLVALHLAAQSLRAGECSMALAGGVTVMPSPDAFVEFSRQRGLSPDGRCKSFSSSADGTGWSEGAGVLLVERLSDAERLGHRVLAVVRGSAVNQDGTSNGLTAPSGPAQQRVIRRALATAGLEPADVDAVEAHGTGTALGDPIEARALIAAYGRGRERPLLLGSLKSNIGHAQAAAGVAGVIKTVQALRYGVLPRTLHVGEPTAEVDWSGGSVELLTEEREWPELERPRRAAVSAFGVSGTNAHVILEQAAPAPAAGGPTATEPAAGGSAVPEQAVPEETVPEPVVAEPVATEPAATEPAMVVVSAKGAAAVAAQAQRLLALDADPAALARALAASRATLPQRAVVLAGDRAELRDRLAALARGETPPDTVRGSVTRGSTAVLFTGQGSQRVGMGRALYERYPVFRAAFDDVCAELDRHLEGPPVRDVVFGDKDLLDRTVYAQAGVFALETALFRLVGSWGVRPDYVAGHSLGELTAAHVAGVLSLPDAAVLVAARGRLMDALPGGGAMAAVAAGEHEVLPLLVPGVEIAAVNGPSAVVVTGDEAEVEDVAARAAAAGRKTKRLTVSHAFHSARMEPMLAEFRSVAAGLTFHEPEIPVVSNVTGGVAGADRFTADYWAEHVRAPVRFADGIRTLLDERVDTFLELGPDAVLTAAGPDCLTGQPDEDVVFAAAQRRTGDGIRTLLAAVGTLLARGRHIDVPALLGGSVRPADALELPTYPFQRERYWLEPAAPEARRTDDTDGRFWAAVEAEDLAAATEALGVDAAPELAPAIGVLADWRRRRAERSAVDDLRYRVSWKPHRGNGPAAPDGTWLVVTTARVEDPAPLLARQGLRTVTVQVEPGAGPLTEQLGAALADDTVTGVLSLLALDDRRRPGSPLLTVGTAATLELVQALAELKARQRLCCVTSGAVSVGTDDPAPAVEQALVWGLGHATALEHPDRWAGLIDVPARLDDRSARALVAALAGLADEDQVAVRTTGLHVRRVVPAPAEPTAPPAHIHGAVLVTGGTEGLGRHVARWLAGAGAEHLVLTLDGDPGAPDVAALADELGERGVGVTLTTADPTDREAVAALLDGGVTGVVHTADLVRTGPVTGITTAELDAVLTAKTGWLTALDDALGDRPPELFVAFSSVAGVWGGGGQGTPGATNAVVDAIMRRRRARGLPATSVAWGVIDGFGVAADPEAREQLRRRGVLPIAPEAAVAALAHVTGGDPVVAMARIDWPAFAPAFASLRPSPLIGDIPGVRAAIEAARPEPDEGAARRLADLPEAERDRALTRLVRETTATALGHQGAGAIGPRRAFQEMGFDSLAAVSLRNALGAALGISLPATLVFDHPTPAALVEHLRTELAGPPEAEVDEAELRRALATVPASRLREAGVLDVLLDLARTDGAPAPARAVVDKVTDKIEQIDRMDVADLLQQALEGTQP
>emb|CCP20048.1 BGC0001119, divL1, DivL1 protein
MSTTENAQLVDALRASLKENARLTHRYDSLRAAAAEPVAIVGMACRLPGGVESPEDLWRLVSSGGEGITGFPDNRGWDLDNLFHPDPDHPGTSYADEGGFLHGAGEFDPGFFGISPREALAMDPQQRLMLEISWEVFERAGVDPTALRGKDVGVFSGIAFHDYGADLSAVPEGLEGFVLTGGAGSVLSGRVSYVFGFEGPAVTLDTACSSSLVTLHLAVQALRSGECSMALAGGVTVMAASDAFVGFSRQRGLAPDGRCKAFAAAADGTGFAEGACVLLVERLSDAQRLGHDVLAVVRGSAVNQDGASNGLTAPNGPSQQRVIRRALAGAGLKPSEVDAVEAHGTGTALGDPIEAQAILTTYGQDRERPLWLGSLKSNIGHTQAAAGAAGVIKMVLAMRHGVLPRTLHVDEPTPQVDWTAGDVELLTEQQPWPATGRPRRAGISGFGISGTNAHVIVEQAPEPATLEPAAPGPAAPGPAVAEPVSPGPAGPEPADNRPVFATAPAPLLVSGRGESALRAQARRLHAHLDTHLDPHPDPRPDGASDVCPGDLGPGGLGPGGLEPGGVELGDVAWSLATTRAVHDRPPVVLADDRDEALAALTALAEGTPSPSLVPGSAPDADPQVVFVFPGQGSQWPGMAARLLDESPVFADRMAECDRAVGELVDWSVLDVVTGAAGAPSPERIEILQPVLFAVNVSLAAVWQAAGVEPAAVVGHSQGEVAAAFVAGALSLEDAARTVVLRSALFAAELVGRGAVVSVALGSEEVERRIAAHDGRLALGGRNSPAASTVVGDTEALTEFVARCKADGIRAQVVGSTVASHCAQVDPLHDRIVEMLAGIAPKPARVPFYSTVDAAEVDTESLTGEYWFRNARFPVEFDRTVRALLADGHQHFVECSAHPVLTVATQATSEDFGAEAVAVGSLRRQEGGARRLLTSFAEGFVRGLPVDWAAVLGGGRRVELPTYAFHRQHLWLEPAGGAVDAGGLGLGGAGHPLLGAVAELPESGGVVLTSRLSLRTHPWLADHAAAGTVLLPGAAFVELVVRAGDEVGCGVVEELVLEAPLVLGARDAVRLQIAVGAPEADGRRPVTVHARPEDGGPGAAWTRHAGGTLAATAPRPGTGLQQWPPAGAVPVDGDRVTGAYEELAALGYGYGPAFRGLKAVWTAGADVFAEVELPEAVRGDAAAFGLHPALLDAAMHAIAFGPGADARLALPFAYRDVALHAGGAAALRVHIAPADAGTDAVTLRLADATGAPVATVGAVVSRAVEQAAPEAQPARERMFRVGWEPVAAGAPDAVADAAFDPVPVYGADDIRELAETADFGLPELLLLQLPGDGSGDGPGDDVTALTTRVLGLLQAWLAEPLLDDSRLLVLGDGGVAVHHARELTSVATAAAYGLLRSAQAENPGRVVIVDSDGTPASATALAATAGTDEPQLALRDGQAYARRLVRAAGPERLRVPDGPAPWRLRPGGDGSLEHLAAVEAPAATAPLDPGQVRVEVRAAGLNFLDVLVALGVRDEAGLGNEGSGIVVEVAPDVAGLAVGDRVMGLFPDAVGPLAVADHRTVARMPREWTFEQAASVPMAFLTAYYALRDLGEVAAGESLLVHAAAGGVGMAAVQLARHWGVEVYATASPGKWAAVAACGVDPGRIAGSRSPDFEERVRDASGGRGVDVVLNSLAGDFVDASLRLLGEGGRFLEMGKSDLRDPASVPGVDYSAFSLFEAGNDRIGEMLGELVALFEQGVLTPLPLTVWDARLAPAAFRHMSQGRHIGKNVFTLPREPDPDGTTLVVGGTGSLGRQVARRLVTEHGVRNLVLAGRRGPAAEGAAELTAELAALGATARVVACDAADRTALADLLASLPAEAPLTGVVYAAGLLDDGVLTALTPERLAAVLRPKIDAARNLHDLTRDMGLARFVLFSSAAGTFDAPGQGNYAAANAALDALAQQRRAAGLPATSLAWGLWSQVTEMSAHLDDVDQKRMARGGMTGLTAAEGLELLDAALAEPDAVLVPAAMDFGALRTQAASGALPALLHTLVRPGRRAARSVAADVDELAALLARSGPAEREHLVLGLVRQEAAAILGHGSPDLVEPDRPFRDIGFDSLTAVELRNRLTGRTGVRLPATLVFDHPTPAAITRFLLGELGAGADGTETLLAELDRLTAAVDTADAEAHARVLARMQAIVRRWEATGAAPAGEETGVDLETAGDDEIFDLIDQEFGTA
>emb|CCP20049.1 BGC0001119, divL2, DivL2 protein
MSRADRGEGPPAMADDKLRDYLKRVVADARRLQKRVRDLEAERTEPIAIVGMACRLPGGVASPEDLWDLVTAGRDGISGFPTDRGWDLDALFDADPDRPGTSYVREGGFLHDAGRFDAGLFGISPREALAMDPQQRLMLEASWEALERAGIDPRSLAGADVGVFSGYCGHDYGTDLPEVPDSLQGFMMTADAGSVLSGRIAYTLGLEGPAVTIDTACSSSLVALHLAVRALRDGDCAMALAGGVTVMATPRAFVGFARQRGLAADARCKAFAAGADGTIFAEGVGVLVVERLSDARRAGHDVLAVVRGTAVNQDGASNGLTAPSGPSQQRVIRRALDDAVLAPADVDVVEAHGTGTALGDPIEAQALLATYGQGRTRPLLLGSLKSNIGHTQGAAGVAGVIKTVLAMRHGVVPRTLHADEPTPHVDWSAGAVELAVRPQPWPSTGQPRRAAVSGFGVSGTNAHVILEQAPATGAAEPQAEPDRTVLVLSGHGSRALRAQAGRLSARLRDPAAPTGEVARTLALGRAALPQRAVVLARGRDDALSALDALARGAGHPAVVTGETARGRLAMVFPGQGAQRAGMGRDLYERYPVFRQAFDEICGELDRRLGTDVRDVVFGDAGELIGRTVFAQASLFALGVGLLRLWESFGVRPDVVAGHSVGEVAAAHAAGVLSLADAITLVAARGRLMEALPPGGLMVSVRAPEPVVRAALVPGADVAAVNGPSSVVVSGDEHAVSRVADELAAAGHKTKRLTVSHAFHSALMEPMLAEFRDAVSALEFAPPRLPFVSTVTGTVLEEAGAEYWVRQARGTVRYADAVGALAGREVRTVLELGPDGTLSALGRDCSPDERIAFVPSLHRDGDVLRAVAAGHVRGLAVDWRVLLGDGPAHADLPTYAFQHENYWLSGAHGDHDGPSATGHPLLGTFVDLPGTGGAVFASRFSARSQPWLADHVVGGEVLLPGAAMVDLALRAGDELGCGAVEELVIEAPVVLPADGALELRVSVGEAGDDGRRAVVVHTRPDTDGAPWTRHAHGTVRQRPQAPDLSFAAWPPDGAVAADPADLDSLYDDLGSAGYRYGPVFQGVRAVWTLDDAVYAELSLPADHHDRAASFGLHPALLDTALHAAAFLDRAGLAFRRTTLPFAWRDVALYARGATALRVRVTAGGPDVLRLDLADGDGRPVASVGSLLSRPAAGQVGAARVRDALFRETWPVLEAAPAAPVTAVPVATAADVRRLNGHEVAALAVPGTGDVRELTARVLAVLTAWLELPPADSARLVVTTRGAVAVDPADAPDPAGAAVWGLVGSAQAENPGRIVLVDSDGSLDAPSLPSLPDTDEAQLAVRSGRVHRRRLVRAEPAGPFAADPAGTVLITGAGSLGGTVARHLVTAHGVRNVVLAGRRGGAADLVAELTALGATARTVACDVADREATARLLATIEPPPALVVHTAGVLDDGVVTAMTPERLDTVLRPKADAAVVLRELLPADVKLVLFSSAAGLFGSPGQANYAAANSYLDAFARRQHAAGRPTVALAWGMWAQRGGMTAALDDTDRARLARGGAAALTAPEGMALFDAALGAAEPVLVPMKVDLAVLRAQASAGTVPGLLRDLVPRPRDRTEPVRADGPADRLADRLAAATGADRSKLLLDVVRREAAAVLGHTSPAAIAPDQVFTDIGFDSLSAVELRDRLAARTGLRLPASFAFDHPTPSELVEHLSGRLGGGHDDDRVLAELARLESAVADAGPDGPPTGLGTRLRALLARVETAAPAPAGDVAARLESASAADVLAFIDDEFGPEDPEGE
>emb|CCP20050.1 BGC0001119, divL3, DivL3 protein
MTGAVDSQNTAGGDERLVKYLKRVTADLHRTRERLARATAERSEPIAVVGMSCRLPGGVASPEDLWDLVADGRDAVTAFPDNRGWDLDSLFHPDPDHPGTSYVRAGGFLHDADRFDPGFFGISPREALAMDPQQRLMLEVSWEAFERAGIDPTTLRGTDVGVYCGALNQDYATRLDTVPEGVEGHLVTGGAGSVLSGRVSYVLGLEGPAVTVDTACSSSLVTLHLAAQALRDGECSMALAGGVTVMSTSWAFVGVSRQRGMSEDGRCKSFSSDADGTGLAEGAGVLLLERLSEAERLGHPVLAVVRGSAVNQDGASNGLTAPSGSSQQRVILKALEAAGLAPSDVDVVEAHGTGTALGDPIEAQALLATYGQGRPADRPLWLGSLKSNIGHTQAAAGVAGVIKTVQAIRHAQLPPTLNVTEPTGQVDWSAGAVELLTSGRDWPEGAGPRRGAVSGFGVSGTNAHVIIEQAPPAPDPAGDADALDPEAVGGGIVPLVVTGRGTAGRTARAAQLAAWLTDRPDQPVGDVARALIHNVAVLPDRAVVLAGGGPGTPGAGEGAVSGAEGVGASAADPPAASGVDGPAASAVDGLVALAGDRAAAGVVRGDGPLLTGDVAFVFPGQGSQWLGMGAELLASSPVFAAAMAECDAALGDYVDWSVIDVIRQDPAAPDPNLIEVVQPSLFAVHVSLAALWQHVGVRPAAVVGHSQGEIAAAVVSGALSLSDGARVIVARSALLAEELLGKGAMAWIGTSADDVEDRLAQWADRLSVAGRNSPRAVTVVGETEALHELVARCEADGIRTRVVGSSVASHCAQIEPLRDRLLAMFDEVTPRAARVPFYSSVTGTVIDTTGMDAEYWYRNAREPVDLEAAVRALLADGYAFFVELSAHPVLTVPVQETAEAVGADVAAVGSLRRDDGGPRRFLTSMAEGFVRGLPVDWSVLFDAGRRAHVELPTYPFQQQRYWLAASEATGDVGRLGLGGAEHPLLGAVAEVPESGGVLVTSRLSLRSQPWLADHAAAGTVLLPGAAFLELVVRAGDEVGCGAVEELVVEAPLRLPPTGAVQVRIGVGEADGSGARPVSLHARAEDAGPGAPWTRHVHGTLTASPPAADFSFAHWPPAGATPVDEDRLTGFYDRLAAAGFGYGPAFRGLRAAWLAGDDIWAEVELPEEQQADAGRFGLHPALLDAALHAGLFAAGDEPELALPFAYRGVALHAQGASALRVRISPTGDDSVRVQVADGSGAPVASVSSLVSRAVEPARFADSPTGDQVFLIDWEEYAPPSPAPSAPAAARPTPVTTVADLSAATGGGVLLHDVLPEPGPAAEAARDLTARVLEVLQQWLGDPALSESRLVVRTSGAVRVRDGETPDPALAAVWGLVGAAQSEHPDRIVLVDSDGSPASDAVLPSLLDADEPQCAVRDGVCFLRRLTRADAAGTVLPPAGEPTWRLDTRTTGTLEGLALVPAPEAARPLEEGQVRVAVRAAGMNFRDVLMALGMFPGKIDICHEGAGVVTEVGPGVPDLAPGDRVMGVFPGAGGPVAVAERFALARMPAGWTFEQAAAVPAVYLTAYYAFTDLIDLRPGQSVLVHAAAGGVGMAAVQLAHHFGAEVYGTASPAKWPAALAAGVPEGRLANSRTLDFERQFLDMTDGRGFDVVLDALTGEFVDASLRLLPRGGQFLEMGKNDARDPEDVAARYPGVTYRVFDIAEARGARLQRLLEELLELFDRGVLTPLPVTTWDIRQAPAAFRYMAQALHVGKNVFTLPRNLDPDGTVLVTGGTGTLGAMLARHLVGAHGVRNLVLTGRRGPAAEGAAELAAELTGMGARVRIVACDSADRSALAAVLASIPEKAPLTAVLHAAVVLDDGVVTSLTPERLTAVLRPKIDAAVHLHELTKDLDLAAFVLFSSGSGVFGNAGQGNYAAANAFLDAFAQWRRAQGLPAVSLAWGLWAQSVSAGAAAHLGETDRERMARGGVVGLSAEEGTALFDATLQAPHPVVLPMKLDFTALRAEAADGSVPPLLRRLVRQGRRTARAGGGADALAERLARAGAADQEQILLDLVRQEAAAVLGHSSAAAVRPDLAFKEVGFDSLTSVELRNRLANRSGLRLPATLTFDNPTPTALAAYLRSVLCPEGGPAPDEGPGGAGRRSCAGVLATAPLDRLRDLGVLDAVRPLLDDAVEGPADGAAEALAGMDVDDLVARAMSKAGK
>emb|CCP20051.1 BGC0001119, divM, DivM protein
MTRTTDTEVVEALRASLIENDRLERENLSIRAASTAPIAIVGMACRLPGGVGSPEQLWEMVAGGGEGVSEFPTDRGWDLDNLFHPDPEHPGTSYARAGGFLHEAGEFDAAFFGISPREALAMDPQQRLMLEISWEAFEHAGVDPLSQRGRDVGVFTGVTHHSYASGLQPVPEELEAVMGTGVSASVLSGRVSYTLGFEGPSVAVDTACSSSLVALHLAVQALRGGECSMALAGGVTVMPNPGVFVGFSRMRGMSEDGRCKSFAAGADGAGWSEGAGVLLVERLSDAQRLGHRVLAVVRGTAVNQDGASNGLTAPSGPSQQRVIRQALANARLSAADVDAVEAHGTGTVLGDPIEAQALIGTYGQGRERPLWLGSLKSNIGHAQAAAGVAGVIKMVLALRHGVLPQTLHVDAPTPEVDWSAGAVELLTTPQDWSERDRPRRAGVSGFGVSGTNAHVIIEEAPAAEAAPGPDRPALGGGHVPLVLSGRGGAGLAGQAERLRAFLAVRPDLDLTEVARALATTRAALPDRAVVLAADHADAVARLEALAAGEPAPNVVTGRTDATERVVFVFPGQGAQWAGMGAELMAESPVFAARMRECAEALDPLTGWSLLDVVAGAPGAPSLDRVDVVQPASFAMMVALAEVWRAAGVTPAAVVGHSQGEIAAACVAGGLSLADAAAVVALRSRAIADRLSGRGGMVSLGVPADRARTLIERWAGRIELAAANGPASSVVAGEPAALAELIEEAGRDGLRARRVDVDYASHTAQVETIEAELARSLAGIGPTSSAVPFYSTLHADRLDTADLDGGYWYRNLRGTVQFEAVTRRLIDDGMGAFVELSSHPLLVPAVEETAQQAGAAVTATGTLRRDEGGARRMLTALASLHVAAATVDWGTLLGGGPAEPIALPTYHFRHRHFWLAGNYRAGGAARAAAPLPAEPADTDGLAARLAGLDPAQRRAVLLDLVRAETAVVLGHESLDAVEPDLAFNQIGFDSTTAVELRNRLAARSGTELPVTLLFDYPTPESLAAHLLERLAADPPPAAAVPAGAVRSDEPIAIVGMACRLPGGVESPEQLWDLVLDGREGISGFPTDRGWDLDGLFHPDPDHPGTSYSRHGGFVHDAGQFDADFFGISPREALAMDPQQRLMLEISWEAMERGGLDPARLRGTDVGVFTGVTYHNYAADVRQVPEELEGILAFGTSASVLSGRVSYTLGFEGPSVAVDTACSSSLVALHLAVQALRGGECSMALAGGVTVMTTPGIFVGFSRQRGMSPDGRCKSFAASADGTGWSEGAGVLLVERLSDAQRLGHRVLAVVRGTAVNQDGASNGLTAPSGPSQQRVIRQALANARLSAADVDAVEAHGTGTVLGDPIEAQAILATYGRGRQEPLRLGSLKSNIGHAQAAAGVAGVIKTVMALRHGILPQTLHVDAPTPQVDWSAGAVELLTARQDWPELDRPRRAGVSAFGVSGTNAHVILEQADTPSPGKAALRHPELPVPLLVSARGKAALAAQAQRLAAWLNDGPDSASPAVARALAANRTALPDRAVVLAGDRAAALAGLRALGGDDVVVGNASGAGRLAMVFPGQGSQRVGMGRELFGRFPVFQDAFEEACAALDRHLEGHVSHTLRDTVLGESPAAARNLRGTVYAQAGLFALGVALFRLWESWGVRPDIVGGHSLGEIVAAHAAGVLTLQDAAALVAARGRLMQALPDGGAMVSVAADEDRVRPLLGPGVDIAAVNGPRSLVLSGDEDAVLAVGEALAADGVRTKRLEVGHAFHSARMEPALADFRAVLATLTYHEPQLPVVSGVTGRIATADRLTSPDYWVEHARATVRFADCVDALVAHGVRTVLELGPDGTVSAMGRACLDDGGRVAFVPSLRPGAEEGRSVLGALATAHTRGAPVDWSTWLDGPTAPPVELPTYAFQHEHYWLLDTGRPLDVASAGLAGAGHPLLGAMAELPGSGGVLFTSRLSLRGQPWLADHVAAGTALLPGAAFVELAIRAGDEVGCGVLDELVFEAPLPLTDREVDLQVQVGEADADGRRTVTVHGRAADAGPGAAWTRHAGGTVTPSRAPAAFSLAQWPPAGAEPVDADRVARLYTDLAGAGYRYGPAFQGLRAAWTLGGTVYAEVALPDGPRADAGRFGLHPALLDAALHATAFRDREGDVPALLPFAYRGVELHAGGASMLRVCVAPDGDDAISVRLADATGAPVASVRSLVSRPVDPGRLAAAPVADRVFLDGWAEIPAAADRPAVGPAPVSTVEDVRSRADSGHGRAALLLDVEAGDVREVTGHVLAILREFLAQPALEGTRLVVRTNGAVATERPDPVRAAVWGLVGSAQAENPGRILLVDSGQPVDAVLPAMIEADEPQVAVREGRVLARRVRRAAATAARPDPIDPAGTVLVTGGTGAIGSLVARHLVAAHGVRSLVLAGRRGPDADGAEELEAELTALGAKVRVAACDAADRDQLAALLASVPADAPLTAVVHAAAVLDDGVTTALTPERLDAVFRPKIDAAVHLHELTRDLDLTAFVLFSSGAGVLGNPGQGNYAAANSYLDALALRRRAEGLPAVSMAWGLWKQTAGLTARLGDTDRDRLGRGGAAGLDPEEGLALFDVALRLDEPVVLPMRLDFAALADRAADGRLTPVLRSLVRRPRRTAGAGVDTEAFAARLAAAPEPEQDEILLDLVRAEAARVLGHGSPASLDPELVFTDLGFDSLTAVELRDRLAARTGLRLPATFVFDHPTLRLLGEQLRHELASR
>emb|CCP20052.1 BGC0001119, divN, DivN protein
MFTVDEYLTHLGCAKRPGPTLQTLRDLHRRHLSRVQYDTLHALRINPDNMADMDLDDTFDNVVLGEQGGMCLQLNTLFERLLAGLGFRTTVVAGGTWIPGNVFYPDPEHMLTLVDLDGDRWLADVGHAGVSFVEPLRFAPGVQEQDGCAFRLIEQDGYHVVQTRPKGKDWRMTFRFTTRPRTAKDWDGVGEGQGPGVLASVRRRRRAVPGGQVTLTKNLFTLVEDGVEQTRLLRDPADEQHVVDTYWEGRK
>emb|CCP20053.1 BGC0001119, divO, DivO protein
MRFGLLFGMQLPRPWGPDAESRLFHEVLDQIELADRLGFDNVWCPEHHFLEEYSHLSASEVFLGAVSQRTRTIRIGHAVMLMPPAFNPTARVAERIATLDILSGGRVEFGTGESTTPTELLGFGIERATKRDQWAEAVDAAARMFVEEPFAGYDGEYVSMPVRNVLPKPVQRPHPPMWMACGNRDAIRLAAHRGLGALNFSFFGPAETRKWVDTYYEGIASEECVPAGFAVNAQIAATIPMMCHRDEATAVDRAVDGIQFFNFGLGYYGGFGSPSPGRTDVWEVFQRERAERGMDRAAFGRLGGPLGNPARGAIGTPEQIRELLRRHEEAGLDQAIFLVQGGGMRHEDVCESLELFATEVMPEFKDRHDKAELRKAERLRPAVDAALARREPARTADPGYRVLPRSKH
>emb|CCP20054.1 BGC0001119, divP, DivP protein
MRELTAHITDMTGGRSRLRGVGIALPATVDAGGIVSAWPNRPWWTGLDLRALLRDLFPATGVRFGDDGDLAAVAEAAAAGVRDAVYVGVGTGIGGGIVSGGRSLPGPDRGSCELGHVVVDRSGPLCACGRRGCLQAEASGPAVLRAAARTLGREVTYDELVRGRAAGAPWACAALDHAAAVLATALVGAAELVRPELLVVGGGFAAGLPGFVTGVADRVAELARPGHPTPPVRPAVLGGLSSLHGAVLAARGLA
>emb|CCP20055.1 BGC0001119, divQ, DivQ protein
MTEIESEHFPIFDPQSIAAERNRHVPPRRVSMNGMPVWLVSRYDEVRECLSNPALSPPAAFAAEQGQATPLSGLFEDTVIGSNPPTHTRLRQPLTKVFNIRRVDQLRPRIQEVTDSLLDEVAADGGADLVPALAVPLPLLVICELLGVPTTDRELIHRNAQAMLASGFDPEAIAASQAAAAELWSYMADLTERKRRSPGNDLVSDLVAASDEERLSERELVAGCRALVIAGYELTSGFIGNALHSLLSRPEVAAGLRERPEIDLRGVDELLRHDGPGQFNVRFVNVDFALGGVDMHPGDQVLLDLEAANTDPSRYVDGKELDLTRDSAMHVQFGYGIHFCVGAPLARVEGEIAINTLFRRFPDIELAKPADEMARNANPFQRSLSELPVRFSPRG
>emb|CCP20056.1 BGC0001119, divR, Crotonyl-CoA reductase
MAVGSLTDAPADAVSAEENVGADLPAEFRAVHICAEDEAMFSDLSDKDVRKSLRVGPVAMPELAPDEVLIAVMASSVNYNTVWSAQFAPVSPFRFLEKFGRRGGWAARHDLPHQVLGSDAAGVVVRTGSGVRRWRVGDHVVVSAAYVDEQDPGTHADGMIGEDQLAWGYETNFGGMADYAVARASQLIPKPPHLTWEEAASNTACASTAYRMLVGERGARMKQGDVVLVWGAAGGLGSYGVQLVRNGGGVPVAVVSSARKAEAVRRLGCDIVVDRAEIGLTDDPTDDPDEVIRIGKRLGAIIRERTGRDPDIVFEHIGRATFGVSVFVVRRGGVVVTCGSSTGYQHVFDNRYLWMKLKRVVGSHVANLQEAWDCNRLFELGAIVPTVSAVFPMDEVGEAVRIVQNNRHIGKIAVLCQADRPGLGVTDPELRARVGGDDRLNPLRGMTAVGEGE
>emb|CCP20057.1 BGC0001119, divS, Beta-ketoacyl-[acyl-carrier-protein] synthase III, EC:2.3.1.180
MTSAIGILGTGAYLPAREVGNDELAALIPDTTAEWILRKTGIRSRRYAAPDEAASDLAAGAARAALADAGLTADRVDHIIVCTSTGDQPLPPTASVVQQLLGAGSAACFDLNAVCAGFVYGLEAARGLIAVRPGAHVLLIGADVYSRFLDFTDRRSAVLLGDGAGAVVVGAVEDGNGILGIDLSTRGDAQDLLRIPAGGSRSPASAGTVAEGGHHLRMQGRAVSEFVLENIPPGVDKLLAGAGVRAEEIDCFVPHQANAVLIRELAARCGLADTPLVQVVETYGNTGAASVPIGLDHAVREGTVEPGGLVLLSAFGAGMSVGNGLLRWGGGPA
>emb|CCP20058.1 BGC0001119, divT, 3-hydroxybutyryl-CoA dehydrogenase
MTAIERVGVVGTGTMGGGLVQVCALAGADVRVVASGRAGAERAERRLAQSLDRQWAKGRITEAERNAAVARVSFGTELKSLADRRFVLESITESLPAKQDVFRVLDEVVEDPAAVLASNTSSIPIASLGSVTRDPGRVVGAHFFNPVPVMPLVEIIGSLSTSAATSDRAEEFVTRTLGKQVIRVGDRPGFMVNALLVPFLFSAVRMLDAGVADAEDVDRGMTLGCGHPMGPLALLDLIGLDVIVAVGEAMYAESRDPACAPPTLLLRMVECGLTGRKSGRGFHTYP
>emb|CCP20059.1 BGC0001119, divU, DivU protein
MSVTVGRPRGGQQAVTAIHHIDDTVDELIERERALSALDAALRRSSEGRVRMVLVEGAIGTGKTALVWRFLEQAESSGVLCFGVHIRPDERSLSVDTLDRMFRNVAVPHLFRTAVARRLSALRDGCGADGPTLVSQLTELAADLLDLAESVPVLLVIDDIHHLDTDSLHALLHLLPTASAGRVLVVLTADESRQPLDWRMPTGLLMRPNFQRVVLNRLSEDGARLAATRRLGEAAAEALPADLVALSAGNPLVLEYLSRAYEATGTGYPQGYAQAFVECLRRCPPETVEVVRALAALGEQATPELVAELAAVDRVDVDLLPLTNAGLLDGQSFRHPSAARAVLRDMPAGVCAGLHRRAALLLHDEGAPALDVAHQLIQADEHELPWASELLLDAAGEALALNRVGLALECVKLAGRAERDPVARAVVDARLSRLEWHLKPLAAARHVQSQLKDGAAGRLSARDTLDLAWRTAWFGRIDAVEPLLSAVGRTPDGGDVNELVRWLAFTYPKHTFSRGPVTAPPSSAQAEPWLHSASSLAEGLIGAPNDQGVADAERVLQSLALDHESLWSGETAALALLTLVYGDRLEEAVAHADRLLDEARDAEMPTWHAVFRAVRAEALFRQGDLPGAYDEAVTALAEIPVQGWGIVVGLPVGCAVNAAVRMGDLSAAKRLLGSPLPKSALRSRYGLHFLHARGHYRLAVGLPQAALADFLACGSLTEGWGAGGVGVVPWRTSAAEAWSRHGNPDQARRLLRDQLAMLPPSSGRARGQAMRVLACVSRDTRRPQLLTDAVDVLKNCGDKYELARALTDLSVALRQGGDQLKARRTARRALHFAKAAGARPLCDEAALYDQEAKAARLARDEDEKLSLLTGQEIRVAALAVEGDTNHEIAAKLYITPSTVEQHLTRIFRKLNVKRRDELPWQLDTWSA
>emb|CCP20060.1 BGC0001119, divV, DivV protein
MTETTPTSADLSHLYELSPGGRQLLFTDARTAYSFSSEPVSDDRLRAVYELVKWAPTSANINPMRVLFVRTPDGKERLLRGVAEPNRAQTASAPVTAVIAVDTQYPEYVPVLAPSNPNFRTMLEANDELRNSHGDFNTTLQAGYFILAVRAAGLVAGPMKGFNAAAVDKEFFDDGRWRSVLLVNIGHPADDAFRERLPRPTFEQAVRMA
>emb|CCP20061.1 BGC0001119, divW, DivW protein
MSVTPLTPAPVFRGRIGRDPRSGHYAVPRRYRLHLSPGHDACLGIAVVHALLGLDEICPVTFLDPVPDCPDGGHSALRPLYEASAHHYRGPAVAPVLSDSWSGRIVSTHARDITRDLARCFPSAAGPQLYPCGAEGETEAVEELCARSADPQALPEVLDVLERRLRAHSHVLGDRLTAADVEVWVALVRRDTPQRAAAHPALWSHVRRLSAHPAFGRHLPGRPA
>emb|CCP20062.1 BGC0001119, divGNAT, DivGNAT protein
MTQPTRLRGSATPADPAPHPLDNAVWAALTGPHAALAERVGKAARYSADVGVFAAVEDPADPAAWADLHRLLGPDAAVALPGVRSVPPGWRTSGDVPGVQLVDTALRAEPDPGAVRLGPADVPEILDLVARTRPGPFLPRTVLLGTYLGIRHRGRLIALAGERLRLPGWTEISAVCTDPAHRGRGLATRLVRAVAAGIRERGDTAFLHAAASNTGAVALYESLGFTLRRHTDFRQVRTPGTAAAAGAL
>emb|CCP20063.1 BGC0001119, divX, DivX protein
MSSTSPAPLHLAVALDGTGWHPASWREPSARARDLFTAGHWADLVAEAERGLLDFVTLEDGLGLQSSRLLAPDDRTDQVRGRLDAVLVAARVAPLTRHIGLVPTVIATHTEPFHISKAVATLDYVSTGRAGLRVKISARPDEAAHFGRRTAPAIDDYESPESQERVAELFDEAADHVEVVRRLWDSWEDDAEIRDAATGRFVDRDKLHYIDFQGPRFSVKGPSITPRPPQGQPLVTALAHATVPYRLVARQTDVGYVTPHDTGQARAIVAEIRAEQERAGRAAEPLHVFADLVVFLDDDPARAAARRDRLDERAGQPYTSDARIFTGSPVQLADLIEEFASAGLTGFRLRPAVHGHDLPAITRGLVPELQRRGVFRRAYEADTLRGLLGLSRPANRYAA
>emb|CCP20064.1 BGC0001119, divY, DivY protein
MTKPLKQIHLAAHFPGVNNTTVWSDPEAGSHIEFSSFAHFARTAERAKFDFLFLAEGLRLREQGGQIYDLDVVGRPDTFTVLAALAAVTDRLGLTGTINSTFNEPYEVARQFASLDHLSGGRSAWNVVTSWDAFTGENFRRGGFLPQHERYSRAREFLGTANELFDSWRGDEIVADPDTGTFLADAKAGAFVHQGQHFDIHGRFDVPRSPQGRPVIFQAGDSEEGREFAAADADAIFSRHATLEEGRDFYRDVKRRLAKYGRGPDELLILPAATFVLGDTDADAEERAREVRRQQVSGATALKHLEFVWNRDLSSYDPEGPLPDVDPDVSEEHIARGRAQVRMYRDPLATAREWRERAAANNWSIRDLVIHTGNRQTFVGTPASVARTINDFVQADASDGFILVPHITPGGLDEFADTVVPILQEQGVFRADYEGTTLRDHLGLAHPDAGSADRREAS
>emb|CCP20065.1 BGC0001119, divZ, DivZ protein
MRFLAITLIAHRPDPVTGELKSTRARFREVLDNAVLAEELGFDGFGVGERHERPFISSSPPVVLSHIAALTRRIRLFTAVTTLSLLDPVRAHEDYATLDHLSGGRLELIIGKGNGAAQRDLFHVTPEDQWDRNAESYEVFRRLWREDRVTARTRFRPELTDAEVWPRPYQQPVRVWHGSATSRESVDLAARYGDPLFSANVTHPVEPYAELIDHYRERWAHYGHDPADLGGVVWILSGSRGPARASAALSSVARAPPCRPPPPCSCTHQTPLGWATRHCCLEPTRSKRHPLAVGAGTAGLYVARTSQQDLDGYRPVLESNLTFRRETGLPVVFETLEDFVARSSALIGSPQQVIEKVHRYHQRFGHTVTHLHADASGLDATEHRRSLELFQSEVAPGLRRDLPDPPFAWGPVSPAAEPQPAGL
