# Supplementary material for: Assessing in silico the recruitment and functional spectrum of bacterial enzymes from secondary metabolism
Source: BMC Evol Biol. 2017 Jan 26;17:36. doi: 10.1186/s12862-017-0886-2 (PMC5270213; doi:10.1186/s12862-017-0886-2)
Supplement: Additional file 5: — 1005 multiple Fasta files (one per BGC that comprises enzymes) containing the sequences of the data set enzymes SM*. The BGC are named according to MIBiG nomenclature. (ZIP 6333 kb) [file 12862_2017_886_MOESM5_ESM.zip › BGC111.fa]

>emb|BAD38870.1 BGC0000111, ---, Putative ion antiporter
MNSHQLQILFLDLAIILVMARGLGHLASRIRQPPVVGEILAGVLLGPTLFDGVLSETLFPDDVRPVLSGVANLGVALFMFVVGLEIEGNLMKGHGRTTVAAAVGSTAVPFLLGIGLAFALMPGHDPADRGTFVVFIGLAVSVTAFPVLARILAERGLTRTAIGGIALAAAAFVDVVAWAALAAVNASVGAAGDHRLVLLTVPYLAAMLFVVRPLLRRVLAPGDKAAEPGPLKFAVVLVGALLSAAATEAMGMHHIFGAFLFGLMVPRERAQALRADLHDRTTHLTSVLLPVYFVVAGFQVDLGGIGLGGLRELSLILLVAIAGKFGGTYLGARATKLAPRPSATLAALMNTRGLTELVILGVGLQLGLLDDSLYSLMVVMAVVTTVMTGPLLSLAGSGRSGTPADGTAPRERISAAP
>emb|BAD38871.1 BGC0000111, ---, Putative activator
MRLVERDQELSSLTDVIRSSARGAGQVALVTGGIGCGKTALLAEIGSVAKKLGFEVRGATGSLVERPIPGAVLGQLLRDVEPALVDRAMAAGTARGADPGRHDGTGTVARLGPDTLDAETGRALQDLCAAVERRARRAPLLLCLDDVQFLDDLSLHWVLLLIRRLSDVPVTLIMTERGLSRPADPRLRAELRRRPEHRPLALRRLTGDGVAAVLVPYLGADLASRLAAECHGVSGGNPLLIRALAEDSRRGAAGTVHATGRLVVGDAFLDAVTGCLHRGWPALLHIAQALAVLHEDHATAQTVARLAGVEDAVLSRGLRALDDAGLISDGRLRHPAAAAAALAGCTGEERARLHRRAAELLYEEGGAGVLGVARHLVAAGTTTAPWAVDQLREAAERHLALSRPAEARLCLEVALRHCRDDDEQLRLKALLAGATWVLDPTMGARHLVELADALRAGRLPDQYAVVLAKYLLWHGRYVEAADAVERIGRRDAGMTDPLAAAEARATRELLSVGYPGLVSAGATGTGPARQVSFGGDPRIRGAVALSDVLRRGPRQDVVDSAEAAMRAMRLGRNTHEWLTCAVSALLFADRTEAAAAWCDHWLDEARGRRVPLWIAEFSSLRAGIALRQGRPREARELAEAALARIPVESWGVCIGGPLANLIQANTDLGDHEAAAEYLEVPLPQGMFDSRFGLYYLHARGQHYLATGQPRAALDDFTNCGALMRAWGLDQPSLVPWRSGAARALLALGENERAHALARQQLDLAGDALTRTRGISLRVLAAAGRPSQRGALLKSATAILERSGDRLQLAGALAELAVAHLRSGRDTEAQALAQRAAHLAGACGAPALAAEFARLLPTRMAPPGTPGRAPAQDLDLLSPAEQRVASLAGEGLSNKQISARLSITVSTVEQHLTRIFRKLGVRTRGELRQNRALAG
>emb|BAD38872.1 BGC0000111, ---, Putative halogenase
MNRSDQYDVAILGSGMAGGMLGAVLARNGVKVLLLDAGTHPRFAVGESTIPYTSGLTRLIADRYRVPELRALSSFKGIREQVSRNCGQKQNFGFVYHREGSPQDWQEINQLVVPSVLRTETHLFRQDIDAYLFHVAVKYGAHPRLGTRIVDVETDPDTGAVLRTDGGEEFRAHYVVDGSGFRSPLAEKFALRETPTRARTHSRCLFTHMIGVEPFDKAPAARRHDQPNPWHHGTLHHVFDGGWLWVIPFDNNEHSLNPLCSVGLTLDPRVHPKGDRTPQQEFDDFLARYPEIAHQFRGAKAVRPWVSTGRLQYSAKQVVGERFCLTSHAAGFIDALYSRGLTNTMELVNALGWRLIAASKDGDWSMERFGYLEDLQQGLFDFHDDIVYSSFVGFRDYELWNAVNRTWMLGTMLGNVMLEDAYYRFERTGDDGVFRELEEFGHPGSPLPVSEGFTRMGPLTRELCEAVDQGTETSGEAARKILSYIRDADFIAPSFRFGERDTRCFAMSPAKMAMNARWCRKDAPPEIGPRMINASKGLVRMRLRAGK
>emb|BAD38873.1 BGC0000111, ---, Polyketide synthase
MRSQAEPGTTPRTKRQRMNAHSTPDPEGLIAVVGMAGRFPGAPDVDSLWHLLMNRQEAIVPVPSDRWDASAQLDPRLRIPAVGGFLDDIDLFDAGFFGISPREAAAMDPQQRLLLEVGWRALEDAGQRASDLAGSRTGVYVATVWHDYELLRKARGALHTSHSLVGTGRDILANRLSYLMKLRGPSLAVDTGCSSGLVGLDLAARALRAGDIEAAIVGSTNLMMDPHVSIGLTHFGGLSPDGRCASFAKSANGFVRGEGVAAVYLKTLARALRDGDRVHGVLVSTLTNNDGGGHSLVSPSQEGQEDLLRRSYGEHTVPAAALSYVEAHGTGTKRGDPTEAGALGAVLGRARPAGDPLPIGSLKTNIGHLEGSSGLAGLIKVLLSLRHRTVPPSLHAEELNPDIPFEDLNLSVLREPLALPAEGSVLLGVNSFGWGGTNAHVVVSSPPQPRPADRHDRSDETGMPPVVTLSAKRPPVLARRAAQLRDALGASGEHEAAELAGTLAWRRDHFPERAAFVAEDLRQAAAGLAALDDPAAADADVVTGRAVPHGRTAFVFPGQGSQWREMGVALYRDSALFASVVDRCAKALAPHVDWDLTDVFDPDADAGPDTVAHTWTTRTDVLQPALWAMSLGLAELWRAAGVTPDVVLGTSQGEITAATFAGALSLDDAALVLARRGALIAQRVSGRGLMLAVDLDREAAERALEGFEDLVSFAAHNGPHSCVLSGDRDHVLALRELLEAEGTYCALVNIDYASHSAGMDVLREDLMTGLAPIRPAAGDIPLMSTVEARVVDGRALGPDYWVRNLCEPIELVSATDALFDGGVTHVVEISPHPVLQPALEQQTAVREEPVALLTTLRRGHGGTRDVARAFARAYAAGLEPFGTLPRDGRFPVPAYPFERESFWPADNRRTGDAAQGFEAPLAPAPGRPGVWHGALELSPLTQPWLTDHKLYDTALLPGTGMLALALHTATARTGALPGRLVDVSFRKEVTIGADPVRFTTEWQDAPGGGAFRLLSLPPGATEWDVVATAGAEPGTDAPEGFGLPAWADEVAAEDPGEFYRRCSARGQNYGPAFQVVHSLRRHPSGDEALGEIRLPQELWAGLRPRVPHPVLWDGALQVALLLDDGAEALMPTAVRAVHVLHAGDEPVTALHSHVLRRPDGTVDVRVLTGDRRPLLVMEGLVLRSLPTSDGHDAHADRLHRLHWTDTTAAPPRDAGSATAGRWVVCGGTGGTQDLADALRAAGAEVTTVDDPAHPENSLTGDVDGVVFLAPRACVGPDAQQRGLTHLTTVVRVCAALPSLPRLTVLTDRAQSVTAADTPDPGAALYWGYGRVLQREHSELRPRLVDVDASHPDWAAQCGRALLDEDTDDQLALRGDRRLAARIVRGGDPDGAEGTARPAWRTGPQPFRLGAARRGASTTAEFLPHPTPTPGPGQVVIDTTAAAVSPADLRDLAEIRAGRAPVTLPLGRACAGRVSAVGPDVSGLHPGDRVAAVAPGALAGHVLAEAAHTVRLPDRLDDTEAAALTLPAVTAWYALTHVGRLAEGDTVLIHTPALPDALAAVQIARSRGAVPLAVVDGAARHAGRARRRCPRGPRHRRPPLAVGVEAIAGEGVDVVLGPRGGATASHAWDLLAPDGRYVEDVTRAALSDPAPQARPLPAGTTFGSTDLEALRVRRPALFARLLADVLTLAADGRLTAPPSRTYDCAGVTGTTVDLDHDPHGPRLVLTRLAEVAHVAPEPLRDGRFRADGAYLITGGLGALGLSLAEFLAAHGAGTLVLVGRSAPSAEAAARLTALRSAGTVVHTPHCDVRDRTAVRRTLDGLRERGLPPLRGVVHAAGVVSDATIGSLTSRQIAKVLQPKVDGVRSLEAATGQEPLDFFVMFSSVAALVGNPGQAAYAAANAYLDAAAEARRDRGLPALSVQWGPFADIGLAARSAEAGARLGDRGMSSFPADEAWAALTRLLTEERPVHGYVPLDLRRWFEAAPDTVALSAWRGLREALRDGGSVTAGSAFAAGLLDAPEEERHGLVEAKVRELAAQVLRLSPERVDRDTLFESLGLDSLMSLELRNRLEAAFGLRLSPTLMWTYGTLRTLAKALTEQVTRAQETR
>emb|BAD38874.1 BGC0000111, ---, Polyketide synthase
MSADRTTPPAPLTPRPQGTPMHETSPSQGGRQTPLTRALDTVRSLRQQLAEERGNQPVAIIGAGLRLPGGIDTLDAYWTALAEGRDLVRPMPEHRKGPFADAWRGLPQRGGFLDEVLDFDAGFFGISPREARHLDPQHRLLLEVAWEALEHAAVPAGTLAEARAGLYLGVMWQDYREWCEGEPDAYWATGNGHNFAAGRVAYALGLTGPTMTVDTACSSSLVAVHLAVQALRRGECELAFAAGANLIMSPQTMRLVQETRSLSPDGLCKTFDSRANGFTRGEGVGAVLLKRLDHALRDGDRVLGVIRGTSVNQDGRSSGFTAPNVLAQVSLIEAALADAGLEADAVGYAETHGTGTPLGDPIEMDALATALGRRNGGAPLPVGALKTNFGHLEGTAGVAGLIKAMLCVSRRQVPPVVHFRHLNPRIDLSGTGMTVPDTLGEWSPLSGDCASVSSFGMSGTNAHAIVGPLSAEEAPARPDDGSAPVTVTGFAVSARTEEALRARAAQYAGALEALPAADYPAFAHTATAGRTPMDVHATVTAADPRSAAEALRALAAGRTVPEVAVTEGGGAPDVAGPDLPRRVVDLPPYPWQRSRFAPPTRAAGPGAATAGREDTAPAAPAVPLVHEVAWRPQAPSAAPAARSVVLAGDDEDLLVALAGRAAARGLTGTVLAPSATDLPDGWRHARLPADAAAWAGTWAAGQDTTGEAGVPLVLALRATPLPGSDGAPDTASDPAEPGAALCAAVTTAVAAAARAGSHRVFALTRAACRTRPQDTTAATDHGLLHGLGPVLGLELAAGWGGVVDLPADPGGADLDALLSFVAGESDAAARGEAAEDRAAVRDGAVLTARLVENTAPTEPLRVVPEATYVVTGGLGGVGRELTSELVARGARHLLLIGRRSREDLAPEARELLDGLAAAGVEAVYRPGGCDTPQAVATACSALEAMPPVRGVLHAAGVLDRVPAAEAGAAHFADALRGKFAGAWLLHRASLDWPLDFFAMISSVSAVWGTDRCAGYAAANGGLDALVAHRAGRGLPAVSIAYGPWDLGESGMADSASRDTFARLGVGALDAAAGRAALAASPAVSGHVVVCPLDMPRFRSVMSRFRARGLFSADLPDPVRDEPVAAVREPSVVAGLAAVPERARPAAARVHVARIVAAQLGFESAAAVKDDTGFFDLGLDSIMAVDLVARLGQAFEVSLRAADVFDHPTVTRMAEYLLTDAPQSAPAPETATPAPGQRPAPATTPNGTPAATTTPNGTPAATTTPYDTPAPAATPYDEAPGEPPSTAHEPIAIVGMAGRFPQADSVEDLWTLLREGRDAVGPVPEGRYDTAAFHGDDVPESGRITTDQGGFLTDIERFDAGFFGIPGREAENLDPQQRLLLESAWHALEDAGTDPHALRGSRTGVFVGISYADYARVLAGTGAEHLDAYYSTGTSLNAAAGRLAYTLGLNGPAMAVDTACSSSLVALHLAVRSLRGGESDTVLAGGVNIILDPMASVSASRAHMLSPDGRCRTFSADANGFVRAEGCGVLALKRLTDARRDGDRVLAVIRGTAVNQDGASSGLTAPSGTAQRALLADALADARVTGSQVSYLEAHGTGTALGDPIELGAAWHVLGPDRKPGEPLHIGSVKSNIGHCESAAGMAAVFKTVLALRHDLIPANLHFAAPNPHVDWAEMNVRVVDTPTPWRSGAVPRVAGVSGFGLTGTNAHVVLADAPAGAPAATSGAPAGAPHLVPLSAPDAAGLERLSASWHERLTAAGDEELAGLAATASAGRAHFPHRRALLGDTRDKLLAQLAAPLANRRTTGRPRIAFLFSGQGSQRFGMGRELYETEPVFREVFDRCDRELAPVLGGSLVELVLYGDDPKAVDETRVTQPALFALESALAALWESWGVTPDVVMGHSVGEVAAAVHAGVTDLSSGLRLIARRAELMQGTRRGAMLAVRASEQQVRALLADTPLDIAAVNAPDATVVAGAPEDIERFAARITEDGVRGVRLTVSHAFHSRLLDPVLPRLRETAAALDLTDPGIPLISNLTGTLEPGTFDAEYWVRHARNPVRFHDGARRLAEQKVDVCLEIGPDGTLVNLVRAGGSVPAGTLLPSLRRGTGDRAALAAAAKELYELGQDIDWAAVQAPRRTPRAAAPLYPFAATPYWRGAGRAGTPVPASAAPEDGRPVPAAAPAGPPWGTELRSPAIQGRVFVTERSTVYPPHLDDHRLFGTVQVAGASQTATVLSALGRDGDRVVLEDLHFPRALVLHDGERYELQIIERDGERGARTVSVQSLLDPERHLWQEHLTARRIPADPAGHRTAPDPREFIAHADRHLGGEAFYRHLRGIGYLLGPSFSWVGDAWIRGDEALIRFDWPEKMNEPAEDYQIHPGLLDSCLQSSVCFAIHEDDAEPLDQEKALVIPFAAARVSFPGRPVPGRPLWGHVRAELRETADDRFHQVETADLHLFDESGATVLAMDGFRFRTASRAVLQSSLRQGTRHTWDLAWTELPAPAATDPAATRQRTVAVVGAATPAGKLLIRAAEGAGHHTLAADAQVPLARTPDLIVDARFLTADAPAGAHAVTEAVLDLAAVLRSVPQDVPYAVPVAGSTPHAPLREALWGLLAGVEAEESERRLLRVTLADGWDAPGLLNALDRILDDGTVETRLEIGPGRTRTARLVPATAPADTTADGLSGAALVTGGLGGLGLSTAAVLARNGCAAVTLMARSEPDPETRRLIEEITAAGTPVHVVRGDVTDPADCARAVARAGAVHPLRLVLHLAGATDDSAFGRVDRGAAERVFAAKAHGADVLAEALRGHDLDAFVLFSSASSVLGSAGQTTYAAANGYLTGLAETLRAEGVPATSIAWGPWVPDGKGGMAASEAVRRATTRLGIGTFTDEAAEALLLAALTARQARVIAVDLAPDTFAEALGGHPRARLLEAPAGRDGHGARRPHADPAGRPRGWFGAHLAALDPGERDAALRHFVREAAGETLGQPAALDEETTFGDMGLDSIMVIDLRTRLSQSLGVDLLATVALDHPTVPRLADHILGLLHPEPARPAGPGRPDRPETPDQAEAAGLPDLAELSFEELVQAVHSDVSQKGDRQA
>emb|BAD38875.1 BGC0000111, ---, Polyketide synthase
MSEAMDTEAVRALMEDQLRLSHRLRARIAELEDDRHAPVAVVGMGLRLPPAIDTPEAYWEFLCGTDSALSAIPADRPGLRAVYDPSVGRLGRSYVDRAGFLDTIADFDAGFFGLSRREARLLDPQQRMLLETSWEALERAGIAVRRSDRLDVGIYLGMMTSEYSERNEDRSDMSRIDPYYITGGGLSFGAGRVSHLMGFSGPVLGVETACSSSMTTLHLAVQGLRNRECRYALAAGANLLLSASLMVSLCQTRALAPDGRSKSFLATADGYGRGEGVGVVALMRLDDAEREGRPVLAVIRGTAVNHDGAASGLTAPNGPAQQEVIRAALADARVDPADVGFVEAHGTGTVLGDPIEIGALDGVLGEAVRRRGVPLAIGSVKSRLGHLEGASGIASVMKTVLMLQHGVIPAAAHPDDGELNPHIPWGRLDFTVPRQNTPWPGELSRRVAGINSFGMSGTNVHAVIEAHRPPAEPAPAPPGPELLTLSAKDHAALDRLADRVGSLLRRTDARPADLCHTLRAGRAPFAHRLALTGATARDLAEALADWRAQGVVTVPVQEPPRRITLHTGGLAGQLEAVVAGLADAHPGLRDAGTGTGAEHPAAACAHAGPARRPRQAGRWRRADRADTEDRVALSWEAHGRRTVLPLAGAGPEDAPGLLRTALAELFTAGADLRLGALSAPGARFVGDLPTYPFRRRTYWIDEPAAVPEPGPTAETAAGVALPESLEAEPLTRYLLDLLQEVLQAEALDPELTFLDVGGDSFTSTLFITRVEEHFEVGMTADELSLSMTLRDLLGKLAESIAATAAAGRGVGA
>emb|BAD38876.1 BGC0000111, ---, Thioesterase
MTTGTDAFVRPRAVAAPAVRLVVVPHAGGSGSVYHPMTRFLPPTWDLLLLDLPGRGRRHAEQPVTDMKALVARVTEDVLAVSDGTPLALFGHSLGAVVASETARSLQDRGTAPLWLGVSGRQAPGIQPAIRLLDPSLSDVEFVRRLTRLGGMPDRLDELPEFRDRFLKVIRSDLRALDSYRPDPGRRPLTGALTVFASTDDALAPAPGAAAWAPETEGAFRRRLFAGGHFHFLGDAFPAFTEAVVAEIREALGTLSSSAATGGREGAY
>emb|BAD38877.1 BGC0000111, ---, Putative flavin reductase
MHGHPADFRTLMAGFPTGVTVVTTTGPDGAHRGMTLTSLCSVSLEPPVLLVCMRRGSPTLDAVQDGRRFAVNLLHRRARATAELFASGAPDRFDRVPWRTGDDAAGPHLVDAAHTIADCTVTNDQVVGDHVVIMGRVTRVTRMAEEQHPLLYGLRRFATWPDTEDHLSYDFIS
>emb|BAD38878.1 BGC0000111, ---, Putative acyl CoA synthetase
MAIQDGWHRLTYAQADRQAVRLASALVRGGVQLGDPLVVRCENHRQGLVAQLAVLKAGGVCVPAPHGPGGTAAAVRATGARAVLCSRSTYDPAVNGAPSLALDDPATWRKIASVPVEAALSRSSAEGGAHLLLDRDGRERLIDHRSWLRSAADRSRRAGVPGGTVTIDQEPASPAALAAMWWAYSCGAMLHTAPWDQDPGWPLTGARDSVTVLTPEEYADRLDAGPSPERRTVRTAGGPGTVVLIGGPCTRRLVSRHFAARPGTRLWSEFAPTDGAVPWTAQELFARDGGRPHEPGAGSSVPPLRLRVAGAGGESLPRGAVGSIVATGPPWWPEDVQYSGWRGCWTPDHTLDLTGRAARGPGRDDRPAARRPAPRWK
>emb|BAD38879.1 BGC0000111, ---, Putative dehydrogenase alpha subunit
MTLPTSDRSPTVPAPGFTDAVNAFMTRPQEPETLQLLTPAGTLVAPPEEIPGYAPELLRTLYRDMVISRGLDTEATALQRQGELGLWPPLAGQEAAQVGSAHALRPDDYVFPSYREHGVAWCRGVDPVDVVRLFRGVTNGGWDPRESGFHLYTLVVGAHTLHATGYAMSLAKNGSDAAAVAYFGDGASSEGDVAEAFTFAAVHDAPVLFFCQNNQWAISEPVTRQQRGPLYRRAHGYGFPGVRVDGNDVLAVHAVTRFALDHIRSGNGPFLVEAFTYRMGAHTTSDDPTRYRTQTELEYWRARDPIARLRVHLTEAGHAAPSFFEEVEEQARDLAHRVRREVRNMPDPQPPAVFDHVYAEGHAVLEEERRQFEEYHRSFARPESG
>emb|BAD38880.1 BGC0000111, ---, Putative dehydrogenase beta subunit
MTMPADTMTLAKALNRSLRKALEDDPGVLVMGEDVGRLGGVFRVTDGLQKDFGEDRVMDSPLAESGILGTAIGLALGGYRPVVEIQFDGFVFPAYDQIVTQLAKLHARSHGTIRMPVVVRIPYGGGIGAVEHHSESPEALFAHVAGLKVVSPSNPSDAYWMLQQAIRSDDPVIFFEPKRRYWDTGEVDEAAAPAPLHRARVVRPGTDLTLVAYGPMVRLCLEAAEAAAEEGRSLEVVDLRSVSPVDFDTVQDSVSKTHRLVVVHEAPVFFGAGAEIAARITTRCFYSLEAPVLRVGGHHAPYPAARLEEHYLPDLDRVLAAVDHALAY
>emb|BAD38881.1 BGC0000111, ---, Putative acyl transferase
MTDTAGRLLEFRMPDVGEGLTEAELLTWYVRPGDTVVDGQTVCEIETAKAVVELPIPFDGVVRELRCAEGETVPVGTVVITVAQARAPDPSPAPPAREPVLVGYGVASGPTSRRRRTAVPPPIRPAEPGSGPVLAKPPVRKLAKDLGVDLTRVVPSGPQGVILRADVHAAAHTAGTVVAPAPAPAAPSVPQESAPGPDGEPMETRGTGQPRETRVPVRGVRRATAAAVTASAFSAPHVTEFVTVDVTRTMKLVRDLRREPRFADRRVGPLLLVAKALLVAVERNPEINASWDDGAQEIVRKHYVDLGIAAATPRGLIVPAVKDAHTLSLAELAGALDDLVDAARAGRTSPAALSGGTVTLTNIGVFGVDSGTPILNPGEAAILAVGAITPRPWVHKGKVVPRQVVSLSLSFDHRLVDGELGSKVLADVAAVLERPHRLIAWS
>emb|BAD38882.1 BGC0000111, ---, Putative oxidoreductase
MSANNSVKAVKSVDRVIIRFAGDSGDGMQLTGDRFTSETASFGNDLSTLPNFPAEIRAPAGTLPGVSSFQLHFADHDILTPGDAPDVLVAMNPAALKANVGDLPRGAEIIVNTDEFTRRAMQKVGYESSPLEDGSLDGYHVHPVPLTTLTVEALTEFDLSRKEAERSKNMFALGLLSWMYHRPTEGTERFLRSKFAKKPDIAEANIAAYRAGWNFGETTEDFAVSYEVAPAAKAFPPGVYRNISGNLALAYGLIAASRQADLPLFLGSYPITPASDILHELSRHKNFGVRTFQAEDEIAGIGAALGAAFGGSLAVTTTSGPGVALKSETIGLAVSLELPLLVVDIQRGGPSTGLPTKTEQADLLQAMYGRNGEAPVPVVAPRTPADCFDAALEAARIALAYRTPVFLLSDGYLANGSEPWRIPELDELPDLAVRFAQGPNHTLDDGTEVFWPYKRDAGTLARPWAVPGTPGLEHRIGGIEKQDGTGNISYDPANHDFMVRTRQAKIDGIEVPDLEVDDPDGARTLVLGWGSTYGPVTAAVRRLRAAGEPIAQAHLRHLNPFPHNLGPVLKRYDKVVIPEMNLGQLATLIRAKYLVDARSYNQVNGMPFKAEQLATALKEAIDD
>emb|BAD38883.1 BGC0000111, ---, Putative oxidoreductase
MTDANALLQLVPKAEGKQSMKDFKSDQEVRWCPGCGDYAVLAAVQGFMPQLGLARENIVFVSGIGCSSRFPYYMNTYGMHSIHGRAPAIATGLATSRRDLSVWVVTGDGDALSIGGNHLIHALRRNVNLKILLFNNRIYGLTKGQYSPTSEVGKITKSTPMGSLDAPFNPVSLALGAEASFVARTVDSDRKHLTEVLRQAAAHPGTALVEI
