# Supplementary material for: Assessing in silico the recruitment and functional spectrum of bacterial enzymes from secondary metabolism
Source: BMC Evol Biol. 2017 Jan 26;17:36. doi: 10.1186/s12862-017-0886-2 (PMC5270213; doi:10.1186/s12862-017-0886-2)
Supplement: Additional file 5: — 1005 multiple Fasta files (one per BGC that comprises enzymes) containing the sequences of the data set enzymes SM*. The BGC are named according to MIBiG nomenclature. (ZIP 6333 kb) [file 12862_2017_886_MOESM5_ESM.zip › BGC1120.fa]

>emb|ABC36863.1 BGC0001120, BTH_I2260, Carbohydrate kinase, PfkB family, EC:2.7.1.45
MPAAFPDVLALGEAMVEFNQARPGEPNYLQGVGGDTSNFCIAAARQGARAGFVSAVGDDHFGRLLLDLWRGEHVDTSYVRIDDGAPTGVYFVSHGEHGHAFDYLRAGSAASRYAIRDLPLDALAAARFVHLSGVSLAISTSACDAAFAAIGHARANGARVSFDTNLRLKLWPLPRARAVMTEALRHTDVCLPSWDDVTALTGLVERDAIVDALLGLGPSVVALKLGREGAYVATPGERRVVPGFAVDALDATGAGDCFGGAFVARLAAGDDPFSAARYANAAAALSTRGFGAVAPIPSRDAVERLLNG
>emb|ABC37581.1 BGC0001120, BTH_I2261, Acetyl-CoA C-acetyltransferase family protein, EC:2.3.1.9
MQREVVVVSGVRTAIGDFGGSLKDFAPTELGARVVREVLSRAQVSGDEVGHVVFGNVVHTEPKDMYLARVAAINGGVAQHAPALTLNRLCGSGLQAIVSAAQGVLLGDADIAVAGGAENMSRAPYAVPSARFGQRMGDAKLVDMMIGALNDPFQSIHMGVTAENVAAKYGITRDAQDALALESHRRASHATKSGYFKEQILPIEIASRKGAVVFDADEHVRHDASLDDFTKLKPVFVKENGTVTAGNASGINDAAAAVVLMERSVAEKRGAKPLARLVSYAHAGVDPAYMGIGPVPATKKALERAGITVADLDVIEANEAFAAQACAVSNELGLDPAKVNPNGSGISLGHPIGATGALITVKALYELQRIGGRYALVTMCIGGGQGIAAVFERL
>emb|ABC38748.1 BGC0001120, BTH_I2262, Uncharacterized protein
MKLITGIRGAALAAALATATGPAFAQSSSLDVAASAGAAEAASAAAAQADASPPAVPLKPNPAYARLPRYEGTVGGRPVVVRLGPKTDEPGVHGECQYLDTGAVVLLAGDRDGDTLEIEESDDGTNITGVWIGRFDASGTLSADRMNADQSDPLPVALRPAGSASAPSHAPGSQPAVAAGARQAGVRGQSVDGVANLRTAE
>emb|ABC39448.1 BGC0001120, metC, Cystathionine beta-lyase, EC:4.4.1.8
MTASIPKRALQTRVVQPDDRIPAGFESFVVPVARASTVVFPDLATMRNLDWRQDGQWRYGLHATPTSLALAQRLAEIEGGTHALLQPSGLSAITNVYFGLVKAGDDVLIPDNAYGPNGDLGKWLAKDFGIAARFYDPMIGAGIADLIQPNTRVIWLEAPGSVTMEVPDVRAITAVARSRGIVTAIDNTYSAGLAFKPFEHGVDISVQALTKYQSGGSDVLMGATITADDELHAKLKLARMRLGIGVSADDCSLVLRGLPSMRARFDAHGRSALSLARWLKTRAEIATVLHPQLPDCPGHETFMRDFTGAGGLFSVVFDERYDAAQVDRFVEALELFAIGWSWGGACSLAMPYDVQSMRTGKWPHRGTLVRFYVGLEDEADLRADIERAFAAALA
>emb|ABC39314.1 BGC0001120, serB, Phosphoserine phosphatase, EC:3.1.3.3
MTTNLVIQSTAPISDAHHKPLAALARGERVVALDAQSIRIEGADPAQRPDIDAYCGAHALDYAFVDAARKLADFGLVAMDMDSTLITIECIDEIADFCGLKAEVSAITEAAMRGEIKDFNESLTRRVALLAGLDASALERVYEERLRLSPGAESMLAGVKAAGLKTLLVSGGFTFFTERLKARLGLDFAYSNTLEIVDGKLTGKVVGEIVNADVKARAVRDTCTALGIEPARAIVLGDGSNDLKMMAAGGFSIAFRAKPVVRRAASAAFDHVGLDGLLRLF
>emb|ABC38375.1 BGC0001120, BTH_I2265, Uncharacterized protein
MSQRILSPLVASCAAATLLATFAAQAAPPIKGSVLGGNDGQLQYTVKVDSKQFGTMQETRKIRTGETDDYNWKSVPPSGAVPMSDACPNADSLPRDANGAMVRQTQVRLAPSVDSKGVANVQLSFQASAPNGTKKVTVNGKTLQCPNVASVSQVKWLSISTGGSKSVTMRDGTKVTVSIKR
>emb|ABC37205.1 BGC0001120, BTH_I2266, Membrane protein, putative
MNAPLQNLSLVDIGIAAALVAINGAISVALSLGLGRKLAWAAARTVVQLLSIGYVLGWVFGHPRWYVVLPLVALMTLIAGFAGAARGKRTYAGQRADSILSIWASSWFVAAIGLFVVIRIHPWYEPQYAIPILGMILGNTLTGVSLGIERMMEELTARRDRVETALALGATRWEAAQDAARQAVRAGMLPTLNQMAVVGVVSLPGMMTGQVLAGQSPLQAVRYQIVIMFLIAAASALGTVGAVLSTYRRLFSAEHRFLASRLVERKKAANGG
>emb|ABC36682.1 BGC0001120, BTH_I2267, ABC transporter, ATP-binding protein
MPDSVVVLPEPTAPRSVRDAAADSYYGARCGANRPHLPFFAFFAFMTADALIEARQITRRDAASGKTLLAPTDFSLAAGERIALAGPSGSGKSVFLRMLALLDPIDGGQLLWHGKRIPRAAIPRYRRSVAYVRQRPATADGTVEDLLRYPYSLAVYRDAHFDPARVARLAAQAGRGDDFLRKAASELSGGEAQIAALLRVLQLDPDVLLLDEPTSALDPDSTRAIEALVAAWFGAAPAARAYLWISHDPAQAARVGGRRLTMRAGVLGDAPTEDAR
>emb|ABC39026.1 BGC0001120, BTH_I2268, AsmA family protein
MALTRTLGKTAAWIVGIAAVLTAAVGVFIFTFDWNRAKPWINEQASASIGRPFEIRGDIKVGWRRPDGETGWRAWVPWPMFSASQVVIGNPPWAKAPNFATLDEARFELALLPLLAHEVVIPTIELVNPALDIERLADGRNNWTFEFKQSSGPSPWKVQLRDFGFAKGTVAYRDAITKADLTVAVDTLGQPIPLGDVLRQQEETSRAASAQRVGKKGAAQLTAKANAQIASDASAASAAGAPATSGASGAKAAASAGKAAGGGQATSMQAASNRVPANAGGAPKTAAPPSGASAAAVAAGKAFASNAGGSAVAAATSAAAVSMTAAGSAASAASAAAAAKRPAGPTYAFGLTVKGRYKGVLIDGTGKMGGVLSLRDASRPFPLQADVKAGDTRLAIVGTLTDPVHLAAIDLRLWLQGSSMSHLYRLTGVTLPDTPPYATEGRFIGNFKRRASTFRYENFNGRVGGSDLRGTLTYQQRAPRPLLSGELVSNLLQFSDLAPIIGADTAASKAQRGDTTKQPPGRVLPVETFRTDRWRALDADVKFTGRKLVKSAALPITDLYTHIVMTDGVLSLEPLKFGVAGGSLATTAHLDGSAAPLKGRFVVAARHLKLKQLFPTQKVMQSALGEINGDAALSATGNSPAALAATSNGEVKMLMTDGAISRLLMEAAGLNVANVLYEKMFGSHDVKINCAAVDFVANNGLLDTKLFAFDTDDALINIDGPIDLRNESMNLTVHPHTKGFRVFSLRSPLYVKGTFKNPDVGVDAGALALRAGAMVGLGLLNPFAALIPLIAPSNNRDVPCSELFAQWKAPRKAANASK
>emb|ABC38495.1 BGC0001120, BTH_I2269, ABC transporter, ATP-binding protein
MLSTANITMQFGPKPLFENISVKFGEGNRYGLIGANGCGKSTFMKILGGDLEPSAGNVALEPNVRLGKLRQDQFAYEDVRVLDVVMMGHTEMWAAMSERDAIYANPEATDDDYMHAAELEAKFAEYGGYDAEARAGALLLGIGIEEKFHNGPMRDVAPGWKLRVLLAQALFSNPDVLLLDEPTNNLDINSIRWLEDTLNNYNSTMIIISHDRHFLNSVCTHMADMDYGTLKVWPGNYDDYMLASAQARERQAAANARAKERVAELQDFVRRFSANKSKARQATSRAKQIDKIKIEEFKPSSRQNPFIRFEFEKKLHNIAVVADSITKKYERTIFENFNLSVQPGERIAIIGENGAGKTTLLRALFGNLTLDHGTVKWAENANVGYMPQDTYEEFPNDVTLMDWIDQYRKDGDDETMVRGTLGRLLFSADDIKKSVKVLSGGEKGRMIWGKLMLGRHNVLLMDEPTNHMDMESIESLQIALEKFEGTLIFVSHDREFVSGLANRIIEVTTDGKLVDFGGNYEDFLASKGLQ
>emb|ABC37540.1 BGC0001120, BTH_I2270, Gram-negative porin family protein
MNTIRALPIASLALIGVASTAYAQSSVSLYGLIDTSITYINHANASGNSQLGVGSGNLLGSRWGLTGTEDLGGGLKAIFTIENGFNPNTGALGQDGRMFGRQSFVGLASARLGSITIGRQYDALVDVSWPITASYSFGSVYATPGDVDNYDTSSRTSNAIKYTSPTLAGFTFVGMYALGGVAGKTGAGQTWSAGLSYGNGPLSLAGGYFHAENPAASGKTRDTWGGTSDGTFDGSLVNGAYASAKSIDIARATVQYASGPLTVGVDYSNARYKPDAFSTFRTTQRYDTGRGFVNYRATQALLVGVGYSYTKARGDASAAYHQVSAGADYVLSKRTDLYLVGAWQRASGTQRTLDGGTQRAQASIGSYGYGGTDTQSIVNIGMRHRF
>emb|ABC36740.1 BGC0001120, BTH_I2271, Aldehyde dehydrogenase, EC:1.2.1.3
MRRCRRVECCAFHGDRNTTMKTCEQFYIGGAWHPSTGKGTIDVIDSGTEAVIGRIPEGTAEDAKAAVAAARAAFDGWAATPPAERARYLRKITDNLKARSEDLAQSITGEVGMPIKLSRAIQVGGPIYNWGAYAKLAETFAFEEPVGNSLVVREPVGVVAAITPWNYPLNQITLKVAAALAAGCTVALKPSEIAPLNAFILAEAIHDAELPAGVFNLVCGYGPVVGEALASDPEVDMVSFTGSTRAGKRVAELAAAGVKRVALELGGKSASVILDDADFAAAVKGTVSACYLNAGQTCSAHTRMLVPESRYEEARELAKAAAESYVAGDPRDDATRLGALASSAQQKRVQDYIRRGIDEGAELVTGGLGMPEGIARGFFVKPTVFGRVKPDATIAQEEIFGPVLSIITYRDEADAVRIANDSPYGLGGAVWSGSDERAMRIARRIRTGQVDINGGAWNMAAPFGGFKQSGIGRENGVYGLEEYLEYKSMQLRPKKGA
>emb|ABC39474.1 BGC0001120, BTH_I2272, Oxidoreductase, 2-nitropropane dioxygenase family, EC:1.13.12.16
MPFFLTTVKALRRQSPIIKFFPSYREIVMTGPIPFPPLEIRGRSLLPVVQGGMGVGISAHRLAGSVAREGALGTIASIDLRHHHTDLIERCKLHPDRETMEAANLEALAREIQRAKTWSEGRGMIAVNVMKAVRSHADYVRIACEFGADAIVMGAGLPLDLPDMTQGHDIALIPILSDSRGIALVLKKWMKKGRLPDAIVIEHPARAGGHLGVTCLDDMDDPRFAFTRVIDETRQTFVSLGLECERIPLIVAGGINSHEAVREALAEGADGVQVGTPFAVTEEGDAHPNFKRVLANAQPGDIVEFVSVTGLPARAVRTPWLERYLRHEARIRAKIGALRQRCPSALECLSVCGLRDGIERFGHFCIDTRLAAALRGDVANGLFFRGRESLPFGQAIRSVRDLLELLLTGTAPEAAANRPTFSLS
>emb|ABC37264.1 BGC0001120, BTH_I2273, OmpW family protein
MRRQAIRTCTTAIACAAGLAMIPSLSHAASPGEGINQGDIIARVRGISIMPDERTSNTLSALNVGVNNAIVPELDFTYMIRDYLGVELILGTSRHQITSSLGDLGGVGVLPPTLLLQYHFNHAGKVRPYVGAGINYTLFYNNGLHAGGEGIGINNHSFGPALQFGVDVQVTKKVFVNVDVKKIWMHTDATLGGQPLGRLNIDPLVVGVGVGMKF
>emb|ABC38497.1 BGC0001120, BTH_I2274, Uncharacterized protein
MPRAAITEFHAPMTSNLHDKPDSPCIGVCSTLFDEVCKGCGRTALEVSNWVFMTDAEKQAVWERITREGTAMRFQYDRL
>emb|ABC38269.1 BGC0001120, BTH_I2275, Manganese/iron transporter, NRAMP family
MSHKRNTFALFDCTAGRRDAAGGRNFIGLSARVHPEKRPAQAERITYPKFRRRPFVVSDRRTRAPPVRTPRPPPGRVRQTVRRTAIMNSRPLAVRRASRRPSASGGPGGGGRWAAFVGAGVLVAVGYMDPGNWATALAGGAGYGYALLGVVIAASLMAMLLQWLAARIGVVSGRDLAQLCRERFDPRATVPLWIAAEIAIVACDVAEVVGAAVALQMLLGVSLTAGVLISAIATLAMLALERHGRRTLEAAIASLILFVGLCFVIEVALARPDWHAALAGAAPSPRLLREPGMLWLAAGILGATVMPHNLYLHSMLVKHHASERDEQSIRRALFGVNLDTFVSLGFAFVINAALLIVAAAVFHASGHDEVTDLADAHRLIAPLVGNHWAGLLFAAALLACGLSATVTGTLAGQAIMEGFLKLSLPRWQRALLTRALAIGPALAAVGLFGQHGSNQLLVASQVVLSLQLPLAMVPLIVFASSRALMGNWRVRGLPLAAAWACAAVILLLNGALVWQIAAAQ
>emb|ABC37002.1 BGC0001120, BTH_I2276, Putrescine-binding periplasmic protein
MKAKVAGRLTALALCAGATVAAAKDTQLNVYNWSDYIAKDTIPNFEKQTGVKVRYDNYDSDDTLQAKLLTGNSGYDIVVPTSNYAGKQIQAGIFAPLDKSKLPNLKYLDPQLMALVAGADPGNKYVVPWAYGTTGLGYNVDKAQKILGKVPLDNWDILFKPENISKLKTCGVSVLDAPDQMFAATLRYIGKDPMSTNPADYQAAMQVLKKIRPYITQFNSSGYINDMVGGDICFAFGWSGDVVIAKHRALEAKKPYKLEYYVPKGGAPVWFDVMAIPKDAKNKDAALQWINYIEDPKVHAAITNAVYYPSANAEARKYVRPDVANDPAVYPHPDVVKTLFLLKPLPPEIQRLQTRLWTELKSGR
>emb|ABC37732.1 BGC0001120, BTH_I2277, Polyamine-transporting ATPase, EC:3.6.3.31
MNSQSGAAVAGAPSYRPQTGADERAENFVQIIDVVKKFGETVAVRNVDLTVRKGELFALLGSSGCGKSTLLRMLAGLETITSGKILIDGEDLAQMPPYKRPVNMMFQSYALFPHMTVEANVAFGLKQEGVPKAELKERVRDALELVQMARYAGRKPHQLSGGQQQRVALARSLVKRPKLLLLDEPMSALDKQIRQRTQIELVNILDKVGVTCIMVTHDQEEAMTMASRLAVMSEGQIVQIGTPHEVYEYPNCRFSAEFIGSTNLFDGVTVEDEPDHVFIESPDLPCRLYVNHGITGPLGMPVTVSVRPERIALTRKPAEGAYNWGRGVVTNVAYMGGYSLYHVKLDSGKTVIANVSSLAIADLDSPGWGDEIYVRWSAAAGVVLTS
>emb|ABC38093.1 BGC0001120, BTH_I2278, Binding--dependent transport system inner membrane component family protein
MNALSSLIAWPVRKFGLTGRTAVIAGPFFWLVLFFLVPFILVVKISFAELQLGIPPYTELTAFADGVLSIKLNLQHYAFLFSDSLYFATYVNSVVVAAVTTLLCLLIGYPMAYYIARSNPGTRNLLMMAVMLPFWTSFLIRVYAWIGILKNNGLLNNFLMWAGLISTPIELYRTNVGVYIGMVYSYLPFLVMPLYAHLVKMDLRLLEAAYDLGAKPWKAFVQITLPLSRNGIIAGCLLVFIPAVGEYVIPELLGGANTLMIGRVMWNEFFNNADWPMASAVTCAMVLLLLVPMAMFQHFQAKEQEGRRK
>emb|ABC38819.1 BGC0001120, BTH_I2279, Binding--dependent transport system inner membrane component family protein
MKPNRYLQVLMLAIGFGFLYIPIASLVVYSFNESKLVTVWSGFSTRWYTALLEDDELITAAWLSLKIAVMTAFASVFIGTWAGFVLARMGRFRGFALYSGMINAPLVIPEVIQGISLLLLFIELGKWFGWPAGRGMFTIWLGHVMLCISYVAIIVQSRVRELNPSLEEAALDLGATPFKVFFSITLPLISQALVSGWLLSFTLSIDDLVLSAFLSGPGSTTLPLVVFSRVRLGLNPEMNALATLFIVAVTIGVVVANYVMQRQERKRMAEAV
>emb|ABC37446.1 BGC0001120, BTH_I2280, Membrane protein, putative
MLISLVLGSIVGAVLGLTGAGGGILAVPALVVGMGWPMQQATPVALVAVAGSAALGALEGFRRGLVRYRAALLMAAAGVPLTTLGVRLAHVLPQRVLLALFALVMMIVAVRLLRQALRHAAREPARSPLCVGRIDPDTGRLVWSWAAGIALASTGALTGLMTGLLGVGGGFVIVPMLRKFTNVTMHGIVATSLMVIALVGTGGVIATIVSGTPAPLDVTLWFTVTTALGMAAGRWVSRYLSARHVQLGFAAALVCVAAGLLAKAAFGF
>emb|ABC37566.1 BGC0001120, BTH_I2281, Lycopene cyclase family protein, EC:1.8.5.-
MEIRKLTDTLSVSPQLAAADLPAIAQAGFRAIVCNRPDGEGPDQPTVAEIDAAAKPFGIAVHYLPVDSGKVTDSQGEQFGALLGTLASPVLAYCRTGMRSATLWGLSQAGLRPLNDIVATGRAAGYDLAALGRRIMQRSQSAATQTVEASHDIVIVGAGAAGIAIASSLLARDRSLDIAVIDPADTHYYQPGWTMVGAGVFQPKTTARQMAAVLPRGVHWIKAAVAAFEPDTHTVVLDGCRLVRYRQLVVCPGLKLDWHGIEGLPETLGKNGVTSNYRYDLAPYTWQLVRTFAGRRALFTQPPMPIKCAGAPQKAMYLSADHWRRTHRLEKIDVEFFNAGAALFGVADYVPALMEYVKRYDIALNFGHNLIAIDGERKRATFSRTLPEGGAETVTREFDMIHVVPPQKAPDFVRASPLADAAGWIDVDPATLRHKRHADVFALGDVTNTTNAKTAAAARKQAPVVAHNVLAALGKTHGDATYDGYGSCPLTVERGKIVLAEFLYGGKVAPTFPAWLIDGKRPSRLAWLLKERLLPPLYWQAMLKGREWLAKPEIVG
>emb|ABC39027.1 BGC0001120, BTH_I2282, Metallo-beta-lactamase family protein
MTVEGFFDPATCTISYLLLDSGSGECALIDSVLDYDPKSGRTRTASADQLIARVAALGARVRWLLETHVHADHLSAAPYLKARVGGEIAIGRHVTRVQDVFGKLFNAGPSFAHDGSQFDRLLDDGDTLALGALSIRAMHTPGHTPACMTYVVTEGRAAHGAPGARDAAAFVGDTLFMPDYGTARCDFPGGDARTLYRSIRKVLSLPPATRLYMCHDYQPNGRAVQYASTVANELRENVHIREGVTEDDFVAMRTARDATLDMPVLMLPSVQVNMRAGRLPEPEDNGVRYLKIPLDAI
>emb|ABC36658.1 BGC0001120, BTH_I2283, AAA domain family protein
MDQHDVIPIVPVSPPDVGVLVSYLEQDPQPMIVLDPSYRILAANAAYQRQFGIAGEAHVGRRCYQVSHHYDVPCDQAGEHCPMKQATESRSLNRVLHIHHTPRGPEHVDVELRPIFDAHGAVIAYVERLTTVRSASAKPSGEGLVGGSDAFNAALSALQRVAPSTLPVLLLGESGTGKELFARALHEASARAMGPFVVVDCSGIAETLFESELFGYEKGAFTGATARKPGLVETAQGGTLFLDEIGDVPLSMQVKLLRLIESGTFRRVGGVEVLRADFRLVAATHKPLKAMIGDGRFRPDLYYRISAYPIALPAVRERPGDMPLLVDSILRRIAALGPAAGQRFTVAPDALARLEAYAWPGNIRELRNVLDRACLLTDDGVIRVEHLPDEVARAGDAREEAGASAKLSDDELARIARAFVGTRRALAGRVGMSERTLYRRLRALGIATRDA
>emb|ABC37439.1 BGC0001120, BTH_I2284, Uncharacterized protein
MHSDRVARLSQRMAAVTLCFIVAMMLLNAACWAFPSLNAVKSGAGLGFGLTDSLIAGLNVDVAAFPWWQKAGGIVLSSVPLVALASGLRHLRELFRTYARRDYFSAGAARHLGKTGRAVGAWVVLSVLCEPLLSVWATMREPVGHRVVTLSFGLPYVVALFTAACIAVIAHILRRASELDAEHRQFV
>emb|ABC36525.1 BGC0001120, BTH_I2285, Cro/C1-type HTH DNA-binding domain protein
MPIIVKLDVMLAIRKVRSKDLAAAVGISEQNLSLLKQGKVKGIRFATLEAICRHLECQPGDLLTFEDEPGADAG
>emb|ABC37131.1 BGC0001120, BTH_I2286, Uncharacterized protein
MRDDAARGQLAGVTCAGTAGRACVRRRWPLRSYRRCGVGALALTVTAAIHGLAWLALERRPLSALDVAVPDASRSERRALIVTLVPLSASVPSPSPSPSPSPSARLLPPTQRAPAHRASMGDAHAAAREHGRSTSSRRSPAVSVEPEKTRESRTDGQASAEAGDAPRPPARTSGAAGAAVDWRADLDSLRAARSIRHGPAAAISAMGATGASQGIASPRKETAASTLERNLSKASRADCRRAYAGMGLLAIPSLAVDAVTDAGCKW
>emb|ABC39547.1 BGC0001120, BTH_I2287, Efflux transporter, outer membrane factor (OMF) lipo, NodT family protein
MRVSIPLLPPRLIALLPIAARVAPRASATAAALALAGATAGCSLFAPSDAPPVMPSPAHYGATPLPERTAAAQGLAQRFDVGAQPVPDWWKRYRSPALDALVDEGLRNSPTLAAAEKNLTAAREQLRAQIGSSLLPSIDAGGQATRERALGVPAFGPQTVLYNVFAGQLQASYTLDLFGAARFANRALSKRVDMNAYQLESARRALAANIVTAALTSAALAERVATTERLVALAREQANDAAARHRLGAASRTDMLNAQQSAAALEASLPALRQQWQTTRHALAVLLGRTPDAAPADLALADVQLPQDVPVVVPSTLLQARPDIRAAEAGLQAAASEVGVATAQMFPQLSLSASMGHAGFNWPAMLSGAGAIWSVGASLTQPLFHGGALLAQRRAARATYDAAVDQYRQTVLAAFQDVADKLAALDNDASALDASNRSAVAARGAFDDTAARVRLGALPPSAARASEQQYRNARLDEIRATGARLVDTARLFQAMGTPTDDDAHAKDASRARDANPLGKGDAIGATQGRIEARSH
>emb|ABC39009.1 BGC0001120, BTH_I2288, AcrB/AcrD/AcrF family protein
MTAGREEGGRFNLSAWALRHQALVIYLIALSTIAGILAYSRLAQSEDPPFTFRVMVIRTFWPGATARQVQEQVTDRIGRKLQEMPAIDYLRSYSRPGESLLFFAMKDSAPVKDVPETWYQVRKKVGDISMTLPPGIQGPFFNDEFGDVYTNIYTLEGDGFSPAQLHDYADQLRVVLLRVPGVAKVDYFGDPDQRIFVEIDNTRLARLGISPQQIAQAINAQNDVSSPGVLTAAHDRVFIRPSGQYESVDAIADTLIRVNGRTFRLGDLATIKRGYDDPPVTQMRTIGRDAKGRAVLGIGITMQPGGDVIRLGKALDASAKALQAQLPAGLTLTEVSSMPHAVSRSVDDFLEAVAEAVAIVLIVSLVSLGLRTGMVVVISIPVVLAVTALFMYLFDIGLHKVSLGTLVLALGLLVDDAIIAVEMMAVKLEQGFSRARAAAFAYTSTAFPMLTGTLVTVSGFLPIALAKSSTGEYTRSIFEVSAIALIASWFAAVVLIPLLGYHMLPERKHPPKDAAAGPPHAPDAAHDHEHGHDIYDTRFYTRLRGWIKWCIERRFAVLAITIALFVVALAGFSLVPQQFFPSSDRPELLVDLRLPEGASFDATLKQAERLEKLIANRPEIDHAVNFVGSGAPRFYLPLDQQLQLPNFAQFVITAKSVEERDKLSAWLEPVLRDQFTAARTRISRLENGPPVGYPVQFRVSGDSIATVRAISEKVAATMRADTRATNVQFDWDEPAERSVRFELDQHKARELNVSSQDVASFLAMTLSGTTVTQYRERDKLIAVDLRAPRAQRVDPANLANLAMPTPNGPVPLGSLGRFHDTLEYGVVWERDRQPTITVQSDVIAGAQGIDVTHAIDAKLNALRAQLPVGYRIEIGGSVEESAKGQTSINAQMPLMAIAVLTLLMIQLQSFSRVLMVVLTAPLGMIGVVGTLLLFGKPFGFVAMLGVIAMFGIIMRNSVILVDQIEQDIAAGHGRFDAIVGATVRRFRPITLTAAAAVLALIPLLRSNFFGPMATALMGGITSATVLTLFFLPALYAAWFRVKPDERDPESPATPSGA
