# Supplementary material for: Assessing in silico the recruitment and functional spectrum of bacterial enzymes from secondary metabolism
Source: BMC Evol Biol. 2017 Jan 26;17:36. doi: 10.1186/s12862-017-0886-2 (PMC5270213; doi:10.1186/s12862-017-0886-2)
Supplement: Additional file 5: — 1005 multiple Fasta files (one per BGC that comprises enzymes) containing the sequences of the data set enzymes SM*. The BGC are named according to MIBiG nomenclature. (ZIP 6333 kb) [file 12862_2017_886_MOESM5_ESM.zip › BGC1125.fa]

>emb|AIW82276.1 BGC0001125, orf1, ORF1
MNLPIAQKSNQNQVLTTDTSYRQFWKQFLAIAKPYWYPDPQDGRKFLDVLFAWSQLGLILLLLLVINGINAYNSYVTRDLIDLLELKDTSAFFRLLFVYAKVLIVLIPFIGLSQYLKRKIALDWYQFLNNYILDKYFQNRAYYKINFRSDIENPDQRIAQEIEPIPRMATQIVFVFVEKTLDMITFLVVLWFIYKPVAIIVVIFGIVANLAAVLLSQRLIKINLAQVEGEADYSYSLTHVRDNAESVAFFRGEAQESNLVKRRFDKVIQALEQMTEWRRDQQIFNTSYQSFLSILPFIAIAPLYFFNQIDLGEVNQASTACNYFAAALALLVTEFGSSGRLINLTQRLATFSEILESAKIQQESGRKIETVEGDRIAFEHITLQTPNYERVIIRDLSLSVESGTGLLIVGPSGRGKSSLLRAVAGLWDAGIGRIVRPNLEEILFLPQRPYLVLGTLRDQLLYPNRNHQITDQELELVLQQVNLPDLVSRVGGFDTEAYWENILSLGEQQRLAFARLLVTCPRYVILDEATSALDLSNEENLYQKLQENGTTFISVGHRESLFNYHQWVLEFSGDSNWRLVPTAEYSVSNEARTIEGLPETGSGIVPESMLESVPDYTSMKIEELRKLCQDKGIKWRNARGAGKHLTKGEILAKLSEISP
>emb|AIW82277.1 BGC0001125, puwA, PuwA
MSDLLKRLDHLSPEKRELVLKKLQMQKLSSATENKIQTLPIAPIPRDQTIPLSFAQQRLWFLDQLVGPSATYNTPSALQMTGDLNVTALEQALAEIVHRHEALRTSFQEINNTPVQVIAPRVTLALPVVDLQGLPNQEQSTEVKRLVMLEADKPFDLYQPPLLRGTLLRLSENSHVLLLTVHHIVFDGWSMGVFIQELSVLYPAFAKGEPSPLPDLTVQYADFAVWQRQWLSGEVLETKLNYWRQKLAGAPPLLELPTDRPRPPVETFRGGLYPFQLNTHLTQQLNSLSQKSGVTLFMTLQAAFVTLLHRYSGQDDILIGTPIANRNRQEIEPLIGFFVNTLVLRTKLQGNPKFSDLLKQVQQVSLESYEYQDVPFEQVVEALQPERNLDHNPLFQVMFVLQNAPTGTLKLLDLALTPLEMQTETAKRDLTLSLIENGEGLEGSWEYNRDLFDESTIIQMAGHFQTLLAEIVANPTQRIAHLPLLSESEQQRLLVEWNDTQADYPTHLCLHQWFEQQVQRTPEAVAVVWEDQRLTYSELNHRANQLANYLQTLGVAADVLVGICVERSLEMVVGLLGILKAGGAYVPLDPAYPRDRLRYMLNDSQVPLLLTQSHLLDILPEEVNRILCLDSDWQAIAHQSTDNVFSQVQPQNLAYIIYTSGSTGEPKGTMIRHQGVVNYLSWCTQAYAVADGCGAPVQSSFAFDATITSIFSPLMVGGQVVLLPEKQEIEALCDVLRSRRRFSLVKLTPAHLELLNQLLLPEELPESTQALVIGGEALLGKTLQFWQQYAPNIRLINEYGPTETVVGCCIYEVTPETSLTEGILIGRPIANTQLYILDQFWQPVPIGVRGELYIGGAGVARGYLNRPELTAERFIRNPFSNDSEARLYKTGDLARYRLDGNIEYLGRMDNQVKLRGFRIELGEIEAAIAKYPEVRETVVIIREDIPSDKRLVAYVVPNSQDGEDSEPAEDTEFQSEQLSQWQQVFNDSYSQSVHDSDPTFNIIGWNDSRTGLLIPKTEMRQWVEATVERILYWQPHRVLEIGCGTGLLLFRIAQQCQHYYGTDISHHALQYVEQQMSKLGGDWSQVQLAQGSADQFQEFETASFDAVILNSVVQYFPSIDYLIRVVATAVAANTPGGFIFIGDVRHLPLLEAFHTSVQFHQAPSSLSAAELRQRVQRSLNQEPELVIDPAFFTALQHKFPQISHVQIQIKRGDYHNELTQFRYDVTLHLGDKVTPLVVPQWLDWQQDDLTLTSLRELLTTTKPEILGIKQIPNARLQKEERLLDLLFNTQESTTVGELNAVLPKVTPTTGVDPEALWAWEDELPYTVHINWSVTGNGDYDVVFVRGASESASQSILPVFDQAKSVRPWSTYANNLLQGKLARKLIPQLRNFLKEKLPGYMIPNAFMLLPVLPLTTNGKVDRVALPAPNLELSRTVSFVPPRTPAEEIIAEIIAEVLVLESVGIYDNFFELGGHSLLATQVISRLQAAFQVELPLRCLFEAPTVTELDEFINNHRQTASGLTTPAIAPTPRITPHLPMSWAQQRLWFLSQLEGASATYNMPNAVEITGDLQVDALKQALVEIVRRHEILRTSFHLVEGSPVQVINPTATLTLPVVDLRKLPAEEHPLAVEQLSALEAQEPFELEQAPLVRATLIQLGEKSHVLLFILHHIVCDGWSMGILIQELSVLYPAFAANKPSPLPELPIQYADFAVWQRQWLSGDVLDTKLNYWKQQLADASPVLELPTDKPRPAVQTFRGDRCNFAIKQDLSQQINRLSQQTGTTLFMTLQAAFVTLLHRYSGQDDILIGTPIANRNRQEIEPLIGFFVNTLVLRTKVDNNPKFSEVLTQVRQVALDAYSHQDVPFEQVVEALQPDRKLSHSPLFQVMFAMQNAPMGNLELPGLNFTPLEIENVTAKFDLTLAIWETKEGLTGWWEYNSDLFEAETICRMIGHFETLLTAIATNPDQRLSQLPMLTEQEQQLFGEWNSTQTEYTAESIPQLFTAQVQRTPDAVAVLFGQDQLTYRELDARANQLAHHLQTLGVGPEVVVGICLERSLDLVIGLLGIIKAGGAYLPLDPAYPRDRLGYMLKDSQAAVLLTQSHLIDILPEHESRLVCLDTEWQSSLTQIQPEPANSRLQPDNLAYVIYTSGSTGTPKGVAMTQGALTNLLLWQIRQTHIAASAKTLQFAPVSFDVSFQEMFTTWCAGGTLVLVPDALRRDATALLGLLSEQSVERVFLPFVALQQLAEAAAGVESLPPLREIMTAGEQLQITPALKNFLRRLPGCSLHNQYGPSETHVVTAFSLEDGLEELPALPPIGRPIDNTQIYILDRQMQQVPIGVRGELYIGGVGVARGYLNRPDLTEERFIPDFFTNSKVNRLYKTGDGARYLPDGNIEYLGRMDDQVKVRGFRIELGEIEAVLGLHPQVQQAIAIAYGETAAEKRLVVYVVLSPEQPATPEQLRKFLQQRLPEYMIPSVFIPLETVPLTPSGKVDRRSLPAPFNINQPPTAIAPRDPLELQLAQIWSEVLAVDWVGIRDNFFEIGGHSLLAIRLMAQIQQQFGKQLPLATLFQSPTIEELANLLRQSTDTTIWSSLVPIQPVGTNTPFFCVPGAGGNVIYFYELARCLGANQPFYSLQPQGLDGESAPMTQIEDIAAHYITAIQTVQPQGPYLLGGHSFGGLVAFEMAQQLQQQGHEIALLAILDTTAPIPPDQSVEVELDDTTWLVQIGTAIERLFGKSLNISPEILQPLTAEAQLDYLLEQLKITNILPADAGKAQFRGFIQVYKTHTQAFSNYFPQSVHKSPITLLRASEMSDEEAAIEGYIERLQEPTLGWSKFSTEPVEIHIVPGTHLTMMVKPNVQVLAEKLGTSIRHATSDR
>emb|AIW82278.1 BGC0001125, orf2, ORF2
MAQATQSVLEFDGQNDFVELPGKSIPSGSEITVSFWSYGGSLSPKHSSIIGAQGPNNERILNIHLPWGESKIYFDSGNQASGFDRIEKLAQASEYKQKWSHWAFTKNVTTGEMKIYLNGELWHSGTGKTMPLIPATRVTLGCFSNSQLYHHGMISELQIWNKARSQDEIKADMARRLVGNEPGLVGYWPLNEGAGTTVKDKTNNANHGTISGNAAWVQAELPIEVKQQPAPPKLQPVLSFDGQNDYINCPEGIVTNSYTKEAWVKLAEPLSQHNNILSGRNHALFMPNGLLGSGHNGQWWFVKDSSTSPANTWFHVAVTYDSQTKVMCLYRDGRLVSQASDVQPFDPSDRTLQIGSHNSSFLFKGQIAEARVWNKVLSQTEIQSNLSHRLVGNEPGLVXYWPLNEGTGTTVQDKTNNANHGNISGNAAWVQAEIPIEVKQPPTPSKLQPVLSLDGQDDYVELPGKSIPSGSEITVSFWSNAGTLQPKYSSIIEARSDNNTRLFNIHLPWQNSIIYFDCGDLTGYDRITKTMPVSDYRNKWLHWAFTKNATTGEMKIYVNGELWHSESNKTKPISPAAKVCLGCYTDLQNYHHGMISELQIWNKARSQDEIKADMAYRLVGNEPGLVGYWPLNEGTGTTVQDKTKNANHGTISGNAAWLQAEIPIEVKQPQPPTAPQEQPQPDPQPETPVVTQEQSQPDPQPETPVVTQEQSQPDPQPETPVVTQEQPQPNPQPDIQGQPLVIIQEHSESAIVKQPQTQQKKRTYPYRILSIDGGGIRGIIPAMILAEIERRTEKPISSMFDLFAGTSTGGILALGLTKPKPNPNAPAYSEGVPEPAYSAQALVSMFAKYGSEIFYEPIIEELLGNLDDIIKPKYTSEGREDVLKRFFDFTPLQETLKEVFITSYDIELRTPVFFTSNPKKQNTQSHSYRRICRGFTMKQAAMATSAAPTYFSPYRIQTSQSPSSFYNLVDGGVFANNPTSLALMEALNNAKAAAKRGEETWTIDDILVVSLGTGSLTKVYPYNEARNWGLIGWVRPLINIILDATSQSVSCELEQLLRAPDNSQKQYYRFQAYLDERLEPMDNAKAENIRMLTRVAKQIIDEREEDIDELCNELMR
>emb|AIW82279.1 BGC0001125, puwB, PuwB
MDNEPIAIIGIGCRFPGIKTPEGFWHLLRDGVDAISEVPKTRWDIESFYDPDPAIPGKMSTKWGGFLEQVEQFDPQFFGISPREAAGIDPQQRLLLEVAWEALEDAGQKPEQLVGKPVGVFTGISTFDYYWHWMRNPSQTDAYFATGTANCMAANRISYTFNFTGPSLAIDTACSSSLVAVHLACQSLGNGESTLALAGGVNVMTSPWLFVGFSKSGFMAPDGRCKTFDSRANGYVRSEGGGFVVLKLLSQALADGDRIYAVIRGSAINQDGRSNGLTAPNSLAQEAVLRDAYRQAGVSPGRVQYIEAHGTGTKLGDPIEMKALGKVLSEDRPPGEICSVGAVKTNIGHTEAAAGIAGLIKVALSLKNQQIPPSLHFLEANPYIPFDKLPLRVQQTLEPWPTGVGNALAGVSSFGFGGTNAHVVLEAAPQEIQNSKFKIQKDDQSNRSVHLLTLSAKNETALQALAESYQEYLRSHPDESLANICFTSNIGRSHFEYRLAIATASTQELSQQLEAFTTGSETRGLVQGKITSRKGSKIAFLFTGQGSQYIGMGRQLYETQPSFRSTINHCEERLSPYLEKPLLEILYPQEESGVNTQHFLDETAYTQPALFILEYAIAKLWQSWGIEPAVVLGHSVGEYVAACIAGVFSLEDGLKLIAARGRLMQTLPPDGAMVAVLADEKTVIAAIQPYNEQLSIAAINGVESLVISGQWQAIESVCLALNNQGVKTKPLQVSHAFHSPLMKPILGAFEEVAKTITYSSPKIPLISNVTGQPATTDIATPEYWCHHISQPVKFAASMATLQQQGYEVFVEIGPKPTLLGMGRQCLPEAKGLWLPSLHPRQTDWQQILESLAALYVRGIPVDWVKFNSDYEYSRVSLPTYPFQRQRYWLDTAELPTHQPQLSHQNLHPLLGQRLQLAGLKEIRFESHISQDQPAYLKDHRVFGEVIFPAAAYLEMVLAAGAKLFKSDSLVLEDVSILQALILSEEIRKLQLSLTPQGNAAYSFQIFSCSATEEEPSWMLHVSGKLLRGENPSTPAQTDLEKQCQQDIDTITYYQQCSDRGIDYGFSFQAIEKLWQSEELTTGKVQLPLALVAEAGDYTIHPVLLDACFQLLGTALPNQNQPDTYLPIGIELLQIDRRPGNHVWSQVQINPPQDANQQILSGDLSLYTPEGQRIAQIKGFQLQRANHGDVLNETPENWQNWLYQVEWRQQVRFISQNLPPNYLPSPQEMSLKLSPDLAELVKRFNLEGSGDVFSHLEKLSLTYIIRAFADMKWKFQLGQRFSTADISTQLGVINQHQRLLGRLLEILAEGGYLRQINSQWEVIKVPQESNPEAQLKILFQQYPTAAAELTLLGRCGCKLADVLRGNSDPLQLLFPEGDLTTATQVYQDSPGAKLLNTQVQQAISSAVARLPKDRGVRVLEIGAGTGGTTTYILPVLPAQQTEYVFTDLSPRFTTQAEEKFREYPFVKYQVLDIEQDLKSQGFEFHQYDLIVAANVLHATQDLRQTLQNIRQLLAPNGLLVLLEGTARQRWLDLTFGLTEGWWWFTDTDLRPNYPLLTNNQWQNLLLQVGYQAAVTLPLVQESQSVIVAQAGSSQLTVAAAQPKHWLLLCDNHGLGEQLAAQLRQKGEICTLVFPGELAEKLDEQTFAINPQQPEDFQQLLRDISHQPAIHGVVHCWSLDTVGADVLKSSDLQGASQQSCGSTLHLVQGLVKASLSPRLWLVTRGAQSVGDAVSGVAQSAIWGLGKVIALEHPELKCVRVDLDPDVLGDAAPALFAEVWADDAEDQVAFRNGLRYVARLIRSAQSEIPLNQPFTLTISQRGTLENLTFQPAVRRLPDAGEVEIRVRATGLNFRDLLNALDLYPGDPGPLGGECAGEIVAIGAGVEGFAVGDAVIAIAPATFSQYATVNAALVAPKPANLSFEEATTIPITFLTAYYALHHLAKIAPGERVLIHAAAGGVGQAAIQLAQQVGAEVFATASPGKWEFLKSLGVQHIMNSRTVEFAEQIGEITGGEGVNIVLNSLTSDEFIAKSLSVLSSQGRFVEIAKRGVLDTEEMLAVRSDIAYFLVDLVLVCQQQPALIQSMLRHLMPQFAAGKLQPLPQTVFPIQNVVDAFRYMQQAKHIGKIVVTQPAELTLRGDRTYLITGGMGGLGLLIARWMVENGAKHLVLLGRSIPSKSAIETLEVLQNKGAEVMVVQADVTDVAQMTQVIAEIERSHFPLSGVIHAVGVLDDGVLQQQTWERFARVMAPKVEGAWHLHQLTQNLPLDFFVLFSSVASLFGSPGQANHAAANGFLDALAAYRQQQGLPGLSINWGVVADIGAAAKRQADGWVKTKGMGTISPPQVLEILAQQLQTPAAAQVGVVPVDWSKFIAQSTPWSFFSDFQQTDDSQEQPSQNSELRQQLEVIPKNEQRAYLTNYLCTQVAKVLGLNSSTSIDIQQGFFDLGMDSLTSVELRNRLQTSLGCSLPSTLTFKYPTVAALVDYLAVEVLALATTVEITPQETKVNQELEAVKQLSKDELEDSIAQEIAELEALLRGN
>emb|AIW82280.1 BGC0001125, puwC, PuwC
MQNSTFNIQHSTFNIVRLSAHDEVQNPHFSTFVELLRYRAISQPDKIAFTFLQDGETETGSLTYQALDQQAKAIAVQLESVAAKGDRAIMLYPSGLEFITAFFGCLYAGVVAIPAYPPRRNQNLFRLQSIVTDAQATVALTTTALSSDLKQWFNQNSELATVKWLVTDEIDSNLASVWQQPELNSNTLAFLQYTSGSTGTPKGVMVSHSNLLYNEEMIKLGFQNTEQSIIAGWLPFFHDMGLMANLLQAVYLGVPCFFMPPVAFLQRPYRWLQVISRYKATSSGAPNFAYDLCVNKITPEQISSLDLSSWDLAFNGAEPVNAATLERFTAKFAAYGFRREAFYPGYGMAEATLLISGGLRKAAPVVLSVAGSNLEQNRVLVTTDEQEGSKKIVGCGQTWLDQKIAIADPDTLTHCSAEQVGEIWVSGANVAGGYWNRPEETEQTFHSYFADTGEGPFLRTGDLGFLRDGELFITGRIKDVIIIRGRNNYPQDIEVTVEQSHPALRPSNGAAFTVTVNEQEKLIVVQEVERTWLRKLDGETVVKTIRQAVAQQHELQVYAVVLIKTGSIPKTSSGKIQRRACRAKFLAGTLEGLTSDK
>emb|AIW82281.1 BGC0001125, puwD, PuwD
MKSEQITQELIELRGKKQIPSLTEIQDWLIVYTAEMLESSPDEIDVTMLFDQYGLDSSMTVGMIGDLEVWLGCELDPTLIYDYSTIELLSQHLGSILATKN
>emb|AIW82282.1 BGC0001125, puwE, PuwE
MNNISEAVEQLSSSQRMLLALKEARAKLEAFDRAKTEPIAIIGMGCRFPGNANNPEAFWQLLRDGVDAITEVPKSRWDIDEFYDPDPHQPGKIYTRYGGFLSDVDQFDPQFFGIAPREAVSMAPQQRLLLEVGWEALENAGINPKKLVGSPTGVFLGVGPNDYAKLRMNASEPAGITAHDGTGNGLCFASGRLSYVLGLQGPNLATDTSCSSSLVAVHLACQSLRAGESNLALAGGVNLNLFPETTLFLSRTHALAPDGRCKTFDAAADGFSRSEGCGVIVLKRLSDALADGDRIWAMIRGSAINHDGPSSGLTVPNQLAQEQLIRQALQNAKVTPEQVSYIEAHGTGTSLGDPIEVGALAAIFCQNRSLEEPLMIGSVKTNLGHLEAAAGIVGLMKAALALHHGEIPPHLHFQQPNPHITWDNLPVVVPTTRTPWNRGDKPLIAGVSSFGMSGTNAHIVLEAAPQEIKNSKLKVKKDVNLLTLSAKNQSALAELAQSYQEYLQAHPEISLADICFTANTGRSHFDHRLAVVAASPVELQEHLQNFAAGKEAFGLLHNQVTQRQQPKIAFLFTGQGSQYLDMGRQLYDTQPIFRQTLDRCDEILRPYLEKPLLEVLYPQSPLNSQSLDETAYTQPALFALEYALYELWRSWGIKPNAVVGHSLGEYVAACVAGVFSLEDGLKLIAQRAQLMQSLKAKGSMVAVFAPESKVLSAIQPYIKEVAIAAINGTENIVISGQQQAVEAVVAVLEAENIKTRSLTVSHAFHSPLVEPMLAEFAVILQQISFQPPQIPVISNLTGKVLAAGEIPDANYWKRHTREPVRFMDGVNALFELGCGIFLELGPKPILTNLGKQCQPENNAVWLSCLAAGRDDWHLLLNTLSALYVQGVAINWLGFEQDYPHSLVSLPTYPFQRQSYWIENNNAPINSQSSQTSQPLISMPIQTQRRAEIQEKLRSLIAQVLQVPLNGVDVHTSFLEMGADSIFLMEGVRTIENTFGIKIAMRQFFEELSTLEALATYIDLQLPPAVAEVNPLPSEPSQPATPIQPTTNVVVTSPVNSISNGAVSVAGGAMERLMAQQLQVMSEQLAVLRGTPLSVQPISPSSNGNGTNGHGTNGHGANSNFKNVPKPSSNPLAPQPISSAGGLTPQQQRHLEALINRYTQRTQKSKQRAQASRPHLADNRAVAGFRMGIKEMLYPIVGTRYQGANFWDLDGNEYVDLAMGFGTHLFGHGATFLNQAIHEQIKQGIAVGPQPALALEVCELLCELTGSERATFCQSGSEAVMVALRLARTATKRDRIALFTGSYHGHFDGVLAQAQEMSAQPLAPGIAPNTVKDVLVLDYGDPRALEILKAEMHTLAAVLVEPVQSRRPDLQPREFLHELRQITQAGGTALIFDEIMTGFRIHQGGAQAHFGVQADLATYSKIFGGGLPLAAIAGNAKFMNGIDGGFWNYSDQSYPQADRTFFAGTFNKHPLSLSTCRAALRHLKEQGTQLQTELNQRTEYLVEQLNQFFTEQEVELRVVNFGSLFRFVFKSNLDVFFYHLLEKGVYIWEGRTCFLSTAHTEADINWIIRAVKESIQEMRVGGFFPELAQNGRVQEKTPVSQNGFWERRSHKYAAVSSKPTALRAKTSVDPNKTVQFSLYYFGNYESEFSHDKYNLLFAGAKYADQHGFTAVWIPERHFHAFGGFSPNPSVIAAAIARETKQIQIRSGSVVLPLHHPIRVVEEWSVVDNLSQGRVGISFASGWNPNDFALAPQSFGNHRELMFQGIETVRKLWRGEFIQVQNGVGKSISVQAFPRPMQAELPDWITVVNNPETYIKAGEMGSGVLTNLMGQSIEDLAENIALYRESLEKHGYNPASGKVTVLLHTFVGQDLEQTREIARQPLCDYLKSSVALFQNLVKSQGLQVDFDQMTADDQDYILSAAYNRYVQSSALIGTPASCAEVIAKLQAIGVDEVACLIDFGVNTPAVVESLPDLNALRELCQPKTGEQEKEPSPLPIASLPLASLPIASLPLSPIPLTEAQKQLWVLAQMGDDGSIAYNESVSQQLRGSLNLVAMNQAIQQLVERHEALRTTISPQGDVQKILPELKLDLAVIDFSELTNSDGLRPAGSDRTSQVTAWLTQESQSPFDLSSGPLFRVHLLKLEAKLHLLVLSAHHIIVDGWSLGVILQELSALYSAACQGVDCQLKPPMQFRQYIEWQTQQSQTAEMAEHEAYWLQQFANSIPVLDLPCDRTRSPIKTYQGSKQSIILDASLSRAIKRVSTEQGATLFMTLLSVYTALLHRLTGQDEIVVGIPTSGRSLEGSEGLVGYCAHVLPIRSSVIGSSSFSEYLLAIRDVLLDAYKHQDYPFAKLIQALNLTRDASRSPLVATTFNLDRAAAVPKLFELETSWFAQPISFTDYDIHWNITQINDELVVDCNYNTDLFEAETIQRWLGHFQTLLLAVVANPTQSMGQLPLLTETERQQLLVTWNATQTDYPADKCIHQQFEVQVQKTPDAVALLWEDQQLTYAQLNVRANQLAHYLRKQGVGPDVPVGICMERSIDLVVGLLGILKAGGAYVPLDPDYPQERLSWILEDVKPLVLLTQSRLVNQLPRTKIVCLDAETATIAQESTENLVPEVKADHLAYIMYTSGSTGKPKGVSIIHRGVVRLVQATNYVALTAAEVFLQLAPISFDASTFEIWGSLLNGAKLVIMPIPKGTLEELGQVIRENQVTTIWLTASLFHLMVDERLDDLKSVRQLLAGGDVLSVTHVQKVFQHLPHCRLINGYGPTENTTFTCCFPMTAETQIGASVPIGRPIANTLVYILDANLQPVPIGVWGELYIGGAGLAQGYFNRPDLTQEKFIANPFEDSKFNRLYKTGDLARYLPDGNIEFLGRIDQQVKIRGFRIELGEIAAILANHPQVKQAVAIAHTDTSGNKRLVAYFVPDGEKPSSSELRNWLKKKIPDYMLPEVFVCLESLPLNSNGKVDRFALPLPDLELYRSVKFVAPRTATEQAIANIVAEVLNIEQVGIDDNFFELGGNSLNANQVISRLRQTFRVELPLRNLLEEPTVVELATSMDQIRATVQKLQSSPSDLLEDREEIEV
>emb|AIW82283.1 BGC0001125, puwF, PuwF
MKPIQEFLSELGNLNIKLWVEGGVKLRCNAPSGTLTPEIRTQLSDRKAEIITFLQQVNLDADDLLDSIPVVPRDGILPLSSTQQRLWFLDQMEGASATYNMPAAIEMHGILQIEMLERSLVEIVRRHEVLRTSFQQLNGTSTQVISAEATIILPVVDLQKFPPEEQANEVKGLIIQEAEKPFDLKQAPLLRVTLLRLSEKSHVLLLNMHHIVSDGWSIGIFIQELSALYSAYCAGKPSPLAELPIQYADFAQWQQQWLRGEVLDTKLKYWKQQLADAPPLLELPTDRPRPAIQTFRGSSREFLLPIELTEKLKRLSQQSGVTLFMTLEAAFVTLLHRYSGQEDILIGTPIANRNQREIESLIGFFVNTLVLRTNLAGNPSFAELLKQVRQVALDAYTHQDVPFEQVVEALQPARNLSHTPLFQVLFALQNAPVGELELPGLRLKPLPIEAVTSKFDITLSMEETPQGLLGNWEYSTDLFDGETISRMAGHFQNLLAAVVANPAEPIQQLPLLSDSERQQLLVDWNSTTVDYQTNLCLHQWFEQQVQQTPLAVAVVFDNTNLTYSQLNNRANQLAHYLQTLGVAPDVLVGICVERSLEMLVGLLGILKAGGAYVPLDPEYPQERLDYMLRDSQVSVLLTQSQCLKSLPDVDNLRICLDTDWEIIETQSQENPVSEVDPNNLAYIIYTSGSTGKPKGVLVNHKNVTRLLGATQHWFNFNQSDVWTLFHSYAFDFSVWEIWGALLYGGRLVVVPFWVSRDSNAFYNLLCVEQVTVLNQTPSAFRQLIWVEEQEERATSNLKLRWVVFGGEALDPSSLIPWFKRHGDSIPQLVNMYGITETTVHVTYRPISIADTESRSSVIGAAIPDLQMYILDEQLQPVPIGVRGQMYVGGAGVARGYLNRPELTAERFIKNPFRDDSEARLYKTGDLARSKPDGSIEYLGRIDNQVKLRGFRIELGEIESAIAQHPQIRETVVLVREDIPGDKRLVAYFVPNAEAPTSSGMRDYLKQQLPDYMIPAVFVGLDSFPLTNNGKLDVRALPIPDQSRPELETYIPPSTPEQALLAGVWAEVLGAEKVGINDNYFELGGDSIRSIQIRAKANQVGLDFSLQQLFQYQTIAELASVVSREVSIAPISKTAPFSLIAAEERLKLPEDVEDAYPLAALQAGMIFHSEYNETSPIYHDVFTFHLCAALDLERFNAAIQQIIARHAVLRTSIALTGFEQPLQLVHQTVETPLQVEDISLMSKDQQEAVIDAWMEAEKNRHFDWKIPPLLRFHIHRRSEETFNLSFSFHHAILDGWSVASLLTELLQKYFSLMGQEVVLQPSPNLAFADFIALEQTTLQSQDSQQYWTEQLSDLNVISLPRLPESKSAAKGQLGVQEVPISPEISAGLKQLAQNAGVPIKSVLLAAHLRVLSLVSNQTDVLTGLVSNGRPENADGERVLGLFLNTLPLRLHLNGGTWLDLIRETFQAEQGILPHRRYPLAELQKMCGGKSLFETNFNFVHFHVYQSILGLEGLEVLGHKVFEQTNFTLVANFSLDLISSQINCILNYDAIELGEEQVRAIGGYYGKTLEAMVSQPDERYELRSLLSDSERHTLLVEWNQTSSDYPAHLCLHQLIEQQVQRTPDAVAVVFADQHLTYSQLNNRANQLAHHLQSLGVAPDVLVGICVERSLEMLVGLLGIMKAGGAYVPIDPAYPQERLRYMLGDAQVSVLLTQSHLLDILPEENPILCLDTDWQIIAHQSCENVVSQVQPQNLAYIIYTSGSTGQPKGAMIQHQGLVNYLYWSIEAYAVADGCGAPVNSSFAFDATITCLFTPLMVGGQVMMLPEQQKIEALCDVLRGRHQFSLVKLTPAHLELLNQLLLPEELPESALALVIGGEALLGKTLQFWQQYAPNTRLINEYGPTETVVGCSIYEVTPETSLTEGILIGRPIANTQLYILDKFLQPVPIGVGGELYIGGAGVARGYFNRPELTQEKFIPNPFSKNREARLYKTGDLARYLPDGNIEYLGRIDNQVKLRGFRIELGEIENALAQHPQVRETAVLLREDIPGDKRLIAYFVADTEAPTSSDLRDYLKKRLPDYMIPAGFVELETFPLTNNGKVDRRALPAPDLETSNSSNLVSPRTPTEEIIANIIAEVLRVKNLSIYDNFFEIGGNSLLATQVITRLRETFQIELPLRYLFESPTVAELDAAITTFRQTASGLSTPELTAINRENQPLSLSWAQQRLWFIDQLEGASAVYNMPAAVQMDGILQIEVLEQSLAEIVRRHEVLRTSFHQLNGTSVQVISSEATINLPVVDLQGESTTEVQKLITLAAEKPFDLKQAPLLRVTLLRLGEKSHLLLLNMHHIVSDGWSTGIFIQELSALYSAYCAGKPHH
>emb|AIW82284.1 BGC0001125, puwG, PuwG
MRGEVLDTKLKYWKQQLADAPPLLELPTDRPRPAIQTFRGSSRDFLLPIELTEKLKRLSQQSGVTLFMTLEAAFVSLLHRYSGQEDILIGTPIANRNQREIESLIGFFVNTLVLRTNLAGNPSFAELLKQVRQVALDAYTHQDVPFEQVVEALQPARNLSHTPLFQVLFALQNAPVGELELPGLRLKPLPIEAVASKFDITLSMEETPQGLLGNWEYSTDLFDGETISRMAGHFQNLLTAIVANPAETIQQLPLLSNSERQQLLVDWNSTTVDYQTNLCLHQWFEQQVQQTPLAVAVVFDNTNLTYSQLNNRANQLAHYLQTLGVAPDVLVGICVERSLDMVVGLLGILKAGGAYVPLDPEYPQERLEFMLDDSQVSVLLTQSQCLKSLPEVQAQIIPLDTDWEIIETQSQENPVSEVDPNNLAYIIYTSGSTGKPKGVLVNHKNVTRLLGATQHWFNFNQSDVWTLFHSYAFDFSVWEIWGALLYGGRLVVVPFWVSRDSNAFYNLLCVEQVTVLNQTPSAFRQLIWVEEQEERATSNLKLRWVVFGGEALDPSSLIPWFKRHGDSIPQLVNMYGITETTVHVTYRPISIADTESRSSVIGAAIPDLQMYILDEQLQPVPIGVRGQMYVGGAGVARGYLNRPELTAERFIKNPFRDDSEARLYKTGDLARSKPDGSIEYLGRIDNQVKLRGFRIELGEIESAIAQHPQIRETVVLVREDIPGDKRLVAYFVPNAEAPTSSGMRDYLKQQLPDYMIPAVFVGLDSFPLTANGKLDVRALPIPEQSKPEETYIPPSTPEQTLLAGVWAEVLGAEKVGINDNYFELGGDSIRSIQIKAKANQVGLDFSLQQLFQYQTIAELASVVSSQPNIFPIPSSKPFSLISDTDQLKLPEDVEDAYPLAALQAGMIFHSEYSIDTAIYHDVFSFHLRAILDIAKFKDAIQQVVNRYAVLRTSFALTGYEQPLQLVHQTVETPLQVEDISHLDISAQKAVIDDWITAEKYRHFDWKIAPMLRFQIHRRSGETFSLSFSFHHAILDGWSVASLLTELWQQYFSLLGHTVALQPSPTTTFRDFVALEQSALQSQDSQQYWTEQLRDFNVTELPRLPESARTGESEKLGEREVLISPELSEGLKQLARKAGVPIKSVLLAAHLRVLSLVSNQTDVLTGLVSNGRPENVDGERALGLFLNTLPLRLHLNGGTWLDLVRATFQAEQANIPHRRYPLAEMQRMCGGQSLFETNFNFTHFHVYQGILGLDGLELIENTLFEQTNFALVANFSLDVSSSDVRLILSYDAIELGESQIKAIGSYYGKTLEAMVSQPDERYEMRSLLSDSERHQLLVEWNDTQADYPAHLCLHQLFEQQVQRTPDAVAVVFADQHLTYSQLNNRANQLGHYLQSLGVAPDVLVGICVERSLEMLVGLLGILKAGGAYVPLDPAYPQERLRYMLDDSQVSVLLTQSHLLDILPEGNSIFCLDTDWQLIAQQGTENVSSLGTRYEEIGVLRTAKTPRTPRNERRCVSPEVESSNLAYIIYTSGSTGQPKGTMIQHQGVVNYLSWCTQAYAIADGCGAPVQSSFAFDATITSIFSPLIVGGQVVLLPEKQEIEALCEVLRGRHQFSLVKLTPAHLELLNQLLLPEELPESAQALVIGGEALLGKTLQFWQQYAPNTRLINEYGPTETVVGCCIYEVTPETSLTEKILIGRPIANTQLYILDSHLQPLPIGVGGELYIGGAGVARGYLNRPELTAERFIRNPFRNDPEARLYKTGDLARYLPDGNIEYLGRIDNQIKLRGFRIELGEIENALAQHPQVRETAVLLREDISGDKRLIAYFVADTEAPTSSDLRDYLKKQLPDYMIPAGFVGLETFPLTANGKVDRRALKAPDLETSSSNFVSPRTPTEEIIANIIAEVLRVKRISIHDNFFEIGGNSLNATQVITRLRETFQIELPLRYLFESPTVAELDTAITTFRQTASGLSTPALVPAKRENQPLSLSWAQQRLWFIDQLEGASAVYNIPASVQMDGILDVVALEQTLAEIVRRHEILRTSFHQLNGTSVQVISAEATINLPVVDLQGEPTTEVQRLITLAAEKPFDLKQAPLLRVTLLRLGEKSHVLLLNMHHIVSDGWSTGIFIQELSALYSAYCEGKPSPLTELPIQYADFAQWQQQWLRGEVLDTKLKYWKQQLADAPPLLELPTDRPRPAIQTFRGSSREFLLPIELTEKLKRLSQQSGVTLFMTLEAAFVTLLHRYSGQEDILIGTPIANRNHREIESLIGFFVNTLVLRTNLAGNPSFAELLKQVRQVALDAYTHQDVPFEQVVEALQPARNLSHTPLFQVMFILQNAPMGDLELPGLHLTPLSMGAVSAKFDLTLSMEETPQGLLGNWEYSTDLFDGETISRMAGHFQNLLAAVVANPAETIQQLPLLSDSERQQLLVDWNSTTVDYQHHLCLHQWFEQQVQQTPDALAVVFDNTSLTYSQLNNRANQLAHYLQTLGVAPDVLVGICVERSLDMVVGILGILKAGGAYVPLDPEYPQERLDYMLRDSQVSVLLTQSQCLKSLPDVDNLRICLDTDWGIIETQSQENPVSEVAPNNLAYIIYTSGSTGKPKGVAIAHCSPVALVAWALKVFTPQQLAGVLASTSLCFDLSIFEMFVPLSCGGMVIVAENALHLPELIAFEQVTLINTVPSAIRELLNGPGLPQSLATVNLAGEPLPLSLVQQLYQRQTIHQVFNLYGPSETTTYSTFALCNRGDSLAPTIGRAIANTQIYILDALMQPVPIGVRGELYIGGAGVARGYLNRPELTAEKFIPNPFENSKFHRLYKTGDLARYLPDGNIEYLGRIDNQVKLRGFRIELGEIETAIALHPQLKQAVVSIREDQPGIRRLVAYLVAEVETPSSSELRSFLKQQLPDYMVPGIFVFLDALPLTPNGKVDRRALPAPNLEQNRPISLVPASTAIEESLVTIWSEILGLKQVSIHDNFFDLGGDSIISIQIIARAAQVGVQLTLKQIFQYQTIAELATVCGTITVQAEQGLVTGEVPLTPIQQWFLEQNSPHPDYFNQSVLLEVAPDLKPELLQQVVQQLLEQHDALRLRFGRNDSQWQQINSDTSDIVPFQVFDLSALAHEAQQAAIETTAAQLQGSLNLSEGPLMRVALFKLGSDSLDQLLIIIHHLAVDGVSWRILLADLSTAYQQISRGEAIQLPLKTTSFKDWAIRLQDYGRSPSLAAELDYWLASSRANVAPLPVDYPDGKESNTVGNTAQVSVSLSESLTHALLQEVPQAYNTQINDVLLTALLQSFAPWTGANSVLVDLEGHGREELFEEINLSRTVGWFTTIYPLLLELGEENQPGAALKWVKEQLRTVPQRGIGYGVLRYLSGDSNIRQQLQALPQAEVCFNYLGQFDHLQTEGIIQGFSQASSGATQSPLSHRRYLLEVNGLVAEGKLQLNWTYSKVVHERRTIERLANEFITVLQGLIIHCQSPEAGGFTPSDFPIAELSQADLDELLAEIN
>emb|AIW82285.1 BGC0001125, puwH, PuwH
MTVSDQTNKSKNVAAIYPLSPMQQGMLFHTLYAPESGVYFEQFSCTLGGKLNVALFEQAWQKVVERHPVLRSLFVWENRKKPLQVVRHQVNLPWIQHDWRSLSPSKQQGQLEEFLISDRTQGFQLDQAPLIRCALIRLSEETYQFIGSFHHLLLDGWSLPILFQEVFGFYEAWNRGDNLSLATPRPFQDYIGWLQRQDLSIAEAFWRRTLQGFTAPTPLGVDRMIKFDTHHQGSFHEQPFQLSATATAALQRFAQQHRLTVSTLVQGTWALLLSRYSGESDVVFGATVSGRPPTLPGAESMVGLFINTLPVRVQIPEDAQTLPWLQQLQSQQVEQDQYSYSFLVDIQGWSEIPRGMPLFESIVVFENYPVAAALQEPLDSLQVDNVRAYETTNYPLTLVAASHQELYGRIVYDRDRFEADAIARMANHFQNLLIAISTQSEQPIKQLPLLDDAEKQQLLQAWNAGKAEYPSEQCLHQWFEQQVEQTPNAIAVVFDNQSLTYAQLNTRANQLAHHLQSLGVAPETLVGICVERSLDMVVGLLGILKAGGAYLPLDPDYPADRLEFILQDAQVSVLLTQSQWLNSLTEVSAQTVCLDTDWEAISAFSQENPVNQATPNNLAYVIYTSGSTGKPKGVLVNHANVTRLFTATQSWFNFNESDVWTLFHSYAFDFSVWELWGALLYGGRLVIVPFWISRDPQAFYQLLCQEKVTVLNQTPSAFRQLIWVEEQAEVTVAKLYLRWVIFGGESLDPSSLMPWFERHGDGTPQLVNMYGITETTVHVTFRPLTIEDAHSRGSVIGLPIPDLQLYILDESLQPVPIGVRGQMFVGGAGVARGYLNRPELTADRFIQNPFSEQLGDKLYKTGDLARYRSDGNIEYLGRIDYQVKIRGFRIELGEIEAALSQHPVVKEAVVIDREGKAGDKRLVAYIVSESQSDTLMGELRCYLEEQLPDYMVPSAFVLLDVLPLTSNGKLDRRALPTPDMGNSHGVSFVPPQTPTEDAIANIITSVLEIEKIGIHDDFFELGGHSLLATQVISRLRQTFSVELPVQVIFTTPTIAELAELVIAKQLEQADNEALELILAEVNQLSDREVNLQLSDPTNHSSS
