# Supplementary material for: Assessing in silico the recruitment and functional spectrum of bacterial enzymes from secondary metabolism
Source: BMC Evol Biol. 2017 Jan 26;17:36. doi: 10.1186/s12862-017-0886-2 (PMC5270213; doi:10.1186/s12862-017-0886-2)
Supplement: Additional file 5: — 1005 multiple Fasta files (one per BGC that comprises enzymes) containing the sequences of the data set enzymes SM*. The BGC are named according to MIBiG nomenclature. (ZIP 6333 kb) [file 12862_2017_886_MOESM5_ESM.zip › BGC1126.fa]

>emb|AHB62752.1 BGC0001126, ambE3, AmbE3
MAITSSSDSVRTSTYWIQIGFFSIVVLFNVCLNLQVLTVGLAYFYDPEWWKVHVWLVRGYSGLTLLLLGLVFLSPFPKRVRGLTVSMPILLALQFITIHLNPPLPLSLPLGVLHPLIGFTLFSASTTLVHRTQRFIFPKLDDESDVNLTKQ
>emb|AHB62753.1 BGC0001126, ambE2, AmbE2
MAKDTKKLKWLRAINWRIIALVIVATALAGGSLYYSISKFGRKPTEPVVAAPTPEPITALGRLEPVSEVVQVSTPTTLRNDRVAQLLVKRGDRVNKGEMIASLASHDRLQTVLLEAQEQVKVAQAKLAQVRAGAKSGEISAQRAEITRLEEELQGEIATQAATIARRQSEVNIAQAEYNRYLALYQEGAIAASDLDQRRLTLETAQAQLKEVNANRNRTADTLRAQINQAKATLNQISEVRPVDVQLAQTEVDQANAAVKRAEAELKESYIYAPITGQVLEIHTHAGEAIASEGIVDLGKTDQMEVVAEVYQSDISKISVGQVAVITGEGFSGEVGGTVRQVGLQVIQQKVFSDQPGENLDRRVIEVRISVNPKDTAKVASLTNLQVQVAIQPQTQK
>emb|AHB62754.1 BGC0001126, ambE1, AmbE1
MLRKLFRKTPLAWLQVKRERSRLVVALAGIAFADILMFFQLGLMEAAFASATAMHSLLQGDLFLINAISDNVQTIKPFSRSKLFQALGKDGVASINVLYLGIGSWRNPDNRTFWQVQVYGFNPSKPSMDVPDATPQLGKIKLLNYALYDRTARPNLGNVTSKIQEENSFSAQINNVQIQVVGVFTMGSTFAADGNLIVSDSTFLRLFPQRQPDEIDVGLIKLKPGADIKKVQTNLRAKLSKDVLVLTKQEFIQREKDYWGQTRPIGVIFGFGTIVGFLVGTVIVYQILYSDVSDHLPEYATLKAMGYTNRFLIGLVLQEAVILAILGFIPGFAISFGLYRLIAQATFLPVIMTVERATLILSLTFIMCIASGAITMRKLGAADPADIF
>emb|AHB62755.1 BGC0001126, ---, AmbO5
MKNNTRNFNIGNVIHGKRLIITEEKLMSNNAVSTKSALNFLDINVTEVNNYPTAIQDIIIDRRFDGMIIRGVLPLDSIERVIRRLEDEDEGGMKLIFNKNEEFGTKVAQIYGHVIVGXXXDLKDYFASSAIFRQACRALFQGNPDFEERVESVFHSLCGLPVEIPTGPEGQSYTPATLRLLTEGREITVHVGNDFLLMPASEHLKTLLDFSDQLSYFIPLSVPQAGGELVVYNLEWNPEQAEQSGDLHKYMNDADSRFQSQQSQSVAFAPGPGDMILFNGGRYYHRVNQVIGNSPRRTIGGFLAFSKERNKIYYWS
>emb|AHB62756.1 BGC0001126, ambO4, AmbO4
MNLAASWYIAMVSKELNSKLQKIQLFGRSLVAWRDKIGKPVIMDDFSTYVTREEYGYIWVWYGSVNPLFDLPVFDVTENNKHNYIHNYFSFTAKTSVQKILEIVLNHHHLIRSHNSLVIDRIEHTYLDEKNVELSKLPITKEAWFGTITETQIKDYFGINEIAGFLGLKITKLTNRVDAWPSGFLSRIKINGKHKINIFASASPISENEIKWHVLIFMEKNNNLLLDPLYYLVVFWQKRSSGLVDKSVANLIDKYLTQSSVEIDKTVFKFRIFYETWVAQIKQNR
>emb|AHB62757.1 BGC0001126, ---, AmbU4
MLVKEQKLMKRKLIVAVVFLIFICLGINTPAHATSAVSIPINNAGFENPFMDVVDDYTIDTPPGWTTYDPNNLVPEKRTTWTSNNGVGYVGPGTQFYNQLAPEGRNIGYIYLSQNPGSGVAGFEQILDATLEPDTKYTLTVDVGNLAGTFKGLSFAGFPGYRVELLAGDTVLAADHNNLFIKEGEFKTSTVTYTSTAKDLHLGQKLGIRLVNLLQDKFSGLDFDNVRLTTEPTET
>emb|AHB62758.1 BGC0001126, ambU3, AmbU3
MKRNLIVAAIVLLIYICSGINTPANAAVTTSIPIKNPGFEEPILKVEGDYTIDAPPGWTTYNPNGLIPEKRTKWTSNNGVGHVGPNYGQLFYNQQLPEGKNIGFVYLAQKTGSGIAGFEQTLDAVLEPNTSYKLIVDIGNFGGMFKGVSFAGFPGYRVELLAGDTVLAADHNNLYIKDGEFKTSTVTFTSAANNPYLGQKLGIRLINLLQGKFSGLDFDNVRLITETVDT
>emb|AHB62759.1 BGC0001126, ---, AmbU2
MLSKLVKEQKLMKLKSIVAVVFLIFICLGINTPANATGAVSIPIKNAGFEDPFLEVKDYYTVNTPPGWSTYDPNGLIPEQPTVQTSYVGVTNATPSSAFYDQKVPEGRNMGSVYLAHEPGSGIAGLEQTLDTVLESNKNYTLLVDIGNSADGYKDISLADFPGYRVELLAGDKVIAVDHNSVYIKEGEFKTSMIKFTAKPDSPYLGQKLGIRLINSLQTLSGNIDFDNVRLSVESAVI
>emb|AHB62760.1 BGC0001126, ambU1, AmbU1
MLSKLVEEQKLMKQNLIVVVTVFLIYICFTINTPANAANVIPIPINNPGFEDPFLKVKDEFTLETPTNWTMYNPDGLIPEKPTNSTSYLGVTNAFPRSAFYDQHAPEGRNIGSVYLIQKSGSGIAGLEQTLDATLEPNTKYTLMVDIGNAADSFKDISLAVFPGYRVELLAGDTVLAADENTISIEEGGFKTSTVTFTTKPNTPLLGQKLGIRLINLLQSSSANIDFDNVRLTAQPTNI
>emb|AHB62761.1 BGC0001126, ambO3, AmbO3
MVSYVEKNLQLNATTSEAEVNNKVMNLAAGWYIAMQSKELGKKPQAIELFSRPLVGWRDKAGKPVIMERFCSHLGASLAIGEVVDGCIRCPFHHWRYDSSGVCVDIPKVAAPTTDVIPPTARQYTYVTQEKYGYIWVWYGTATPLFELPKFDAAENDKHKYMLYRFSFPVKTTVRRAIENAFDHHHLITMHNLPVLDQIRLTMLNEEDVELSELPFAKEAWMGSFIEARIKSFIGVGAITKVLGLNIETLYNRIDVWPSGFISTMKFNGQQNEKLKAFTSFTPISENQIIWHILLTINKTGNLWLDLLSYIVFGWQVEVGGLEDKPVLDAMSAFTGRAFIKSDQSLLKFRQFYQTWVAKVQSN
>emb|AHB62762.1 BGC0001126, ambO2, AmbO2
MVSYVEKGVQSKVRTSEAEVNNKVMNLAASWYIAMQSKELGKKPQAIELFSRPLVAWRDKAGKPIIMERFCSHLGASLAIGEVVDGCIRCPFHHWRYDSSGVCVDIPKVATPTTDVIPPTARQHTYVTQEKYGYIWVWYGSATPMFPLPKFDAAESDKHKYIPYRFSLPVKTTVRRIIENAFDHHHLVTSHKMPIDGQIKLTLLNEDNVELSELPIAKEAWIGDIMEGQLKTYLGTRIITKALGLNAGAMWNRVDAWPSGFISRVDLSGKQKVIIISSVTPVSENETIWHTLLMINKTGNLLRDIFSYIAFGRQSEATALQDEPIFNTISPCTEGRAYVNTDHSLLKYRQFYQSWVAKVE
>emb|AHB62763.1 BGC0001126, ambO1, AmbO1
MVNYVEKNVQLNVTTSEAEVNNKVMNLAASWYIAMQSKELGKKPQAIELFSRPLVGWRDKAGKPVIMERFCSHLGASLAIGEVVDGCIRCPFHHWRYDSSGVCVDIPKVAVPTTDVIPPTARQHTYVTQEKYGYIWVWYGSATPMFPLPKFDAAESDKHKYMACPASIPVKTTVRRVAENAFDHHHIVSIHKMPVDGQIKLTLLNEEDVELSELPIAKEAWMGSLIEAQLKTYFGVNIITKFLELNFETLSVRGDAWPSGSVATMKFNGQQKFQLLSGVTPISENQTIWHLLLMIKKTGNLWLDLLSYIVFGQQNVATAFVDKALFDVMSPDTGRAFIKPDQPVLKFRQFYQNWVAKVG
>emb|AHB62764.1 BGC0001126, ambP3, AmbP3
MTIVNRIRTDVVNVAKSFGAEYSEAVIDQIFQGFGEKFTNTGFAIRVQNKRNQKVDCNIRYGEAKENCLAWDIARESGLLSDQGHPVDTLIQEMFQAIPAIAYGADFDINYGLVKIWHLPKIVPVEEAFKIPSLPKSVNAHIDFFKKYHLDALCALTVDYRNKSTNLYFDAHHPEQRTTQFYKNILQSQQFEVPSDEVLEILVNCPEIAVTFNWSSPGIERMCFYTAFVNRETVPQHINPVLKKFAQEAPALLDNPGFLVGWSFGPDAKKGTYIKIDVDYHGLVVPSFFHMHNLPLPIPEANSVFDLPSSDTEDKLNSIVMS
>emb|AHB62765.1 BGC0001126, ispH, 4-hydroxy-3-methylbut-2-enyl diphosphate reductase, EC:1.17.1.2
MDTKALKRSLHNSNRYYRNGFGHKVEATERLHFEYQSDLIQQIRENGYKLQRGDVTIRLAEAFGFCWGVERVIALTYETRKQFPTERIWITNEIIHNPTVNQNLTEMQIEFIPMNEEGQKDFTVITEQDVVILPAFGATIQEIQLLNTIGCTIVDTTCPWVSKVWNSVEKHKKHSYTSIIHGKYKHEETIATSSYADKYLIILNLQQAKYVCDYILNGGDREEFLSKFAGSYSFGFDPDTDLERIGIANQTTMLKRETEQIGKLFERTLMRKYSPSQINNHFLSFNTICDATQERQDAMFKLVEEKIDLMVVVGGFNSSNTTHLQEIALKYGIPSYHIDSVERLGPGNRIQHKKLNQDLEVVEEWLPREPVVVGVTAGASTPDTVVSNVIERLFEIKSAM
>emb|AHB62766.1 BGC0001126, ambP2, AmbP2
MNESTMNTKNSEQAILNSEYYETQEISHEIKTVNASVQSSILKDTNTYLTEATFNLPDYLAQRREKVEAALESSITSGYPEKLYKSMRYSLMAGGKRLRPILCLASCELSGGVLEMAMPTACALEMLHTMSLMHDDLPALDNDDYRRGKLTNHKVYGENIAILAGDALLPYAFEYIVVQTKGVPADRLLRVIGQLSHAVGAAGLAGGQVADLESEKLQNIDLATLNFIHSHKTGALLEACVVSGALLVGANDEVLWRLSRYARNVGLAFQIIDDVLDVIATKEQLGKTPGKDEKAQKATYPSLLGINESRYQAQKLIEEAKKELAPFEEKAIPLISLADYIITRTH
>emb|AHB62767.1 BGC0001126, ---, AmbR1
MFNNIRVLLANEPSLIGVGIRTTLSVEQKLIIVGEANSSHKIRKLHQKLQPDLIIMDLDLPQFQFPDAIAFLHRNCAKLKILGLMNHNKLALSTLKRNGIAGCVLKSEEPQTLVNASLTVAQGKTWFSKNLVEDYVQSNKGEWNQAENANLTQREQQILRMIARGLDNICIANELSLGHQTIRNYISQIYAKLGLNSRTEAVLWAIKNDVLQHNHDVLARMQCNSTHVVVRN
>emb|AHB62768.1 BGC0001126, ambR2, AmbR2
MMTKSLQSLFQLIAKAKDEQELKSQISAEVGEYFTAKRWRLLFFNQLPSIYASFQKSNFQKALQLGLSTKHNPVLSYLVERHAPVHEGLVVSPKTWRLICPRNDHWHVMAGPIVSNGQLVGIVALTREKGMPAFNTQNLADLSALCLHLSIWVATGGSQTISISLKPSEQTRLNSFEIKPLTPREVEISELVARGFTNAEIGTVLGIQENSVKQALKRMFRKLEVSSRAEMVAKLSSFQFSNVN
>emb|AHB62769.1 BGC0001126, ambC1, AmbC1
MIKIIAIVGMPGSGKSVAATHLKNQGLPIIWLGEIIISEVEKKGLMLTPQNEQIVREEIRAKHGMDVCVQMALPLIQEKLLNYPLVIIDGLYSFSEYKTLKKNFGNELLVVAIFTPKPLRYERLFFRKTRPLTREEAELRDCMEIEKIEKGGPIAMADLTIVNDGTQGQLYQKIEMILTEILHNSSLNVCSN
>emb|AHB62770.1 BGC0001126, dxr, 1-deoxy-D-xylulose 5-phosphate reductoisomerase, EC:1.1.1.267
MKLISILGSTGSIGTQTLDIVTQFPNQFQVVGLAALKNVKLLAQQIRKFQPMIAAIGDSQKLPELQAAIADVKPQPILLAGESGVIEVAQFSNAKIVVTGIVGCAGLLPTIAAIKAGKDIALANKETLIAGGPVVLPLVREYGVKLLPADSEHSAIFQCLQGVPDQGLRRILLTASGGAFRDWPVEKLSNITVDDALKHPNWSMGRKITIDSATLMNKGLEVIEAHWLFGIDYDHIDIVIHPQSIIHSLIELQDTSVLAQLGWPDMRLPLLYALSWPERIHADWRQLDLVKLKELTFYAPDHQKYPCMQLAYAAGQAGGCMPAVLNAANEQAVALFLEEKIQFLDIPRLIEQVCDRYVIDNCSSPTLEDIIAADQWAREELINASQLLERLTISKVSSKQETLALT
>emb|AHB62771.1 BGC0001126, ambI1, AmbI1
MISEKILRHIFQYRRLLSDTEPCAKEPCSICLAPHLPKIQSFIENNEPIHFILPAFPAKSPNPQKVLGPMPDMGERVALQFLQNLCNQISEIYASGAKITICSDGRVFTDLVAITDENVSLYRQGIQRLLNEINADAIDTFCLENVFTGMSFDQMRKTLVKQYAQPIESIQERVNSEDKHRQFFKGIYHLLFDDYLVLYPDKSREQIEVECNLRAYEVIQRSNAWTTLVGQHFPQSLRLSIHPQDYHSNKIGIHMIKTSDQWGTPWHNAPMFNGKEFLLMKRKHIEDIGASLVWHNDHPSHYILSEQVSQALVTLDNKS
>emb|AHB62772.1 BGC0001126, ambI2, AmbI2
MTQIINITQSKVISEQILRHVFRHRRLISDTEPCVHQPCSLCLAPHLEKVQYFVEHNEPIHFILPAFPAKSPNTQKVLGTMPDMGEQVSLKFLQSLCDQISEIYAPGAKLTICSDGRVFSDLVGVTDENVTLYGQIIQALLKEMKADAIDVFNLEDMYTDLSFDEMRQKLVKLYGQTIEAIKDAVKNNDHQCQMFNGIHRFLVEDYQVLEAHKSRNKIRLECKTRAYEVIQRSNAWSVLISELYPHSVRLSIHPQHYHSEKIGIHMIKTLDQWGTPWHNATVFDGKEFMLMKRSHLESMGATLVCQNGHPSYFAWTEQPLETRITVQEVI
>emb|AHB62773.1 BGC0001126, ambI3, AmbI3
MIVSTSVEQSAQFSVKSLTPFGALLEATEDHSDIQQLSIEQLCQLTWEHRLIVLRGFSLLEREELSTYCQRWGELLVWNFGTVLDLIVHQNPENYLFTNGNVPFHWDGAFAEAVPRFLFFQCLKAPEAGSGGESLFCDTVRILQNVSPQQREIWQKTEISYKTQKVAHYGGEITKSLVIKHPITGLSTLRFAEPLNDASVHLNPLYVEVCNLPAEEQNPFINELIENLYLPQNCFAHEWQEGDFLIADNHALLHGRNPFLSNSQRHLQRVHIL
>emb|AHB62774.1 BGC0001126, ambP1, AmbP1
MNDVNRIRTDIINVAKTFGAEYSEKVLDEVFQVFGEQFADNSFMIRTSNKQPDKLGCYFRYHEEDESQLGLAWDIARKSGLLSDQGRPVDQLIPEICETFPIMADGVDFDVKHGLAKIWQSIKGVVPVQDAFKLSLPASVTTHSDFLKNHHLDALYAFGIDYHHSSVNLYFDTYHPKHHTSEYYKNLLQDLQFQPPSDELLELLTNNGEIALTFNFASPRIERLCFYLPFLNREAVPQNLLNPLLKKYINEAPALVDNPGFILGWSFGPQGGKGTYTKVDVDYHGRTVPLFMKVHSQPLPKAADFALAQ
>emb|AHB62775.1 BGC0001126, ambD2, 1-deoxy-D-xylulose-5-phosphate synthase, EC:2.2.1.7
MKLNQITHPNQLHGLSIPQLEEIARQIREKHLQTVSTSGGHLGPGLGVVELTLGLYQTLDLNRDKVIWDVGHQAYPHKLITGRCDRFHTLRQKNGIAGYLKRCESQFDHFGAGHASTSISAALGMALARDMKGENFKVVAVIGDGGLTGGMALEAINHAGYLPKTKLLVVLNDNEMSISPNVGALSSHLNQLRFSSPVQLLKQLEEQFEHLSPVSNFLAPELNRIKQGIKRLAVPKVGAVFEELGFTYMGPIDGHNLLELIAAFEQAHQQTGPVLVHVATIKGKGYEFAEQERVGYHAQSKFNLATGKAITSSKPKPPSYSKVFGETLTKIAKGNSKVIGITAAMSTGTKLDILQKNLPEQYIDVGIAEQHGVTLAAGLACEGMRPVVAIYSTFLQRAYDQIIHDVCIQNLPVFFCMDRSGVVGADGPTHQGMYDIAYLRCIPNMVLMAPKDEAELQQMLITGINYTDGPIAMRYPRGEGHGVPLMSEGWETLPIGKGEILRQGNDALMVAYGSMVYPALQAAAILNEHGIQATVVNARFAKPLDTDLIVPLAKQIGQVFTLEEGCLMGGFGSAVAEALLEHRVIVPVIRLGVTDKLVEHATPEESLSELGLTAPKIADRILKEFQQQSNFDIKVLQNGSFEQKTPS
>emb|AHB62776.1 BGC0001126, ambD3, 4-hydroxy-3-methylbut-2-en-1-yl diphosphate synthase (ferredoxin), EC:1.17.7.1
MQTLSTPIISNSPSQQTFTNTIIPRRKTRPVRVANVTVGGGFPVVVQSMINEDTLDVKASIDAIRRLHEIGCEIVRVTVPSLAHAKAVADIKQKLKVTYQDVPLVADVHHNGMKIALEVAKHVDKVRINPGLYVFEKPNTNRTEYTQAEFDEIGDKIRETLEPLVLCLRDQGKAMRIGVNHGSLAERMLFTYGDTPEGMVQSALEFIRICESLDFRNLVISLKASRVPVMIAAYRLMALRMDELGMDYPLHLGVTEAGDGEYGRIKSTAGIATLLADGIGDTIRVSLTEAPEKEIPVCYSILQALGLRKTMVEYVACPSCGRTLFNLEEVLHQVREATKHLTGLDIAVMGCIVNGPGEMADADYGYVGKQPGYISLYRGREEIKKVPESQGVEELINLIKADGRWVDP
>emb|AHB62777.1 BGC0001126, ambC2, 2-keto-3-deoxy-d-arabino-heptulosonate-7-phosphate synthase I beta, EC:2.5.1.54
MSINKAFKLASREFHNGEPSEIFVSTPNEIVAFGQNHPIVQIAGPCSVENEEMIIYTALQVKAVGAKFLRGGAYKPRTSPYAFQGHGESALGLLAIARQVTGLGIVTEVMDTADLEKVASVADIIQIGARNMQNFSLLKRVGAINKPVLLKRGMSATIEEWLMAAEYILTAGNPNVILCERGIRTFDQQYTRNTLDLSAIPVLRSLTHLPIVIDPSHGTGRAEYVPAMAMAAIAAGADSLMIEVHPDPAKALSDGPQSLTPEQYGDLIQDMIGISKIFGRWTQKYPISTGHLALPIHATNT
>emb|AHB62778.1 BGC0001126, ambT1, AmbT1, EC:4.1.3.27
MFLNNHDYITKGGIKVSRFVTETFIDTAIEQILLRIDYQRGGLFKSSYEYPGRYKRWAIGFVNPPLELVTCENFFKLTAHNQRGKVILSYLAEFLKKHPQLQEIDQDDQHIIGYIKPKGSFFSEEERSKQPSVFSIIREILYIFESPEDEHLGLYGAFGYDLVFQFESMEKLLPRSTEQQDLLLYFPDELFIIDYYLQRAFCLQYDFETKHGSTKGLFRSGEIIDYRGRCLTPAQSSDHEPDEYAQQVCKALHYFRRGDLFEVVPSQSFYRQCQQSPVELFRTLQKINPSPYGFILNLGGEYLIGASPEMFVRTEGRRVETCPISGTIRRGQNAIDDAAQIQKLLNSGKDEAELTMCTDVDRNDKSRICEPGSVQVIGRRQIEIYSHLIHTVDHVEGLLRPEFDALDAFLTHLWAVTVTGAPKRSAMQFIEQHERSSRRWYGGAVGYLTFKGDLNTGLILRTIQLKDSIAEVRVGATVLYDSDPQAEAQETLTKAAALFQTLYQTQQKTDSVINNIDINQNFIKSQAEQSKQILLIDYEDSFVHTLANYIRQTSAVVKTLRHGFCESVFDTEKPDLVVLSPGPGRPSDFCVAETVNACIKRQIPIFGVCLGLQSIVEAFGGKLGVLSYPQHGKVSRISVIDSESITFKNLPKSFEVGRYHSLFALAETLPTEFKVTAISEDGVIMGIEHQTLPIIGVQFHPESIMTLAGGVGLEIIKNVVSACTTKKYSSVVVA
>emb|AHB62779.1 BGC0001126, ambT2, Indole-3-glycerol phosphate synthase, EC:4.1.1.48
MDVCKSISTLEINSTKPRHILEEIVWHKRKEVASMGEQLSFADLQNQISTAPLLRDFLDALRQNPSKPSLIAEVKKASPSKGVIRADFDPVKIAQAYEQGGASCLSVLTDQKYFQGSFENLRLIRKSVGLPLLCKEFIIDPYQIYFARVNGADAVLLIAAILPNKILANFLEIIQHLGMTALIEVHTLAELDRVLALSNVQLIGINNRNLENFSVELETTQRLLKERREQLNNSDITVVSESGLYTSTDLAFVAEAGAEAVLIGESLVKQTDLEQAVKKLINK
>emb|AHB62780.1 BGC0001126, ambT3, Tryptophan synthase alpha chain, EC:4.2.1.20
MTSISHHFASLRASNQCALIPFVVAGDPNLEITAEALRVLDSSGADLIELGVPYSDPLADGPVIQAAATRALKRGTRLDNVLQMAQTVTPKLRSPIILFTYYNPILNLGTIPFLEKAAASGIKGLVVPDLPLNEARNLLEVADTVGIEVTLLVTPTSSKERIKAIARQSRGFIYLVSVTGVTGVRSHLQTGVKDVLQDIRSVTDKPIGVGFGISKPEQARQVRDWGADAVIVGSAFVERLAETRLTAIKDFCRDLKTSIEGRRQQVESKR
>emb|AHB62781.1 BGC0001126, ambT4, Tryptophan synthase beta chain, EC:4.2.1.20
MFLNTQLNQDVTQLLTQQPDPNGRFGQFGGQYVPETLISALSELETAFQQYRTDPLFQQELQALLRDYVGRSTPLYFAQRLTEYYAKADGTGPQIYLKREDLNHTGAHKINNALAQVLLAKRMGKQRIIAETGAGQHGVATATVCARFGLECVIYMGIHDMERQALNVFRMRLMGAEVRSVEAGTGTLKDATSEAIRDWVTNVETTHYILGSVAGPHPYPMMVRDFHAVIGKETRAQAIEKWGGLPDILLACVGGGSNAIGLFHEFVNEPSVRLIGVEAAGEGINTDKHAATLTKGRVGVLHGAMSYVLQDDDGQIVEAHSISAGLDYPGVGPEHSYLKEIRRAEYYSVTDQQALQAFQRLSQLEGIIPALETAHAIAYLETLCPQLVGSPRIVINCSGRGDKDVQTAIQFLNLPK
>emb|AHB62782.1 BGC0001126, ambT5, Anthranilate phosphoribosyltransferase, EC:2.4.2.18
MVTTSVVETNSTFHNSSNWSQLLQQLLDRQSLTADQASELMYGWLTDAIPPVLSGAILSAIQMKGVSAQELLGMVKVLYSQSLRPTLRDIVVGDSPLIDTCGTGGDGASTFNISTAVAFVTAAAGVKVAKHGNRSASGKTGSADVLEALGVNLKASSKKVQEAVDTVGITFLFAQDWHPTLKVCYPLRKTLKVRTVFNLLGPLINPLRPTGQVIGVNDPGLIETFALVLHQLGIRKAIVLHGREKLDEAGLADITDLAIVSKQHLRLLELAPEKLGINPAPTTELRGGDAQENARILKAVLQGKGTQAQQDIVALNTALALFVGEAIPETGDDISTFAKGLTLAKEVIASGIAWTKLEQLVEFLR
>emb|AHB62783.1 BGC0001126, ambC3, AmbC3
MAAENRLILVRHGASEWSNQGRYQGHQPVPLSPLGLEQVYALTEELRQYSPERIVSSDLQRARQTAEIIAKHLMLEIHYDARLRELDCGNWAGLTEKQIEVLDPKAVVELRSGRDIPRGSGERMADLIVRTRAALADWVNDNFSGILIFVAHAYVIREITQTLLGGNLPNKKLPSLGSYTLLNYKTGGKWILEGYGVVPNSSSSLTTVNWLPTF
