# Supplementary material for: Assessing in silico the recruitment and functional spectrum of bacterial enzymes from secondary metabolism
Source: BMC Evol Biol. 2017 Jan 26;17:36. doi: 10.1186/s12862-017-0886-2 (PMC5270213; doi:10.1186/s12862-017-0886-2)
Supplement: Additional file 5: — 1005 multiple Fasta files (one per BGC that comprises enzymes) containing the sequences of the data set enzymes SM*. The BGC are named according to MIBiG nomenclature. (ZIP 6333 kb) [file 12862_2017_886_MOESM5_ESM.zip › BGC1127.fa]

>emb|CCM43853.1 BGC0001127, ---, Bacterial regulatory , Fis family protein
MSRLESMSILVAVVDAGSLSAAARRLGMPLATVSRKVAELESHLKTRLLHRTTRQLSLTEAGSSYVAACRRILEEIGEAERAATGEYAAPKGELVVTAPVVFGRLHVVPVIAEFLAQYPEIDISLVLTDRVVHLMDEHADVAVRIGELPDSSLMATGVGAVRRVVCASPAYLATHGVPHSPPDLSAHQCITFEVLASKRAWVFGTGKSELSVPVHSRLAVNTAEAAIAAAMLGVGLIRVLSYQVADALREHALSVVLQPFEAAPLPISLVHKGQAPVPLKVRAFLDFVTPRLRTRTATWQGAQVRDYKSV
>emb|CCM43854.1 BGC0001127, mug, G/U mismatch-specific DNA glycosylase
MKPLRRQAGVAHERTKTHMSTIEAEQALPDILAHGLKVVFCGINPGVDAAAAGHHFLGRGNRFWPVLHLAGFTPHLVAPQDDRGVLDFGVGLTAAVGRATQRADQVQAEEFQTAGMVLREKIALYQPGCVAFLGKAAYAGITGKRQVNWGEQAQRFGGARVWILPNPSGLNRSFSKEQLVDAYSGLHRHLRCV
>emb|CCM43855.1 BGC0001127, ---, SPFH domain / Band 7 family protein
MMKLDKAEVLAPAATGWRAKIHRWFEANVVELTVAALVALAILIVLSPHVVYTVPAGHVGVLWKRFHDGTVTERTYGEGTHLIFPWDDVALYDTRTRLGEMTVDCLMADGLSVGVKVAYRYRLVANNVGHLHRRLGPHFLESLLVPDIAAQTRSVLGKVRAEEIYSNQRSTLEAAIREIVERNVKRASNTLSATPELDILHVENVLISSIVLPPTVRAAIEQKNEQKQRIEEYAFRVKVEQLERERKQIEAEGVRNFQQVVSGSITNGYLRLRGIDATTQLAQSPNAKVVVVGGGQSGMPLILGGMDSAPSNTPMDKVVAPAGPVSSPAADAKPKAAATADPLAARK
>emb|CCJ67643.1 BGC0001127, ---, Cyclic peptide transporter siderophore ABC transporter
MSFFSLLKAEGLRITQRKLLAMITISGITSAGVLASVNYAAKEISKGKPTTAAFFIFLALVTLNVLSSRFVIRVTTSEVEHVVHRLRLRLTGKLRDAQLNTLEKLGPGVLYAAIGKDTQTLSQLASVLTNAAQSVVLIFFGAMYLAWLSPMALAVAAGFVALAVGMYLLQSRKLNQALSDSGRLENRLFDRVSDFVDGFKETRMNRGRSDELYGHFAEESEAAARSRISAMTALGSIMAFAQTTLFLLVGTMVFVVPVLSSDFSSQVVQTATVVLFLFGPISAVVGSVPAMASADMAARSLGEVEAALGSGARDTHHGAVLPFDTLDMRNIVYTHHDGAGRNAFKLGPIDFTLRRGETVFITGGNGSGKTTFLKILTGLYRPDGGAISLDGLELAPTDGQAYRELFSVVFNDPHLFRRLYGLSPEARERVPALLQRLEMVGKVQLIDDSFDTLDLSSGQRKRLALLVALLEEKPILILDEWAADQDPVFRMKFYRELLPEFKAAGKTIVAITHDDAYFDVADRRIALNYGSIVKVDDEA
>emb|CCM43856.1 BGC0001127, ---, Putative membrane protein
MFLPIFMAVYLLGALITGLFGTSRRIGFIGFFILALVLSPPVTLMLLVLTRPKPVAKPL
>emb|CCM43857.1 BGC0001127, ---, GTPase domain-containing protein
MSEAEVAAPIRAALSGDAQRLLGAERTVVRYAQWSLLAGLVPFSVLDIAAVTGVQAKMIYDLSGQYGIPFQKERIKTLIGSLVGGVTTTSLASGVVGSAVRAIPLVGSLLGVVTQPAIAYATTVALGRVFISHFEAGGTLLDFDPIEMRSFYTGEVEKAAKEAEQAAAEVKPA
>emb|CCJ67644.1 BGC0001127, mbtH, MbtH
MRAQYIMTSTNASPAPQERYIVVINHEEQYSIWPEYRELPLGWFDAGKRGSKDECLAHITEVWTDMRPLSLRKHLQS
>emb|CCJ67645.1 BGC0001127, jagA, JagA
MSVSQPVTRAQRELILASLLHPEAALGNTGGTVTMHGALHIDGFTACMAQLVARHDVFGLGFVIDGQQIGHRPVERSAALVRLVDYSAHDDAAELASAFIARQFATPIDLGADASLIQNYLIRVHPQHHIWLCFGPHALLDGWGFSLMFQDMALLMRRHAAGAQDEAPPAPPSFLDYTAEDLAWSASSGCQRSTDYWRQRFPVAPDSLFAPIKPFQLAAGSLARAVPPARYAQWSAAAEGAGLTLASWIAAALLATLARRTGVARPVLGMPLLGRRTAQHKQTIGLFANVVPLALTVDPQQPLAALAARVAEQQRADYRHARITPNEIARPWGQREGSAEFIQVTLSFERHDYTSTYPGCTHDIAAFSPLEQRRPLQIYLREYRQDQDVDIELYFNQSFLTEEQAAALLDDWLAHLDSAGRGADDGRAACLPAAPHALPSGAAPDLWSGFVAQVLRDGAATALVDSDGAQISYAALHQRACRVAAALGGLGLAAESRVGLACERHAGLLAAMLGILAAGATYVPLDPRYPAERLAYLAGDAQLRCVLADAAGAEALAGLALPLPVLSIDALPAAADGRWRAPAIHPEQAAYVIYTSGSTGQPKGCVVSHRNVASLMASAVALHGYDRHDVWTLFHSYAFDFSVWEIWGALLLGGRLVLVPYAASRDPEALYALLARQRVTVLSQTPTAFRSLLAVDAELHAGHPLALRRVIFGGEALEPAMLGDWYRRHGAATEFINMYGITETTVHVTSRALAAQDLARGSVIGGALPGWRLYLLDAALQPVAPGLTGELYVGGAGVTRGYLGRAALSAERFLPDPFAGDGSRMYRSGDLGRWRDDGELEYLGRADQQVKIRGYRIELGEIEAALAAHGAVRDAVVLALEVGGEGDKRLVAWLTPREAGTPPAEAELRGWLGGRLPEHMIPAALVWLERLPLTSNGKLDRAALTLPQDVDDVDGAAAPRGALEQLLAGLWQGILARPAIGRDDNFFALGGDSILALRLVAQVREHGFELSLATIYRHAQLARMAAVIEAGSGAAQVLHASTHAGETAPSPPLADGVVRSFPLAALQGGMLFHSELEQHNAIFLDVFSYLLRVDWDEARFRAALMQLTAQVEALRTAFDWSRGEAPSQHVYASATLPFQVIDLRSLDSAGQARALEAFLAAERSQAFDTGHAPLLRVAVHLLGQDRLRLTCAFHHAILDGWSFATLVARLLASYLEPHLNLPAPPALQELQVRRERAAIADPALQGFWRDYVAGIAVSDGFERFVSGENQLPIRCRVPVDAVLLRAATGLAARAAVPLKTVLLGAHILALAEISESDTVCTGYVAHCRPEVAQSEQAIGLFLNTLPLQAQVDIDASLAGWIQSVAAEEARLLEQRWLPLVEIKKLAGGRLPFSSAFNFVHFHAYHPLIGDARLELEALDVHEQTDFPFLAQFSIDPRDQSLELTLIAQCDSIDWEELNRMALVYLASLAALVGSEAEGLDDALALPGKLALDTLTVSRQLAPRGGAVAPSPRPAAPATAPATAPAIAPAGEQAWSATELALRELWRDSLPTARIERGASYFALGGDSISGTRLVTRARERFAVHLPLRDFLADPTIAGMARAIDGAAPRDGATPIPRVRRPVH
>emb|CCJ67646.1 BGC0001127, jagB, JagB
MPSFEAALSSTQHEMWIAESLDPGTTAFHVPLAIELSGTLDERALRAALSGLVQRHEALRTSFAVRGEDVVQVIGPAASPALGTIALDGADDAAIDALLRQLAARPFDLAQGALHIALICVAPQRHILFLGLHHLICDGWSLSILGRDLRALYLTHACAAAGGGDAILAPADYQFVDWSEWRRGLPADTAARAFWSETFATLPPPCQLDQADPRLPHSVAASVEAELDAPAWSAVQLRARQSGVTPFEWLASLFALFLGRVHGVADLVIAVPVANREQQEFADTVGCLVNTVPLRLTLAHGQPFAEQVRRLAPRMRAAFAAGPLSRQELDELIRQRHPQYGGQLGHAMFALQNATGMAHDWGDGLRAVPRPIENLGAKSDLAMRIEPMDGRARMVLEYRSSLLGAPLAAALMAGWSQWLHSMCADPERSTDNLALADAPAAPAQEPHALPSGAAPDLWSGFVAQVLRDGAATALVDSDGAQISYAALHRSACRVAAALGELGLGAESRVGLACERHAGLLAAMLGILAAGATYVPLDPRYPAERLAYLAGDAQLRCVLADAAGAEALAGLALPLPVLSIDALPAAADGGWRAPAIHPEQAAYVIYTSGSTGQPKGCVVSHRNVASLMASAVALHGYDRHDVWTLFHSYAFDFSVWEIWGALLLGGRLVLVPYAASRDPEALYALLARQRVTVLSQTPTAFRSLLAVDAELHAGHPLALRRVIFGGEALEPAMLGDWYRRHGAATEFINMYGITETTVHVTSRALAAQDLARGSVIGGALPGWRLYLLDAALQPVAPGLTGELYVGGAGVTRGYLGRAALSAERFLPDPFAGDGSRMYRSGDLGRWRDDGELEYLGRADQQVKIRGYRIELGEIEAALAAHGAVRDAVVLALEVGGEGDKRLVAWLTPREAGTTPAEAELRGWLGGRLPEHMIPAALVWLERLPLTSNGKLDRAALTLPQDVDGVDGAAAPRGALEQLLAGLWQGILARPAIGRDDNFFALGGDSILALRLVAKIREHGYSCSAREIFQHPTLVALAPALNRAAMPADDGDGFDARLTPIEAWFFDLELSNRHHWNQAVVLELAAGLAPAVVAAAIEAQVRRHAAFFWSWRQDGAGWSVAQDHAAPRHLWLALPGAADDAQAAQLAQQRIHLSDGALSVCVHIDARPARLVWLVHHLAVDAVSWHVLLGDVAAALDGAAVGQARLASSRQRRVRDSAGFDRQQLALWSQTAQQARPSLFDAAGACTYGDQRRRDLLVGGALWRQLQDALRHGLRLDELLLAALAPALAGLAGQSAIALALEHHGRDLDERGAQAGAEVGWFTAIAPIVVSAPPEAEPLDWLANTVEALALWTPRAAEWLGARPALAPQDRALPAISFNYLGNFAAPSEGGALKVLPLPALALHDPDGRRPFAHDLIAWSDAGGLHLQWLYDGAHHDPAVVDNWLAAIVARLELLAGALDRSGPRLPALALQEGLVYHAANDDSDRLPSYLGQVRGTLSGALDAARFEAAWIALTRRHAALRTRFYWQADGRVRQQIETAVRIPLRQVDLRGLDAASAGQVLRQELAAQHRKPFALDKAPLMRLLLARLDEQRWAFGWTHHHAIVDGWSLPVLLTDLLALYDAQQNLPLPAACTPAELARYRLSRDSRTASAAWRELLAPLASPSRLASGAAGPAADADLDLTLAQPLGDALGALAASHGLTLNSLFQTAWTLTVAAFSDTLVPCFGVTVAGRDAPLAGIEQLVGLAINTLPMVVALDPAEPLIALARRVQSTLVRMQAHAETPLPALQRLAGHAGHELFDTLYVFENYPRGALSGRTLTVSDIEMAERAHYPVTLAVLPGPAIGLRLALRGAGSATALGAALLARLQATLQALAATPQLPAGALHAALPACAAGAAAVPAAAGGASFSEIFERSAAATPDAIAIACGDVQWRYGELDAMAERVAGALQQRGIGPETLVALCARRTPETMACLLGVAKAGAAFLPLDADTPAARLRATLDRAAPALVIAETELGAALTGLALATPAALLAAGAGPRTRQAASLDALAYVIYTSGSTGTPKGVEVSQRGLHNLMQAQQRACRIDPAARVYQFASLGFDAAVSELLMAFGAGATLCLPEQGRGVVDIDFEADLRRHRPTHITLPPSLLASLAPAALDSVHTLLVAGERSGAAQLQPWRAPGRLLINAYGPTEASVCASMEAWDGAGDPLLGRPMAGVTMHLLDSWMRPVEAGVIGELYLGGAGLARGYRALPGLTAAAFVPDPFSDRPGQRLYRSGDLARRLADGRLVYAGRRDEQIKLRGQRIEPGEVEAVLASLPGVRRVRVAAWNGDGALRLAAWIEDGDGRADLAQLAQLAARQLTPAMVPSLWAAVPDWPLNASGKVDARLLPVPAPLAGGGAADAPLEAGGAVFDAVCAAWAEALGLAAVAASDDFYAIGGDSILAMRISSRLRAEGYVLQPRDILEAVTPLELARRLAAPPAQAQHPAAPLLEAPLAPAQRWFLDLAGGQPRRFLLSAELQLAPGFDRARLLAALRQAMEGYPVLRARLAPELDRQWLDPHAAVPVLCSAAGQPRAQFMGAARAVIDPLQGPAFVCALYLGDGDGGAASLLLAGHHLWLDVISLQHLAAAIERAYQGAPARPAATTFLHWSEQLARLAGAGAFDAEAGYWRGVLAPAGLHLLASARPDYASVGREQWSLPLAPDATPPLAMLEALLLQALGNVLAGAGRPELLVECERHGRDPVAGQAAALDVSDATGWFTAAFPVRVRSGDTVAALARRLAQLPHGGIGFGALRDHRRALLGADFAALYGACRVGFNFLGRIRAGQQHGQSLFDAIGASDPLHDIAPELALPHPLTVEAWLDGDGLSVRWSGQRGGAAPELAAAHRREVQRLLDGGAASVSAATVGAELPAPDEMQALLAQLRWAD
>emb|CCJ67647.1 BGC0001127, jagC, JagC
MNDTPQIDAVLPLLPLQRGMLFHAAAASAAGDDPYILQVSGSIHGALDPDQVQAAWQTLFERHPALRCAFIYQGQSEPRQALLHALPFSIATLDWQALDGAGQASRHAALKAAELARPFDLNRPPLLRFTLIRRAPQAWDFILTHHHIVLDGWSQSLLVAELYELLDAAASARAPLLKPPAPYAEVVRGLQQRRRDDDQHFWRELFAGWQAPDLAPPPRQPEQPPAAAARPGVALGPELTRRLQETGRSRRITPAALCQVAWALVLARHTASRDIVYGVTLSGRADDAAAMGAIGMFVNTVPMRIRLDPWDTLAAFAPRLAQQLRDLEQRSHCDLAEIQRWAGVEQGGALLHSLVAFENFPLSTLQAGGQLQLSGLSSSERTSLPLALVIVPGANWHAALQVDTAQVGLASAQAMLDDFVAALDSVTQSWLTPLGRILDGLSPQPDAGQPQAGMPGAPVAANLLAAWSASVGRHGSRIALRSGDAALSYAQLDQAADSVAVALQARGIGPGATVAICAAREMPMLAAMLAAVKVGAAYVPLDPLNPTERLAYILADANPAALLTDAQAGAAAGAALAAAGLDGARLLALESVARTGTPPAPCTPAANAPAYIIYTSGSTGRPKGVLVTHDNVLQLFAAAPVCVDAGPDDRWSLFHSFAFDFSVWEIWGAWLSGGQTLIVPQDVARDPAAFVELVAREGITVLSQTPSAFGLFAEAESRLPRPLSTLRWLVFGGEALTLAALGGWIARHGDAAPKLINMYGITETTVHVTWRRILAADLDAGRGSVIGVALPHLRMALMDADGRPVPDGVAGEIWVGGQGVSAGYLNQPGLTAERFVPDPFAQRPGQRAYRSGDLARRGADGETDYLGRIDQQVKLRGYRIELGEIEQALLELAPVAMASVGTYRKEPQRDAGLLGLCAWVVARQPVTPDSLRQALSVRLPAYMLPDALMLVDHMPLTINGKADRRRLPDPQPQPGGAAAAAPRNERERILCAAMAQALGCAQVGIDDNYFALGGDSIRSLRFSSAAQAQGAAFPLRKLFELPTVRALAGWLDSADNAPEAAIAAATPAAPRAPFDGLQPDERSALPGDAIDAFPLSRLQAGMLYHSTFDHATLDHANPNAGAGLYLDLVSNRLRQAPERAAFEAAVAALQASHPALRTSFHLSGPRPLQAVHRDGRLRVEWLDCSDCTPKQAQARIARQDEELRRQPYDISQPGMLRLRVSLLADGGCWLSIAIHHAILDGWSVALLSAELLALYQRARGGALQAPPVVSEMAAFVQREQALMQGQAARDFWRDRLAALPASALPRWGEAESGVRPRAILPLAADAGRRLSALCADSGLPAKAWLLGVAAKVLGWSAGSPAFALGLVVNGRPQSEQGARALGLFLNTIPLGLPARGSWRALAQAAFDSDAETYDWRIFPLAEMVRLHGGRKPFEVNLNFVHFRPLAGIEREFGIEVLESVSSESTELPLTINFGIDPNSGALTGQLVADDSFAAVQVDALAARLASAVGSLLDGPDALADCASAADRAWSVRRYNPGQMAEPFVPLPAQVLHRLRDQPAATVLVDADGVAWQAAELLERIECVAALLQAHGVVDQRPVAIYQDRTLDAIASQVAVAALGGWYVPLDTAAPAGRIAAILGDLGAPLLLADRALDEAIARCCTPLQVAAAQGRAAGLAEHAAAIFPASAAYAIYTSGSTGAAKGVLIGHQAWSNHMAWINARFAFGPRDRILHRTRASFDASVWEVWAPLSSGAVLVLAEADASVDPAALLRTIERERISVAQVVPSLLEGLIGDPAEAALDRLRLLFAGGEALRKELALGVMAGRRLQLVNLYGPTETTIDATYEVVDAGAALRSKGGAIPIGLPIDAVSAVVVDEMLEPLPAGATGELLLGGVAPALCYFGQPAMTAERFVPDPYGLPGSRAFRTRDLARRLADGRLDFVGRLDRQVKLGGNRIELGEIEAALAGLVGGARCAVEAETPDGGARRLVAYVEQGAPEQAALAPAPLRAALAARLPAYMVPALVRLVAAWPLMASGKTDRAALMRMAGTDAAEAAPPPPSAAQEQSPLELVLGREVAALLGLAAVDPEHDFFSIGGDSISAMQLVARARPLGIQLSAKDIFQYRSVRQLARIAARPAHAVAPAAPAERLQRWPLLPIQHWFFGLRLENPHWYHQTVALKPRARHALERVEAALRLLGRRHDAFASRFDPAGAVARGESDPLLLRIRGTADSVPLAAAASRLQSAVSVGAGPLWGAALASTDGETLDALVLAIHHLAVDGVSWRILLDELGTLLAGGELAPLETTLASAAIALENRIPDAAEQRHWAGLLRQLDAAPGTAPGTAPGTLGDSVSAACALTPQQTSELLTGATTRWKASAEELLLAALIRALSQLGMPESTVLLVEGHGREPLDGLDLARTVGWFTTQRPLLLPAPAPAPALEDVVREAKTGLRAIPAAGRAWLKTSRGQPGLAPADCIIMNYLGRFDGTIGAADAPFDALDVSLPPASDPANRRSSLLDLVGLVERQCLRLSIDADGTRFGAARAAQLAELLQQALAGLAGAGPAQAGAAWLASDFPLAALADDAELGALLRAHPDTLQVLPCTPVQQGMVFGQDLHGNAGGSYIQQLDIALGAAPDPLRLEQAFNALGARHDVLRTRFVRADSGRVLQLVQAQAVVPLARLDLRGHDAPLAAWRAQVQADRARGFELAQAPLVRVTLAQLAPDDWRLLWTHHHLIADGWSQPVLLAELVALYQAAPLPAPAAIPSSYWQWLAGSDAPLLQRQWRQRFDGYGEPALVARESGNTATAAAAPLTLQLDDAASASLQQFCRRHGLTLPAVVQAAWGLMLGKMLYADDVAFGMVVSGRPAEIGGSAGWVGMFINTLPVRVRLDGAAELLPWLADLNQQMATIADSAHLPLPQIQAWVNHGRPLFDSIVVFENYPLQGLAPDHGDGLDVVAVEAHEINEYPLSLYVEPGQRLTLALRYDAARVAPRLVQTIGAGMLETLHQWSAGGVHRLGASAVLAPPQRALLTNIGSGAPTASGAASVIDAIRAQARRTPDAMALDDADGARHTYAALLEQAQRLAHALQRRGAGPGARIAILADHRAPLLVALLAAQLASACFIPLDPTFPADRIGMILEDCRPQLLLHDDANRGHAALAGQQTARIGQLLADGGAPLPAVPAPDPDSLAYILFTSGSTGRPKGVQIPQRAFANALASFAVTPGLRAGEVFGAATTVSFDIAMLELFLPLTVGAQVLMIDKQVARDGVRLAALLAERGVTAFQGTPSTWKLLCAADARLDLGAWCGGEQLPQALCDELLQRFGAVWNLYGPTETTIWSAAQRQAAGQPVGAGRPLANTTIFLADRHDQLAPPGAIGEICIGGDGVMRGYSGRPDLSAAAFIPDLLRQGGAPAYRTGDLGCWNADGTLAVLGRRDRQLKLDGFRIEPGDIEAALRALDGVADAAVTLHSIGGVATLVGYLVMPDAAPGALQRIAPQLAGKLPRYMIPARLMQLPALPLTLNGKLDQRALPPPEAEPAPSAGPARAPDGALETVLLQAWREAFGRDDIGVDDDFFAAGGHSFIATQIHARLARIFRGNLPLSRIFEASTVARLAAAIVAGESVAGDATRLAKAYLAVQAMTPEARAALRARAQR
>emb|CCJ67648.1 BGC0001127, jagD, JagD
MSDVLNQIVNQAAGEAAGELVNEVVNTVFSDADLADAELLSMLDALGDDDGAFDPLRIPRLAASSAALSYAQQRLWFFEQLEPGSAFFNMPASVRLLGRLDSAALARSLNEIVRRHEALRTSFIAEDGTPRQRIAAQLALDLPLTDLSGLEPGARQEAARRLAQQAACQPFDLERGPLIRASLVRLGPNEHIVTLTLHHIVSDGWSMGVLVGEVAALYGAFVQGLPSPLPELPIQYADFAQWQRQWLAGGVLEQQLGYWRRQLAGADELLALPTDRPRPPRQRYQGATLSFTLPAPLTRALHALGERHQATLFMTLTAVFNVLLARYSGQSDICLGTVIANRNRPQTEALIGFFVNTLVLRSRIDGAASFADLLRQVRGTALDAYAHQDVPFEQLVEALKPERQPGHTPLFQAMLLLQNMPTGTLELPGLTLSQVAAERAVAKFDLTLYLQEEGEQLAGAFEYNTDLFDAASIARMAGHFSHLLQAVADHPQACIDQLPLCDWRAMPPVAALARDAALQPLSPHQERMWFIDVFEAGHLYPASPTYHNIPLLLELEGPLPVSVIQAALDALMARHAILRTRIETREARGWQRLDDTARLPLRELDAADPGADPVALALADAAQPFTLERDLLVRAALVRGAARTLLAITAHHIIADRASMRLLARDLLELCAALLEQRAPRLPPLRVEHADYVAWRDGLDPAHTEALFFYWKRQLRGRLQALELPLNRARPAVHTFSAARHEFTIDAGLAGRLRALAARSGSGLFDVAACAFNALLRRYAGHDEIVIGTSAPWRERAELAGVVGPFANLLVLRNVIGQDSTLLDLLRQGALGREQALRHQDMQFDQLALRLKPEKDMSRTALFDVLFQLEEDDAALAAGALRARVIETNLGYGKNDLHLCLHAERDSLAGRLVYNADFFDPWLAAQMMRHYVVLLEALADDPGQRIDDVALLDRTETGRQLYDWNDSQASYPDTQTVHQLFELQAARVPQRIAVTFEGAGLSYQELNRRANRLAHYLRHQGVGAESLVALCLERSFDMIVAILAVMKAGGAYVPIDPQYPAERIAYMLSDSGSRWVITSSALADALDGLKAAPQASLIALDSAARAIAAEAEHNPPNLNQPRHLVYVIYTSGSTGQPKGTLLEHRNVVRLLCNDRLQFAIGEQDVWSMLHSYAFDFTVWELYGALLHGGRVALVSKTARQDPVLLLDQLLEQQVSVLSQTPTAFYNLIDEMARRPGLALPALRYVVFGGEGLNPLKLKAFRAAHPQVELINMYGITETCVHVTFKRLGDDDMHSGASNIGRPIPTTTTYIMDHRQRLLPAGVPGEICVGGLGVGRGYLNREQLTRERFVDHPYLPGERLYRSGDLAKLLENGDMVYLGRIDNQVQLRGFRVELGEIEAALLALPAVRDVAVRAREDAPGDTRLVAYLVPQAGGAALDPVLLRTALLQTLPEYMVPAHFIALVRLPLTPNGKVDSRALPAPGASRSEAAYVAPATPVEQALAAIWAEVLGLDKVGAQDNFFALGGHSLLATQVMSKVRVAFGAELPLRVMFEAPSVAALAQRIVPAQRHDAPATIPPARATIGDAAPPLSFAQQRLWFLDQLEPGSALYNIPAALRLGGRLDVAALRRTINQIVARHAVLRTTFAARDGAPVQLVAPRLELGLPLTDLGGLAPAEREARAHALAGAEAAAPFDLARGPLIRAALLRLDDSEHVLLFTVHHSVADGWSIGVLVREVAALYAAYADGAWVEGQASPLAPLPLQYGDFAHWQRTWLSGAVLQRQLDYWRAQLAGAPALLALPTDRPRPPLQSYRGATLPFDVPAATLAGLAALGRQQQATLFMTLAAAFSVLLSRYSGQADLCIGTPIANRNRAETEGLIGFFVNTLVLRARVERGDSFASLLRQVRATALGAYAHQDVPFEQLVEALKPERHLSHAPLFQVMLVLQNAPMDTLQLPGLTLRPLQAPNTVAKFDLTLNLIEQEGRLLAAFEYNTDLFDAATIARMAGHYNELLGAVAADASCRIGDLAMLSPAERNRLLVEWNATAAPYPDTVGVHRLFEAQAARTPHRPALRFGALELSYAELNARANRLAHHLRGLGVGPETLVGLCVARSADMIVGLLGILKAGGAYVPLDPAHPPQRLRHMLEDARPPVLLTQRRLLPGLPLDGMERIAAVCLDDEEVAAVRGDDNNPPDATLPEQLAYVIYTSGSSGKPKGVQICHRNLAASTAARIGYYRPAGRHLLMSPVSFDSSVALIFGSLLSGATLLVPDDDSVRDPALLAALIREQQVSTLLCVPSLYAELLRACQPAPDWALRQAIVAGESCAPELVRSSHARWPQVELYNEYGPTEGTVWASVYRTAPDDARGIVPIGRAIANTRIYILDGGLQPVPVGVAGELHIAGDGLARGYLRRADLSADKFMPDPFGAAPGARMYRTGDLARYLADGNIEYLGRIDQQVKIRGFRIELDEIEAALASLPGVSAGLVLVREDAPGDKRLAAYLLARADARQDSLAPPALRAALARLLPEYMVPAHFIVLEQWPLTPNGKIDRQALPAPDMARGESGYVAPDTPQEAALAAIWAEVLGRDRAGVLDNFFESGGHSLLGLRLVQQARIALGASIPVAALFAAPTPRALAAWMDAHRGAPAASGDAGALVSLGGAPEANTVFLLHDIGGRVTSYASVAAALVRHGYAVAALQLSGHEAALPDSFEALVARSVAAIRGRQPAGPYRLAGHSYGGVLAAHIAAQLEAEGERIEFLGVLDSVPLAPGTVPLAAAADPLERCMYIAVACAAAAGAHGMAFERRQFAALADSQARWRLILAMLARAGLCADAGDTAELAALDRAFGRLALLPVAPLPRLRRAPEVWNCAAHDADFGLEWAACSGAAVRSHRCDGDHVSMLSGPAGAALGGALAAALRRCAAGAQDVQDHPS
>emb|CCJ67649.1 BGC0001127, dctA, C4-dicarboxylate transport protein
MLRKLHLDKLYLQVLVAIAIGIVLGHVAPSVGADMKPLGDGFVKLIRMIIGPIIFCSVVSGIAGMKGVGQLGRVAGKAFIYFEIVSTFALLIGLAATHLLRPGAGFNIDPATLDAKAVASYVSKAHGPGATEFFLHLIPDTLASAFVQGDILQILVVAILFGVALSALGETGKRINDWIDGLSQVLFGIVKLITRLAPIGAFGAIAFTIGKYGVVSLIPMLKLIFTLYLTCFLFVVIVLGGIAKWCGFSIFRFLAYIKEELLVVLGTSSGESVLPQMMSKLEKMGCAKSVVGLVIPTGYSFNLDGTNIYMTMGVLFIAQALNIELSWSQQLSIIAIAMLMSKGASGVTGAAFITLAATLAVVPAVPVAGLVLILGVNRFLSECVALTNVTGNGVATVVVSAWEGKLDRDAMRLALGGPPQAREPGPAGTA
>emb|CCM43858.1 BGC0001127, ---, Amidase family protein
MPAQGRIPGAHPSKDSSIMILHAHSATGMASATLTEPAYSGAFVSEGFGIAPPVAIYSDELGGLRLAAKDVFALAGQRIGAGNPAWLAGQQPASGSALAIELLLGAGAAWVGKTVTDELAFSLMGINRHYGTPVNPASPLRLPGGSSSGSAVAVAAGHADIALGTDCGGSCRLPASYCGIWGIRPTQGVIAKNGCFALAHSFDTVGWFAADGASLGAVFKVLAQQEIPSKHAAVLHISDDALAGCSPAVNRAFEAALADLAARFDKRHVPSGRLPLPPWAQAHRVLQSAEIWQQHGAWVTAHGDSLGSDVRRRFDNAAAVTRQDVSSQQIVRIQAMTTLTALLPGLHDFLLLPTAPDIAPLCDASDATLDHHRINAQHLLCIAGLAGLPQVSMPWIQIDGAPVGLSLIGCRGNDAGLIAAAQAVHATLAG
>emb|CCM43859.1 BGC0001127, ---, Bacterial regulator helix-turn-hlix , LysR family protein
MLDHVRRCNAQLEQMHADLSPFVAGLAQRVTLFANNNVISSFLPHDLARFFEANRQVRVTLEERMGTETVAAVASGRADLGIVTVTSDEPSLQFIRYREDRFVLVAPRSYGFDGMAAMRFRRCLDYPFISLQNGTSLHAFLTNQASALGQTLDIRVQVSSHRSILNLVAAGAGLTIVPLSTLAADDHRQLAVIALEDEWALRHHRICVRRDTLQQNAMVRTLIDTLTVSAPLFMVSAARSD
>emb|CCM43860.1 BGC0001127, ---, Bifunvtional NMN adenylyltransferase/Nudix hydrolase
MTTVQHTDAAVLIGRFQPFHNGHAALLRAALDNAPHVVVVLGSSFHARSAKNPFTWQERAAMIANTLPEQDRPRVSYVPVRDYYEDTRWASEVRAAVERAAPQAENIALIAYFKDASSYYLNHFPQWRQVAIADGPAIDATRIRRVLFEAENVAVSLSVIEELVPAAIRHYLQAWSLLPGYAALVQEHAAVEAYQTAWRSAPYPPIFSTVDAVVKTAGHVLLIRRNGFPGKGLWALPGGFLEQRERLLQGAIRELIEETQLGVLPPSLTEALAEVAVFDHPERSQRGRTVTHAHFFDLNTQQLPAVAASDDAALAQWTPIAQLLSMEEQFFEDHFHILNHFLRLTP
