# Supplementary material for: Assessing in silico the recruitment and functional spectrum of bacterial enzymes from secondary metabolism
Source: BMC Evol Biol. 2017 Jan 26;17:36. doi: 10.1186/s12862-017-0886-2 (PMC5270213; doi:10.1186/s12862-017-0886-2)
Supplement: Additional file 5: — 1005 multiple Fasta files (one per BGC that comprises enzymes) containing the sequences of the data set enzymes SM*. The BGC are named according to MIBiG nomenclature. (ZIP 6333 kb) [file 12862_2017_886_MOESM5_ESM.zip › BGC112.fa]

>emb|AAM77980.1 BGC0000112, ---, NDP-hexose-4-ketoreductase
MPVDLASDSVGRLSESLAAAAPDALVNCVGATGGDPVRLAEVNARGPAVLCAPLLRARPTARLVHLGSAAEYGPQTDRVPASESAATRPVTVYGATKLAGTVTVSDSGLDALVLRVGNPVGAGAPASGLPGRVCALLRKTGTGPDVVLRLGDLSAYRDFVDVRDVARAVERAVTAPGPLPPVLNVGGGEAVLGRDLVHRLADTAGFRGRIEEQGTGSARSEHISWQCSDISAAAEVLGWQPTYSLARSLEALWSAGAHLEGDRPA
>emb|AAM77981.1 BGC0000112, ---, Aminotransferase
MTTAETATGPVVVDGESLSVDALRQVAESGTPVKVHTEAMEKVLRSRASLESMIIRGEPVPGAVGGDGRESPPGIDVARESERQTNLVRSHSVGVGPLYAEDEARAMVTARLNSLAKGHSAVRPDILDRMVLYLNEGIIPAVPEIGSSGPVDLVPLAHVASTLIGEGHVLHDGRRQETRRVLGAMGVAPLRLGVKEGTALINGTSGTVGLGALVVARALDQVRQAEIASAFFDDAVRGSDSPFLAEGHDTARPHRGQIDSAANLRDLLADSRGRRETEHGGAVLGFPGPQVPGFYTARTVPQVLGAARDALRHATEELEAELNSANDEPLFLPDGKVLHGGTAQGRAVALALEFVAIALSHVGELAERQIDRMLTRRPASGVARYLVAADPTLHHGFAGVGHTARALTAENLAVGTAAAQVVTAFGDDRPTAGTGLLAARNARRVLQNNDRIIAIGLIVAAQAADLARRFDDLSRANMATYDMVRSLVPSLGVDRSMAQDVELIATALSRAEFLHLLLRQEGIVLR
>emb|AAM77982.1 BGC0000112, ---, Putative uncharacterized protein
MILHSQGPSRPGQASVRAAQVRVSAVLARADAWLPSRRGRQSMSYIPLLDSTPRNALISGCRRTSVGCHAEGPTSALATVAPAYTADSARLAAAALMRLFMDQGVPGFGFADPQGLEDGLGTGEGASTAPVGAADGRGAAGPGSRAAGAPTTAASGPPVPSRAATAEAESPLALRRRRRRVRFARRGIVTGRTQAEEGRHGRHVNAAPPTTAPGDPAVVHGGEEER
>emb|AAM77983.1 BGC0000112, ---, Alkyl hydroperoxide reductase AhpD, EC:1.11.1.15
MKTVVRRLLRDSSRQVRHVDVVDPRTADGLVAAVYTQCERDFGVLAPPLALHSAAAAPLAAGWLLLRETLLAGRDADRAVKEAVATTVSRANRCPYCVEVHQAKLDTLRLPAAKDVATEIAEWVQAVERPRQPRRPAPDGLTAAQAAELFGVAVTFHYLNRMVSVFLGDSPVPEPVPGRMRGVIMRVVAKSMAPAARVPLEPGTSLDLLPSARLPPELAWAEASPAVAGALARATAAVNGAARWIPHRVREGLRRRLSEWDGEPVGPSRAWLDEATRRYPPAEAPLARLVLLTAFAPYQVVEADVRSFRERHPLDRELIEVTSWSALTTAFHIGAGFPRFGRTAPVG
>emb|AAM77984.1 BGC0000112, ncsB1, 2,7-dihydroxy-5-methyl-1-naphthoate 7-O-methyltransferase, EC:2.1.1.303
MGKRAAHIGLRALADLATPMAVRVAATLRVADHIAAGHRTAAEIASAAGAHADSLDRLLRHLVAVGLFTRDGQGVYGLTEFGEQLRDDHAAGKRKWLDMNSAVGRGDLGFVELAHSIRTGQPAYPVRYGTSFWEDLGSDPVLSASFDTLMSHHLELDYTGIAAKYDWAALGHVVDVGGGSGGLLSALLTAHEDLSGTVLDLQGPASAAHRRFLDTGLSGRAQVVVGSFFDPLPAGAGGYVLSAVLHDWDDLSAVAILRRCAEAAGSGGVVLVIEAVAGDEHAGTGMDLRMLTYFGGKERSLAELGELAAQAGLAVRAAHPISYVSIVEMTAL
>emb|AAM77985.1 BGC0000112, ---, Putative uncharacterized protein
MGVKMSSGPSVAAADRDVTAVADVPRRMMEAWASNDASAFASLFAPDGTMVLPGDVFQKGVDGIREFMTKCYAGPYKGTSVFGVPIDVRFTGPDTAILITQGGVMAPGEHSVAPDKEIRATWVLGKRDGAWLVEAYHNSPVRLP
>emb|AAM77986.1 BGC0000112, ---, Iterative type I polyketide synthase
MSCRYAPDLDSPDKFWDFLVNGRSTVGDMPDKRWEPYASGSPQATAAMRDTVRRGAFLDDIEGFDAEFFGISPREADFLDPQQRFMLELAWEALADAGVPPLTLRNTDTGVYAAANSNDYGRRLLEDIPRTGAYAVNGTTLYGIANRVSYFLDLHGPSMAVDTACAGALTALHLARQSLLTGETPLAIVGGLNIMSTPSLNVALNDAGAMSPDGRSKAFDEDADGYGRGEGAGVLVLKRLSDARRDNDPVHAVIRGSGVFQDGRSDGMMAPDGDAQEHMLRQAYHRAGVDPATVDYVEAHGTGTPTGDREEITALAKVFGAGRSPHAPCLIGSVKPNVGHVEGGSGITGVIKTVLALRNELIPPTLHDRPRTDVDWDAWGVRLVGQVQEWPSCGRPRRAGVSSYGVGGTISHVILEESPVPAATSSADASTGVRTPALFPLSAASEAGLRALAGEAAGWVASRPDTPLPSVGHTLTQRRSHLAQRAAVVADSAEQLVDRLREVAEGRNGPGIVSARTSAGRADDAVWVFSGHGAQWSGMGRRLLASEPVFAATLDALDEVFREELGWTPREAVTEGGPWTAAHVQALTFAVQIGLADVWRSKGLRPGAVIGHSVGEIAAAVVAGSLDRDEAARFACRRAAALQRLDGRGAMVMVGLPFEEAALRLGDRRDVEAAISAGPHSTVLSGDRSAVLRVAEEWQASEVWTRTVDSDIAFHSVHVDEVTGDIESAARLLTPRPPTVPLYTTALSDPRSRAPRDSGYWAANLRKPVRFTEAVRAAAEDGHRLFLEVSSHPVVAHSVSETLLDLGIEDAAVAGTLRRDTDEVESLLENLAELHCHGVAVDWARHHTDGELVGLPAAVWQHRPYWIFPETTADAGLGRGHDPASHSLLGGRMTVSGSPTRQVWQTRLDMDSRPYPQSHGLVGVEVTPAASIINTFAAAVEEDGPSALTDIVLRTPLAVEPPRVVQVVREGRSLSLATRVAEDADADGSEWITHTTAAVTPGVRPAGGRLDTEAIRSRLPEGSLTRADEMFERMGVEGYAFPWDLEELRHDDHEQLAVLQIEPSPAQRATSWAHVIDGALTISAMVVSPGDATVLWMSRSIDQVTWSGEPPARLTVHSTRSLRSPHDTVDVRVADERGDVVCEVVGLRFAAVEHIGAAVLPSELVHEIVWRPWDPEDHEGAEDAPVEQVILVGDPEATVPLAEQLESAGMTCVQVGDSPETGLRPDLFARPGAVVVAPALAGSDTAPEEEAERVSWLLVRTVQRVAEIRADVTGDAPAQRVWCVTSDVRRARDERSVAHGPLWGLARIVAGDHPELWGGAVDIGPSADGIGARLVALLDGAAGTEDVISLTGEGAEVARLSRIDRSADGTPLQCSPSGTVLITGGLGALGLEVARWLVDRGARRLVLVSRRALPNRTEWPAVTDAETRRRIDGVLALEALGVTVRVLALDITDVDQVSAALAPEALGLPPVRGVVHAAGVVNNALVDKVDLEGLREVLAPKVRGAMVLHRLFPPGDLDFFVLFSSCGQFARLSGQASYAAANSFLDTLASHRNAGEHTETVSLGWTAWRGLGMSSNIDTTMFEANSRGLEAVSATEAFGAWSFGDRFQSDYQAILRVVPTPVHTPRLPVFRDLPVSGETDGPTGDQLFTTTLEGLPEQEARERITADVREQVAGVLNFDPSEVEVKRPLVELGVDSVMTVALRVRLQRRYGLELPPTILWAKPTVAALSEHVCDSLRWDGEEHGDLAAPTAAA
>emb|AAM77987.1 BGC0000112, ncsB2, 2-hydroxy-7-methoxy-5-methyl-1-naphthoate--CoA ligase, EC:6.2.1.43
MHETAAAPAPAGFVPWPDDVAARYTAAGHWEGRSLGTHLAEAARKVPEAVCLVDGPVRMSYSELMARADGAAVRMRGLGIRPADRVVVQLPNCWEHVVVTMACLRLGALPIWALPQYRHRELSGVVTHARASALVVPDVYREFDHQALAHEVAEAQPTVRHVLVAGSDVRPDSVDLRALCEPLDADEAARVAAELDRSAPRGEEVAMLKLSGGTTGLPKLVARTHNDLSYMIKRAAQVCGFGRDTVYLAVLPLGHGFPNTGPGVLGTLLAGGRVVISGSPAPEAAFALMERERVTATSVVPAIVMRWLQYRDERPGADLGSLELMQVGASRLEPEVARQVGPKLGCRLQQVFGMAEGLLCLTRLDDPDDVVHYTQGRPISPDDEIRVVDPEGRTVGVGEPGALLTRGPYTPRGYYDSPSANARAFTPDGWYRTGDLVRRTPDGNLIVVGREKDLINRGGEKINAEEVEGFAVQVDGVLQAAAVGLPDSELGERICLFVVLADGTRVELADVRKVMENAETASFKLPERLITLPSLPTTPMGKIDKKALRAAAGRMSET
>emb|AAM77988.1 BGC0000112, ---, Membrane protein
MTASPPDPVPFVRNDRSRTKAWALAGICGLAGLLYLWLIGSSNYGNAYYSAAVRSMTESPTNFLFGAADPYGAVSVDKPPLALWPQAASVAVFGYHSWSMLLPQAVEGVVTVFLLHRTVRLWAGERVALLAALILSLTPITVAINRDNNTDSLLMMLLVAAAYSFTRSIHAGTDRGRTKWLLLCAFFVGCGFTAKMLQAWIIVPVLALAFLLSSTSPVRRRINDVLAAGAVLVVSSFWWPALHDLWPGDKPYMGGSTDGSAFQLVFGYNGFGALFGTGQQPGGSGINVPLAMVGLSGGMPGVTRMFSAEVGDQISWLLPLSLLVLTVVGAAGYRRLWFEAPGDAVQRAGWLLWGGWLVLVGGVFSFTQGIFNTYYTTMLAPAIAAVSAAGIALLWRKYCRPDGWQWMLLPAAVALTALWAFVLVSRDTSWHGWTRWAALGLAAFAVLVLVVAKLSPGRRPLGHAGLVVGAAAVLLSPAVWSVGTAAVAADNGGFPTAGPPNNAFSALLRGELPDGMMPPAGMPPGGGQMPEGMELPPGLQLPEGAQMPGGMQMPDGVPASGEDTAASSGVRSGKGFGGSDLSAGNRRILEYAERHSGGAGVTLAVEGGGLASSSFIIETGAPVVGMGGFLGADDSPTVDQLSEWVDRGDLRFVLTAHPGKARLGGMAGMGGSVQQKRLVWVRENCRLVDPGAYGGEPFDEKQAQLPVPGFSDAALYRCGA
>emb|AAM77989.1 BGC0000112, ---, NDP-hexose synthetase
MILAGGKGTRLRPYTSRLPKPLVPIGDEFSILEIVLSQLSQRGFDTVTLAIGYLGHLIRSFVGDGSRWNMHITYASEDTPRGTIGPVLGILDQLPEHFLVMNGDILTDLDYADVLAHHTRGEAPLTVATCTREVRIDFGVLTTTSNRVVHFVEKPTVDYRVSMGVYGLSRTTLETYPSHMPFGFDDLVLDLLARGVQPAEYPFDGYWLDIGRPDDYDRANAEFDSIKGTLLKGA
>emb|AAM77990.1 BGC0000112, ---, NDP-hexose-4,6-dehydratase
MAGLVAVTGAEGFIGSHLVETLVRRGHRVRAMVQYNSFASWGWLDRLDAEVMSHVEVFPGDVRDPASVLELVEPASVVYHLAALIAIPYSYQAPRSYLDTNVMGTMNVLEAVRATGTPRLVHTSTSETYGSARTVPIGEDHPLQAQSPYAATKVAADKLVESYHLSYGVPAVTLRPFNTFGPRQSARAVIPTIISQLVAGARQITLGSLAPTRDFTYVTDTAEAFVSVGTAPASAVIGEVFNAGTGTEVSIGRLAADIMRLMDADASIREDPQRLRPKDSEVLRLVCDAGSLRARTGWRPRTDREDGLRRTIEWFRNPVNQAGYRQTHYNR
>emb|AAM77991.1 BGC0000112, ---, N-methyltransferase
MSAWLEEWNSRQDVYIGDRHRDRHFRAVAGDIVRLLPQGARRVLDYGPGDALSATRIAAACEEVVLCEAAETIRARISDRFANDPAIRVISPGQLADLAAGSVDLVVVHSVVQYLDADELDALLREVHRLLGADGLLVVGDLVPPGTGLVSDTAELLRFALREGFLGEAVPALVRLAFSPYARRRRRLGLTRIDEAEMTARARRAGLSGHRVRPNIGNNQRRWTFVARRAAASSVRPSR
>emb|AAM77992.1 BGC0000112, ---, Glycosyltransferase
MTATAEESAELTRVSLTEIVIPVRNEEKALARNVHRLRDYLVRNFPYPFVITIAESGSADRTREIGEELARQLAEVRFVSFDSRGRGLALRHVWGTSRADVVSYMDADLSIDLDGFLPLIAPLASGHSDFAIGTRHARGSSVQRSLLRATLSRTYNLILRVVLGVRFSDAQCGFKAGRREVVQAILPTVQDDKWFFDTELLCAVQRQGLRIHEVPVDCLDDPDTTVAIGRTVVDMLRGVARVTGRRMRGAFGTPLPSHLQRLGVPVAPARRFLRFAMVGTASGLLHVLFYLLFTTVMPTLAANALGLFLATVLNTAANRRITFGVRGRQDVLRHQAKGFVAFLLGLACTSTALLAAGPGSGRTVELTVLLAGDVLASLVRFALLRHWVFRPSRGRDDKEADR
>emb|AAM77993.1 BGC0000112, ---, Putative uncharacterized protein
MTERLLVVNADDYGLSEGISRGILRAHDAGVVTSVSVLAVGPAVARSAAWLRDRPALGVGAHLAAVGEDPPLLSAREIPTLVDRRGLFRRSWRAFMTAAVTGRVDMADVHREFQAQLDRLVDDLGLTLSHIDTHQHLHLYPPVAQIVTRLAADRGIGAVRVPTSAAPGPRGLVIRHWSRALASRLSVAQLAFPQAYGGLDEAGAMTLPRFEALVDRLARGQADAIEVNCHPGEPTPGDRARYAWGYRWEEELAGLTSPFLRATLQRLELRLGRFSDLPAPGMRAPRAEGGEPPRRPG
>emb|AAM77994.1 BGC0000112, ---, Neocarzinostatin apoprotein
MVPISIIRNRVAKVAVGSAAVLGLAVGFQTPAVAAAPTATVTPSSGLSDGTVVKVAGAGLQAGTAYDVGQCAWVDTGVLACNPADFSSVTADANGSASTSLTVRRSFEGFLFDGTRWGTVDCTTAACQVGLSDAAGNGPEGVAISFN
>emb|AAM77995.1 BGC0000112, ---, Epoxide hydrolase
MRPFQVQIPQADIDDLKRRLSETRWPELVDVGWSRGAPLSYIKELAEYWRDGFDWRAAERRINQYPQFTTEIDGATIHFLHVRSPEPDATPMVITHGWPGTPVEFLDIIGPLTDPRAHGGDPADAFHLVIPSLPGFGLSGPLKSAGWELGRIAMAWSKLMASLGYERYIAQGGDIGAFTSLLLGAIDPSHLAGIHVNLLQTNLSGEPGELETLSDADKARLAVSERFLDDLSGPMKMQSTRPHTIGYMLNDSPVAQLAYLLEMFKHWAQTENVPEDAVDRDLMLTHISLFWFTATGGSAAQAHYELKPFLPITSLIGRSPTLDVPMGVAVYPGALFQPVRSLAERDFKQIVHWAELDRGGHFSAMEEPDLFVDDLRTFNRTLKKL
>emb|AAM77996.1 BGC0000112, ---, Esterase/hydrolase
MVSADGTTIAYEKSGSGPPVVIIGGGLNDKAMFTPLAQSLSQQFTVFNYDRRGRGGSGYGDPEQYTIDREVEDLVAVLDAIGEPGHVFANCSGGMIAIHAAAAGVPMAKLGLYEPPYSSPPLNGDEVDRLKALLAEDRREEAVTLFGKEIVKFMTDETLERFKQHPAWQAFESMAPSCVYDAIINDRYGSIPHALLPKIAVETLVLSGSESAPWIQEACVTLSEEIPRARLLRIEGEGHLFNQQTGAPLLVKFFGE
>emb|AAM77997.1 BGC0000112, ncsB3, 2-hydroxy-5-methyl-1-naphthoate 7-hydroxylase, EC:1.14.99.49
MCPYRLDPEGADTHGETARLREQGPIARVELQDGVLAWSVHDYAVAKQIMADERFSKNPRKNWPAYINGEISNGWPLITWVAMDTMATQDGADHARLRKLLLKAFTERRVESMRPHIEKTVKELLDNMAAKADDEIVDIKEMFHAELPTRLMCDLFGVPEERRAEVLAGGHKNIDTRISSEAAEANLGQWQEAISDLVEYKRHHPGDDLTSALIEARDEGSRLSDSELIGTLHLLLGAGSETLVNALAHSSLALLVDADLRKKVTSGEIPWVNVWEETLRVESPVAHLPFRYATEDFEIGGVKISKGDPLLVDFAGIGRDPAVHSDAPDEFDALRPDKTHLSFGHGVHYCLGARLAKHAWMIGIPALFERFPDMELAVRRDELKGQGSFVVNGHASLPVHLKGRAAALAR
>emb|AAM77998.1 BGC0000112, ---, Hydroxylase
MANEKEKTNFPAVPGWFDISTPDSSQTRAFYQEIFGWTINALDDTYAMVSSGDGPPSGGIGQAGPESPYVGVVPYFPVADVEAALAQAEKLGGSVKMPPQDTPAGRIAVFTDPDGNNVGVMSS
>emb|AAM77999.1 BGC0000112, ---, Transmembrane transporter
MNPDVAADGAEDPQAKADPRRWWVLALLSGLQFMILLDMTVVNVALPLVQEGLGFSEAGLTWVVNGYVLAAGGLLILGGRLADVFGRRRLLLIGVGIFAASSAVCGAAVVPGMMVVGRFAQGTAEAIAAPASLGLIALLFTDPKERNKALGIWGGLVALGGTLGYIVSGVLTDLTSWRWIFYINLPVALAVLLVIPRMVTESRMERERDQGLDIAGAVTSTAGLVAIVYGLLQAAEHPWESASVVLPLAGGIALLLAMLIIERRVENPLIPLDFFANRTRSVINLTSLFFMAAFISYTFILTLFEQHVLKYSPLETGLAYLPLGFGIGIGIGVGTALTPRIGVRAVVAMGFIGAGIGLLLTSTVDVDTRYAGGILPGMVVFGVFAGATMPAATSAALHQVTDQNSSLASGVQNTMQQIGGALGLAVLVPLAIRYTTSEIQAGVPVETAVTSGYVLAFRVGAALMIIGGVLIMALFERVDPALRDPTSEIVAQTR
>emb|AAM78000.1 BGC0000112, ---, Transcriptional regulator
MIRDAHPYHRPGLRSALIEAGLKRARKGGADALGLREITRSVGVTPNAAYRHFADRRELVLAVAAQAQDKLAQAMLDRMQDVVDQADPAAHAVQKLRGVGLGYIHFALSEPGWFELAILLQEEPSGESEARVPPPYQLLLDALDGMVEAGALTPERRVDAEWVCWSGVHGFADLATRGPLRRQDRTVVDKLAVHVVNTVISELKA
>emb|AAM78001.1 BGC0000112, ---, Oxidase
MPSGTFKDQARAVGPAGSRLVTGILSRSGPFSRLGLPLLRGTLSTRDSDLTAAARDFGNRIHLRPVAVLHPADAEDVATIVRFGRENGFAVVPRGAACSVDGQAQTSDGIVVDLSSLSAVGEPAPSLVRVDGGARWRAVLEATLPCGRVPLVVPDHLGLSVGGTLSVGGIGGTSHRYGSVADNVLELEVVTASGDLLTCSPVRRPELFDAVRGSLGRYGIITGATLALTGARSSARTYRLVYHDCAAFLADQQRLVHERRFEHVEGHAHRSGTSGWLFVLEAMQSFDTPHEPDDTALLEGLTHHHVDTIETVSYRDFLGRVAPLEARQRALGSWQHHPHPRCNVLLPGLEAEALITRTLAGLTEEDIGPGGSVLLYPIPTARLAAPHVPKARDALTVVFGLQRTAPPDQPELLDRMVRDNLALRAAARKAGGADYAYAATHCEAPDAYESFGRTPQSR
>emb|AAM78002.1 BGC0000112, ---, Epoxide hydrolase
MEPFRIVIPQADLDDLHRRLDATRWPSEIPGTGWSRGVPLDYLKELVGYWRDGYDWRAAEDRLNTVPQFTTEIDGTNVHFMHIRSAEPDALPMIITHGWPGSVAEFLDVIDPLTNPRAHGGDPADAFHLVIPSLPGFGFSGPTPEPGWNLPRVASAWAELMRRLGYSRYAVQGGDLGAWTSLTLSGVDHEHVVGTHVNFLITPPSGDPADLAGLGEQDLARLQLLAEFGAEGSGYMKIQSTRPQTLSYSLTDSPVGQLAWVVEKFMEWGDTDKSPEDAVDRDRLLTNVMIYWLTATAGSSAHFYYEISDVLPTAPTPPPPAPPLPTPLGVAVYPADSAKPVRRFAERAFPNIVHWAELERGGHFAALEQPGLFVSDLRAFARALRTS
>emb|AAM78003.1 BGC0000112, ---, Hydroxylase
MSGYVGDRAVVLGGSIAGSLAARVLADAYREVTVVDRDDLTDRAEPRHATPQGHHIHALLARGQQILDEIFPGFTDELVALGVPTGDFGTSLTWYFKGIAIKKAETGLTCVAAGRPLLENRIRHRIRRLPNVTLREQTDVLGLVTSPNRRTVTGVRVQSRSHNSAEEVLAADLVVDTTGRGTRTPRWLAELGYPQVLEERVKMDLTYTTCHFRGPLPFDPIGEDIALLPVATPAMRRGAIFARMPDRYSLSLTGVLGDRPPTDHEGFLSYAESLPIPEVYKALRDAEPLGPPTSFHFPASIRRRYERQARHLGGLLVMGDAACVFNPVYGQGMSVAAIQSLVLRDHLLQGPPEPRAFFRDLAGAIDGPWDMSAGADLGFPEVQGRRTAKTRLGNAYVTRLQTAAAADRELSKAFLRAAGLVDPPQALMRPRLISRVLRGAR
>emb|AAM78004.1 BGC0000112, ---, Putative uncharacterized protein
MTTTNEVLVDLAADIDEVARLVERLDDKTWSRSTPAPGWSIADQVAHLTFIFTLAKNAAAAPDRFRTMTAAAAQDFNGAVNAALAQFNAFPPRELLARFRAEGDASLKALTAVPAGQTVPWLVRPLPPAVLASAGMMEVFGHGQDIADALGVRREPTDRLRHLVHFAFLTRDFGYQARGITPPADPFHFMLTAPSGEVWTEGPEDATQTVSGPAHDLCLLVTRRRHRDDLELTATGDDAEAWLDVAQAYRGPAGEGRAPGQFAKTVV
>emb|AAM78005.1 BGC0000112, ---, Oxidoreductase
MSGGAERTEVLVVGSGFGGAISAYHLAAGGAKVTVLERGPWLEHGQFEHDYKLGSSYTRIFDFVVGDGMSVLGGNCVGGGSVVYFAAMPRAPRFVFDRKGSIGRRMWPKSISRNTLDPWYDRVEESLSVARQGWQDVSYAGGLWAAACSHAGRTANPLPVAIDTVKCVNCNWMMAGCRFEAKQSLLVNYLPAALAHGAEIRPLHEVQYLERTADGGYRVHYNVIDGEDYRTTAGSGVIEAKIVVLAAGAGATPVILQRSEGQLGRMPHAVGRYFSGNGERLNTAVVDEDKAAELLGLDRGSGPAYGANHIGRGPTVASWDRLDGSLPEYSRYSLEQLYFPPGLGTILAQVPHGTGPTWFGARKKEILKRWTSWLTVFSMIEDDNEGVFGPPPATGNAHRISQQLLGRGNLRYAPTQNTLNAWAASDAEVKEILEKDGLAQVMPWTNDLVGAYTVHPLASCRMGDDPHTSALDDRNELRGHPGIFVTDGSAVPGALTVNPALTISALAERAVPGIVEAAQDRGIRVSYGAPAPSGSVSGLRQVLPLLPRPVGT
>emb|AAM78006.1 BGC0000112, ---, Putative uncharacterized protein
MQKQKAERDDGSERRVRITDDAVLTLEAYADSIVPGEKRWPGDRAVAGASEGGGAVTAGAIRLLRWDATGIHDDLENLADLANGHARTYAEETGLELDRSVPPFVALSYEDRVELIRRLTAPGHPEKEFWVLLSLFCNMAFDSAAHLHTAEAIADGHPGLQAMGITAPGDDGLWRFEDFGYGRELARLHPETTSTGSPA
>emb|AAM78007.1 BGC0000112, ---, Transcriptional regulator
MKNTEGTPEPLTDLTDWVKVDTLLPADSPRLNGLDEQHVKQLADVYPTLPPILVHSRTMRVIDGMHRLAAARRNRLDFVAVRYFTGTEEESFLRSVSANVAHGLPLSPDERKTAAHRILDMCPELSDRAVGACTGLSPKTVASVRSRSTEDSTRLNVRVRSNGKAHPLDRTAERLHAAQLMIAQPDLPLRAVVKETGLSLGTVHDVRQRLLRGDAPVPASRRRPPRVQPSGTDLPASRRSCGPEGPDPLHRAPETVPGRSRTSLEMLRKLASDPALRHSESGRHFLRWLHDHFVVDDSWRQWAEAVPPHSAATLADLALHCSRTWKRFAEELTSRRLTGVQLSEELRADSKRRI
>emb|AAM78008.1 BGC0000112, ---, Transcriptional regulator
MTSATIEHAVHRVISNMRANLGQDLTIDDMARTAMFSKFHFTRIFRDVTGTSPGRFLSALRIQEAKRLLVQTQFSVADISSLVGYSSVGTFSSRFKACVGVSPSVYRELEGFATGIDQEPWPDSPTSPAGVSGITLWGHVTLPEGRAPGPCYVGLFPTQVPQGRPVRCSVLEGPGPFELRNVPVGTWYLLVHSVPYGQEHLVSGAAGDEDSDTVSVGRHGPLTVRAETVPLPVSVALRPLEVFDPPVLMALLDLRTGTLASATG
>emb|AAM78009.1 BGC0000112, ---, Cytochrome P-450
MNGRRPVSPPLRALPGLLRKLAVDRLGMMRDAAALDDAVLVSMGPKKLFVFNRPDYAKHVLADNAANYRKGIGLIESRKMLGDGLLTSEGELWREQRRTVQPAFRPARVAAQADAVAEETMNLRDLLMRRGADGPVDVLQEVTGFTLGVLGRTVLNTDLGGYGGIAHAFEAVQDQAMFDMVTQNMVPTWAPLATQRRFRRARRELIRTVDELVADRSARMTDGEEADDAFSLMIAAARRQTDPRTGQGRLRDELVTLLLAGHETTASTLAWTLLLLARHPHMRDLVREEARGVLADGRAPDAGDLRKLTYTTQVVQEAMRLYPPVWILPRVARQSDEVGPYSVSAGADVLICPYTLHRHPDLWERPEQFDPGRFDPARVADRPRYAYIPFGAGPRFCVGSNLGMMEAVFVTALLTRDLVLEVVPGDERTPEPMMSLRMRGGLPMTVRPVR
>emb|AAM78010.1 BGC0000112, ---, Monooxygenase
MRTLAAEFSPHPGEAADPERLRSALGTFATGVTVVTVGGSSPHGMTANSFTSVSLDPALVLVCLGRDTVMHRVLAEADTFSVSVLDAGQEEVARHFADRSRPRGPAQFETVGWVPGRSADAPLIAGAAAHFECAKWRAYEGGDHTICVGRVLTLRESPDREPLLFHRGRFRRLPDGRQEGAA
>emb|AAM78011.1 BGC0000112, tebC, TebC
MSDDYFEYRHTVGFEETNLVGNVYYVNYLRWQGRCRELFLKQKAPEVLADVQDDLKLFTLKVDCEFFAEITAFDELSIRMRLSDFGQTQLEFTFDYVKVDEDGGETLVARGRQRVACMRGPNTNTVPSLVPEALVRALEPYGAQRRVLPGRTA
>emb|AAM78012.1 BGC0000112, pksE, PksE
MTRIAIVGMACRYPDATSPAELWANAIAGRRAFRRLPEERIRLEDYWDADPSTPDTFYARNAAVLEGYSFDRVTHRIAGSTFRSTDMTHWLALDTAGRALADAGFPAGEGLPHERTGVVMGNTLTGEFTRANVMRLRWPYVRRVMAAALAGQQDWDEARVTAFLEEVETSYKAPFPPVDEDTLAGGLSNTIAGRICNHFDLNGGGYTVDGACSSSLLSVTTAGTALVNGDLDVAVAGGVDLSIDPFEIIGFAKTGALARGEMKLYDKGSNGFWPGEGCGVVVLMREEDAIARGHRIYATVAGWGVSSDGQGGITRPEVDGYRLALERAYARAGFGIETVPLFEGHGTGTAVGDATELAALIKARSAADPQAPVAAIGSIKGMIGHTKAAAGVAGLIKAALAVDNQTLPPSIGTSDPHELLTEPGANLKALRKAETWPRELPRRAGITAMGFGGINTHVVLDEPSGRRRPASVRRLTPLADSMQDSELLLFEGASARELSHRLSEVADYTVRLSYGEIADLAATLQRELRGLPHRAAAVVTSPDDAENRLRHLADLLDRGETEHWAADGRTLLGKATGRKRIGLLFPGQGSGRGTGGGALSRRFPEVAEVLARAGSAAGSDTVATEVAQPRIVTGSAAGLRVLDELRVEASVGIGHSLGELSALCWAGALDEDVLIEAAGVRGRAMAEHGSSGTMASLGAAPEQAEELIGALSVVVAGYNGPQQTVVSGPVHEVEEVRRRAARSGVTCTPLAVSHAFHSPLVASAAESFGNWLKSVDFREPAGRVVSTVTGAELTPGTDLSALLREQITAAVRFTEAVRAAAQDVDLFIEVGPGRVLGHLAGTATNIPAVSLDTDDESLRSLLQVVGAAFVVGAPVAPERLFRDRLIRPLRIGQELSFLASPCEQAPATTLPVSRRSAQPPAVPADREQEPQPAAVSPPAAQNSPASNDTSTASTASTAGSERTPQEEESIGAKALDVLSALVVERAELPAHLVDPDSRLLDDLHLSSITVGQIVNQAMAQLGIAPAAQEPTNFATATLAELAEALESLASTGGPADAGAASFIAGAAPWARPFAVDLDAVARPPARPAAVRGTWELFAPAGYGIAATLRAALQDAQAGSGVLVCLPPQCSADGIDLALAAAKRALAAPKDSRFVLVQHGRAAAGLVKTLHQEASHLVTTVVDTPLTEDTVDRVVAEVSATTRFSEVHYSADGVRRVPTLRALPMSPEQQDKPLSASDVLLVTGGGKGISAECALAIAQDSGTRLAVLGRSDPATDRELADNLKRMEDSGVTMRYARADVTNPEQVRTAVAELRGELGPITGVLHGAGRNEPGPLHALEPEDFRRTFAPKVDGLRTVLEAVDAEELKLLVTFGSIIGRAGLRGEAHYATANEWLADLTEEIARTHPQVRARCVEWSVWSGVGMGEKLSVVESLSRQGIVPVSPDQGVEILLRLIRDPDAPVVTVVSGRTEGIETVRRDLPPLPLLRFTGTPLVRYHGVELVTEVELNAGTDPYLGDHLLDGNLLLPAVMGMEAMVQVAAAATGWPGTPVIEGARFLRPIVVPPDGSTTIRVAATVTGPDTVDVAVHASDTGFAAEHFRARLVYSVAGVPDGPPLQTGSDTPEVPLDPASDLYGGILFQGSRFQRLRRFHRMAARHVDADVTVRRPEGWFAGFLPAEMLLADPGMRDALMHGNQVCVPDATLLPSGVERVHPLGNSGNVPDQLRYCAVERSRDGDTYVYDIAVRDAEGTVVERWEGLTLHAVRKTNGSGPWVAPLLGPYLERTLEEVLGAHIAVTVEPHGDNPAGSVAERRALTTIAASRTLGAAVTVRHRPDGRPEVDGGWHISASHGLELTVSAVARAEVACDIEAVSMREPSEWQGLLGEYAAVAELVARETGEAPDTAATRVWSAVECLRKAGAMAGTPLTVLPQKKEAWVVFTAGDLRIATFVTALRDALEPAVFAFLTRTPELLEGRSQDYVG
>emb|AAM78013.1 BGC0000112, unbU, Putative transporter
MTMSAAQPLSQTAGPRHNPKVVTALRRFAISISVLNIVGYTVLGFEQPWLWPFIALATAYTVELTLEAVGARAEKRATRFRGGGFRGLMEFLYPAHITALAVNMLTYVNDQVWVMVFGVVVAVGAKWVLRAPVRGRMRHFMNPSNLGIAVILLLFPWASIAPPYHFTEYVDGGIDWLVPAVILTLGTMLNAKLTERMWLIVAWVGGFAAQAVVRGLLFGTSIPAALAMMTGVAFVLFTNYMITDPGTTPSSKWGQIAFGGGVAAAYGLLTALSVAYGIFFATALVCGVRGGFLWISDIVSRRRTEEALAVAAVGLTSEKPSVERTPIEHAETLPCVNGCAEGACSCSGNPKDSEADDRRIVVSA
>emb|AAM78014.1 BGC0000112, unbV, UnbV
MTMAKNWLRRNSPGIVALTLMASVFYVVRLPEPSAADVRESAADFAFEPMTIAMPGGFPTQKIRQVNKAYEHIDAWISSVGAGIALNDMDGDGLSNDLCLTDPRIDQAVVTPAPSRGKAYEPFALDAAPLGISDTMAPMGCVPGDFNEDGAIDLLVYYWGRTPVIFQNEGGRGEPLTASSFTPTELLPGKPGPRYTGPLWNSNTAAVADFDGDGHDDIYIGNYFPDSPVLDPSKNGDVTMNDSLSHAQNGGGGHFFRWTESGFEKTDDAIPQGLNKGWSLGASAADLDGDRLPEIFLAHDFGTSALLHNTSRPGRIEFREVKAVHSGTVPKSKEIGRSSFKGMGVDFGDLDHDGLYDMFVSNITTSFGIQESNFAFINKAGDKADLRSRFENGEAPYRDESTDLGLAWSGWGWDVKMGDFDNNGDLEITQALGFVKGKNNRWPQLQELATSNDALVANPTWWPNVRQGDDLAGSQRMRFFAKDQDTGRYINLSTALGLGDPVPTRGIATGDVDGDGRLDIAVARQWDEPVFYRNTAPEPGSWLELVFTHPDGAPVVGAEVRVELPDGSKRVARVDGGGGHSGKRSTDIHIGLGEEAQGEVSGTVTWRDREGDVHEQEVRLAPGRHSFELGSQVKEK
>emb|AAM78015.1 BGC0000112, unbL, UnbL
MSTAFGALRRRLLTPPISETTMKVRGFHVKNTESKKRLEQVGETFLQGYAFAVEAGSSAEAEELLETVPRDFRGFAYEGAAMGAVIHDALPGHGGRLAGLLSGRGRYHDYMIHVGIGWAMARLPRPLWPDIRTTDPLLRWLALDGFGFHQAYFKTSAYVRDPSPPAPFRWNGGHNHYTANAIDQGIGRALWFVGGTDPDTVAGLIRSYSEPRHADLWAGAGLACAYAGGATEQELALFARQAGEHRWALAQGAAFAAEARVRAGLVSEHTHLASRVVCGVSVEQASRMCNGLRPSVASRNALPAYENWRRDISARLASESTLRKGADQ
>emb|AAM78016.1 BGC0000112, ---, Putative uncharacterized protein
MSIMGAFRRAVMAPSLTEVGFAGRGFAVISTEETRRLEGVPQAVVCGFEWAIGDRSLADTERRLSMVDADVRGFAYEGATMACAVRDAMGTRRGQRTRDLLQGDGGRPHIFLNYIGIGFAMARLPRPLWRGILPPLTGAEYYPAMNWLAVDGYGFDRAYFDTARWVDRQRRPRPYAWQGDADYFLRAVDQGIGRALWFIHGAHVDHVTAAVSAFAERRHADLWSGVGLAATFAGGAPALMTALRRNAGAHGGHLAQGAVFAAKARHHCGHVPEHTRAAVQALTGLEVRAAAELADDCAVPASESGVVPTYEIWRRRVRERVSAVSV
>emb|AAM78017.1 BGC0000112, ---, Putative uncharacterized protein
MLKHTYEGQDCSLARALEVIGERWTLLIVRSALLGVRRFEGFLGSMDIARNVLANRLVRLVDAGLMERVPYQWKPLRHEYVLTSAGHDLTRSVIALIQWGDRNVPARLGPPRRAEHRGCDGSVSVELHCSRCGHEVGDEEVTMRRLR
>emb|AAM78018.1 BGC0000112, ---, Transposase
MWGGGHARYTYRLRVSSGARTALVAEWGRCRWVWNECVAKPRAVHQHNKATGEKATCGPALLDRMLTKARARTPWLREGSSVVQQQVIRDFGRSRAKAHQDLKDGLPLARRAGIPKWKTRREALPSLNYTRRGFRLKDGRLHLAGGVVLTVVWSRDLPGEPSSVRVYQDSLGHWYGSFVVPAQVEPLPATGRVLGVDWGVKETATTTSGAHDLPHAGHSGTARAKLTRYDRMTARRRPQKGRPGSKGYREAKRLRAKAHKKVARQHADTGCKWAMKVVRDHDAIAVEDFRPKFLARTTMARKAADAAIGATKAALIEMGRKHGRDIRLVHPAHTTMDCAQCGARTKHALPLSERTYTCTACGTVCPRDKNSARVMLVRAGLNPAGADGRRPPGALLQEAA
>emb|AAM78019.1 BGC0000112, ---, Transcriptional regulator
MTNASTDARYSIPPYADQLFEHLPRADQRKWARAYLKALLTTQGKKTVRRLAASVSDSPTASQSLHQFVNASPWDWMPVRQEIARWAETRLTPQAWLLDFAVIRKRGEHSCGVHRRFDPATGRSATCQVGVGAFLATADAAVPVDWRLLLPGSWANDPQRRLRARIPDDLGPQPIEEHALALTDFLMGNSRSSPGPVVADLATVPGAHTLVRGLATRNRDFVIAVPAGFKVVLGRHLHIQNPSDANDRGLALAARSLFEFDSGLTRAETVDAADAHMQRLEVKSLRVYLPDTHPSFPPRTYSLFTVAAENSRRPAQMWLTSLTNARAAEVVALTRLLARSQEAVRRMESDFGLLDFEGRSYPGWHHHMTLVSAAYAYSRIGHLSAAERAEAA
>emb|AAM78020.1 BGC0000112, ---, Transcriptional regulator
MRQERAERTRAAAVRTTAAEIDLKGYDGTSLSAVSKIAGMSVGALTFHFPSKNDLANAVWQAGQSLLREAVERVAANRTPPLLRVIELSLVIADLMEKETTVRAAIRLSRESHTPSHWSDCWVPEVRRLLSEAHRGGQLSEDTPVEDLTVLVQYLVDGTEAYLRARRDTEQGYGSAAAQLERLWALVLTGVQDAGALGRNPPPARS
>emb|AAM78021.1 BGC0000112, ---, NDP-hexose-2,3-dehydratase
MSPPLRVVITGATGFIGSAALRELARSRRSRGTGVGPLVIRALGRREPDTSLIDEWVYADLTQPETLAGACSEADVLLHLASFVGSDPDMCERVNTVGTAVLMDDAVRCGIERVVHLSTAAVYGPGPHRGTTVGELAPAPVSAVSRSRLAGEAHALAAGADVLRTGLVVGEGDRWVIPAVAKLFDAVPGLWDGGRARVSMIAVEDLARLVVSLVGTGRPSRNRVFHACHPAPLSCGELLRGLARLELLPSLPEVGELSWQECLRQLRSADCGVSERQFALVARDNWFDSEDIWRVAGCSPGHGPLRSIEEAAPWYRSLMSARTVTP
>emb|AAM78022.1 BGC0000112, ---, Butyrolactone receptor
MAEPKQERATRTRALILRAAAEVFDESGYSGASISKIMNRAGVTQGGMYFHFKSKKRLALAVMSSQQTFIDFPSEGAGLQRVIDLTFHLAHELQTNPLIRASIRLAVEQGEFGVRDDTAYQDWVALVETYLLEARQRGELLPEVDEHDFAVVLVSAFTGSQLFSSVASARADLPSRIVLLWRYLLPGLTPPRTRASLRVEPADRTPAT
>emb|AAM78023.1 BGC0000112, ---, Transcriptional regulator
MLGTDDRPGPVEPALTRTVAKEYVHRAALAEVFLTGWNRTGPDSFLVSAQWPRSHSFYSSDRGVHDPLLLCESLRQCGLLLTHAAFKVPFGYQLSWSSLRYSANPEAMRIGSTPADIEMHVQCTDVRYRRSLPVAMTMRIEVVLDSALLAVATITFGQHAPAVYRRLRAGRSDAAGLCANAPTPAAPIPPYVAGRTRQEDVVLSPTEDRLRWRLRVDTNHPVLFDHPVDHVPGMLLLESVRQAGHAVHPSGGDVMPTLMDVSFNRYVELDEPCWIEAEAMPSPAGSRKATRVNGLQGGRLAFTAVTQMTDITGSPPC
>emb|AAM78024.1 BGC0000112, ---, Putative uncharacterized protein
MSAVASAVDVAGAVFLVLWAVAMWLAVCLLAWANRGPVKPWLYRGSVAVIGLGVIGQVGHFQEHVAQAAYWIANPDAPAWMTPWGDGLARGMGVVDPDNPTLGMEILHLTGNYVFLAGLVGIMLITSRAVTELKSRRWARMGVWMQGIHGLEHVALTVSVALGADRAIGLSTWFGAIPPGSALTTYRVWWHFVANLVGTAILTVAVFHLWRERRSVRLSYAGGASDSGEQRDGVVGSPRREPTTKAGLADSDTQASTVLTEHVP
>emb|AAM78025.1 BGC0000112, ---, Putative uncharacterized protein
MGANKAGLIDAGPPAGAAPDPLSVSRRRRRLVLIFSVLAGFLLTVVWSAEFVDQTVGNNVAEAVLGQSPEAAPLTSVLTGAVFAFASGLAGTFTACNIAAFGAVTPMMDAAGTRWERTRRSLVPLGWMSLGMVTVSALYGAVVGLVGTSMPQFSQAENVPGTLSGRSVQSMVVFGLIGLAMLWMGLAALGYLPDPLARVSARFAHARTLFLGVLVGGFLVGRPYPLFRQLFRDAAESGNPFYGALAFVLQSVGNIAVMAALFLLLSSAAGRRHHAWLARKPGRAALVTGAALIVAGAFTFLYWDVRLLARREILPWYPVAPWAQ
