# Supplementary material for: Assessing in silico the recruitment and functional spectrum of bacterial enzymes from secondary metabolism
Source: BMC Evol Biol. 2017 Jan 26;17:36. doi: 10.1186/s12862-017-0886-2 (PMC5270213; doi:10.1186/s12862-017-0886-2)
Supplement: Additional file 5: — 1005 multiple Fasta files (one per BGC that comprises enzymes) containing the sequences of the data set enzymes SM*. The BGC are named according to MIBiG nomenclature. (ZIP 6333 kb) [file 12862_2017_886_MOESM5_ESM.zip › BGC1133.fa]

>emb|CBJ79887.1 BGC0001133, XBJ1_0746, Insertion element iso-IS1N protein insA
MTVTIEVTCRYCDQAEPVRKHGTGKAGFPRYYCKGCQRTFQLNYRYNGHKPDMKEKIVDMAMNGSGVRDTGRVLGLGINTVMRTLKNSRQNK
>emb|CBJ79888.1 BGC0001133, XBJ1_0747, PA-I galactophilic lectin (PA-IL) (Galactose-binding lectin)
MYDWSGAVPAKLEKGQPTGLILKAGDVISIVAKGWVKYGHPDNYWAAPQGTLPKKPTLHDTLIAKIGNKTYGIGNGVLHKTVPEDGELIFVFFDSPGNYGDNSREFLVNVKIESRYSPLEEIKK
>emb|CBJ79889.1 BGC0001133, insA, Insertion element iso-IS1N protein insA
MAKVDVYCRYCHKSEQVKGHGKGNGGHPRYRCYSCCKVFQLAYTYQACKPGVKEQIVDIAMNNGGIRDTARILKVATATVMKTLKTSDPET
>emb|CBJ79890.1 BGC0001133, insB, Insertion element iso-IS1n protein insB
MKRIVAHVFGDRSRKTLDKLLTLLSSFTIRFYCTDDYVVYDPLPEEEHLTGKAFTQRIERTNLTHRTRIKRLNRKTIGYSKSEEMHDKVIGTFIEREHYF
>emb|CBJ79891.1 BGC0001133, XBJ1_0750, Uncharacterized protein
MGFYNDNMWRELATGEYSEHVPVYNRNFREWQKKHNKGGDFIVFSDVLWISPLPKDRVIYL
>emb|CBJ79892.1 BGC0001133, XBJ1_0631, Transposase
MQNVTLIGIDLGKHSFHVHCQDKSGKALLRKKFTRARLMEFLAGSPSATVVMEACAGAHFMARRIAAFGHEAKLISPQFVRPFVKSNKNDFVDAEAICEAASRPSMRFVQPRTEAQQAMRALHRVRESLVRDRVKTTNQMHAFLLEFGISMPIGTAVIKRLSTVLAENELPPYLAQLLMRLHAHYLYLVEQLTELETALEQELRRDETGQRLQTIPGVGPITASVLSSQLGDGKQYGCSRDFAASTGLVPRQYSTGGKNTLLGISKRGDKNLRRLLVQCARVFIQRIDYQSGRLAEWVKAQLERKHSNVVACALANKLARIAWAITTRQTVFER
>emb|CBJ79893.1 BGC0001133, XBJ1_0630, Uncharacterized protein
MKPCGFLGLSGAELIEARASLPIVTPDRFKQANINQKSVLQKRWGP
>emb|CBJ79894.1 BGC0001133, XBJ1_0066, Transposase
MIAPMKINLTDAQKDALELMHDTTRDGRVRDRIKAVLLASEGWTAQMIAQALRIHESTVSRHLKDYFSEEKLAPENGGSESRLSAEQTTELVEYLMANLMHTTAQIVAYVRARWQVTFTVAGMTKWLHRQGFSYKKPMGAPHKFDADKQQQFIETYNALKEECGQNAPILFIDAVHPTLSTKLSYGWMKSGRKHVKVVETTGSRTRLNIMGALNLQRIEETIVREYPTINAKNVVLFFGSIRETYPLSQKIHIILDGAGYHRSGVVQFFAEVLNIELHYLPPYSPNLNPIERLWKYVNEQVRNNVYFPDTKTFRETLRHFFHVTLPEKAKELTTRLTDNFQILKPASSS
>emb|CBJ79895.1 BGC0001133, XBJ1_0754, Integrase protein for prophage CP-933I
MLSLGTYPEVPLAEARKRTAGCRSMIADGINPSENRKQKKRESVIMSENTFEKITREWYEKRKDRWSAGYRADMMSALKMTSFLILVIGQ
>emb|CBJ79896.1 BGC0001133, XBJ1_0755, Uncharacterized protein
MQEQIDTNIEGMLINSAAANGNSQYFMRQNGEMKSEIVKVRNFTVTETKSLAEKIDTVKATADKSWAAV
>emb|CBJ79897.1 BGC0001133, XBJ1_0756, Uncharacterized protein
MGIKDASGNYHGAGMVIGAQMVNGQVRTDIGFNANNFTFVNPANNKFEPFVAAKNGQLFIRDGFIEDGSITNAKIGNYIQSRNYITGRAGWKIDKGGSAEFNHVIVRGEIHATSGTFTGTIKGADGYFSGAVYATKIVGDVVSVTLGNVSLGNRDSIFFHKRLTESMPFDRVFIYGSIMTQRYVGSLGGSGEASVSVYVNNAHVAGQNFFMESSDSVPQCISGTLFTPPITIPANTTPTIKVVLTTHGTGITYPTTGIGMLFKASSQWSNM
>emb|CBJ79898.1 BGC0001133, XBJ1_0757, Uncharacterized protein
MTTGIGQTSPFKMMNMYSFFEGNPTLPEKNPQDILDTHFYIVVVGDFESAYDIDINHKKWWSKVLQYFH
>emb|CBJ79899.1 BGC0001133, XBJ1_0066, Transposase
MIAPMKINLTDAQKDALELMHDTTRDGRVRDRIKAVLLASEGWTAQMIAQALRIHESTVSRHLKDYFSEEKLAPENGGSESRLSAEQTTELVEYLMANLMHTTAQIVAYVRARWQVTFTVAGMTKWLHRQGFSYKKPMGAPHKFDADKQQQFIETYNALKEECGQNAPILFIDAVHPTLSTKLSYGWMKSGRKHVKVVETTGSRTRLNIMGALNLQRIEETIVREYPTINAKNVVLFFGSIRETYPLSQKIHIILDGAGYHRSGVVQFFAEVLNIELHYLPPYSPNLNPIERLWKYVNEQVRNNVYFPDTKTFRETLRHFFHVTLPEKAKELTTRLTDNFQILKPASSS
>emb|CBJ79900.1 BGC0001133, XBJ1_0759, Uncharacterized protein
MDVTSIDFDLINYHAGETLQFYWDIRLCMLASRTVSSDSIEDKMESAKKCEKILEKFAFDMKINESHKIINDFISTISINRALELLGIYAINLKMRVLKSGSYQSTEW
>emb|CBJ79901.1 BGC0001133, intS, CPS-53 (KpLE1) prophage Sf6-like integrase
MKLTDMAIKRAKPKEKSYMLADGNGLSLLVETNGSKGWRYRYQFTGKTKMISLGIYPVVTLTEARAKRDEARKQVANGINPSEARKAEKVASISQSENTFKNIALEWYEGRKDRWSVGYRDDMMDAFEKDVFPYIGDRPIADIKPMELLEVLSVMEKRGTTEKLKKVRQRCGEVWKYAIITGRAEYNPAPDLASAFVPHKREHYAHLSVSELPEFLSSIDKYMGSQIVRVALRILILTGVRPGELRKAEWSEINFDIGIWEIPAEKMKMRRPHIVPLSEQVIELLKQIHPISGSYQYIFPSRTDYRKHISDMALNTMIRRMGYSGRATGHGFRHTMSTILHEQGYNTAWIEAQLAHVDKNSIRGTYNHAQYLDGRREMLQWYADYMETLERGENVIHGKFGKSI
>emb|CBJ79902.1 BGC0001133, yccK, Sulfurtransferase, EC:2.8.1.-
MLVFKDRAIETDAQGYLKNSSDWQEDMASLLAEQEDITLTEQHWEVIRFVRKFYEEFNTSPAIRMLVKAISQKYGEEKGNSRYLYRLFPKGPAKQATKIAGLPKPVKCI
>emb|CBJ79903.1 BGC0001133, yccX, Acylphosphatase, EC:3.6.1.7
MAIKGMTIYVYGRVQGVGFRYQTYCWAKKNKLVGYVRNMNDGSVKIVACSSDEQLKKLAHWLEQGGPPGAKVEHFKSQLCGVEEEMTDFSIRH
>emb|CBJ79904.1 BGC0001133, XBJ1_0763, Uncharacterized protein
MRWQSHAILFGYKKFRLPGMHLKFTLLPLYKNLCKVSLEVTI
>emb|CBJ79905.1 BGC0001133, hspQ, Heat shock protein HspQ
MIASKFGIGQQVRHKLLGYLGVIVDIDAEYSLEQPQENDIASNATLRSAPWYHVVMEDDDGQPVHTYLAEAQLAYETSDDHPEQSSLDELAESIRSQLQAPRLRN
>emb|CBJ79906.1 BGC0001133, XBJ1_0765, Putative NAD(P)-binding enzyme
MWQSKASYKVMEYFLNQGYHVIPVSPRLADFAQSVDMVGV
>emb|CBJ79907.1 BGC0001133, helD, DNA helicase, EC:3.6.4.12
MELKSTQMGQRLAQHPYNRVRLLNAGIEVSGDKHQYLIPFNQLMSIQCKRGIVWGELEFELYDGKVVRLHGTKWQQTQHFYHYLLKEWQQWSLDMSDVSADVLAAQLNEINKITQQDRWFKTADLLSLQQQIQEAFQALPLPLARIEQFENCRDDYRMCLDWLNEGGKTIKTLNQQWIERILQQYAEFFQTIETTPLNRSQCQAVVNGEKSILVLAGAGSGKTSVLIARAGWLLLRQQALPEQVLLLAFGRQAADEMNKRIQERLGAKEIQAKTFHALALHIIQQGSHTAPKMSELETDAQKRRDFLINEWQKQCSEKKAQAKGWREWLNQELDWQLPEGEYWHDKQLTIRLSDRLERWLELMRMHGGSQKEMIEQASPAYADTFQKRIRLMAPLLKAWKSALKSEGAVDFSGLIHQAVNILEKGRFISPWKHILVDEFQDLSPLRAKLLAALRVQNKQSHLFAVGDDWQAIYRFSGAELMLTTAFSTYFGEGAESAECTLDTTYRFNDRIGEIANRFIRQNPNQLNKPLHSLTKGTKKSVVILSQEQLEALLNKMSGYVTKQETILLLGRYHHFKPEFLKKASTRWPNLNIEFMTIHASKGQQSDYVIILGLQQGQDGFPAPARESVLEQVLLPQPENFPDAEERRLLYVALTRAKKQVWLMQEPDNPSVFIHQLTQLGVAIQSKL
>emb|CBJ79908.1 BGC0001133, yccS, Putative efflux transport protein (PET family)
MLTVLSSSRHFLYNSHVLYYIRIFIALTGTTLVPWLLGEEPKMTIPLTLGVVAAALTDLDDRLVGRLRNLMITLVSFFAASTSITLLFPYPWLFMVGLAVSTCSFILLGALGQRYATIAFGALLIAIYTMLGTSIFPLWYQQPLLLLTGAIWYNLLTLTGHLLFPIRPLQENLARCYQQLSAYLYAKTSLFDPDSEAEECKQSMFDVAMANSALVTTLNQAKISLLSRLKGDRGQRGTRHTLHYYFVAQDIHERASSSHVQYQKLRETFRHSDILFRCQRLLSMQARACEQVSQSIILRKPYQHNSRFENAFNYLESSLERLKNQQGADTQIMAFYNLLRNLRAIDAQLSGLNSEQSPLFQNTSQSGKQEDTQLSDEALTGWRDVWFRISSNLTPKSALFRHAIRMSVLLCTGYAIIQLFDLQRGYWILLTSLFVCQPNYNATRRRLALRVIGTLAGILIGLPILYFVPSIEGQLVLIIISGVLFFAFRNIQYAHATLFITLLVLLSFNLLGEGFEVALPRITDTLIGCGIALLAVSFIWPDWKFRQLPRVINRTMIANCRYLDAIVGQYYQGKSNSLNYRISRRDAHNCDAELASVISNMASEPKNYRVSQEEAFRLLCLNHTMLSYISALGAHRDRLNNQVILDILNDAIFQVESALQQGRVDDERLQHISERLAESINLISSDSSGKIQLVLQQIGLLVELLPEFVSLIKQLTQSDI
>emb|CBJ79909.1 BGC0001133, XBJ1_0768, Transposase
MIAPMKINLTDAQKDALELMHDTTRDGRVRDRIKAVLLASEGWTAQMIAQALRIHESTVSRHLKDYFSEEKLAPENGGSESRLSAEQTTELVEYLMANLMHTTAQIVAYVRARWQVTFTVAGMTKWLHRQGFSYKKPMGAPHKFDADKQQQFIETYNALKEECGQNAPILFIDAVHPTLSTKLSYGWMKSGRKHVKVVETTGSRTRLNIMGALNLQRIEETIVREYPTINAKNVVLFFGSIRETYPLSQKIHIILDGAGYHRSGVVQFFAEVLNIELHYLPPYSKRTGNPT
>emb|CBJ79910.1 BGC0001133, XBJ1_0289, Putative Transposase
MMEKTHMSQSRFTQAEWRDLFEQQKKSELTVPQFCQKIGVSTTRFYHHRQRTSHPPEKPSGLASPSAFIKVSTAQKKSASSSILPILFETPHGTLRFPAGTDKHVIIAIIRGLAA
>emb|CBJ79911.1 BGC0001133, XBJ1_0288, Putative transposase (IS66 family element-like)
MKMFVDVPEVYLCRSFIDFRKSINGLAVWVELEMQLSPTQTALFLFCNKKRDKLKILYWDKTGFALWYKRLENAKFKWPTAVNSASLTLTEQQLHGLLSGYDVIGHQPFSVQDCHVA
>emb|CBJ79912.1 BGC0001133, XBJ1_0771, Transposase
MKIDIDALPNDPAELKRLLIKQSQRLAFLEEQFRLAQQKRFGASSEAFPGQGELFNEAEEIALPAETAAAQETLTPPRRKPTRNPLPKDLPRETVFHDIAEEEKQCACCGGRLHQMGADRSEKLLFIPAQIRVVEHVRPKYACRECEKSGIQTPVKQASLPAMPIKKGMATSSLLSQLITSKYQYGLPLYRQESVFKQYGIDLSRQTQSDWILKSAQLFTPLVARFREMLLQQPVLHADETPVKGVTSEKTTHYMWVYCVGTDTPEPAALTPNIVLYDHQASRSGTCAADYLAGFQGYLQVDGYQGYEQTGARLVGCMAHARRKFMEAKQAQGKNKTGKADIALSLIQSLYRVEHQVKGLSPAEKYRIRQEKALPIWDKLSAWLVKTRSQVIPKSKLGEAVTYLSNQWAKLIRYREDGRLSIDNNRAERAIKPFVIGRKAWLFSHTSRGAQASAILYSVIETAKANGLIPFDYVMTCLDELCQPTPDLEKLLPWKKVISKV
>emb|CBJ79913.1 BGC0001133, XBJ1_0772, Transposase
MSIDNNRAERAIKPFVIGRKAWLFSHTSRGAQASAILYSVIETAKANGLIPFDYVMTCLDELCQPTPDLEKLLPWKKVISKV
>emb|CBJ79914.1 BGC0001133, XBJ1_0773, Uncharacterized protein
MTLTPYSPNLNPIERLWKYVNEQVRNNVYFPDTKTFRETLRHFFHVTLPEKAKELTTRLTDNFQILKPASSS
>emb|CBJ79915.1 BGC0001133, XBJ1_0774, Putative Phenylalanine racemase (ATP-hydrolyzing), EC:5.1.1.11 5.1.1.12
MLILLKELNKNRMSVWVCENKLKLAFTGETPPVQLIDKVKEKKQSVIDFLNERGIFSEEDFQGFIFNKDQSNFDINFVDPSQYPGNKIEAIFPATSLQQGFVYHHLAQPQDDAYRVQLLLDYHDRLDFAAYQQAWTLASLRFPVLRTAFDWEGEVLQIVTAGASIGPANFTIKDIRSLPAEEWDRAIEALQQNDRTQPFDLSQPGLIRFTLIRQQAQRVTVLITQHHCIADGWSTPILLQTVHEYYNALVQGRRPPEGVDTAYLATQQYHLDHKEASEAYWVERKARFQGANDLSALLSHGIDLTQIKTVEKPAEQRLTVEGNAYNQLKTMCREQGITLNVVLQFAWHKLLHSYCGDEQTLVGTVVSGRDVPVDGIESSVGLYINTLPLTVQWEPAGSVLAVLHAIQNDIAALNSHSAVSLASLQPDGARLFHSLLVFENYPAPVMSGDGTGIENKLAFRQAIEKVDYPVLLMAYEQGDSLTMKLSYGEDWLAGEQVRRLLCQLERILHTVTRDPHQPHRLVKFLSDDERHTLLHRWNQTDVPYPQSHTLQQQFEARAAATPDNVALVFEGAALTYRQVNEQANQLAFVIRERYQQQCHAPMPADMPIALYLDRSLEMVISMLAVLKAGGAYVPVSPAYPPERTQFILTDTAARCVVTQQRHLTDLGEYSPALSLIVADDPSVTRGQSVDNPVPVNTSADLAYIIYTSGTTGQPKGVMVEHASVINLSRFIARTHLLGETVKALFFSNYVFDASVFELFPALMAGSAIFIAPAAVTADSDQLLSFINTHEISKAFIPTALMNHFADELSRSTLQVIHTGGEELNALSLPPDVTLFNQYGPTEITVCATQHLLRDGDRAIGKGIDNTRLYVLDSEGNLSPIGAPGELYIGGAGLARGYWNRPALTAERFVVNPFATAEDQARGYTRLYKTGDWVRWRPDGNLEYRGRNDFQVKIRGYRIELGEIESALASHPQVKQAVVIDHEHESHKVLAAYLVTDGEPSDDTLMEHLSARLPDYMVPASFTRIETIPLTLNGKLDRRALPAPVWVSRDGYVAPRDALETRLCAVWQDVLGLEQVGIEDNFFRIGGDSIVSIRLVSKLRQAGFSLQVKSIFDAPTVARLAKLLTQVSATAGIIAEPGLLSGEFGLLPIQQAFFDRNLPCPHHWNQAFMMQLPGEIRHADIEQALNRLAGRHDMLRTRFVCTQDGYRQCYQAEMPSGLPALHRAEISELEKAALHQQLTQWQGGFDYAAGSLWQAGHLTGYADGSARLFFAFHHLIIDAVSWRIIAEDMRLLLQGATLPPKTSSYRQWVAAVHHYAALHQQEIPYWQRVMAGKETEPAAGEASQHRLALSAGLTDTLLREANSGYHTEINDLLLSALTLALSASFSRPVNHIILEGHGREPIDNTLDVSETVGWFTTVYPVRLEMQPEVTETIIHTKEMLRAVPNKGIGYGALHQAGDLAGELPAISFNYLGQLGGDAGQSRHQDWSLTDDDCGAVVASNNPSPLLLDINGAVQAGSLQFNVLSRLPQTQTQVFITAFEQALTTVITAGQKQARLGGIKTSSDYGIQGVSVERLSRFQQRYQVEAIFPATSLQQGFVYHHLAQPQDDAYRVQLLLDYHDRLDFAAYQQAWTLASLRFPVLRTAFDWEGEVLQIVTAGASIGPANFTIKDIRSLPAEEWDRVIEALQQNDRTLPFDLSQPGLIRFTLIRQQAQQVTVLITQHHCIADGWSNPILLQTVHEYYNALVQGRRPPEEVDTAYLTTQQYHLNHKDISEAYWAERKTRFQGANDLSALLSHGIDLTQIKTVEKPAKQRLTVEGDAYDQLKTMCREQGITLNVVLQFAWHKLLHSYCGDEQTLVGTVVSGRDVPVDGIESSVGLYINTLPLTVQWEPAGSVLAVLHAIQNDIAALNSHSAVSLASLQPDGARLFHSLLVFENYPTPVMSGDGTGIENKLAFRQAIEKVDYPVLLMAYEQGDSLTVKLSYGEDWLAGEQARRLLCQLERILHTVTRDPHQPHRLVEFLSDDERHTLLHRWNQTDVPYPQSHTLQQQFEARAAATPDNVALVFEGAALTYRQVNEQANQLAFVIRERYQQQCHAPMPADTPIALYLDRSPEMVISMLAVLKAGGAYVPISPAYPSERIQFILADTAARCVVTQQRHLTDLGEYSPALSLIVADDPSVTRGQSVDNPVPVNTSADLAYIIYTSGTTGQPKGVMVEHASVINLSRFIARTHLLGETVKALFFSNYVFDASVFELFPALMAGSAIFIAPAAVTADSDQLLSFINTHEISKAFIPTALMNHFADELSRSTLQVIHTGGEALNALSLPPAVTLFNQYGPTEITVCATQHLLRDGDRAIGKGIDNTRLYVLDSEGNLSPIGAPGELYIGGAGLARGYWNQPALTAERFVVNPFATAEDQVRGYTRLYKTGDWVRWRPDGNLEYRGRNDFQVKIRGYRIELGEIESALASHPQVKQAVVIDREHEGHKALVAYVVTDGELSDEVLMEHLSARLPDYMVPASFTRIETVPLTLNGKLDRPALPAPVWVSRDGYVAPRDVLETRLCAIWQDVLGLERVGIKDNFFRIGGNSLIAIKLTAAIRRALAVEIPLAQVFELKTVAGLAAQMGQQACTVIPHVELARYPLSFAQERMRFIEQFEQGTHAYHIPYLVQLHDGDGLSLLETAIHQVVERHPVMKTVYRTDEAGQAYQQVLEGNLVLRSQSCEAFDALLQAVRTELTTPFDLTAEPGLRLCHYRMDEHHYLLLLWHHIAIDGWSIDVFMDELAAIYAALREGGDSLLPPLEITYGDYARWQRDYLQGEVGERQLAYWQQALAGYEPLSLPTDRSRPAQVDYQGQDFNFALGSGLSEQLRALAKTQETTLYTVLLSAFYVTLAKLSGQHDIVLGTPTDNRHHAQTQPLIGMFVNSLVLRAQLEPAGSVETLIKQTHAVITQAKAHQDMPFEQLVDALEIERDTARHPIFQVMFGVQNLAEGGQSRASLPFSPVKLDGVLSSPAKFDLSLFMAEEPANIAGGINYAVSLFDESSIARMADIYQRVLTAFVADQTQSLAGLDVLSAQERHTLLHRWNQTDVPYPQSRTLQQQFEAQVVATPDNVALVFAGATLTYRQVNERANQLAAVIRERYQQQRNVPMPADTPVALYLDRSLEMIISILAVLKAGGAYVPVSPEYPPERTQFILTDTAAPCVVTQQRHLTALGEYTPVLSLIAADDPSVTAGRPMDNPVPVNGATDLAYIIYTSGTTGQPKGVMLTHQSVMNRLCWMQSQYALKAADNVLQKTPYTFDVSVWELLAANWVGARIVIAPPDSHRQPETLHKLMQETGVTVVHFIPPMLSAFCQSLQALNQRLAATVRYVFCSGEALTGSQVRAFKTINPGASALINLYGPTEAAIEVTYFDTAGEFNGNVPIGRAIDNTRLYVREGGGNLSPVGAPGELYIGGAGVARGYWNRPELTAEYFVANPFATAEDQARGYTRLYKTGDLVRWRADGNLEYRGRNDFQVKIRGYRIELGEVESVLAAHPQVKQAVVIDREHEGNKALAAYLITEGILSDELLIGYMSARLPDYMVPASFTRIESVPLTLNGKLDRRALPAPVWVSRDGYVAPRNALETRLCAVWQDVLGLERVGIEDNFFRIGGNSLMAIKLKAAILRETEIDIPLSILFSHKCISLLTEWLETGSLKYNLLNLLTPESIATNKLFMIHAAGCGSEVYDDLAKALSDVYNCIGIDNYNLFTDNHIESLQKIARIYLELILTETSIDKPIKILGWSLGGQLAMEIAFQLEQIGAKDIQLFLLDTIINTTQLTEIKNQLDMSYALNEAEIKLQKIGADNAYINKVLSAMPFEHQMVNCNLGGKLMHTNITLFKAGQMNTEYKGDIGLTVNQLIAKMPDNNISAWMVNPLVIKLINDRSHADILESTSIISAEIIDKLSIEENIRN
>emb|CBJ79916.1 BGC0001133, XBJ1_0775, Putative Ornithine racemase, EC:1.2.1.31 5.1.1.12
MRTSESSLNSNLYNLHPAQEDVFYEQALYENNPLHNLGWYTLIEENVDIVTFQQVWNLLHQHIDMLRLRISVNSDNEAIQYIQDQGVPEEIIFYDAAMQPDPEKKAQLWMQQQIDNPINFLQETPYQISLIRMTEEKYYFFTIFHHIMIDGVGLFRLHEYVNKLYGCIKNGTSTAWLLEIPQYLDTITKARKYLNSSHYETDKHYWCDFLKEHEIYPLTPCYQNTGSGVGSLTLPSEMTSDLRIFCRENNTNVFAVFSSLVIIMMAELTGQQELTFSTITHGRKRRLDKHVIGMHANIYPVHCQVSHSLSVIEQIKLIDLSYKNSYRHCKFPHSHLIRIANNFGIPLPNLFIFYDRFSESASEITQNKYNHIEGTANIYPIVFRFKDYGGTDQELKININYLQAYFSDQDVGKIFERLKNLFAALIKKPSLLVNELPILLEQERHTLLHTWHQTDALYPQNQTLQQQFEARAAAMPDNVALVFEGETLTYRQLNERANQLAFMIREHYQQRHNQAMPADTLVALYLDRSLEMVISILAVLKAGGAYVPMPPEHPPERIQFILEDTQSPCVVTQQRHLTTLSECTKVLIDQPALIAADDKAVTDGRSVDNPVPVNGAADLAYVIYTSGTTGQPKGVLQTHHNAVRLFAITQGDYQFDQNDTWVLFHAYTFDFSVWELWGALIYGGRLIIPTVDCTKDFVSFSRLCSHQKVTVLNQTPGAFYAFIDASLSIGAKFPCLRYVIFGGDKLNPVQLKPWWDSYGDQSPTLVNMYGITETTVHVTYQKLIKDDVITASCIGRPLNDMHAYVLNDSGHLVPIGAPGELYIGGAGLARGYLNRPALTAERFVVNPFATAEDQARGYTRLYKTGDWVRWRPDGNLEYRGRNDFQVKIRGYRIELGEIESALASHPQVKQAVVIDREHEGHKALVAYVVTDGELSDEVLMEYVSARLPDYMVPASFTRIETVPLTLNGKLDRRALPMPMWGNRDGYVAPRNALETRLCVIWQDVLGLERVGIEDNFFRIGGDSLIAIKLTAAIRRALAVEVSLAQVFSLKTVAGLAAQMGQQACTVIPHVELARYPLSFAQERMRFIEQFEQGTHAYHIPYLVQLHDGDGLSLLETAIHRVVERHPVMKTVYRTDEVGQAYQQVLEGNLVLRSQSCEAFDALLQAVRTELTTPFDLTAEPGLRLCHYRMDEHHYLLLLWHHIAIDGWSIDVFMDELAAIYAALREGGDSLLPPLEITYGDYARWQHDYLQGEVGERQLAYWQQALAGYEPLSLPTDRSRPAQVDYQGQDFNFALGSGLSEQLRALAKTQETTLYTVLLSAFYVTLAKLSGQHDIVLGTPTDNRHHAQTQPLIGMFVNSLVLRAQLEPAGSVETLIKQTHAVITQAKAHQDMPFEQLVDALEIERDTARHPIFQVMFGVQNLAEGGQSRASLPFSPVKLDGVLSSPAKFDLSLFMAEEPANIAGGINYAVSLFDESSIARMADIYQRVLTAFVADQTQSLAGLDVLSAQERHTLLHRWNQTDVPYPQSRTLQQQFEAQVVATPDNVALVFAGATLTYRQVNERANQLAAVIRERYQQQRNVPMPADTPVALYLDRSLEMIISILAVLKAGGAYVPVSPEYPPERTQFILTDTAAPCVVTQQRHLTALGEYTPVLSLIAADDPSVTAGRPMDNPVPVNGATDLAYIIYTSGTTGQPKGVMLTHQSVMNRLCWMQSQYALKAADNVLQKTPYTFDVSVWELLAANWVGARIVIAPPDSHRQPETLHKLMQETGVTVVHFIPPMLSAFCQSLQALNQRLAATVRYVFCSGEALTGSQVRAFKTINPGASALINLYGPTEAAIEVTYFDTAGEFNGNVPIGRAIDNTRLYVREGGGNLSPVGAPGELYIGGAGVARGYWNRPELTAEYFVANPFATAEDQARGYTRLYKTGDLVRWRADGNLEYRGRNDFQVKIRGYRIELGEVESVLAAHPQVKQAVVIDREHEGNKALAAYLITEGILSDELLIGYMSARLPDYMVPASFTRIESVPLTLNGKLDRRALPAPVWVSRDGYVAPRNALETRLCAVWQDVLGLERVGIEDNFFRIGGNSLMAIKLTAAIRYALAVEVPLIQVFELKTVAGLAAQMGQQACTVIPHLELARYPLSPVQERILFIEQFEQGSSVYHVPYLVQLDDGDCLPLLETAINRVVERHPVMKAVYRTDDAGQVYQQVLEGSLIFRSQSCEEFNALLQAVRTELATPFDLTTEPSLRLCHYRVAEHHYLLMMWHHIAIDGWSIDIFMDELAEIYCALLASRDSQLPALDITYGDYAKWQRDYLQGEIRERQLAYWQQALAGYEPLSLPTDRSRPAQVDYQGRNFNFALGNTLSHQLRSLAKTQETTLYTVLLSAFYVTLAKLTGQNDIVLGTPTDSRHHAQTQPLIGMFVNSLVLRAQLEPTGSVETLIKQTHAVIAQAKAHQDMPFEQLVDALAIERDTARHPIFQIMFGVQNLGESLPDRAGLPFNPVRLDRVLHSPAKFDLSLFMSEEQSSIAGGINYAVSLFNESTIVRMTDIYQRVLAAFVADQTQSLAGIDVLSAQERHTLLHRWNQTDVPYPQSHTLQQQFEARAAATPDNVALVFEGVALTYRQVNERANQLAFVIRERYQQQCHAPMPADTPIALYLDRSPEMVISMLAVLKAGGAYVPVSPAYPSERTQFILTDTAAPCVVTQQRHLTDLGEYSPALSLIVADDPSVTRGQPVDNPVPVNTSADLAYIIYTSGTTGQPKGVMVEHASVINLSRFIARTHLLGETVKALFFSNYVFDASVFELFPALMAGSAIFIAPAAVTADSDQLLSFINTHEISKAFIPTALMNHFADELSRSTLQVIHTGGEALNALSLPPDVTLFNQYGPTEITVCATQHLLRDGDRAIGKGIDNTRLYVLDSEGNLSPIGAPGELYIGGAGLARGYLNRPALTAERFVVNPFATAEDQARGYTRLYKTGDWVRWRPDGNLEYRGRNDFQVKIRGYRIELGEIESALASHPQVKQAVVIDHEHESHKVLAAYLVTDGVLSDDTLMEHLSARLPDYMVPASFTRIETVPLTLNGKLDRRALPAPVWVSRDGYVAPRNALETRLCAVWQDVLGLERVGIKDNFFRIGGNSLIAIKLTAAIRRVLAVEIPLVQVFELKTIAGLTSQMGQQACTVIPHVELTRYPLSLAQERMRFIEQFEQGSSVYHVPYLVQLDDEANLLLLETAINRVVERHPVMKTVYRTDDEGNTYQQVLEGSLIFRSQSCEAFDALLQTVRAELATPFDLTTEPSLRLCHYRVAEHHYLLMMWHHIAIDGWSINIFMDELAEIYPALLASRDSQLPALDITYGDYARWQRDYLQGEIRERQLAYWQQTLAGYEPLSLPTDRSRPTQVDYQGQDFNFALESELSHQLRALAKTQETTLYTVLLSAFYVTLAKLTGQNDIVLGTPTDNRHHAQTQPLIGMFVNSLVLRAQLEPAGSVETLITQTHAVIAQAKAHQDMPFEQLVDALAIERDTSRHPIFQIMFGLQSLGEDQPNRAGLPFSPVILEGALHSPAKFDLSLFMAEGAGSIAGGINYAVSLFDESTIARMADIYQRVLTAFVADQTQSLAGLDVLSAQERHTLLHRWNQTDVPYPQDKTLQQQFEARAAATPDNVALVFEGAALTYRQVNEQANQLAVVIRERYQQQRHAPMPADTPIALYLDRSPEMVISMLAVLKAGGAYVPISPAYPPERTQFILTDTAAPCVVTQQRHLTDLGEYSPALSLIAADDPSVTRGQPVDNPVPVNTSADLAYIIYTSGTTGQPKGVMVEHASVINLSRFIARTHLLGETVKALFFSNYVFDASVFELFPALMAGSAIFIAPAAVMADSDQLLSFINTHEISKAFIPTALMNHFADELSRSTLQVIHTGGEALNALSLPPDVTLFNQYGPTEITVCATQHLLRDGDRAIGKGIDNTRLYVLDSEGNLSPIGAPGELYIGGAGLARGYWNRPALTAERFVVNPFATAEDQVRGYTRLYKTGDWVRWRPDGNLEYRGRNDFQVKIRGYRIELGEIESALAAHPQVKQAVVIDHEHEGHKALAAYVVTDGVLSDEVLMEHLSARLPDYMVPASFTRIETVPLTLNGKLDRPALPTPVWVSRDGYVAPRDALETRLCAVWQDVLGLEQVGIEDNFFRIGGDSIVSIRLVSKLRRAGFSLQVKSIFDAPTVARLAKLLTQVSATAGIIAEPGLLSGEFGLLPIQQAFFDRNLPCPHHWNQAFMMQLPGEIRHADIEQALNRLAGRHDMLRTRFVCTQDGYRQCYQAEMPSGLPALHHVDVSVLEKAALHQQLTQWQGGFDYAAGSLWQAGHLTGYADGSARLFFAFHHLIIDAVSWRIIAEDMRLLLQGATLPPKTSSYRQWVAAVHHYAALHQQEIPYWQRVMAGKETEPAAGEASQHRLALSAGLTDTLLREANSGYHTEINDLLLSALTLALSASFSRPVNHIILEGHGREPIDNTLDVSETVGWFTTVYPVRLEMQPEVTETIIHTKEMLRAVPNKGIGYGALHQAGDLAGELPAISFNYLGQLGGDAGQSRHQDWSLTDDDCGAMIASDNSSPLLLDINGAIQSGSLQFSVSSRLSQTQTQVFITALEQALTTVITAGQKQAHLGGVKTPSDYGIQGVSIEQLNQLTHRLDHVNNENVSIHLEKKTILDV
>emb|CBJ79917.1 BGC0001133, XBJ1_0776, Uncharacterized protein
MFLSGARFAQLKHGVSSLGKLKKKSQFGGFGLLLDGVLFAISSDGELYLRGNSHAEVLFKARGMEKFIFSKRGIPVTLRYYRVNESLWQDQKQLFEYVNLAYQYTMAEIIDKQKMPLRLKDLPNLGMTLERQLWKVGISKVEELHMLGAKAAYLKLQQHRKQTNVSILLALAGAIEGCHVAVLPEKVRDDLLLWHKELDPRNSGYHS
>emb|CBJ79918.1 BGC0001133, sulA, Cell division inhibitor SulA
MGIRSSWGYLIEKKTAVNGTEKEQKTDNYPVFKIDKMTSLKTASRLSFVESSQSDSQVVKGMVSELIYCEHQPAINHLLLPLLRQSGHENRWLLWVTPNKRLSRQWLMSSGLPLDKVVQLNQIRPVASIDAMEKALASGNYSVVLGWLPELSEYDVQKLQLAAQKGTALGFIMRPQNSAHHFKPPVNRLQIYSVYYH
>emb|CBJ79919.1 BGC0001133, ompA, Outer membrane protein 3a (II*Gd)
MKKTAIAVAVAVAAFATVAQAAPKDNTWYTGAKLGWSQYHDVNFYGNGYDNQIGNGPTRKNQLGAGAYVGYQANPYLGFELGYDWLGRMAYKGSVNNGAFRAQGVQLAAKLSYPVMDNLDVYTRLGGMVWRADSSATYNANALGGAGDKDQRRLKNNDTGVSPLAAIGVEYALTKDLATRLDYQWVNNIGDAGSVGARPDNGMLSVGVSYRFGQDDVAPVVVPVAPVIPTPAPTVENKSFTLRSDVLFNFNKSTLKTEGKQELDNLYTQLAKIDPNQGRVLVIGHTDRIGSQQYNLPLSQKRAESVVDYLVAKGIPAASIQAEGRGKEGSVTGSTCDNIKGRAKLIDCLAPDRRVVINIQGTKEIVTQPKAAQ
>emb|CBJ79920.1 BGC0001133, matP, Macrodomain Ter protein
MKYQQLENLECGWKWAYLAKKYREGELITKYIEKSAAQDAIIELMQLEREPIKVLKWISRHMNPDLSNRMKQTIRARRKRHFNAEHQHSRKKSIDLDFRVWQRLSALSRRRGNTLSETIVQLLEDAEYREKYTHQMSSLKQDLEAILGK
>emb|CBJ79921.1 BGC0001133, ycbZ, Putative ATP-dependent protease, EC:3.4.21.-
MTNIKLDWQALQLNSTPYQALFNSVAELAPVTMDAIQSRLHNGLTLFCQADLRQPFMLVKADESDIYLSHLSDTISALLPESRPKIGGYYQIEHQTITWRSSGEGSFAPTERVAYREWIEPEQLFGNIYTHQGALQLQPGLIHQVNGGVLILPLRTLLSQPLMWVRLKQMIIQRRFDWLSHNENHSLPLPVPSMPLNLQLVLVGDRLSIEELHALEPELANNALYGEFELDMPFHEEDDLALWCRYVNRIIQQQTLPPLSADAWPVLLKQAIRYTEDQLSLPLDIQWLQQKLETAAAYQQENQITSHSMQQAEDNRLWRHGYLAERSIDEILKGQILIRTQGSVIGQINGLSVLEYPGHPDPMGEPSRISCVAHLGDGEFIDVERKVELGGNIHAKGMMIMQAYLISELKLDQPQPFSASIVFEQSYGEVDGDSASLAELCALISALSQQPIDQQIAVTGAVDQFGYVQSIGGVNEKIEGFFRLCNYRELTGKQGVIIPTSNVQHLCLNQDIIDAVKNGQFHIWTVEHVSEAASLLTGIPYYDPQKEHLLAIIYERITQANSQERPKLPWFLRWLG
>emb|CBJ79922.1 BGC0001133, fabA, 3-hydroxydecanoyl-[acyl-carrier-protein] dehydratase, EC:4.2.1.59 5.3.3.14
MFNKQESYTKEELQTSGQGELFGENGPPLPADNMLMMDRIIKMTETGGAYDKGYVEAELDINPELWFFRCHFVNDPVMPGCLGLDAMWQLVGFFLGWIGGEGKGRALGVGEVKFTGQVLPTAKKVTYRINFKRIVNRKLIMGLADGEVLVDGKLIYTAKDLKVGLFKDTSAF
>emb|CBJ79923.1 BGC0001133, rmf, Ribosome modulation factor
MKRQKRDRLARALSRGYQAGIHGRPRENCPYHSLDARSHWLGGWRQAMEDRA
>emb|CBJ79924.1 BGC0001133, XBJ1_0783, Uncharacterized protein
MKKLMSRLAFFISVCVFAVSSVFISGCSSSQPQKTYYQLPALTSTSQESRSGVKDERQLWVKGVTLADYLASPGIVYQTGDVIYVNASNHLWASPLEQQLKQVLITELSAAFPQRLIAGQPLEKNADTLDITITAFHGRYDGKVMIQGYWMLFNQGGVIKQPFKLELEQKIDGYAELVRTLATGYSQLAQSIASQIATSV
>emb|CBJ79925.1 BGC0001133, pqiB, Paraquat-inducible protein B
MTDKEEDLTQARISKLKSWSPVWIVPIITVLIGAWILFYHFSHQGPEVTLMTSNAEGIEAGKTKIKSRSVDVGVVERVSLSDNLGQVIIKARLNDGMERLLYQDTAFWVVKPQIGREGISGLSTLLSGVFIELQPGNQGGEENKFSLLDSPPLASPDAKGMRLVLISEKAGQLTPGDPVLFRGYRVGSVETSTFDPKSRLIRYQIFVNAPYDGLLTTGVRFWKDSGVAFDMSSQGLRVEVASLSTLFGGGVSFDVPKGWDLGNPVKEKETFKLYDSEKNIQNSLYTKHKDLLLFFADSVRGLQLGAPVEFRGIRVGTVAKVSFYTEGVRQRLDNDFRIPVLIHIEPERFEKEIGSGFYTDKELEEIIARGLRASLKPGNLLTGALFIDLDFYPNEEKWIGPYEIAGYEILPTVSGGLAQIQQKVIMALDKINNIPIEPVFVQATRTLEESQKTIKAAQKTMDELNRILASKETQGLPKDIQNTLQELNRSMQGIQPGSPAYNKLIDNMQRLDQVLRELQPVLKTLNNKSNALVFEAEEMKDPEPKKARN
>emb|CBJ79926.1 BGC0001133, pqiA, Paraquat-inducible protein A, membrane
MCSNNHQHDKLVLCPQCDMLVAVPNLEQGNKAACPRCETLLTAKWKEPRNQPTGYAASALLMLFLANLFPFVSMNIAGIVSEISLPQIPKVMFSEDYSSIAVFFLIFVQLVPACCMVAIILLCQNIKMARRLKIELARILFQMKTWCMAEIFLAGVLVSFVKLMAYGDIGIGLSFLPYCLFCLFQVRAFQCLDRHWFWNEIEPAPEVCIPLQAGKPGLVQGVRLCLCCTAILPAQQPQCSRCLTTGHARRRYSLQYTMALLITSAILYIPANLLPIMVTQALSSHINSTILEGIILLWSTGSYPVAMVIFIASIMVPILKMLAISWLCWDAKSQSSHDSETMHFIYEMVEFVGRWSMIDVFVIAVLSALVRMGQFMSVYPATGAVLFALVVILTMFASITFDPRLTWDKANHKFELQKNEES
>emb|CBJ79927.1 BGC0001133, uup, Putative transport protein (ABC superfamily, atp_bind)
MSLINLSGAWLSFSDAPLLDDTELHIEENERVCLVGRNGAGKSTLLRVLAKEQPLDDGQVIYEQDLIVARLQQDPPRDVEGTVFDFVSEGVKEQADCIKAFHHASRLVETDPSDKNLNRLAELQEVLDIQGLWLLDSRISDVLKQLSLPAEAKLSSLSGGWLRKAALGRALVSSPKVLFLDEPTNHLDIDTIEWLENFLKDFNGSLVFISHDRSFIRSMATRIIDLDRGKLTSWPGNYDKYLESKEEALRVEELQNAEFDKKLAQEEVWIRQGIKARRTRNEGRVRALKALRVERSDRRNVMGTAKMQVEEATRSGKIVFELENVNYQIGDKSLVKNFSAQVQRGDKIALVGPNGCGKTTLLKLMLGDLLSDSGRIHCGTKLEVAYFDQHRAALDPDRTVMDNLAEGKQEVMVNGRSRHVLGYLQDFLFHPKRAMTPVRALSGGERNRLLLARLFLKPSNLLILDEPTNDLDVETLELLEELVDGYTGTVILVSHDRQFVDNSVTECWIFEGNGEINNYVGGYYDAQQQRTQTISLHQSSEKKNSIETKAVKSKETSKRTSNKISYHLLRELEQLPSLLETLEEEIEQLQSQVGDSEFFNQPHAITQNVLNELANKEQKLEKAFDRWQELEMIKNG
>emb|CBJ79928.1 BGC0001133, ycbY, Ribosomal RNA large subunit methyltransferase K/L, EC:2.1.1.173 2.1.1.264
MNSLFASTARGLEELLKNELEMLGAQSCKIAQGGVHFQGDDRVMYKSLLWSRLASRILMPLNEFNVYSDLDLYLGVQSVDWSEIFSVDSTFSVHFSGTNEEIRNTQYGALRVKDAIVDSFVRKIKQRPDVAKQQPDIRIDVFLNKEKATLSLDLSGEGLHIRGYRDLAGQAPLKETLAAAVVLRSGWKAETPLIDPMCGSGTLLIEAAMMAADGAPGLHRQHWGFTSWLKFDQEIWREMMAEAQVRFRKGLQETTSRFFGSDIDRRVMDMARSNARRAGVAQLIQFQQGDASKLENPLTEGVVGTILSNPPYGERLESEPALVALYSIFGRIMKSRFPGWRLSLFSASPELLSCLQLRAEREFKAKNGPLDCVQKNYQLSDKPQSLDAGIADDYANRLRKNEKKLSKWAKQQGIDCYRLYDADLPEYNVAVDRYADKVVVQEYSPPKTVDANKARQRLFDVISATMNVLELSSNQLILKTRQRQTGKNQYEKMAEKKEFFLVNEYGAKFWVNLTDYLDTGLFLDHRIARRKLGEMSQGKDFLNLFAYTGSATVHAGLGGARSTTTVDMSRTYLEWAEKNLQANGLSGRQHRLIQADCLGWLAQSREQFDLIFIDPPTFSNSKRMEDSFDVQRDHITLMKQLKCLLRRGGTLMFSNNKRGFKMDFAELDKLGLVAEEITEKTVSQDFARNRQIHNCWLLRHAGEEK
>emb|CBJ79929.1 BGC0001133, ycbX, Putative 2Fe-2S protein with ferredoxin-like NADP-linked domain and 2Fe-2S ferredoxin-like domain
MITLSRLYTYPVKSMRGLQLSHSLTGESGLMFDRNFMITTTDGIFMTARQYPQLVLFTPFMLNNGIYLRAPNGESATVLYSDFKEERHPTEVWNNHFTALVAPDEVNIWLSSFFDTPVQLRWLSEELTRRVKQFPDISLSFADGFPYLIINEASFHALQQRCPASIKIEQFRANIVVTGAAPFEEDSWQTIQIGNIIFDLPKPCSRCILTTISTEKGRKNPKSEPLATLQSFRTAKENGAVDFGQNAIARNSGIIRVGDNVTILEKKIPREYGNGEQAKDLNIQKAAEQAISIEFNGQRFTGNNQQIILEQLEKQGIKIPYSCRAGICGSCKISLIEGNVSPLKSTAIRDNGKILACSCIPQNDLVIELN
>emb|CBJ79930.1 BGC0001133, zapC, Cell division protein ZapC
MKIRPDDQWRWYFDSEHSRVMLDLANGMVFRSRFLAKMLTDYAITMEEMPFSVDDAALYYAFEEHFRCINIASELRAELALNGVVAFRFMKPQMPKSWYFSSFSVMTKPEQGEIVQVRLQDCGTEVLFMVAEVGDSASLCLLAQQKLELSDRVMNFCDPIKIMNDRLMPYVEPTRETIYGRVI
>emb|CBJ79931.1 BGC0001133, pyrD, Dihydroorotate dehydrogenase (quinone), EC:1.3.5.2
MYYSLLRKALFQLDPEQAHELTFRQLKLVTGTPFEFLIRQSVATKPVTCMGLSFKNPLGLAAGLDKNGDCIDAFGAMGFGFVEIGTVTPRPQVGNDKPRLFRVIEAEGIINRMGFNNLGVDNLVENVKRAKYDGIIGINIGKNKDTPVENGKDDYLICMDKIYPHAGYITINISSPNTPGLRTLQYGEALDDLLSAIKNKQSELQQKFQKYVPIAVKIAPDLTEEELIQVADSLMRHRIDGVIATNTTLDRKLIEGLNHCQQAGGLSGRPVQLRSTEIIRCLSQELKGKIPIIGVGGIDSLIAAREKMEAGSSLVQIFSGFIYKGPKLIKDIVNHI
