# Supplementary material for: Assessing in silico the recruitment and functional spectrum of bacterial enzymes from secondary metabolism
Source: BMC Evol Biol. 2017 Jan 26;17:36. doi: 10.1186/s12862-017-0886-2 (PMC5270213; doi:10.1186/s12862-017-0886-2)
Supplement: Additional file 5: — 1005 multiple Fasta files (one per BGC that comprises enzymes) containing the sequences of the data set enzymes SM*. The BGC are named according to MIBiG nomenclature. (ZIP 6333 kb) [file 12862_2017_886_MOESM5_ESM.zip › BGC1137.fa]

>emb|AGL76713.1 BGC0001137, ---, Nitrate reductase subunit alpha
MRGTGKEPGQSGDPADLLLKAGVYLTRSKSSRDLRVVFKDGGREGDVFYRDRWSHDKVVRSTHGVNCTGSCSWNVYVKDGIITWETQATDYPSVGPDRPEYEPRGCPRGAAFSWYTYSPTRVRYPYARGVLVEMFREARARSGDPVAAWAEITADPVRRRRYQGARGKGGLVRVSWEEAVEMVAAAHVHTIREFGPDRVAGFSPIPAMSQVSQGVGARFVNLLGGSMLSFYDWYADLPVASPQVFGDQTDVPESGDWWDAAYLVVWGSNVPVTRTPDAHWMAEARYRGQKVVVVSPDYSDASKFADEWLAPHPGTDGALAMAMGHVVLRERFVEKRTPAFESYVKKYTDLPFLVALDEQDGRWVPGRFVTAADVEGVAGAPPGDPDGTWKPVFVDEASGEVVAPNGTLGHRWGEAGRGRWNLDLQGRDPLLSFHGREGAEAVEVLLPRFDLDEADETTGASTPPGAGRVIARGVPIRRIGGKAVTTVFDLLLAQYGVGRAGLPGEWPRDYDDASLPYTPAWQEEITSVPAATAVRIAREFADTAERSGGRAMIILGAGVNQWFHGDTMYRAFLTLLLLTGCQGVNGGGWAHYVGQEKCRTHTGWATYAAASDWTRPPRFMPGTAYWYMHTDQWRYDAYDADALTAPTGPGRLAGRHTADLVAASARMGWMPSYPTFDRNPIELGKEAKAAGRDPAEYVVDQLGSGKLRFAAEDPDAPENWPRVLTVWRANLLGSSAKGNEYFLRHLLGADSAVQGAEAGPGSRPSEVVWRDEAPQGKLDLLVSLDFRMTSTTLLSDVVLPAATWYEKYDLSTTDMHPFVHAFAPAIDPPWQARTDFDAFHAIAKRFSELAERHLGVVTDVVAVPPQHDTPGELAQPGGTAPDWKRDGQIPVPGRTMPDLIPVERDYPAVAEKMAAVGPLAETKGLPVKGVSFTPDKEIAWLGQRNGVVSGGVADGRPLLDTDVKVCEMILALSGTSNGRLASQGFERLAERTGTDLSELIEGGRERRVVFADTRTRPTPVGASPEWSGKEAVDRRYAPFTINVEHDKPWHTLTGRQHFYLDHEWMREFGGVLPVYRPPLDAHRLFGEPELGPRGQREVTVRYLTPHSKWSIHSEYQDNLLMLTLSRGGPTIWMSPADAEVIGARDNDWVEAVNRNGVVAARLVVSHRMPAGTVYMYHAQERLVAVPKTETTGRRGGIHNSLTRLLVKPTHLIGGYAQFAYGFNYIGPTGNQRDEVTVVRKRVAEVRY
>emb|AGL76714.1 BGC0001137, ---, Nitrate reductase subunit beta
MEIRDGAGRPIGRVMAQVAMVMNLDKCIGCHTCSVTCKQAWTNRSGVEYVWFNNVETRPGQGYPRQYEDQERWRGGWRRTGSGRLVPRAGGRLHKLATIFANPLMPSIQDYYEPWTYDYENLIVAPLGDDMPVARPRSLISGEPMNIEWSANWDDNLGGGPEVAGGDPLARRLGEKVRFSFEESFMFYLPRICEHCLNPSCVASCPSGALYKRSEDGIVLVDQDRCRGWRMCVTGCPYKKVYFNHKTGKAEKCTLCYPRVEVGLPTVCSETCVGRLRYLGVVLYDAERVGQAAAVADERDLYPAQLDVMLDPEDEGVRAAARRDGIAERWVESARRSPVYTLAARYRVALPLHPEYRTLPMVWYVPPLSPVVDALVETGHDGEAAGNLFGAIEALRIPVEYLAELFTAGDVEPVVGALRRLAAMRSHMRRVNLGEPVDEGIAEAVGMRTAEIEAMYRLLAVAKYDERYVIPTAYGVDEADRGVIEEVGCSLDFEGGPGTGGMGGAAPWGEASGRARPATVENFHALRVRQSGEKPSGSAKRVNLLNWDGRGRPEGLFPKKRKDGAEAAEEGTE
>emb|AGL76715.1 BGC0001137, ---, Nitrate reductase delta subunit
MHYVEAFDMRGKRTPHMTFYLDGDTRRRGHTLAAIKEIYTGCGWELSPRELPDHLAVILEFAARGDAEWGETLLHYFRPGLDLLGAALHEYATPYAAVLDAVRATLPPPGPEQEEAVRRLARLGPPAEAVGLDGYGGPVDLGMPGVGSPVNSGILGGAR
>emb|AGL76716.1 BGC0001137, ---, Respiratory nitrate reductase subunit gamma
MTWLDYALWGVLPYLVLLVLVGGTVWRYRYDRFGWTTRSSQLYESRLLRIASPMFHFGLLVVIVGHVIGLLIPKSWTEAVGIPESAYHLTALSLGIVAGVCTLGGIALLIWRRRTTGPVFSATTVNDKIMYLVLTMAIVAGLATTLLSAGADLTGGHGHDYRETVSVWFRSIWILQPDVAAMAASTFAFKLHVVIGLALFTLLPFTRLVHAFTAPVGYLFRPYVVYRARDPRSTTRTSRPIRRGWG
>emb|AGL76717.1 BGC0001137, ---, FAD dependent oxidoreductase
MEPSGPSPRCPPASAPGRGSHPAGGGEMGDIDAVVVGTGPNGLAAAVTLARAGLKVELYERHDVIGGGLRTVPLFDSDVVHDVCAAVHPMAAASRFFREFDLVARGVDLLRPAVSYAHPLPHGRAALAAADLDATCAGLGEDARRWRRLMAPLVARSGAVVDLLLSDLRRLPADPVAALSFARRVLQHGRGTGPFVTDGARALLAGVAGHVVGALPSLPGAAVALLLGHLAHTDAGWPLPRGGSGVIAEALAADITAHGGVLRTGHEIRDLGDLPPARSVLLDVAPRGFLRLAGDRLPPRYRRALRRFRYAPGVAKADFLVSEPIPWTAREVAGAGTVHLGGTQEQVFRVETATARGRRTDEPFVLLVDPAVTDPSRASGGRRPVWAYAHVPNGDTRDPVDMIRRRIETYAPGFSDTIIASRGVSAAEMEAYNPNYVGGDIASGAMTLRQALIRPTPRIDPYRTPLPGVYLCSASVPPGPGVHAMSGYLAALSALRNDHGVTVPPSLSP
>emb|AGL76718.1 BGC0001137, ---, Beta-lactamase
MPRTRDVALGVLCVALVCGSVLGGAAGDANAATAQGGGHAHPPATTGPEDRAALEELIDDLARGHVGHTTPGAMIAVVDADGPLVLDARGQADPMRGVPLTVDSRTPVASVSKVVTALTALSLHHQGSLDLDAEIGSLAGVTLRDRRAPAARTPVTGRHLLTHHSGLEEPLLLHPDPPDDANQVARSLRSWLDEHPPTLRHPADVGLHYSPLQGYTLIGAAIEQATGRPFDQAAREHVLEPVGARDAGFGATEPADGDVVLTAPDDTGWTASPWPAVHEAPSASLTWSTRDAAALLHALLADNGRLSPEVVAEATTTAVRPAHGGDGHTQVFFETWREGVRVLEHAGGNGVAWLALLPEAGLGVFAAVTSDTADAMPFAPAVVDAVARWAVATGRVAAAPEPQAGRPTVVPPWAGDLAPAVPVGTFHERLFAGRGPELALRSLTGQVTVTRDGEDLLLGERRFAPAAPGRWCDPHGCIAGVRSADGAVFLLRGDRKMLEQTLAPAPWWARRGFTVTALAGVLVLSVAAVCAVVRARARGRRGTAARASRRLGLAWVLLAVGVAVAAPMMALSPLVTGGAWVPAGGAAVWVLRLATAAGLAVGVGWAVTVVVRWRGAGAPRRVAAVAAFLAGAIAQLTLLTWALPS
>emb|AGL76719.1 BGC0001137, ---, TetR family transcriptional regulator
MPHRVDHDARRSRLVEAAMRVVATDGFAAVSVRRVAAEAGHSPGSLRYFFPTQESLIEAALAHVTELAAERLVGRIVAFENADAGRVVDAACALIEELLPLDETRRAEWRIYGALSEPSVATSALARWRKAGWAGTRHQCRRVVRGLTGGGVNGAAARVADPPPDAEAILAAAERLAASPDDTVEQRAAGLHALIDGLGAQLVQFPDMVTERAARATVRRAVTDLARVLSPDL
>emb|AGL76720.1 BGC0001137, ---, Fatty acid CoA ligase
MGYARRVMDGIGEVAVTGAGGSVTGARLRHQVRLLAHALTEAGIPPGRGVACLHANTWRAIALRLAVQAIGCHYVGLRPTAAVTEQARAIAAADSAALVFEPSVEARAADLLERVSVPVVLSLGPTSRGRDILAASVPEGTPLRYREHPEGIAVVAFTSGTTGTPKGVAHSSTAMSACVDAAVSMYGRGPWRFLIPIPLSDLGGELAQCTLATGGTVVLLEEFQPDAVLEAIERERATHVFLAPNWLYQLAEHPALPRSDLSSLRRVVYGGAPAVPSRVAAARERMGAVLMQNYGTQEAAFIAALTPDDHARRELLTAVGRPLPHVEVEIRDDSGGTLPRGAVGEVWVRSPMTMSGYWRDPERTAQVLSGGWLRTGDVGTFDEDGHLHLTDRLQDIIIVEAYNVYSRRVEHVLTEHPDVRAAAVVGVPDPDSGEAVCAAVVVADGADPDPEHLRALVRDHLGDLHVPRRVEFVRSIPVTPAGKPDKVKVRTWFTD
>emb|AGL76721.1 BGC0001137, ---, Cucumopine synthase
MRQIEIEWVQPGITVTADLSWERNPELAELLWTGLLPYNSLQNHALVSGNHLYHLIADPRLVYTEARYKEDRTKSPDGTVFLSQLQHLAVKYGPLTEYLPAAPVGSVVPEDIDALREAGRACWKAAWETKQPIEVRVRRKGEAVTDFALPRTPPVDHPGVQKLVEEIQDETERVWITPPAEIVDMHQGRIASRAGSYDQYFSTLVFLNGEVRPLGYCALNGLLKICRTTDLTLNDLKRITPTFIKTPAEFLGYTGLDTLWRFTQQVLTLLPDVETREQYFALVNALALYANMLNTWNLHFFPWQHGTDYRYLDA
>emb|AGL76722.1 BGC0001137, ---, Glutamate decarboxylase
MRRRMLRPDEQNRDELRERIGVLFSGLPRDTPADDSWLGTATPDYGWLRAFEHIPRTGADRDLVLGAVAAALNGQLRQHSLGTFFNLMPLPLLDAVAAAAVTDLYSPNALWDLVSSGVLDVERQIVRQLAGLAGWRPELAGGTFSFGGKAGLIYAIRLGLNRCRPEASRRGLAGGPAPVVITTGHNHDSVEMACSLLGLGTEACLRVPVAPGRAVSPRAVEETVAGLVARGVPIACVVLSGGNILHNAMDPVHEVADALTRTCRGLSYRPYLHFDTAFGWPWLFFGDYDFAGNPLGIEEGVLARIEQSTRLVTGVEAADSMTADFHKIGFCPYSSSVFLAKEDAELRSLHGETTTPREGAWGDTLVLHHTIEHSRSGAGILAAWVALQSVGRTGFQVYLAHMIAISDVFRSLLPGGGYELLNPWATGPTAVYWPVPPGGPDRFADLRGGDSSPLIERANRYTHALYRRLAGLDGKAGASRITLGLLPTYERSARGEPIAALRLLPTSLHHDHSRTAELAGRMVEVKKELDKTVERGSGWLPDARLYPVPE
>emb|AGL76723.1 BGC0001137, ---, NAD(P)H azoreductase
MTPPGKDTPMNTPTVLVTGATGTVGSALVPALRARGATVRAMVRDAGRAVPGVENVVADLNDPRAVATAVQGVDAVFLNSPSAQDAAALQIRFADLARDAGVSRLVLLSQYAARVDSPVRFLRWHAEVEAHVRRLGLDHTVLRPNLYMQALLGFAGTIAQGWFAAPIGDAAVSVIDTRDIAETAAVVLTTSGHTGRTYTLTGPRAVTHGQIAQALSTATGREITFQEVPDEQFAAALTGLMPPWQLDGLVEDYAHYARGEAAEVYSCVTDLTGRPARDITDFARDHAAMFAQT
>emb|AGL76724.1 BGC0001137, ---, Putative drug resistance transporter
MTTHSQRENCDRPGTSRRERVTTAPTVEANTRWKDGPMSAPTTPPTADTRPRPRVPRAVAGLATSMFLIVLTTAMIDLAEPAIREDLGLSTAELTLVVNGYLIAFAGLLLGGRLGAVTATSMALHDTGEGESGVLSGLVNAVQRLGGAIGLAALAGIAIGTAGTSGGIAFTTVLLGQSVLVVVSLVLALLPLSHPRMPPAAAGPSCPSITPSSNRPR
>emb|AGL76725.1 BGC0001137, ---, TetR family transcriptional regulator
MPGGRRPRVSFERRREQILAAALKEFSHKGLHGGSTVNIAKAVEISHPNLFRVFSTKKELFIAVLEQTFETIAQEMLVPGEAAERDPLQTMADAWGSLMERRELMLILLQGYAACEDPDIRDLMHRWTQDVFERLEVLPEVGTDPAHDFFAAGMLYMVAASMDLPARAEHDEWAKRFLDSGS
