# Supplementary material for: Assessing in silico the recruitment and functional spectrum of bacterial enzymes from secondary metabolism
Source: BMC Evol Biol. 2017 Jan 26;17:36. doi: 10.1186/s12862-017-0886-2 (PMC5270213; doi:10.1186/s12862-017-0886-2)
Supplement: Additional file 5: — 1005 multiple Fasta files (one per BGC that comprises enzymes) containing the sequences of the data set enzymes SM*. The BGC are named according to MIBiG nomenclature. (ZIP 6333 kb) [file 12862_2017_886_MOESM5_ESM.zip › BGC1140.fa]

>emb|ACO31265.1 BGC0001140, ---, Ptm01
MTSHQRLAGTTALVTGGGQGIGRGIALALAAEGADVVVTGRTEKTLRAVVTEIEERGAAGHAVVGDVGQRDDVDRMVEETARTFGGLDILVNNAQSVVQRPLAETSYEDLELSYRSGPLGTFHAMRAALPYLRRRGGSIVNLASSAALIGQEGFASYAMAKEAIRGLTRVAAREWGPYGIRVNAICPVSLSPGAAAYFEAHPEKHTEVLSEIPLGRLGDAEQDIGRAVVALADDGMRYLTGATLVLEGGRTIVH
>emb|ACO31266.1 BGC0001140, ---, PtmU1
MTGPEIERRLARVEAHLAIQQLAFRYALAVDARDLDAWVGCFHPDVDMGRAGRGREVLRRHIAPMLRTFHRSVHHITGHRIEWQGAQRATGTVYCRAEHEVDDRWIVMAICYFDDYACVEGEWLFTRRRERHWYAADVTDRPQAVGFADWPPAGRPALPHSFPTWQTFWGDDAPVPHAKGHTTP
>emb|ACO31267.1 BGC0001140, ---, PtmA1
MPDREFFDPEAETLPRERLLARQEARILELVPHVFEHSAFYRELWSAHGVHPRDVRSLEDFRRRIPTITKDMVRAYRARTGDPFGGLLCTDVSELTSVSSSSGTTGRPTFFAEQWDRCPPLPAAMLRDLWGLGLRPGDRVLSQPGTIRNLLDYVFHALGTTVVCVESGPGQMAGVVEAARRYRPAFLQLTYAQVVELTRLADRLDLREAFSSLKAAAFAGAPMSRRMREMVQQDWGIELFEYTSAADTGMAWECDRHDGFHLWEDTVFAECLDPRSLAEVPEGELGELVATDLDNPTAPLIRYRSDDLVRLSRKPCGCGRTHGRMWLRGRCGDETLVGGVPVMLRDIGLAVEDQPECAGGVFQMVRPQRELSALTVRVGYETAGAGTPPPDLAERLRKAIHARTGVTPVLELRTEHELLAGSSGVGKLTRVVRS
>emb|ACO31268.1 BGC0001140, ---, PtmU2
MMVRTESLARAKSLARPEIAYVARFTAADGAGEEFKVTWSDIARDTMWLQKRFTAWGMGRGKQVLLSTSGHEGAWFLPVINALKAIGCTYAIAEAMAWDWRRSLVFHEELELYAMLGLSGEIVAEQTKCRKAADLFGDVPVLLARPAAVRQLAAGGVGAGVLTPLGPALAVQCPESPGAHIDSVRWWVAERRGRIHLAARSGGGGRGAAETGLGIEGVVLGGRCGCGSDDPRVLLS
>emb|ACO31269.1 BGC0001140, ---, PtmR2
MARPVPVPTELTRPFWASARHGRLVVPACSPCGHRFFAPEPVCPVCWSQDWTWEPSTGRGTVYAVTVVHRAPGPGFEVPFALAAVDLEDGGTLLSHVVDVPVEQVVIGMPVRVSFRPVSDEISLPYFVPDGTP
>emb|ACO31270.1 BGC0001140, ---, PtmD
MSDRQPVIVGIHATEQALSLPHRSAMDLALEAAREAVADAGLRPADVDGVQLDWPGPGGAPDDGASWARLFGGRLHWTSDSFMDNAGVRGLLKASAAVRAGYADTIVVGGCKLVSRGADRAPVGAGRPLEFTEVWGAYVVAQFALVASRHMHEFGTTEAQLAQVAATLRNNGSTNPEAMMYGRGPYTAEDVLASRMICSPLHLLDCCIVGEGGAAFVVTTAERARDLPRLPVAVLAGSMEYHHAAYVNPALGREVGRIGAASAARCYARAGLTAHDIDVFSLYDPNSFEVIRQLEVLGLCAEGEGGPLAADGAIAPDGKHPVNPDGGCLSYAWNGTQQMTLRVVEAVRQLRGSAVHQIPGAELALVANAGSGAQHYEMCLLGRSR
>emb|ACO31271.1 BGC0001140, ---, PtmM4
MQHTTIGDVLREHRRSHPGRTALVDGPFRLTWPELDDRVNRLAGSLAASGIGRGDRIMWLGQNSFRVYELIAAAGKLGAMVCVGYWRWAPPEMEFALRDFDPHLVVWQHQEIHETVARTREALGADDTARWLRHDSAPQDPDGYEAFLAAGGLADPDLDIDPDSPVLVLYTAAMSGRQCGSLLSHTNLIAMATAAAWLGDIDHTTAFLNSGPMFHIGNYQFWGMPTLLMAGKNVIVRRVVAEEVRDLLVAEECTHAFLMPPTVAEIVRLNRGTGHDLSRLRATVAPHLWEGMATTDTSRFTRSGGAAGRGYGQTELSGFSVTAAYGGPAAGNAGRPGPGLTVRILDTAGRECAVGEAGEICARGTVVHRGYWNRDEVNAHRFRSGWWHTTDLGRREPDGSITFLGTTTRMLKSAAENIFPAEVENCIEQHPAVREAAVIGVPNTRWAQDVKAIVVLEPDAGVSEQEIIDHCRPRIASYKKPKSVEFAAALPRTVSGARDYDALDKEYGGGGYPGAATLGPGR
>emb|ACO31272.1 BGC0001140, ---, PtmU3
MENSMEKLWLNSADSHVLEPDDLWERALPAALRDRAPRCVRDNGRETVYVDGQVVRRDPLDFADAMRPPGALDHHIRLKDLDDQGIWGEVVFPSRGLWTAVMTDPVLAHECIKVYNDWLKSDFLSLSPRLVGAAMVSMLDTDDAVAELRRAADMGYQTVFLAATPPPGREFNMDVWEPLWAAAEEAGMTVSIHIGTGADTVVARGPGGAVINYVETLFPAQRAVAQLVASGALDRHPGLRVLIAEAGCAWVPALADRMDEAYRQHGMFVRPKLSMLPGELVRRQVYASFQHDETAIGAVTAMNYTNVLWGSDYPHLEGTFPRTQEVVTELFAGVDPGVRDLITRRNFTDLFTVPALPATV
>emb|ACO31273.1 BGC0001140, ---, PtmH
MPLDVPAVLAAAPTVTDLAWDHRDVLLYHLAIGAGRPATDPGELRYTLESALQVLPSFATVAGGGQAAGGGFALPGIDVDPAAMLHSAQRITLHRPLPACGKAVQTTRVTEVLDRGRAAVVVLRSEVADGDGPLWTAEGDAHLRGEGGFGGGPGPDRRRPAPDRAPDRVLHLATREDQALLYRLCGDFRSLHADPAVAAAAGFERPILHGLCTYGMVLKAVVDAHLGGEVTRVAAYGTRFAGVLYPGGTVCVRTWQEAGEIRVLATAADRADAPVLADTWLTVR
>emb|ACO31274.1 BGC0001140, ---, PtmT1
MTSELPAARGEGLRSLLRIHRLEYPFPVIYLCHVLWGACLAATGPGSLTAPPVLITLFANIVAIISQNPLNAGLDIRADTHTSGKESIARATQHLSVRTAFTCAALEMALALGLSVWVALWLGRPLVAVGVALSIVLHLAYNLEPVRLKRRGYANPAYFGATFAFLPSLSTYAAVRADVPPSAWLFLTGLGILLFGRSLWWCIPDLIGDAKAGDRTPAVQHGPRHALVVACLWTALGLLFIGAGLWPYGVFWALLGILASAAFLVDKIKLLRSISRENLPHESTMRKHSLSLAMGGDLLLCAIPLLAL
>emb|ACO31275.1 BGC0001140, ---, PtmO2
MTTRPTTAPRGNKYRFAFRTLSFLDAHKDDRSGVAELSGPPGRALLVWKPEIISQVFRGDRNMTLEGSDTLGPLVGDTSLLFANGPRHAAYRQVIGPRLRGRPLRGYEELIAEATRAAIDELRPGTVFQVPDWTRRLTLQIVSQIILGPVDHGLLHRFTSWIEGVLGSRGRTLAYRYLRLPHALPSPWRTFVRQRESLDKELLCPVSGKSAGGGGSGAPEPSPATLAEVLRSGEEPLGPLGDGELRDQIVSLLFAGHETTASAISWALFWLAEHDEVRRDIIDELKATSSSGAAAEDVPLLDAACREVLRISPPAVVAGNRVLNEGQEIDGVPHDAGTRLTPCIYLAHQQPDLYPQPGRFDPHRFLGKRKSAQEYLPFGGGTRRCLGADLAMLEMRMVVAAVLRRRELKCVNPETGVPQLRGPAMGPSEDLRMTVTECPA
>emb|ACO31276.1 BGC0001140, ---, PtmT2
MLEVPAQPTPAPREAEAAALLAATVADPWGLVAPSVYDTARLVSLAPWLDGHRERLGYLVKEQNQDGSWGAPDGYGLVPTLSAVEALLTELARTDSGAPHPPHDDLAAACAGGLGALQDGLLAGPVPDTIGVEFVAPSLLADINTRLAALTEQAPGKLGAWSGTTLTSPAPDLDGALLAGVREMTEQAPLPEKLWHTLEAITRDGTRGARPHEGAPPHNGSVGCSPAATAAWLGASPDPAAPGVAYLRDVQARFGGPVPSITPIVYFEQAWVLNSLAASGLRYEAPAALLDSLEAGLTDEGIAAAPGLPSDSDDTAAVLFALAQHGRTHRPDSLMHFRRDGYFSCFGVERTPSTSTNAHILEALGHHVTVRPDDAGRYGAEIRMISDWLLDNQLPDGSWMDKWHASPYYATACCALALAEFGGPSARAAVDRAAAWALETQRADGSWGRWQGTTEETAYMVQLLMRTRTPGSPGTVARSAARGCDALLAHDDPASYPGLWHDKDIYAPVTVIRAARLAALALGGAESAASGGA
>emb|ACO31277.1 BGC0001140, ---, PtmO3
MWEPTSAGWGARVEGLDLRAPLGAECAAALVELFRARHLLVFSGQGFSLEEQIRFMGHLGPVLHEEGSGIGFVSNVKEGAALGTSELSFHSDTGHCAVPLEAVSLFAEDVEGCVTSTRFANVAAAYGRLPADLRSRVASLVCENAMPVSLDGRNVGLSVAEGMPRAEHPVVWRHPVSGEPGLMVNANQTTRIVGLEDAESRELLEELFSVMYAEDAVYEHSWQQGDVVIWHNLAVQHARGGLEGNGRRTLRRVALGEKGFWEQCPTLRYADFKNHRNTTEDKATA
>emb|ACO31278.1 BGC0001140, ---, PtmO4
MRRTLFTPEHEQFRETARAYYLRECVPHAEEWEQAGIVSREAWSAAGAAGLIGWEFPEEFGGQGIRDFRYNAIMAEEMAATGTVGIGLGLQNDVLPSYLSHLTEEQQHRWLPGIVSGRTICALALSEPDAGSDLAAMRTTARREGDHYVLSGQKTFITNGILADFVIVACKTDPDARHKGISLLVVERGMPGFERGRRLDKVGLKAQDTAELFFHDVRVPAANLLGAEGRGFAYMMENLPTERIAIAVSALGGAQRAFELALEYAKTRTAFGQPIGTFQANRFALADMRAKLDAARTYVDGCIMALVEGHLTAVDAAAAKYWTTETAWQIIDRCVQLFGGYGYINEYEIARIWRDNRIERIFGGTSEIMQEIVGRSLGLTSATVRKQE
>emb|ACO31279.1 BGC0001140, ---, PtmT3
MNNKLVSHLLDSADPAVRAKAIEAAALARQWARPVQQELSDKVYDTLAATVCVIAPELDVADHALLVEYSLWLYLLDGRLDDFEHYGTRPEDVGRRVIAVLRGGRAEARADDFFETSLAALVEELRTRDGCCGLLERFVLRLVDGVRAGVRQAVLSRRIAEGAEPLPTMEDFLELAYRHVNYRSVALALLITVGERPDSAAQERLDAALVPASRAVRLANDLRTWAKDAEEGTLNVVQLVAGDGTPMTPHAVRDRIQAYRDEQAHLLDELHRSAPASAAALENNLRVAIDLYTVDDLQFDLPDAEQAVG
>emb|ACO31280.1 BGC0001140, ---, PtmO5
MSPPPSGAGDGTSCAPRPPSGPLPIKGRDVTDASSHPAPLPRARRCPLDPPEEYAALRRTDPVSRLAFPDGSAGWLVTRYDDVRTVLTDPRFSARGDLVTSPVASQLRRRDAPAPGMFARMDPPDHTRYRRLLARHFHVRRVRALVPAIERIVADRLDALRRAGPPADLVEIFALPVPTLVICELLGVPYEDRAAFQSWTASMVSVDSTREESDAAVAALAGYVRSLVVAKRGVPAHDLLADLAADGELTDEETANIGLSVLVAGHETTANMLSLGAFALLRHPEELAAFRADPGLTEQAVEELLRYLTIPQFGRERAALEDVVLGGRTLAAGEVVVASLLSANRDPGRFDDPDTLDLRRPSAGHLAFGHGIHQCIGQQLAREQLRAGLRALFTQGPTLRLAVPPEEVPMCEDSLNYGVRRLPVTWGTGR
>emb|ACO31281.1 BGC0001140, ---, PtmR3
MTAAEVPRVRADLDAGWLEAALRGAGHRVRVTGLRVAPTDQGTSTRIPLAARFSGPDAAALPDRLFVKTSLSHPLHEVMAAAGIYVTEVRMYQEVLPAAPVAVPAVYASGYSPDDGRFFLLMEDLTARGCDWGAAGQLLTPDAVAGVLSELAALHARFRDPVRRGGLSWVRRCAAPAGSTTYAYARRGAEAVCAAADRAGPAGEEAGPESWMAAFARLTAFDDAVRPTLLHGDPHPGNLAFVPGGRPVLADWQAARRGHWAHDVAYLLASALSPGDRAAHERDLLAGYLDEVAARGAAVPSFAGAWDAYRAQMVYGLLMWAATPEGSHPAKVLAAVTQRFRTACTELESLTALGR
>emb|ACO31282.1 BGC0001140, ---, PtmO6
MWEPTSAGWGARVEGLDLRAPLGAECAAALVELFRARHLLVFSGQGFSLEEQIRFMGHLGPVLHEEGSGIGFVSNVKEGAALGTSELSFHSDTGHCAVPLEAVSLFAEDVEGCVTSTRFANVAAAYGRLPADLRSRVASLVCENAMPVSLDGRNVGLSVAEGMPRAEHPVVWRHPVSGEPGLMVNANQTTRIVGLEDAESRELLEELFSVMYAEDAVYEHSWQQGDVVIWHNLAVQHARGGLEGNGRRTLRRVALGEKGFWEQCPTLRYADFKNHRNTAA
>emb|ACO31283.1 BGC0001140, ---, PtmT4
MHADTVQPLESSVDLAHRNASRAAGLVTPALRATVDTFDNRIRPIVAYHFGWMDTSGRPTANSGGKMIRAALTILAAEACGGDARQAVPGAAAVELVHNFSLLHDDVMDRDLERRGRPTVWSKFGTPAAILAGDILLARACGMFDEASGHQGWATKALIDAIAELAAGQMADLALERRATVTLEEALTVSEQKTAALLRCACTLGAGLVGAPDGTSRRFGAFGMHLGMAFQLVDDVLGIWGDPAVTGKPVRSDLHNKKKSIPVVAALHSGRPGSAELAALYADTDPMTEDGARRAAELVELAGGRAWTESEIERHRGLAVAQLDALGLTEAQRAPLLALADYVAFRKH
>emb|ACO31284.1 BGC0001140, ispH, 4-hydroxy-3-methylbut-2-enyl diphosphate reductase, EC:1.17.1.2
MTAAIVSVAARPLSTAVRHGDVVLADRLHLASGAREGRVYRLLAGALRAQGLTVHTGGAAVAGAEAPQGTEAPLVEVGTPDQLPEADGDALLCLVRDDVGSAAVDRAEEALARVLGDWEAAKGDRAVALAAPRSFCAGVDRAIEIVERALDQYGAPVYVRKQIVHNRHVVEDLARRGAVFVEELDEVPEGELVVFSAHGVAPAVRDAAGERDLRVIDATCPLVTKVHAEAKRFAGRGDTVVLIGHAGHEEVEGTLGEAPDRTVLVQNAVEAARLEVEDPEAVSFLMQTTLAMSEATEVAEALAGRFPSIKAPQSEDICYASTNRQRAVEEIAGRVDLLLVVGSPNSSNSVRLKELAERMGTPAQLVDDASDVVLEQLHGARRIGLTAGASAPDALVQEIVANLRALGTVTVTEHQVATENVTFQLPKELRSARKDRARKDLEKTVDSC
>emb|ACO31285.1 BGC0001140, ispG, 4-hydroxy-3-methylbut-2-en-1-yl diphosphate synthase (flavodoxin), EC:1.17.7.3
MPTTPLRRPTRQLMLGGVGVGSRHPVSVQSMTTTVTADAQATLQQIAELTAAGCDIVRVACPSRDDAEALAEIAQKSKIPVIADIHFQPRYVFAAIEAGCAGVRVNPGNIKEFDDKIKEIAQAAKETGTPIRIGVNAGSLDPRILRKFGKATPEALAESALREAELFAEHDFHDFKISVKHHDPMVMIRAYELLAAQCDYPLHLGVTEAGPAFQGTVKSSVAFGALLRQGIGDTIRVSLSAPPVEEVKVGIQILQSLGLRPRRLEIVSCPSCGRAQVDVYKLAEEVSAGLEGLPVPLRVAVMGCVVNGPGEAREADLGVASGNGKGQIFVKGEVVKTVPESKIVETLIEEALRLADEMGVDLDETG
>emb|ACO31286.1 BGC0001140, dxs, 1-deoxy-D-xylulose-5-phosphate synthase, EC:2.2.1.7
MRLADLTGPADLLSLTDGQLDALAADIRSFLVESVSKVGGHLGPNLGVVELTLALHRVFESPKDTLLFDTGHQAYVHKLLTGRMKAFSTLRQEGGLSGYPDRSESEHDVIENSHASTALSYADGIAKGFGLAGAAHRRVVAVVGDGALTGGMSWEALNNIGGAPDRPVIIVLNDNGRSYAPTAGALATHLGELRAGRGGAGLFENLGLAYLGPVDGHDRTALERALRRAAALDRPVVVHCVTRKGHGYAPAAEDADDCWHAVGTFDPETGGKSASGGRSWTAVFGAEMTELGAQRPDVVALTAAMLQPVGLAGFARRFPDRVFDVGIGEQHAAVSAAGLAHTGLHPVVAVYSTFLNRAFDQVLMDVALHRQPVTFVLDRAGITGPDGPSHHGIWDASWLSLVPGLRLAVPRDAEELRTLLREAVAVTDGPTVLRFPKAQAGPAVPALRREGGMDVLHEAPGARVLLVPTGPLADPCLQAAAALDALGIPSTVVDPRWSVPVPEGLPELAARHELVVTVEDNLSDGGLGARLLRQLSEAGAPPTVRTVGLPTEFLPHGSRTALLRRHGLTADGLVARVGGWLPQAAPR
>emb|ACO31287.1 BGC0001140, ---, PtmB1
MPSHLPFARQLRLRRLHRHDDDRLVIVPLDHSVTDGPITGGRHVDRLVGELAVSGVDAAIVHKGTLRCIDPMRFTQMSLIVHMSASTVHAPDPNAKYLVAGVEEAVRHGADAVSVHVNIGSDEEKQQIADLAAVAEACDRWNVPLLAMMYPRGPRIDNPRDPELIAHATSLAADLGADLVKTLYTGSPDTMAEITDMSPLPILVVGGPQRSGLDATLSYVDEALGAGAAGVAMGRNIFQADEPGKVARAVVELVHGGSSARSRLEADIQVHELSLPV
>emb|ACO31288.1 BGC0001140, ---, PtmB2
MKLSWLDVRAVGDAKEAILQEALHHRIEGVVTDDLADLEGLPPTLTKVLFPGAGAVPEELGRADVVIVDPVRHGISPAELAIRHPEVTFGRFVEIVDADSLELACESARSEQLSLLLFRDPTKIPLEIVIAAAAKATGSLITVAQDAEEAEIIFGVLEHGSDGVMMAPKGVGEAAHLKAAAQLDTPNLSLVELEITATSHVGMGERACVDTCTHFREDEGILVGSHSKGMILCVSETHPLPYMPTRPFRVNAGAIHSYTLSKDERTNYLSELKSGSKVLAVDVKGNTRLVTVGRVKIESRPLISIDAVAPGGQAVNLILQDDWHVRVLGPGGAVLNSTELKPGDRVLGYLPSADRHVGYPIDEFCLEK
>emb|ACO31289.1 BGC0001140, ---, PtmB3
MTHISNNRPRIAVIGGGIAGLTVAASLLRAGIECTVYEQATVFADAGAGIQIAPNSARILHRLGLAGALERRATRAHAIETRRWQDGAPLARTELGEPCVERYGAPYYLIQRADLHRSLLELLPPGVVRHSAACTAVEERPDGVTLRFADGTSEEAGVVVGADGIHSALRNHLVGDRPRFSGHTVHRGLVAADRLPSLFEVPKVLFWLGPNGHVTSYPIAQHGLVHFSAVITSPEWDPEVWSAPSRPGEAAAAFAGWNAEVAELIGAAEQAHHWALFDRDCVGGWSTGRMTLAGDAAHPMVPYLSQGANQAIEDAWVLADLLGAADLDPGPALRRYEELRLPRVREVHRRSRERGHEFHLPDGPQQRLRDRSMPTAERLDDYAWIYGFEAAPVGSR
>emb|ACO31290.1 BGC0001140, ---, PtmC
MDQSTLDAYLRRLGVERPRRTDAGTLRLLQERHLVSVPFENMHIRSGKPTALGPAVIDKIAHRHRGGTCIELASAFEQLLRTLGYPQVTVLGGRIFHAGRFMAPVVHYVLKVETPEPWLVDVGFLRGSRYPLRFDVREPQQDPEGVFQLADTDGGGIELRRDGVPQYRLDPTPLRFEDFPPTWWAWTLPELPMSHLLVASILDATGRTTMVDQRRLLEVSGGRTSERLLDGAAEVLEVYRSRFGIALDEVPAPGPGPEEDDPVVLEQYRAWFRAQYGDPEVTPVAGGFPMR
>emb|ACO31291.1 BGC0001140, ---, PtmP1
MTSLVAYGAYVPYFRLRRSAIATVLGGRAAGGTRAVASYDEDSTTLGVEAARAALAAVPEARGSVRNLLFATATPPYLDKTNAAAIHAALGLAPEAMAVDMAGAVRSGAGALHLASGSAEDTLVVLADVRTGLPGSADERDGGDAGAAFLFSGRPELPPLAEVIAHASVTAEILDRRRTPDTPVSTTSEERFTEQVYTRLADAAFDDALERAELRAEQLDHLAVAGLHQRALRSVAGRLSARTGKTADGNADGLAKAVGNPGTAQPGLLLADALDRAEPGQTLALVVIGDGVSVLVLRTCAALTDRRAAVPAAAPAAAGSDRLPYGDYLTWRGFLDRQPAARPKPQPPAAAPSLRRAGWKYGFVASRCTDCGTRQLPPARVCTNCRTIDKMTEERLDGTPATVVTYTVDHLGFTPHPPLILAVIEFDGGGRFRCELTDAAEDEVHAGMRVTMSFRRLLTADGVHNYFWKARPVR
>emb|ACO31292.1 BGC0001140, ---, PtmP2
MPSHGIRDKVAIVGMGCTTFGEHWDASADDLVLEAVRAACASGGVSDVEVDAYWLSTLASGNSGLALSRPLRLPYKPVTRVENYCAGGSDALRNACYAVASGAYDTAMAVGVEKLKDSGMSGLSAPAVPGDGTEPDLTAPAAFSLLAQAYGHKYGLADGTLRDVLDRIAWKNHANGALNPRAHFRRAVSRETLRKAPRVAGELGVFDCSGVSDGAAAALVVRAEDAYRYTDRPLFVKALALAVGPATGTADPEYDFTSFPEVRHSAADAYRQAGITDPGAELALAEVHDCFTVTELVLMEDLGFAPPGEAWRAALDGAFDRDGALPVNPDGGLKAFGHPIGASGLRMLFECWLQLRGEAPPERALSASALGRGLALTHNLGGGPGECLSFVSVVGVEPPASAKRHHTSAVTRTA
>emb|ACO31293.1 BGC0001140, ---, PtmO7
MAKICAGRVVVITGAGNGIGRAHALAFAGAGARVVVNDLGGARDGAGSSTAAAETVAAEIRAAGGEAVANFDDISTWDGARRLIGQAVERFGRLDTVVNNAGILRDRTLVGMTEQDWDAVVGVHLKGTAAVLHHAATHWRQRSKAGEEVAGRVINTTSTSGLYGNPGQSNYAAAKAGIAALTISAAQELGRYGVTVNAVAPAALTRMTEDLGVMPDLAAQHDLAPESVPPVVVWLGSPLSGHVTGRVVTVFGSRLSVAEGWVDGPAAVGAERWEPETAGEALDKLVERAAPNADAFGRRSE
>emb|ACO31294.1 BGC0001140, ptmR1, GntR family transcriptional repressor
MRVPKTAELVAASLRRVIIRGELEPGDALPPESALMEQFGISRPTLREAIRVLESEALISVRRGVHGGARVNAPDPMVAARYLGLILEYRETTLGEMFQLVASIEPPCVRQLASRHTPSGIGRLHEALATEEEAKDDPAALAEAKAAFHATLVELNGNRAMLALHETLQCIFYQAKSPHIATGGKTGTRRDHEEHVKLVKLIQAGEADEAEAHWRRHISRMEKELNASGANTRLELLD
>emb|ACO31295.1 BGC0001140, ---, PtmO8
MVALNQLTKLCLRGWGVGRLEGKIAIVTGAASGIGAVTAERLAAEGARVALADLDEAGVQSLAEKIRGADGTHAIGITADLADPASVRAMVAAAVEEFGGLDILHNNAAATTLASSLDVPVADADPEVWERTMRVNLSGAMVATQAALPHLIARGGGCVINTSSAAGLSGDLSHPAYAASKAALISLTRSVATQAGRSGVRCNAIAPGLIITRPEREAAYRVMLPHHLTTRLGRPEDVASAVVFLASDEASFITGQTLVVDGGLLAHQPYYADRRAES
>emb|ACO31296.1 BGC0001140, ---, PtmU4
MSGGPDLAHRTARTRLRPWLGLVPGPAAGPATAAAGGVEIGLTWHGGADIDPARPGSEPVVQALCGLMHLHGQEAGRPRRLGLEAASAAAGVLAGQGVLAAHVGRARGIPVDAVETSVLRAGTLLAGQYTAEATSPDPWGPSVKGDGGPPPFRSADGPLFEIETFDPARWLAFWRSLGADTAVLGRAWTAFQHRYLKGHCLLTAALHTDAAGTPWPRIVAAAQEHGLSLSALRGYRDVLAEPGWSPGQPRLTPLPTPCGGRPAAAPQRAGTDRTGDLPLAGIRVVEATSRVQGPLAGQLLTMLGADVTWVEPPQGDASGMGSLYHRGKRRTGLDLSRPAGRDALRELIAEADVFLHNWRPGKAAEWGFAAGELARTNPRLVFGEASGWGPHLDRREVIGTEFMVQAYAGVSEGNTPRHERPATTRVLLCDMFGALVACEGVLAGLYRRELSGHGWTAESSLLTGAMALQSHVVLGRATGDEPGRSDGRPVWGAIDEPAGTADGYLMVSADDDPAYQALCEVLEVPPGRRGERDDQLAARLREAPAAQWEKLLTEAGLPAAAVCRDLSDPPRDPRLAPLFEPFAGGGQAPVAPWLFH
>emb|ACO31297.1 BGC0001140, ---, PtmA3
MESVSELIKALREACRKWPERPAMTFQGRSLTYGQFWDRVEALAASYRGLGVKDKDRLVCQLPNSPEYLVALVAAWECGATFVGVDHDLTGPELVSITGRTDAVALLYQPRYGNDTPMAPLDDVRAAFPGVHLIVHGGGDVVPEGAHRLADLADGSRPHPAIGPESPGVPDSRTALLLLTSGTTGLPKCVMESFSALWAKIECFTTAFEPDERDVHLLYLPLAHALGLKMSMVALTRGSRLVLMDRFSPAGALQRITDERITVLPGTPAHFQLMLDHLDPGAHDLSSLRWAVAGAATFPGALLQQMYTTFGVRLFYIYGCSEGFLCYTTDRAEIETGSVGHRVFEGPAGTAPDGRLEIFARDGSEILGRGAVGEIVFGAAGPVRYWGQDSVAQDGWYHTGDLGLIDDEGRLHVKGRMKELVNRGGLKVSCSEVESALTALPGIVDAGIFPVPDRILGEAIGACVVLADPRDGLGLEELRARLRHSLARHKLPDALWVVDGVPRTKIGKVDRAALRLIEPGSAAAPTG
>emb|ACS13710.1 BGC0001140, ---, PtmP3
MADNGQVLVTGIGAMTPVGADASSSWSGLLAGKSGVRALVEEWAADLPVSIAAGLTEDPAAALPRTQARKLDRGEQLAMLTSREAWQDAGAPEVEPERLAVVIGTGTGGVLTTLGQDDIFEESGARRLSPFAVPMLMPNGPAAWVSMDLGAKGGARTPVSACASGAEALAMGLDLLRAGRVDVVVAGGVEACLHPFTIAAFAQMKALSTQCENPEAVSRPFDVARSGFVMGEGAGIMVLERAEFARARGAKTYGTLAGSAVSSSANHITASDAEGQVHAIELALRDADLTPQDIGHVHAHATSTESGDLAEAEAIGRAVGTHASVTATKSMTGHMLGASGAVGALAALLALKDGVAPAIRNLDELDPRIDLDVVQGENRTGQWNASLANSFGFGGHNVSLVFTK
>emb|ACS13711.1 BGC0001140, ---, PtmP4
MTVDGADAAHTAGPAGTTVEPDGGRSGDRKTAARPAGGRRGRPWLTVFTLSLAAMMVSLDGTIVAVAQPVMQHRLQASLTEMQWVTNGYLLAVAVLLIVAGRVGDLFGHRQVFLAGTLGFTLASAAIGLSTDVGAVICFRVLQGVFGALMQPATLALIMTAFPADRMNLPIAVRSSVIAVSMALGPIAGGLIVHYASWQLAFFINVPLGALTDLLGLVVLRDAKEEGAARGLDVPGLLLLSATLSALVWGLTAASGRDWGDPAVWAPLAGAAALACCFVGWERRAANPVIPMPLFRSPLLSVGVLLLIVNAFSLFGTSFFLAFYLQHVRGLTPMESGLQVLPLTVMMVVGAPFVALWIGKAGPRIPAALGMLMNAVALFGISRLDGHEGSGQLGFWLFVMGLGFSPIMVGATKLVLGNAPQGFSGVASGIQQTAMQVGGSLGVAVLGALMASGVRDVLSRRLAADGTRLSAAQFDHTVQSVSVGLHGHSAQLSGLPSSVFEQVSRAAFRSGMGTALTVTCLVALCAAVAGLLVRTRQPGK
>emb|ACS13712.1 BGC0001140, ---, PtmO9
MTYVIAQPCVDLKDKACIEECPVDCIYEGKRSLYIHPDECVDCGACEPVCPVEAIFYEDDTPEEWKDYYKANVEFFDELGSPGGAARLGMIDRDHPVVAAQPVRTAGAAGE
