# Supplementary material for: Assessing in silico the recruitment and functional spectrum of bacterial enzymes from secondary metabolism
Source: BMC Evol Biol. 2017 Jan 26;17:36. doi: 10.1186/s12862-017-0886-2 (PMC5270213; doi:10.1186/s12862-017-0886-2)
Supplement: Additional file 5: — 1005 multiple Fasta files (one per BGC that comprises enzymes) containing the sequences of the data set enzymes SM*. The BGC are named according to MIBiG nomenclature. (ZIP 6333 kb) [file 12862_2017_886_MOESM5_ESM.zip › BGC1145.fa]

>emb|WP_004943462.1 BGC0001145, H340_11735, Uncharacterized protein
MLPKLKSDVLYVPTPDGAHVFGAGADVALRGPAAYRLLDRLAPHLDGSTELDALVRGLPDGTRTAVERLVGRLQSAGCLIDAAADLPHGLTARELDTYAAEIAFVEYHATSAARRFQTYRDSAVTVVGAGPVFTALVCSALRSGVRRLRAVHTPDTGTDPAADADRLTELAAEAALRDPDQTLERVPFSAAEEDRLATADAVLHVAAGPAVERAPRLDRLCGTSGTLLVQGVVLDDVAWLGPPGPDWASAWSRLRARPPYRTGTFLTGPAAAVVAGHLGLAAFRALAGIEEPGARAALTRIDLETLRTSTHAFLPHPAARPAGPEPAAAFTARIGRLRAAAPLSAEEFSAAAAACFDPYTGVLRTLDEGDFTQIPLHVTEAVPHLADSGGPRVFGTGPDFAEARRRAALRGIARHAAASPDPRRFGPGATVWGWDLADGQPVRVPADTAFSAGTGLAARLSWDEAVDDGLGQHCARLAAEDVAAGRTRPVPLDLTQAPADERTARYLGLLRAAGGTARVADIGGALGVPVLAWWLDGRPVAVTCGPDAAAEGLERTLLARQSAMTDEPAYAPEPVPGLGDPPEPAPTAAWPAAPDRAALPAALRSRGLRPVAVPLDHDPAVHDVLPSVLRVVTADA
>emb|WP_004943465.1 BGC0001145, H340_11740, NADH oxidase
MRDHVPGTPGTGGGGESERAGAAAGTHSAGPRPPTPGTLRPRPGTPPARTSAFPPDGPAPVRPEPAGEHGPSAAGVPADPPPGAPPGTRPDGLVLHPAHPEGAPRPGPAAVPPESEPGTPGLRFWWRTFEGVRELFAEGQGAEGGDGDPLPVKTYRGLPRHVLSPPARRIGDARWSFEGFRRSRPDGVPGRAALDEPAVSALTHHTYGLARIELGPHASWPYHRVVPSARCFHPVELYLWLAAPAGELPAGCYHFDPAHHALTRLRTGGIPAALHAAAGTGRAGGGTLALLVAAVHFRKTAFRYRDYAYRLGAQEAGMTVGNALMVAAALGLEGRVHQRFGDAVVDRALGLDGTEETAFAVVDLYGAAGGPPPGAGVPEAPLGVIRPEYVRTCHADAAAWSGLTALDRAARLSGPGAALDTSAFHAPQAASEAAALPLGGAAPGRRELAEALRARDSGGRMFLPADAELPAAALAGPLRHALEPVPSDHTGGPRRPLVDCHVLVRNVAGVPAGLYGLDPGPAPSLVPLPHRDGSAVVAMVCDRTPSVNAAKANALVFLTVDREAGDRVLGPRGYRILHQEAGVVAQRISVLAAAEGVSARITNGYDDRMVRELLGAGPERVPVFALVLGRRRPTAQYEPPLTW
>emb|WP_004943468.1 BGC0001145, H340_11745, Uncharacterized protein
MEAKLELDLGDLSVEELDVLPTSPGAGLESINVGHAMVEIGASNCTSRGTPASCCSCCCC
>emb|WP_004943471.1 BGC0001145, H340_11750, Uncharacterized protein
MTDAAPDAPPPAGAAVLGKGLLATAVRTALGRAGLLVPEPGTGRSAVVTVDDGWNPATEPEVPGVPWLPVRVELGTVVIGPYVVPGRPGCARCARTRRTRALGPDSPRAELVRRHGDRLADRDTPLLPAPARDTVAALVTHELTSGEHRLTDRAVLMLALPALTAGVHPFLPVPDCPSCGGLPPDRPPVLMDVPRPKPAPDVHRTRDLAAGWDALRDTFVDGRTGVVRQLDVRTDYPYPMVSAPLHLPGGEQEAGFGRDLDYASCARTALAEALERLGGARPGGRRPTVRAPYRDVAGHALHPPDLGLYPPERYAEPGFPYPPFDPGLELSWVWGHSFARDAPVLVPEDYAYYRTRHDGPHARPLAYEVSNGCALGGCLEEAALHGLVELAERDAFLLTWYARLPVPRIDLGTVSDPRIPVLAERIRQDGGHRVVAFATTPDHGVPSVWVMAVHPRPGREPAAVCAAGAHFDPERALLNGLLELTANLGWNRVAWREETARIAAMVDDPELVREMRDHALLYCHPAAFDRFGFLFGDAPALPVREAFARAGLRPRGDDLRDDLAEVVARFTGAGLDVVVVDQTTDEHRAGGFACAKVIVPGLLPMTFGHRMRRTHGLPRLRDLPARLGHRAGPLGPDDVNPHPHPFP
>emb|WP_004943473.1 BGC0001145, H340_11755, Lanthionine biosynthesis protein
MDPDFSTPDTFGVRVGGLPVAALDAMRSPALWERVEAVLDGDERLAARAAELSDALFAAIGRTAEGRPALVALRRAVHNRKPLTDRCWNDSVRALLPAAVTEGVHAWLRLREEHERDRARLAEQVEHHARTRHVPLRKAVSDPAFRHGLVLSSPDLHADVCRWLARPEETVPDRRLALRLTKYLSRVALKTTPFSTFTVSGLGTWRDGPVAGPPAPPAVRTVAEVNIWVVQQFVRELSRHPALAPGVRLRLSPAALRTGDRWEFLGPGPEEPLRGLAASPPVRACVDAVAGGRTRAEAARRVAELTGGTPEAATAYLDKLVELGLLEAERPFPDQDPDPLGALHAWVSGAGLSDLGAEIASLAARLDAYPTLTDPADRLASVRGVESALGRVAALVGPERVALPGKNSVVENALLVPPSTALDRRAWDPVLRDLDVVRRLHGVLDPAQPGRIALADLVAERVGPGAAMPFLAFHRTVQGWVREDPGLLDVLSVTTHGYRALSGHRLPRLRELARLRAELCAEALDGRPDAGGVLRLDPGPLAARAARWPHWLRPPDSVTYYGQPLGDPADPGFVVNAVNSGHGRGRDRIRRLLAQAGTAADAHTAPPPDGVLVADTCRHYGSNVGLRCSAVADEIDVPGGWSRRPAEHRIPLGDLEVRHDPEAGLLVLRSLARGVEVRPVHPNLIAEMWLPPAVRLLLQVFGATSNLLIPGRRMFGDTSPSLVRELRSEPRVVVGRTVVSRRQWVFPAGAAPARRPGEGDAAYLTRLAGWLRAHGMPRRCFVRALDPGAVADGSVWRVKSRKPLAVDFANLLLVGLFERMLAEPDHVLFLQEALPDASGLPDHGDGAPRVTEYLIEINGGRHADR
>emb|WP_004943476.1 BGC0001145, H340_11760, Lantibiotic biosynthesis protein
MPTASDPLPPEEAAGADWVAAHVFYDTDQDGLLTGCVRPLAEELTRAGLVRRSFFLRYWEGGPHVRLRLLPARRADRAEVERLAGERIRAHLERHPAPDVVDRSRFEGVAAELAGLEGRPGHDTAVRPNNTVEFLPYEREHEDYGHGPAIAAVERHFAESSELAFSVVAAGTTVEQRALLAFDLVVGVFALCDEIRGRWARAGGPPLPFGSGPEAEDLEPRYRAQREPLRERALRTWRVAEEGAARPDQRTYWLDSVRRLRDTLHALEDAGDFTTAWADSPLAVPLDLAATRHPSTSLVLLRCAHLVNNRLGLTLWQENQVRFLVGRVLAELPEALAAP
>emb|WP_004943480.1 BGC0001145, H340_11765, Uncharacterized protein
MSRPAPRWHSLHVHHHDADAEPALVLDAVRPAFEAVRPWTRGTWFGRHWLRGPHLRLNFRAPGPVWEARIRPVVTERIEAYLRVRPSRVRLDEAALAPVHARLAELEMETGARHPWVPDNTVLERPYDHRLPVLGSPRASELLAGFLSDTDDLAFRMYERRAAGGSTAALALDLMWTTAAVAAVPFETGAPPIVRGYLSLRSHADAFLSRTRDPAAHRAAFDARYHRQADALGARLRAVQEAVDGRREDVPFVADWAAAIRRRQRIAYPQLASGAVSMRGAGLAPRPPARQVSGFHRLLQSGHGQEDFLWTDPWFASFRLVVNYLYVHLNRLGLGPADRALLCHLAASTVEGVHGVTATEVFRRHVLPPSRDQVPEWRRLAAEWGRAAGSAPAERQG
>emb|WP_004943483.1 BGC0001145, H340_11770, Uncharacterized protein
MARRSRLRPVGEVAAAGWVVAGIGPFGSGVGGLVPRGFEAYARILHPASAADDTPVTWAEVAAWTGRTVHPRVQFRALATPAPDTRAARLREERPWVEDPEPGTLSPAALAALCDVLGRHTASGGLCRFCVWDGYGPGADGRARVSFTPEEPEGPEEGAGRPDPELLPPEFPAGVADSPRVELPNRSYLLLEGPLDAAGELAVSLFPQSPNLFWPDDRAWCVATDTDLDSTYLGGSAALVADVLADERLEAVRVEVTDPVWADSDEINR
>emb|WP_004943486.1 BGC0001145, H340_11775, Uncharacterized protein
MKHQRQGAASGLARRAGVVGAAAFIAVVGGVSTAGAATPGPGSDQVLAKTEYTFHPAGQDRSVAASRRVIHCEMVFVGANHGAPHHSGHVPGTVNVRVRVTCTQPVRLIKGKVGLFSNHGSKIKEYGSTGRAAAKGNAALVCRSGYYQGESAARIVAPVGYNPPTADMAARTAKVHLTKCS
