# Supplementary material for: Assessing in silico the recruitment and functional spectrum of bacterial enzymes from secondary metabolism
Source: BMC Evol Biol. 2017 Jan 26;17:36. doi: 10.1186/s12862-017-0886-2 (PMC5270213; doi:10.1186/s12862-017-0886-2)
Supplement: Additional file 5: — 1005 multiple Fasta files (one per BGC that comprises enzymes) containing the sequences of the data set enzymes SM*. The BGC are named according to MIBiG nomenclature. (ZIP 6333 kb) [file 12862_2017_886_MOESM5_ESM.zip › BGC1146.fa]

>emb|AID54691.1 BGC0001146, ctmI, Thiazole synthase
MRPKLKPDVLYVPTADGVHLFGAGANLELRGGAIYQWVDRLAPHLNGTVTLDNLLRGLPDDKRAVVAALLERLEDGGCLTDAEADEPHGLTDRELATYAPEIAFVEYYRGSAARRFETYRNSSVVVLGAGPAFTALIASALHSGVRRLRAVCTPEFPTDEDRLTELTGGSERRDPDQELIRTVLSGDSDAELAAALEGADAVLHVSSAPVTDRAVRLHRLCERADRLLVQGIVLDDVAWLGPSGAAWASAWQRLAAPEPSRPSAFLTGPTAAVVAGHLGLACFTALTGARDDGPPTVTRIDLETLRTSTHPFLPHPSAVDAPQESAEEFGQRVERLRSAEPLLPADFSARAAACFDRYTGVLRALEEGDFTQLPLNVTEAVRPEGTGERVFGWGTGFAEARQRAALRGLARYAVTAPDPRRFADDGSVRGWDLARKEVTTVPAGDVFTSGPGVTAALDWTGAVTEAVAQQCAWLAVEDVRAGAAEPVLLDVAGASLDEAGRRHLDMLRPAGGEVTAADIGTALGVPVLAWWQGARPVGVTCGPGAVTDGLELVLLDRQSELTGESAYAPQPVPGLGAPPRGTDGAAVPADADLPALVEALASRGRSPVVVPLDHDPAVHEVLPNVVRVVLAG
>emb|AID54692.1 BGC0001146, ctmB, Dehydrogenase
MTGTATDEAGALGLRFWYDTFEGVRELFAEGHGSEGGPDDPLPSKTYRGLPRHVLAAPPRRVGDARWSFPGFRARHPEGPPRRPWDGSTLSALLHHTYGLGRMELGPQAAWPYHRLVASARCFYPVELYVWLDGDTGDVPAGCYHYDPLHHALTALRPGGVPEELRTAVACEGRDAAALVLLSAYFRKTAFRYRDYAYRLCAQESGMVAGNALLVAGALGLDARVHHRFLDEPVNRALGLDGTEETTFAVLEIGARDGVAAAPARDLTPLVTEHVRTNREDAARWTRLTTLDAGSRLTGEARFAPVAPGPFHQPADGPAEPFADDERPPGSVELGDALRRRDSGGRMFQPDRAALPQQQLADLLRYALDPVPSDHGGTPLRPLLDCHVLALNTTGRTAGLYRLDPSPALVPVPGRDGRPTVAMLCDRTPSVNTARANAVVFLTVDRYEGARRFGDRGYRVLHHEGGIVAQRLSVLAAAEGLAARITNGYDDRVVRELLGCGDAHVPIFAIVLGRRQATSQYEPPLVW
>emb|AID54693.1 BGC0001146, ctmA, Precursor peptide
MDANLVLDLDDLSVDQLDILPTAPGSTLESINVGHAMVEIGASNCTSKGSPASCCSCCCC
>emb|AID54694.1 BGC0001146, ctmD, Cyclodehydratase
MQQGNVADRPAGLAVRGDGLLAQAVRAAVSRRHPSAAEDSDRCAALLTVDDGWQDADRTSRPDLPWLPVRVELGNVVIGPLELPGRPGCAQCARTRRQRALGQDSPRAELLRRHGDRLAERPSPLLSAWARDTVAAFVEAEAAAVLDDPERAGTRNAITIIGLAGLTADSHPFLPDPCCPRCGSLPDDGPPILMDTPQPKLDRDTYRVRSLDTGWDGLLRTYVDGHTGIVQQLDVRTDYAYPMVSAPLRLPDGIQEAGFGRGLDYTGCERTALAEALERLGGARPGGRRTAVRAGYEQVADRAVRPTDLGLYPPDRYADPEFPYPAFTPDLEINWVWGHSFGRGGPVLVPEDYAYYRTRHGNDTARPLAYEVSNGCALGGCLEEAALHGILELAERDAFLLTWYARLPVPRVDLDTVADPAVRLLVERIRQDTGHRVAAFATTPEHGIATSWVMAVHPGDAVEPAAICAAGAHFDPEKALLNGLLELTANLGWNRAAYREELRRIEGMVADPHQVREMRDHALLYCHPDAYDRFAFLPGEETARPVAEAFARATCRPRHADLRDDLAEVVERFTARGLDVIVVDQTTDEHRAAGFACAKVIIPGLLPMTFGHRMSRTHGLPRLYDLPARLGYRDGPLEPADVNPHPHPFP
>emb|AID54695.1 BGC0001146, ctmE, Dehydratase
MSGFHVADTFGVRIGGLPVSVLDGLRSDEVWRRTGALLDGARELADRGAELSDALYALIGQETGVKAALVALRRAVHNQRTPGERCWNDEVRAALPAEVVADVERWAELLAAHRAGTAALDGLLPQDAADRRAALREAAAQPVFRHGLIQGSPVLHEQLRKWLARPEGAVPDRKLALRLAKYLARVAAKTSPFSTFTVSGLGRWDGPRPDGDGPAVRDTVEINLWLVQQLVRRLREHPALAPAVRLRVNPSAHQADGHWEFLGPGEEEPLRTLPVSPPVQACVDFLADGARPRHEVAAHLTERSGASPEQAERYVARLTELGVLETVPPFSEQAMDPLAELRAWVDTGGPELTEVSARLKEVAALLDGYPELTDPDARRRRTEEIHRALGRVADLVGPEQVIVPPKNYIIENALLVGPPPAQDRTAWEPVLRDLDTVRRCYAALDPALPGRVALARLFTTRFGSGASVPFLAFHRAVQEEMRTDPQLPGLLSVSQHGYAPLADSPLPRIKELLRVRAGLTGAALNARPDADGVVHVDPARLAALADSWPAWMRPPGSVAFYGQLTGGSEDPAGFVVNAVNAGHGRGRDRIRRLLGQAGVTVAGEPSGPPGDVILADTCRHYGSNVGLRDLTMTDELDYPGSASPRPAERRIPLRDLEVRHDPALDLLVLWSRTRDREVRPVHPSLIAEFWLPPAMRLLVQAFGDTPTLLIPGRRMFGDISPATAQGLLHEPRITIGTVTVSRRQWVFRTDEAPVRAKGEADRPYLLRLAAWLREHGIPERCFVRALDPSMLTDGNVWQLKSRKPLYIDFANLLLTGLFERMLAERGNLLFLQEALPDPSAAPHYGDAGARVTEHLVEVGHHGRC
>emb|AID54696.1 BGC0001146, ctmF, Dehydratase
MAAADRPLDPATAGASDWVCAHVFQDTGHDALLTGCLRPLAKELTADGLLHRYFFLRYWEGGPHVRMRFLPTGTAASREVRQRVVTAVGAFLRDHPAPDTVDRTRYAGLAGELAALEDLSEHDRELRPNNTVEFLPYLREHAVYGHGPAMAATEQHFHESSELALALIAAGTTGQQRAAIALDLMLAVLALCDELRAQWVDSGQPLVPFAEGSEPAATEEHYLARREHLRERALRVWQLAPDPTGATPQAHWLRSLRTLRDRLSGWEDAGTFTSEWARSPLNQGPDLAALPHPATTLILLRCAHLANNRLGLTLSEENHLRFLAGRIVTDLPSLPVR
>emb|AID54697.1 BGC0001146, luxR, LuxR regulatory protein
MPLTGREAELARLDGLIGRAGGGVPVIVAVRGERGVGKSALLEAVAARAADAGFRVGTAAGGPAVRDSLFAAARQALGRPDDGTDTLDGHVARGRDVMARTPLALCVDDLMDVDASSATWLVALASLDRPVPLLIVAAAGDDPGSGRTAGAAELLARAEHLELTGLPEAGIAEFAARHCGLALDAAAAAVCHELTGGNPGLLLAHLAGRPGPAVTARELRGAAGPEALRCTRRWLDDLPRPALAMARAVAVLGDSAEVAHAAALAELPVPDALHAIDTLVARQVLANRVPPAFRHPLLGTAVLAGMPVGSRIAAHLKVARFLRDEQWGAERVAQQLAAAGPTGLDWAVEPLRAAARKLLHEGRAEEASRYLRCVLRDRLPADVRSAVRRELAEAETFVDPDLALSELDTLLRESEDPEVCAELALDVAGMLIDRARPADAASVLDETAERIGAGHPAAVRRLTLRKASVSLLDAAGPSAEARRLADADAAEPSGGGRSRELANLRAAIAADRGTDRDAALAPAREALTGAEGGDLGRLWQSCATLIRADELVEARAHCWRTGRLSRAMSGRRAGLAADIFRARICRVAGDLPGAVAILRPVVEEIGPGSAALPMVAGFAVAGLVEALAQLGDQDEAAALLAAHGVAGHGPDDDLHARYEGPYLLAARAALWRLRGEPGRAAVDLLAAGRQLVRRGAVSPAVLPWRSRAALALAADGATDRAETLAREELEAARRWGTPRSIGVARHALAMTRSGERRLMLLTEAVRHLEASPARLELAVARADLGAALRAAGRTAEADRECAAALALAGECGATPLARRLRAAPEPVPAHDKPVRTHPLLTPQELKIAGLARSGHTNRQISQMLFLTMRTVEFHLSGVYRKLGIAGRQGLAAAIPAEPSAEPPEDQARPAAQPADGRPRHTGPAPCSCSRALPPGQPCADTPVRPSRWHDGPRSAELRPSPSR
