# Supplementary material for: Assessing in silico the recruitment and functional spectrum of bacterial enzymes from secondary metabolism
Source: BMC Evol Biol. 2017 Jan 26;17:36. doi: 10.1186/s12862-017-0886-2 (PMC5270213; doi:10.1186/s12862-017-0886-2)
Supplement: Additional file 5: — 1005 multiple Fasta files (one per BGC that comprises enzymes) containing the sequences of the data set enzymes SM*. The BGC are named according to MIBiG nomenclature. (ZIP 6333 kb) [file 12862_2017_886_MOESM5_ESM.zip › BGC1147.fa]

>emb|AIS24844.1 BGC0001147, pya1, Acyl-CoA synthase
MRSASEAPGTLADLVRAAATARPDATALRSGEEALTFGALREAVPATARRLRHHAPPADGTAALLFENTPECAVAFLAAAYTGTRLVPLEPDTGEDRLLALRRELGPLTVIGHEAKLRALRLPGAASADRWQGGGLLPVEEPPGGAPAPRSNDAPLTAAGPDAPFLYQYTSGSTGEPKAAVHSQRDLVHGGEIYAHTYGITEADRILAAVPLLHSFGMVAGLVTALYTGAELVLPGRFVPAKLLRTLREQACTVLVTTPLACDLLARSAAADRGQPPPGSLRLCLSSGAALPAPVGDRFREHCGPVVQQVYGSTEAGIIAAQRVEDEGADRGVGSPVRGVRIRLVDEGGQDVPPGATGSLWVRTPAMFTHYLDRPGPTGQAFRDGWYVTGDMARMDGEGRLHLVGRKDSFINVGGKKVNPTEVEEVLLAHPAVAEAVVWGERGEQEDGADGVSERVRATVVARAPLSAADLAAHCRGRLLPHQVPGGVEFVASLPKSALGKIRRAAVADAAARKEVAGGAADD
>emb|AIS24845.1 BGC0001147, pya2, ABC transporter-like protein
MAHLLEGIDPDGYDRAYGDRELTRRIVPYFRGWGRVVAFVTAAVIVAAVAGSAAPVLVARTVDSAAGEDGTGTVALLVAVIVVTGAAAWLFTFLQQRLTGTLVGDVVLKLRADAFRAATRQDMAFYDSHPTGALVSRVTNDTQSFATLITMVLGLLGQVLMILLLMVALFVINVPLGLLTAAVAGVIVAVSLGFRRVARSASQQQQRALAEVHGYVQESLRGIAVARNYRGEEAAEAGLREVNGRWFRASVRLNRLFSGVFPLLISLTGLGTVAVVLVGGHAVEAGGVSAGEWVLFLEALALFWSPLTSIASFWNQLQQGLAAGERIFALIDREPAVRQLQQLPVPRLRGDLELRDVTFGYSADRPVLKDVSLKIAAGETVALVGHTGAGKSSVVRLLMRAYEFQGGRVLADGQDVRTLDLDQYRRCLGVVTQTPFLFSGTVADNIGLGRPGADREEIEAAARAVAGGDWLEQLPEGLDTPTDEGGRNLSTGQRQIIALARVFLQDASVLILDEATASIDPLTEAQIQEGLDVLAADRTTIVVAHRLPTVRKADRIVVVDDGRVIEQGDHTTLLRRNGAYSRLYDRYFRYQQPDVDPADGPVGGIPDPADAGHSRGTARTADGEEAGTVDAFSK
>emb|AIS24846.1 BGC0001147, pya3, Dst20
MTADTLPGTHGTADKAAVPAAGAAPDSVGRWLLSQMRRFRWYIAAHLLGSVIWQSLTAAIPLVIGLAFDAILKENGAPADFGTFHAVVAGLLALVLVRGICGIAATYSLEAFASGLERDARAGVFASLLRKSQRFFNRHRTGDLSARATGDAESLNLMVSPGFDMAVDLALNIAIPVVFIGLVDPRLLLSPVVFVLLFALAMAEHGRRLEPVSDLTREHFGSMTAQATESIAGIEVVQSTSGTDQERERFDRLAAAYRDAAVRQAHAQALSFPPLLLVLATAGALLHSVYLLRAGSLSIGELVAVLGLMGTLRAPTQLASFSIGLIYFGLSGAQRILEVINDRDGDVESGGGHAAPIAGEVVMENVGFGYDSGKPVLRGISFRVPPGSTVALVGPTGSGKSTLLHLLNHTYAPDEGRVLIDGVDAAEWDQASLRSQIAVIEQDVVLFSRTIAENLSFGAGPDVDRATLEKAARTAQAHDFIMASEHGYDTVVGERGVTLSGGQRQRLAIGRALVTDPRILAVDDATSAVDSATEHELQLAMRRASAGRTTFLITPRLSRIRAADHIIVLDKGRIVSQGSHDQLLRDCEFYRRIFAPYASGPTATGEAGARAEEGSP
>emb|AIS24847.1 BGC0001147, pya4, Dst1
MSRVACGTPALGGQLVVTTLVRDGVLQLGLRAVLATASVVSEVTHCENWDEVEVALRSSPVDILFLHESDYSSDCGVPDDVRGLRPKILLLLSDTGLDENILAGPFPPDGFLVQGELTAAAVEDALQRMAGGEVPMPASLARVLLERASGPGRIRQRRDAALTRRENEVLLLLAEGLSNKQIARRLKISSHGAKRIVASLLLKLGAPNRTAAVVTAIQMGLIMH
>emb|AIS24848.1 BGC0001147, pya5, Dst2
MAEIVRRRTPFYGQRSATAPATCAQRHMWNLIQRQLPDASFYDVSHWAGLPPHAAVPDVLAVLSELVGRYEALRTAFGPGPDGTLTQWVLRSGSFETEIAATGPGEAPRDVLRAWRRRMRRTAFDLTTAPLFRAMVVVADGAPVLAAFHVSHLAADLMSLRHLAAELTRLLAARTTGRPAPPPAAFRQPVEQAGYERSPRGQALLARSRAYWRDQLAAAPATMFPTLAARTAAPGGPDRYSAVMDSRAASLALPVLAERWRVSTSAVLLTAVATLLGRRAQLPVCTLRLLAANRFAPELRGAVANLHQEVPVTIDLTGDSVPALARRAFAACTTAYANGLYDPDHAEELLRAAERERGTGISLSCCFNDIRAAHETRGGGRPAPAHAVRAALADTVVTRHAFTEGEDFFLVADDEEPGWLRLVLNADTRAFPPPEVHTFLRDIERLLVEHVEDAPQQTRTAGHSA
>emb|AIS24849.1 BGC0001147, pya6, Dst4
MSDTTANGVDGTGLVDLSGVSVFVGGPIQHAIHQDGFHEPLRHAIHDVIETVTAVNGTVFSAHVAEKFGVDTPLFSPDQVSVRDFGWMRRCDVFVPVLPVGADGDLMRTDGTHIELGWASALSKPIVVVTPTPMAANASHLLRGLPSVADVSVFDLTEAREDPAGLLLLLSKVGREVVMSE
>emb|AIS24850.1 BGC0001147, pya7, Dihydroorotate dehydrogenase
MTDRTHHPGATEILGLPLSSPVVVGSGLLTDQERNIRRLLGAGAGAVVTKTIHPNPAPSGDERLLRLPTGMLNSTTYSRRAIGDWCAMLRRFADDRLPVIASVHADSPTELAGLAERVTAAGSPALELGISCLNEEGGLEDTPERVAAYTTAVRRATPVPFSVKLAAGERLGERLEAAVACGADAITLSDTIAGLAVDPDTGEVRLGGVFGYSGPGIKPLVLAEIFALRRRGSDVPVMGGGGVRDATDVAEYLSVGADAVQVYTALHTNMLGSLAGICEGFDDWLRAHGGTVTDLVGRSIKEVRG
>emb|AIS24851.1 BGC0001147, pya8, Creatinine amidohydrolase
MTGMRQRTTNVAAYGDLTSPEVPGAVAGATLVWPVGGLEQHGPHLPLSVDFDIPDALARQVVAEVGGLLLPGQPVSARSLPQSGGGLHFPGTVHIGGGTFVDYLTHCLRALARLAPARLVVINGHYENEGLLFEAIDGCEPARTFPHTEIVAFSWWSLVEDDWLGKHVPEFPGWHAEHAGLTETSLMMYLRPDVVRPARPTHDTPPPPGIYRHPVDVDRMSNQGVLSSTTGADAELGEKLFWHVLDGITRTLSDGPAGPADPAPA
>emb|AIS24852.1 BGC0001147, pya9, Dst7
MRLPATERDEFEARLQSLFGDKLRPVEESFDTIGTFKDGSFAMGHLGLMLYTNGYNIRGTSTQHPNGLVFHDGQNLFGVGYFSKEAHPEKHLHIVAPKGPDRIAVVKSFIAAVREAGLTRTSIYVRHLSPEDHVAFLAAGFAPVTKDPWHPVAPEEDETYPNRVYHLDELFTEGADGGLEVKNLVGAETGKYKSKNRLAFRRFENFLRRNDHLDFRIRPYGYGESEQSKALGIVEGYFEARSEQGTVVGSTPEDYRALITQRPGGENERDYFAYLGSLSVEGGEEVPVMFFAGERTAPHRASLYCTMSMRFPERLIGIFKDPTGFTAIPQYVWLNVFKKMWDQGIREVDAGGSEVKGLDDQKRQLGGRPEKTHWVVG
>emb|AIS24853.1 BGC0001147, pya10, Dst8
MEPRTSYKDFDVCVVGLGYVGVTLTAALLSTGKQVLGYEAKPAVAGDLARGKLQLSEPGVEKQIEDGSASGSFAVTSDISGLRLPPVVIICVGTPIEAGGTTPDLSHLAAATASVADRMDENTLVIVRSTVPVGTSRGLVLPVLRRRTADPLLAFCPERTIQGQALAELLSLPQIVGGLTDEAVKLAAGLFATVTDQVVPVSSLEAAELIKLTCNCHTDLIYGFGNEIGLIAEKLGLDALEIISSANLDYPRPDINKPGFVGGSCLTKDPYLLRYSLAPHGHTPQLVTAARTLNESMPRRVGERVLAALSDAGLDPSEARILISGFAYKGRPETDDLRGAPYEPLLAFLHGRVKEIVGHDFVVPPDRIEALGVRPVTVTEGFTDAHAAILLNDHARYAELDADDLIPRMCAPALVYDTWRVLPPTTKVMRLGSA
>emb|AIS24854.1 BGC0001147, pya11, Dst9
MRKKILITGGAGFIGLHLAGKLAATCDVTLLDDFSRGRSDERLAALLDRVTLVEHDLTTPVPDGLLADDFTEVYHLAAVVGVVHSNEEPQRVLRTNLLATVHLLDWFTTLTGATLCFASSSEAYAGSVEAGVAEVPTTEDVPLVVSDPTVARSSYGFSKIAGELLCRNYARAYGFPLRMVRFHNIYGPRMGYEHVIPQFIERLLGGADPFPVYGADQSRAFCYVDDAVDAITALTALPTKETLLVNIGNDREEVLIEDLASKVFETVGRRPALDLHPAPPLSPGRRLPDTTRLRELTGYTPKVDLSEGLRRTYEWYARDIAAREGR
>emb|AIS24855.1 BGC0001147, pya12, Dst10
MRVRYVHRGYFPARAGAELMAQYLAECMSRRGLEVGVYSGAVDEDSARFMAAAGLGVEAIPDPADDPPRAADILHAFDAFHPADLRAGLELARAWDVPFTITPASAPEVWPDRETVLDCCRQADAVFVLSRAERAMLRGEGVDDSVLHLIGQGPHLPGVADPDGFRRDHGITGPMVLFLGRKMRSKGYTVVLEATRHVWARHPDTRFVFLGPRWDDDCVSRFAAHADPRVIELDMADEDTKHSALAACDLVCLPSTADLFPLVYVEAWSCRKPVIGSAFMGSEEVVAHGRDGLLVSPAARPVAEAVNRLLDDPAERAAMGRSGHDRVRRELTWEAVADRVHTVYTTLTAARQTEGVR
>emb|AIS24856.1 BGC0001147, pya13, Dst11
MILAGGEGRRLRPATHTVPKPLMPVDGIPILHIILLQLRSAGFTHVTLSLGYRAHMIKASFGGNRWAGLDLDFSLEEEPLGTAGPLTLLPPFEDSTLVMNADLLTDIDFADLFTRHKKSQAVATIALAQQNIDIAHGVVEVDEEQQVTDFREKPRMSFLVSGGIYVLEPSLLTLLTPGGRRDMPALLAAAREQGERVEGYVFDGEWCDIGTPEQLERATAAFRADRSRYLSPKEQSQLWAGTGPAEEMVGG
>emb|AIS24857.1 BGC0001147, pya14, Bacillosamine/legionaminic acid biosynthesis aminotransferase
MSDWKVSLYRPEIGAAEREAVADVLRSGWLSTGPVTQDFEARYAAALGVDDAVAVANGTAALHLAVLALGLGPGDEVVLPSLNFVSAAAMVALSGATPVFAEVSGAHDLSLDPADVAARITSRTRAVVAMHYGGYAADLAALSELARAHGLVLIEDAAHAPATTTAQGVLGTVGDIGCYSFFATKNLAVGEGGMVVARDPDIRARIRRLRSHALTVSAQDRHRGGPSTYDVDTLGLNYRPTEIACALGRVQLDALAAKGKRRQEAVRQYRERLADLPGITLPFADRPVEESAHHLFPVVLPEGLDRDVVQDRLKAAGIQSGVHYPPTHLFTAYRERYGLGPGSLPVTENVTGRQLSLPLYAGIGDRDVRLVVEAVRAAWQPAP
>emb|AIS24858.1 BGC0001147, pya15, Dst13
MAAGTLKPGRITLVDGALHRDGRPFFSVGCDYHPSRAGCDYWREWDAETLDADFRRMADLGFNTVRFFVFWADFEPGEGVYDPVMTARLRELVQIAGRYGLLCLPSLLTIWMNGQRFDPPWRAGRDLWHDPDMAERQRDFVHHIAGALRDAPNVLAYDLGDEIIHVDRAASAALDADGARAWWGLLAGAVREADPGALVLQANEASAVVGDHAFRPEHAQPLDLVGLHGFPVWTPFHIESVSAPKATSFLSYLVRRGRAHTPVYVDEMGSYGCDEATAAGYLRAAAHSAFAAGAAGTAVWCWQDFTTERKPYALRPGERFVGLLDADGREKPAMAEYRIFARRVTTELAGFAPVPAAVGVFLPEGDGGDGGYLSAPGSDAPAAFYAHLLLQQAHLPYEFTGRAELERYAMVVCPSVRHLSLHDQRRLERYAASGGTVLYSTGDLLHGAGGEELFGVRTKDFTLRAAEQEAFTWAGHRFPVDWPSGQIPVIDTAGAEVLAAFPNGSPALTRNSYGHGTAYYLNAPLEDRLNAPYRLQEAPWHRLYAAVAEAAGIRPELSADDPLVETTVLGRGDERCGVVINHAPTEARTTVRRAATATGPETTEHLVLEAKGVHLTFWHGGSADRLTRPVHPAKAFTP
>emb|AIS24859.1 BGC0001147, dst15, Dst15
MSRRGLYGEVTQRLVDICQAAPGSVVVDVGCGSGLATRLLLERFAHVGSIVGVDPSEHELAIARKRLRDPKVRFLTGRAQDVESLVDPVDVAVLSNVMHQIPESERGSVVNGCYRMLKPGGRCALNTLFYEGAVLPDTRPFYARWLQATRAWLKSRGSDLVLERDKPVAMETLTPQQHEELFERAGFSAVKSEEETYAWTLEDWDALCGYSVFIEGATGLTDMALGSEALKAALRTTFQELGLTEVPRSWLFVSGVK
>emb|AIS24860.1 BGC0001147, dst16, Dst16
MARERGERPVGDAAGVTDHPGGHRRDDLPLSYAQQSMWFLERLAGTTLYAVPMTFRLAGELDTAALHRSIEELVRRHQALRTRFPVVDGQPVQRVDRDAAVPLPLTDLTALAPKEREAAAARFLDEDLGQPFDLAEGPVIRAALIRLAPREHIIRITTHHMVSDAWSWWSVLFRELERLYTAHVRGLPSPLPPVAAHYADFVRWQRDWLEGPVYPRQLAYWRKTLEGVTPLPELSLARPAAGRAPEPPVTRWLTFPQPLYDRLREISRHEHVTLYMLLLTAFQQVLRRYLPGDDILVATRGGFRSRVEFERAVGFFVNVLPLRTRVPETTDFRALLHDVRRTMIGVYAHRDVPYERLMAELGLKRPGFTSVTNVCVSFQSTPEVPPALEGLDVTPIDHHDPFSGYDIDLGFYEEDGALRALLTHRRAQYDDAAAARLLDDLHRALLAAAHELPFPEKRETQENQEKEDT
>emb|AIS24861.1 BGC0001147, pya18, Dst17
MRALQWHGAYQVKLTDDVATPRVEDPGDAIVRVVRSAICGTDLHPYRGEIASFTPGTVTGHEFTGVVEAVGPGVRGFAPGDRVVASDIIACGHCVACRRGWHYQCERVGLFGYDTVVGTTAFAGGHAEYVRVPFADVVLFPVPDAVDDEQALLIGDVLATGYAGAVGGEVRPGDTVAVVGCGPVGLLAMQAARVLGAAEVLAVDPLESRRALAAHHGAHPVPTGTDLPARVRDLTDGRGADVVLEAVGTDAALLSALEIVRPRGVVCAVGSHASEAMPMPTRLAFAKEITLRFAVGDPISAREPLMKLVRGGRIDPTFVISHRLPLSEAAEGFRLFDAGEASKVVLIP
>emb|AIS24862.1 BGC0001147, pya19, Dst18
MSTTTAPSPAVEGDRFAIPGVHRLVEDQARRTPHADAVLCGDQRLGYAELDRRADRLARRLRRHGVGPEVRVGIHLARSVELAVAVLAVLKAGGVCVPLDPGYPRDRLAFILDDVAAPVLLTRHPASGPAADHPGTVVHPDDPPAHGPGDEPEGGPRPAESRPLHPANLAWVAYTSGSTGRPKGVGLTHGPLANLALEVGRRLGLGPGDRVLQFASIGFSVAAEEILSTWVTGACLVLDPEDSLADSARLRAVTETQGVTVLQLTPAYWYEWSRELERDGLPRPPASLRLLVVGSEAVAVDKVAAWLPTGVRLVQEYGATEGTVSQLLYEATGTAADVSTWSRIPIGTPLGGVRVHVLDERLRPVPDGRPGELYLAGDSVSRGYLGRPGMTAERFLADPYGDRPGSRMYRTGDLVRRLADGNLAFLGRTDHQIKIRGIRIEPGEVESVIRGYPGVTECAVLARRTAAGTDQLCACVVWEAGQGGDGAGLRGYLTTRLAPALVPSRVVPVPGLPLNPNGKVDRRALRQLPLDAEPAAPGGTAPRTPLEAALAGIWAMTLGVPHVGVEDDFFALGGDSLTATRLAAHLREALAVDIRQRTVFEAPTVGALAALISAERSASAEDARQAPEPTRAPVTSSQRRMWILHKMAPYGAAYNDPVVLRLEGGLDPAALVEALRRIVRRHATLRTTIGSEDGHPVQIVAPPATADALTLDITDLSGRPESALRRAVAERAGAPFDLTRGPLFRAALLRAGPDDHVLVLVFHHIVFDGWSMDVLFRELAHHYREAAGTGVPAALPPLPVQYADHAISQSRQHTDPVMDRQLDYWKATLAGAPPVTGLPPTRDAADGGGPGGATVRPFSVGPHMAARLRELAAVERVTPFMVLLAGFLAFVHRAGGARDMVVGTLLSGRDRPETADLIGLFTRTLALRTELPEGTTFRRFLPRVKETVQEAMAHQDVPFDRVVEELRPPRGRHHSPVFQLMFSYGSTTVRSPDLPGLTVTPWKTDTRSAKFDATVMLEEDGAGGYDGLFEYDLARYDDTTARRLTDAFAALLESLAKDPDMLL
>emb|AIS24863.1 BGC0001147, pya20, Aldehyde dehydrogenase
MGNARPTVTMTVDGHAVEGEPTGLPVEDPALARPFAHAPRCTPGLLAQAVRSCGAAFPAWAALPESTRQEYLLACGDALSPYTEELALLLTREQGKPLRDARTEVRRAVDWFRHTAELALPVESFTDDQGSHVTLSRAPHGVVAAVSPSNFPVILSVCKVAPALLAGNTVVLKPSPETPLTVLRMGELLREVLPAGVLNVISGDGSLGAALTASPGVGMISFTGSPATGRAIARQAAETFTPVVLELGGNDPAIVLPGTDIAAVAGPLFHAALVNNGQFCAAVKRVYVPRALREQLLDALGGLASSAVVGPGLTAGTELGPLVSRAQRDTVASMVEEAVAAGARVTARGKCPEGEGHFYPPTVVTDLPEGSRLEVEEQFGPVIPVIAYDEVAQAVQRANATPFGLGASVWGAGEGLATTADALRCGTVWLNTHGELRHDAPFGGVGCSGTGVEYGYWGLLEYTRITVRNASPRTA
>emb|AIS24864.1 BGC0001147, dst19, Dst19
MFQNTATSTVPTDAAPSGEPLAVEAVAEAVRRIWAEVLEVEVESIDIHHSDFFELGGYSLLALQSIGRLLAEYGVDEVAAVELEGALLNRLFEDATPMAQAKCLVAGGQGDAAPGGDAGS
