# Supplementary material for: Assessing in silico the recruitment and functional spectrum of bacterial enzymes from secondary metabolism
Source: BMC Evol Biol. 2017 Jan 26;17:36. doi: 10.1186/s12862-017-0886-2 (PMC5270213; doi:10.1186/s12862-017-0886-2)
Supplement: Additional file 5: — 1005 multiple Fasta files (one per BGC that comprises enzymes) containing the sequences of the data set enzymes SM*. The BGC are named according to MIBiG nomenclature. (ZIP 6333 kb) [file 12862_2017_886_MOESM5_ESM.zip › BGC1148.fa]

>emb|BAP82647.1 BGC0001148, pgm1, Peptide ligase
MRLLVGNDWSEELAEPTGSTGWAVQRLVWFARDGDVLVLPVAPQEEFLAYVTSLTGTRRSSLTVVVPPPGRLGAGALTADRLADPRFLAALREAFAGRPVHEVFALWPDAVVADLADALGCPEALEGHDFLTQSGGLIGSSKAAFRALAAGAGVALPAGAVCADRRRAHRHVTRLLDEGSPVILKQDYGSGSDGNEILSRTPGLALRGARALRVLADSAALDAYLDERWDWLTEGGRHRVVVERYHPGSRAYFAEFWISDGGVRLGGHGEMRYRPLPDSQVMPAPDLDQAQLDDLVEGGRRLCVALHALGYRGVLSADAVVTPAGEVLFTEHNGRATGSTHIYEIVGKRVVGPGFGTDRILLERVWPEGWEAPSFAGALTRLRDSGHLYDPETRRGAVILAAYNTHRKGVMLCYVAEDLEAALHREESVSRLFAPALSA
>emb|BAP82648.1 BGC0001148, pgm2, Uncharacterized protein
MEREIVWTEIEESDLAAVVSASNVKDGPTVSSSNVKDR
>emb|BAP82649.1 BGC0001148, pgm3, Radical SAM domain containing protein
MAGGRELPLIGRPVFPGDCVPSRPLRIALVNMPWARTDTPSIQCGLLQSVLASFGHEARSLYPNLDLAAVLGPKFYEVITEAPSERVHLFGEWLFGTAAFGVTGDEEEYRSRFPEIAEVCAATGTDWEFVTELRRVRLPAWIDEIASRDLWDGFDMVGFTSTFMQNVAALALARRLKEARPGLVVVFGGANYDGDMGPEYLRNFPFIDYVVVGEGDVTLPRLAAAVARGEPGTGLPGVGGRDGNGRVGVPAPATRITGMDALPVPAYDDYFSAVESLGHGNVIGTNTQRLLVEFSRGCWWGEKHHCTFCGLNALGMQYRAKSPRRALADLEELMRRHRVVAVDAVDNILDMAYLGTLCADLRAAPWDTALFFEVKANLTREQVRLLAEAGVWKIQPGLESLSSHVLGLMRKGSSRLLNVRLLKWAHHYGVRVDWNLLTGFPGETDEDYTGQADLVPLLTHLEPPAGVGRIWLERFSPYFTDPSFGMSEVTPKQAYRFAYPVPGLDHERIAYFFDYRAREVSSPEAVAVLAKAVEGWQRSWESADRAVLAYRRGPGWLTLFDTRGGRRRKATLEGWRADAYEGCGEAPRSAARLHRELAASAGGGESGPSLEEVEEFLRFTVRHGICLEEDGKYLSLALPLRTGVGRGTQGTGRDAG
>emb|BAP82650.1 BGC0001148, pgm4, C-methyltransferase
MRGLRTIELPLPRNERAARRPSPARRAVRPTKGLPMREDTGPDTDDPAYERFHFLVNAPALFNAVVTAVELDVFRCLADRGSASFEDLRQFTGLPAHQLRVLLHAVCTTGLLERHGGDYANSRVAGTLLVSDGPDAWRHILTGWKEVYFPAFARTGEALRAGTNTALDAHPGTEPTLYGRLAHDPPLEAVFHRAMSAFTLKSVDALVAHEGFADVRALLDVGGGDGTTSTRLTARYPRLTSTVFDIPSVSKIAEQTTAPDFGERVRVHPGDLFADPFPPGHDAVLFSHVLEIFSGEQITALLAKAHSVLPSGGRVFVYGYNVSEDETRGWYSARLSLYLNVLASGQGMAYPARDYERWMSEAGFTGVRTLTGFPYEHGLTLGTKA
>emb|BAP82651.1 BGC0001148, pgm5, ABC transporter
MHRTTTPARTPSPATAPGPGVPDTRSAARYLLWLASRHRRTVLLATVFGVACTMSQAMIPAAVGRAVDLGLIPRDRGALVLWASVVLLLGVVQALTGMVRDRGSTANRLGASYLTTRLLVHKSAELGTELPGRVSTGAVVGAGSLDVGRLGAALEGTARGAGAVVAIVFVAVFMLVSSWSLGLVVLAGVPVIAAVVTWLMRRLHGRQARLRERQGALTDLSVDIVDGLRVLRGIGGEAVYGLRYREASQRVRAEAVSVAGVQSGIALARLLLPGLLVTAVVWLGARQVRTGTIEPGVLVSFYGYAVLLADELRQVTVMVDQLTRAGVAAGRVTAFLRLTPELRPGPDALPEPAGGAELRDPESGLVVPPGRLVGVVCADGGDARLLADRLGRHTDSRVTYGGRALEGFALDGVRRRILVVGNDDAMFSGPLAAELDPHGRADAVGEGAAEPGTALARALRTASAEDVVEALPARLGQETAGGREFSGGQRQRLRLVRALMVDPEVLVLVEPTNALDAHTEGRVAARLGPHRAGRSTVVFTTSPLLLDRTDHVVYVEDGKAVAEGPHTVLLSDPRYRSTVIREALA
>emb|BAP82652.1 BGC0001148, pgm6, ABC transporter
METEERTLPVASQREVRAYARRTALRHRGELARALVLHALAAVAGLVAPRLLGRLVEGAGDGTAEIGRAALTICAAVTAQAVLTRFALLASQRLGESVLARLREEFVERVLALPTRTVERAGAGELVTRTTRDIDVLALTVQRAVPDTLVAGTTIVLTLGAVCLTDPLLALPCLIAVPVLWLSTRWYLRRARAGYLRANASYARLSDGLAETVTGARTVDALRLAELRHARTDGDAAASEAAERRTLFLRCVYLPFADTGYILPVVASLLVGGLLYADGRVSLGAVTATTLYMQQIIGPVDTMLFWMDELQVGGASLARVLGVGHPGGGDAEPKAGPATGTGAETGTGAPRPAGSGAGGGPGVLALHGVHYAYRGGRDILRGVDLRLAPGERLAVVGPSGAGKSTLGRLIAGVHPPDRGGVTLDGAPVVPGLTGAAARRDVVLVTQEYHVFSGTLADNLLIARPQARPGELERALRAVGAGEWASAMGLRCRVGTGATALSPAQAQELALARLVLCDPRVVVLDEATALLDGRSARALERTLAGLLTGTVVSIAHRLHTAQDADRVVVMEEGRISEQGSHAELVARGGPYAALWTSWHGGSGAAPAG
>emb|BAP82653.1 BGC0001148, pgm7, Cytochrome P450
MTAPGPAPDLPRPRPARPPDPPDLAHAPEPRCPPDPPEPRRPPDPPEPRELPVRRTAPFDPPPELAALREESPLTRLRYPDGHLGWLVTGYATARAVLADPRFSARSEFKRVPVARPGTDPFYGAPALPGWLVDMDAPEHTRLRRRLAGAFTAHRMRSLEPRISAIVDRHLTAMARRGAPADLVADFALPVPSLVICELLGVPYEDRADFQRHSATLFSLDASADQAASAMRELDAYLTDLVLRGRRSAAAEGLLADLAGDADLTVGEIAGLGALLLSAGHETTAGSLSLGVFALLCHPAQLDRLTSGAVPPEAVVEELLRYLTIFQFGVPRTPSQDVTLAGRTLRAGESVTVCLPAANRDPGRFPDPDRLDVGRRATGHLAFGHGVHQCIGQNLARAEMRIAFPALFARFPGLRPAVPPAEVPLGGDMGFYGVHRLPVTW
>emb|BAP82654.1 BGC0001148, pgm8, Aminotransferase
MSGLRAFDLDPADLHPSLDGPAPVAVGFLNEIMARHPRAVSFAPGAPHPRSYADLDLGRHLQRFLTHAVQDLGHPPDAARRLLYEYGPSRGLINHLVADALHRDHGIRADPEALVITVGAQEALLLVLRALFRSATDVLAVAEPCFVGVTGAAHLLGIGPQAVPETDRGLDLDALLAACRAARRTGRRVRACYVAPDFSNPGGNRMDLDARLRLLRLAAEEEFLVLEDNAYGFTAAPGRELPPLKALDTEARVVHIGTFAKVCFPGARVGYVVADQRVRTPDGSATPLAAGLARLKTMVSVNTSPVCQAVIGGMLLEHGGSLAGPVGRRAALYRRNLAHLLDALDRQAAEGLPPGISWNRPEAGFFVRVALPVRADEALLRVSASRYGVLWTPMAPFYLGDGGDRALRLSCSYLEPERIEIGAARLGAFLRAEARP
>emb|BAP82655.1 BGC0001148, pgm9, Enoyl-CoA hydratase like protein
MTLPQPARAADRPAPSGDLAADAAALAALCADGERLLAALPAPADRDAAASRQAARVHETCRDARHAFLDHHAETVYDLLTARRTRRPRLAELARTAAVRFPGLVPGRDLLAEEAGRLQAHKEGREIDQGIFFGAVLRAPRAGTHLIETMLRPAPGSAALLDGFRRTGTVDLPTVRLERRGPAAHLTFHNGHCLNAEDNRLIADLETAVDLALLDDTVHVGVLRGGRVTHSRHAGRRVFSAGINLKDLHAGAISYVDFLLGRELGYVHKIARGLLTGAPGWRGPLVSKPWIAAVDAFAIGGGMQLLLVVDRVIAAEGALLGLPAADEGIVPGLANLRLPRLTGARTARQIILSGRRLTAGEPDAALVCDETVPAEEVGTAVERAVGELAVPAVAANRRMLALAQEPLDVFRAYLAEFAVVQAARIHSPDVLAKVERRWSRTGSGT
>emb|BAP82656.1 BGC0001148, pgm10, Enoyl-CoA hydratase like protein
MRTDGTPRRTADGLALTLDVDGSRPLPELTAALDTACDLLEAARPERLVLLLRLLPAPHHPRSWPGDVDVRAVGRWEKAVHRLERQGALALAVAAGPCGGPALDLLLATDFRIAAPDLRLLLPVNDGHFWPGLAVYRLARQLGGARARQIVLWGDALGADRALELGLVDQVSADVTEAAHTATVLMGRISDRELAVRRALLLEAPSAEYSDAVGAHLAACDRELRRLAATTARTTEARPDGAPDVPLEVPLDGPQDGRPDAGPDGPRDRPSDAPGARP
>emb|BAP82657.1 BGC0001148, pgm11, Chalcone and stilbene synthase like protein
MPAFARLTGVGTAVPDTTYTQEHLLDAFAITDPRVRSLFRNSAIDRRGLSLPPVRPDGTRAVESQGALLRKHRLRGLALGRAAIEACLRDAGATPADVRHLCCVTSTGFLTPGFSALLLRDLGIDTTCSRLDVVGMGCNAGLNALGSVAGWARTHPGELALMVCVEVCSAAYVFDGTLRSAVVNSLFGDGAAAVAVTAPAAGRPAPEGPALLRFSSRTIPEAVDAMRYDWDEEQGKFSFALDPLVPYVVGAHAEEALARLLRHSGVPPSRVGHWIVHSGGKKVIDAVRVNLGLTRHDVRHTTGVLRDHGNLSSGSFLFSYQRLAAEDRTRPGDHGVLMTMGPGSTIEMALARW
>emb|BAP82658.1 BGC0001148, pgm12, Amidinotransferase
MEAPYRPPRARRTLCVPPSSGTHRSPPRAPGAGATDGGPPMPLHSFDEWSPLKEVIVGSALNYTSHERELSFDLFFHDNIAEDNAPATRAEWYYPRLTPAGRADPGGRGRVAIKQRYVDELAEDVEGIAATLAALSVTVHRPIPVDPATAEVSTPAWSASVVPPLNVRDNTLIAGDEIIETPPMIRSRYFETQFLTPVFQRYFEQGARWTVMPRPLMTDASFDLSYARESTLGGPTEPIADPRPSPYDVGLEMMFDGAQVLRLGRDMVVNVSTANHALACDWLERHLEGRFRIHRVHRLSDSHIDSMVLALRPGTLLVRSRAVAEKLPEALRSWDLIVPPAPESDNFPRYDDDDLVLTSPYIDLNVLSAGPDTVLVNDACPELMRTLEKHRFTVVPVRHRHRRLFGGGFHCFTLDTVRAAGPEDYLG
>emb|BAP82659.1 BGC0001148, pgm13, Uncharacterized protein
MGTQTHDGGGATGAAPRTAPRCTGRPARALERLRTGADPTAAAGRRAVRVTLAACTGFYVFLYVLDRPVSATYALFSAVSLAALARIPGTGRQRAAVMLKLLPVACVLVTVGTYLAVRTWTAVAGTLVIGFCLAFSAAAGPRPAGASPGLQLLYILPCFPPYAPDTLGERLTGTVVGLALAVLTEAFVLPDARAPSYGERVAAAARSAARCAAALREPPYALPADVTRLAVAAGEAVRPSRVPEAERPAGPGLRERALAHTGLAARTLLARLRALPAPGTGTPPDPAGLALLGSVAAANRETAALLAGDPATAGAGAAARALHTARERTAVLQPAAPIDRRRHAALVEIADAALVLGQVADLSVRGRAAAPDTTEGRFWYARVHPLRLWWIRLAGHAGPRSVHFQNAVRISLALAVARTVAALDTLPHGFWAMLAVLSLTRTTAVQTRATVRQALTGTFVGALAAGVVLALADGATLPCAILLPPLMLIAFCVGPVRGVGWMQAMFTLVVALVFAQLSVATWQLAEVRFLDVLIGSVIGMLCGLLAWPKGAHDELGRSVARLLRGAAEQVAATTRAVSAGAGTPPAGCDDAEVRHALLLAETAYAQYQGEAQHPAGPGPDWHSALMAGHHVLWGARRVLDAAGEPEPAPDRSACSRVRSYGAWVADGFAMAAARFDVPKGRRRSGPGATWEDAAEDLQPGGPDPSDATRDAPPLFFTATAWLDSLTADLARMAAAHAVEDRPRRQP
>emb|BAP82660.1 BGC0001148, pgm14, Peptidase
MALTASLAGALTGTASAAQRDRTGPADRETPAARAVAAADRAVASGLDTLVNSSQERYERRLVTPWLKDLYSVAYERSYRGLPVVGGDAVVLADGAGRIRALQSASSVRIDVATGPAVTAKAAESTARGRLATVDRTENSRLVVRLKEDKPVLAWETVLTGRTRTAPSRLHVFVDARTGSVVDSYDDVVAGTGNSKWNGPGPVTIDTTGSGGTYTLRDPNRTGLSCADYGSGSVFSKSSDAWGTGNPTSKETGCVDLMFAAQKQWDMLGQWLGRNGVSGNGRSFPGKVGLGDLNAYWDGSSVTIGHNSANEWIAGVDVVAHEYGHAIDSNTPGGTSGQEAGLGEGTGDIFGALTEAYVNEPAPYDTPDYTVGEVINLQGRGPIRNMYNPPAVNNDPACYSSAIPGTEVHAAAGPLNHWFYLLAEGTNPGGGKPSSSTCNQSTLTGVGIQNAGKIFYGGMLLKTSSMSYKKYRTATLSSAKSLDATCDLFSRTKAAWDAISVPAQAGDPTCTPSGQNGDFTLTLDPASGTVQQGASVTTRVNTATSTGGAQQVTLSASGLPAGVSASFSPATVQSGQSSVLTLTATANAAPGASTVVVKGQGTGTTAHTVDYVLNVGGTTPGTDPPNIDVTAVQAHLTQLGAIASQNGGNRRAGSGGHTQSLAYIKGKLTAAGYTVTEQSCTSCTYPSNNLIADWPGGPDDQTVMFGAHLDSVSAGPGINDNGSGSATLLENALVLAQKNPAMTKHVRFAWWTDEEQGLNGSKFYVNQLGSAQRAAIKGYYNFDMVGSPNGGYFINNVNSTTAAPLKAYWTSLGLAPEENTEGQGRSDDYSFQQAGIPTSGYAAGASARKTAAQATKWGGTANAAYDSCYHSACDTTNNISATVLDRSADGVAYTVWKQAVGGQTPAQDFSLATSPAAGSAAPGGSATTTVGTTTVSGAAQTVALTVSGAPAGVSATLSPSSVQSGNSSTLTVQAAANTAPGTYTLTVTGTGTTTHTTTYTLTVSGGGGTCTPTQVVANGGFENGSSPWNATTGVITNQAGEVAHSGSYMAWLNGWGSSHTDSAAQSLTIPAGCSSYRLSFFLHIDTEETENVVYDRFTVSVGGQTLETLSNVDANAGYAEKSYDLSRFAGQTVTLQFLGTEDQSLQTSYVVDDVTLRVS
>emb|BAP82661.1 BGC0001148, pgm15, Transcriptional regulator
MQLELRHLQAVCRIAEAGSLGAAARRLGVSQPALSAQLRRIEAVTGGELFVRGRNGVEPTALGQFVLTKARRVLSEMDALGAEARALAPGAPLRLGCILLVLLDGLLAQTDLAMSGREITVDLEDSVTALARMLGAGRYDAIVYGEVNEHEVPLPEGALARTLIAKEPFCIRLSAQHPLAALEHIDLTDLADEPWMTLVEDDDGGPEALVAACAKAGFSPLLRYRITDRKLHYDLIAAGRAVSLSQPTAPAAAGTVLRPLAGDPVTGRIRLAWNRAALSARQAELLYRAAARSYVADVGNNAFHQAWWDAHPEVHPALD
>emb|BAP82662.1 BGC0001148, pgm16, Uncharacterized protein
MWSYKSTAGRPADADLIGYRVEATDGSVGKVARHSDDAGDAYLVVDTGTWIFGKEVLLPAGTVVSVDPAERKVFVDRTRGQIKKAPAFHRDTHLADPAYRERLGTYYGNGVHGTGGPFGGRVL
>emb|BAP82663.1 BGC0001148, pgm17, Uncharacterized protein
MTDTPLPPCPECSGAYAYEMGALLVCPECGHEWPAVSDDAAEAPAERVIKDAVGNVLADGDTVTVVKGLKVKGSTSGIKAGTKVRNIRLVDGVDGHDIDCKVEGFGPMQLKSSVVRKV
>emb|BAP82664.1 BGC0001148, pgm18, Permease
MLLRAAFIVSTSGDWVFRFALPLLVLQLTGSAFLAAFTYALEFVPYVLVGLFSGVIADRADRRRLMTGCDLCSAVVVGGIGLLCLLDSPPVSVVYVAAFLLACMRPLYFPAFQGFLMERVPQERRAVMNAWVQGSESLLNMLGPIVGISVVAFLGPAAASGVNALSFALSAVLIFLTGASPVTARTTALREALRGMAPDLLTGFRLLFAEPVLRSGTILLTLTNFAVHAIEANLVYVVTDATGQSRFVLGLVVAAQGAGAVAGAALVPRLLNRYSEGALLTTGMGALAVALLAPAVTADAWLLAPAWAVAGAATSLIVVGWFTYRQKVVDAEFMGRVVAVNRAVSFTAILPAALLGGWMAAAFAPAVLFVTAGAVQAIAWFATATGLVGKAGRETGAAGETAETAGAAEAGGAREAREAGDGAAVGP
>emb|BAP82665.1 BGC0001148, pgm19, Non-ribosomal peptide synthetase C-domain containing protein
MSAPLSLPTLGYQEGRLLMDERSRTLGVPSVRTISQAYRVRGPLDLALLEQATARLAERHEALRTRFSGPTEQTVHPAAPAGGVRLHTDAVGDEAAAVARVRAEADRPLPADRPERLGVSVVRVADDDHFVVLVFDHLVVDGWARGVLTDELSHLYSALAAGREPRLAEVTYAYRDHVRDQNGLLAGPDGERMMDFWRERLATTGAIPRLDVPRLPPGATPEGGYQARRLPAAAVARIRAFAARERVTLFMLVLCGLYVALREHTGEDDQAVAVNVYNRETADRENLVAPLAELLVVRTDLAGADTFRAALRRVRTASLDAQENGAVPFSELVKAFNPGEYADPDVPIGVVLNMLYAQLHGGGLDLAPAATEPFPLSDEGFRPRSELMLVGEAGADELALTAYYQADRLPAAFVTALLDRLVALLETVVDEPLLPLDGRGV
>emb|BAP82666.1 BGC0001148, pgm20, Non-ribosomal peptide synthetase T-domain containing protein
MSTTVRETVARIWSEVLGTGIDEESDFFLLGGHSLLATQMVARLEAALGVRITMREVLEQPEFGEFADLVAERADATVKNA
>emb|BAP82667.1 BGC0001148, pgm21, Non-ribosomal peptide synthetase A-domain containing protein
MPSRVTGHTARTVRLDASVVEAAEALAAGAGTGTTAERILGTACAALVARLCRTDSGAPAGGVLRAAGAPDAGPDAVLLPDGSAEFALAGVPADIADVLGPRASRFVAAALAEPERPLAHIELIDAREWRRLTAWSGGDAGTDPRPDPGSAAGEPAAEAAYRMFADRALRQPDAVAVSTDEGELTYRGLLERANGIARALADRGIGTGDAVGLLFDRGADSVAATLAVAMAGATSVPLDAAYPRARLRLMLSGPGVALTLTGADADGLLPVGEALSVAGIGPAPGPPPARPTPEVATVMYTSGSTGTPKGVRLTHRGVARLVEDERIDFGPGDRVLHLAPATFDASLLEVWCTLARGARLEIAPPGPLTLTELADLITGRGVTALWLTAGLFHQMAEHRPDAFAGVRRLFTGGDVVSPHHVATVLSHHPGLTVVNGYGPTENTTFTCCHVLREPPPPGTATVPIGTPVHRTRVHLVDRGGHPVPPGAPGELWTSGDGLAAGYLGLPEQSAERFPVPDSGRLRGIRCYRTGDLARFRPDGTLEFLGREDGQAKVNGHRIEPGEVEQAVLAQPGVRGACVLVESDPLGGKRLAAYIEGDDRRLAKAVRAGLRAVLPGYLVPARYIVIDRLPLTANGKIDRNRLRAGESESR
