# Supplementary material for: Assessing in silico the recruitment and functional spectrum of bacterial enzymes from secondary metabolism
Source: BMC Evol Biol. 2017 Jan 26;17:36. doi: 10.1186/s12862-017-0886-2 (PMC5270213; doi:10.1186/s12862-017-0886-2)
Supplement: Additional file 5: — 1005 multiple Fasta files (one per BGC that comprises enzymes) containing the sequences of the data set enzymes SM*. The BGC are named according to MIBiG nomenclature. (ZIP 6333 kb) [file 12862_2017_886_MOESM5_ESM.zip › BGC1149.fa]

>emb|CDF96613.1 BGC0001149, BN844_0705, RhlB, TDP-rhamnosyltransferase 1, EC:2.4.1.-
MLIREAYHRKITLEGTLMHVIITAVGSAGDVHPFVGIGRTLVARGHRVTFCASAAFAPLIERCGFNFLPLGTREEYDEVMADPALWHPRTSLPTLWKTIASTLREQYRLLEQACDDETVMLGSLWAFSARLLQEKHGIPLVTAQVSPFGFWSAAAPATHPPGANLPAFVPYPVKRLLLGVIERAFLDRVMAPELNSFRQELGLAPTKRIISQWISSPDRVLGLFPDWFAPVQHDWPAQTVLTGFPLFDESGLQPLDAELEDFLNEASPVVFTPGSTMVNGEQYFTAAVQALKLVNRRGVFLTSQPVDPSVSSEGRILVRRYVPMSRILPHSAALVHHGGVGTTALAMAAGVPQIATPFAHDQFDNAARMERLGCGLRVFPPASAESLAAALDKVLNSQEVRASCDRYRTLIPSGDSASEAAALQIEALARTARSRAA
>emb|CDF96614.1 BGC0001149, BN844_0706, Long-chain-fatty-acid--CoA ligase, EC:6.2.1.3
MDALYPLTAPQLDIWLDQVLHGDSPLYNIGGYACINGPVDAARLKQAIDHVVSRHDALRIQLVPGSADHPLPRQRFLESASAPLTLHDVSAEADPQASALALLQVNLQTPFSFDGGLLFRTDLIKVRDDLHYFFVNGHHLIIDGWSFAMIGRAISEAYTAALDPAETPLPAPTYQAYVDQQRNAKNSPAFQRQRQYWLDKYRSVPEPLLAPRHPGRFEQRLAPSQNHAWRLPRALYDRLGERAKACGQATVFHAMLGLLYAYFARVAQRDEIVIGMPILNRANAAHKATVGLFVGMSPVRLSLGTELSFSELVARIALTLKQDYRHQRYPLSELNRELGLQNQGRRQLFDLVVSYEQDQDTWYGAAPAQPVKLSNGYEQMPLAMHIREAAPDDDVWMHFIYNEAWFDAAQIEALQQRFMTALHGVVDDFDVPVKALDIMPPVERYRVANEWNHTPVDYPRDVLLHQLIENQVAARPEATAVRFEDRTLTYDELNRRANQVAHALLETGIGPDARVAICLERSLEMVVGLLGILKAGGAYVPLDPGYPADRLRHMLSDSAPSALLTTRVLLSSLPAVTMPVLCLDSDLEQLSRQPQHNPDPVAQGLTPRHLAYVIYTSGSTGLPKGVMNQHDGVVNRLLWARDAYQVDEHSRVLQKTPFSFDVSVWEFFLPLLSGAQLVVAAPGGHQDPRYLLDIMASAGITLLHFVPSMLQVFLDQVTAQPLPALKKVLCSGEALPYALQTRFFERLPGVQLHNLYGPTEAAIDVTAWQCRPDVHPGIVPIGRPIANTQLYILDANLQLLPPGIAGELHIGGIGVARGYLNREQLTAERFIRDPFQADPQARLYKTGDLGRWLPDGSIEYLGRNDFQVKIRGLRIELGEIEARLAACAGVKEVVVIARQETEGDACLSAYLVGEPGCVLSPQALSATLRQHVPDYMVPRHLIQLEQLPLNANGKLDRKALPEPAQSFGSTDTTAPRNALEQTLAELWADNLQRPVPGVHDNYFMLGGDSLKVIHLQIKAREQGIALTLAQVYQHPTIAELAQSLQAQAVAPADLSPSAHVAPFAQVPEAIRLANEGEFEDVFAASQLQVGMIYHSMMHPDSAIYHDIFRYRLRLRWDPLAWDRACRTLIRRHPALRMSFDIGHAETPMARIHSRVEPPVQIIDAVSLSPEARAQAIAAYVEERKRYREDWQRAPLYQFCVFVAAREIDLVLSFHHAILDGWSVATLMRDLITLYTSEPDTDALPVLTTTPADFAALEQDAMTSDVHRHFWREYLHDAPAASMTSWVSVVTPDPAPHRSAWRELPPADLARLEAFCRAQDLPLRAVLLAAHGFAQAILSNQTEVLCGVISHGRPEFEDAASVLGLFLNTLPIRFSTQGRNWLEVIRALIAQEQQVFAHRRYPFALIHRETAVALDVVFNYVDFYVLKDMLAQDEEILTEWDTTEASNYDLLTTVGRHPANGSLMLKMDYCTARVATSQVEAYADYLLRTLELMIAGPGSAPSIPAWLPAPVQAMPTAVTPMPHDNLSSLLLDRLAGHDEQIAVSFEQTHLSYRQLSDTCAQLVSWLHRQGIGQGDRVAIMMPRSPELIVALLGVVQAGAAYVPIDLSYPHERIRLILEDSQPSLLLFADASATLAATLAGETVKRHWNDVAAGFDDDLARSHELVAHIAAGIAGEDNAYLLYTSGSTGRPKGVAMPHRALTNLVLWQNRQQNTGIPLKTLQYSPISFDVSFQEIFSTLCGGAELAMIDEGLRYDFIRLLKFIQLQDINRLFLPYVAFQGLAEVAQQLDLRPASLRQISVAGEQLKITAEIRNLLDSLDDCRVENHYGPTEAHVVTRLKLEGAAASWPSMPPIGTAIDGVRMHVLDATGNACPVGVTGDLFIEGICLANGYWNRPDLTDERFIYRQLEGKTRRLYETGDIGFYLPSGDLVYQGRSDAQVKIRGYRVELGEIEVAMLGSSRFGADIQQVAVIDKAAADGARYLVGFVQAMPGREPDLDQLKAEMRLALPDYMVPNTLVGIARIPLGPTGKIDRRQLQKIEVQTTLLRPFTAPRNATEDLLQAYWQEALDLEDISVHDNFFELGGNSLKAVQLVAMLTRHQGLEPSLSDFIQAPTIAEFAQVLQRTDTASSDTGALVDFKNASRAPTLFLVHPIGGHVLCYAALARTLKDQVHLYALQAPGTWDAREPLQSVQAQAVCYADAIEQVVPQGPLNIGGWSYGGIVAYELASELRRRGRRLHNVFLLDTIVRVKQGEVRIERSEFMNWFMWELLSGDGQKEYDYQALDFSCMTDEDAFDAIKQHGIEQGIFDNNISRTALKQLFQVFHANWQSLLDYRFPPMDLPITLFAADVELPDVLQAPHEQVGTAFHDPYRGWRTIAPQVQRVAVEGDHLTMMREPHIERVGDIIRSRMDSARAAHAGALAALA
>emb|CDF96615.1 BGC0001149, BN844_0707, COG0654: 2-polyprenyl-6-methoxyphenol hydroxylase and related FAD-dependent oxidoreductases
MAGAGIGGLTAAIALQRAGWQVKVFEAAQTLRTGGTGLSIMANAMAALHSIDAHVPVEQAGQAIRQFFFKKHNGQPITRMPIHEVGEQLGHPNVNIQRPLLLRALAQQLAPDSLTTGLRCVGYSHRPDGVTVQFEDGSTQEADLLIGADGLNSVIRQQMLGETPTRPSGYIAWLAVTPLRHPVMTEGYVAHYWGRGKRFGLCDVGDGHAYWWGTCNRANAADDALNVSKQEVLGAYAGWAPEVVAAIEATPESALLKMHARDRHPVKQCRDGHVVLLGDAAHPMLPSLGQGAAQAIEDAVVLANCLAQTPDLGSALAHYQAYRLPRANGIVNAARFMSGIEQAESTFACWAREWYFRLTPQSSWRKKNLDILSFKPGLQPVAAYVND
>emb|CDF96616.1 BGC0001149, BN844_0708, Regulatory protein, LuxR
MNRHAVFGGAQNTHIYAELGKLISSVGHESFLTNMHQLIETSVPVSRLELSEWTIDDAQATVLDVQLLGDAGQPKSPQMQSVCPTTAIQRNDHPLVKRVLEVDDALLIHLGARMKNERDNNCLGTSHQCSLISRKGNRRCVISLHRPQAQRDFSLQELSFLKYLSETLLPLGERHAHLNRQSSIRSPGSSTSHPLNIADQTQLQRDFDERLSPCDVTLSVREKEVCLGLLAGGTVPEIAEKLQVKNSSIETYLKRAAAKLGVSGRHGLAKWMIGS
>emb|CDF96617.1 BGC0001149, BN844_0709, RND efflux system, outer membrane lipoprotein CmeC
MRKLLSPLTAATLLLGGCSLIPDYQRPDAPVAAQYPQTSAYAPALVGPAAADQGWRDLFHDPALQQLIESALVNNRDLRVAALNVEAYQAQYRIQRADIFPAISANGTGSRQRLPSSLTQTGKSAISSSYSTTLGISAYELDLFGRIRSLSDQASLTYLSSEEARRSTQLSLVGSVASAYLTWRADQELLALTQDTLQSYEQSLRLTERSNQVGTASALALSQSRTSVEDARARLAQFQRQVAQDFNNLTLLVGTSIADDLPARPLASELLSEVPAGLPSDLLQRRPDVLEAEYLLQAANANIGAARAAFFPSISLTANAGTSSNELSGLFKSGSGSWLFQPQINLPIFNAGSLRASLNYSKIQKDIRVSQYEKSIQTAFREVSDGLAARKTYKEQLVAQTDLVQANQDYYRLAERRYRIGVDSSLTFLDAQRSLFSARQTLIVDRLSQLLAEVNLYKALGGGWVERTNTMTVR
