# Supplementary material for: Assessing in silico the recruitment and functional spectrum of bacterial enzymes from secondary metabolism
Source: BMC Evol Biol. 2017 Jan 26;17:36. doi: 10.1186/s12862-017-0886-2 (PMC5270213; doi:10.1186/s12862-017-0886-2)
Supplement: Additional file 5: — 1005 multiple Fasta files (one per BGC that comprises enzymes) containing the sequences of the data set enzymes SM*. The BGC are named according to MIBiG nomenclature. (ZIP 6333 kb) [file 12862_2017_886_MOESM5_ESM.zip › BGC114.fa]

>emb|ABC84455.1 BGC0000114, ---, NigE
MTSPSAVPPGDTVSDYYSSLGPLLQMAWDDNFHFGYWDGPSDTSSVQEATDRFTDLLIERLRVGPGDRVLDVGCGIGKPAMRVATSTGADVLGITISELQVKQAAESARLAGLSDRVAFQYADAMAMPFEGAAFDAVLAFESINHMDRPTALREMARVLRPGGRLVLTDVTPPSDGSYRPDGDPGVVTSLTRLEDWPRLVDEAGLVLDELTDVTENTKDTANRMIDGILRCRREFEARHGVSVQEVLDAAKSALPTVPSAGCAIVVAHKS
>emb|ABC84456.1 BGC0000114, ---, NigAI
MDSAAPTRTPQQAEPIAVVGMACRLPHAPSPSAFWRLLRQGGNAITTLPDDRRRTGTATTDGPDRPAPTWYGGFLDRVDTFDAAFFGIAPREATAMDPQQRLMLELAWEAFEDAGIRPGTLKDSPTGVFVGAIWDEYATLLRRDTATANRHAMTGVHRSIIANRVSYGYGLRGPSLTVDTAQSSSLVAVHTACESLRRRECTLALAGGVNLILTEDSMAAAAAQFGGLSPDGRCHTFDARANGFVRGEGGATVLLKPLTAAVRDGDAVYCVIHAGAVNNDGATDGLTAPSAAAQEDVVRTAHRRAGVAPDEVQYIELHGTGTPVGDPVEAAALGAALGTARTDGTPLPVGSAKTNVGHLEGAAGIVGLLKTALAIRHRRLPASLHFTTPNPRIPLTELGLRVQDRLTDWPHPNRPLLAGVSSFGMGGTNCHLVLGEAPAPESAPLSAHPSPPVVAWPISAKTPKALRAQAGRLRDHLADHPDLTPADIAHSLATTRTAFGHRAVILGEGSDELLSGLNALAEGTETAGVVRGRTMDGGLAFLFSGQGSQRAAMGHELYAAHPVFATALDEVCDCLDQRLTEPLREVLAAQAPSPRAALLDHTSYTQPALFAIEVALYRLAESWGITPGHLLGHSVGEIAAAHVAGVLTLPDACALVAARGRLMQAVTAKGAMAALHADADEAAGLLAGWADRLDIAAVNGPSSVVISGDHDAVHEAAAVWRERGRKARLLKVGHAFHSPHMDGMLDELRAVAAGLTFSAPAIPLVSNVTGRLATASELASPDYWARHARHAVRFMDGVHTLLDAGVTTFLELGPDAPLTAMTRECLTARQEPAPGRPRPAAVAALRRDRPEVRTFAAAMAQAYVHGAEVAWDQACGGQPRRRVALPTYAFQRDRHWPGTTPESTVRATHTSGTDDAPDPAPPTEETAGPGEAGPDRDPLDTVRTHVALVLGHSDPGAIDPGLTFKELGFDSLAATELSERLGAATGLPLTATLTFDHPTPLAVADHLRARTTPATGPSATPPAATTPAPRDTDEPIAVVAMGCRYPGGVDSPEALWRLVAEGADAIGEFPRDRGWDLAALFDPDPERPGTSHAHEGGFLHDASEFDAEFFGISPREALATDPQQRLLLETAWETFERAGIRSTALRSSPTGVFVGVTSQDYGPRLHEAPKGLDGHLLTGGTPSVASGRVAFTFGLEGPAVSVDTACSSSLVAVHLAVRALRQGECTLALAGGVTVMAAPGMFTGFSRQRGLAPDGRCKPFAAAADGTGWGEGVGLLLLERLSDARRDGHRVLAVIRGSAVNQDGASNGLTAPNGPSQQRVIRQALADARLSPSEVDAVEAHGTGTTLGDPIEAQALLATYGRQRPGDRPLWLGSLKSNIGHTQAAAGVAGVIKMVMAMRHGLLPATLHIDAPSPHVNWDGGAVRLLTERVEWRRDEHPRRAGVSSFGISGTNAHLILEQAPEPGPAPSGARTDEGHRPVPWVLSARSAEALRGQARELAARTAADHTAADHTPSPLDVGWSLITTRTAFEHRAVVVGGDRAELTAALQSLAADETHPGVVGPDVTRSGAAADPGPVLVFPGQGSQWAGMGAGLLDASPVFAARVAECERALAPHVDWSLTDVLRGAEGAAELSRVDVVPPVLWAAMVSLAAVWAEYGVRPPAVVGHSQGEIAAAVVAGALSLEDGAKVVALRSKALRRLAGGGAMASLALGHERTEELLSGLGDRAAAVVVAVVNGPESTVVSGPPEQVAAAVTACREADERARLIEVNYASHSPQVDEIAHELIELLGGVEPVEVSGSGVAFYSTVTGGRADVSVLDTGYWVRNLRERVRFAEAIQALLADGHRVFIEASTHPVLTMAMRESFEHADSGAAAVPTLRRDHGDLAQLTKSVARAFLAGAEVDWSAAFPADPTPCTVDLPTYAFQRRRYWLDAPGGPGGDPRALGLAAADHPLLGAAVRLADGSGHVLTGRLSPQTHGWLADHVVAGVALVPAAALMEWALRAADESGCGAVEELALRLPLVMPTTGGRCVQVMVGPPADDGRRDLAIYSLPEEALRTGGDTDWMCHAVGVLGPAVPESGATEPPGTWPPPEAELMDTDGFYERIAASGYAYGAAFQGLRAVWRDGADLVADVELPKAAGEPGGFGIHPALLDAALHPTLLTGHLDSGPEHTGERMWLPFTVSGVSLWAAEATAVRVRLTPGSRPAEGERELRVVVADAVGAPVLTIDALVLRPAEADQLRSLNTGRVATAGGGSGGVRRRAAAAAGVSSVDWAARLARLSAVDRYRTLLGLVREHAATVLGHTDAEAVHADANFKELGFDSLTAVELRDRLAAATGLRLPAALIFRYPTPEGIAHHLVRRLSTDGTAATPTATVPPNTSTRLPRQPTDEMSAAQRLESASADQVLEFIDNELGVS
>emb|ABC84457.1 BGC0000114, ---, NigAII
MANEEKLVEYLKRVSADLHDTRLRLREMEERSQEPVAVVGMACRFPGGVTSPEELWELLVSGVDAIGDFPTDRGWDLENLYHPDPEHYGTSCVRQGGFVEADRFDAAFFGISPREALAMDPQQRLVLELAWESLERAGIDPVSLKGTRTGVYAGVSSQDYLSRAPRIPEGFEGYATTGGLTSVISGRVAYTFGLEGPAVTVDTACSASLVAMHLAVQALRQGECALALAGGVTSLATPIMFTEFSRQRALAPDGRCKSFAADADGTGFSEGVGLVVLERLSEARRNGHRVLAVIRGSAINQDGASNGLTAPNDVAQERVIGQALANAQLAPGDVDAVEAHGTGTKLGDPIEAEALIATYGQNRPADRPLLLGSLKSNIGHTHAAAGVAGVIKMVMALRHPQLPANLHLDEPTPHVDWDGSGLRLLTEPVEWPRLERPRRAAVSSFGISGTNAHLILEQAPEVDVESVSSEVGGVVPWVVSGRSVEALRGQAAGLVERVGGGSGLSVVDVGWSLVSTRSVFEHRAVVVGEGRGELLAGLEALAGGVSHVGVVRSGGVGLVGGVGPVLVFPGQGSQWVGMGAGLLEVSSVFAARVGECERALAPFVDWSLRDVLRGVEGAGDLGRVDVVQPVLWAVMVSLAAVWAGYGVRPVAVVGHSQGEIAAAVVAGALSLEDGAKVVALRSKALRRLAGGGAMASLGVGQERAGQLLSGLGDQAAGVGVAAVNGPSSTVVSGPPEQVAAVVAACAEAGERARLIEVDYASHGPQVDEIRDELNEVLAGVRPLSDGADEVAFYSTVTGGRPDASALDTGYWVRNLRERVRFADAVEALLADGHRVFIEASTHPVLTLGMEETFEQMGVDAVAVPTLRRDHGGQAQLLRSLAEAFTAGVDVDWSAAFPADPTPRTVDLPTYAFQHQRYWLDGLSGRGADPTDLGLVAAGHPLLSAAVELADGQGHLLTGRLSARSHGWLADHVVAGAVLVPGTALVEWALRAADEVGCGGVEELALQVPLVLPSNGGVRLQVAVGGPGADGRRDVRMYSRPDEDGGDAAAGWVCHAEGVLSPPPDGSGPVEELGGAWPPAGAKPVEPGDFYEHIAASGYAYGPAFQGLRAMWRDGTDLLAEVALPEAAGERTGFGIHPALLDAALHPVLLTDGSPSGAESAGGRVWLPFTWSGVSLWATEATTVRVRISPYEPSAEGERKLRVTVADALGTPVLSADAVVLRSADPDQLRTAQQLGADGLLVMDWVPLPVPAPSNGAGRSADHTADDADWAILGPEDRAPAGSAAVCHPDPQALISALDAGAPTPTIVLALEPAKAVDAGIAGMGADGLASAERVLALLQSWLSEPRLADTRLAVVTRGAIATDDPGGFDPVAEGVDTASAAVWGLVRSAQAENPGRFLLLDLDPHAEVSSARLVADAVARAVEMDESQLALRAGRALMPRLVRAARSGGLVAPAGEPAWRLGLEGAGTVDSVRPVACPEVLEPLREGHIRIDVHAAGVNFRDALIVLGMYPGDAAFGGSEGAGVVREVGPGVTGLAVGDRVMGLFEGAFGPRAVADARTVVPIPDGWTFRQAAAAPVVFLTAWYGLVELGGLQAGERVLIHAATGGVGTAAVRIARHLGAEVYATASPGKHGVLEAMGVDAAHRASSRDLAFEEVFREATGGRGVDVVLNSLAGPFVDASLRLLREGGRLLEMGKTDIRDPELVAAEHPGVIYRVYDLIADAGSDRIGEMLRGLGELFASGVLEPPSVRAWPLSRAREALRYLSQAKHTGKLVLDVPAPVDPDGTVLITGGTGTLGGHVADHLVRAWNIRHLLLVSRGGTDAPGAPELLARLADLGADVRIAACDIGDAAQLAEVLAGIDPAHPLTGVVHAAGALDDAMLPSQDPKRLARAWAAKAAAAAHLHTATERLRLGMFIMFSSFASDLGTPGQANYAAANAFCDALAARRQAAGLPGLSVAWGLWAATSGLTARLADADLARIGRLGIKANSAEEGLALLDAARHHGHPHLLALRLDTGSLAAQPSGTLPAPLRALATAGGGRARPTAAAGGQTTDWAGRLRGLPATEQHRLLLNLVRTQAATVLGHADPGVVRPDASFKDLGFDSLTAVELRNRLAAATGLRLPAALVFDHPEAAVLAERLRRELSPDGEPGAPDADVPRPHPVLNELIRLENSLSAVAVEDVDSGAVTARLETLLSRWKALCSSARADDGNAVGRLRVATADQVLEFIDNELGLS
>emb|ABC84458.1 BGC0000114, ---, NigAIII
MTHANEEKLVDYLRRVAGDLHETRQRLRELEDRSQEPVAVVGMACRYPGQADSPEELWRLLASGDHAMGEFPADRGWDLDGLFHPDPDHPGTSHAREGGFLYDADQFDPEFFGISPREALAIDPQQRLLLEVSWELLERAGIDPAALKGSSTGVYAGTALPGFGTPHIEKSAEGYLVTGNAPSVLSGRVAYTLGLEGPAVTVDTACSSSLVSMHLACQALRQGECTLALAGGVTVMAIPNVFTEFSRQRGLAPDGRCKAFSADADGTAFSEGVGLVLLERLSDARRHGRRVLAVIRGSAINQDGASNGLTAPNGPSQQRVILQALANARLSPVEVDVVEAHGTGTRLGDPIEAHALLATYGRDRPDDRPLWLGSVKSNIGHTQGAAGVAGVIKMIMAMRYETLPATLNVDEPTPHAAWDTGAVRLLTEAVDWPRGERPRRAAVSSFGISGTNAHLLLEQPPADESSADEPPAGVSPADESSADESSAPDRISGAISVDTEPSGQRVVPWVVSARTGRALRDQADALATYLTDHPDLPVADVGWSLARTRSAFEHRAVAIGEDREELLTAVRALAEGRGHPGLTLATAPTRSGGTAFMFTGQGSQRPGMGRELYRAFDVFATALDDACAQLDPLLGHPLRDILFAAEDTDKARALHGTGVTQAALFALETALFRLVESFGLTPSFLTGHSVGELVAAHVAGVLSLPDACALVAARGRLMQALPSGGAMAAVEATEEQILPLLAGRADRVALAAVNGPTSVVVSGAAETVDEIARTLKERGHRTKRLRVSHAFHSPLLDPMLDDFREVARRLTYHAPRIPVISNVTGRPSDPEQLRDPEYWVRHISEPVRFHDGLRTLHGEGVTRYLELGPDAVLTTMARDALAAETTAPDTSDGEPVFATVLRPGRDEPRTLLTALALMHIDGGAVDFAAALPEDAVHVDLPTYRFQRQRYWRPVPNATADVRAVGLGATGHPLLQAVVETPDGGLLLTGRLSPHTHAWLADHTIADSVPLPGTALLELALLAAARTGSELIDDLTLETPLILPASGAVRIQLAVTPPDETGRRTVTIASRPADEGGGALDAPAAWRHHATGVLSDAITPPPDDGPRTAAWPPAGVVPVDVADLYERLAAQGYAYGPAFRGLHTVWRLGEEMFAEVRLAPEQHAEADGYGLHPALLDSALHPVEELMGGGHAPDGAEATVRLPFTFGGVRLFATGATRLRVRITPTAADTLTLRLTDDHGAPVATIDALGLREVRADRWRSARAATADAPLYRLDWQPYPISVDSPPRTASWALIGPRDQAPAAPDLPAHPDLDALRAALDGGQPAPDVAVLECPGAPDTSAPDTSAHPDETPARVRAVVHHILGALRTWLTDERFSGTRLVIATRGAVATGPGDGPADLATAPVWGLVRAAQAEHPERILLLDLDDDPASRDALRTALPAAVAGAESEVAVRAGTALVPRLVKVRPERDTPPRALDPDGTALITGGTGALGRLVARHLVAAHGARHLLLVSRSGGITEDIDAFADELTALGAADVRIAACDAADPEALAALLATLPEAHPLTAVIHAAGVLDDGVVTAMTPEQLDTVLAPKLDAAWHLHRLTRDMDPAAFVMFSSAASIMGSGGQANYAAANMFLNALAEHRRAEGRTAHALAWGLPASAGGMTRHLEDADLARMGRPGVGPVSNEQALTLLDTALTTDHPTLVPARFDLAALRTRASAGPLPPVLRRLVHTPTRAARNTVTSSLAGRLADLPPEEQDRLIGELVRDQVATVLAHPAPEAIELGRAFQDLGFDSLTALDLRNRLNAATGTRIPATVIFDYPTPDALVRFLRERLVGAPARTLLPPTATPVATDDDPIAIVGMACHYPGGVGSPDELWRMVADGVDAIGEFPADRGWDLGGLFDPDPDHIGTSYAREGGFLHEAPRFDAEFFGISPREALATDPQQRLLLETAWQAFESAGIDPVSLRGSRGAVFTGVMYDDYGSRFLGRTPEGVEGRLMTGSTPSIASGRVAFTFGLEGPAVTVDTACSSSLVAMHLAAQALRQGECTLALAGGVTVMATPNTFVEFSRQRGLAPDGRCKPFAAAADGTGWGEGIGLLVLERLSDARRNGRDVLAVIRGSAINQDGASNGLTAPNGPSQQRVIRQALATARLSPADVDAVEAHGTGTTLGDPIEAQALLATYGEDRPEGSPLWLGSIKSNIGHTQAAAGVAGVIKMVMAMRYGLLPVSLHIDEPSPHVEWNDGGVRLLTEAVEWPRAERPRRAGVSSFGISGTNAHVILEQAPDQAHSTEPDPDPGPEPGPDGLRVVPLVLSARGAEALRDQARALAARLTTGPTASAAEVGWSLIRSRTLFDHRAVVVGESRAELMAAVEALAADETHPGVVHTGAAVSTGGAGPVLVFPGQGSQWIGMGAGLLDVSPVFAARVAECERALAPYVDWSLTEVLRGVAGAGDLSRVDVVQPVLWAVMVSLAAVWAGHGVRPAAVVGHSQGEIAAACVAGALTLEDGARIVALRSRALRQLAGGGAMASLGVGQERATDLLSGLGDRAAAVVVAAVNGPASTVVSGPPEQVAAAVAACRDTGERARTIEVDYASHSPQVDEIADELTELLKGVEPLEPPGSGVGFYSTVTGGRADASILDTGYWVQNLRERVRFAEAIQALLADGHRVFIEASTHPVLTVGMQESFEEAGVPAATVPTLRRDHGDLAQLVRSLAQAFTAGAEVDWTTLFPTDPAPRTVPLPTYAFQRERYWLEGTAGRGGDPADLGLVSAEHPLLGAAVELADGSTHLLTGRLTAGGGESWLGEHVVAGARLVPGAAQVEWALRAADEAGCGTVEELALQFPLVLPDTGGLRVQVVVGEAAEDGRRDVRVYSRPDRDAETTADPVWVCHAVGVLGPHGEPAPQPSGVWPPAGAEPVDTDGFYERATAAGYGYGPAFQGVRRLWRDGADVLAEVALPEPAGGQAGFGIHPVLLDAALHPASLLDRPMEEHGEDPAEEHGEKHGEAQREGHDDGRVWLPFAWHGVSLWAAGATTVRVRLTPHEQAAEGERALRLTVADAVGDPVLTVDSLVLRPARTDQLRTAGRGAVDGLFTLDWTPLPEMAPGADTGLPEPVAGDGGWVALGAEGVEWAPPGVVRHPHLESLVAAIDAGTPVPSVALTAVPASKTAMDIEAAETDALAAVRRTLDLLRGWLAEPRLAESRLVVVTHGAVAPGGPVAEDHGSGAVDTAGAAVWGLLRSAQAENPERFLLLDRDPHGAPDPDEIGAAVLDGVLKAVALDEPQVAVGSGRVWAPRLTRADGPGSGGLVGPVGEPAWRLAVRGASTVDNVTPVPCPEVLEPLGPGEVRIAVHAAGMNFRDALIAVGMYPGGGVFRGSEGAGVVVDIGPEVAGLAVGDRVMGLFEGAFGPWAVADARMVVPIPDGWSFRQAAAVPVVFLTAWYGLVDLAGLRDGESVLIHAATGGVGMAAVQIARHLGAEVYATASPGKHTVLEEMGIGQAHRASSRDLDFEEAFREATGGRGVDVVLNSLAGPFVDASLRLLADGGRLSEMGKTDIRDPERLAAAHPGIRYRAFDLVPDAGPDRIGEMLCELGELFGAGVLRPAPVRPWPLDRARDALRRLSQAKHTGKLVLDVPAAVDPDGTVLITGGTGTLGAYIAEHLVRTWGMGHLLLVSRRGPDAPGARDLAARLEELGARVRVAATDVTDASAVADLVAGIDPEHPLTGVIHATGVLDDAVVTAQTPERLARVWTAKATAAAHLHTATSHLRLGMFVLFSSAAGTLGSPGQANYAAANAFCDALAAHRRAAGLPGVSIAWGLWADASGMTGHLAEADLARMSRTGVAALSTRHGLALLDAAVQHGGDHLVAAHVDPRTLAGLPAESLPATLRALAATGGAGTGRRTAAAAGEGRQVDWGARLAGLSTAEQHRLVLNLVRGHAATVLGHADVDAVQAEASFKELGFDSLTAVELRNRLAAATGLRLPAGLVFDYPEATALADHLLERLAPGDGPAPGRDAVDPVLGELARLDTTLATLATDDEGRERIAKRLGALLAKWNTGGSGDPAGTTGFDALEAASDDEMFELIDRELP
>emb|ABC84459.1 BGC0000114, ---, NigAIV
MSGTEEKLRQYLKKVTADLGQTRRRLREMEERSQEPVAIVSMACRYPGGITSPEELWELVASRGDAIGEFPTDRGWQLDGLFHPDPDHFGTSYVRHGGFLDRADGFDATFFGISPREALAADPQQRQLLEVAWELIERAGIDPTSLKGTATGVYAGAGILGFGTPQIEKSTEGFLLTGNTLSVVSGRVAFTLGLEGPAVTVDTACSSSLVAMHLACQALRQGECTLALAGGVTVMTTPNTFVEFSRQRGLAPDGRCKPFAAAADGTGFSEGVGLLLLERLSDAQRNGHQVLAVIRGSAINQDGASNGLTAPNGPSQQRVIRQALINAQLSSAEVDAVEAHGTGTTLGDPIEAEALLAAYGQDRTAEQPLWLGSLKSNIGHAQGAAGVAGVIKMVMALRHELLPATLYVDEPTPHADWSSGAVRLLTDSVEWPRNERPRRAGVSAFGISGTNAHLIVEQAPEEGEPTEPVSSDLGTVSWVLSGRSVEALRGQAAGLVERVGGVSELSPVDVGWSLVSTRSVFEYRAVVVGVDRAELVAGLEALAGGVSHAGVVRSGALVGGVGPVLVFPGQGSQWVGMGAGLLEVSPVFAARVGECERALSSYVDWSLMDVLRGVGDLGRVDVVQPVLWAVMVSLAAVWAGYGVRPAAVVGHSQGEIAAAVVAGALSLEDGAKVVALRSKALRRLAGGGAMASLGVGQERVGQLFSGLGDQAAGVGVAAVNGPSSTVVSGPPEQVAAVVAACQESGERARLIEVDYASHGPQVDEIRDELNEVLAGVRPLSGGADEVAFYSTVTGGRTDASALDSGYWVRNLRERVRFADAVEALLADGHRVFIEASTHPVLTLGMEETFEQVDVDAVAVPTLRRDHGGQAQLLHSLGQAFIAGVEVDWKAAFPVDPTPRTVDLPTYAFQHQRYWMNASGAASDPSGLGLVAADHPCWAPPWSWPMAAPICSPGVSRPLAVAVAVASGGWLGEHIVANAVLAPGAALVEWALRAADEVGCGGVEELTLQVPLVLPESGGLRVQVVVGAAAEDGRRDVRIYSRPGGEADSGVADVGWVCHAEGVLSPASEGVGQSAEGLGGTWPPASAQPVDLEGFYERSAAAGYAYGPSFQGVRAVWRDGADLLAEVALPEAAGDADGFGIHPALLDAALHPALLLDTGSDEDRDGGQVRLPFAWNGVSLWAAGASTVRVRLSPHRDGAEGERGLRLMVADTVGDPVLTVDSLVTRPAAVEQLRAAAARGADGLFVLDWTPLARPMGTDGPVADRDGWTVLAAEGSYPDLDAFLAGLDDGEGGPAVVLAEFPRPDTDAVADMAAAGLAMAQRALELVQKWLAEPRLADARLVVVTRGAVAVTDTEGAMDVAAAALWGLLRSAQAENPGRFLLLDLDLDFGSDVDLDVDRALDLHLRDAITQAVDLDEPQLAVRDGQAWVPRLIRASVGSGPEGREGTPAALDPDGTVLVTGGTGTLGGLVAEHLVRTWQVGHLLLVSRRGPDAPGARDLAARLEGLGARVRIAAVDVTDASAVADLVAGVDAEHPLTGVIHATGLLDDAVLTSQTPERLARVWAAKATGAAHLHTATADLPLALFAMFSSAAGVLGSPGQANYAAANAFCDALAAHRQAHGLPGLSVAWGLWAQSSEMTGKLATTDRARMSRSGIAAMSSEKALGLLDAACAQGEPLCVAATIDPAGVAGVGLPVVLRGLVGGRVRRRVAEGGLLGSGLVGRLVGLDAAGRLGVVVDVVRGGVAVVLGFGSLGEVRVDVAFKELGFDSLTAVELRNRLSVVTGLRLPATLVFDYPTPRVLAEYLCTRLTGETSGVDTHAPVVAAADADEPIAIVAMTCRFPGGVSSPEELWDLVASGRDAIGEFPTGRGWDLDGLFHPDPDHPGTSYARKGGFLYDADAFDAAFFGINPREALATDPQQRLLLEASWEVLERAGIDPVSLKGSSTGVYAGVMYHDYAAGLSGGDARLEGYAMLASSGSVVSGRVAYTLGFEGPAVTVDTACSSSLVAMHLAAQALRQGECTLALAGGVTVMATPDVFTGFSRQRGLAPDGRCKPFAAAADGTGWSEGVGVLLLERLSDAQRNGHDVLAVIRGSAVNQDGASNGLTAPNGPSQQRVIRQALVSAGLSASDVDAVEAHGTGTTLGDPIEAQALLATYGQERPAEQPLLLGSIKSNIGHAQAAAGVAGVIKMVQAIRHGRLPASLHIDEPSPHVDWASGAVRLLTEAVEWPEGGRPRRAGVSSFGASGTNAHLLLEQAPEPSKHITAAEPVSLPDMRAVPWTLSARSAQALRGQAAALAERMARCPELSAVDVGWSLATTRSLFEHRVVALGDDRAELLAAVEALATGEPHPGVVLPGGGAAAGRTVWLFSGQGSQRQGMGAGLYDRFPVFAAAFDEVCELLDPHLEHPLRDVVFHGVAERPGLLDHTTYAQAGLFALHIALARLLMSLGAHPDALIGHSIGEVAAAHIAGVFDLPDACRLVAARATLMGGLPEGGGMATVAATPDELADDLAAHDGQVGIAALNTPGNTVISGPTGLVADISATWAAKGRKTRTLTVSHAFHSPLMDPILGPFARAIDDLTFHRPTFSVLSNLTGEPADEEMATPGYWVRHIRQPVHFHPAVAHIAPETGVFLELGPDPVLATATQHTLQHLTAEEATADADERADGRPTPLVTATLSRKRPDAHALGHALAQLHTHGTDIDWVRWFPADPAPRTVDLPTYAFQRERYWLAAGGGVGDVGAAGLQRVEHAHLPAAVGLADGALVLTGRTPGGGDGGWLAEHVMAGAVLAPGAALVEWALRAADEAGCGGVEELALQVPLVLPASGGLRVQVVAGAATGDGRRDVRVYSRPDRDVEPGADPGWVCHAEGVLGPPSLRSPGLVDEPVTAWPPAGAEPVRLDGFYEHAAASGYAYGPSFRGLRAVWRDGADLLAEVALPEAAGDPEGFGIHPALLDAALHPAFLLDRPEAEHDEGRVWLPFAWNGVSLWAGGATTVRVRLSPRNQDGVEGERGLRVEVADAVGGPVLTVDSLVMRPAAVDQLRTTGGPEVDGLFTLEWTPLPVPAQDHTDAGNHEPDPADGGGWAVLDGQGCGPIPPGAVHHPRLEELVSALDDDGPAPSVAIAYLPAFGDPSDGSDPSDSCAGDTDTDLAAAGLAASEWVLELVRGWLAEPRLADTRLVVVTRGAVAIDASEAEGAGDGGVDVAGAAVCGLVRSAQAENPGRFTLLDLDPDSEPLAEGVRGAVTWAAHMDEPQIALRAGRLRVPRLMRAGGASSGGVAALVGQPAWRLELTGAATVENVKPVPCPEVLEPLGTRQVRVAVHAAGINFRDALISLGMVPGQTGLGGEGAGVVLDIGPEVTGLAVGDRVMGVFDRAFGPIAVTDARMVAPIPAGWTDAQAASVPVAFLTAWYGLVELGGLQAGESLLIHAATGGVGMAAVSIARHLGAEVYATASPGKHTVLEEMGIDEAHRASSRDLDFEEVFRGATGGRGVDVVLNSLAGPFVDASLRLLAESGRLMEMGKTDLRDPERVAEAHPGVTYQVYDLITDAGPERIGRMLGELGELFTAGALRPRPVRTWPLSRTHEALRHLSQAKHTGKLVLDVPAPVDPDGTVLITGGTGTLGALVAEHLVRVWRIGHLLLVSRRGPEAPGAQDLTARLTALGARVRIVAADVTDAAAVADLVAGVDPEHPLTGVIHAAGVLDDAVVTAQTPERLARVWAAKATAAAHLHNATAHLRLGAFVLFSSAAGVMGSPGQANYAAANAFCDALAAHHRARGLPTVSVAWGLWAEASEMTGGLAEADLARMSRSGVTAMAADHALRLLDAAAEHGGHQLIAADMNPRVLAAQPADSLPATLRALAASGAGGTAARRTAAAADARPDDWADRLVGLSATEQRRAVLQLVRGHVATVLGHADAEAVQADTSFKELGFDSLTAVELRNRLAAATGLRLPAALVFDYPEAAVLADYLLERIAPAVGAASEVGRDGADPVLNELARLEATLIGLEMEAGDSGAVTARLESLLAKWKATRKPAEEEMTAAERLESASAAQVLDFIDNELGVS
>emb|ABC84460.1 BGC0000114, ---, NigAV
MVNVNEEKLVEYLKRVSADLHDTRLRLRAAEERHQEPIAVVSIACRFPGGVNTPEDLWRLVADGVDAIGDFPTNRGWDLDNLYHPDPDHAGTTYVRRGGFLYDADRFDPQFFGISPREALATSPQQRLLLETAWEACERAGIDPVSLKGSRTGVYAGTATTGGTTSADLPQKGSEGYAGNAPSLLSGRVSYTLGLEGPAVTVETACSSSLVAIHLAGQALRQGECTLALAGGVTVMATPFTGFSRQRGLSPDGRCKAFSASADGTGWGEGVGLMLLERLSDARRNGHRVLAVIRGSAINQDGASNGFAAPNGPSQQRVIRQALASARLAPSEVDAVEAHGTGTKLGDPIEADALIATYGRNRPQDRPLWLGSLKSNIGHTQGAAGVAGVIKMVMALRHGVLPATLHAEELTPHVEWDGGGVRLLTEPVEWPEGERPRRAGVSSFGISGTNAHVIVEQAPEGDVESVSSEVGGVVPWVVSGRSVEGVRGQAAGLVERVGGGSGLSVVDVGWSLVSARSVFEHRAVVVGVDRAELVAGLEALAGGVSCSGVVRSGTAVVVGGVGPVLVFPGQGSQWVGMGAGLLEVSSVFAARVGECERALAPFVDWSLTDVLRGVGDLGRVDVVQPVLWAVMVSLAAVWAGYGVRPVAVVGHSQGEIAAAVVAGALSLEDGAKVVALRSKALRRLAGGGAMASLGVGQERAGQLLSGLGDQAAGVGVAAVNGPSSTVVSGPPEQVAAVVAACAEAGERARLIEVDYASHGPQVEEIRDELMRVLEGIRPLDTSGSDTAFYSTVTGGRAVTTDLDTGYWVTNLRERVRFTDAVEALLADGHRVFIEASTHPVLTLGLQETFDKADIAAVTVPTLRRDHGGQDQLLHSLAQAFTAGVDVDWSAAFPADPTPRTVDLPTYAFQRQRYWATATGGVGDVGAAGLQRVEHPLLRAAVGLAGGGLVLTGRVSATGGDGWLGDHVVAGASLVPGAALVEWALRAADEAGCGGVEELALQVPLVLPESGGLRVQIVVGEAAEDGRRDVRVYSRSDRDAEPGADPDWVSHAEGVLCPSSPSSPSTAPSAAEGLVGVWPPEGAKPMDVEGFYERAVAAGYAYGPSFQGVRAVWRDGADLLAEVALPEAAGDADGFGIHPALLDAALHPMLLAADTESADGEGMRLPFAWNGVSLWATEATTVRVRLSPRHPSPDQDGAVGEHGLRVVVTDAMGAPVLTVDSLTMRPADPGQLRAGNGRGADGLFTLDWIPMPGLLDVDASDSMGWVVLGEDSLHLAEEPGLGGGGVVCHPDLEALVAALDDGAPPPAFAVTYLPADGDPAEAGAVARAADGLAAVGEALELVRGWLAEPRLADARLVVVTRGAVSIDGPHGEDSGDGEVNVAAAGLWGLLRSAQAEHPDRFVLLDLHQATDSAAGEVADAVVRAVRADEPQVALRTGRPMVPRLMRARDTGGADEAESEGLTPAGLDPDGTVLITGGTGLLGGLVAEYLVRTWQVKHLVLVSRRGPDAPGAPELAERLSDFGARVRIAAVDVTDAEAVADVVAGIDSAHPLTGVIHAAGLLDDAMVTSQTREQVARVWAAKATAAAHLHTATADLPLRMFVMFSSAAGVVGNAGQAGYAAANAFVDALVAHRRELGLPGLSLAWGLWAQASEMTGHMGRADLTRLRGMKPLSSERGLALLDAACRFAHPLMVAVDLDPAGVAGVGLPVVLRGLVGGRVRRRVAEGGLLGSGLVGRLVGLDAAARLGVVVDVVRGGVAVVLGFGSLGEVRVDVAFKELGFDSLTAVELRNRLSVVTGLRLPATLVFDYPTPRALAEYLCTRLTGETAVSRAPLAVRADADDPVAIVGMTCRFPGGANSPEALWDLVASEKDVMGAFPTGRGWDLDGLFHPDPDHPGTSYANEGAFLYDADAFDAAFFGINPREALATDPQQRLLLEASWEVLERAGIDPVSLKGSSTGVYAGVMYHDYAAGLNSGDARLEGYAMLAGSGSVVSGRVAYTLGFEGPAVTVDTACSSSLVAMHLAAQALRQGECTLALAGGVTVMATPDVFTGFSRQRGLAPDGRCKPFAAAADGTGWGEGVGVLLLERLSDAQRNGHEVLAVIRGSAVNQDGASNGLTAPNGPSQQRVIRQALASAGLSPFDVDAVEAHGTGTTLGDPIEAQALLATYGQERPAEQPLLLGSIKSNIGHTQAAAGVAGVIKMVQAMRHGLLPASLHIDEPSPHVDWESGAVRLLTEAVEWPEGERPRRAGVSSFGASGTNAHVVLEQAPSSPAEDAPTVASDVGTVSWVLSGRSAEALRGQAAALAERVGDASELLPVDVGWSLVSTRSVFEHRAVALGDDPAELLAAVEALAEGVSHPGVVRSGMAALTGVPGPVLVFPGQGSQWAGMGVELLEVSPVFAARVAECERALSPYVDWSLTDVLRGAEGAADLGRVDVVQPVLWAVMVSLAAVWAGHGVRPAAVVGHSQGEIAAAVVAGALSLEDGAKVVALRSKALRRLAGGGAMASLGVGQERASQLLSDLGDQAVGVGVAAVNGPSSTVVSGPPEQVAAVVAACQEVGERARPIEVDYASHGPQVEEIRDELTRVLEGIRPLDTSGSGTAFYSTVTGGRAVTTDLDTGYWVTNLRERVRFTDAVEALLADGHRAFIEASTHPVLTLGLQETFDEADIPAVTVPTLRRDHGGQAQLLHSLAQAFTAGVDVDWTTLYSSSPTPRVVALPTYAFQRERYWLDGHGGRAGDPADLGLVSAGHPLLGAAVELADGRGHVLTGRISARTHAWLGEHVVADAVLVPGAALAEWMLRAADEVGCGGVEELTLQVPLVLPESGGLRVQVVVGEAAEDGRRDVRVYSRPAGEGAPATGWVCHAEGVLSPDSDRSDDASGLGGAWPPAGAVSLGVEGFYDRVAASGYAYGPSFQGLRAVWRDGADVYAEVVLPEAAGEQAGFGIHPALLDAALHPALLIDQLDTDGTETIGTEPTDGRVWLPFAWNGVTLWAAGATTVRVRLSPHQENADGERALRLTVADAVGAPVLTVDSVAMRPASVDQLRAAVAPGSHATDSLFTVEWTPLPLAAGAGEAAPWDDGWAVLGVGGHPDPAALVAALGDDEPVPPVVLADMTEPTRPIGEGAEEASAEALSATERALELVRGWLAEPRLAEARLVLVTRGAVTVDGPESTTRVDLAAAAVWGLVRSAQSENPGRFVLLDSDVDSDIDSDDDFDADADTDTDTDANLRPNATLRIAVARAMETDEPQLALRAGRALVPRLVHAGTGGAGLVGPVAQPDAWRLDTAGTATLENVVPVPCPEVLEPLGAGQVRVAVRAAGVNFRDVLVGLGMVPGQTGLGGEGAGVVVDIGPEVTHVSMGDRVMGVLDQSFGPLAVTDARLLAPIPDGWSFRRAAAVPVACLTAWYGLTDLAGLRPGESVLIHAATGGVGTAAVRIARHLGAEVYATASPGKHGVLEAMGVDAAHRASSRDLAFEGAIREATGGRGVDVVLNSLAGPFVDASLRLLREGGRLLEMGKTDIRDPELIAAEHPGVTYRVYDLITDAGPDRIGEMLCELGELFASGALEPPSVRAWPLSRAREALRYLSQAKHTGKLVLDVPAPVDPDGTVLITGGTGTLGGHVAEHLVRAWHIRHLLLVSRGGMDAPGAEELVARLGELGAEARIAAVDVTDAAAVYDLVAGVDSAHPLTGVVHAAGVLDDAMVTSQTPERLARVWGPKAMAAAHLHAATAHLRLGMFVMFSSAAGVMGSPGQANYAAANAYCDALAIHRQAMGLPAVSVAWGLWADASGMTGHLDEADLARMSRSGIAAMSGERALGLMDAACWHGDPRPAAVQLDLRALSAQPADTLPALLRTLLDSGTTTRRTAATGAPASGLVAQLTAVPAEEQHRILLTLVRTQAAAVLGHTDAGAVSADTPFKDLGFDSLTGVELRNRLAAATGLRLPATVVFRHPTPSAIAAELREKLCPARPDTPAPGFGELEELETAVARLAPHDEARGRLAKRLEALLWRLGDDAPAEATGEDHATADGGGLDSASDDELFEFIDRELPS
>emb|ABC84461.1 BGC0000114, ---, NigAVI
MSGTEEKLRQYLKRVTVDLGQARQRLREMEERSQEPVAIVSMACRYPGGVGCPEELWELVASGGDGITAFPTDRGWDLDGLYHPDPDHPGTSYVRHGGFLGGTDRTDGTDRFDAEFFGISPREALAMDPQQRLLLEVSWELFERAGVDPVTTKGSRTGVYAGVSSQDYLSRMPRVPEGFEGYATTGSLTSVVSGRVAYTFGLEGPAVTVDTACSSSLVAMHLAAQALRQGECDLALAGGVTALTTPTAFAEFSRQRGLAPDGRCKSFAAGADGTGFSEGVGLVLLERLSDARRNGHRVLALIRGSAINQDGASNGLTAPNDVSQERVIRQALAGARLAPDQVDAVEAHGTGTSLGDPIEAHALLATYGQDRPGERPLWLGSLKSNIGHAQAAAGVAGVIKMVMALRHETLPVTLHIDEPTPHVEWEGGGVRLLTEPVPWPTGERPRRAGVSSFGISGTNAHLILEQAPEPSSPAASEEAVPEEPAAATPEESGTAMVPWVLSARGAQALRGQAAALVRRTADEPGPSIADVSWSLATTRSVFDHRAVAVGETRAELVAAVEALATGGTHPGLVHSGGAAVAGELGPVLVFPGQGSQWPGMGAELLSTSAVFAARVAECERALAPYVDWSLTDVLRGADGAADLGRVDVVQPVLWAVMVSLAAVWAGHGVRPAAVIGHSQGEIAAAVVAGALSLEDGAKVVALRSKALRRLAGGGAMASLGVSRERARTLLAGLGDRAVAVGVAAVNGPSSTVISGPPEQVAHVVAACREAGDRARPIEVDYASHSPQVDEIADELAEALAGVRPVASAVAFYSTVTVGRIDTTRLDTGYWVANLREPVRFADTVQALLADGHRVFIEGSTHPVLTVGMQESFEEAGVEAVTVPTLRRDHGGQARLLQSLALAFTAGVAVDWTTLHPTGPAAPRTVELPTYAFQRERYWLADLVSFDTASPADEEESRFWAAVEGEDLGALSETLNLPDGTGHRTSLGTVLPALSTWRRGRRERSAVDSWRHRVEWRPVPDTAPTTAGSWLVVHPKSASDGWTDACVRALGADGGQVYLLELDGDTDREGLAALLRSRYAEETPPTGVLSLLALDEGTPPLPGVAPGLTGTLTLLQALVDAAVPAPLWCATRGAVSIDDSDPLDAPHQAQLWGLGRVAALEHPDRWGGLVDLPASPDSLDARRLCALLTGACGEDEAALRPAGAYGRRLIPDPIGGRAPRRIWKPRGTVLITGAADGPAAHVARCLAADGAAHIVMLGPGGGDAPAAVELKAELDALGTGLTVADHAPADREATAHLLERVAQASGRIGTIVHTAASGELAPLMELTPRRLAEEIHAHLDDTGRPLDELCGMGPEDTVVYFSTVAASWGSKDHGSYAAATACLDALARRDRAEGRPTVSIAWGLWDLPYGGDATDVPYGGDTPDAPYGGDTPDTPDTPDAAETPSAPHTERSRRQGLSPLDPRLALTALRQALDHDDPSVTIADVRWERFAPLFTLARPSRLFDGVLAARQAIETARGPVEDTVGDEASALRRELGALPEDERGERLLALVRAHVAAVLHYPAPESVEPDRPFKELGFDSIAAVELRNRLRAATGLSLPTTVVFDYPTPRTLAGHLLTEVDPGEAGAAAHPVSGHLDELEAALAGLSAGDPRRAGLVNRLQALVWKYTATARESDEPEADEQDLTAATADEVFALIDRELGV
>emb|ABC84462.1 BGC0000114, ---, NigCII
MDLSVPVTDDVKLHFRHRPGTASLPFLLVHGMASSARLWDEVADHLAAAGHAVYAADLRGHGDSDTPETGYDTPTAVADLVAAAAALSLDRVVVAGHSWGGNVSVRLTAEHPELVAALALVDGGWLEPAKAFSSWDAFVGALRPASLEGATEQSVSDYFRAIHPDWSPAAIEAAVATMVVNPDGSLSRRMSTEQHMSILHSIWNEPPRPWYAAIDVPTLLMPAIPKGADEKWADRIRSRIKETTADLRHATMREYLDSEHDLHAQHPRRVADDLLDLAHCVRPAHSAR
>emb|ABC84463.1 BGC0000114, ---, NigD
MYPPESRFAHVENIDLTDLSFWAQPYGDRDAAFAALRRRPEPVLFQEPVMPGFGQGSGYYAMVGHADIAEVSRRPQDFGSLPTAISIIDLPEEFNSFFGSMINMDNPQHARLRRLVSRAFGRGMAAEFEAASHKAARKIVDDLIAKGPCDFVREVAAIMPIAVLSGMMGIPDGDYEFIYDRSNIIVGTFDPEYVPRADQATAALLKTSHELADYIARLAADRTRNPTGDLITRLVQAQIDGERLSPEELSSFFILLVVAGMETTRNAISRGLVLLTEHPEQRKLLLSDFEAYAPGAVEEILRVATPINWMRRTVKRDCEVNGHRFREGEKLLLFYWSANRDESVFTDPYQFDITRDPNPHMTFGSVGPHFCLGAHLARMEVTVLFRELFSRLPEIRTVGEPRRLVASFVEAIKHVECAF
>emb|ABC84464.1 BGC0000114, ---, NigAXI
MQTEKTETALDGAALHQALAIATAEEREDIMRETVRAQLADILAPTVVEDDSNFLENGLTSLTALELTRNLMTLTDVEIPLVAILEYPTPAQLGHYLAEAYAAVNSGDGATA
>emb|ABC84465.1 BGC0000114, ---, NigAX
MSNEEKLVDYLKWTTAELSETRKRLRELQADLEEPIAIVGMACRFPGGVRTPAQLWDLVADERDAVSSFPTDRGWDLENLYHPDPDHHGTSYVRAGGFIHDAADFDAEFFGIGAREAAAVEPQQRMLLELAWEAAENAGIDPHTLRGSRTGVYTGVMYHDYASRLDEIPEGLLGHVGNGNAGSVSSGRVAFTLGLQGAAVSLDTACSSSLVAMHLAAGALRRGECTLALAGGAAIMYTASVFQVASSQRQLSPDVRCRSFADAADGMVYGEGAGLVLLERLSDARRNGHPVSAVIRGSAINQDGASTGMAAPNGPAQQQLVRDALANARLSTGDVDAVEAHGTGTAFGDSIELQALLATYGQDRPEDRPLLLGSIKSNIGHTQAAAGMAGVIKMVMAMRRGVLPRSLHIDRPTRLVRWRKGAVRLLTERMDWPLVDRPRRAGVSSFSASGTNAHVILEEFTEVPDGADDRGARDPGVVPWVLSARSAAALRGQARALAAHTAAGPGLSPADVGWSLVTTRSAFDHRAVVVGRGPDELRAGLAALAAGAPHPAVVGPEVSRTGAEAAPAGGAVFAFGGEGGHPPGTGAELYGRFPVFATAMDEVGELLGVKGERDASSRAGLFALHIALARLLASVGVRPDAVVGRGVGEIAAAHFAGALDLADACRLVAADTDPDTVEYERLPCPSLDEAGAVWELGPQAMLPSAPAALVLSPFRGEGSEVRELLRGLARMHTMGATVDWAALFDGDPAPRTVALPTYAFQRQRYWLENEAPADAVPTVETWADAEFWDAVAGTDTAALTRALEVPAERREALAELLPALATWRRQREWRYRIVWKPLPDPPAPRLTGTWLVVTSGDDEDDTTVAAVATALRDHGAETVVCPLDTTVPDGEARARRMSEAVAGRLVAGVLSLLALDGGGTPDDDGRGPALAPTVELFETLRRAGVEAPVWPATRGGVTVHLGDPMSRPEQARFWGLGGALAMEQPHRWGGLVDLPERLDDRAGRRLAAVLTGAYGEVEVAVRGHGRFARRLVRDVPVAPTAPARRLRGTVLITGAATALAAHTARWAAGDGAEHLLLIDTAPPAADLAAELSASGVRVSVATVDVADAEALAAAVAGIPAEFPLTAVLHLTAPLAAEAGQLEMARIEREWAATVAGAVNLCALGSDHELSALVLGCSVVGVLPSPGLGNQAPAHAYLSALAQECRARGVPATSVCWGSIDDPDTAAGAAKQLRTNGMPALPERSAAALLRQAVMADTASVVIADIDWTWMAAHASELGTPRLFEDLSGPTATPHTHRGR
>emb|ABC84466.1 BGC0000114, ---, NigCI
MTEPKHGVVLGGGWAGMLAAHVLARHLERVTVVERDVLPDGPRHRKGSPQGRHVHVLWSSGARIVDTLLPGMIDQLLDAGARRIGFHQDLVTLTSHGWQHRFPPRQYALMCTRPFLDWKVRDRVLATGRITLRQRAEILDLAGDAKRVTGVRVRDMGSGAAETLAADLVIDASGRGSRLRHWLSALDVPPLEEDIVDAGIAYATRVYQGPPGAAAGFPAVNVAADHRLREPGRFGVVYPQEDLTWMVTLSCTRGAGLPTHDDEFLPYARTLRHPLVADLIALAKPLTSVAVSRVGANRRLYPERLDIWPEGLLVLGDALAAFNPIYGHGMSSAARAAAALDTELQRSGTAEGTTRRAQQAISATVDDPWIMAASKDVEYVNCRMNTTDPRLTGGAVARQRFSDLIADRSIRSSAVCDVVTDVISLTAPQSELASSGFLSLMHKDRVLPELTEPPLTADELALVNLSPRSAVSAGGS
>emb|ABC84467.1 BGC0000114, ---, NigBIII
MADEATLKRMALEYARRMNTGDVEAVLDLFSDDIVFEDPVGAPPLIGKDALREHIAWSIECQVHETPGRPVTSMDGRRVAVPTTVTVYAPAKLTFSIIGVIELGDDGLVHHAQAFWGITDTKVGDGPELTGVAHFMAVTQNLAKMVQAKGSPSPM
>emb|ABC84468.1 BGC0000114, ---, NigBI
MIDERSRKKLILEHSRRMNAADVDGLLELYADEVTFEDPVGSGRRTGRDALRAHFEELAAAGIAEIPGEPVAGQDGVHVLVPVTATMDYLPKGPGFAERGWLAAPDTPESSRITWDYVLMMRAGAGGLIQELQMFWGRSDIAIAG
>emb|ABC84469.1 BGC0000114, ---, NigAIX
MTDDEKLRSYLKRATADLRLARRQLREVEDRAREPIAIIGIACHFPGDVATPEDLWRVVDEGVDVISSFPEDRGWDLDSLYDPDPEHAGTSSAREGGFLRDVADFDAEFFGISPREAAAMDPQQRLLLETAWEAFERAGLTREALNGSRTGVFAGVDSYHYLSLIGQTTGDSAGYVATGNLGSVVSGRVSYSFGLEGPAVTVDTACSSSLVATHLAVQALRQDECSLALAGGVTVMATPGGFTEFSRQRALSPDGRCKAFAAAADGTGFSEGVGLVLLERLSDARRNGHRVLAVIRGSAVNQDGASNGLTAPNGPSQQRVIRQALANAGLSPSEVDAVEAHGTGTTLGDPIEAQALLATYGQDRPEGRPLWLGSIKSNIGHTQAAAGVASVIKMVQALRHEVLPVSLHIDAPTPHVDWGAGEVRLLSEPVEWAANEQPRRAGVSSFGISGTNAHLILEQAPAQPVEAARAPDSSRGGVPAGGVVPWVVSGRGAKALRGQARALAERVATDPDASPAEVGWSLISTRSVFDHRAVIVGEHRDELLAGLNALATGDTHPTLTEPTTTGPGAGGMGPVLVFPGQGSQWLGMGAGLLDTSPVFATRIAECEHALTPHVDWSLTEVLRGGVNAADLARVDVVQPVLWAVMISLAAVWDHHGLTPTAVVGHSQGEIAAACVAGALSLDEGARIVALRAHALRRLAGHGAMASLTTSQTHTEELLTNLGEQADAVGVAAVNGPGSVVISGPPEQVTHAITACEQAGHRARLIDVDYASHSAQVDEIAEELNQLLAGVKPVSAQVAFYSTVTGARMDTSGLDTAYWIKNLRERVRFADAVRALLHDGHRVFIEASTHPVLTIGMQESIEEARVDAVTIPTLRRDHGGPDQLARSVARAFTAGLSVDWTRWFPTDPAPRTIDLPTYAFQRERYWLDGEGGPGGDPAGLGLTAAGHPLLGAAVELADGTTHVLTGRISARSHPWLAEHVVAGAVLAPGAVLVEWALRAADAVGCGGVEELALQVPLALPESGGLRVQVVVGAAAEDGRREVRMYSSPDHPNSLDPGLDSGADTGWVCHAVGVLAPAAEAPAPVEGLGGAWPPPGAEPLDVGAFYEQVLAAGYGYGPAYQGLKAAWRQGGDVLAEVALPDAAGGRDGYGIHPALLDAALHPSLLMDRPEGQEDDGQVWLPFAWNGVSLWATEAATVRVRLSRDEERQSLRLTVADTVGAPVLTVDSLVTRPAAADQLCSAAAARAVDGLFTLDWMAVPAPATAPSPASVVGEGSWVVLGEDRLGLAEPVAAGLGADATVSHPDLEALIAAVDAGEPAPAVVLTHPYTAEGGHGDGLGAVEELLGLVRSWLRRPALADARLVVVTRGAVAAGRAGDATDDADDTALDPSGVDPSGAGAWGLIRSAQSENPGRFVLLDLDEGHEGRAGLVEAVVRAVESHEPQMAVRDGRVLVPRMVRAMAAPGPTTDDRGESTTGLDENTTGLDGGATGLDTDGTVLITGGTGTLGTLVAEHLVRAWGVRHLLLVSRSGPEAAGAGELTAALTELGAEVRIAAVDVTDPDAVAALVAGVDSAHPLTGVVHAAGVLDDGVLTTQTPERLARVWRPKATAAAHLHAATAELPLSLFVMFSSTAGTLGASGQSNYAAANAYCDALAARRHALGLPGLSVAWGLWADASGMTGHLGEADRARMTRSGIGAMSSERALGLLDAAMRHGHHHLIAIDLDVRALTGRPALTLPAPLRALAGGGTARRTAATARPHTDWAGHLAALPLEEQRRTLLNLVLSHAAAALGHSDPGRIQTERGFLELGFDSLTAIELRNRLTAVTGLRLATTLIFDHPNPAALAAHLHSELAPEDADPLAPMLGEIDRMESALLSVAQDETAHEALLERLRTTLSKLGALHGGGTEEGPAAGRIQDATADEIFQFIDEDLGRSESNGEHAHGGTR
>emb|ABC84470.1 BGC0000114, ---, NIGAVIII
MSNEEKLLDHLKWVTAELRQTRQRLREAESAEPEPIAIVGMACRYPGGVRSPEELWRLVRDGEDAVSGFPTDRGWGTEELFDPDPESYGKSYVDQGGFCYDATEFDASFFDISPREAQTMDPQQRLLLETAWEAFERAGLTQESLSGSNTGVFAGVGSHDYLSVIGNITSEVEGYVGAGNLGSVVSGRVAYSLGLEGPAVTVDTACSSSLVAIHLACQALRNGECDLALAGGVAVMATPGGFIEFSRQRGMAPDGRCKPFAAAADGTGWGEGSGLIVLERLCEAQRRDRRVLGVIRGSAVNQDGASNGLTAPNGPSQQRVIRQALANAQLSTAEVDAVDGHGTGTTLGDPIEAQALLATYGQGRPEDRPLWLGSIKSNLGHTQAAAGAAGVIKMVMAMRHELLPASLHIDEPTPHADWASGAVRLLTEPVPWPRGERARRAGVSAFGISGTNAHLILEQAPAPAGTPSVTTVPTDGDGVPAGGVVPWVVSGRGAEALRGQARALAERVATDPDAPPAEVGWSLISTRSVFDHRAVIVGEHRDELLAGLNALATGDTHPTLTEPTTTTGPGAGGMGPVLVFPGQGSQWPGMGAGLLDTSPVFATRIAECEHALTPHVDWSLTEVLRGGVNAADLARVDVVQPVLWAVMISLAAVWDHHGLTPTAVIGHSQGEIAAACVAGALSLDEGARIVALRAHALRRLAGHGAMASLTTSQTHTEELLTNLGEPAREVGIAAVNGPGSVVVSGPPEQVTHAITACEQAGHRARLIDVDYASHSAQVDEIAEELREVLSGIEPVQAEVAFYSTVTGARMDTSGLDTAYWVKNLRERVRFADAVRALLHDGHRVFIEASTHPVLTIGMQETFEEAGVPAAAVPTLRRDHGDQAQLLRSVAQAFTAGVAVDWTRWFRTDPAPRTIDLPTYAFQRRRYWLDGRGGHSGDPGDLGLGSAGHPLLGAAVELAEGGAHLLTGRLSPRTHPWLNDHRVLDTVLLPGTAFAELALHAAARTGCDHVSELTLHAPLVIPQGEAVDVQIAVAAPDHTGERPITVHSRPAAEGDDGAWTRHATGALATSPPANPVSLSGTWPPPGATPLPVEDFYRQLADHGYHYGPSFQGLTAAWRLDGDVYAEVSLPEGEREGAAAYGIHPALFDAALHARALDVAPGSEDARRILLPFTWSGLRLCATGADTLRIRITPTAPDRLALLAADPTGAAVAVVDDLILRPVPDGQLGRARAAGRNSLFQLVWTRMTPTAPAPTCRSAVIGPDGVPPADALRDAARLPDLAAVRATVTDGAPPPDVVFASFGSSADGRGDPGDPGDPVARTHDLGKEALGVLREFLATPEFADARLAVVTRGAVATQSHDDVHDLPASAVWGLVRSAQSENPGRVLLLDLDERDTSLRSLPDAVASGEPQLALRDGVAYVPRLVHDDAAKRLTPPEGAATWRLGLTGHGSLDQLALVDCPDNTRPLDRGEVRVALRAGGVNFHDVVVALGMVEDPRPLGGDGAGVVVEVGPGTEGFAVGDRVMGLFNGTGPLVVTDVRMITRIPVGWSYAQAATTPSAFLTAYYGLADLAGLRAGEKLLLHAATGGVGLAAVQLARHWQAEVYATAGPTKWHALRERGFDDRHIASSRTLDFEERFRAAAGSVDVVLNSLAGDFVDASLRLLGPGGRFIDMGRTDIRDAEQVAVRCPGVAYRAFDLVGGAGPDRIQQMLAELSALFENGTLRPLPTTLWDIRRAPEAFRHFSQARHIGKIVLTLPSALDPEGTVLITGGTGTLGAATARHLVAHHGVRRLLLISRRGLDTPGATELAAELTGLGAEVSIAACDAADRAALAKLLETVPGRHPLTAVVHAAGLLRDATVEALTPDQLDEVLRAKADAAWNLHELTRDAGLSAFVLFSAAAGLLGAAGQGNYAAANAFLDALAVHRHAQGLPATSLAWGYWAEATGMTGGMTDTDRARLARSGMVGLETEQGLALLDIALDSGLPALAPIRLDLAGMRREAHADDLPPLFRSLVRGATPQAATGAAGPGGAAPAEAFAAMSEEDRQQALLKLVRGATATVLGHDTADAIHPTQNFRELGFDSLTAVELRNRLGAATGLRLPATLVFDHPTPTAVVRLLRELLVPAGVTPTDSLLTGLDSLDTLTGGIADGERRARIAARLRELLRKVDGPWQGAEGDDPAEEDLASASDEELFQALDNELTVPSDDSLR
>emb|ABC84471.1 BGC0000114, ---, NigAVII
MAGNEEKLLDYLKRVTADLRQTQRRLKDVESAGYEPVAIVGMSCRFPGGVRSPEELWELVAAERDAISELPTDRNWDVENLFHPDPEHPGTSYTCEGGFIDDPAGFDAAFFGISPREALGMAPQQRLALEASWEAIEHAGVDPESLRGSRTGTFIGCDHLDYCSDASQVPEGSAGYFTIGNSASVVSGRVAYTLGLEGAAVTVDTACSSSLVAMHLACQAIRQGECDMALAGGVAVMSSTAPFIGFSELRGLAPDGRSKAFSANSDGMTLAEGVGVLLLERLADARRNGHQVLAVVRGTAVNQDGASNGLTAPNGPSQQRVIRQALANARLSPSDVDAVEAHGTGTTLGDPIEAQALLATYGQERPEGRPLWLGSIKSNIGHAQMAAGAAGVIKMVMAMRHEVLPASLHIDEPTPHVDWSAGDIHLLTEAREWPRGEHPRRAGISSFGISGTNAHVIVEQAPEEPPAAVGAGAGEPVEPVEPVGGPVPWVVSARGAEALRGQARALAARVNADPGVSADEVGWSLLRSRTLFDHRAVVIGQNREELVSGLEALAAGEPHPGVVEAGKAAEVAGQTVFLFSGQGSQRPGMGAELYNRFPIFAEAFDEVCALLDPHLEHPLRELVFSREPEQAALLDHTTYAQTGLFALHIALARLLDSLGVRPDTVIGHSIGEIAAAHIAGIFDLPDACHLVATRATLMGGLREGGGMATIAATPDELAEDLARYDGQVGIAALNTPGNTVISGPTDLVTDISVTWAAKGRKTRTLTVSHAFHSSLMDPILEPFKEAISGLTYHPPTIPLISNLTGQPADEHITTPDYWAQHIRQPVHFHPAITHIAPETGIFLELGPDPTLTTATHHTLHHHTSTEQNPTNQPTPLITPALTRKQPEWQALTHALARLHTAGVEIDWTSWFPADPAPRVVGLPTYAFQHQRFWLAPPAARTSFEGTAGDPAEARLWHAIEELDVDALSSTLRLEKDSPGIDALLPALPVLSTWRRQHRERSTIDSWRYRATWQQLPDPPTPTLTGTWLVVVPAGQEEHATVQVTVQALRAHGATALRHGVNAHDIDRAALHERLARLTEEFQPAGVISLLALDTEPLIGHSAVPAGLGATTALLQALDDAGIGTPLWCLTQGAVATGRGDLLPHPGQSQIWGFGRVAALEYPQRWGGLIDLPTTMTHHTAGRLAALLVPGQPEDQVAIRTTGTYARRLARVPAADTAPASWEPSGTTLITGGTGGLGAQIARWLAHRGAPRLHLISRSGPDAPGASELGEELTALGTDTTITACDASDRAALQRLIDTVPAEHPLTAVFHTAGTMELGQIGELEPGRLQSVLRSKALAAAHLHDLTQDLDLAAFVLFSSNAATWGSGQQAAYAAANTYLDALAEHRRARGLPATSLAWGPWGEAGMAADQHTLSHLKRRGLSPLPTDLAIASLHQALTHDDTAVTIADVDWETFGRTFTAQRPSPFLTRLLPTSAEPTTPAATADDNPLRQQLGAAPTAQRHQILVRHIQTLAATILGHPGAGRDSPGQPSRRLGFDSLTAVELRNQLAASTGLSLAPALVFDHPTPNALATYLGAELTGQRATVATHTSSVATDDEPIAIVGMACRYPGGVRSPEELWKLVAAGRDAIGEMPTDRDWDLDTLFDPDPERLGTTYAREGGFLHDAAGFDAAFFGISPREALAMDPQQRLLLETAWETFESAGLDRDTLAGSNTGVFAGGTYQGYGASGSSSAREVEGYLLAGGTPSVMSGRVAYAFGLEGPAVTVDTACSSSLVAMHLAAQALRQGECTMALAGGVTVMATPTTFVEFSRQRGLAADGRCKPFALAADGTGWGEGAGLLLLERLSDARRNGHRVLAVIRGSAVNQDGTSNGLTAPNGPSQQRVIGQALTNARVSPTEVDAVEGHGTGTTLGDPIEAQALLATYGRERPEGRPLWLGSIKSNIGHTQAASGVAGVIKMVMAMRHEVLPASLHIDEPTPHVDWSAGDVQLLAEAREWPRGEHPRRAGISSFGISGTNAHVIVEQAPEEPPAAVGADAGEPVEPVERAESVEPVGGPVPWVVSARGAEALRGQVRALAARVYADPGVSADEVGWSLLRSRTLFDHRAVIIGQNREELTAGLEALAAGEPHPGLVEPGEATDTTGKTVFLFSGQGSQRPGMGAELYNRFPIFAEAFDEVCALLDPHLEHPLRQVVFDTSAEHAGLLDHTTYAQAGLFALHIALARLLDSVGVRPDTVIGHSIGEIAAAHIAGIFDLPDACHLVATRATLMGQLPQGGSMATIAATPDELANDLAQHAGQVSIAVLNTPTNTVISGPTELITNISTTWAAKGRKTRTLTVSHAFHSPLMDPILEPFKEAISGLTYHPPTIPLISNLTGQPADEHITTPDYWAQHIRQPVHFHPAITHTAPHTSTFLELGPDPTLTTATHHTLHHHTSTEQNPTNQLTPLITSTLTRKQPERQALTHALARLHTAGVEIDWTSWYPATPTPRTIDLPTYAFQHQHYWLSSAPSSSPTPTEAALVDRKFWEAVEREDLEALAATIDSPADQQPMLSAVLPTLSAWRRHHREQSVINSWRYQIAWKRLSAPSTPPDLSGTWLLIIPAGQSDHPAVETVAHALTTHGATPIRHMLDTHTVDRDALADHLTRLAMQGEPAGVLSLLALDEEPHPEYAAVPSGLAATTVLLQALGDAEIPAPLWCLTQGAVATGPGDPLPSPRQAQTWGLGRAAALEHPRRWGGLIDLPAVIDHHTADRLAALLTPGRPEDQTAIRATGSYARRLRKATAPTAAPRTWQPTGTTLITGGTGGLGAHVARWLARLGAPHLHLISRSGPDAPGASQLTQELIDLGTAVTITACDASDRAALQRLLDTIPAEHPLTTVIHAAGTSDTELLADLGPERLEHVLGPKALAAAHLHELTQELDLSAFVLFSSGAAAWGGSRQGAYAAANTYLDALAEHRRARGLPATSLAWGPWGDAGMAADETALAFYGRRGLSPLSPELAVASLQHALDHRDTTITVADIDWEKFPAAFTAQRPSPLLDDLITAIESPAEPITGASTGTSLQQRLSAGTPEQQHQLLLERIQSLAASILGHSGPDAIPPAQPFQELGFDSLTAVELRNQLATATGIDLAPALVFDHPTPNALATYLRAELTGQQTAVAAHSPTTAAQDEPIAIVGMACRYPGDAHSPQDLWELVIAHRDAIAQMPTDRNWDLDALYDPDPDRAGTSYVREGGFLRHAAEFDPAFFGISPREAIAMDPQQRLLLETAWETFESAGLDRDTLAGSNTGVFAGVTSQDYLSLTGDTASDVEGYVATGNIGSVVSGRVAYSFGLEGPAVTVDTACSSSLVAMHLAAQALRQGECTMALAGGVTVMATPGAFIEFSRQRGLAPDARCKPFAAAADGMVWGEGVGLVLLERLSDARRNGHRVLAVVRGSAVNQDGTSNGLTAPNGPSQQRVIRQALANARLSPSDVDAVEAHGTGTTLGDPIEAQALLATYGQERPEGHPLWLGSIKSNIGHTQAAAGVAGVIKMVMAMRHELLPASLHIDEPSPNVDWNAGDLRLLAETVPWPQGDRARRAGVSSFGISGTNAHLILEQAPEPAEPAPVSNIAGVVPWVVSAQSDAALRGQARALAGHIIGDPEVSAGEVGWSLLRSRTLFDHRAVVIGQNREELTAGLEALAAGEPHPGLVEPGEATDTTGKTVFLFSGQGSQRPGMGTELYNRFPIFAEAFDEVCALLDPHLEHPLRQVVFSREPEQATLLDHTTYAQAGLFALHIALARLLDSVGVRPDTVIGHSIGEIAAAHIAGIFDLPDACHLVATRATLMGQLPQGGGMATIGATPEELAEDLARYDGQVSIAALNTPTNTVISGPTNLVTDVSATWAAKGRKTRTLTVSHAFHSPLMDPILEPFKEAISGLTYHPPTIPLISNLTGQPADEHITTPDYWAQHIRQPVHFHPAITHTAPHTSTFLELGPDPTLATATHHTLHHHTSTEQNPTNQPTPLITSTLTHKRPDTHALTHTLAQLHTSGTTIDWTSWYPAIPTPRTIDLPTYAFQHQHYWLAPPTPRADSRLNGHNPAEARLWDAIEELDVDALASTLDLEKDSPGVGALLPALPVLSTWRRRHRERSTIDSWRYRVAWKQVRDPATAPTLSGTWLLLVPTGLEEHAAVHATVEALDAHGAAHEVLSIDGADARRDAIAPLLSQLPDGSTPEGILSLLALDRTPHPDHPAVPTGLAATAALVQALGEAPLIAPLWCVTQGAVATNAADPLPHPHQAQIWGMGRVAALEHPRLWGGLIDLPAVADARTPARIAAMLVPGQPEDQVAIRSTVLARRLEGAVCPDTAPTAWRPAGTTLITGGTGGLGAHVARWLARQGAPHLHLVSRSGPDAPGAAQLAQDLDDLGATITITACDVSDRAALQRLLDTIPAEHPLTAVVHAAGLPENTPLAELDLPGIDAVLRPKALAAALLHELTEELDLSAFVLFSSGAAAWGGGRQPSYAAANAYLDALAEHRRARGLAATSLAWAPWSDAGMASDEAAVDYYRRRGMRPLDTDLAIASLQHALDHGDTTITIADIDWERFPAGFTAQRPSPLLSDLAAAASPGPDAAPDATAAMSGSLQRQLATGTLAQRHQLLLHHIQTHAAAILGHPTIDAIPPAQPFQELGFDSLTAVEFGHRLSAATGVDLPPTLVFDHPTPKELADYLRERLVEGEPTSEGHLLSELDRWDSVSEPSAVDEAARRRITGRLRLLLAKWNGTERGTERSAAHSELETATAEDIFDLISDEFGKSDEFGKS
>emb|ABC84472.1 BGC0000114, ---, Uncharacterized protein
MSLVALAVSPVNAEPDTGAKPPHGKNPLPAPPQIRDLDFLLGSYTCDYTPPPGGKPAVLKLTTKRAMGGHYLYTDATLEPGSVVGRTSLGWNPVDGKFINQYHDNWGSSGNYTSSGWKDGHLIFKGPLTQVITPNGSGQTTGVKLDLVDDYQVLGPGHFKDTTSFTFPDGSTLQGSYDCRRQ
