# Supplementary material for: Assessing in silico the recruitment and functional spectrum of bacterial enzymes from secondary metabolism
Source: BMC Evol Biol. 2017 Jan 26;17:36. doi: 10.1186/s12862-017-0886-2 (PMC5270213; doi:10.1186/s12862-017-0886-2)
Supplement: Additional file 5: — 1005 multiple Fasta files (one per BGC that comprises enzymes) containing the sequences of the data set enzymes SM*. The BGC are named according to MIBiG nomenclature. (ZIP 6333 kb) [file 12862_2017_886_MOESM5_ESM.zip › BGC1151.fa]

>emb|AFH74309.1 BGC0001151, psr, SanG
MLPVDNVVSNAVDPLTPSIEAFGHMRVRIGQREVALGSPRQRALFAVLLISVGKTVPVHDIINCIWGPAPPSAVTGTLHSYVSRLRKAISDVLTTRHEILVSMRHAAPGYQLDISPEGTDVHRFEQLVESGRTHFSAGDLPEARRDLDRAMALWTDTPYSELASYDFAALEASRLDQLRLQALQIWADACLHLGAHDEVVRELSKEIRRNPMLERLGSQLMLAQYHSGSPAEALMTYERIRSHVSAELGADTSKELQEIHQSILRQDLPVVPPRPLLESRPVVLTAPSVRTNPVQANPVQAGPVQATPVQADPVHARPVGTSPAVPAPVSADVPVRPRPRPRPAGAVPPIGSLIGREREMEQLRSMVTGDFPRRTVLITGEQGIGKTRLLKELARELGPDRPEVIWAHCTGRGSRRTWGQVVQKVLRVRGNALHGCSSGAGPGTPPPHECHRPSDGDLGQAHLDDTAYQQAVVHLLLTAAADEPLVIVLEDLHLADTHTLELLRLLTMEGQEAHLVVLATVQEHSLARLPDLRRATADLLRTDGVGNLHLTALSPVQAHALIHELHEAPVPWHHVSFLHRATGGNPYLLTALARHEDLTNVHKDLLASLSFDVRTVLLSRLAEHPLEAIAVLEVCAVMGPVIDHYLLTSVLDQRGMTGTVKEALDTGLLTRNPADPGDLRFSQYLIRDYLLAGLDAVLKAQLHLSIAQALAERTAHSSRSVVGPDLTHHCTQAAVALDPHEAVQPMIALADRAEALKRWGEVVMWLAQASAVLRSRPLRGEAVHADRALQERLARVRATCFRCPTSRPCPKAENSNAILRRNLPGACYTPRPATMITAARQET
>emb|AFH74310.1 BGC0001151, atr, 4-aminobutyrate aminotransferase
MNPVPSPWQPAARTDRRNPLTTSMPTVRPDRRHLASGIPGPLSSAFEARRRAAVARGVGSAVPVYAAAADPGLLHDIDGNAFIDLASGLGVTAVGNAAPDVVAAVREQVGLFTHTCFLTSPYSGYVEVCEELSNLTPGRHEKRSVLLSTGAEAVENAVKVARAATGRSAIVVLDHAYHGRTNLALGMTAKNAPFKQGFGPFAPDIHRVPTSYPYRDPQGMTGEEAAQRALEALERQVGGENVAAIVVEPVQGEGGFIVPAPGFLPALQSWCREHGALFVADEIQSGFCRTGAWFASEHEDLVPDLVITAKALAGGLPLSAVTGRAEIMDAVQLGGFGGTYGGNPVACAAALASIEVMRTGHLVDSARAIGDTLFTRLRALAVRHPAIGEVRGRGAMVGVEIVEPGGRRPGAEAAQRLAKACQQRGVLLLTAGTHSNVLRFLPPLVIPPALLNDAVDVIEECCDELLA
>emb|AFH74311.1 BGC0001151, akr, Cvm1-like aldo/keto reductase
MTNSSHEAPRAGAPLPVSRLGELKVPAQGLGCLSMSSFYGLSDRDEAIATVHRAVDRGVTLIDTADVQGLGEGERLVGAAIAGRRERVLIATKVGLERSASGEFLGVRGDRTYIRDRCEGSLRRLGVDRLDLYTKHWAAPGERIEEAMEAMAELVAEGKVRHVCLSEVSADTIRRAHAVHPVTAVQSEWSLWTRGIEREVLATCRELGIGIIANCPLGRGFLTGGVTSAAELRPEDFRHTLPRFTEGNIGRNRALVERLRSVARRLEITPAQLALAWLHHQGDDVVPIPGTARRDHLDENLAAAFISLTPQDLRETEAAVAPGAVHGERYGSFLMELVDN
>emb|AFH74312.1 BGC0001151, hmt, OrfA-like hydroxymethyltransferase
MKESPPVPPRPSQECPMDVLEVLRRKPSLNLFPIENRLSPRAREALASDANNRYPYVEGPVSHYGDVMGLGEVYDYCVDLAKEFYGARHGCVHFLSGLHTMYTVITALVPAGSRVMVLHPEDGGHYATITICEGLGHSVSRLPFDRKTLLIDYEELAVQLAESPVDVIYLDASSMLRLPDARLLRQAAPDTLLCLDASHLMGILPAAPKTLVFDGGFDTVSGSTHKTLPGPQKGLMVTNDATLAGKVMERIPFTASSSHAGNVGALAITLEELMPCRVEHAQQIIANARELAAQLAQRGFSVAGEEFGWTETHQVWAYIPEEQGPHGWGRVLTRANVRSTTVPLPSSDGLPALRLGTQELTRSGMKEAEMTEVADILERLLLRGEAPEQVIGTVRDLALRFPGVSWIGSADTTSVD
>emb|AFH74297.1 BGC0001151, ceaS3, Carboxyethylarginine synthase 3
MSRVSTSPSTSPTTAHALLQRLRDHGVRTVFGVVGREAASILFDEAEGIDFVLTRHEFTAGVAADVVARITGRPQACWATLGPGMTNLSTGVATSILDRSPVIALAAQSESHDIFPNDTHQCLDSVSVMEPMTKYAVELQRPDDIVDLVDSAVSAAMTEPVGPSFISLPVDLLGSEIDASVEHPAAKMPSKPIGAFEEGWEKEADKAAELLRSAQHPVLVVGAAAIRSGAVPTIRALAERLRIPVITTYIAKGVLPQGHELSYGAVTGYMDGILSFPALETLFGPADLILTVGYDYAEDLRPSMWQRGGAKKTVRVSPTANPIPRVYRPDLDVVTDVQAFMTHLDERTAGFDAKTPHDITPLRERISEFLADPAQYDDGMRVHQVIDCMNTVMSETAESGEGTIVSDIGFFRHYGVLFARADQPFGFLTSAGCSSFGYGLPAAMGAQIARPGQPTMLIAGDGGFHSNSADLETIARLNLPIVTVVVNNDTNGLIELYQNIGHHRSHDPAVKFGGVDFVGLARANGIEAIKAGTREELLAALRKGAGLGRPFLVEVPVNYDFQAGGFGALSI
>emb|AFH74298.1 BGC0001151, bls3, Beta-lactam synthetase 3
MAGSLPAAVGFLAEIRPDGGPPLRPDFASLGGRTELAEDTGGQSLRAVLLHSGAPDGAHARDRGRTVVFAGELYNRDELARLLPAGLSPDSDAALVLALFGSYDVHAFRLLNGRFAALVAAGERVVLATDHAGSVPLYASVAAGRVLAATEAKALRAATGGQPLPARPVRRLTGVHQVPAGTVLDVRVSTAECVAHRTWAPPLARRIVSENEAVETVRQVLDRAVRVRTGPDTPLVVLSGGIDSSSVAALSAHRSAGRIETVSMGTEEADEFPQARVVATHLGSAHREITVSMADLLRQLPHAVWAAESLDPDIVEYLLPLTALYLRLEGSGRRILTGYGADIPLGGMHREDRLPQLDTAVCHDMATFDGLNEMTPVLSQISGHWSTHPYWDRDVLDVLVALEAGLKRRYGQDKWVLRAAMGDLLPHEVVIRPKLGVHEGSGVTAAFTRLLTDAGVPDQQVHRAKELVVQELFDHVVVAGRHPDEVKTGEVVEQVAERLASGATAAL
>emb|AFH74299.1 BGC0001151, pah3, Proclavaminate amidinohydrolase 3
MNDPGQRLDINVSPRYAQIPTFMRLPHDPSPQGKDVVVIGAPYDGGTSYRPGARFGPRAVRNESGLIHGVGIDRGPGTFDLIDCVDAGDIDLTPFNMHIAMDTAQRRLSELLADNAAFLMIGGDHSLTLAALRAVAAKHGPVAVLHLDAHSDTNPAFYGGEYHHGTPFRHAIDEKLVDPQRMLQIGIRGHNPQPDSLDYARGHGVRIMTSDEFCGLGPQAATALVREHLGDAPVYVSVDVDVVDPAFAPGTGTPAPGGPSSREVLALLRGVGDLRPVGFDVMEVSPLYDHGGITSVLATEIGAELLYQYARSTTRERQSS
>emb|AFH74300.1 BGC0001151, cas3, Clavaminate synthase 3
MTVVDCSEYSADLLALASRLPRIPRQDLYGFLDAAHEAAGDLPEGLGTALDRFNADGSHDGYLMLRGLPVEDDDDLPATPTSTPAPVDRPLQNMEAMLAVIGRRLGLHTGYRELRSGTVYHDVYPSPGAHHLSSETSETLLEFHTEMAYHVLQPNYVMLACSRADHERKAATLVGSIRKALPLIPEEVRARLFDRPMPCCVDVAFRGGVENPGAIANVKPLYGDPRDPFLGYDRELLAPREPDDVEAVAVLSKALDEVSEAVRLTPGDLLVVDNFRTTHARTPFSPRWDGKDRWLHRVYIRTDRNDQLSGGERAGDVVDFSPRR
>emb|AFH74301.1 BGC0001151, oat3, Arginine biosynthesis bifunctional protein ArgJ
MTDSAAFDPRGFAVHTAPVGLADDGRDDFTVLTSTEPAVVSAVFTRSLFAGPSVVLSRAAVRDRSARGVVVLARNANVATGSEGERNAREVRDTVARAVGVAEDELLIASTGVIGRQYPMESIRDHVKTLTAPEPGHDGFQRAARAIMTTDTRPKVARARVGDAVITGIAKGVGMMEPDMATLLTFFATDARLDPEEQDRIFRRVMDRTFNAVSIDTDTSTSDTAALFANGLAGDVDPAEFENALYEVALTLVKDIASDGEGASKLIEVQVSGARDTAQAKRVGKAVVNSPLVKTAVHGGDPNWGRVAMAIGKCSDDTDIDQDKVAIRFGEVTVYPPGRPGAQDEDAVRAAVADEMRGDHVVIGIDLAVADGAFTVYGCDLTEGYVRLNADYST
>emb|AFH74302.1 BGC0001151, oxr, Oxidoreductase
MALLNLNPDELLTTTRSVRKRLDLTRPVPLELVKECIEIALQAPTGSNRQTWHWLVITDPDQRAAIGEFYRRAVDTYLSSEGACGTLYPEDPQRHAVQKRVGDSVAYLGERMSEVPVLVIPCLDANEAPEYNEAGMWGSIVQAGWSYMLAARARRLGTAWTTLHLMYEKEIAELLKIPDGVVQAALIPTAYSIGTDFKPARRQPLDQVLHLDSW
>emb|AFH74303.1 BGC0001151, trn, Major facilitator superfamily MFS_1 protein
MKRRSAQQGGGLPRTFWWLWGGTLITSAGGFVVPYLAIYLTSVRDYSVSFTGLVMTVFGIGSGLAAFVGGILADRLGRRAVLLWSEALSVIGMAGLGFADTKALVVAGTLVVGVGLNATRPARAAAVADLVSEEDRPRAYSLLYWATNLGFSVAAVSAGAAADQSFALLFLVNAIANTVAGAVAYRFVPETRPESARPHRERAGGRGSAVLRDRPFTVLLGSVLLLGLMFQQPLVALPLTMTEQGRSPAEYGLVMMVNGLVIAAFQLPLSRLGDRFRPEHALAVATLFSGIGFGLTGVVQSLPGYAATVVLWSLGEIVVLPRCMTLVALLAPAHAQGSYQGRLLLVWSSAVALAPLLSSQLIEASGTTAVWVACTALGLLAAALHLVLGRLRRKPVHEEAEPLPS
>emb|AFH74304.1 BGC0001151, lig, Ligase
MPQRPKIVLVGQLVTAPWVFEAAQRVGVDVVLIPWTGTDLDVARRAAAVTEVLPLDVETDPDGALAALVERFRSDPFDGIMAGNELVVPFTARAARTLGLPGLSEQGAAVVRDKRSMRQRLAEAGLAVPGLAALERKEDWADALTLRFPVVVKPARGFSSLGVIRVDDKEQLEQAVSSTWELVEARSHKPAETGGGSGVLVEEYLDGPEISAESLVHRGRVRVCAVSWKGELTGPYFEETTLRAPARLPAEILAAVEAEVVAAHHAFGVDEGATHTELRLVGGVRPVLLEMGARIGGGGFMHHLVRGSSGIDFAAETVRIHLGQEPRCWSQEPVAAGHAAAYLVPVGTGGTFRRIRGLDEVRADPRVDHVAQAVAPGAVLRPYPAWTAYPAIVLSHHASDEEAVQFREHLERTLHIEYEEQG
>emb|AFH74305.1 BGC0001151, pah4, Proclavaminate amidinohydrolase 4
MEQNYAQNLTFMGIPRHASPRGRDLVVIGAPYDAGTSHRPGTQLGPRAIRQGSDLLLGTGFGRGPAASDIIDCADAGDIDLGPCDARTVLEVAQRSLQSLLEHNDAFLMLGGDHALTLAALRAVVRRHGMVAAVHLDAHCDTQPDVYGTEYHHGTTFRQAIEERLIDPRRLVQIGVRGPRVEPDPQDGARRHGTRVITAADMVAVGPSATARLIREIIGDVPVYVSVGMDVVDPRFAPGTAAPAPDGPSSLDVLEVLRCVGDLEPVGFDVMGVCPPYDHGGVTSLLATEVGAELLYQFARSRCR
>emb|AFH74306.1 BGC0001151, ctr, Transcriptional regulator
MSRRPESEHTAVTADVGARIRRLRRAAGMSQADLAGDGLSPSYISLVEAGKRSPSPEVLAQLAARLHCDVAELGGEPAVSVTGLAVELSFAETALNAGDAQAAREAYLAVRAKVGKSSQPESWYKATYGLARALENLGELEEAVVHLEELHATAVAQPDSVPRLTTVIALCRCYRELGDLSHAIEVAEDTLAELDELGLAPTVVGVELLSTLVGVHMERGDLHRASYLAGKAIEQADSVTDARARGAAYWNASVVLHRNGKTADALVLIEKALACYAEGEDTRALARLRNAYAMLLLESGSTEPEPVREMLQQSYASLREVGSSVDVAYCLSALARMELRLGDPLSAVRNAEEALELLGTQHRLQSARNYLVLAAAHLAMGRTEACQEAYERGALMLEASEANRQAGFAWAELAEIFRLCGEEARAVWAYRQSVRCLGHREAFSEDALEQSPTTGG
