# Supplementary material for: Assessing in silico the recruitment and functional spectrum of bacterial enzymes from secondary metabolism
Source: BMC Evol Biol. 2017 Jan 26;17:36. doi: 10.1186/s12862-017-0886-2 (PMC5270213; doi:10.1186/s12862-017-0886-2)
Supplement: Additional file 5: — 1005 multiple Fasta files (one per BGC that comprises enzymes) containing the sequences of the data set enzymes SM*. The BGC are named according to MIBiG nomenclature. (ZIP 6333 kb) [file 12862_2017_886_MOESM5_ESM.zip › BGC1152.fa]

>emb|ACA34357.1 BGC0001152, fusG, Enoyl-acyl carrier protein reductase
MGVANNRSIAWGTAQSLAAEGAQLIFTYENERVAERVLKLVETIPGALVCPCNVQSNEELDALADFLKEKVGVLHGYFHSVAYAKAEDLDGLFVDTSREGFAVAQEISAYSLAAVSRRVYPLMTEGGSIVTMTYIGAERAIKNYNVMGVAKASLEASMRYLSNDLGTYGIRVNAISAGPIRTLAAYGIKDFNTMLKHIEETTPLRKTVDTSEVGDTALFLFSHLSRGITGEVIHVDAGYHITGM
>emb|ACA34358.1 BGC0001152, fusF, Acyl-CoA ligase
MTRERLERDVTIFSRMLTLRGIPEDGRVILKAANSYWFVVSLFSLCNIAVSVTVVDEQTVLDEVAQIYDEAGACCILTDSDLELPHALVILIQDLIQEEAVHPDWVGEPKLEALDFSKWCERSDALILYSSGTTGKPKGIVKAGSAFMENIRHSIHAMNYLPSDHMLPVVPFSHFYGISLIFSWWLTSCSLIICNPKNLWSVIASITKDRATVVDANPSAFYTLLRMLNRKPEQLEMVKEAPVRMWCVGGSPLTQDLEEKFNNIFGQPLLNGYGLSELGNVTLGTLECPKGCGLPLPGVDLKILDSTGNQQADGIVGEVWIRSAGCMEGYLNRPDLTQSVLQDGWFKTGDLGYLDDGMLYVIGRSGKTVNRMGYMVSPVYIEDRIGSLGYRSCVITLEDEAKGTLLVAFIESDSSQVVPVLRKEMSQVLPSYMFPDLLLPLDHFPLNRNGKVDRLEMERVALEKAASRKA
>emb|ACA34359.1 BGC0001152, fusE, Aldehyde dehydrogenase
MSINPELAENTLFLKRHESILKCLNYLIENRQEVMDILTQFSSYRAANAEIDSTILTLQGALQEVQTYQPSWQRSMAVFMPSNVILYSYALYLLIPSLYVENIDFRPSSHVNEYVNMLHEKLQAVHGLPIYIRKVSQKVFMENSVMPADIVVFTGSYTNAEKIKKQIRKDQLYIFYGQGLNPFIIGPDADLELAVTDVIRMRLFNSGQDCLGPDIILVHQDVSEHFKDLLIQQLDQLVFGANDDPNANYTPIFYKDTLYSVSEYFNTNDKFIIYGGGIDFRTKKMEPTVVYSELDQNLEIIEYFSPVFNVVSYQDDEQLIKRISSSYFSERAMGCSLYGSEHLTDVLRKKHTLTINQTLEDVDQGNKPFGGYGTMSNYIFYDFKLISKPILISEIVAEYLSEKRSLV
>emb|ACA34360.1 BGC0001152, fusD, Acetolactate synthase large subunit
MTASFFPWDAIIGYLKSAGVQHLFGLPSDDLKIVSSLPSSGMDFILCKDQRNAVFMAAGYALTTNQMSVCVVGKGPALSNTLTGLLEAKNLGAPLLLLALGTGGDKLGTRSFQEADQISLVKPLVKWAYRVEHVDRLVWAMERAAFLAINGAPGPVYIELPENLMDQPVPTGLQFTPPEKLSCSPSRRELDAAWGIIENARRPLILVGGGMKSGTGDVIERFANQHGAALFATASGRGVVDEDHELFCGVAGLYTDLSLRQIWKESDVVITLGSRLEETATFEWDILLQDTPLIQVNVNLEDFAHEYRGIKVLGDGYAAVEQWLERRGQEPDGVWLETIRSCKQEAFSHRAIYLEELKKTPGIHVPELLDMIQTEFPENLVLLQENGLQDMWSYFYPYFRFAQGSLSIVPSDQTSLGFGAAAALGASVATQRPVVALVGDGAFNLFCSDFMTAVEYQIPLIYLVLNNGGYGWLQNQMNYKHLTGQSLPFVSEAAKTGIQIPQYEFVESLAIRSKGEAREQLQLAWQKYQENKLVIVEVYADLADVHEKISHVYGDFPLYEQQASKN
>emb|ACA34361.1 BGC0001152, fusC, 3-oxoacyl-acyl carrier protein synthase
MSKKEANKVAQFTQFALAAARQAVEQSKLVIDERNASRVGVIVGSGAGGLDVIEENFGKLTKLGPKRVSPYFVSSMMINSAPGEISIAIGAKGPSFAVVTACATGSNAIGEALRTIQYGTADVVVAGGAEANFSQLDLASFANIHALSRRNEEPQKASRPFDVDRDGFVIGGGAGVLVLEELEYALNRGATILAEVVGYGCTTDAYHITAPDPSGSGPAEAINIALQDGGLTPQEIDYVNAHGTSTPFNDRMEINAIQKVFGEHAPRLAISSIKSMTGHLMGGAGAVELIATVQSMIHSKVPPTLNCDNPEAPELNFVPHVYQEREVRAAISNSFGFGGHNVCLAVRKWEGE
>emb|ACA34362.1 BGC0001152, fusB, (3R)-hydroxymyristoyl-acyl carrier protein dehydratase
MSEELIHIPDVLPHRYPFLLLDGVTGYETSQWAKGYKLVTWSEWFITDTNPYMPPMLIVESLAQLAAFAAIDKKGISYLTNLNGIRFHSLAKPGDRIDLYFEVIKRRRGYILGSGRASVGDRLVVEAEEIVSLDQ
>emb|ABQ96384.2 BGC0001152, fusA, Fusaricidin synthetase
MNDMQLYDLTNAQKRIWYTELLYPDTSVSQLSGTAKMKGHINIAAFMQSINLIIKQYDAFRIRITSVDGVPQQYVVPYEERQLECLDLSHYESVSEVEALLEQHKRKPLPLLDSELFQFLIVKISEEEYWINIKMHHIISDGISMVVYGNQLTAFYMELIQGNEPKLGDDCSYIQYIADENAYELSDRYQKDKAYWLDKFSDLPELTGWKSYNPLSLSTHAVREHFTVPEVLYHELQAFCQQNRISLFQFFMGAMYIYIHKMTNQPDVVIGTSFANRGNKKEKQKIGMFVSTAAARTYVKKDIDVLSFLQDVARDQMSVLRHQKYPYNQLIQDLREMHGNKDIQRLFGVSMEYRLINWVDLDDVRILTDYDFCGDEVNDFVFHIVEILDEGELVLDVDYRTELFERSEVKDMVSQLLTIAEQIIHSPQLSIAEVSLLGEPEEQSILALSEGAAVDYPREKTIHGLFEEQAERTPDHVAVQMDEQSITYLALNEQANQLARYLRSEGVGADTLVGIMADRSLEMVIGMLAILKAGGAYVPIDPDYPEERIHYMLEDSGVSLLLTQSHLWESTTFDGKLVSLDEAATYTGDASNLESISGPSHLAYVIYTSGTTGKPKGTLIEHKNVVRLLFNDKNLFDFNSQDTWTLFHSFCFDFSVWEMYGALLYGGKLVIVPSLTAKSPAAFLELLKDNQVTILNQTPTYFYQVLQEELMHSSTELGLRKIIFGGEALSPSLLRNWRVKYPDVQLINMYGITETTVHVTYKEITEHEIEAGKSNIGRTIPTLSAYILDEQRRLQPVGVPGELYIAGDGLARGYLNRPDLTSEKFVEHPYRVGERLYRTGDLARWLPDGNIEYLGRIDHQVKIRGYRIELGEVEAQILKAPSVRETIVLAREDEQGQKLLCAYYVASSDLSPGELRAQLAAELPAYMIPSYFVPLEQMPLTPNGKLDRRALPAPESSVQSGEAYLAPRTAVEAQMVLIWQDILGVARVGVRDNFFEIGGHSLRATVLVSRIHKELGCSISLREVFQSPTVESLAQLVKKHIPTLYESIPQATESEAYPVSSAQKRLYVLRQMDGGELSYNMPGVFTVDGLLDRTRLESAFQALIQRHESLRTGFYMQDGELVQRVHRNVSFALNYTEALVEETDTLIHNFIRAFDLSQAPLLRVSLVKLQEERHLLLFDMHHIISDGVSIQILIEELTHLYQGEQLPELHIQYKDYAVWQREQSENQWQDLEKYWLQSFEGELPVLDLPTDFQRPSVRSFEGSRIDFTLDESGNKAIQELASRTGTTLYMVLLAAYSVLLHKYTGQEDIVVGSPVAGRPQAELEGIIGMFVNTLALRSYPAGDKTFQDYLLEIKETALKAFEHQDYPFEKLVEKLGVGRDVSRNPLFDTLLVLQNTEQEEQDMDGVHFTPYLMDTVTAKFDLSLNVEEKGSKLAFGLEYSTALYRRESVERLATHLLRILHAVAANPQLQLAEIEMITPEEKVQIVEVFNATSAPYPRDKTIHELFAEQVKRTPEQTALVFGDVQLTYLELEDKASRLAQTLRRLGTLREQPVAVMGGRSIEMVIGMLAVLQAGGAYVPIDPDYPEDRVRYMLNDSDAKLLLVQKGELISVDYGIPIVDLSSEEAYAAEPAQPETAQGSQGLAYVIYTSGTTGRPKGVMVEHRNVVRLVKETNYVELNESTRILQTGAVAFDASTFEIWGALLNGGQLYFVENDDILIADRLKAAITKYGITTMWLTSPLFNQLSLQDEYLFRGLKALLVGGDVLSLSHMNRVIEANPDLVPINCYGPTENTTFSTTYKIPGRAEGGVPIGRPIRNSTAYVVNGSLQLQPIGAWGELIVGGEGVARGYLNRPDLTAEKFVPSPVKDGEPCYRTGDLVRWLPDGNLEFKGRIDEQVKIRGYRIELPEIEAQLAKVESVIDAVVVVRADELGEKQLCAYYVADRTLTAGEVRLSLSQVLPGYMIPSYFIQMDRMPLTSNGKVDRRSLPAPQVGAHTGRKYTAPRTPAEEALASVWQGVLGAKQVGIHDNFFELGGDSIKAIQVSSRLLQAGYRLEMKQLFKSPTIAELGAEIQTAVHMAEQGVVRGTTRLTPVQQWFFGRKQAEPHHFNQAVMLYREQGFEEKALHQVLRKLAEHHDALRMVFRQTEHGYEAWNRDLDEGELYSLFTADLRNESDPTAAITSLSDDIQRSINLAEGPLLKLGLFHCQDGDHLLIVIHHLVVDGVSWRILFEDIAAGYEQVIQGQALTFPQKTDSFRDWGDALARYSEGPDMETHRAYWRELEDQPLEQLPKDEAVESLLLQDSKVITAQWTLEETDQLLRKAHRAYQTETNDLLLTALGMAVSKWSGIGKVAVNLEGHGREPIIPNIDITRTVGWFTSQFPVILDLGDDPEVASLIKSVKEGLRRIPNKGIGYGLLKTMASQLDEDSFSLQPEISFNYLGQFDQDLQGSSLQISPYPTGSAQSLLEEPAYTLDINGMVTDGALTLTITYNGKQYKSSTMEQLAGYIEESLRELLQHCVNQEKTILTPSDVLAKGLSIADLEELSKQTSHIGDIENVYSLTPMQKGMLFHDMFEPHTGAYFEQAAFDFKGSFDPTAFGHSLDAVVERHAILRTNFYSGWGSEPLQVVFRHRGAKLVYEDLREMNASQREAYLKTFGAKDKALGFNLAEDELLRVSILQTDEESFRLLWSFHHIVMDGWCVPLITQEVFEHYFALLEGREPQLAEVHPYSRYIEWLEQQDEAAASNYWSRYLAGYEQQTLLPQVGGASKGEGYVAEKLNYPLSRELTERLEKVARDAHVTMNILLQSLWGIALQRYNGSKDVVYGSVVSGRPAEIPGIDRMIGLFINTIPVRVKTEENLPFTVLMKQQQEQYMASHMYDTYPLFEIQAQTDQKQDLISHIMVFENYPVEEEVERLGGGEAAFEIEEAELLEQTNYDFNLIVLPGEEMRLLFQYNALVYDPVTIEQIKGHLVHLMEQIVENPAISVDALELVTPQEREQILNVWGNTKGIYEHCNTFHGLLEEQAGRTPDATAIWFEDESLTYAELNAKANGLARRLRTQGIKTGDLVGLIAERSLEMIVGIYGIMKAGGAYVPIDPEYPKERISYMLEDSGAKLILTQAHLLEHLGWTENVLLLDESSTYDADTSNLEDTAGPDDLAYVIYTSGTTGQPKGVLVEHRGLPNLSDVYGTHFEVTPQDRIVQFASLSFDASVSEILTALSHGGVLCIPSTQDILDHALFEQFMNDKGITVATLPPAYAIHLDPERLPTLRCLLTAGSAASVELIEEWRKHVRYSNGYGPTEDSVCTTIWSVPDSEEATDIVSIGRPIANHSVYILDDHFRLQPVGVAGELCISSIGLARGYHNRPELMDEKFVDNPFAPGERMYRTGDLVRWLPNGTIEYLGRIDHQVKIRGYRIELGEVEAQMLRVPSVQEVVAMAVEGDDGYKDLVAYFVAAQKLEVSELRAVLSEMLPGYMIPSRFIQLEDMPLTSNGKIDRKALKGERGWAAASSEAPRTPVEIQLAEIWQEVLGVESAGVKDNFFHFGGHSLRAALLVSRIRKEMNREISLRAVFESPTIEGLARAIEGYTPLNFEEIPTAGAREHYPLSSAQKRLFILSQLEGGELSYNMPGILTVEGALDRERLEQAFRRLIHRHGSLRTRFVTVNGEPVQQLLTDVPFTVEYAELSEEEAGATLQQFVRPFDLGVAPLLRVGLIRIAHERHLLLFDMHHIVSDGVSMNILIEEFLRFYQEEDVFPELQIQYTDYAVWQQEQLESERLKAQEAYWLDAFRGSLPVLDLPGDEVRPAVRSFAGDRIDFQIDSSLSASLQELATRTGSTLFMVLLAAYTALLHKYTGQEDVIVGSPVAGRSHATLEGLIGMFVGTVALRTYPEGEKPFEAYLQEVKETALRAYENQDYPFEELVEKLELQRDLSRNPLFDTMFVLQNIEQGEQEIEGLRFTPYDNVHPAAKFDLTLTVSEADGALNCTLEYATAIYKQETAERMAGHFVQLIREAIANPGMPLSSLDIVTPQEKSRLMEAPDEAKADYPRDKTIHALFEEQAARTPNAVAVVCEDAALSYSELNERANGLARTLRERGLQPDGLAGIMADRSLEMVVGILAILKAGGAYVPVDPEYPEDRIRFMLEDSGAKLLLTQAHLEQRVSFAGDIVSLDKTASYKEDVSNLQPAAGPEHLAYVIYTSGTTGKPKGTLIEHKNVVRLLFNDKNMFDFGPQDTWTLFHSFCFDFSVWEMYGALLNGGRLVIVPSLTAKSPDRFLQLLKDQKVTVLNQTPTYFYQLLQEELGHQAAELSLRMIIFGGEALAPALLKDWRTKYPQVQLINMYGITETTVHVTYKEITELEIEQGRSNIGTTIPTLRAYILDEQRRPQPIGIPGELYVAGVGLARGYLNRPELTEEKFVAHPFEAGERMYRSGDLARWLPDGSMEYLGRIDHQVKIRGYRIELGEVEAKLLHAPAVREAVVLAREDGSGQKVLVGYFTADQMLTVGELRKALAAELPTYMIPSYFMQLEQMPLTPNGKLDRKALPAPETNVQTGAVYEPPRTKAEEALASVWQGVLGAQQVGIHDHFFDLGGDSIKAIQVSSRLFQAGYKLEMKDLFKYPTIAELSPYLQAAGRTAEQGEIKGAAELMPIQRWFFERHTAEPHHYNHAVMLYRKDGFDEAALRLTMDQIAIHHDALRMVFRPTEAGYAAWNRGTDEGELYTLDIADMRQAEDQTAAVQAQADAIQASFDLEGGPLFKLGLFHCDDGDHLLIVIHHLLVDGVSWRILFEDIAAGYEQALNGQAIVLPQKTDSYLVWSEQATKYAAGPALDKERAYWQLIEEAILAPLPKDEDQKPGTIRDTESVTVTWSAQETDLLLRQANRAYHTETNDLLLTALGAAIQRWTGMEQILVNLEGHGREMIVPDLDITRTVGWFTTQYPVLLNLQGGQEVSARIKRIKENLREVPHKGIGYGLLKYMAPEKSVGFGVEPEISFNYLGQFDQDLEGNALSLSTHSVGKALSDLTPQQYALDVNGMIAEGQLSLTITYSSRQYRNETVSHFAELLQSSLSEVIRHCVAQERSQLTPSDVLFQGLTLEQLDRLTAQTAHIGEIEDVYKLTPMQKGMLFHSLLEPDSSSYFEQATFELRGSFDVDIFFESFQALVQRHAILRTGFYNNIADVPLQVVFKQRLIPLHYVDLRDASMQEQEARIKAYIAEDMVKGFSLSEDPLMRVTVLQKDQSCLVLWSFHHIVMDGWCIPIITQELFDYYSAKKQQVQPVLPPAQPYSRYIEWLDAQDDQEASTYWSQYLEDYDGNTVLPEGKTKSQAKEAGYVLKEHVLHLGASLTGKMDVVAKRNHVTVNTLMQTAWGLILQRYNASSDVVFGGVVSGRPAEIAGIENMVGLFINTVPIRVQSSKDEAFVEVMKRTQAQSLAGRAYDTYPLYEIQGKTTQKQDLISHIMIFENYPLDEQVEQSGNQTEDNLEVANFTMFEQTNYDFNLVVIPGEDIKVCIRYNASVYEQESIARIGGHLLQMLDQVAARPQATIQELEIVTSEERINLLDWGGKAHTYPSDQGLHTLFEEQVVRTPDKIAAVNGDTQITYRELNEQANRLASTLIDQGLQSEQVVGLLADRSVELLVAIMGVLKAGGAYVPIDPEYPQERIQYILKDSGAEILLTQSHLTELASFEGTVMELDSPHIYGTEVDNPNIPVGGNDLVYLIYTSGTTGNPKGTMINHKGIVNYIWWANKVYCAGKPTDFPLYSSISFDLTMTSMFTPLINGGIVRIYDGIDKAEVVQHILRENAVDILKLTPTHLSLIKDMTIPAESRIQQLIVGGENLTTHLSKTITDLFGGNIKIYNEYGPTETVVGCMIHLYNPAKDTRESVPIGLPADNIYIHILDEQLRLVPLGVEGEMYIAGDGVARGYLNRPELTADKFIRNPFASEGNMYRTGDLARRLPNGDIEYIGRIDHQVKIRGYRIELGEIEAKLLDIPLVEEALVVAWADAHGQKSLCAYFVANREMSVSELRDELSAGLPAYMIPSYFVQLDVMPLTPNGKLDRKALPEPNSGIKAGADFTAPRTDVENILASIWQGVLGVPLVGIHDNFFELGGDSIKSIQVSSRLLQAGYKIEMKDLFGYPTIAELAQRVSVVSRIADQSEVHGAVRLGPAQHRFFDEQSMDLHHFNQSVMLYRRDGFNTDALAEVVRKIAEHHDALRLVFRQGEQGLEAWNRSMGEGELYSLQIHDLRDETDPASAIEAGAEAIQRSISLEDGPLFRLGLFRCAEGEHLLIVIHHLAVDGVSWRILFEDLQDGYEQAARGEAVKLPQKTDSYRAWVEGITQFANSLAAEQERGYWAEVEGDGFVPLPKDKVDSALLIKDSEAVTVRWSPEETEQFLKEANRTYNTEVNDLLLTALGMAVHEWTGIERVGILLEGHGREPVVPELDITRTIGWFTSQYPVALEMGGELEIGARIKHVKEGLRRIPNKGVGYGILKYLSDGSDVSSFSAEPEITFNYLGQFDQDLAGGMMEVSPYSVGPEVSEQMVQHQALNINGLIAEGQLQLSVSYNRHQLDGESVTKFVGILKNRLSEVIGHCVSKERTELTPSDVLLKDISLEKIEEIEEQTRHIGSIENMYKLTPMQKGMLFHSLLEPHSEVYFEQAKFEIQGAFYPEDFKRSLKYLMKRHAILRTNFHAGWGDFPIQIVFKERACDFAYEDLHELEADEIQARLAAYTAQDKARGFNLAEEALLRVAILRTAEEAYHLLWSSHHIILDGWCMPLVLQEVFETYGVLREQREPELPAAVSYSQYIQWLEKQGEEEASSYWRGYLEGYEQQTKLPQAITQPSAKAEAYVSEKLVFTLDAELTDRLEQVAKQHQVTMNTLMQAAWGIVLQRYNRSQDIVFGSVVSGRPAEIPGIESMIGLFINTVPVRVQAEGSDSFSHVMKRQQELYLAGHAYDSYPLYEIQAQSEQKQDLISHIMVFENYPVEEHLEEKIASEEAEYRITDVQMFEQTNYDFNLIVLPGRNLEFLYRYNARVYDRESVERIQGHLTRILTSVAVQPTIRIDELELITPEEKSQIIEVWGDTAAPYPREQTLHGIFEEKAALTPDRTALIYGETELTYGELHQQANRLARTLRAQGVRPDQPVGIMVERSLEMIIGIHAILKAGGAYVPIDPEFPEDRIRHMLEDSGAKLLLTKNHLKDRFPFTGTILALDDPQMYHADSSNLEPIAGPEHLAYIIYTSGSTGKPKGVMIEHRSAVHTLSQLEAEYPMLAGDRFLLKTTFTFDFSVPELFCWFFGQGTLVILPQGVDKDPMALLEAVDTNRITHLNLVPSMLSVLVQYLKESGTQGFLTLKYLFACGETLPAKLVEEYYKVSPYAVLENIYGPTEAAVYATRYTTSLETAALTHVPIGKPYANVQVWMMDSASQVSPVGVPGELCIAGEGVARGYFNQPDLTAEKFIPHPYKPGARIYRTGDLARWLPDGNIEYLGRIDHQVKIRGYRIELGEVEAQILKVPSVQEAVALALADSTGSTQLCAYFVAEEGLAAGVLREALASELPSYMIPTAFVQLAQMPLNPNGKLDRKALPAPEALLRSTAEYIPPRTQTEVELAQIWTEVLGVQEIGVKDHFFELGGHSLKVLGLIQKISSGMGVQLPLQLVFNLPTVEEMAHEISKLRAKDAPDEEEMEIIHFPGKGRIKVFCFPPRVGYSLGYYEMARELEGHCEVYGLEFIGDRFQGQDMLDRYMDAIVGIQAEGPYVFLGYSLGGNLAFEVAKAMESRGHHVSDIIMVDAMRKMSKDESTPEQLEEIVEVVLDSIGDQYKSFLADPADRERVKDKMLIYSIYRNELINAGEVQSNIHALVAEDDSIGPVTSSDKLLWQQATLGQYEEYGVIGTHDVLLDSGYVGENAKVLRQILGKVAEASSKNKPILS
>emb|ACA34363.1 BGC0001152, fusTE, Alpa/beta hydrolase-thioesterase
MKQRRRTWTRIVFLIISCLLLFVISGFVYEWIASKKDKSQYPPPGELVDAGGYRLHIRKLGNGSPTILLESGSGESSLSWRDIPEKLSSFATVVSYDRAGYAWSEEAATPRTGENIVQELHVALKNAGIQAPYILVGHSLGGMYSRLYAQTYRDEVAGLVLVDARPENDARRTNKIYAKERPKVNPSPLISILLEKSGAFRLSPILC
