# Supplementary material for: Assessing in silico the recruitment and functional spectrum of bacterial enzymes from secondary metabolism
Source: BMC Evol Biol. 2017 Jan 26;17:36. doi: 10.1186/s12862-017-0886-2 (PMC5270213; doi:10.1186/s12862-017-0886-2)
Supplement: Additional file 5: — 1005 multiple Fasta files (one per BGC that comprises enzymes) containing the sequences of the data set enzymes SM*. The BGC are named according to MIBiG nomenclature. (ZIP 6333 kb) [file 12862_2017_886_MOESM5_ESM.zip › BGC1154.fa]

>emb|ACU71629.1 BGC0001154, Caci_2714, Sodium/hydrogen exchanger
MAFAVAPDAVLAGEVAVAIVAAWAARTAARPLRQSAVVVEILAGVALGPSLLGLLPGDPTGRLFPASGRGTLTSVAELGLLLFMFAIGWELDVSVVRARRTATIAMTAANFVVPFAVGAALAFALYPAYAGTRSGHRVTEAVFVVYIGVALAITAFPVLARILGDSPLRNTPVGQTAMAMAAGTDLCGWLGLALVVIAASATGSAASWTTLPLVVVYLAAMFLIVRPLLRTALAHVRAVGSGGTLPLVVAAVLASSYVSSAAGLHAAFGAFLLGLVMPRDSRAVLMLDIAEPLERTGAILMPVYFVATGLSADFHTLGWAGFELGFGVVALASTAKIGAVAAAARICGTDRREALILGVLMNTRGLTEIVVLDIGLSIGIIDAHLFTALLLMAVATTAVTTPVLHRLTSAASPATPAPWRPGSRPDRDAPSPSGPARTA
>emb|ACU71630.1 BGC0001154, Caci_2715, FAD dependent oxidoreductase
MRNRPRVVVVGGGVLGTCIAGACAARSARVTLLDAAVPGSGTSSTSFAWANAQKKRPESYFRLNAEGLAEYHRLARAGVGSGWFHAVGNVEVAVDAASAEALEANVADLAARGYAAENVSARRAADLEPLIDPDRIAAAAYFPDEGWVDAEEMVSDALADVRAGTGVIRTHHAVVGFEPAGAGTKVLLADGEELLADYVVCATGTATEALLAGSGIAVPMISETARKPRASGGEGREGSPDERYTAVGGLAFTAPLRSPLRRIVHTPDMGLRPSAYGRAVLGGDGAGSRVPRNDPAVFENGPRLLERARRLFPAMAEVTLDAVRVGVRPMPADGLTVAGFTESVPGLYVVVTHSGITLAQYLARLVAGEVLGSKEAAALADFRPGRFAAARLEDVAPADKGSAEKGSAEKAPVEEGLVGDRKRG
>emb|ACU71631.1 BGC0001154, Caci_2716, Pyridoxal-5'-phosphate-dependent protein beta subunit
MAEFIGNYESLIRKVRGSAGDGTSGAGDTNSAGEAGSAKVIRYFCVRCEHEFIEPAFNKCTECGGAIDAIYDLDQVQIPAEKQGPDPLQHYFSLLPVRERSSLHWGGEGNTPCFQVPELASALGIAQLYFKNEAVNPTSSTKDRVASVCLSRFGELGVRDLVLSSTGNSSTAYARAVSLVPGFTLHIFVGREFVSRLNYADHPRIVTHVVDGEFVTAGRVGERFAQDNGFFWEGGFFNLGRREGLKLAYLEAYDEMQAEPDYVFQAVSSGMGLVGAYKGAVEYRELGRLGKVPSFMAVQQASCSPMAQAFAEDADQIAPRHVVRDPKGLAYAILRGDPTGTYPYIRDLCLTSGGRILAAGEERIRHARRVLAETVGVDVCFASSTAFAGVLEAAEAGLLAPDSVVLVNLTGADRPAAQVATIGRTHA
>emb|ACU71632.1 BGC0001154, Caci_2717, AMP-dependent synthetase and ligase
MKDPGHYVARILDQLALDDDRPVIRWQDTVVPAAELRSALIRVATALRRLDVGSDDTVAVLTSVNSPWMLATRYAVHLVGATVVYVSGSNHGTTTHGLTRQTRARMVHETGASVLLFDEDNAAEADGIRALLASRSEVRLCALGTPLSGPVSIDGSPVAEPTTTTATGSAASTIDLTPHTPTRAMVIYTSGSTGSPKGVVKPFVAWNNVVLNEATFTSAKTFLAVSAVSHTGGLLTDMAIASGGSALLRTAFEPAAFLRDIAEYRVTDTLIGVPLLYQLTNHPDAPTTDLSSLRRLLYIGCAASPERVREAVKVFPGVLHHSYGTTETGQIAMLTAADHDVAELLDTVGRPRTDLTVAVRDPRTGRGLPAGQLGEVVVRGANNMLGYAADPDLTARVLRDGWVHTGDLGRIGDNGYLRLFGRMDDVVKVHDTRVHPIEVEKVLAGHPGVADACVWGRQGPDLLGELHAAVVLREDDPPAREALRGHVAALMTPTHVPATLTRWRAFPINVNGKVDRVLVREQSSHPEAGRDEPAWPNSSETTKA
>emb|ACU71633.1 BGC0001154, Caci_2718, 2-hydroxycyclohexanecarboxyl-CoA dehydrogenase
MTGLTAAAGQTGALSRMAVVAGGACDTGLAAALQLAELGLDVALIGADVAVPVEVTERFFAGGRHCLAIRADLADGRSFAAALGGARSVLGSPSVLVNCVPLGGPEPLSAEERYADARRSLRALFACCRAVCAHMVRNRWGRIVNIAQPAVADGAADREWRDGQTVLGGLVGFTRSAALELAAYGVTANYIAPSSCYPAGPAHAPAPPPAAAAGGGGTGPSYAAGVAALTGFLISDQASAITGQGGYLAGRPAAPSARWE
>emb|ACU71634.1 BGC0001154, Caci_2719, Uncharacterized protein
MSRRSVLCGGASRFGSASRFGEASRFGGASRFSGASEFGGASFSGGASRFGGASRFGGASRFGGASRFSGASEFGEVSLFGGRLVGGASTAGEASVSGGSLFGGANSATEASLFGKSLIGGASTVGGASFSGESLFGGASTVGKASISGARRRLPAACGEGGSR
>emb|ACU71635.1 BGC0001154, Caci_2720, Short-chain dehydrogenase/reductase SDR
MSRTPDGTGTVAVVTGAARGIGAAVALRLAAGGATVVVVDREERDTAGTVAAVRRAGGRALGIGCDVAVAAEVRTAMLRIAAAYGRLDILVNCAGVTRDRLLLAMDDPEWDTVLDVSLGGTMRWSLAAAELMKHRGTGRIVTFSSVAADGNPGQSNYATAKAALAGFTRALASELGPHGITVNAVAPGFVATPMVAELADRLGVDREAFLKEAASHAAVGRVGTVDDIAAVVAFLTGRDSGYLTGQTVSVDGGRR
>emb|ACU71636.1 BGC0001154, Caci_2721, MbtH domain protein
MNVLDDEAAPFLVLGNAAQEYSLWPAAGDVPVPGGWRAVFGPAERHACLAEIGRVWVDRAGAESAGGESSGTGSAGGESAGTESTGTESARAQSTAATGSGGPR
>emb|ACU71637.1 BGC0001154, Caci_2722, Cytochrome P450
MTPRPVVQPDDLDRVDLASPVLHAENNLDEVWRHLRANDPVHWHRPVDGRPGFWVITRHADVHKVYQDKGHFTTAGGNALATLLTGGDSASGTMLAVTDGPRHQQIRNVMTRGLNPRTLEAVRHSLQQTVDRLLKNALDMGECDAAHDVAANVPLGAICDLLEIPESDRHHLLGLTSHAWSTDHADEPPQEAWVAKSEILLYFSRLAKERRGAEYDDMVTLLANCRIKGEPLSATELMANCYGLMIGGDETGRHAITGTILALTENPDQWRALKNGDVDIKTATEEALRWTVPSLHGGRTATGDVELGGKLIKAGDVASVWIYSANRDEEVFDEPDRFLLGRTPNNHFTFAYGMHYCLGHYLGRMEVHAVLDGLRRLVGNVEQIGEEKWIYSSILHGMHSMPVRMTA
>emb|ACU71638.1 BGC0001154, Caci_2723, Amino acid adenylation domain protein
MRRHLSQIWDDAALRHSRDTALIAGEETLSYGAVNERANRLARVLIAGGAGPGRLVALALGRTVDMAVAVLAVAKTGAAFLPVDPEYPAERVAHMLRDAAPVLVCATAATLGRLPADVPVPSLVLDSAPQLSALRAQAATDVTDEERRQPVSVTDLAYVIYTSGSTGLPKGVAVTHTGLAGLAAAKIDTMRVGGDSRVLQFASPSFDAYLTEILAALTSGAALVIPPAGVLAGDVLRAVLRDHAVTHAVLPPTAAGTIAPEDVPDLRTLVVAGEALPAALVERWAPHVRMINAYGPTEGTVCATMTGPLAAGEPITIGTPMPGVSVYVLDDTLRPVPPGEIGEVFIAGDGLARGYLGRPELTAQRFLADPFSSAGTRMYRTGDLASWPAGGGIVFHGRVDEQVKLRGFRIELGEVESVLGRHPEVARAVAVVRSSSVAGAYGLAHHTAAQLLAYVVPADGGRPSSAALREHAARFLPEYMVPALFTTVDALPLTPNGKVDRAALPEPAAAPHMVGGGPRTPAEKALCLIFGELLGFDEVGVGADFFALGGTSIVAIDVILRAQDFGLELTPRALIDNPTIEMLAAAAADGS
>emb|ACU71639.1 BGC0001154, Caci_2724, Tryptophan halogenase
MSRSDRRILTKRMVFSEMTEVIVVGGGPAGSTAAALLAKNGVSVTLLEREAFPRYHVGESITYSCRGVLDYIGALEKIEARGYTRKTGVLLRWGQELDWAIDWTAQFGPDVRSWQVDREDFDQVLLQHAAECGAQVLEQAQVKRVVFEDGRAVGVEWTPQGHSEPQITRADLVLDASGRAGLISAQHFRDRRATEIFRNVAIWGYWDGGELLPDSPSGSINVISSPEGWYWVIPLSGNRFSVGYVTHKSVFVERRKDYDTLDDMLAAVVAESPTVSEAMAKGTVRPGARVEQDFSYAADSFCGPGHFLVGDAACFLDPLLSTGVHLAIYSGLLAAASVLSIENGDVTETEAYAFYESRYRNSYERLFTLVAGFYQKHAGKDRYFELAKALTREHKGLEGSADLAFGEITSGITDLREAKDDSGLGDRPIRESVAEAASRRSKVQDLLSATEQAQQRAEAGLPNTGGDRGRSRVQIDADDLYDAATGLHLVMEPRLGIQRAAVPAAG
>emb|ACU71640.1 BGC0001154, Caci_2725, Transcriptional regulator, LuxR family
MRGIIIRNDDLRSVRAPVCGVTDRLTRSRRSWLAGRLESGIGHADAAFRTDCTECAEPCSQYAGLWLAMLLSQIRRVDRAVRALDAVDISAAARGDRPLATAATLVRAKVEAAAGRFDTATALAAAGLREAEEVGLKSWTPLGNFVIALTAVRQGDLATALRYAQRMEEDAVFGRKMLPPGQAAWAILQIAEAEQGWEKVAARAAELLDSGHVIRQLLISEPAAAPWLVRLMLKSGERALAQEGVWASRRLAAVNPGVRSTAAAALHAVALYEADMEKLASAAELHVDQWARASAVEDVGAVLTDRKGDRGRAALILEDARGAYAQIGALRDAARVKSRLRGINTIVPAQDQGLPASGVAGLTRTEYAIAKLVAGGLTNGQAAEQLYLSRHTVAFHLRKIFRKLGVASRVQLARLWAELDSGGGLEPGAAG
>emb|ACU71641.1 BGC0001154, Caci_2726, Drug resistance transporter, EmrB/QacA subfamily
MTQSYERAAPPDDGPADPNRWRALTVCLVAGFMTLLDVSIVNVGLPQMEAGLRASPADVSWVRAGYTLTFGLVLVPSGKLGDALGRKRVFLLGLFLFTGVSLMCALSPTAQWLVVARLLQGVAGGLLNPQIIAMIQQLFRGSERGKAFGLYGGTVAVATAIGPLAGGLLIEAGGWRWMFLINLPIGVVGLVLGVLLVPKIPPRRRGRGMDLVGVALLGGGITSIMLPLIEQEQGGAAVHWWLLGLAAVLLVAFVFWERWWKGRGLDPLVNLSLLRTPSFGASSLVGLAYFAGYPGVLFILSLYLQQGRAYSALAAGATSMPFAVGSAISAAVSGRAVYRIGRVLVVAGLVAVLAGLIPAAVIIQHDTGGAVWARLFLPLLVAGLGSGLVIGPNQTLALQFVPPASSGTAAAMVQTGQRIGMSVGTAMAATMFFGHLKVLRHDYSGAASRSLYGAAALVTVALAAASVDLAAARRLRRRPATGQAAEVPGSRTGSAVVKRS
>emb|ACU71642.1 BGC0001154, Caci_2727, Transcriptional regulator, TetR family
MSTENVDETAATRSIWERMALSPPVHRPVLTHALIAEAALRIADADGLEAVSMRRLATELGVSSMTCYRYVSGKDDVIELMLDTVRGGMLLDEDELAEPGEPGESAGRAEPAGSSHWRRVLRASAMRFRGVILMHPWMTDLPGRILFAPTPAFLAVAEQNLAAFDGLGLTAAQITDITGAVTAYTRAGTHDEVTRERLRAPEGWTSPRDAKDANTDRLAWLLANGDYPRYERSLHEGAPRHDEQARFEFGLDCLLDGIAARLSR
