# Supplementary material for: Assessing in silico the recruitment and functional spectrum of bacterial enzymes from secondary metabolism
Source: BMC Evol Biol. 2017 Jan 26;17:36. doi: 10.1186/s12862-017-0886-2 (PMC5270213; doi:10.1186/s12862-017-0886-2)
Supplement: Additional file 5: — 1005 multiple Fasta files (one per BGC that comprises enzymes) containing the sequences of the data set enzymes SM*. The BGC are named according to MIBiG nomenclature. (ZIP 6333 kb) [file 12862_2017_886_MOESM5_ESM.zip › BGC1155.fa]

>emb|AGY49580.1 BGC0001155, pbtR, PbtR
MTSSRSNAERVVRIIDASAELLLQRGYRRVTVEEVASHAGVSKSSVYLHWNTKDDIFYDALDRECAALVCEAVDRVRRNPAEILAHRMAANLLRIILDRPLLRALLMGDQAILGSLRHAKSSALRSRTAAIDELIHRYLSALQKNQLICPDIDLRITRKAVWEMLRGMIFSAGTEPLGKPRSAELAQVMTVTVRRAFEPRGVPGIDRITAAAAEVFEAFDELIPTAENLDFERPMVL
>emb|AGY49581.1 BGC0001155, pbtG1, PbtG1
MLADRLSAVPAGLDPDLVLAVSDAPDPAVLAAARATGRPVLPVIAEMGHVRIGPLERPGEPGCSDCLSIRRHRAATRSAEREAVWLRHGESMAGAMSPLLVPAALDLVAALVAGAAAGRGGILLVDLADLAVTPHSFLPDPLCGRCGELPDDSPERARVTLVPRPKPALDQYRVWDAEHELDRLIRTYVDDHTGLVNSLTPAALGSLAVAGAAIRLRGTTVFEPGFGRSRSYRRSSAIALLEALERYGAIGPGGRRGTVRASYASLGDRAVDPRSLGLHPPTHYALPDFPYRPFTVDAVCRWVWGHSFAAGGPVLVPERNVYYGRSDDQPFCYELANGCALGSCLEEAIFHGILEVLERDAFLLTWYTRARAPRIDLGTARDPGIPLVAAAITAETGYLVECYDITPDHGVPCVWALARTLSGEPATISAAAAGTSLEHAAAGALAELGPMVPTVREHFPPNADRARTLAADGSRVRSMIDHYLVYGVRSAAERLSFLTEGTTRVPFPPPPEGFRHQDLTLDLEFLIDRLADVGLDVIVVDLTTPEHRAGGLRCVKVLVPGAVPMTFGEQNRRTWGLPRLLDPAAVRGRGMPVRVHADLNPDPHPFP
>emb|AGY49582.1 BGC0001155, pbtB1, PbtB1
MNRAVARVGGLPLSALDALACPDATALAACVVSLTDELSRRAAVLSDLLYEVIGAAEEHKPVLVAIRRDLHGLRRPKRIEVLPAALLDRVHEWISLWEQRARARAALPEVLAGEARTAWASLRELAAAPAVRHGLAHASPDLSAELEKWLADPGRRPRAGTLASLLRYVTRVAAKTSPFSTFTSVHRVHWEMEGTGWEIPDSPPTVVVEADVGLRLLVEFMVPRWPGPAAARTVRLSPTAYMSGRKLLFLGPDGRTRALERTAALDALVELLRAEHGARWDVVAGKLAAEDREQGEETLARLVRGGLVEAVVPVPGQAARPFAALADWARAAEVAHPLNRIQQALDLTGPLGTGDPATSACTEAARRVTAELPALSLPAMPLPELRRRVLRESTVGAPVTCALPEWRPALADLERVRRWLAVHDPMLPLRLSLADHVRDWFGPDSSPPLLEVYLRVEAAQPGSPLHPDFLERPDPLADVADPRLRGLRDLRVRTIEALHGGRAEEMLGELPGWIGDPGPVTCYVQPFHEEGELRLVLNTAHGGHGRGITRWSRLLGGSPVPVSPGYLAAELPGVFGHSLNLRAPGTEWELDYPGAVGQAPPDRRIPLTELQVRHDQARGLVTLWWPRAGRRVVPVHAGMMSETLLPPLARLLVEAFGTTYLTHPTLPAIPRASGPRIDLGRVTLARAQWTVGQDAVPRREDDDADHFVAVQRWLRRTGIPRRCFVRVRERQVSRDRIAFDKRHKPVFIDFGSWPSVLEFDRMVERTTGELEVAEALPDGDRAVEFAIEVGEP
>emb|AGY49583.1 BGC0001155, pbtO, PbtO
MTQYPLSRPEPLGVHPDYRRLRETCPVARVGSPYGPAWLVTRYADVAAVLTDARFSRAAAPEDDGGILLNTDPPEHDRLRKLIVAHTGTARVERLRPRAEEIAVALARRIPGEGEFISAFAEPFSHRVLSLFVGHLVGLPAQDLGPLATVVTLAPVPDRERGAAFAELCRRLGRQVDRETLAVVLNVVFGGHAAVVAALGYCLLAALDAPLPRLAGDPEGIAELVEETLRLAPPGDRTLLRRTTEPVELGGRTLPAGALVIPSIAAANRDPDRPVGRRMPRHLAFGRGAHACLGMALARMELQAALKALAEHAPDVRLPAGTGALVRTHEELSVSPLAGIPIQR
>emb|AGY49584.1 BGC0001155, pbtX, PbtX
MSAEHPYHDRLRALFAYLRKVDSDPVVASELQEDPEKALRAAGVDQAFDRPEAFQAFVGKLSALSGEAWLATVHSMIELCENGSDVQPPTGPNISFRLSGDGSVTAIANRGEVAKKVQPNPFYTSGKSASAGSRLRIYPEYATSELSARLSERYLSTFYQRTLLKRVVLDPATVVEDADAGEGVTVSRSHYKGVEFDLHTRAEGADREIIAAFVR
>emb|AGY49585.1 BGC0001155, pbtM1, PbtM1
MLSSALEVDIDEAAVAADLRELAAALDRSGYGEILTCFLPQKAQAHIWAQTAAKIDGPLRTLMELFLLGRAVPQDDLPPRIAAVIPGLVSAGLVKTGQGAVWLPNLILLRPMGQWLWCQRPHPSPTMYFGDDSLALVHRMVTYRGGRALDLCAGPGVQALTAALRSEHVTAVEINPVAAALCRTNIAMNGLSDRMEVRLGSLYDVVRGEVFDDIVSNPPLLPVPEDVQFAFVGDGGRDGFDISWTILDGLPEHLSDRGACRIVGCVLSDGYVPVVMEGLGEWAAKHDFDVLLTVTAHVEAHKDSSFLRSMSLMSSAISGRPAEELQERYAADYAELGGSHVAFYELCARRGGGSARLADVSATKRSAEVWFV
>emb|AGY49586.1 BGC0001155, pbtM2, PbtM2
MLIYVNVPFCNSKCHFCDWVTEVPLADLRLTPDSSPRQRYIAALVQQIETHAPVLTGFGYRPEIMYWGGGTASILSIDEIEAVAGALSSRFDMSGLTEATIEGSPESLDPDKLKLFRAAGFNRISIGVQAFDDARLRRIGRVHSAEQAVRAVEMAAEAGFDNINIDLIVGFPGQEVDEVSHMIQRAVTLPVNHFSVYPYRPTNGTVMRKQVRRGNSEIDVDEQLRSYAYARDLLAEHGFDEYATAYFGGPRCESDEVYYKLTMDWIGFGSGANSLIGTRFLLNERGALHRFSAAPQRFDSDIPASSPHLTRHFLAQALTTVDGMDARTFQQRTGRSLRAACEEPAVRRMLEQINRRGRLIIDSRGIRLHRDDMASTYITMNSVDLYAATEQIGG
>emb|AGY49587.1 BGC0001155, pbtA, PbtA
MSEMELNLNDLPMDVFEMADSGMEVESLTAGHGMPEVGASCNCVCGFCCSCSPSA
>emb|AGY49588.1 BGC0001155, pbtB, PbtB
MRVEKGHEIVVRVAGVPAAVLGGLRLPHSAALVTHLIAEDHRLTAEAAVLSDDLFELIGDAGPARAALVGLRRALAPGRRRPSARLIERCPLPEPLAGRITAWARARAEWDGRRRELDDLLTKERADVLGHVRAACADPAFRRGLFLSGAELSGTLDRWLADPDRPPRPGKVLRIVKYLARASAKTSPFGSFMVSALTGWSDDGMGAPESVEVTEPSGAFLDAVRDALLADPRLADRVPLRPNPSLTEAGDALMFVSGQTGERIATVGRVPAVELCLRHAESRPTAPRLAGLLTEAGADPGEAARFVSRMVTAQLLVPCPPVTDDDHDPFGAWARWADLPELRELSAALRPVRLGRHGRSGPSGPSGPSGPDAHRRRRERTAAALTAVAERLGIDPPAEPAHEVEVGVGRPAPPALPDDVLADLDAVRRWLSVFDWKIPVRVSVGAYCREHFGPGSRTPFLLVCRQATAALPHLFGPAAMPWFSDLTGSPRLRELDRLRERARGLARSGALDRREVLDDTADWPAWLTSPASVGFYLQLLPGEPGKVVLNAVHAGHGRASGRLHHLLGRAGAAPERPARPGPPLAEIGGRFGSALNTRTPSTLLEIDHPGAASGRDPGHRIRLGELMVVHDPETDLAFLHSERFGRIEPVHLGMMGELALPAVAGFLERAFAPTYLFHPSVPPLISLRDLAGTAATRRFPRVSVGGVIVQRARWTVPADRVPARSGPDADHSGSDGDHLLALARWRHAEGIPERCFVRGWSPGAAFGKARKPLYVDFASWHLTTLFEREARSNAAVVIDEALPDPLAEGAPAHVTEYHIEIDTGGTADA
>emb|AGY49589.1 BGC0001155, pbtC, PbtC
MPDQPTWLGAHLHYRGDLDMMLRDAVAPLVRALGTDFFFLRYWDGGSHVRLRLRGADEAVVADHMNAYFAAHPAPETMTQQEYARVAAVLADREGMTRHLTSLRPNNSVEFVPYRPETGKYGTGETLRAVERHFVESSRSALDIIGRSPTGNQRELAVLGILLLAWYAAGVPEERLPGAAETLCRGWRGGHDLPEDRVEREFAGVRERVVRLAGSLRGLEPRPDHPGTSLHAWAATFARLGAALAGPDRLRVLDNCAHLAANRLGVSMAAEVRLRLLAVRALRETASPRPFRCGGDGDLATL
>emb|AGY49590.1 BGC0001155, pbtD, PbtD
MTWRRFDVAYHDPDLDRLILAARPLLSESPGRSWFQRHWVRGPHLELWFDHPEPSWERVREVLGTHLRAHPSRTRIDPDRLLPQHRRLALAEQIDEPLLPFYDDNTLHRAVPRSRVHVLGSAAAEDLFHDFHAAASTAAFDQLDAVVAGESRLGLAFELMIAAAHAHAEGGITGGFVSFRSHAEAFLAGAAGLRERWEAEYRTRAEALRAQVAAVVTGTPRGRAWTGLLDGFAGRGDELIASGALTVEPASPTAAAEPDTEFHRALRANRTWHDEVLRSPSFRRYRLLLNLTYLQMSRLGVTAVQRSLLCHFAASAVEEEYGVSAIEIAVGGM
>emb|AGY49591.1 BGC0001155, pbtE, PbtE
MSVQADSVVAHRWALRSGVYRATAANGDLMLAAWPHTAMLGHASPQLLALLDALAEGPVPVDEPGMSATLDRLRAGGWLSRTVSCAGRDLYTVTPLAAPTEAPAPAGELRLSRFAVLRNTPEGLVLEMPGSWCDIRVHDPAVAALLADPSGDAGLPADAAAAVRADLVAAGMLVAEEEEREPFERRQWSTHELWFHERSRLGNRGWFGGAHFGGTFWARGVHEPPPARPSPYPGEAVPLARPDLATLRRTDPTLTTVLEDRESVRDHDDDAPITAEQLGEFLYRCARVRLLRTIEGFEYSSKPYPGGGSAYELEVYPIVRLAADLTAGMYHYDAHDHLLRPVQPLGHPSVRRLLKVATESSVTKAPPQVLLVISARVGRIMWKYEAMGYALMLKHVGVLQQTMYAVATAMGLAPCALGSGDDLAFTGATDRDRLTECAVGEFMIGSRRKELATWQL
>emb|AGY49592.1 BGC0001155, pbtF, PbtF
MAALNVLLRPDAYYAEVDGGVYFISHQGETFIAGPTVHQWLDRLAPLLDGTRTLDRLTAGLPADRAAFVTKLVGVLAERGLVRMVGPGTPDTLTDAERHEYRGLLSYLGYFSDSPGHVLENVLDTPTVIIGSDPLAAELSRACAAAGLRKVEMADEVGTAQVVVHVADRAEPERAVRLERLCAASGALLAQVMPVADGIWWQPAARGGGLASAWRRHRALAGPVPAAGPPDPVAAKVVANQVAHDVFRLLTGLREETAPRLVVFDPRTMASTTHPIIPHPLDLPAEPLDEAAFLDRITSLRTAPAVSEEEFSRRAKGLMDGRTGLFAEIDEGDLAQLPLHVTATTVSDPCGRLGDAPRPVVTGAGFTFEEARYRAALAALARAGTLTLDERRLIDGHVHAYDLVDHTARLVPAETVFGASRGAAAAYSWDEAVAAGLTAHAAALTLDGIAHVTEPFGRVDLTEAPEYCLAMIRALGEKPAVYDVTGPLGAPTVVGTLSGGATACGAALTIEAAVAACLRDLLLVRQAEINDQPVYAPAPCAPPSPALQGDHLAPRRPGTDVPTLVARLAEQGRRPLAVPLDHDPAVHAALPFVVQVVC
>emb|AGY49593.1 BGC0001155, pbtG, PbtG
MIRVPDSGELTVALEKGPRLPVRTELGRITVGPLERPGVPGCRECVRVRERRVQPDARKAEAVRALHTPAASQWLTPLATDLVHTLVASEAAALAADAEPRTVNAVLEIDLMTLEITRHRFLPDPLCAHCGDLPPDAPAELTLRSRRKLGGSPRTREIELDALLETYVDGRTGMIRPLKTGVQGGLTVASAMLPIRAGNGLEPGVGRTRNYRASKLTAVLEALERYGGVSPGGRRTVIRSAYRDIAGDAVHPDGFGTHPEENYDRPDFEFRRFTEDTVCRWVWGYSFAQSRPVLVPENQVYYYARHMPDGEKPFVFEVSNGCALGSCLEEAILHGLLEVVERDAFLLTWHARRQVPVLDPALAADPVLPMQVAAITAETGHRVLCFDTTAEHGIPSVWVMAVDAERRPDQPATAHAAGSALTLEKATMNALSELGPLLADVIRRYPQQRERAQAMVRDPEEVVTMHDHSILYAAPEAADRLDFLIGRADGPKVGFGTDRFTGDDLTADLRAMIDAVLAAGMDVVVVDQTTPEHLAGGFRCVKVLVPGALPMTFGHRHRRLGNLPRLETVRTTDPHPFP
>emb|AGY49594.1 BGC0001155, pbtH, PbtH
MYVVIVAFDLKDSAIDFAELRAWVHDRAADDYSRLPGMRFKAWFSDERKRLWGAVYLVESMSSFDRDKIPLLPDGATGPVGTRPTSIMFLELEAFVAGPDGIAGIEALTRQGLSMVGGSHDH
>emb|AGY49595.1 BGC0001155, pbtM3, PbtM3
MLLYVNVPFCNSKCHFCDWVVDVPVSDLRLTPVSAGRIDYLEALRTQIRIHAPALREAGYRSEVMYWGGGTATVLTEREIEQTYACLAAELDLSSLAEATIEGSPESVDLAKLTFMRDLGFDRVSLGVQSFDETRLRRIGRAHSAGQAVQSVEAAHAAGFDNINIDLIVGFPDQSLEEVEEMIRRALDLPVNHFSVYSYRATEGTVMRKQIERSGTEILLEHQLRSYRLAADMLAAAGHPEYAVSYFGVPRCLADEAYYRLSMDWIGFGTGANSLINQRYLLNGRGRMRDFTSKPGEFEVNLPAATGSLTVQWLPRALGTSEGIDAVTFQRRTGMSLRAACEEPDLNAFLRQVNRFGDLVVDRTGIRLADDDRSSVLSRTFAAMGWVS
>emb|AGY49596.1 BGC0001155, pbtM4, PbtM4
MRTVLAAADLATPMAVRVAATLRLADRIAAGTDSAAALAAAAGADEAALTRLLRYLVARDIFREPSPGRFALSPAAELLRGDRPERLRDWLDLTGPIGRADLAFGSLLDVVLTGRPGYPMIHGRGFWDDLAGRPELAAAYDALMGGKRDWAATTLAALDWSRSRHVVDVGGGNGTLLSCVLAAHRHLRGTVVDRPSSAEAAGAVLASAGVADRCEFRAGDFFEPLPVKGADTYLLSSIVHDWDDSSAVAILRRCAEAAGPGGRILLCELMAGGGRDQRAVTQMDLCMLVYFGGRERTGDEFAALAERAGLELRTVTPLPPHDWGNSLIECVVTGG
>emb|AGY49597.1 BGC0001155, rpsL, 30S ribosomal protein S12
MPTIQQLVRKGRQDKVTKTKTPALKASPQRRGTCMRVYTTTPKKPNSALRKVARVRLTNGIEVTAYIPGVGHNLQEHSIVLVRGGRVKDLPGVRYKIIRGSLDTQGVRNRKQARSRYGAKKEK
>emb|AGY49598.1 BGC0001155, rpsG, 30S ribosomal protein S7
MPRKGSPGRRQLTPDPVHNSPLVTALINKVLLDGKRSIAQSIVYGALEGCRDKTGNDPVVTLKRALDNVKPTLEVRSRRVGGATYQVPVEVRAARSTTLALRWLVQYSRARREKTMTERLMNELLDASNGLGASVKKREDTHKMAESNKAFAHYRW
>emb|AGY49599.1 BGC0001155, fusA, Elongation factor G
MATTLDLAKVRNIGIMAHIDAGKTTTTERILFYTGITYKIGEVHEGAATMDWMEQEQERGITITSAATTCEWLGHTINIIDTPGHVDFTIEVERSLRVLDGAVAVFDGVAGVEPQSETVWRQADRYNVPRICFVNKMDRVGAEFHRCVDMMVSRLNATPAVIQLPWGVEAGFKGVIDLVKMKGLLWSAEAAKGEMYETVDIPADHVEAAREWRDKLVETVAENDDELMELFLEGVEPTEEQLVAAIRRATLSGSINPVLTGTAFKNKGVQPLLDAIVAYLPAPTDIPAFKGHAVNNEEEVIERHADVKEPFSALAFKIMSDPHLGRLTYIRIYSGTLESGSGVINSVKGKKERIGKIYQMHANKREERPSAHAGQIVAVMGLKDTTTGDTLCDPAHPVVLESMTFPAPVINVAIEPKTKGDQEKLSTAIQRLAEEDPSFQVRRDEETGQTVIWGMGELHLEILVDRMRREFKVEANVGRPQVAYRETIRRKVEKVDYTHKKQTGGSGQFAKVIIDIEPLGEGNDGYEFENKVTGGRIPREYIPSVDAGAQEAAEFGVLAGYPMVGVKVTLQDGAYHEVDSSEMAFKIAGSMAFKEAARKADAVILEPVMAVEVTTPEDYMGDVIGDLNGRRGQIRAMDERAGARVVQALVPLSEMFGYVGDLRSKTQGRASFSMQFDSYAEVPQHIAKEIVAKVRGE
>emb|AGY49600.1 BGC0001155, tuf, Elongation factor Tu
MAKAKFERTKPHMNIGTIGHIDHGKTTLTAAITKVLHDRYPELNKATPFDKIDKAPEEKARGITISIAHVEYQTEKRHYAHVDCPGHADYVKNMITGAAQMDGAILVVAATDGPMPQTKEHVLLARQVGVPYIVVALNKADMVDDEEILELVELEVRELLSAQEFPGDDLPVVRVSALKALEGDEKWADSIIELMNAVDENIPEPPRDTDKPFLMPIEDVFSITGRGTVVTGRIERGVVKVNEQVDIIGIKSEKTTTTVTSIEMFNKMLDEGHAGDNAALLLRGIKREQVERGQCIIKPGTTTPHTEFEAQVYILSKDEGGRHTPFFNNYRPQFYFRTTDVTGVVNLPEGTEMVMPGDNTEMTVQLIQPIAMEEGLKFAIREGGRTVGAGRVTKILK
