# Supplementary material for: Assessing in silico the recruitment and functional spectrum of bacterial enzymes from secondary metabolism
Source: BMC Evol Biol. 2017 Jan 26;17:36. doi: 10.1186/s12862-017-0886-2 (PMC5270213; doi:10.1186/s12862-017-0886-2)
Supplement: Additional file 5: — 1005 multiple Fasta files (one per BGC that comprises enzymes) containing the sequences of the data set enzymes SM*. The BGC are named according to MIBiG nomenclature. (ZIP 6333 kb) [file 12862_2017_886_MOESM5_ESM.zip › BGC1156.fa]

>emb|ADD83002.1 BGC0001156, ---, PtnO1
MTSHQRLAGTTALVTGGGQGIGRGIALALAADGADVVVTGRTEKTLRAVVAEIEERGAAGHAVVGDVGQRDEVDRMVEETVRTFGGLDILVNNAQSVVQRPLAETSYEDLELSYRSGPLGTFHAMRAALPYLKRRGGSIVNLASSAALIGQEGFASYAMAKEAIRGLTRVAAREWGPYGIRVNAICPVALSPGAAAYFEAHPEKHAEVLSEIPLGRLGDAEQDIGRAVVALADDGMRYLTGATLVLEGGRTIVH
>emb|ADD83017.1 BGC0001156, ---, PtnU1
MDAVTGPEIERRLARVEAHLAIQQLAFRYALAVDARDLDAWVGCFHPDVDMGRAGRGREVLRRHIAPMLRTFHRSVHHITGHRIEWQGTQRATGTVYCRAEHEVDDRWIVMAICYFDDYACVDGEWLFTRRRERHWYAADVTDRPQAVGFADWPPAGRPALPHSFPTWQTFWGDDAPVPHAKGHTTP
>emb|ADD82990.1 BGC0001156, ---, PtnA1
MPDREFFDPEAETLPRERLLARQEARILELVPYVFERSAFYRELWSGHGVHPCEVRSLEDFRRRIPTITKDMVRAYRDRTGDPFGGLLCTDVSELTSVSSSSGTTGRPTFFAEQWDQCPPLPAAMLRDLWGLGLRPGDRVLSQPGTIRNLLDYVFHALGTTVVCVESGPGQMAGVVEAARRYRPAFLQLTYAQVVELTRLADRLDLREAFSSLKAAAFAGAPMSRRMREMVRQDWGIELFEYTSAADTGMAWECDRHDGFHLWEDTVFAECLDPQGLAEVPEGELGELVATDLDNPTAPLIRYRSDDLVRLSRKACACGRTHGRMWLRGRCGDETLVGGVPVMLRDIGLAVEDQPECAGGVFQMVRPQRELSALTVRVGYETAGASAPPPDLAQRLRTAIHARTGVTPVLELRTEHELLAGSSGVGKLTRVVRS
>emb|ADD83018.1 BGC0001156, ---, PtnU2
MMVRTESLARATSLGRPEVAYVARFTAADGAGEEFKVTWSDIARDTMWLQQRFTAWGMGRGKQVLLSTSGHEGAWFLPVINALKAIGCTYAIAEAMAWDWRRSLVFHEELELYAMLGLSGEIVAEQTKCRKAADLFGNVPVLLARPAAVRQLAAGGVAAGVLTPMGPALAVQCPESPGAHIDSVRWWVAERRGRIHLSARAGGGGRGAAETGLGIEGVVLGGRCGCGSDDPRVLLS
>emb|ADD83013.1 BGC0001156, ---, PtnR2
MARPVPVPTELTRPFWAAARHGRLVVPACAPCGLRFFAPEPVCPACWSDDWTWEPSTGRGTVYAVTVVHRAPGPGFEVPFALAAVDLEDGGTLLSHVVDVPVEQVVIGMPVRVSFRPVSDEISLPYFVPDGTR
>emb|ADD82997.1 BGC0001156, ---, PtnD
MSDRQPVIVGIHATEQALSLPHRSAMDLALEAAREAVADAGLRPADVDGVQLDWPGPGGAPDDGASWARLFGGRLHWTSDSFMDNAGVRGLLKAAAAVRAGYADTVVVGGCKLVSRGTDRAPVGAGRPLEFTDVWGAYVVAQFALVASRHMYEFGTTEEQLAQVAATLRNNGSTNPEAMMYGRGPYTAQDVLASRMICSPLHLLDCCIVGEGGAAFVVTTAERARDLPRPPIAVLAGSMEYHHAAYVNPALGREVGRIGAASAARCYARAGLTAHDIDVFSLYDPNSFEVIRQLEVLGLCAEGEGGPLAASGAIAPDGRHPVNPDGGCLSYAWNGTQQMTLRVVEAVRQLRGSAVHQIPGAGLALVANAGSGAQHYEMCLLGRSR
>emb|ADD82991.1 BGC0001156, ---, PtnA2
MQHTTIGDVLREHRRSHPGRTALVDGPVRLTWPELDDRVNRLAGSLAAAGIGRGDRIMWLGQNSFRVYELIAAAGKLGAMVCVGYWRWAPPEMEFALRDFDPHLVVWQHQEIHETVARTREALGSDDTARWLRHDSAPQDPDGYEAFLAAGGLADPDLDIDPDSPVLVLYTAAMSGRQCGSLLSHTNLIAMATAAAWLGDIDHTTAFLNSGPMFHIGNYQFWGMPTLLMAGKNVIVRRVVAEEVRDLLVAEECTHAFLMPPTVAEIVRLNRGTGHDLSRLRATVAPHLWEGMATTDTSRFTRSGGAAGRGYGQTELSGFSVTAAYGGPAAGNAGRPGPGLTVRILDAGGRECAVGEAGEICARGTVVHRGYWNRDEVNAHRFRSGWWHTTDLGRREPDGSLTFLGTTTRMLKSAAENIFPAEVENCIEQHPAVREAAVIGVPNTRWAQDVKAIVVLAPDAGLSEQEIIEHCRPRIASYKKPKSVEFTAALPRTVSGARDYDALDKEYGGGGYPGSATLGPGR
>emb|ADD83019.1 BGC0001156, ---, PtnU3
MEKLWLNSADSHVLEPDDLWERALPAALRDRAPRCVRDNGRETVYVDGQVVRRDPLDFADAMRPPGALDHHIRLKDLDDQGIWGEVVFPSRGLWTAVMTDPVLAHECIKVYNDWLKSDFLSLSPRLVGAAMVSMLDTDDAVAELRRAADLGYQTVFLAATPPPGREFNMDVWEPLWAAAEEADMTVSIHIGTGADTVVARGPGGAVINYVETLFPAQRAVAQLVASGALDRHPGLRVLIAEAGCAWVPALADRMDEAYRQHGMFVRPKLSMLPGELVRRQVYASFQHDETAIGAVTAMNYTNVLWGSDYPHLEGTFPRTQEVVTELFAGVDPEVRDLITRRNFTDLFTVPALPATV
>emb|ADD82998.1 BGC0001156, ---, PtnH
MHLDVPAVLAAPPTVTDLTWDHRDVLLYHLAIGAGRPATDPGELRYTLESALQVLPSFATVAGGGQAAGGGFALPGIDVDPAAMLHGAQRLTLHRPLPVRGKAVQTTRVTQVLDRGRAAVVVLRSEVADADGPLWTAEGDAHLRGEGGFGGGPGPDRRRPAPDRAPDRVLHLATREDQALLYRLCGDFNPLHADPAVAAAAGFDRPILHGLCTYGMVLKAVVDAHLGGEVTRIAAYGTRFAGVLHPGETVCVRTWQEAGEIRALATAADRADAPVLADTCLTVR
>emb|ADD83014.1 BGC0001156, ---, PtnT1
MTSELPAARGEGLRSLVRIHRLEYPFPVIYLCHVLWGACLAATSPGSLAAAPVLIMLFANIVAIISQNPLNAGLDIRADTHTSGKESIARATQHLSVRTAFTCAALEMTLALGLSVWVALWLGRPLVAVGVALSIVLHLAYNLEPVRLKRRGYANPAYFGATFAFLPSLSTYAAVRADVPLSAWLFLTGLGILLFGRSLWWCIPDLIGDAKAGDRTPAVQHGPRHALVVACAWTALGLLFIGAGLWPYGVLWALLGILASAAFLVDKIKLLRHISRENLPHESTMRKHSLSLAMGGDLLLCAIPLLAL
>emb|ADD83003.1 BGC0001156, ---, PtnO2
MTPRPTNGSRGNKYRFAFRTLSFLDAHKNDRSGVAELSGPPGRALLVWKPEIISQVFRGDRNMTLEGSDTLGPLVGDTSLLFANGPRHAAYRQVIGPRLRGRPLRGYEELIAEATRAAIDELRPGTVFQVPDWTRRLTLQIVSQIILGPVDHGLLHRFTSWIEGVLGSRGRTLAYRYLRLPHALPSPWRTFVRQRESLDKELLCPVSGKSAGGGAGSGAPEPSPATLAEVLRSGEEPLGPLGDGELRDQIVSLLFAGHETTASAISWALFWLAEHDEVRRDILDELKATSSSGAAAEDVPLLDAACREVLRISPPAVVAGNRVLDEGQEIDGVSHDAGTRLTPCIYLAHQQPDLYPQPERFDPHRFLGKRKSAQEYLPFGGGTRRCLGADLAMLEMRMVVAAVLRRRELKCVNPETGVPQLRGPAMGPSEDLRMTVTECPA
>emb|ADD83015.1 BGC0001156, ---, PtnT2
MLEVPAQPTPAPREAEAAALLAATVQDPWGLVAPSVYDTARLVSLAPWLDGHRERLGYLVEEQNQDGSWGAPDGYGLVPTLSAVEALLTELARPESGAPHPPHDDLAAACAGGLGALQDGLLAGPVPDTIGVEFVAPSLLADINTRLAALTERAPGKLGAWSGTTLTSAAPDLDGVLLAGVREMTEQAPLPEKLWHTLEAITRDGTRGARPHEGAPPHNGSVGCSPAATAAWLGASPDPAAPGVAYLRDVQARFGGPVPSITPIVYFEQAWVLNSLAASGLRYEAPAALLDSLEAGLTDEGIAAAPGLPSDSDDTAAVLFALAQHGRTHRPDSLMHFRRDGYFSCFGVERTPSTSTNAHILEALGHHVTVRPDDAGRYGAEIRMISDWLLDNQLPDGSWMDKWHASPYYATACCALALAEFGGPSARAAVGRAAAWALATQRADGSWGRWQGTTEETAYMVQLLMRTRTPGSPGTVARSAARGCDALLAHDDPASYPGLWHDKDIYAPVTVIRAARLAALALGGAGSAASGGA
>emb|ADD83004.1 BGC0001156, ---, PtnO6
MWEPTSAGWGARVEGVDLGAPLGAECAAALVELFRARHLLVFSGQGFSLEEQIRFMGCLGPVLHEEGSGIGFVSNVKEGAALGVSELSFHSDTGHCAVPLDGVSLFPEDVEGCVTSTRFANAAAAYGRLPAALRSRVASLVCENAMPVSLDGRNVGLSVAEGMPRAEHPVVWRHPVSGEPGLMVNANQTTRIVGLEDAESRGLLEELFSVMYAEDAVYEHSWQQGDVVIWHNLAVQHARGGLEGNGRRTLRRVALGEKGFWEQCPTLRYTDFKNQRNTAA
>emb|ADD83016.1 BGC0001156, ---, PtnT4
MHADTVQPLESSVDLAHRNASRAAGLVTPALRATVDTFDTRIRPIVAYHFGWMDTSGRPTANSGGKMIRAALTILAAEACGGDAQQAVPGAAAVELVHNFSLLHDDVMDHDLERRGRPTVWSKFGTPAAILAGDILLARACGMFDEASGHQGWATKALIDAIAELAAGQMADLALERRATVTLEEALTVSEQKTAALLRCACTLGAGLVGAPDATSRRFGAFGMHLGMAFQLVDDVLGIWGDPAVTGKPVRSDLHNKKKSIPVVAALNSGRPGSAELAALYADTDPMTEDGARRAAELVELAGGRAWTESEIERHRGLAVAQLDALGLTEAQRAPLLALADYVAFRKH
>emb|ADD82999.1 BGC0001156, ispH, 4-hydroxy-3-methylbut-2-enyl diphosphate reductase, EC:1.17.1.2
MTAAIVTVAARPLSTAVRHGDVVLADRLHLASGAREGRVHRLLAGALRAQGLTVHTGGAAVAGAEAPRGADAPLVEVAAPAQLPEADGDALLCLVRDDAGSAAVDHAEETLARVLGDWEAAKGDREVALAAPRSFCAGVDRAIEIVERALDRYGAPVYVRKQIVHNRHVVEDLARRGAVFVEELDEVPEGEPVVFSAHGVAPAVRDAAAGRGLRVIDATCPLVTKVHAEAKRFAGRGDTVVLIGHAGHEEVEGTLGEAPDRTVLVQNAAEAARLEVEDPEAVSFLMQTTLAMSEATEVAQALAGRFPSIRAPRSEDICYASTNRQRAVEEIAGRVDLLLVVGSPNSSNSVRLKELAERMGTPAQLVDDVSYVGLEQLRGARRIGLTAGASAPDTLVQEIVANLRALGPVTVTEHQVATENVTFQLPKELRSARKDRARKDLEKTVDSC
>emb|ADD83000.1 BGC0001156, ispG, 4-hydroxy-3-methylbut-2-en-1-yl diphosphate synthase (flavodoxin), EC:1.17.7.3
MPTTPLRRPTRQLMLGGVGVGSRHPVSVQSMTTTVTADAQATLQQIAELTAAGCDIVRVACPSRDDAEALAEIAQKSKIPVIADIHFQPRYVFAAIEAGCAGVRVNPGNIKEFDDKIKEIAQAAKEAGTPIRIGVNAGSLDPRIMRKFGKATPEALAESALREAELFAEHDFHDFKISVKHHDPMVMIRAYELLAAQCDYPLHLGVTEAGPAFQGTVKSSVAFGALLRQGIGDTIRVSLSAPPVEEVKVGIQILQSLGLRPRRLEIVSCPSCGRAQVDVYKLAEEVSAGLEGLPVPLRVAVMGCVVNGPGEAREADLGVASGNGKGQIFVRGEVVKTVPESKIVETLIEEALRLADEMGVDLDETG
>emb|ADD83001.1 BGC0001156, dxs, 1-deoxy-D-xylulose-5-phosphate synthase, EC:2.2.1.7
MRLADLTGPGDLAALTEEQLQTLAADIRSFLVESVSKVGGHLGPNLGVVELTLALHRVFESPKDTLLFDTGHQAYVHKLLTGRMKAFSTLRQEGGLSGYPDRSESEHDVIENSHASTALSYADGIAKGFGLAGAAHRRVVAVVGDGALTGGMSWEALNNIGGAPDRPVIIVLNDNGRSYAPTAGALATHLGELRAGRGGAGLFANLGLAYLGPVDGHDRPALEHALRRAAALDRPVVVHCVTRKGHGYAPAAQDPDDCWHAVGTFDPETGGKSASGGRSWTAVFGAEMTELGAQRPDVVALTAAMLQPVGLAGFARRFPDRVFDVGIGEQHAAVSAAGLAHTGLHPVVAVYSTFLNRAFDQVLMDVALHRQPVTFVLDRAGITGPDGPSHHGIWDASWLSLVPGLRLAVPRDAEELRTLLREAVAVTDGPTVLRFPKAQAGPALPALRREGGMDVLHEAPGARVLLVPTGPLADPCLQAAAALDALGIPSTVVDPRWSVPVPEGLPELAARHELVVTVEDNLSDGGLGARLLRQLSEAGASTPVRTVGLPTEFLPHGSRTALLRRHGLTADGLVARVGGWLPQAAPR
>emb|ADD82993.1 BGC0001156, ---, PtnB1
MPSHLPFARQLRLRRLHRHDDDRLVIVPLDHSVTDGPITGGRHVDRLVGELAVSGVDAAIVHKGTLRCIDPMRFTQMSLIVHMSASTVHAPDPNAKYLVAGVEEAVRHGADAVSVHVNIGSDEEKQQIADLAAVAEACDRWNVPLLAMMYPRGPRIDNPRDPELIAHAASLAADLGADLVKTLYTGSPDTMAEITDMSPLPILVVGGPQRSGLDATLSYVDEALGAGAAGVAMGRNIFQADEPGKVARAVVELVHEGSSAGSRLAADIQAHELSLPV
>emb|ADD82994.1 BGC0001156, ---, PtnB2
MKLSWLDVRAVGDAKEAILQEALHHRIEGVVTEDLADLEGLPPTLTKVLFPAPGAVPEELGRADVVIVDPIRHGITPAELAIRHPEVTFGRFVEIVDADSLELACESARSEQLSLLLFRDPTKIPLEIVIAAAAKATGSLITVAQDAEEAEIIFGVLEHGSDGVLMAPKGVGEAAHLKAAAQLDTPNLSLVELEVTATSHVGMGERACVDTCTHFREDEGILVGSHSKGMILCVSETHPLPYMPTRPFRVNAGAIHSYTLSKDERTNYLSELKSGSKVLAVDVKGNTRLVTVGRVKIESRPLISIDAVAPGGQAVNLILQDDWHVRVLGPGGAVLNSTELKPGDRVLGYLPSADRHVGYPIDEFCLEK
>emb|ADD82995.1 BGC0001156, ---, PtnB3
MTHISTHRPRIAVIGGGIAGLTVAASLLRAGIECTVYEQATVFADAGAGIQLAPNSARILHRLGLAGALERRATRAHAIETRRWRDGAPLARTELGASCVERYGAPYYLIQRADLHRSLLELLPPGVVRHSAACTAAEERPDGVTLRFADGTSEEAGVVVGADGIHSALRNTLVGDRPRFSGHTVHRGLVAADRLPSLFEVPKVLFWLGPNGHVTSYPIARHGLVHFSAVITSPEWDPEVWSAPSRPEEAAAAFAGWNSDVAELIGAAEGTHHWALFDRDCVGGWSTGRMTLAGDAAHPMVPYLSQGANQAIEDAWVLADLLGAADVDPGPALRRYEELRLPRVREVHRRSRERGHEFHLPDGPRQRLRDRSMPTAERLDDYAWLYGFEAAPVGSR
>emb|ADD82996.1 BGC0001156, ---, PtnC
MDQSTLDAYLRRLGIGRPRRTDAGTLRVLQERHLVSVPFENMHIRSGKPTALGPAVIDKIAHRHRGGTCIELASAFEQLLRTLGYPQVTVLGGRIFHAGHFMAPVVHYVLKVETPEPWLVDVGFLRGSRYPLRFDVRAPQQDPEGVFQLADTDGGGIELRRDGVPQYRLDPTPLRFEDFPPTWWAWTLPELPMSHLLVASILDATGRTTMVDQRRLLEVSGGRTSERILDGAAEVLEVYQSRFGIALDELPAPGPGPEEDDPVVLEQYRAWFRAQYGDPEVSPVAGGFPMR
>emb|ADD83008.1 BGC0001156, ---, PtnP1
MTSLVAYGAYVPYFRLRRSAIATVLGGRAAGGTRAVASYDEDSTTLGVEAARATLAAVPEARGSVRSLLFATATPPYLDKTNAAAIHAALGLAPEAMAVDMAGAVRSGAGALHLASGSAEDTLVVLADVRTGLPGSADERDGGDAGAAFLFSARPELPPLAEVIAHASVTAEILDRRRTPDSPVSTTSEERFTEQVYTRLADAAFDDALERAQLRAEQLDHLAVAGLHQRALRSVAGRLSARTGKAADGSADGLAGTVGNPGTAQPGLLLADALDRAEPGRTIALVVIGDGVSVLVLRTCAALAGRRAAVPAAAPAAAGSDRLSYGDYLTWRGFLDRQPAARPKPQPPAAAPSLRRAGWKYGFVASRCTDCGTRQLPPARVCAGCRTIDKMTEERLDGTPATVVTYTVDHLGFTPHPPLILAVIEFDGGGRFRCELTDAAEEEVHAGMRVTMSFRRLLTADGVHNYFWKARPVR
>emb|ADD83009.1 BGC0001156, ---, PtnP2
MPSHGIRDKVAIVGMGCTTFGEHWDASADDLVLEAVRAACASGGVSDVEVDAYWLSTLASGNSGLALSRPLRLPYKPVTRVENYCAGGSDALRNACYAVASGAYDTAMAVGVEKLKDSGMSGLSAPAVPGDGTEPDLTAPAAFSLLARAYGQKYGLADGTLRDVLDRIAWKNHANGALNPRAHFRRAVSRETLRKAPRVAGELGVFDCSGVSDGAAAALVVRAEDAYRYTDRPLFVKALALAVGPATGTADPEYDFTSFPEVRHSAADAYRQAGITDPGAELALAEVHDCFTVTELVLMEDLGFAPPGEAWRAALDGAFDRDGALPVNPDGGLKAFGHPIGASGLRMLFECWLQLRGEAPQERALSASVLGRGLALTHNLGGGPGECLSFVSVVGVEPPAPAKRHHTSVVTRTA
>emb|ADD83005.1 BGC0001156, ---, PtnO7
MAKICAGRVVVITGAGNGIGRAHALAFAAAGARVVVNDLGGARDGAGSSTAAAETVAAGIRAAGGEAVANFDDISSWDGARRLTEQAVERFGRLDTLVNNAGILRDRTLVGMTEQDWDAVVAVHLKGTVAVLHHAATHWRQRSKAGEEVAGRVINTTSTSGLYGNPGQSNYAAAKAGIAALTISAAQELGRYGVTVNAVAPAALTRMTEDLGVMPDLAAQHDLAPESVPPVVVWLGSALSGHVTGRVVTVFGRRISVAEGWVDGPAAVGAERWEPETAGAALDELVERAAPNADAFGKRSG
>emb|ADD83012.1 BGC0001156, ---, PtnR1
MRVPKTAELVAASLRRVIIRGELEPGDALPPESALMEQFGISRPTLREAIRVLESEALISVRRGVHGGARVNAPDPMVAARYLGLILEYRGTTLGEMFQLVASIEPPCVRQLAGRHTPSGIGRLHEALATEEEAKDDPAALAEAKAAFHATLVELNGNRAMLALHETLQCIFYQAKSPHIATGGKTGTRRDHEEHVKLVKLIQAGEADEAEAHWRRHISRMEKELNASGANTRLELLD
>emb|ADD83006.1 BGC0001156, ---, PtnO8
MVALNQLTKLCLRGWGVGRLEGKIAIVTGAASGIGAVTAERLAAEGARVALADLDEAGVKSLAEKIRGADGTHAIGIRADLADPASVRAMVAATVEEFGGLDILHNNAAATALASSLDVPVADADPEVWDRTMRVNLSGAMVATQAALPHLIARGGGCVINTSSAAGLSGDLSHPAYAASKAALISLTRSVATQAGRSGVRCNAIAPGLIITRPEREDAYRVMLPHHLTTRLGRPEDVASAVVFLASDEASFITGQTLVVDGGLLAHQPYYADRRAET
>emb|ADD83020.1 BGC0001156, ---, PtnU4
MSGGPDLAHRTARTRLRPWLGSAPGPAAGPATAAAGGVELGLTWHGGADLDPARPGSEPVVQALCGLMHLHGQEAGRPRRLGLEAASAAAGVLAGQGVLAAQVGRARGIPVDAVETSVLRAGTLLAGQYTAEATSPDPWGPSVKGDGGPPPFRSADGPLFEIETFDPARWLAFWRSLGVDTAVLGRAWTAFQHRYLKGHCLLPAALHTAAAGTPWPRIVAAAQEHGLSLSALRGYRDVLAEPGWSPGQPRLTPLPARCGGRPTAAPRSAGAGRTGDLPLAGIRVVEATSRVQGPLAGQLLTMLGADVTWVEPPQGDASGMGSLYHRGKRRTGLDLGRPAGRDALRELIAEADVFLHNWRPGKAAEWGFAPGELARTNPRLVFGEASGWGPHLDRREVIGTEFMVQAYAGVSEGNTPRHERPATTRVLLCDMFGALVACEGVLAGLYRRELSGHGWTAESSLLTGAMALQSHVVLGRATGDEPGRSEGRPVWGAIDEPAGTADGYLMVSADDDPAYQALCEVLEVAPGRRGERDDQLAARLREAPAAQWEKLLTEAGVPAAAVCRDLSDPPRDPRLAPLFEPFAGGGQAPVAPWLFH
>emb|ADD82992.1 BGC0001156, ---, PtnA3
MESVSELIKALREACRKWPERPAMTFQGRSLTYGQFWDRVEALAASYRGLGVKDKDRLVCQLPNSPEYLVALVAAWECGATFVGVDHDLTGPELVSITGRTDAAALLYQPRYGNDTPMAPLEDVRAAFPDVHLIVHGGDVLPPEAHRLADLADGSRPHPAIGPESPGVPDSRTALLLLTSGTTGLPKCVMESFSALWAKIECFTTAFEPDERDVHLLYLPLAHALGLKMSMVALTRGSRLVLMDRFSPAGALQRITDERITVLPGTPAHFQLMLDHLDPGAHDLSSLRWAVAGAATFPGALLQQMYATFGVQLFYIYGCSEGFLCHTTDRAEIETGSVGHRVFKGPADTAPDGRLEIFARDGSGILGRGVVGEIVFGASRPVRYWGQDSVAQDGWYHTGDLGLIDDEGRLHVRGRMKELVNRGGLKVSCSEVESALTALVGIVDAGIFPVPDRILGEAIGACVVLADPQDDLGLEELRARLRHSLARHKLPDALWVVDGVPRTKIGKVDRAALRLIEPGSVAEPTG
>emb|ADD83010.1 BGC0001156, ---, PtnP3
MAENGQVLVTGIGAMTPVGADASSSWSGLLAGKSGVRALVEEWAADLPVGIAAGLTEDPAAALPRTQARKLDRGEQLAMLASREAWQDAGAPEVEPERLAVVIGTGTGGVLTTLGQDDLFEESGARRLSPFAVPMLMPNGPAAWVSMDLGAKGGARTPVSACASGAEALAMGLDLLRAGRVDVVVAGGVEACLHPFTIAAFAQMKALSTQCENPESVSRPFDVARSGFVMGEGAGIMVLERAGFARARGATTYGTLAGSAVSSSANHITASDAAGQVHAIELALRDADLTPRDIGHVHAHATSTESGDLAEAEAIGRAVGTHASVTATKSMTGHMLGASGAVGAMAALLALKDGVAPAIRNLDELDPRIDLDVVQGENRTGEWNASLANSFGFGGHNVSLVFTK
>emb|ADD83011.1 BGC0001156, ---, PtnP4
MTVDGADAAHTAGPAGTTVEPDGGRSGDRTTAARPAGGWRGRPWLTVFTLSLAAMMVSLDGTIVAVAQPVMQQRLHASLTEMQWVTNGYLLAVAVLLIVAGRVGDLFGHRQVFLAGTLGFTLASAAIGLSTDVGAVICFRVLQGVFGALMQPATLALIMTAFPADRMNLPIAVRSSVIAVSMALGPIAGGLIVHYASWQLAFFINVPLGALTVVLGLVVLRDAKQEGAARGLDVPGLLLLSATLSALVWGLTAVSGRAWGDPAVWAPLAGAAALACCFVGWERRAANPVIPMPLFRSPLLSVGVLLLIVNAFSLFGTSFFLAFYLQHVRGLTPMESGLQVLPLTVMMVVGAPFVALWIGKAGPRIPAALGMLMNAVALFGISRLDGHEGSGQLGFWLFVMGLGFSPIMVGATKLVLGNAPQGFSGVASGIQQTAMQVGGSLGVAVLGALMASGVRDVLSRRLAADGTRLSATQFDHAVQSVSVGLHGHSAQLSGLPSSVFEQVSRAAFRSGMGTALTVTCLVALCAAVAGLLVRTRQPGK
>emb|ADD83007.1 BGC0001156, ---, PtnO9
MTYVIAQPCVDLKHKACIEECPVDCIYEGKRSLYIHPDECVDCGACEPVCPVEAIFYEDDTPEEWKDYYKANVEFFDELGSPGGAARLGLIDRDHPVVAAQPVRTAGAAGE
