# Supplementary material for: Assessing in silico the recruitment and functional spectrum of bacterial enzymes from secondary metabolism
Source: BMC Evol Biol. 2017 Jan 26;17:36. doi: 10.1186/s12862-017-0886-2 (PMC5270213; doi:10.1186/s12862-017-0886-2)
Supplement: Additional file 5: — 1005 multiple Fasta files (one per BGC that comprises enzymes) containing the sequences of the data set enzymes SM*. The BGC are named according to MIBiG nomenclature. (ZIP 6333 kb) [file 12862_2017_886_MOESM5_ESM.zip › BGC1157.fa]

>emb|CBG72685.1 BGC0001157, SCAB_56591, Leucine aminopeptidase 2, chloroplastic, EC:3.4.11.-, 3.4.11.1
MTRVVAEDVTARAADRPADVVAYGRHTGAAVGAFSRRRGFVARPGQVVAEPSADGGAVALNVGLGPAGAATAATFRTAAAAAVRAAGPARTLRLELALADESGVPAADRARAVAEGAVLGLYRYDEYRSARAASPLAEVVVVTGERRAAAEGLAAAEATCLARDLVNRPAGDLTPPVFADRIRELAHAAGLGCAVYEPAGLTELGLTGLAAVGRGSAEPPRYVELTYDPPGGEPVLTVGLVGKGVTFDSGGLSLKPSDERHAMKADMAGAAAVVAALTALPPLGLPLRIRGHLPLAENMPDGGALRVGDVVTHLDGTTTEITHTDNEGRVVLADVLVRASGPGPDRADLVIDVATLTSAAVHALGTRTAVLFTPDERLARTVLAASERAGESFCRLPLLAHERRHLRSAVADRVNCSHRHGDTVQAALFLQDFVAAGVRWAHLDIAAPAYNDEGPYAEVPYGGTGFAVRTLIETLRALGA
>emb|CBG72686.1 BGC0001157, SCAB_56601, Uncharacterized protein
MTTASTDDRIPAEDRPRAQDLPPSCRDLIGVLAQTDRRDAFAALALGATSAAEVAERAGLRPAAAAAALSKLVDGRIAAYDADARTYRLIEDTFRLAVQAEVRISGRGGGDGAGAYFRKGRLTSIPGKAETRTRVLSVVADSFEPGVTYAEAKVNAICGQWFDDWVTLRRALVDEELLRRDESGTRYERV
>emb|CBG72687.1 BGC0001157, SCAB_56611, Uncharacterized protein
MTETTPTGPAAPGRVALVSMPWNNVRRPSIQVGTLRAVARAERWRADSHYAYLSFYGLARTALGMRDAEWSDAYETVSEGLYQLSVGDWIFACRDGGSAPREEYFRMLRAQGVEDATIELVDALRAVADRHVEHTAAALLESAPDVIGFTSTFSQNGPTLAVAERLRELGYGGVIVLGGSNCEGSMGRALLAHYPAVDAIVDGPGEDAFVTLLRQVAAGEPPHSHGRLITRLPAAPGSAPTPISAGRSLEVPTPDYDGFFEQLHAAGLHTLEPEITLPVEFSRGCWWGAKTHCTFCGLNGASMTYRSKNPDTVADELRHLMDRYGVLDFFAVDNILDLKYLDTALPLVEKLATDHSLFFEVKANMEWADIRAARRAGVRSVQPGIESLSTEGLRLLKKGATAFQNIRFLLGCAEFGVLPVWNILTGFPHETPESMLTQIDLLPSLTHLEPPDNDILAVHFDRFSPYVERPQDYGLTLTSPLPGYRYAYPRLSPGDLWDLAYHFEGDFAEDPRNTAVRARLATAVHHWRTSHHQARFTYRLGFDAVTLADRRPGLPAGTTVLRGEDARLFRAVVGGTRFRDLQSPPRRDDPLEKLHEWQEKRWVYIEGSKVIALPVRESPSAYRTPPRKGTPRRSRTAVPLTLTPTHSARRSG
>emb|CBG72688.1 BGC0001157, SCAB_56621, Uncharacterized protein
MDFDFFAAPQQYRDAAAAHAGEHGAFYSDRGFWVLTTYDGIVDAFKDEGTFTVGRVSAAEGAEEERWIPLTVEGREHTAWRQRLGAWFTPQRVRELTPSVRAGARRRIEEFLDKGEVSFNEDFARPYVLDNLMTAVGWPPDAFDLLLAIDRAMIDSRSAPDPRVAAYGELGLPALERFAREHVARRRAEPADDLTTASFGWEIDGTPVSDDDRASLLCTLFLAGVDSTVNHLANAVQHLAHHEEDRRRFLAAPEARPPAVEEFLRVNSCMYPGRQAATGGAGGVADRGDTVLLPLALANHDPEVFPEPGRIDFGRPRNPHIAFGTGPHQCLGAAFARAQILVALEEWHALVPDYAPHPGQRATEPRFLRNSYDLRLVW
>emb|CBG72689.1 BGC0001157, SCAB_56631, Uncharacterized protein
MTATEDTMWRRRRGLLPEGEPLVRALEELAERGRGHRLRAVCLVDPATGRPGPPHDLTVTDGTVTAWTPSRPAADGSPAEPSAYAVPGFVDSHAHVSSAADLAGLLVHGVTGFRQLWGEPAHLYAAGVHRARHAVVPRPWVTAGVVDGPRSRIPQGVTVVDGARSVRQVVEDALAFGFDGVKVYDDVERPVFEVLVRAAERAGLPVVGHVPEAVPLDLARRTMRTSEHLYGIVPNVFRLPPERRWDALAAALRDRPAPGGAAPGHFVCPTLVCWRARTGERRYTRPSRTALRAVDEGRSRGWQAAAREALRLDPGEARRRGGLVDGLGRIARALHEAGTPLLAGTDCGNPFVLAGPSFHKELAELSRAGLGFAAVLRAATTNAYAAMGRRAGPVPGGPADLVLYRRPPGSEVTALARPDAVLVDGVLLDGTDLDRLWALRLAAAGLDASDWARGALDPPVTTGRPTKETAHAG
>emb|CBG72690.1 BGC0001157, SCAB_56641, Uncharacterized protein
MVSRDGTPIRGFSRPGPGETLVLVHGVAMDRRIWAESGFLDAVPNAHVLALDLRGRGESGRVGTPEGHALARCVEDVRAVLDGFGQDRYSLFGTYFGGRIALGTAAADPRVVRAFSFCAHAEQVEIPEDAVEEEAVAVEGPGGHAYLHDHFTGRGAPPWMVAACARVDPGELGAATRGLLHGSDRRTERGHADQELVLITAEGDADLAPFRAGEHRLGARLWLVGAPTRIRAAGHLAETGRRVADVLAGAERGGEPHPGPAGGRTSRAGAV
>emb|CBG72691.1 BGC0001157, SCAB_56651, Uncharacterized protein
MKLALVAPPWNSLYRPSIQIATLAALEGTGDGDPITPVYAYLDWFEYAVDALGCDPAEFVTVYDTIGEELYGLGVGDWIFGGVLDGHGPVEEEDARGRYAAFLSGHGVAEELVGRVLALRAAAPAFVAELAGRLVATGAECFGFTTSFSQLVPALAVARAVKDRAPGRLVLLGGANCDRPMGQAVMRAYPFVDAVVQGEGEAAVAAVRAARGTADLAAAPGLVLRHEGELRVSLPAVQPAESAPVPRYAEYFERLGRLPHRELIAPHVALPFQMSRGCWWGEKLQCTFCGENGSGMVYRSKPGGQLTETLRRLTEEHGVFDTYAVDTILARTDNGLAELAAAEVDITTFFEVKANLGPREVGEMRAAGVTMVQPGIESLSSGALKLLRKGATAFHNLRFLVLCQELGIDAQWNLLSAMPDETAAMLEEQLRLIPFITHLAPPSTVSKVRVDRYSPYFEKPGEFGIALDGPEAKYRFVHAGRTAGERAELAYSFEHVELADRDEAVDAEMLALRRRLGARVGLWKKLHEQSRFSFRFGPNMTVLQDGRPHVGTGRHVLRGGDDQLFRCLVHGGRLHQAVGQVAAMTGRPEESVHATVREWAGRGWIHLEGRRGLVLAVRDGMRDELGRAAELREAAGGPERAAGGGERSPDGAGQAAESAPAGAVGRVGAGR
>emb|CBG72692.1 BGC0001157, SCAB_56661, Uncharacterized protein
MTRPAHPQTRPTRPAEPFPRTPAENAETSETDPLTAVLLDGAAKEDVPPERETDLRQALASVGDWLAAEGLTADIRKYGIESAPTYEVRLSDAAGALCSRSSGKGLGHRSMASALFESAEHYHLDWRRDPRASEAEFRPGREIAGQATARRSALLRRLGGIMPDAPVLTRTYRPVEEALTGRADDGGGAGPAGQPHRHPVFLRDGGYRNWPHPDDDRSFQPLWHYTSSAGYAAGATRHEALVHAINEVIERDAWSYQLARSYFGLPGEGPELRVVDHGTLPAELRELTRTVEEVRDSPVLIVDITCDTGVPAYVVCDAVSREDVRLIGSGASPVRTYAVQRALLEYLQVRTMFENGPVDADTEAGQIGSALARYPRHLAAARFDIHRLPHESRAFEADDGLPAATGPERLLRHLVDRLRESGIEAHHRVLTPPGPVTVVDVVAPGLEMFDKARAGYPVLPTGRLGERLRPRGDGGGARR
>emb|CBG72693.1 BGC0001157, SCAB_56671, Uncharacterized protein
MREATATECELREVVHRSYPSEGTVTVRCTVRPAEGDARADGYGTATTEAVARAKALSEAVERLVACTPFTAVARPPTAFADPGTGSGPVPPFPAAGVRTAPDGCADRVYRPLTGGGPRRVPLYWSSPWTAGAELRAGTLTAAQARLSSTVGWAVAPTPEAALRGALLELTELIGYGVFLHRRLAGPPRRPSGDDRTLVVPLEGVGRTPAVLAVAYGRGRLMPATGLGCGETVAEATGRALLELAQAETMWRSNPTAEPAERFFLRRFERWPLLTRCATLDFDLKDADAPHGPHDPAPGDDEPRPATPLEELEAGGIRVWADSGALDISGPDIPRTRLCFAHVVSDPQPLLGLVRAGIPVFDTGEVRRTLDPSRPSADPSDPAGRAVPADTRRERRDLRDRSADRGPARRGREGRRSA
>emb|CBG72694.1 BGC0001157, SCAB_56681, Uncharacterized protein
MGPVVVFDCMTADFLNDDPNNAELSALEMEELESWGAWDGEATS
>emb|CBG72695.1 BGC0001157, SCAB_56691, Uncharacterized protein
MPTATPIAKNVSLVSMPWNSVVRPSIQVGILRSLAENEGWQVDARYSYLDFYGLAQRMLGFSDEKWAEAYELVSEKLYHLSVGDWIFSCRRGDAGRRDAYFAQLRARRVDDTSIELVDALRAVADRHVEDTAAALLESAPDVVGFTSMFSQNGPSLAVAERLRELGYGGVIVLGGSNCEGSMGRALLANFPAVDAIVDGPGEDAFVTLLHQVAAGEPPRSHGRLLTRVPAAPGSSPAAPLTTGVALDVPTPDYDGFFEQLHAAGLHTLEPEITLPVEFSRGCWWGAKTHCTFCGLNGATMAYRSKNPDGVADELRHLMDRYGVLDFFAVDNILDLKYLDTALPLVEKLNTDHSLFFEVKANMEWADIRAVRRAGVRSVQPGIESLSTEGLRHLRKGATAYQNIRFLLGCAEYGVRADWNILTGYPHETPDSLTAQLDVVSSLTHLTPPHITLIRFDRFSPYVEAPENYGLTLTSPLPGYRYAYPGLSQEDLWNIAYHFEGDFTDDPANGPVRRRLAARVRLWRAHHESARFGYRLGFDSLTLTDERPGLPPHTTTLRGEEARLFRAVVGGTRFRDLQGQEWQGERWDQALDTLHAWHRKRWVYIEGTKVIALAVREQPSAYRTPPPKGTPRRARPPVPLTLTARP
>emb|CBG72696.1 BGC0001157, SCAB_56701, Uncharacterized protein
MKISLTGAAETLLAPLCARAIDARSAHPLLGDHIAAELVDRIDYDFDRLGMGEASAVGVALRARYFDLRVRAFLDAHPECTVVHLGCGLDSRYERLAPGPGVRWFDLDQPDVVELRKRLYPARPGHETLAASVTEPDWPAQVPTDRPVLVVAEGLSMYLSADEGPGLLRTLVARFPRGELLFDTYSRFAVRSTRSLTLFRKTGARLAWGVDDPRELERAIPGLRLIEADSAYATAAGADVRHLPRALRLRMRVDTLILSRLPVLRGIGHISRFAFGPRD
>emb|CBG72697.1 BGC0001157, SCAB_56711, Putative integral membrane protein
MLPLYLISHGLSLLGNTVASIALPWLVLLRTGDAAAVGLVAAASALPMLLSAVAGGVLIDRAGRRRLSIGADLASAACVAALPVVDGLLGLTVVWFVVLGVAGAVFDVPGMTAREALAPDIAEATGIGMERLAGLRESIAGGVVILAPAAAGGLIMLVDPATVLWLTAGCSALAALVTLALPRTIGARSTAPAQGEETGLRADLGRGLGVLRADRVLTTVTLVSAGSVAVLAPLQNLVLPVHLVGEDSPGGFGVLVSLLAVGGIAGAGLYAALGTRWSRRTVFAVAQLTSTIGVAGLALLPPVPVMWAAAVLAGAGAGPLPALFLVLVTERIPEEVRGRVLGLQNAVSMTAVPLGTLAAGLAVDGIGLRRTGMLLAAAWCLVTLAILTLPALRNLDTDRAAPKAPGTPGTPGTPDTPGTGSTVPGQGAETTESKPV
