# Supplementary material for: Assessing in silico the recruitment and functional spectrum of bacterial enzymes from secondary metabolism
Source: BMC Evol Biol. 2017 Jan 26;17:36. doi: 10.1186/s12862-017-0886-2 (PMC5270213; doi:10.1186/s12862-017-0886-2)
Supplement: Additional file 5: — 1005 multiple Fasta files (one per BGC that comprises enzymes) containing the sequences of the data set enzymes SM*. The BGC are named according to MIBiG nomenclature. (ZIP 6333 kb) [file 12862_2017_886_MOESM5_ESM.zip › BGC1159.fa]

>emb|AFP87514.1 BGC0001159, ---, Chloramphenicol 3-O-phosphotransferase
MTQVVVVNGGSSSGKSGIVRCLQAVLPDPWLALGTDTLLEAMPASMHASDGGIEFAPDGEVVVGPEFRSLEAAWIAGVAAMARAGARVIVDEVFLGGAYSQQRWQKALGDLQVLWVGVRCDAAVAAGREVARGDRTVGMAAAQAEVVHLGVAYDLEVDTTHAEAMECARTIAAQVK
>emb|AFP87515.1 BGC0001159, ---, Uncharacterized protein
MGLFTLLRGSAKPTRPAPSPTSPHSPTARSSPTPTSTAVDGGYLQDLSLAKLTGAWVLDPTHSTVGFAARHALVTRVRGTFSEFSGIFHLDPEHLDECSAEVIVQMASVDTRVAQRDEHLRSADFFDTERYPEMVFRSTAVRQREAERYRMTGDLTIRGHSHPVDIDLVYSGSVVDSFGVERIGLDGIAYVNRGDWGLTWNANLETGGMLVSEKIKLEFDISAIRVA
>emb|AFP87516.1 BGC0001159, htpG, Chaperone protein HtpG
MTTETFEFQVEARQLLQMMIHSIYSNKDVFLRELVSNASDALDKLRLEALRDHDLEADISDLHISLDVDAEARTLTVRDNGIGMSHDEVVQLIGTIAKSGTASFLAELKEAKDSAAAEELIGQFGIGFYSTFMVADQVTLVTRRAGEKQGTRWTSSGAGTYQIEAVDEAPQGTAITLQLKAVDTEDHLYDYTAHSKIREIVKRYSDFITWPIRMAPPAPAPAPAPAPSQSADDEAKDSADSTEEPPAPAEPETLNSMKALWARPSSEVSEEEYHELYKHISHDWIDPLEHLHMRAEGTFEYQAVLFFPSHAPHDLFSRNTQRGLQLYAKRVFIMDNCEALLPEYLRFVKGVVDAQDLSLNVSREILQQDRQIQLMHRRLGKKVLATIKEMKANRPENYQTFWREFGQALKEGLLSDFENREAILQVTSFASTHDGEALTGLAEYLERMPEDQEHIYYLTGESRAAIEHSPHLEAFRDKGYEVLMLTDPVDEIWVTSVPDFQGKQLRSVAKGEAELESEESAETKSEREKRQQEFSDFLQWMSETLKDDVKEVRLSSRLTVSPACIVSDANDATPALQNIYRAMGQELPASKRILEVNADHALIGGLRRAQADGGDAAELAETAELVYHMALLAEGGQSPQPARFTQLMADRLARTL
>emb|AFP87517.1 BGC0001159, ---, Oxidoreductase
MTFGERTIALGTMGFGTTIDERASFTLLDRFVERGGTVLDTANNYAFWNPKGSGDESETTLGRWFFSRRVRDQLIVGTKCGARPAFPGGGLKDAEGLSEQVVRSALDDSLRRMHIDHIDVFWAHVEDRTVPLAETVGALATVVESGKARALGLSNHPVWRAERARALAGDRPRCTNLQYRYSYLQPRGDLPLPASSHVHVTPELLDFARTEPDLRLWVYSSLLSGAYTREDVELPAAYDHPGTPPRLTVLREVARELGVTENQVVLSWLLDHDPAVVPIVGVSRVEQVDEAMDALRIRLEPDQRRRLDEAGTQL
>emb|AFP87518.1 BGC0001159, mpy1, Flavin reductase
MTTASPQTRPTADDQTLPSADRQLFRRLMGSLMSGVTILTSRHTDNGPAGMTCSAVCSVSADPPLLLACINTPSATLDAITGSGRFVVNILDAEANVISDLFASRATDKFDQVDWLEGETTGMPVLAGSVAYAECTVHEFVQAGDHVIALGRIVGGDIAPDRFPLGYWRGSYTRSLRISQRR
>emb|AFP87519.1 BGC0001159, mpy2, Proline adenyltransferase
MRLHQLVRDASRQAPAALAVAAPDGDLTYGELNTLAARYARALRDRGVGPGDRVLIWTGKSAQAVAAMQGALRVGAVYVPVTASNPPPRVARIATDCAATLLIADDGLADRLAAVAEALVATTPRSSSGKGRRGSAALGGRSGAARTAVVTSSELRAEAPAPAEPPGAVDLSGEGASDSDAAQDLPPASDEQTHANQPDDPAYILYTSGSTGDPKGVVVSHRNALAFVDWAVRLLHITAADRISNHAPFNFDLSVFDLYAAFRTGASVHLIAPELAYAPTELVRFLRASDITIWYSVPSALSLMMREGGLLESEPPTALRACVFAGEPFPIGQVKEVRKAWQSIRLLNWYGPTETNVCTSYEVTDSDLSRTEALPIGGAASGDTVELDGPDGAEGEIVVSGPSVMLGYWGREPQRGPYRTGDLGRRDEAGELRYVGRIDQMVKVRGNRIELGEIEAAISAHPAVSDVAVLVIGEGLEAQLHAAVVLAEGAGRVSLLDIKRQCAERLPAYMIVDAVHLVASIPLTANGKKDRKALHVTIERSTP
>emb|AFP87520.1 BGC0001159, mpy3, Acyl-CoA dehydrogenase
MRFDWSPDQQAAYRHTLAAVRDRFAEPTKGEFFDREGWRFLGDQGLLGLSIPTEYGGGGLGALDTARHVEALGLGCADTGLVFGASAHLFACAMPLAAFGTETARNTYLPGMASGALIAGNAMTEDGAGSDVSRLATTATETRGGYLLNGTKSFVTNGPISDVYITYATTDPYAGHLGITGFVVPADADGVTPGPAFEKTGLTSVPAGTVTFDNCFVPREGMLGVPGQGGAIFQHSMGWERACLFAGYLGQLRRVLQRAVAHARTRHQFGAPLSANQAVSHRLVDTRLRLEAASLLLYRACWEMDQGTSSPLNIALSKLAVSEAAVTGALDAISVFGARGILTDGDTGVESALRDAVPATLFSGTSDIQRLIIAKEMGL
>emb|AFP87521.1 BGC0001159, mpy4, Sodium/hydrogen exchanger
MTLASTVVEPIPGHTLLILLLQVGVLLLMALMLGRLAQRFGLPAIVGELGAGIILGPSLLATLAPGAANWLFPQEAGQMHLLDAIAQVGVILLVGFTGMHLDVKVVRRHGGKAGGVALAALLIPMGLGMWVGFMLPSYLRAEGSDVPVFALFLGVSLALSSIPVVARILVDMRLVHRNVGQMILVVATIDDAVAWLMVSLVAAMATTGINGGDISMALIRLVLVIAFALTIGRWLIRMVMRAVARTDVRGLPLTVFVILMTLSGAGTHALHLEAVFGAFLCGVLMGSCKDTEASRLEPLNTTVLAVLAPLFFATAGLRMDLTALVDLEILFWAVTVLVLAVAGKFIGAYVGAIFGRMTRWEALAVGAGINARGVVEIVVAMVGVRIGLLTTEMFSIIVLVAVVTSLMAPPVLRMAARRIEHTAEEELREQRVLELQGEARPSPALATERPPGPTTK
>emb|AFP87522.1 BGC0001159, mpy5, FADH2-dependent halogenase
MPAKKTRKATRGRPAAPRETYDVAVLGAHLSGGLLAAILAHRGARVVLVDTPDDHAGTPGETTVPYTSEVFALLASRFDIPEIATFAHFTDLPDEVRTSSGVKRSLGFLYHERGHEQDPRKSVQFNVPGEHTEWHLYRPTVDAYARRIAATYGAERDPAGAPLRAVSLHDEGVDLTLEGDRELTARYVVDASGPDSPLLAAAGVSGVPSDSPHLPLRSRLLSAHLTGVRPYEQVAAQSRYQNTTDWSLGSFHHVFDGGWIEVVDFANHSASQNRHTSVTVSVCPTKFADLPDDPEAAFRALIARFPSVAGQFATASVVGSWTHAPAWQWRAERTFGRRWLAIDRAAVRAEEVLARDVTVSMELVHATAVGLLRVLRDPDVEQREFERIATYQDRLTEYNDQLQQGLRTASGHFQLLNAYLRVWLLWQILADLALKRARLECGDGPGQSWDAVEEFDSALWFRTPEGLGRALRHTFDQLAKVRRQDTREVTAAREIFAWLSRERFVPPLYRFADPKATVYKFTAWRRVLMLLWVKTLAPADFQRLLTRDNVTGRRDDAPPTATPTRSDTSSAVSDRAQPRTGVSA
>emb|AFP87523.1 BGC0001159, mpy6, Type I polyketide synthase
MTAQPTQTDYRKHLVTALRTIEKLEHRLSHSRDAWLDEPIAIVGMGCRLPGGADSPEAFWELLRNGVDATGEFPADRADALPFYDADPEASGKAYTIRGGFLDRVDQFEPEVFGISPREALGMDPQHRIMLEVTWEALERAGYAPDSLEGSQTGVWLGISTTDYVRLRQQIGDINDVDAYQLVGEPSFLAGRISYTLGLRGPSQVLDTACSSSLVALHDACQALRLRQCDMALAGGVNLMLAPYGFVLMSKFQALSTDGRCKTFSADADGYARGEGGAVVVLRRLADAVESGDNILAVVRGTSVNHDGRSSGLTVPNPAAQQHMLQSALAQARIEPHQVDYIEAHGTGTSLGDPIELRALDAVLGEGRAAENPLLIGAVKTNIGHLEPAAGVAGLAKLVLSMEHGEIPPSLHFAEPNPNVAWDRLNINVAATHQNWPARGPERVGGVSSFGVSGTNAHALVSSAPAPPARELSGEGHTTGRAQSLFMASARTEAALQELIERYVRHLRRADHVSLTDLCYTTHVGRARQTTGLATVAGTVEELADTLEGYLDGRSSSSLVTGTLPPHKHRKSAWLFTGQGSQYAGMGRALLAEPAFAAAFDEAAAAIDPDLDIPLRQVLWPAEGQATPVNDTRFTQPALFALEYALAKLFLSWGTRPAALAGHSIGEIAAACVAGVFSLADAGRLVTARARLMSELPTGGVMVALRTGERAVRSAIANYPSTVSIAAVNAPDEVVISGASADVAAVQTELEAQGIKARRLTVSHAFHSPLMTPIVAPFRSVLESLSYAKPTMPLISAVTGEQWTDAEVGPEYWVRHALGAVRFADTVSTLHGQGFSTFVEIGPAPILSALGRRTVAEGATFIPTLRRDQDALRLALHAAGWLRLRGAAIDWSAFHRDEQVRRVDLPTTPWNRESYWFREALPAAPTTSAETALPATEDRPLPGIRRRLPTALPSYELDLRSDHFARLTRSLEGNEPFLPFGALAGTALTAAEDCLGGTFACVAETRIIEQLPVTGERTVHLVVTPVEGGQVRCEYRGTTAPEAAAGAPWRLHARITLRRKVTTAQLTESLRTPPVLDRGRYPHALSYAPATLSSALTDAIDQALQSDDGVLVTLANSDWPVLMDAVTAASCWAASPERRDGVPVTGVVRQVTSLSCTDVRAVRYVRATALRPGSGEQRGTVDFFAADGGYLGGADKVRLISARQSAPPSPWRDAGDILYDSVWQRLSDEPASAERAASAEHGTELTGQGFLLLTDRGGYAETLATQLRARGAHVQTAEPPVEGAARASHPDVGALNGLLNDWVASSEHPCRVLLLSGLDAPRLDHTDAWGLEEYAARGDLLAVELVRLLAEREDCPEATVTLVTRGAMPAGADELVTTPSAHTLWGLGRVFALEHPERWGGAIDVAPDPAADDTTAEIERLVAALERTSTEDEQALRGPDVYVSRVLPREPEPDELRAPPPVRADGSYVITGAFGAIGLSLADWLARAGAGRLVLLGRTPLPDRTTWNQRQPAPVRNRIRAVRELERLGVEVTVVTADVADEATMLAVFQELNGHPLPLRGVVHAAGVSQPQFVRDVDADTYRAVWRPKVIGGWLLHQLTRTAELDFFLGFSSIAATWGSQHLSSYAAGNAFLDGLALHRRGQGLPALSVAWGPWELESNLFDEEVMNFLTSTGLFPLSQDQCLRLLGGLLSGPRPQQVVCAVDWSIYKPVMEARIERPILRGIEFSDDTGSVDAETDALIKRLRQDTPDARTERVTGLLRDVVADVAGVRADTVERDADVMGYGLDSLMVMDVVRQCQRRLGVSVKASQLFERTTLGDWADLVDQRFRQDHLADDAAHPEPPTTTGDGADHTDPAWLRQDVTLDPAIEPPTDTSVGRAAPERPGHVLLTGATGFLGAYLLEELLARTEATVHCLVRCPDPEEGLRRVQKNYQQYLTWPAEHAHRITIVPGDLAEPLLGLPESTFDALGEQLDAIYHNGAWVNFSYTYDQLRPANLGGTEEILRLAAHRRLTPVSYVSTYGIWGIPEDGRTVIAENDDIAEAGKLVTGYVQTKWSAERLVELGRDRGIPIDLYRPGRVLGDSRTGAALTTHFTIRVIKGCLQLGMVPDLDLDIEMTPIDYVTSALVAIGTGTPLHEMGRGTTYHLVNRHTMRFAELAHEMCARWDIRLVPLDEWWQALRAGYGDGDNELHPVMDVVEEFVVGGEEAIDYDDRNTIAALEGSQISCPPLDTRLLSIYFDWMIRVGYLPKADHLPHV
>emb|AFP87524.1 BGC0001159, mpy7, Type I polyketide synthase
MRRENEDWADDIAIVGVGCRFPGGITDPEGFWSLLTSGGSTVTSVPADRWDDRFHHADQRNPGTSYSPRGSFLDDVDRFDAGFFGISPREAHEVDPQQRLLLESSWAAMEDSGIPRDRWEGTRTGVYLGVLAMDYTLLHAKTSGVGAINPYYASGKEFSFGAGRISYTFGLHGPTLMLSTACSSSLMAVHLAVRALRSGECDAALAGGVNLMLTPELGIYMSKVWALSPSGVCRPFDAAADGVVRSEGCGVVVLKRYADAVADGDRVWAVVHGSAANHDGRSAGITAPNAVAQQDLLRTALADAGREPMDLSYVEAHGTGTPLGDPIELSSLAAVLGSERPAGRPLYVGSHKANFGHMDSAAGIAGLLKSALIARHGVVPPQINLDRPTAQFDWSTSGLTVATDLTELASRPDGTPALAGVSAFGLSGTNAHVIVGPPPVSSTSAGAASPARPIRRTGIVQRHHLLTVSGHTESALRSQAAAYRERVAATPEEGLPALIHTAGARRTHHERRVALTGRTGAELVRGLDAFLENRADPQVAHGDVSDAPARPVVQVFGDQGTPWPGAGLDLYDAEPLFADALDECHELFARHVEWSLLAELGRGAESRLTDTAVAQPATFAIQVGLSRLWSSWGMAPDVVVGHGTGEVAAAVVAGSLTLADGAELIVRRGEVLRGANGSGRTVAVDASVDEVTAALEPFRDEVTVAAVNGPTSVVIAGPHGPVEKAVAALLEHGARCVPLTDGYALHTPLMRPYATELRDQLTHLTVYEPEITVVSTVRPDGAASPHQDADYWAAHLHQPVRFWPAIDRLLSEGEMTLIEVGVDPVLHRPLLTAMEHHGRNGPVVSSLHRDQPATHSLGQALAQLQVSGAPIDWHAVTGTHPYEPLPPLPLAGDAYWLPRVARGDQGGPASAETPSSGPSPGSAAPAAVPAATSTEAAAPAAPAATAPATSPAATEPAALTASAPDPQSAPHADPDPSLTAPTGSAHGAREEVAAEVSRLCAEALGHDTTRRVPRVRGFFELGMDSFSLGDFVRALEGRFEVTLGDGAGIHYPTIDQLTDHLLTLIDGGPPTDRTVPPATAPEPQSTPKTPPLLGDEAAGPALTPADQGAVGAAAHAVASAGDLPGWPPAGDRASPAGVPDNPPALALLPVSSTASSTPPQADPPRAADEPIAIVGMACRLPGADGVEEFWQVLVEGVDASSDIPTDRFDADALLADGPVTPGTIVTKRGSFLDRVDGFDNAFFRISAREARSMDPQQRLFLQVAWEALDDAGVRTAELPGSRVGLYVGLNTTDYMQMVTEHHQNIDLYYGTGNSFCGTAGRLSYFLGVRGPSMAVDTACSSSLTAVHLACQGLRTGEASLAIAGGSNVMSNPTVYLAMSAAGALSPDGRCKTFSAAADGYGRGEGAGAVVLKTLSQARADGDRVYAVLRGSAVNHNGASGGLTVPSAGAQREVLTDSLQRAGIAPADVDYVEAHGTGTRLGDGIELTALAEALSPGRAADRPLLVGSVKTNIGHLEAAAGIAGLIKTTLALHHGTIPPHLHFDEPSTQVEWSRLPVRVTDRAHPWPADSRRTRVAGVSAFGFTGTNAHVLLAEVEPPPAPLPSPPRRAHILPLSAANDDALRESAARMEVRIAGADDATIGDICYTAGARRTHLEHRLVAVGRTTAELRAALTRHASQRPASGDHTGRAHLSEERTALLVYGAHLADLPWRHWDSTEPECSAVLDAVDAAATAVLGTSARRTLYGTPASPADRRHPSLALLAGQLVYTALLRAYGVRVGQVAGRGGGEIAAACTAGLLSLTDAVRASAGERSVRLTGHAACGIELNSLHGAADSQPLDAWQPPIERTADEAAHAAPAWLPTLVQRVANGAPTVALGAGEESAARDLVDAAATDTLSLATVVAAAGRDAVAHLVAELHVRGCPIGWVETAGGTRRIVSLPAYPWQQRSHWITGRAQTTPPPAPAEPTEAPPRNSLPQPPAASALPPAEETVPPAFTSEESDGELITAAELRAVLAADEEPPPQPSPNSALPQRGELPVNTPPRAAAPEAAPAPAPTADRTENAVQPSAAPDAPELVHELHALGPELRVDRLLEATLTATATALGESSGSDVDPDLGFFDLGLDSVMAVALMDELGPLLGVELEPTLTFEHPTCRALAGHLLETVLGAARPTGAVATPAPTPAAPNQTPPTLAPSAPPAPPEPPPAAPAAAEPEPVDDEFSGLDDDALATRLLERIRSSEALLNEVGLP
>emb|AFP87525.1 BGC0001159, mpy8, 4'-phosphopantetheinyl transferase
MPHPTVDVWLIDLAGEGGTERSWEVLPKDEAERLSAVVPGRRDYRVRAQAALRSLIARRLRCAPLAVRLERQRHGKPRIVGDEAAAALRMNLSHSDRFAAVAMATGVEVGIDLEHPRALPQPTGLARTFMGDREFAEWSRLSGAQAAESLFRTWTYKEAILKALGTGLAGDLRAVSVRPGGSRPVLEALPAEAGPASGWTLIDLSGACGVPAAVAAAAPEVVLTFHRTDLDNVLTQPAGAAGRSQSSGTAATRVAPRIPVTPLAPSVRIGSVRPVFGGGAASPHRRTAVSPIADAQPAAATRSGPAPHRRPASATRRPTALGRSPGMPTPPTGRPAAGSGRGGA
>emb|AFP87526.1 BGC0001159, mpy9, Type II thioesterase
MRQRPAAHSPAFDQRRSSQDSGRLPPEAWQLFVFPHAGGSAAQYRRWAKWLPPGVDVLPLELPGHGARLREDPASGWEALIDDVVAQLRARRRPERRYLLAGHSLGALLAYESARVLERTDSPAELLIVSGRNGPSAGISHRPIHQLPDEHFLTALRRLGGTPDRMVAQQDLVRLFLPAMRAGLRLAETYRRSPGPPLAVPVTVFGGRQDRLTEESGLIAWSRETTGVFDLTLCPGGHFFTDDTTFTSAFRLRLARHAAELSNASASGPCAIYSSPVEFTTS
>emb|AFP87527.1 BGC0001159, mpy10, FADH2-dependent halogenase
MAEQGDDTHVHDVAIIGSGIAGSILAACLSRNNADVVLIDAETHPKFTIGESTIPFTSMMLRLLAERYGVPELKDLATFEGVYAKVSTQCGVKRNFGFLYHTEDRRQDPDLRTFFQIPKPLNTENHYFRQDIDSWMFNVAIGYGTHVRQQQPVVDVQIDDDGVTLELARTGTVRAKYVVDAGGHRSILAQKLGLREEPSRFRHHSRSLFNHFTGVRPFDEVGQPGKKYPSKWHEGTLHHLFEGGWMWVIPFDNHARATNPLTSVGLQLDPRVHPKPENLTAEEEFKSFLGKYPDIATQFAGALPVRSWVRTERIQYSSRQTVGYRWCLTSHAAGFIDPLFSRDMSNTMETIHALTHRLLDAIREDDFSTARFEHMQELEQGLLDFNDDLCANAYVSFSHPQLWNAWFRVWALGQLIATWEVNRAYARFSDTGNTRYLDALEHAWWRGKSLPNNSGYAPVLELLREVSETCKAVQAGQLDGRQAADLINSRLKKADFVPPGFGLDDPTRSQVGAGVLDIAKLLRWAKKDAPPEIGSLAYDGMTAFLRKRFERGEFHLGEEIKHQAAGWPLLGKRLRVPDPSSL
>emb|AFP87528.1 BGC0001159, mpy11, FADH2-dependent halogenase
MHSIGSSRQDVYDVAILGSGFAGSMLGAILARQGASVMLLDSKSHPKFAIGESTIPNMLVTLRTMALRYDVPELMTVSTFTGCQKAVSANHGQKIHFGFLNHQEGQPQDPRQLTMFNFPKMLLHPAAHMMRQDVDAYLYNVAIKYGCATRTNFHAEDVDFDGSGVTITSATGDHFRARYVVDASGYRSPLAEKFQLREDPPRYKHHSRAIWNHFLGVPKTDDVFRRTKEDSPPVRWYDGTVHHLFDKGWFWVIGFDNHESSRNPLCSVGLTLDPRAYPKRPGVTAEEDFWEHANRFPDIARQFEGMKPVREWVSTDRLQYSSTQTVGDRWALLAHAAAFIDPLFSRGLHNTCEAVNVLAWRILRAVDDDDFSAERFEGVNHRQQSLFDGNDKLVAAAYQSFSNHALWSAVFRIWAWGSNAGTFRALEASRLWRKTGDLGHLLELEECKNPGLHWSDHEGYGDLFNLMVEQCDAYAQGRVTGQQAADTLYSALEESPFVPRHWGWTEPNLRFINPTPKRLAKTMYWAATKAQPDVRRIMLGFLRESTREMVRGRRVL
>emb|AFP87529.1 BGC0001159, mpy12, ABC transporter
MLSRNAIHITDRILKELRRDYRTVFLYTAAPALVMVLTSGILSNHPVTFNRVGLIILGLFPTAPAFLFAAFALHRDKRRGTLDSLFTYPVRRMDILVAYVVAFSIPSVIQMGITLSVTYAFLDLQAAAAWWVIGLLAMLASVLGVVLGVLATFLARNELQLTRVLVASGPLHLMFSGLFRPFEEMNGWMQAISSLAPWRYAVGAVTEFQTSATPTTTAWVCIGVTVGIIVLASWLSSFTALQRKSA
>emb|AFP87530.1 BGC0001159, mpy13, Transport permease protein
MLSTQRTRAIAQRVIREILREPRSRVLTLVTPGILILVVRQLFASAEEFNATGVLMLGVMPVFSLYLVGSTTIVQERTKGTLESVLITPAQRSDLIAGYVSAALLIAAAQAMVATTVAYTLCGLSTASPPWVMALLATVSGAFGMSLGLLVSVISENEGQAFQFLPAVMIPQTLLSGLVWPVSEMAGWAQGLESVLPISAVTRALSAAEETNYGGGSMWLSVLVLLCLIIAILGGSVSSIRRQVA
>emb|AFP87531.1 BGC0001159, mpy14, ABC transporter
MQTQAIQVRNLTVERGGREILKNIDFSIEAGSVTGLLGPSGTGKTTLIRCLVGLQKYQQGDVHVLGTPAGSASLRRQLGYLAQSPGVYADLTVRENVRHFAALHGRKKGDADDAIDNVSLTSAAQQFVRTLSGGQRTRAALACALVAKPKVLVLDEPTVGQDPVLRRELWNHFRSLAKEGTTLLVSSHVMDEAARCDQILLVRDGVVIANDTPDAIRKMTESDDLDEAFLRLVETSPETGAPSRVR
>emb|AFP87532.1 BGC0001159, mpy15, Proline carrier protein
MTREAVQEQLADYIRRSFLDDDTTALEPNTPLLEWGILNSMNTAKLLTYIREELNVDVPPTHITGSYFKSLDTITDLVLSIRSETAAK
>emb|AFP87533.1 BGC0001159, mpy16, FADH2-dependent halogenase
MEPQFDVGIIGGGPAGSTTASYLARAGLKVALFESDNFPREHVGESLVPATTPVLVDIDAFDKVEAAGFPKKFGAAWTSADSGPSDKMGFTGLDHDFRAAEIMFNERTQSGVHKDYTFHVDRGQFDLLLLKHAEEQGAKVHQGVRVNRVNFDGAFPVLETSVAGQRAKVPVKMVVDASGRRTQLGSQLKVKEKDPVFNQYAIHTWFDNFDRKALAVDQSQSDFIFIHFLPVIDTWVWQIPITDTITSVGVVTQKERLKASKDDLEKFFWDTLGSRPELHKALKESEQVRPLKTEGDYSYALTKVCGDNFLMVGDAARFVDPIFSSGVSVALNSARIASADIIAAHRAGDYSKKRFDTYESMLRRGVNNWYEFISIYYRLNILFTAFVQDPRYRIDVLKMLQGDVYDDEEPKALAAMREIVKAVEEDPNHLWHPFLGSLKAPSAKAMF
>emb|AFP87534.1 BGC0001159, ---, 2-oxoglutarate ferredoxin oxidoreductase, alpha subunit
MTKPTARQTKQLDRVIIRFAGDSGDGMQLAGDRFTGETAEFGNDLSTLPNYPAEIRAPAGTLPGVSSFQLHFADHDILTPGDAPDVLVAMNPAALKANLSDLPSGADIIVDSDEFTRRNVSKVGYADNPLTDGSLTDWRVHAIPLTSMTVAALAEFTGISRKEAGRSTNMFVLGLLSWLYHRPTEQTISFLRRKFARRPEIADANIAAFHAGWNFGETSETFSYTYEVKPAALPGGQYRNISGNQALSWGLLAAAEISDRPLFLGSYPITPASDVLHELSRHKRFGVRTFQAEDEIAAAGAALGASFGGALAVTCTSGPGMALKSEVIGLAVTTELPLIVVDVQRAGPSTGMPTKTEQADLLMAMFGRNGESPLPVLAPAGPADCFDMAIEAARIATRYRTPVILLSDAYLAGSSEPWRLPDPAGLPDLRVEHPQEPNGENGSFLPFLRDPQTLARPWAVPGTPGLEHRIGGLEKAAETGAISYDPQNHDAMVRMRATRIERIAEDIEPLAVDDPTGDARVLVLGWGSTYGAITAAVRRVRATGGRIAQAHLRHVHPLPANTRHVLHQYDQVLVPEINLGQLRLLLSALSPDRLTGYHKLRGLPFKAEELAGVIQDVIDELRD
>emb|AFP87535.1 BGC0001159, ---, 2-oxoglutarate ferredoxin oxidoreductase, beta subunit
MSSATDPLSAPREAGREPLPVLKAKDFKSDQEVRWCPGCGDYAILAAVQGFLPELGLRREKIVFVSGIGCSSRFPYYLNTYGFHSIHGRAPAIATGLAAARPDLSVWVVTGDGDALSIGGNHLIHALRRNVNLNILMFNNRIYGLTKGQYSPTSESGKVTKSTPMGSLESPLNPISLALGAEASFVARTLDSDRAHLQEVLREAAAHRGTSFVEIYQNCNIFNDNAYAPMKNAESRHDVILPLEHGKPVVSASQAVCATDGGSLRVVERATAEPARIIRHDAHHPDPARAFALSRLDQPAFAHVPVGIFRQVDRPNYEEALTEQIEQARQMEGRGELGELLTSGHTWWIDPEAESRGSLRASA
>emb|AFP87536.1 BGC0001159, ---, TetR family transcriptional regulator
MPDKLETHTHGLDVAKTPASRRSGRRPGESQSRDAILRAARELFSEQGFSGTTIRAIARRAGVDPALVYYFFPNKDGVWSAVIEDVIGPLDVLGPALKEGRDNLAERLVAAYLTPWEGEHGETLVAISRSTMAKGAEHPISLLTDPGRLARTIGGTGAQLRASLILSQLHGVAVQRYVFRMEPLASVSVDRVSRWLAPSLRVLIEPNEP
>emb|AFP87537.1 BGC0001159, ---, Uncharacterized protein
MTGRIHLLNDHLQVRRSSPAMTNGQPVHDLVVAGPWIIGKDRNGNITKWSLRTFDLVDYVDACTAYGTGRDTNRPTAEHTLAYWRGQICTGDGAGRFITLEATSLAMDATRPPLAGVGPLVSLCLDHPRVHSAVEVSGRVLLGSLDTGRFDAVETLGSGQVHSMHYDDRHDRFLAVKSDGEALGLRHGVTLLALDGSVECEFLFARHEVDFLEFSPDGATMYAGGSDGLLYVIDNTTLQPRITGTVGGFPGRVTDVTVGDDGSLFVLTLSGELVRVGPELDCVQDRALALRQAVWDVSSAWDEPGRWYCGTDDGVAVVEARTPPAGSPVLTEVGHHPARFGAVHKVATLSGGYVGIGQRQTVFRADALGKPLWSVTLEDAGYSVSVTPDHKRLLVATGIGAVELDADAGVELEWLSLDGRPITTACYGPDGERVLGNQDGAVCAFDPLTRDELWWLETGHSVERIWFQEGAVYVCGAGGLVAYSPVRGMVTERWGSGRCATRAAAVVGERVFLACDQRELHIFDRVTGEPWDIQNDLPDQPQMLTALTGPEGGRHLLAGGVGGWLCTYPLTENRLPARARQTWLTRRLGRSYALSRE
>emb|AFP87538.1 BGC0001159, ---, Transposase
MSGTALISKDVPEPDRSHRLYEPAVDDLALNELCAALFASLPRSDQRRRGLDYIHGLMRVQGRKTMRSIAASLGGSATEQNLHHFICSSTWAWVPVRRALARYVAAVLQPQAWVLRPMLIPKAGENSVGVDRRFFPELGQVLNAQEAMGVWAATAETSSPVNWRLYLSPSWVDDARRRRRAAIPDHMTADSTGECATAACLETATEWGLAARPVVLDARSMELPALLRHFRSAGVPLLAQVNSTLRLTIGDTSTAARGMASYSAAQVATTARNRLRPVLWRDQGAHGAVRTALASAVRGHLPAGVAHPTDSGELTLLGIGEDRRQWPAEIWITDMTSAELSRLVRLSKLTRRVDRDFREISDQLGIRDFTGRSYCGWHRHVTLVSATHALCALRASRLSERISDFPEDS
