# Supplementary material for: Assessing in silico the recruitment and functional spectrum of bacterial enzymes from secondary metabolism
Source: BMC Evol Biol. 2017 Jan 26;17:36. doi: 10.1186/s12862-017-0886-2 (PMC5270213; doi:10.1186/s12862-017-0886-2)
Supplement: Additional file 5: — 1005 multiple Fasta files (one per BGC that comprises enzymes) containing the sequences of the data set enzymes SM*. The BGC are named according to MIBiG nomenclature. (ZIP 6333 kb) [file 12862_2017_886_MOESM5_ESM.zip › BGC1165.fa]

>emb|AAT70096.1 BGC0001165, curA, CurA
MLELINRYEHGFVYIPVILACREKGLFELIKKKRITHRQIANTLGANTGNLQVALTMMESLGWLSKNEADEYSLKDNCQAYLSIPEEILYLYNLPIESYLLGKEKPGIIKNWIELSQQQWNINDRTIADLLDGVLIIPIMLGLHKHNLLAVDEDKPLFYNVTPHIREELSRLFIAKGWADKSLIKVQKHSQKSNKNKNYLCLTDIGKCLGQRTIIKSISLNCFENNYYNLRHPKIEDLRDLIALETLCWSENLQVDNEEIYRRIFKIPQGQFILELEDKIVGAIYSQRIDNPQLLDNKTCTQVPLLHTESGVVVQLLAVNILPELQNQGLGDRLLEFMLQYCAQISGVEKVVAVTLCRNYPDYSPMPMAEYIHQKNESGLLVDPLLRFHQIHGAKIEKLLPGYRPKDWENQTCGVLVSYDIQHRQRFDGATVEKNRQTKVKLTEDIDEVVASCVRKVMHQKKSFDAQRALMEMGIESLELLELRYLLQKKLGVEIDPNLFFKYGTAAAIASYFKGETTERSGEVSEVLPKPEAIKTDSGFSTAQLENGVAIIGMACRFPGDADSPQQYWSLLHDGIDGITEVPPTRWDIEQYYHPEKNQPGKIANRYGGFLTEVDKFEPDFFRISAREALYMDPQQRLLLEEHWKALEDAGINPESLSGTETGIFVGIAFHDYERLQDKYYQEQDLNIYFATGSSTAIGAGRLSYFFQLNGPSITVDTACSSSLSAVHLACQSIRNGECQLALASGVNLLLSPELSISFSQAGMLSPDGRCKTFDAAANGYVRSEGCGVVVLKSLKQAIADNDRILAVVRGTAINQDGASNGLTAPNQSAQEAVLKRALSVAGVSANQISYVEAHGTGTSLGDPVEIKAIEAVYGKDRSADRPLMIGSVKTNIGHTEAAAGIAGLIKVVLSLQNQYIPPHLHWKQLNPYISLAGIPGVIPTEGKVWEQYEGDETRVAALSSFGFSGTNSHAIVEEAPEGRSQEPGARSQEPGARSQEPPYLLTVSAKKEQALKELVSSYQHHLETNPELELADVCYTANTGRADFNHRLAIIATNPQQLTNKLRQYQAGEEESGVFSGQLSHSSSPAKVAFLFTGQGSQYVQMGRQLYQTQPVFRQVLDQCDELLRPYLERPLLEVLYPQDTPNSNSYLLDQTAYTQPTLFALEYALCKLWESWGIKPQVVMGHSVGEYVAATIAGVLSLEDGLKLIALRGRLMQQLPAGGEMVSVMASKSQVKDAIANHTKQVTIAAINGPESVVISGEAGAIQAIVTKLESKLIKTKQLQVSHAFHSPLMTPMLAEFAAVAQQITYHQPRIPVISNVTGTIADKSIATADYWVEHVVKPVRFVAGIKTLAEQDIRIFLEIGPKPVLLVMGRECLIGSKKIWLPSLRPGKPDWLQMLQSLGQLYVQGVKVDWLGFYPDDAPQKVVLPTYPWQRKRYWISDLQQYKNKGKNGKVAPQVASDNNQSKNSVVTNNSSGSKMLPGIKESEQPRIKEREQPRIKESEQDARTTINIQKSDAPDIEQPQRRLSNPASLSLSKTTVAKQQPAKRELAQLRVPLTQVEPAQITQQYLESEKITQTLGKALHQDILINQKTTKEPKTMNREQVEQLKQEYEEKGYCQIKKIFDFSAIKTIQKTLDQAKQESQISKEKVTLKLGGIDDIDTNDHAYDLVKYDFVSSFIQEKLALLNYITGKNLMIMHNALFSVEPNHKGLPWHVGVGSFSFTKTEDFGASIWIPLDKITKEHRGGMQYVSTKIFPGQFYYSVFDLHLKNNIKWDESQGDLNEYVANANTIYNKITEDVIDYTIKDGYEEDEYNLGDAFFFNKYVLHQSVPLKPGLHKLRRAFVIRLVDYDTRVDEERLGLFSKYSQLHSRYYKTLPRYNKDSVLVMVSRAVQKGLKSPYLRDIPHVQQTLAARMAAGAISFEETPSISSAPQTQQPLKTLQPLRTPQVNQVNLSEIKQVLKQQLAEALYTEESEIAEDQKFVDLGLDSIVGVEWTTTINQTYNLNLKATKLYDYPTLLELSGYIAQILSSQGTKPISSSSQTQQSLKTLQPLPTPQVNQVNLSEIKQVLKQQLAEALYTEESEIAEDQKFVDLGLDSIVGVEWTTTINQTYNLNLKATKLYDYPTLLELAAYIAQTLASQGTKPQVSQQPLKTLQPLPQPQVNLSEIKQVLKQQLAEALYTEESEIAEDQKFVDLGLDSIVGVEWTTTINQTYNLNLKATKLYDYPTLLELAPYIAQEIAATGGSKLFQGNGNGGHPQESLPNNGSPVNSSEEMDPKLRLRAILNKVAKKELTIQEANKLVQQIKKQVTV
>emb|AAT70097.1 BGC0001165, curB, CurB
MSKEQVLKIIKKYTREIAPELEDSPLEPTDSLKKLGIDSVNRAEIIMMVMEDLSLNIPRIELAGAKNIGELADLFAAKL
>emb|AAT70098.1 BGC0001165, curC, CurC
MNDIKITGMGIVTPIAQEVESFREALFSGKTQFGYLQRPGRESPSKKFIGAELPELDVRTLFPQHRGLLRSATWSGQVAMFAVAQAWEDAKLTSAPVKPERIGLVIGGSNLQQRHQQQTWQRYQSRPEFIRPTYGLTVWDTDILGLLSQCFPIQGEGYTVGGASASGAVAIIHGARQILTGVTDISIVVGSLFDICAYECQGLMNLGAMGSERFADSPELACRPFDHNHDGFIYGEGCGVIVLEKADSAQQRGVLSQGKLLGWGLNLAGNRSPEPSQKAEAQAMSAALAMADLKPEQIDYVNTHGTSSPIGDNTEVSALKSTGVDHCLLNSTKSLTGHCLTAAGAIEAIATLLQMNSSFCHPTHNLVDPIDDNLNWVKETAVQGEINYAISNSFAFGGINTALLLGKE
>emb|AAT70099.1 BGC0001165, curD, CurD
MPSAIALLLAASIQLYYWARSKAMQQVGIEALSVYGGAAQLELRKLAQARQLDISRFDNLMMKEKAVSLPYEDPVSYAVNAAKPIIDRLSDADKQRIEMVITCSESGIDFGKSMSTYIQEYLGLSRNCRMFELKQACYSGTAGLQMAINLILSQTFPGAKALVIATDISRFLVAEGGEAINYDWSFAEPSSGAGAVALLVSDTPHIFQIDVGCNGYYGYEVMDTCRPNPDSEAGDADLSLLSYLDCCENAYRHYQNRVEGVDYRESFDYLSFHTPFGGMVKGAHRNMMRRLKRAKPAEIEADFQRRVMPGLVYCQQVGNIMGATLFLSLASTIDNGDFSTPRRIGMFSYGSGCCSEFYSGVVTPEGKQIQAQQGISAQLADRYSLSMEEYEQLLYHSSAVAFGTRNVTLDYQLFPGVWKKIAGKGRLVLKAIKEFHRKYEWV
>emb|AAT70100.1 BGC0001165, curE, CurE
MYYKTIKINHQPAVQRIQLYRPEANNSINDQLTQELLSALQAVEGEETVKVVILEGLPDVFCTGMDFQAIANGELVDTKISAHGYYNILKQMSQSSKVILSLVRGKVQAGGVGFVAASDLVIADETVTFVLSELLFGLLPACVLPFLIRRVGFQKAYRLSLTTQPISGSEAYNWGLVDEYDSNPNKLISQYIRRLRYLPLSGVKELKDYMNKLWIIQAETQNLAANKSASLLGDPTIQAKIKQFAKEGVYPWQN
>emb|AAT70101.1 BGC0001165, curF, CurF
MAELNLNRDLGTSNSEVVQLTELGNGVVQITMKDESSRNGFSPSIVEGLRHCFSVVAQNQQYKVVILTGYGNYFSSGASKEYLIRKTRGEVEVLDLSGLILDCEIPIIAAMQGHSFGGGLLLGLYADFVVFSQESVYATNFMKYGFTPVGATSLILREKLGSELAQEMIYTGENYRGKELAERGIPFPVVSRQDVLNYAQQLGQKIAKSPRLSLVALKQHLSADIKAKFPEAIKKELEIHQVTFNQPEIASRIQQEFGETVIPNLIQSTVEQKIPNPQPVQLRIPSYGLLKNLTWMPQERRKPKSTEVEVQIKAVPVNFREVLNVLGIFQEYIKKRYRSGIISAENLTFGVEGVGTVVAVGSDVSQWKVGDEVILAYPGNAFSSFVICSPDDLLAKPSDLSMVEAATIFMSFFTAYYGLHNLAKVQPGERVLIHAASGGAGQAAVQLAQFFGSEVFATTSPHKISVLREQGIKHVMNSRTTEFASEVRELTQGNGVDVIFNSLTHGEYIPKNIDILAPGGRYIEIGRLNIWSHEQVSQRRPDVKYFPFDMSDEFVRDKQFHAKLWDDLALLFESGSLKPLPYKVFPSEDVVEAFRHLQHSKHIGKIVVTMPELYNGVKNSSQQANQESMSHQEELLHQLQSGDISLENAEQLLLGLTDQQILATVPNNGQNKLINTDKTEQILSLLSSGEISLENAQNLLETVDLNSPTKKNLPTAVPNQGQSNQDEAILNQLQSGEVSLEDAEQLLLEIQQKESVTTKSIPDQRITDDIAIIGISCRYPGAKNWKEFWENLKHGVDSVTEPPPGRWEGRSWYHSDPEHPGTACSKYAAFLDDIDKFDPLFFQISPGEAELIEPQQRIFLEEAYHAIEDAGYAPDSLKGKHCGVFVGAASSDYIKFLSNSGFGHHRLVLSGTMLSVLPARIAYFLDLKGPVVAVEAACSSSLVAVHQACESIKRGESEIAIAGGISTMLTPDFQVLSSQFQMVSPEGRCKSFDAEASGIVWGEGCGAILLKRYEQAVQDQDHIYGIIKGTGTNYDGSTNGXSAPSSKSQARLAENIYQQFGINPETISYLEAHGTATPLGDPIEVEAFTEAFSKWTAQKQFCAIGSVKTNIGNAATAAGMSSLIKTILCLKNQKLVPSLHFNQPNPNIDFANSPFYVNTEFKAWEVPTGIPRRAAVNSFGLNGTNAHVVVEEAPIEDNRQTSPVSPQGGKATGNSEDYLENSVHLLTLSAKTETALGEVISSYQNYLKTNPNLRLGDVCYTASTGRTHFTHRLAVVAPNQQELVEKLRQHQEGKKLAGITSGELLNNTTVAKIAFLFTGQGSQYINMGKQLYQQAPTFRQAINQCEEILSSVETFQETSLRNILYPTDKNSSGSSLLGQTAYTQPALFAIEYALFKLWQSWGIEPDVVMGHSVGEYVAATVAGVFSLEDGLKLIAARGSLMQKLPGDGKMLWAMAPESKVLETLKAKDLSEKVAIAAINGPQSIVISGEGKAVEAIATNLESAGITTKPLKVSHAFHSPLMEPMLAEFEAAAKEITYEQPRIPLISNVTGKQVTEQITTAEYWVNHVRQPVQFAQSMKTLYQEGYELFLEIGPKPVLLSMGRQCLPEKIGVWLPSLRPGVEECQQMLSSLGKLYVEGAKVDWIAFEQNYARQKVALPTYPFQRERYWVSSQNGYEQKSYWLKGKEQHPLLGEKINLAGIEDQHRFQSYIGAESPGYLNHHQVFGKVLFPSTGYLEIAASAGKSLFTSQEQVVVSDVDILQSLVIPETEIKTVQTVVSFAENNSYKFEIFSPSEGENQQTPQWVLHAQGKIYTEPTRNSQAKIDLEKYQAECSQAIEIEEHYREYRSKGIDYGSSFQGIKQLWKGQGKALGEMAFPEELTAQLADYQLHPALLDAAFQIVSYAIPHTETDKIYLPVGVEKFKLYRQTISQVWAIAEIRQTNLTANIFLVDNQGTVLVELEGLRVKVTEPVLTQKSAFKEQLKSASVSERQELLTTQISSAIVNILGLRDGQQIERHQPLFDLGLDSLMAVELKNQLESNLGTSFSSTLLFDYPTVESLVEYLANNVIPIDSFSELPTLIPHPEQRYQPFPLNDIQQAYWIGRNQIFDLGNIATHIYIEVDCENLNLESLHQAWRRLIDHHDMLRMVVLADGNQQILEQVPPYEIEILNLSEESPETIASELEQIRNQMSHEVLPTNQWPLFHLRATRLNEQCFRLHASIDMLIFDAWSTYVLFKQWSELYNNPQSSLPATEISFRDYVLAELELKDSPQYLSSQQYWFNRLDNLPPAPEIPQAKVTSAITDPQFNTHTAQLSQSDWQQLKNKASKANLTPSGVLLSAFASVLNYWSKSSKFTLNLTLFNRLPLHPQVNELIGDFTSVILLEVDNSQAVPFISRAQKLQRQLWEDLEHRYISGVEVQRELYRRGRSQPMGVVFTSTLGLKSLADEEVGRGFGLEHFGEVVYSAAQTPQVLLDHIVTEEKGALAFSWHTVEGLFPEGLIEQMFEAYCDLLQQLATSDEPWMETYHQLLPTAQLALQAQVNQTTQSWSEDILHSLFVKQVQVQSEATAVISPQKSLTYGELYQRSHQLGHGLRKLGVKPNQLVAVVMEKGWEQVVAVLGILMSGGAYLPIDPGLPQERQWYLLEQAQVTQVLTQTHLKQSLGWPEGIKCWSVDTEELAEYDPNPLEPVQTSEDLAYVIYTSGSTGLPKGVMIDHRGAINTILDINQRFKVTPSDRVLALAALNFDLSVYDIFGVLGAGGAIVMPPPKAAKDPACWRELIIAHEVTLWNSVPALMQMLVEHLLGTSATAVGDLRVVMLSGDWLPVDLPSKIQSLWSNVQVMSLGGATEASIWSIGYPIEKVGSDWKSIPYGKPLLNQSFYVLNELMEPRPVWVPGQLYIGGVGLAKGYWKNEHKTQASFITHPVTQEPLYKTGDLGRYLPDGNIEFLGREDFQVKINGYRVELGEIEVALKQFPGIKEAIVTAIGESQQSKRLVAYAVFKEKSVISDSSLTDIHQTEDKNEVGQPDQEINCTSEQLRKYLWQKLPEYMVPDDYVILEALPLTANGKVDRKRLPKPQRQTIADTNQNILPQTKTEQQIAAVWTEVLELEEVGIHDNFFAIGGNSLLVIRVHNKLQELLGIELKVVDLFANPTVHFLSQHLTQIGSKELFMETSKTRGDERVKKGTTRKERRNIRKSLRGKK
>emb|AAT70102.1 BGC0001165, curG, CurG
MMDDLEDLNDNQDIAIIGISGRYSGADDIEQFWQNVRDGVESICLFSEQELLNSGIEQELLNNSNYVRTGSLISNIDMFDASFFGYTPKQAEEIDPQQRLFLECAWEVIERGGYNPDTYQGSIGVYAGITMSSYFWNNVNPCFDFSYLNSSSFQQLLANDKDYLATRVAYNLNLTGPAITVQTACSTSLVAVHLACQSLLNGECDMALAGGVTIRVPQEVGYLYQDGMILSPDGHCRAFDAKAEGTRYGNGLGVVLLKGLEDAIADKDYIYAVIKGSAINNDGSLKVGYTAPSVVGQAAVISEAQAVAGVEAETITYVEAHGTGTKLGDPIEIEALTKVFQQSTQKQGFCAIGSVKTNVGHLDAAAGVTGLIKATLALNHKLIPPSLNFEQPNPKIDFVNSPFFVNTKLSEWKSNGTPRRAGVSSFAVGGTNAHVILEEAPKQFKNQDIYQRPLHLLTLSAQTKEALEELVSRYQNYLETNRKIELADICYTANSGRFHFNHRLAIIAADRQQLATKLSNRSAGEEVVGVFQKEFCTSSNVPQVAFLFTGQGSQYLNMGRQLYETQPTFRQALEECDEILSSLLDQSLLAVLYHQTTDESGSSLLDQTAYTQPALFAIEYALFKLWQSWGIEPNVVMGHSVGEYVAATVAGVFSLEDGLRLIAKRGQLMQQLPSVGEMVSVMASESKVQAVIANYTEKLGLAQSNVGIAAINGPESVVISGASAAVKAISSSLELEGVKIKLLQVSHAFHSPLMRPILAEFEAVAQQVNYHQPQIPLISNVTGEQATCDISTPDYWVNHICQPVRFVQSMETLYQEGYEVFLEIGPKPILLGMGRQCLPEEVGVWLPSLRLGMEDWQQMLFSLGQLYLQGAEVDWLGVDQDYGFQKVVLPTYPFQRQRYWIERSQGRGEDKAKQNLSVSTSSPVTELLDRGDYKQLTAMLTGNGSLTAVEVVQQLIHHHQQSLAQAALKDCLYHIEWQLKPSTLAPETPSQNGQWLIIGGEATVAQKLAEQLEQKQQSCYVVKQFPQDYSQLLQQVQQETELPLVGIVYLTSEEVPSQINTTSSQSLLGLLQTLLQDDSSTPVKVWVVTAGAVAKGEHPISVAQTPLWGMGKVVSLEHPELWGGLIDLEPGKTAENHMECLLRELLNRDAEDQVVYRGGERYVPRLVRSSVPTSKIFKVEPTGSYLITGGLGYLGLKVADWLVKQGVRHLILLSRSGLTKETQPAVEALQQTGTNVKVLAVDVADLTDMERVWKQLEAEEKPLKGIIHAAGVGRLDTLEELTPEKWEAVLRPKVQGGWNLHQLSRNENLDFFVCFSSIASVWGSRGQTHYAAANQFLDGLVHYRHSLDLPGLAINWGAWAGGGMTTNEAQRWLAQIGVEALSPELAISALEHLISANQVQVTVSRNNWHRFKTMYAVKRPRPLLDLIAVLPEDIEDKTNPAPGLLQRLEAVTETQRRELLRQALQEEVARVLGLPITNKPGSEVGFFEMGMDSLTAVDLRDRLSKLLGVNLSSTLTFDFPNIEKLEKYLINQHLVKVGLFRTEIDQDQQEDDSLEAKLLDEIKQSSNQELESSIDQILESIIN
>emb|AAT70103.1 BGC0001165, curH, CurH
MLNKFTKKEQILSEKQQIKQLSPLQRAALALKKLETKLNNTLHEPIAIIGMSCRFPGGASSPEKFWQLLQGGSSARSQIPRERWNIEAYYDPDPDAPGKMLTCHGHFVDNVDQFDPEFFGISPREATAMDPQHRLLLEVSWEALEQGGQVLERLEEAAVGVFIGNDGRDYEQLLQQHLQQEPESPLVTYAGTGNALSNAAGRLAYTFGFTGPTVTIDTACSSSLVAIHQACNSLRLGECQMALAGGVKLHLTPNSYIDASKARMICADGQCKTFDISADGFGRGEGCGMVLLKRLSDAQADGDQIVAVIRGSAVNQDGPSSGLTVPNGQSQQRLIKQALAQAQVKPSEISYLEAHGTGTSLGDPIEVNAVVAVLGEDRTPEYPLWMASVKTNIGHLEAAAGVSGLIKVVLSLQHRLLPAHLNLHQPNPKIDWQPWLQVPKQLTPWEVSGHRLAGVSSFGFTGTNAHVVIEEAPSSQKSPQVERERPWNILALSAKNQEALLQLVQSYSQHLERAPEQELVDICFTANTGRLSYIHRLSLVAATKAELQERLKAFGTEEEVTGLVSGVVSGGESPKVAMLFTGQGSQYVGMGRQLYETQPTFRKALEQCAEILQPYLDRHLLEVLYSLEAEESVLEQTAYTQPALFALEYALFQLWQSWGIKPDVVMGHSVGEYVAATVAGVWSLEDGLKLIAARGRLMQQLPSGGEMFSVMASESKVRETLKEMALGEQVAIAAINGPQSIVISGESEAVRAIATNLESETIKTKQLQVSHAFHSPLMEPMLVEWEALANQIAYNQPKIPIISNVTGTTADSSITTAQYWVNHVRQPVRFAQSMEALDKLGSEVFLEVGPKPILLGMGRQCLPEGVGVWLPSLRPGVDAWQQMLLSLGQLYVQGVKVDWLGFDRDYARQKVTLPTYPFQRERYWVEAPKTVVLSGQQVHRLLGNKLELASTGQTIYHQDINLNNHPWIGDHRVYDTPVIPGVSYIAMTLAAVGVPAAVEDINFQQPLFLAESNTTRETQLMLHTADNVGKQFVEVFSRDGAKQEEWQQHASMSVSENPPPPPTLSVDIPALCEQLRPLDTDTLTEIYASISLVYGPMLQAVRQAWIGEETSLLEIEVPKALAFQLAGEPIHPVLIDACTRLTPDLFDFSSDSGVFWAPWRVKEMTLSHPTPSRFYAYVEEPSRVNEQLQTRSYDIQLLDETGQAFGRINGFTVKRAPSQLFLKSLQPDVSNWLYQLQWQPSEVKETVPLATSRMWLLFVPEGVWAEQLTSSLAQLDQQYVVVSPGDDFRYLSEYHYQVCPTQKESFQQLLQKIVEKGVTLQGVVHLWSLLSDSQQLNQAQELVCGSTLHLIQALGEVFDSQVPPLWLVTQGAQCIAAQTTIHVQQSPLWGLGRVIALEHPEFKCHRVDLDPDNASIAEGVEMLLQELLAPDAEDQVAYRQGERHVARLERFVPQSSGEYPQQLRLRAYGTLDNLVLQPQQRRQPERGEVEIQVRAVGLNFRDVLTALGMMQEYTQHLFDSAEQVVFGGECAGVVVAVGSDVEHLQVGDEVVLALAIGCLAHYMTIPADLALPKPQHLSFEAAATLPTAFITAHYGLNYLANLQPGERVLIHSAAGGVGQAAVQLVQNRGAEVFATASPPKWKFLQQQGVEQIMNSRTLEFAEQVQAATEDMGVDVVLNSFNEEYIPQSFQALAHGGRFIEIGKINIWSQSKAQEYRPDVKYEVFDLVEMVREQPELVAQLWSELGTELKTGKLQPLPHQVFELGQVHEAFRYLQQAKHIGKVVVAIPPLREQKKEIQAQGSYLVTGGLGALGLEVSKWLVDKGARHLVLMGRRSPSAEAQIKIAQLEDMGVKVSVQLADVSCSQQVSQMMERIERELPSLRGVIHAAGVLDDGVLQNMSWQQFVKVMLPKVQGTWHLHQLTKDLPLDFFVCFSSMSSLLGNLGQGNYAAANEFMDAVAHYRRSMGLPGLSINWGAWASSGMAASLAGQHQQRLETIGIRAIEPQQGMQALGSLLSQTPSQVGVLPINWSKFVSTLPGGQKMPFLEALISTEPSLTQKSAFREQLEAAAVSERQELLTNHIRSAIAKALGWRDGQKIGMRQPLFDLGLDSLMAVELKNRLESSLETNLSSTLLFDYPTVEALVEYLANDVIPIEFSSNLDEIENLEQEEIDNTFRFQEMSEDEMANILARKLESLEGKKS
>emb|AAT70104.1 BGC0001165, curI, CurI
MKKSQSSRTIDYKALMENAFLQIETLQSKLEAFENQEKEPIAIIGMGCRFPGGVDSPEAFWQLLNDGVDAIAEVPKNRWNIDEYYDPDPDAPGKIATRDGGFLSEIDRFDAPFFGISPREAHSLDPQQRLLLEVSWEAIERANIVPDKLFNSLTGVFIGIGSNDYLNKLATSEIPEAYWGTGNVPSAATGRLSYILGLTGPNLAVDTACSSSLVSVHLACQSLRQRECNLALAGGVNLILSPKFSIVFSQAKMLSPDGRCKTFDASANGYVRGEGCGVIVLKRLSDALANGDNVLAVIRGTAVNQDGPSGGLTVPNGPSQEVVIRQALANGGVEPASVSYIEAHGTGTSLGDPIEVGALGKVFGKNHSIEQPVIIGSAKTNIGHLEVAAGIAGLMKVVLQLQHEQIAPSLHFNQPNSYINWSQLPLQVPTKPTPWQTNGKSHIAGVSSFGFSGTNAHVILEESPIEGNRQNPQEGKTTGNSEDYLERSVHLLTLSAKTQTALSDLLSNSQNYLKTYPKLEIADICYTANTGRTHFNHRLAVVASNRQKLVDKLRQHQQEEEVTGIFSGELPNNNTTPKIAFLFTGQGSQYVNMGRQLYQESPTFRETINQCEDILSNLETFQEKSLREILYPTDDSSDSSLLAQTAYTQPALFAIEYALFKLWQSWGIKPDVVMGHSVGEYVAATVAGVWSLEAGLRLIAARGSLMQKLPAGGEMISIMASELKVLETLKGMSLGEKVAIAAINGPESTVISGEAEAVRAIATNFESVGIKTKQLQVSHAFHSPLMEPMLAEFEAVAKEMSYSQPQIPLISNITGQQVNLEITTAEYWVNHVCQPVRFAQSMKTLHQEGYELFLEIGPKPILLGMGRQCLPEEVGVWLPSLRPGVEEWQQMLSSLGQLYVQGAKVDWSGFDQDYNRDKVILPTYPFQRQHYWVETKDNGYQSNASFAEKDTNTEIVNLLSKGEIDTLAQQLEKAANFSPEQLKLLPKILELLTKQHQQQLAAARIKDWFYQLQWQPLPEIYLKNGIQVSHWLIFADNTGVAEKLAQKLQQQGHKCSLVYRADKYQQLATGRYQLNPSAPEEFGQLYEAIIETSQLPLSRVIHLWSLDAPVTEHLTLNTLEQTQLWGCASVLHLLQSVLKTTNVPQLWLVTRGAQSVLSNMEKLTVAASPLWGLGRVVSLEHPQLWGGLVDLDPQTSEEDVEKLLQLLVNNSEEDYLALREGKTYVARLVQQSLQASVEALSLASDATYLITGGLGALGLHTAQWLVEKGARHLVLTGRSAPSEKVQEIIEKLEQAGAKVKVLLGDISLEQDVAQIIEQIQTSLPILKGIIHAAGILDDATLQQMSWENFAKVMAPKVGGTWHLHQFTQELPLDFFVCFSSIASLIGSPGQGNYAAANAFMDALANYRRSRGLSGLTINWGPWASGGMANNLAAQHQNRIHTSGVNDIAPEQGMSALEQLLANQTLTGQIGVIYVEWSLLAQQWSNLNKSSLLQELLHQDELQQQDILKQKLEREILDQLDKASAGERKEILKEHIRGQVAKVLGLSSSQLPEINLGFMEMGMDSLTTVELKNRLQAQLGITLPGTVAMEYPTIDKLSRYIFEEVMGWKSVADSESNLPERKEVDVDEQILPVIEDISEEEFEALAAQQLEKIKSML
>emb|AAT70105.1 BGC0001165, curJ, CurJ
MEPTTNKEQLSLSKQMFLALKQAEAKLEMMELAKSEPIAIIGIGCRFPGNANTPESFWQLLANGEDGVREIPPERWNPDYFYHPDPDTPGKMYIRHASLVDQVDQFEPEFFGISPREAHSLDPQQRFLLEVTWEALERAGINPQQLENTHTGVFLGMGQNDYADLGFNQLENISPYDATGNGFCFAAGRLSYFLGLQGPSLAIDTACSASLVAIHEACHSLRRGESNLALAGGVQLILSPHVTTALSKLKALSPDGRCKTFDAAADGYGRGEGCGMVVLKRLSDALKDGDQIWAVIRGSAVNHDGPSSGLTVPNKLAQEQLIQQALKAAKIEPSQVGYVEAHGTGTSLGDPMEVRALGTVFEEGHNQEHPLRIGSVKTNIGHLEAAAGIAGLIKVVLQLQHQKIAPSLNFKHPNPYIDWENLPLEVPTQLTPWSSSSGQRVAGVSSFAISGTNAHIVLEEAPREGNRQPPPVSPQGGKATGNSEDCLERSINLLTLSAKTEIALAELVISYLHYLENHPELELEDVCYTANTGRAHFKHRLAVIAADRKELVEKLHYQETGEQAVGLFSGHASKNPPKIVFLFTGQGSQYVNMGRQLYETQPTFRKALEQCDQILESYLEYRLLEVLYPQNAPSSSSSLLDQTAYTQPALFAIEYALAKLWESWGIKPNAVMGHSVGEYVAATIAGIFSLEDGLKLIAARGRLMQQLPSDGEMVSVMAKKSKVRELITPYTDKVAIAAINGPESVVISGETEAIAAIVNQLESEGVKTKRLQVSHAFHSPLMEPVLAEFEAVANQVTYHQPKIPLISNVTGKKVDNGIATANYWVNHIRQTVKFAASMETLHQQGLEIFLEIGAKPILLGMGHQCLPEGVGVWLPSLRPAVDEWQQILSTLGQLYVHGVQVNWSEFDRDYNHQKVVLPTYPFQRKRYWVETTNDWDGKTISTTKLHPLINQKFQSPLSKEIFFESYFSTENLPFLADHIVYEQVVVPGASHISLLLAAASLTFAATECQIEDILFPQALAIPEQGVRTVQVVLTPQNNSFSFQVISFDDSLESQINQVSNNGSHISDWAVHATGKLSVANAEQSLIPLEEIQARCSQKIDSAEIYQHLWDRQIHLGQSFRWIEQVWLGEGEVLCQMKVPKTILNTTKYQLHPTLVDSCFQSIIALVLDQSGNKNETFVPFSIDKFTFYNSSDNDLLWCYTCGSKDKQSGEKFKADIQLFDQHGQLVAQVIGFEGRKANPKILLMTLGSDLSNWLYEVEWRTKGLLGRLLPPDFLLDPVEVSQQLAPSLTELVTLLDNARTSEIGTQLEELSVDYIVQGLLQMGWSYQPTESFDLDAAAQCLGVVPTQVRLFERLLQILAEVGILQSNQQQWQVQKTAQKVNPSKQSQSLLSQYPDEAATLTLLERCASQLSGVLRGEIDPVQLVFPQGDLTTATQLYKDSAVAKVMNTIVEKVIMKAMEKLPPSRGIRLLEIGAGTGGTTSYILPHLNPNQTEYIFTDIGALFTSKAQEKFQDYRFLGYQTLDIEVDPSSQGFESHRYDVIIAANVLHATTSLKQTLSHVRQLLAPGGILVLYEATTRSRWVDLIFGLLEGWWKFTDYELRPDYPLLNREQWKKVLSETGFTQVVTLPEVEGMAEALSQQTVIVAQAASTKLEPTKETPKGWLILADQQGIAQQLASQLHSEGDVCTLVFWGENYQQIAPGEFTINPDNFSEFEQLIETVNAKSPSLSGVVQCWTTEAGVINNINSEELKNLSKLGCGTTLSLVQALVKAGLSQPPQLWLVTCGAQPVPSSYPVIPGLAQSSLWGMGKVISLEHPELNCVRIDLDPHQTIKKQADVLFKEIWSKDQEDQVAWRGDGRYVARLVASHHQQTDATTEQSLSFREDSTYLITGGMGGLGLLVARWMVDKGAKHLVLLGRRAPDDAANQKLTELEMAGAQVVVEKADVSDVESITRVLYKIEHSKIPLAGVIHAAGMLSDGVLQNQSWSSFEQVMAPKVQGAWHLHQFTQNQPLDFFVLFSSAASLLGSPGQGNHSAANGFLDGLAHYRRGIGLPGLSIHWGAVAQVGEAAERGADVRGQQQGMGALSPTQVLESLELLMSSTAKAQENNLSDIEVGVVPIEWSAWQERVAQWPFFTDWQETIQTTSEISKSEFLLKLEATAPSKRRSLLLAHVRRQLALVLGINHPESISLETGFFDLGMDSLTSVEFRNKLQTSFDCSLPSTIAFEYANIESLTDYLENKVILSSNSTAASEAETLDDMVDEGSLESELSESLAAEINQLSEDEMDLAVSQAVSQLDQLL
>emb|AAT70106.1 BGC0001165, curK, CurK
MELSSQTTQLSNQQLLLLKIQQATAKLHEIETAATEPIAVIGIGCRFPGGVDSPETYWKLLQEARDLRTEIPKDRWDVDLYYDSDPDVPNKIYVRQGYFLQQPVDQFEPEFFGISGTEAANMDASQRLLLEVTWEALENAGISPKSLKNTDTGVYVGQMTNDYAVIGTNRPDKLPDFYLGIGSNMGMSAGRIAYILGLQGPTLFLDTSCSSSLVALHLACQSLRSRESNLSLVGGVNLMLAPNTTHVLCKGKALSPDSRCKTFDASADGFARGEGCGIVVLKRLRDALADSDRILALVKGSAINHDGPSSGFTVPNQQAQKKVIHQALNNAKVNPLQISYVECHGTGTSLGDPLEVRALDEVYCQQRTKEQLLFLGAVKSNIGHLEAAAGIAALIKVVLALQHQEIPANLHFNQPNPRINWEQIPVKVPTKAFPWLKGEKPRLAGISGFGMSGTNAHVILEEAPIPVKSKSSRATGGQKQVLKDSKGAKLKREEYLERSLHLLTLSAKTQTALDELVSSYENYLKAHPELGVADICYTANTGRTHFNHKLAVVASNQQELVDKLRQQQEGEEVVGIYSGDLPNNSTVPEIALLFTGQGSQYVNMGRQLYQQAPTFREAINQCEEILSSLETFPNKLLQEILYPADDLSDSSLLDQTAYTQPALFAIEYALFKLWQSWGIKPDVVMGHSVGEYVAATVAGVFSLEAGLKLIAARGSLMQKLPAGGAMVSVMASKSKVLETLKAMSRSEKVAIAAINGPQSIVISGEAEAVEAIATHLESVGIKTKQLQVSHAFHSPLMEPMLAEFEDIANQLTYNQPRIPLISNVTGTKADNNIVTGKYWVNHVRQPVQFVQSMKTLHQEGYELFLEIGPKPILLGMGRQCLPEEMGVWLPSLRPGVDEWQQMLSSLGQLYVQGAKVDWFKFDQNYNREKVILPTYPFQRERYWVETQNGYQPKPYGSTAKNLHPLLGEKLNLARIENQHHFQSYLTAESPAYLSQHQVFNKVLFPATGYLEIAAAVGKNLLTTGEQVVVSDVTIVRGLVIPETDIKTVQTVISTLENNSYKLEIFSTSEGDNQQANQWTLHAEGKIFLDSTTNTKAKIDLEQYQRECSQVIDIQQHYQQFKSRGIDYGNSFQGIKQLWKGQGKALGKIALPEEIAGQATDYQLHPALLDAALQILGHAIGNTETDDKAYLPVGIDKLKQYRQTITQVWAIVEIPENTLKGSIKLVDNQGSLLAEIEGLRVTATTADALLKSLQPDISHWFYQINWQTQPLPSTTPSSATDKWLVFAQDTQLVEALQRKSHESIRVSPGDTYKKLTQQHYQINPTSREQFQQLLAENSGITRIVYLWGVQESESKDNLEIQTVQEQSCATVLHLVQAIINSKPETIPKLWLVTRGTQRVISDSEVINPEYGSLWGLGRVIAQEHPELGCKRLDCDPNLEQTQILDSLVAELLSEDVEDQIAIRQGSRYVARLVQKPQQKPITSADQPVQLKLSEYGVIDNLNWQPMQRKTPLANEVEIEVAAVGLNFRDVLNALGLLKDYYAEHFNITSAEQLTFGFECAGKISAVGEQVSQWQVGDEVIGLLLHDGLSSFITTSVEYVVAKPKQMSFSEAATLPLTFLTAQYGLQHLAKIQPGERVLIHAAAGGVGQAAVQIAQVAGAEIFATASPSKWEFLQSLGIKHIMNSRTLDFAEEIMKRTAGEGVDVVLNSLNGEYIPQSLAVLTPKGRFVEIGKIGIWEKEQVKEKRPDVSYFPFDLQEAVQQQPGLIGQLSEELTQQWNQGKLKALPHKVFPSTEITAAFRYMQQAKHVGKVVVSMPEAQSEPKSITADASYLITGGLGALGLEVAQWMVTQGARNIVLTGRRAPKETAQKIIEELETAGASVSVLLGDVSQREDLAKIFQQIQASLPPLKGVIHSAGVLDDALVQNMSWSQFTKVMAPKVQGTWYLHQLTKDFPLDFFVCFSSIASMLGSPGQSNYAAGNGFMDALAHYRRSMGLPGLSINWGAWASAGMAASLAVQNQQRMESMGLSAIEPERGMQALGSLLSESQSQVGVFPVNWSQFIRQFPGGQKIPFLSDFISQTPSLTQKSAFREELEAALVSDRHELLTTHLRLAIAKTLGWKDTQKIGMRQPLFDLGLDSLTAVELKNRLESSLGTSLSSTLLFDYPTVEALVEYLANDVMPIDFSSHLDQTEKALDEEDVVADGSSQLSDITELSEIELEASVLQEIEALEKLI
>emb|AAT70107.1 BGC0001165, curL, CurL
MNLKQEQEKEQSLSALQRALIALKDARSKLEKYETQSKEPIAIIGMSCRFPGGVDSPESFWQLLNDGVDAISEVPSNRWNINNYYDPDPDATGKISTRDGGFLSQIDGFDAPFFCISPREVQSLDPQQRLLLEVSWEAIERANIVPDQLFNSLTGVFIGIGSSDYLNQLATSEVPQAYWGTGNAPSAATGRLSYILGLTGPNLAVETACSSSLVSLHLACQSLRQQECNLALAGGVNLLLSPETSIIFSQAKMLSPDGRCKTFDASANGYVRGEGCGVIVLKRLSDAVANGDNVLAVIRGTAINQDGASGGLTVPNGPSQVAVIRKALSNGGVDPASVSYIEAHGTGTSLGDPIEVGAIGTVFGKTHSQEQPLIVGTAKTNIGHLEVAAGIAGLMKVVLQLQHQQIAPSLHFKQPNPYINWSQLPVQVSTQLTPWQTNGKSRIAGVSSFGFSGTNAHVVIEEAPKEGNSLSATVEENGNSTVKEDTLERAVYLLTLSAKTQAALDDLVNSYQNYLKNYPELRIADICYTANTCRSHFNNRLAVVASNQQELVEKLRQHQQGEEVTGIYSIELPNNSTAPKIALLFTGQGSQYVNMGRQLYQQAPVFRKALEQCNEILLGTETFREKSLLEILYPANQEQSNSSLLDQTAYTQPCLFALEYALFKLWQSWGIQPDVVMGHSVGEYVAATVAGVFSLEEGLKLIAARGRLMQQLPAGGEMVSVIASESKVLEIFKAMSLEEKVAIAAINGPESTVISGEAEAVGAIATHLESLSIKTKQLQVSHAFHSRLMEPMLAEFEAVAKQVTYSQPQISLISNVTGQQVGSEITSAEYWVNHVRQPVRFSESMTTLHQEGYELFLEIGPKPILLGMGRQCLPEGVGVWLPSLRPGVEAWQQMLQSLGQLYMKGIKVNWSGFDQDYACHKVAIPTYPFQRESYWIDTDKNQGQKAVNGSSSLIVDLLNQSDIEGLNQELSFSTELTADEQKMLPKLLGILVNRHQDYLEFKGNVVYDYYNSFAEISQEKLSKEKQQENNSLQFLTFGILPESIPGFSWLKMLTNSNQNPTHKTALLEAQQELRRLCFSQVDFSSTKKVLDFGCGYGSDLITLAKNHPHLQLNGYTISSGQAKFAANQVNDYQLQEQIQIFNRDSSKDEFPDNYNLAFGFEVAHHIKDKSLLFSNISRHLQEEGLLVMADFIANSDVDIDHEETSSYFITKQHWVEQLSPNKLQLISAIDISHEVSNYLYDAEFEENLRELYEQNHDDNVKSAFQSYNQLGKLLSKGLASYVLLTAKKQENLPQEQSYQLNREMLAQLSSYSEVAVKQWVYELKWETKKHQQLLSPNKPGNWLIFADQQTQALKTVLAKQNQNCLIVTPGSSYKQLDDQHYQLNPTNAQEFQQLIKELFTTQDTLEGVVHLWNINTSTEELEAAQELGCASVLYLVQALVSNSQSSIVPLWLVTQGTQNVEENEPKLAVQQAPVWGLSRVIALEHPELKCRRVDLDQTRNSLEALEALGKELLNPDDEDQIAIRGGVRYSARLARRTQKSISEQEQQIAFGTEGSYLLTGGLGALGLEVAQWMVKQGARHIVLNGRRTPSETAQETIQQLEQTGAKISVILGDVSKEEDVASILKQIEASQAPLRGVIHAAGFLDDGVLQQMSWERFRKVMAPKLQGAWYLHQLTQKLPLDFFVCFSSIASLLGSPGQGNYAAANAFMDTLADYRRSMGLPGLSINWGAWAQGGMASRLGSQHQSRLRTTGMNLITPEKGLQVLGELLSQPVSQVGVFPINWSQFLGQLPVGHTISFLEAFASRKLQKETTKDENFLEQLALAIESERNQILIGXLXVIVGKLLGFDKXKLXNPELGFFDMGMDSLLTVELRNLLSSNLGCSISAAELFGTSNIQNLAEHLIKEILPEGQEEEEVDLDDSQNTQNLDSAQIETQGKVDHAIAAELQEIKNLLKEGN
>emb|AAT70108.1 BGC0001165, curM, CurM
MSNVSKTTQQDVSSQEVLQVLQEMRSRLEAVNKAKTEPIAIVGMACRFPGGANDPSTYWRLLHDGIDAITPVPPHRWDVNAHYEPNPEIPGKAYTKQGGFIEQVDQFDPLFFGISPREAISLDPQYRLLLEVTWEALENAGQTWTNLKNSKTSVFMGVSTDDYASLSNPILINNRSLGVGRISHLLGLQGSNIQLDTACSSSLVAIHLACQSLRSGESNLALVGGVNLILSPISTIGRCTMKALSPDGRCKTFDAAANGYGQAEGCGVVVLKRLSDAITDGDLISALIRGSAINHDGPSSGLTVPNGMAQKQVIQQALSNARLEPHQVSYLEAHGTGTALGDPIEIEALAAIYGKNRPVDQPLVVGSVKTNIGHLEAAAGVSALIKVVLALQHQEIPPHLHLKQPNPYVDWDKLPIKIPTSLMPWNCEAKPRIAGISSFGISGTNAHLLLEEVPELIKGQKAKGKSENDLERPLHILTLSTKTEKALEELVSRYQNHWETYPELAISDVCYTANTGRAQFNHRLAVIASGSEELTQKLRQHTAGEEVVGVFSGKVPNSGSESKVAFLFTGQGSQYLNMGRQLYETQPTFRQALDTCDHILRPYLDNPLLEILYPQDAQKSNDSPLDQTGYTQPALFSIEYALLKLWESWGIKPNVVMGHSVGEYVAATVAGVFSLEDGLKLIAARGRLMQGLPAGGEMVSVMASESKVLETLKAMSLEDKVAIAAINGPESIVISGEAEAIRAMATHLESVGIKTKQLQVSHAFHSPLMEPMLAEFEAVANQITYHQPRIPIISNVTGTKADKSIATAQYWVNHVRQPVRFAQGMATLHQQGYETFLEIGAKPILLGMGKQCLSPDVGVWLPSLRHGVDEWQQILSSLGQLYVQGAKVDWSGFDRDYSREKVVLPTYPFQRERYWVETSINQQQVVCSGEPNLQGTPEGTSTTIVKLLSQGNTKELAEKVEKTSDLPPEQLKLLPDLLASLSQQHQQELARLTTKKWFYKVQWISQAIKPQRNKSNNQVCHWLILTDSKGLGKSLATHLQQLGNECSVVYQADNYQNYEPGIYHINPSHPQEFEQVYQTIFENGKLPLQKVIHLWSLDTASEQDLTTETLEQAQLWGCGSTLHLLQTLVKNPNSTPPKLWMITRGTQPVLSPTEKLTVATSPLWGLGRTIASEHPQLWGGLVDLDPQGSEDEVEVLLQQIIDSQKEDHLAVRNRKIYVARLLKHIPQESQPLSLRSDATYLITGGLGALGLKTAAWMAEKGARNLVLISRRQPSEQAQQTIQSLEELGTQVKVLSADISVESDVANILEQIQTSLPPLLGVIHAAGVLDDGLLQQTNWERFTKVMAPKVNGTWNLHKLTQHLSLDFFVCFSSMSSLLGSPGQGNYAAANAFMDAVVHYRREMGLPGLSINWGGWSEGGMATRLASQHQNRMQTAGISLISPEQGIQVLEELVRTQSTAQVGVLPVDWSVLAKQFSSANPSSLLLELLQQETSSEKTDERILEKLQAAPITERQDILKNYIQLVVAKTLGINPSKISTDDNFVELGMDSLMGMEVVNKLSGDLDFIIYPREFYERPTIDSLTQYLSAELSEDNLATQPSPTSLEIFATKSSPSGNSARPASVSSRLPGIIFILSSPRSGSTLLRVMLAGHSSLFSPPELHLLPFNTMKERQEQLNLSYLGEGLQKTFMEVKNLDATASQALIKDLESQNLSIQQVYGMLQENIAPRLLVDKSPTYAMEPTILERGEALFANSKYIYLVRHPYSVIESFVRMRMQKLVGLGEENPYRVAEQVWAKSNQNILNFLSQLEPERQHQIRYEDLVKKPQQVLSQLCDFLNVPFEPELLQPYQGDRMTGGVHQKSLSISDPNFLKHNTIDESLADKWKTIQLPYPLKSETQRIASQLSYELPNLVTTPTNQQPQVSTTPSTEQPIMEEKFLEFGGNQICLCSWGSPEHPVVLCIHGILEQGLAWQEVALPLAAQGYRVVAPDLFGHGRSSHLEMVTSYSSLTFLAQIDRVIQELPDQPLLLVGHSMGAMLATAIIGNGPLTLDRLRTEAARIRPFRQRRRLPTYRSRRRAWCAPCRVRKFNVAKTSNVAPCHICSWNGRSGCRGGRCAGCGPGPVAAAASTADLVGISIRQKDGRGRGGDNRLC
>emb|AAT70109.1 BGC0001165, curN, CurN
MSQKLLMSRRATFAAGTAGLVAVAAGVPVAGRAQSQPPLQLPISSEFPFAKRTVEVEGATIAYVDEGSGQPVLFLHGNPTSSYLWRNIIPYVVAAGYRAVAPDLIGMGDSAKPDIEYRLQDHVAYMDGFIDALGLDDMVLVIHDWGSVIGMRHARLNPDRVAAVAFMEALVPPALPMPSYEAMGPQLGPLFRDLRTADVGEKMVLDGNFFVETILPEMGVVRSLSEAEMAAYRAPFPTRQSRLPTLQWPREVPIGGEPAFAEAEVLKNGEWLMASPIPKLLFHAEPGALAPKPVVDYLSENVPNLEVRFVGAGTHFLQEDHPHLIGQGIADWLRRNKPHAS
