# Supplementary material for: Assessing in silico the recruitment and functional spectrum of bacterial enzymes from secondary metabolism
Source: BMC Evol Biol. 2017 Jan 26;17:36. doi: 10.1186/s12862-017-0886-2 (PMC5270213; doi:10.1186/s12862-017-0886-2)
Supplement: Additional file 5: — 1005 multiple Fasta files (one per BGC that comprises enzymes) containing the sequences of the data set enzymes SM*. The BGC are named according to MIBiG nomenclature. (ZIP 6333 kb) [file 12862_2017_886_MOESM5_ESM.zip › BGC1167.fa]

>emb|AFK79987.1 BGC0001167, pirE2, Piricyclamide
RNSAPVQRENAATVSRDGNAIAPQWILLADGTRPKNAPFAGDDAE
>emb|AFK79988.1 BGC0001167, pirE3, Piricyclamide
MKTKKLTPRNSAPVQRENAATVSRDGNAIAPNNEFMQTGSYSGPFAGDDAE
>emb|AFK79989.1 BGC0001167, pirF, Putative prenyl transferase
MIVAEIQKNSLKEQRIKFIRNHQQAFDVEPIYPLRLFEDFVMSVEGDCSIEASCKIELDKLIASRFMLFFKDQEWEKYLTQSLAFFRQVENRVGVQLDYSLLQKFLGHNFDFSKLEVLSAGLDLRTNLADSSLKIHIRIKDYPEKINQALSLTIDGDDLTAVRDFLSVVGFDFYFDGRSAIEIYPEVKEEDFFKPKTQEKVWQHLPKFVLEPLQVTNLFGFGFSKTNHNPVVYYRLKGRQDLTNYFKINDTAQRVHSFYQHQDILPNMWVGTTQKELEKTRIENIRLYYYKSFKME
>emb|AFK79990.1 BGC0001167, ---, Uncharacterized protein
MIEVNELKQLYDVDDDQWLEQTINLLKNHQFQQLDLDNLIEELEDLGREKKNAVASLLEQIIRHLLLLQYWTTEAEYNTVHRQEEIYNFRTQLRRTITTNLRKYLKDELTSIYQDALGFVKIKTTNLVTFPTECPYSQEQLLDRSWLPNQTY
>emb|AFK79991.1 BGC0001167, ---, Uncharacterized protein
MITTEPIILNLKTTNLSDEQFYQLCCANDDWRLEQTAEGELIIMPPIEAISGNRESELNADLVIWNRQTQLGKVFSSSTIFTLPNGAKRSPDVAWIANERWHALPIEEQEKFARICPDFVIELRSRTDPLKYLQEKMQEYRENGVKLGWLIDPANQRLEIYRPNQSVEIIELPATLSGEEILPGFTLKLPMY
>emb|AFK79992.1 BGC0001167, ---, Uncharacterized protein
MIATVAKSPQAIPLLENGDNLTRCEFERRYNAMPNLKKAELIEGIVHLMASPLRITNHGNPHARIITWLGNYWSSTPGIELGDNCTVRLDADNEPQPDALLRIKNGGQSTISADGYVEGAPELIVEIAASTVSLDLHQKLKVYRCHQVQEYLVWRVLDEEFDWFVLNDEKYVTLEPNAEGILCSQIFPGLWLGRDALLAGNLARVLEVVRLGIATIQHKSFVKKISE
>emb|AFK79993.1 BGC0001167, pirA, N-terminal cyanobactin protease
MIPGLQALHKLTQGSPEITVAILDGVVDTQHPCFQGAKLTRLPTLVLHGATSGQMSTHGTHIASLIFGQPNTEIEGIAPQCHGLLVPVFSDDRRRLSQLDLARAIEQAAENGAHIISISGGALTDMGEAEDWLERAIEMCSQRNILVVAAAGNDGCECLHVPAALPAVLAVGAVDARGHPLDFSNWGETYQNQGILAPGENILGAKPGGGTIQMSGTSFAAPIVAGVAALLFSLQVQRGETPNPHAVREALLKSALPCQYADSENEPKCLAGLLNISGAIKHLTGETMSETIETQATVEASGCGCGGTPETTEVQRQNLELSAATSAPAIPVVAAQIPNPVTTSQGVSMPETTTKSVTPSQAAEPAGGIVYAIGTLGYDFGTEARRDTFKQLMPTAVIGGIEVPSNPYDARQMVDYLADNLSEAKSLIWTLNLELTPIYAIEPLGSFSREVYSALQELLSGQVQAEDSPEYIQRVSIPGRITGRTVRLFSGQVVPVIEPDSPRGIYGWHVNTLVRAAIEAVGAEQTEAQESQMRRTLSSFLNRIYYDLRNLGQTSQDRALNFAATNAFQAAQTFSEAVGAGMELDSINVSKSPFCRLDSDCWDVQLKFFDPENSRRARKVFRFTIDVSDLIPVTLGEVRSWSSPY
>emb|AFK79994.1 BGC0001167, pirB, Uncharacterized protein
MRLPKQSAPVKRPHFIHPHECVDIIHGDGEDLVSILVKLVHGANYNDPAQFQYPHYGYLKMSSFGGFRY
>emb|AFK79995.1 BGC0001167, pirC, Uncharacterized protein
MANSKSSKQSETNPNVEQPETKKSNIQPQETTQPKAKYIPATGLEDYGRWKLMFQDRKATPNDPPFRRGRIWC
>emb|AFK79996.1 BGC0001167, pirE4, Piricyclamide
MKTPKLTPRITAPVQRDNIATVPSDGNVITPATFCDLATKQCYPFAGDDAV
>emb|AFK79997.1 BGC0001167, ---, Uncharacterized protein
MSSIPQTVQSSTPIQEPSATVYCDSPLPDHTQLPDKDGSFVKNYQQPPPADLLTDTITPLLEQLHPDGNYCLGRDCGIYWRLPEHPESLEKGAVAPDWFYVPHVPTSIDGQVRRSFVMWKETIEPVIALEFVSGNGEEERDKTPVKGKFWTYERAIQIPFYGIYEVNKAQIEIYQLVNGRYQKMTPNQRGHYPIVPLKVELGIWQGEYQNQFFPWLRWWDGEGNLLLTSQESTEQERQRAERERQRAERLAEQLRALRIEPED
>emb|AFK79998.1 BGC0001167, pirG, C-terminal cyanoabactin protease
MPDLNAIPGMTALRSHTKGDPRIKIAVLDGPIDLDRACFQGANITRINPYWAEEFPIDPQHLQSFLEIEASGKSDEEKEEMFKEAIPDENIRHSLHLGFHANHIISTICGQPDSPVEGIAPNATVINIPIAYGNDDFINPLNLSRAISTAIEQGVNIIHCAACHPTQSGLAHEFIDKAIRQAQDNNILVIAPGGNDKGECWCIPAVLENVLTVGAMKDTGEPFKFSNFGGKYATQGILAPGENILGSQPGTDDPIRKKGTSCAAPIVTGTAALLMSLQLEQGLSPDAEAVRAALINSAIPCDSNEVEELERCLLGKINIAGAYELLTGEKLQTVEADNNLSNNIIKSAVIPMTVTTSVIPSNTTEMATQGITITPPTAATIELAIAPSNASENVSSNGLIQNNQTNNRLFFNSVVPSQRSNLVYVLGNLGYDFGTEARRDTFKQLMPSIMIDNLELPSNPYDARQMVDYLESNLSETKSLIWTVNLELTPIYAIKPVGAFAADIYQVMQYMLAGQILPEADEDYVERVSIPGMLTEETVKLFSGQIIPVLKVNSPRGMYGWKVNTLIESAIETVSAEHEIADEARMRRSLTSFLNRIYYDLRNLGQIARDRALNFAATNAFQAVQTFSQAVAMGMELHSIEVEKSPFCRYGSECWDVKLKFFDPENGLRAKRVFRFTIDVSDRTPVSVGE
