# Supplementary material for: Assessing in silico the recruitment and functional spectrum of bacterial enzymes from secondary metabolism
Source: BMC Evol Biol. 2017 Jan 26;17:36. doi: 10.1186/s12862-017-0886-2 (PMC5270213; doi:10.1186/s12862-017-0886-2)
Supplement: Additional file 5: — 1005 multiple Fasta files (one per BGC that comprises enzymes) containing the sequences of the data set enzymes SM*. The BGC are named according to MIBiG nomenclature. (ZIP 6333 kb) [file 12862_2017_886_MOESM5_ESM.zip › BGC116.fa]

>emb|ABV83217.1 BGC0000116, cppF, CppF
MIEHVLPGRVVTECAYDDEEHPGEGLFPQERELVARAVESRRREFTTVRRLARRALGRLGRSPAPILPNRRGAPQWPPGVVGSMTHCTGYRAAAVSSVAESAAVSIDAEPDAPLPAGVLETVTLPSERALLAGLGRRRPDIAWDRMYFSAKESVFKAWYPLTGRELDFDEAEIAFDAAAGTFSARLLVPGPVVGGRSVPVFPGRWHADRGLLVTAVHLPPPPAA
>emb|ABV83218.1 BGC0000116, cppG, CppG
MGLLRPHRGPVALAVLTGVAGIALNAVGPLLLGRVTDLIAVGVLGPGGAGGPAAGSPGPADGVDFDSVARLLLVLLVVYLGASLFTLVQGRIVASVVWQVIHDLRGRARAKLSRLPLRHYDRHAAGETLGRTTTDVDNLQQTLQQTLAELITSLLSLVAMLTLMVVISPSLAMVMILSVPLAGLLAVGLGRHAHPQFTTQWEANGALNAHVEEVCTGHSLIRGHHRRDEARRRFAECNDAVYRAGASAQTSSGAMEPVMMFVANLGYLVVAVLGAWKVLSGSLTLGDVQAFILYARQFSQPIVEIASVAGRLQSGVVSAKRVFTLLDAPEQSPEPARPAVPAAPAGRVEFRRVSFRYVPDVPLIEDLSLTVEPGSTVAIVGSTGAGKTTLGNLLVRFYEIEGGQILLDGVDTATMTRADLRSRFGLVLQDTWLFGGTIAENIAYGAPGATSDEIEQAARATCVDTFVATLPDGYDTVLDEDSGGASAGQKQLITVARAFLADPAVLVLDEATSSVDTRTELLIQRAMATVRTGRTSFVIAHRLSTIRDADRIVVMDAGRIVEQGTHDTLLRAGGAYARLHAARTSDADTLAP
>emb|ABV83219.1 BGC0000116, cppH, CppH
MLWRLARTRLRGYAGPAGALVVLQTAQIAGTLLLPTLGAALIDEGVVRADPGRIAELGVLMAGTAVVQIAAALAATALGARTSTAVGRDLRAAVFDRILDFSAREIGRFGTASLLTRTVNDVQQVQNLARSGFGVVVSAPLMCIGSIVLALAQDVPLALLLVVLVLVVGVAFGLLLVRMGGLYGRMQLALDDLGRLLRESITGVRVVRSFVREDHEQVRFTRSNDAFLDLSRQVGRLIATMLPLVLLMMNVFTVVLMWLGAHRIDAGVMQLGALSAFLFYLSLILMSVVMLAFVFLQVPRARVGAGRILEVLDTEPAVAAPATPAPLHGPAGRVEIRDAEFRYPGAERAVLRGVDLVVEPGERLAVLGGTGSGKSTLLNLVLRLVDPTAGTVRVGGTDVRRLDPAVLTGVVGFVPQRPYLFAGTVASNLRFGRTDATDDELWEALRVAQADGFVARMPGGLDAEIAQGGTTVSGGQRQRLCIARTLVRRPEIYLFDDCFSALDQATDAALRAALAPWTAGATVITVTQRVATARDADRVVVLDAGRLVADGTHDDVLRDSPTYREIANSQPTEEDVAHGLAGRH
>emb|ABV83220.1 BGC0000116, gmd, GDP-mannose 4,6-dehydratase, EC:4.2.1.47
MSKRALITGITGQDGSYLAEHLLSQGYQVWGLIRGQANPRKTRVSRLASELEFVDGDLMDQASLVSAVDTVQPDEVYNLGAISFVPMSWQQAELVTEVNGTGVLRVLEAIRMVSGLSMSRTASPNGQIRFYQASSSEMFGKAAETPQRETTLFHPRSPYGAAKAYGHYITRNYRESFGMYAVSGMLFNHESPRRGQEFVTRKISLAVARIKLGLQRDLALGNLDAVRDWGYAGDYVRAMHLMLQQGEPDDYVIGTGQMHSVRDAVQIAFEHVGLDWRDKVVIDPALVRPAEVEVLCADSLRARRLLDWTPEVDFPELMRMMVDSDLEHVARENEYGHLLLAANW
>emb|ABV83221.1 BGC0000116, cppI, CppI
MDNEQKLRDYLKLATADLRRTRRRVSELESAAQEPIAVVGMACRYPGGVRSPEDLWRMVEAGEDGVTPFPTDRGWDTAAFAGSPTRSGGFLHDAPDFDAEFFGISPREAVAMDPQQRVVLESAWEAFERSGIDPVSLQGTRTGVFVGAMAQDYRVGPADGAEGFQLTGNTGSVLSGRISYTFGTVGPAVTVDTACSSSLVAVHLATQALRGGECSLALAGGVTVMSGPGTFIEMGRQGGLSADGRCRSFGDTADGTGWAEGVGLLVLERLSDARRNGHEVLAVVRGSAVNQDGASNGLTAPNGPSQQQVIEQALVNARLSAGDVDVVEAHGTGTTLGDPVEAQALLATYGRDRDVERPLLLGSVKSNISHTQAAAGVAGVIKMVMAMRHGVLPRTLLAEDPSRHVDWSPDTVRILTENTDWPATGAPRRAAVSSFGISGTNAHTIIEQAPAPETGTPAPEDDGPAVGEPGPTEPGTVPVLLSGRTPEALQAQAAALGEALAAAPDTPLTDVAWSLATTRTAFAHRAVLLAADRDALAGGLDALAAGDPAAAGDTVTAEARPDSRLAVLFTGQGSQRIGAGRELAARFPVFAEALDTVLSAFDPELQRPLREILRRTTDGTTPDETAAALLDDTAYAQPAIFAVEVALYRLVTSLGVTPGHLLGHSVGEIAAAHVAGVLALDDAATLVAARGRLMAALPTGGAMVAVQATEAEVEALLDGYRDRVSVAAVNGPSAVVLSGADEAVTAVAGLLADQGRRTRRLRVSHAFHSPLMEPMLDEFRAVVEGLDLQAPLIPIVSDVTGELATVAQLTSADYWVEHVRSAVRFADGVDWLARHDVTAFLELGPDGPLSAMTRDCLDAADPGAPASVAVPALRAGRPEEHTLTAALAALHTHGTAVDWAPWFAGTGARRTDLPTYAFRRRRFWPKALQTGAADLRSAGLGAARHPLLSATVSLADSEGALLTGRLSLQTHPWLADHTVRGTTLLPGTAFLELAVRAGDEVGCDRVEELTLAAPLALPDEGGVAVQLWVGAPDAGGRRTLTVYARPDTDADAEHDVPWTPHATGVLAAGGAVPATPDATEWPPAGAEPLGVEDLYDRLAQAGFGYGPAFRGLTAAWRHDHAVLAEIVLPEAGRTDVDAFGLHPAALDAALHAAGFVELGERSRGGMPFSWEGVTLHASGAGTLRVRLTPVADDAIAVAVADGTGAPVVTVDSLVLRGVGELDLDSAGAVARDALFRLDWTPVTPAGEVPGSVVIAGDDVLGLATHPGLGAAHGGVAGPTDLATLVTADGPAPDVVLLGLAGGAEAAQAHRCAADALAAVRTWLDHADRLDGSRLVVVTRGATTGDDVAAAAAWGLLRSARSENPGRFALLDLAPDVDPADLPLTALTADEPELLLTRDGLRAARLVRRPAPREAGATPSFGDGAVLVTGGTGGLGAVVARHLATTHGVTDLLLVGRRGPAADGAAELVSDLTAAGARAQVVACDVSDPAAVTELLGAHRVTSVVHAAGVLDDATVGSLTPQRLAAVLRPKVDAAWNLHTAAAALGLDLDAFVLFSSVAGVFGSPGQANYAAGNAALDALAAHRRAAGLAGLSLAWGPWERTGGMTGGVSDEDMARMARAGTPALTVEQGLTLFDAALGAPEPALVPVRLDLPALRAGGEVPPLLRSLIRTRARRTAATGSATANGLAQRLARLDAEGREEMVLDLVRGQVALVLGHAGAADVDAGRAFRDLGFDSLTAVELRNRLGTVTGLRLPATLVFDHPTVRHLAAHVTDELLGAETEAVPAARVAVDVEDPIVIVGMACRYPGGVSTPDELWRLVTEGTDAISGFPTNRNWDLEALHHPDPDHPGTTYTRSGGFLHEAGEFDPAFFGMSPREALATDSQQRQLLETSWEAVERAGIDPSTLRGTATGVFAGVMYSDYNAVLAGGPEFEGFQGVGSSPSLASGRVAYTLGLEGPAVTVDTACSSSLVAMHWAMQALRTGECSLALAGGVTVMSTPAAFVDFARQRGLSPDGRCKAFSDDADGVGWSEGVGMLVLERQSDALRHGHDILAVVRGSAVNSDGASNGITAPNGPSQQRVIRQALASAGLSTDDVDVVEAHGTGTSLGDPIEAQALLATYGRDRDTDRPLHLGSLKSNIGHTQAAAGVAGVIKMVLAMRHGVLPRTLHADTRSSHVDWTEGAVELLTEQTAWPETGRPRRAAVSSFGISGTNVHTVLEQGPDSAPAPDPGPGATPAVVPLLLSGRGRPALRAQAGRLLDHLRDHPGVRTADLAHSLATTRTRFDQRAAVLAGDREDLLAALGALAAGRPDPRVVEGEAAGRARTAVLFTGQGSQRAAMGRELYAAQPVFAAAFDEVCAALDPLLERPLAEVVFAEGGTAEAALLDETGWTQPALFAVEVALYRLVESWGVRADLVAGHSIGEITAAYVAGVFTLADAARLVAARARLMQALPTGGAMVAIAAGEDEVTPLLDERVSIAAVNAPGSVVVSGDADATAALAATFAEQGRRTRTLRVSHAFHSPHMDGMLEDFRAVAERIEYHAPRIPVVSNLTGARAADTELCEPGYWVRHVREAVRFADCVTTLHDQGATVLLELGPDAPLTAMARETLGDGADTALVPFLRADRGEELAAATAAARLQVHGLDLDPAALLHGTGARRTALPTYAFQHEFYWPQLPAAAASAGEDTDPADRQLWAAVERGDAAELAGILGLDADDVATPLLPALTTWRRGNREKARLDTLRYRVEWTRLRRPAAPVLDGTWLLVATGATTDAETTLLDGLADTLGAHGARVRRLVLDDDCPADRAAVAARLAAGTADGDPAHVLSLLPLDERPAAGAAPLTRGLALTVALVQALADADAGDSTGTTARLWTATRGAVSTGPADPVTHPVQATAWGLGRSVALEHPRLWGGLVDLPAELDPRSAQRLAGVLADKDTPDGEDQVALRAAGVSGRRLVRHTVDALPPATAFTATGSVLVTGGTGGLGAEVARWLARSGVAHLVLTSRRGPDAPGAAELRDELTALGASVAIEACDVTDRDALAAVLDAVPADAPLTGVVHTAGVGHYDALDTLDVEGVAARTAAKIAGAAHLDDLLADRELDLFVLFGSVAGVWGSGGQSAYGAANAYLDALAAHRRARGATATSIAWGPWAGSGMATEESVATTLQRQGLGLLDPGPAMTELRRAVVDADTQVTVADVDWDRYAPLFTSARPSALIAGLADLAEPESGVAATEIVTRVRALDEPAGMRLLTELVRGAAAAVLGHGSAESVAGSRAFRDLGFDSLTGVELRSRLAAATGLTLPSTLVFDHPSPLELARHLRAEILGTAAEGTGPVAVGAADAEPIAIIGMACRFPGGVSSPEALWDLVTSGTDAISDFPVNRGWDTAALFDRDPDRPGTTYSTQGGFLHTADEFDPSFFGISPREALVMDPQQRLLLETTWESFERAGIRPDTVRGSLTGTFIGSSYQEYGLGAGDGAEGHLVTGTSPSVLSGRLSYVFGLEGPAVTVDTACSSSLVALHLACQSLRNGESTLGVAGGATVMTTPNPFIAFSRQRALARDGRCKAFSDDADGMTLAEGVGIVLVERLSDAERHGHPVLAVIRGSAINQDGASNGLTAPNGPSQQRVIRQALANAGLEPGDVDAVEAHGTGTPLGDPIEAQALQTTYGRDRDAARALLLGSVKSNIGHTQSAAGVASVIKTVMALRHGVLPRTLHADEPSSHVDWSAGSVELLAEQTAWPETGRPRRAAVSSFGISGTNAHTVLEQAPEAAPVAPATPSGPVLPSAPEPVLPWVLGARGAAALRGQADRLLAHLETTDARPADIGFSLVSARMPFEHRAVVVATDPADRAAGLRAVAADGPSGVVARGVADVEGRTVFVFPGQGSQWLGMGARLLEESPVFADRVAECAEALAEFTDWSLDDVLRGAEGAPPVERVDVVQPATFAVMVGLAALWRAHGVEPDAVVGHSQGEIAAAVVSGALSLRDGARVVALRSRAIARSLAGRGGMMSVALPVADAEGHLAGYEGRVSVAAVNGPRSAVLAGEPDALDELLAAFDAADVRARRIAVDYASHSHQVEDLRDELATTLAGLAPQPSQVPVFSTVTGDWLDTTTMDASYWYENLRNRVRFADAVEALQAAEYRTFVETSPHPVLSMSVQDVLDDAGVAGVAGGTLRRDQGGYDRFVLSAAELYVRGAAVDWTRVFDGTGASRTDLPTYAFAHDQLWVLPPAVTAAADPQDEAFWAAVEDGDVAALTSTLDTDPDAVAAVLPALVSWRRGRRDRSTLDSWRYRVSWKPAGSLPQRSLAGTWLVVSAEGTDDTEVAGALAAHGADVRRVVLDETCTDRAVLAGRLAAATGDDSAADPAAVSGIVSVLAEADTTTVPRTGLVTGVALTVALIQALGDSGIDAPMWALSRGAVATGRADEVIAPVQAQVLGIGWTAALEHPQRWGGTIDLPVALDERGAARLVAVLAGELGAEDQLALRPTGVFTRRIVRAEPAGARPARTWDPRGTTLVTGGSGTLAPHLARRLAERGAEHVVLLSRRGPDAPGAAELLAEFDGSDTTVEAVACDITDRAAVAGLLERLDAHGATVRTVLHTAATIELATLDATTQEELARVLHAKVTGAQVLTELLDERGGDPAEVVLFSSTAGMWGSGAHAAYVAGNAHLAALAEHRRARGLPTTSIAWGIWADDLKLGRVDPAAIRGSGLVFMDPQLALNGLERALDDAETVVAVADVDWDTYHPVYTSGRPTRLYDEIPEVVALTAAAERTAGTVAAGEFAATLDGLTDAEALRRVLDVVRAEAAGVLGMASADDLTDQRAFRDVGFDSLTAVALRNRLASVTGLTLPSTMVFDHPTPAALAEFLRAELAGATPVAAGAGSTAAAQDQDDPIVVVGMSCRYPGGVASAEDLWRVALDEVDAISGFPDDRGWDAASLYDPDPDRAGHTYSTQGGFLRDVADFDPGFFGISPREALSMDPQQRLLLETTWETFEHAGIDPTAQRGSRTGTFIGASYQDYASGAPAAEGAEGHMITGTLPSVLSGRVNYLFGFEGPAVTLDTACSSSLVAMHLACQSLRTGESTLALAGGVSIMSTPMSFVGFSRQRALAEDGRCKAYADGADGMTLAEGVGLVLLERLSDAVRNGHEVLAVVRGSAVNQDGASNGLTAPNGPSQQRVIRQALAGAGVAPEEIDVLEGHGTGTALGDPIEAQALFATYGRDRDTDRPLLLGSVKSNIGHTQMASGVASVIKLVRALQEGVVPSSLHIDQPSTHVDWSSGAIDLLTERTAWPETGRPRRAAVSSFGISGTNVHTILEQAPAVPAAAPAVPLPDDVVAPVLVSGRGETALRDQAGRLLDLLDERPQLRPAELAHALGTTRAALEQRGAVVAGDRDELVRGLTALRDGGTAPGTVRGTAGRGRTAFLFTGQGSQRAGAGAELYARYPVFADALDDVAARLDTDAGGPPLREVLFAEPGSDEAALLERTGHAQPALFALEVALFRLLESWGVVPDLLAGHSVGEIAAAHVAGVLSLDDACTLVAARGRLMEALPAGGAMVAVEAAEDEVAPLLTDGVGIAAVNGPAAVVVSGDVDEVDAVAARLAAQGRRTHRLRVSHAFHSPLMEPMLDEFRAVVSGLDYAAPAIPIVSTVTGTLATADRLTDPGYWVEHVRATVRFADGVATLAGQHDVRTFVELGPDGVLSAAARDTVGDEPGTALLALLRKDRPEVRTVLAAVAGAHCHGARLDRRALLAGYGHGRVALPSYAFQRERYWPETAAAAVPEGTGADAEFWAAVERDDVEGLVGSLGLDDATVSAMVPALTAWRRRRGEQATRDGWRYRITWAPRGGSPAGGDLDGRRLVLVPQTYRDDATAAWAADVEAALGGGGLERVTVTGTDRATLAAAVTAAAGEGPEFAGVLSLLPFADGDAGHPGVPAALSLTTTAVQALGDAGVDAPLWTVTRGAVAVGRSEEVTELDQAAVWGLLRTAALELPGRIGGTVDLPAVVDAPAARRLRGVLAATDGEDAVAVRASGVFLRRLVHAPARAGATPAPFDATTGTVLITGGTGGIGGHVARRLAREGAAHLLLAARRGPDAPGAAALRAELEELGARVTVAACDVADREALAALLDTVPAELPLVGVFHTAGVLEDRVLDALTPQSYSGVLRAKTVAAQHLDELTRDSDLAAFVLFSSTAGMIGAAGQGNYAAANAYLDALAEHRRARGLPALSVAWGPWDGSGMVADAAEVAARVRRGGFAPLDPETAAVALLRAVDGSREGGETTLAIADMDWERFLRAFGSVRPMPLVADLPEVARLAAPTTGGDTGTGLRGRLAALPDDERLGVVLDVLRTQVAAVLGHADPRTVDDDRAFRDLGFDSLTILELRNALNAATGLSLPATLVYDRPTPREMAGFLLGELLGTLPEQRGPVRTSAAVDDPIVVVGMACRFPGGVRTPEDLWELVARGDDGITGFPDDRGWDLAALGDGASATLRGGFLDGVADFDARFFGISPREALAMDPQQRLLLETTWEAVERAGIDPATLRGSATGVFVGTNGQDYATLLRRSADDVSGYAATGNTASVMSGRLSYTLGLEGPAVTIDTACSSSLVALHWAGRALTDGEADLVLAGGVSVMSGPDSFVEFSTQGGLAPDGHCKPFSDDADGTAWSEGVGMLVLERLSDARRHGHRVHGVIGGSAINQDGASNGLTAPSGPSQQRVIRQALADAGLTPADVDTVEAHGTGTTLGDPIEAQALIATYGRDRDTDRPLHLGTVKSNIGHTQAAAGVAGVIKMLLAMRHATLPRTLHAGTPSSHVDWSAGTVALLDEARDWPETGGTRRAGVSAFGVSGTNAHVIVEQAPPAPETAAAELPGEVPWVLSARTPAALQEQVDRVVGAAGGHTATDVAATLAGGRTLFGHRAVLLAGPDGIREAARGTAPRTPGRTAFLFSGQGAQHAGMGRALHERHPAYAEALDEVLARFDTLLDAPLRDALFAEPGSAAADRLDETGTTQPALFAVEVALYRLLESWGRTPDLVAGHSVGEIAAAHVAGVLSLDDACALVAARASLMQALPAGGAMVAVEATEDEVTPLLTDGVAIAAVNGPASLVLSGDADGVGALADRLAADGRRTRRLRVSHAFHSPLMDAMLDGFAAAISGITFAAPRIPLVSTLTGALAGPELGEPGYWVRHVREAVRFADGVRALHEAGATVFAEIGPDAALLAPAQQTLDTVAPADGPAAVVVALQRRDRDAGTALLEGLAVLHVHGAGPDWAAVLPARGPVELPTYPFQRERYWPEPGTPGGGAGPADPADSAFWAAVEREDLESLSGSLGVDGDTLATMVPALSAWRRRHGAESAAATWRYRETWTPVPTPAAAVTGRTLVLVSAGADAWTDALVTALDAETVVVGDGSTDELTVALGVLDDADRPVDRVVSLLAAGTSGLPSGPARASALLAALAAAGIDAPLWCVTRGAVAAEGTTPAPGQAALWGMGRVAALETPQRFGGLADLPAGPDAVAAAAATALAALLTEPGGESEIAVRATGAYARRLVRAGGAEGTAAARWRPHGTVLVVGGTGALGRRAARRLAADGATHLVLTAPSAAASVDTDAVTAELADLGVAVTVSDADPADPAALAALLDGAPDAPTAVVHAGEALGDAGLADVLAPVEALATALTGPATAHDLDAVVLFGSIAGVWGVRGRAVEAAAGAHLDAVARSLRGRGVPATAVAWGAWTDLADRSTAAHLRMNGLPAMDGDAAMAALGRAVADGSVAETVADVRWETFAPAHHDARATTLFDALPEARTALSGAARERAGREAAASGYGQWLAEQPEAERDTILLDLVAATATTVLGLTDGEPLEPDLPFRDLGFDSLTAVDLRNQLTAATGVALPATLVFDHPNPAALAAHLRGELLGGGDGAAEPVTLAASATGDDPIVIVGMACRYPGGVASPEDLWQLMADDVDAVGAFPDDRGWDLETLAGDGPGRSATAQGGFLHDATDFDPGPFGVSPREALVMDPQQRILLETSWEALERTGIDPSSLRGSAEYGVFVGGGSGDYRPPAEAGQWQTAQSASLLSGRVAYTFGVQGPTVSVDTACSSSLVALHLAAQALRAGECSIALAGGVTVMATPVGFVEFSAQGALSPDGRCRAFSDDANGTGWSEGVGMLVVERLSDARRRGHRVHAVLRGSAINQDGASNGLTAPSGPAQQRVIRQALANARLTPGEVDAVEAHGTGTTLGDPIEAQALLATYGQDRDRPVLLGSLKSNIGHTQAASGVGGVIKMVLAMEHGVLPRSLYAENPSSHVDWTAGDAQLLTAPTGWPETGRPRRAAVSSFGASGTNAHAILEQPPHADVVRRADDTPDDPGAVAVLLSGRTEAALRAQADELVAHLGEHPDLRLRDLARALATSRATFDHRAAVTATCRDELLAGLTAVAHGDTAPQVATHRLERSGRSAALFSGQGAQRLGMGRELYERHPVFADAVDAVLARLDGHLDRPLRDTMWGTDADALAETGATQPALFAVEVALYRLVESWGVRPDFVAGHSIGEISAAHVAGVLDLDDACRLVAARARLMQALPAGGAMVAVEADEDEVTPLLTDGVAIAGVNGPGSVVLSGDDDAVTALAAVLAGEGRRTSRLQVSHAFHSARMDPMLAEFRTVAEELDYHEPRIPVVSNLTGAVAAAHELCSAEYWVRHVRGTVRFADGVRALAARGVSTFLELGPDAVLSALVPRSAPDALAVPALRRDRDEEATLVAALARLHTHGAGPRWEAFFAGHDTRRVDLPTYPFQRDRFWPDVMPGQETRAVAPAGPGTPDEIDAAFWEAVAQEDFSALETQLDVEGAALSAVLPALMDWRSRRAQEARLARWRHRIVWKRLTGSATGRRRTPEGTWLAVLPEGTAVDPWVTTVLDGIGTAVVTVETGSTDRAVVAAALTAQLPAGTPVAGVVSLLALRDELTGDVPDGVGLTTGLLQALGDAGVDAPLWCLTRGAVSTGTTDRPARPLQAAIWGLGRVAALEYPQRWGGLADLPEDPDPRAAAALGAVLAGLDDEDQVAVRGAAVLARRLVPAPPREDTTTAWTPTGTVLITGGTGALGGHVARRLAADGAQHLVLLGRRGPDAPGVDGLRAELEALGAGVTVAACDAADRGQLSAVLAAIPADRPLTGVVHAAGVLDDGILDRLTPERYREVFRSKVTAALLLDELTRGLDLDAFVLFSSASSAVGNPGQANYAAANAVLDALAEQRRARGDAATSISWGVWGGGGMAGAGSADDAARRTGIGAMDPALAVETMLRLIAGTAPTAVVAEVELDRFAGAFGGTRPSPLLREFPGYAELVAGRAGTRPGAAEDDLAATLVALPPARRLDTVVDLVRSRAAQVLGYPGSDDVGAERSFRDLGIDSLGAVELRNQLGAATGLGLPATLVFDHPTPAAVARYLLDELAGDDTGADGEEAGIRAALATVPLERLRELGVLEPLLRLVGRGEETAADDDTGTGPGGSEVDAMSVDDLVRAALDGRPDDL
>emb|ABV83222.1 BGC0000116, cppJ, CppJ
MNEKHASGTAGGNDVVTALRAAVKETDRLRRQNRMLQSAATEPIAVVGMGCRFPGGVDSPEALWDMVAAGTDVISGFPTDRGWDLDALHAGGTDARDTEISMQGGFLDGVADFDPGFFGISPREAVTMDPQQRLLLTTAWEAIERAGIDAAGLRGSRTGAFIGTNGQDYAYLVVRSLDDATGDVGTGIAASAVSGRLSYTLGLEGPALTVDTACSSSLVALHLAVASLRNGESSLALAGGVNVMSTPGSLVEFSRQGGLARDGRCKAFAEGADGTGWSEGAGILVLERLSDARRLGHPVLAVVRGSAVNQDGASNGFTAPNGPSQQRVIRAALANAELSAGDVDAVEAHGTGTPLGDPIEAQSILATYGRDRERPLALGSVKSNMGHTQAASGVAGVMKMIMAMQHGELPRTLHVDRPSTHVDWSAGAVELLTQARPWPAVERPRRSGVSSFGVSGTNAHVIVEQAPAPAEPAAEPAARLPQALAWTVSARTPAALRDQAAALLAHVERDHAPTALDTGYSLATTRAVQEHRLAVVTGPDGRAGRAALAGWLEHGSAPGVALGHVTGRPRLAALFSGQGAQRLGMGRELYERHPVFAAAFDEVLTLLGDDLRDVVWGTDAAALDETGATQPALFAVEVALYRLVESWGVTPDLVAGHSIGEIAAAHVAGVFSLDDACRLVTARASLMQALPRGGAMVAVEATEDEVTPLLTDGVAIAAVNGPSSVVVSGEEDATLAVAARLAEQGRRTSRLRVSHAFHSPLMDPMLAEFAAVAEGLSYAEPRIPLVSTLTGAPATVELCDPGYWVRHVREAVRFADGVGALTDAGARMFLEIGPAGVLTALAARSAPEATAVALQRTDRGEEEATVAALGALHVAGTAVDWEAVHAGTGARRTDLPTYAFQYERYWPKAVQRSGDAAGLGLAPADHPLLGAAMSVAGSDELLLTGTLSLTTHPWLADHVVGGMVFFPGTGFLELAVRAADQAGCDRVEELMLAAPLVLPATGAVQMQIAVGAADPDGTRDVSVYARPAQDPDADWTRHATGRVAPGEQVAEFDARTWPPAGAEPVDIDGLYDRYAGNGLQYGPVFRGLQAVWRRGDEVLAEVALPPAGAEDAGDFGLHPALFDAVLHSTVFASADGDDRSLLPFAWNGVSLHAGGATALRVRVTSAGPDAVRISAADPQGNPVISVDSLTLRAAGPDAAGPDRRDPGSLFRMGWVPQTLTPRHTPATWAVLDGAGAGDVAAALTAEPAAVSTVRTVTGLADLHDADPPDLVAVPLTAPGSVDTGPAAAHTLTREVLALLQQWLADDRLARTRLVVLTRGAVADGSGSPLDLATAPVWGLLRSAQSENPGRLLVADLDDTPASLAAVAQLPALFDADEPQAIVRDGAVRVGRLATLLSGAALVPPAGTPWRLGCRAKGSLDGLELAPHPDVLAPLRGHEVRVGIRAAGLNFRDVLNALGMYPGDAGLFGSEAAGVVTGVGPEVTTLAPGDRVTGMLFGGFGPHGVTDERLLTTVPDGWDWETAASVPLVFLTAYHALVDLADLQPGEKVLIHAGAGGVGMAAVQIAHHLGAEVYATASEPKQDVLRGLGVAPDHIASSRTLEFAGTFAGAGIDVVLNALSGEFVDASMGLLGDGGRFLEMGKTDIRDPADLPDAITYRFFDLGAVDPHRIQQMLVALAGLFADGALSPLPVRSWDVRHAVEAFRFMSSARHVGKLVLTVPPPLDPQGTVLITGGTGGLAAALARHLVATHGVAHLLLAGRRGPDAPGATALREELTAAGAQVTVAACDVADRDALAALLDGVDPAHPLTAVVHTAGVLDDGTVTSLTPAAVDAVLAPKVDAAWHLHDLTRDHELAAFVLYSSTAGVMGGPGQGNYAAGNTFLDALAAHRHALGLPATSLAWGAWEQGAGMTGGLSDHDVARVGSGGMPLLSVERGLALYDAATLAAEPLVVPLGLTGGGTPPTAGGVPAVLRGLVRSGGRRRAGTAGVARAGLAERLAGLPADGRGAFLVELVRAEAATVLGLGSGDGVDARHEFRRIGFDSLTAIELRNRLGSASGLTLPATLIFDYPTPERLAAYLLEELAGEDTGPVGDGPVVARADADDPVVVVGIGCRFPGGVGSPEQLWDLVANGTDAITGFPPDREWDRHPPLGGGEPADLTGQGGFLDDIAGFDAEFFGIAPREALAMDPQQRILLEVAWEAAERAGIDPHTLRGSRTGVFMGVSGQDYSGLVMRSADDIASHATTGLAVSVVSGRLAYVLGLEGPALSVDTACSSSLVSLHLAAAALRSGECDMALAGGVTVMTTPANFTGFSRMGGLAGDGRCKAFSDSADGTGWSEGAAVLTLERLSAARRHGHRVLAVVRGSAVNQDGASNGLTAPNGPAQQRVIRQALADAGLEPGDVDAVEAHGTGTPLGDPIEAQAVLATYGRERDPQRPLLLGSVKSNIGHTQSAAGAAGLIKMIMSMAHGELPRTLHVTEPSSHVDWSDGTVALVTERTPWPETGHARRVGVSSFGISGTNAHVVLEQPPATQPAPPDAATPDAAAPDAAGPDAAAPEVVAWPVSARTEAALDAQLDRLRTAVPGLTPTAVARTLATGRALFEHRAVLLAGPGGTTEAARGAAATRGTAFLFSGQGAQRLGMGRELHARFPVFADAFDEAVALLDAELGGTLRDVVWGEDPEALDRTRHTQPALFALEVALYRLVTSWGIRPGRLAGHSIGEIAAAHVAGVFSLADACRLVAARARLMDALPAGGAMTAVEAGEDEVTPLLTDGVAIAAVNGPAAVVVSGAAAEVDAVAAELAARGRRTTALRVSHAFHSPLMDPVLDEFRAVVRDLGYELPAIPVVSLLAGAGSPHDLATPEHWVRHVRETVRFADGLATLTAGGATAFLEIGPDGVLSAPARAVLPAVGDDAAVVTPALRAGHGEPAALLTALARLHVAGVDVDWAAGLGGAAAGPGADLPTYAFQHERFWPRLAAGPATGTGEDTEFWAAVEREDLGLLAAHLDVDGERLGAVLPALAAWRSRRRSDASLDRLRYRESWRPLTLPTAVEPGRHLVLVPAVAAGDPWVGEVVDALGPDTVRVDLDGTGTDRAGLAAVLTGHADAGLTGIVSLLALDETPCGSAPQDAASGADAVPGVDAVPAGLAATAALAAALADTGVTTRVHAVTRGAVAPAGDGPAAPVQAAVWGLGRVAALELPRRWGGLVDLPAELDAATLRRLPAVLAGEEDQVALRATGAHGRRMTPAPTRPADGPDTADTPAWTPSGTVLITGGTGALGGHVARRLAADGAEHLVLLGRRGPDAPGVDALRAELEASGAAVTVLACDAADRAQLQAALAAIPADRPLTGVVHAAGVLDDGVLTGLTTDRLAGVFHAKVTPALLLDELTRDLDLDAFVLFSSVAGSVGNPGQAGYAAANAALDALAARRVADGRPATAVAWGAWAGAGMAAAHTGTGTVPDGQLDPDLAVRALVRAVAEPAPTLVVADLTHPRLLEALLSVRPSPLLADLPAARDIARAAQETRRRRDDVAGGLGARLAAAGPEERRAVLLDLVRDTAAGVLGHTGPQAIRPGKPFGDLGFDSLTAVELSNALPAATGLSLPASLVFDHPTPRVLAAHLVTELTGDTGGADGAGPVEHTAVDGDDPVVVVATACRFPGGVSTPEEFWQLLADGGDGITGFPTDRGWDLDVLAGDGQGRSATREGGFLHDAAGFDPAFFDISPREAVAMDPQQRLLLETTWEAFERTGTDPARLRGSRTGVFVGTNGQDYANLLLRSPDDVEGHAGTGLAASVISGRLAYAFGLEGPAVTVDTACSSSLVAVHWAAQALRAGECDAALAGGVTVMSTSTSFAGFTRQGGLAPDGRCKAFSDDADGTGWSEGVGVLVLERQSTALARGHDILAVVRGSAVNSDGASNGLTAPNGPSQQRVIRQALASGGLTPADVDAVEAHGTGTVLGDPIEAQALLAAYGRDREHPLLLGSVKSNIGHTQAAAGAAGLIKMILALQHGTLPRTLHVTDPSSRVDWTAGAVELVTEQVPWPETGRARRAGVSSFGISGTNAHVVLEQAPQLPEPTRAPAPVVTPWVVSARSAAALDAQLDRLRAATGGPDLTTAAEVGHALAVGRSLFEHRAVLLADADGVTEVARGEAAERSTAFLFSGQGAQRLGMGRALHARHPVFADALDTTLAHLDPTVRAVLWGEDPTALDDTGVTQPALFAVEVALFRLLESWGVTSDAVAGHSVGEVAAAHVAGVFTLDEACTLVTARARLMAALPVGGAMVAVEADPGDVTPLLTGGVAVAAVNGPSAVVLSGPTDEVSAVADALAARGCRTRALRVSHAFHSPLMEPMLDGFRDVVAGLNPVEPRIPVVSTVTGAAATTELCDPQHWVRGVRDTVRFADAVRTLTGSGITAFLEIGPDAVLSAPTRACVEDTAVVVPALRGPDTEERALLTALGRLHVAGTGVDWTAVLAGTAAGRVALPTYPFQRERFWPTVAATAPADAGGLGLRAGGHPLLGAATTVAGSGEILLTGRLTPTLVDPAAGDLPALPAAVLAELAVRAGDEAGVTTVEELTITAPLGSGTAQLLQVRVGEPDDDGRRTLAVHARAADDPDGPWTRHAGGTLSAAAAPVPEPEPVWPPQGAEALTGLPDTVGPVRVRGGWRHDGDLLAELELTEQPAGYTLHPALLDVAVRFGAATDVADLTALRGLTLHASDATVLRVRLTDRGDGTRALAAWDAQGAPVLTAGELTLAEPTAADGPAASTDAVLLTLDWTAAPAVDRAGTAGWGILGDAPAELGAALAASGPTPPVRAGSVGALLDSGDPLPPVVLAPITGAPITGAPITGAPITGAPGAGTPDMGGADLPGRTRATTGAVLELLQRWSGDSRTAGSRLVVVTRGAVATGPAEDVHDLGAAPVWGLVRSAQSEVPGSMLLLDLDPADPGAGPDAALAALPGLAAAGETQAAVRGGALTVARLTRATPDAPAPAAAWAPDGTVLVTGGTGGLGALLARHLVTTRGVRHLLLAGRRGPDAPGAAQLRAELAALGAEVTLAACDVADPAAVAELVGAVPAAHPLTAVVHTAGVLDDATVGSLDAARMDRVLRPKADAAWHLHEATRDLPLAAFVLYSSVAGITGGPGQGNYAAANTLLDALAAHRAAHGLPGLSLAWGPWSADAGMTGTLDAAERERHERSGMPPLQPAQGLALFDTALARGDRFAVAARFAAGAGTAVDDVPAVLRALVRSMRRTAAATEGAGGLLRRLAGMEPGARHAELLALVRAETAAVLGHTGAEAVPADRHFSRLGFDSLTGLELRMRLAAATGSRLPATLVFDHPTPAEVARHLDEEVLGSADRGASSPLAELDRLEAALSPDGADAETRSGVARRLRRLLEQWDGARTDGADPDGRTAVDERLESASTEQVLAFIDNELGRSSAR
>emb|ABV83223.1 BGC0000116, cppK, CppK
MPDEQKLVDYLKWVTADLHDTRRRLAEAEAARHEPVAIVGMACRFPGGVRSPEDLWELLTAGRDGIGPFPDDRGWDLDALAGDGPAASATQRGGFLPGAAEFDPAFFDISPREALAMDPQQRLLLETAWEAFERSGIDPAGLRGSRTGVFVGTNGQDYTHLVLASADDMGGYAGNGLAASVLSGRVSFALGLQGPAVTLDTACSSALVGMHLAAQAVRSGECGLALAGGVTVMTTPANFSGFSLHGGLAPDGRCKAFADGADGTGWSEGIGLLVVEKLADARAHGHPVLAVLRGSAVNSDGASNGLSAPNGPAQQRVIRQALASGGLSPADVDAVEAHGTGTALGDPIEAQALLATYGADRDPDRPLLLGSVKSNLGHTQAAAGAAGVIRTVLALQHRTLPRTLHVDAPSSHVDWSAGAVRLLTGQTAWPDTGRARRAGVSSFGISGTNAHVVLEQAPTDPAEPTGSTVPTGPAVRPQAVAWPVSARSATALDAQLERVRALAAAPVPADVGQALATTRTPFAHRALLVHTGDGLTEAARDVVPTGDRGGLAVLFSGQGSQRLGAGCELHARFAVFAAAFDETVALLDARLGASLREVVWGSDRAALDDTRFTQPALFATEVALHRLVESWGVRPGHVGGHSVGEITAAHVAGILSLDDACTLVAARARLMADLPAGGAMVALQAREDEVAPLLGDDVAIAAVNGPDAVVVSGDADAVAAVAARFEDRGRRIRTLSVSHAFHSPLIDPMLAEFARVVDGLTFAEPRIPVVSNLTGEVSGELTDPGYWVRHARGAVRFGDGVAALAGLGVRTFLELGPDAVLSALVAENAPGAVAVPALRRGAGEEATLLVAAGALWTRGTDVDWAAVAEGTTTPGAAPVTLPTYAFDRERYWPTLRAATGDAAGLGLTAAGHPLLGAAVVLADADRTVLTGRLSPRTQPWLGPERTDGRVDVPGAVFAELAIRAGDQVGAPHIAELDLLAPLAVGRDGAVLQVGVGAPGDRGRRDLTVHARSSDDAPWTLHARGVLAHEADRVGTTDPGEWPPRDARAVPARDTGPDQVWVRDGEVLAEVTLPTGAAADGYGLHPALLGAALATASALDGGPTATADPGAGPARIEGLTLHATGATTLRVRLTGTGTGTFGLVATDPTGAPVLTADAVHTGTGDTQAPAATGQGGLFGLHWTPVELGDRAAGTRWAVVGDDELDLGYAMHRADETVSAYAESLGGAVGDTGLAPDVFLIPVVGDPDGGAAAVHTLTTRVLGLLQEWLAEPRLADARLVVVTRGAVAADGETVTDPAAAAVWGLVRAAQTENPGRIRLVDLDDTFRSAGVLPHLLLLDEQQLLVREHEVRAARLARLPEIAPDTVPDTARTAADWDPDGTVLVTGGTGGLGALLARHLVTTGRTRNLLLASRRGPDAPGAAELCEELTELGAAVAVTACDAGDPDAVAALVGSVPAGHPLTAVVHTAGVLDDGLTGSLTPERLAGVLRPKLDAAWHLHAATRELPLAGFVLYSSVSGILGSAGQANYAAANAGLDGLAGYRAGLGLPAVSLGWGPWGRGSGMTEQVTDADLDRMARGGLPALDAADGLALFDAALARPEPVVVPTRINVAGLAVQQALPALWRDLVPRTRRTAAVAGSSPVTVRERLHRLDAAGREALLVELVTGYTAGLLGHEDAAAVDPERGFLELGFDSLVAVGLRNQLGEVLGLRLAGSIVFDSTTPVKLARRLHELVEQAPAPGASPAVVAGRPAQPGEETLVGLFHAAVRGGKLVEAMRMLKAAANTRPMFESPAELEELSEPVTLAEGPAAPRLIFVSAPGATGGVHQYARIAAHFRGSRHVSALPLMGFAPGELLPATSEAAARIVAESVLLASDGEPFVMVGHSTGGSLAYLAAGVLEETWGVRPEAVVLLDTASIRWDAAEGNDLDRTTRFYLADIDSPSVTLNSARMSAMAHWFMTMTEIDSPPTTAPTLLVRAARDVEGFILDTSAVPADTVVDIDADHLSLAMEHSALTADAIETWLAELPTPTTEDAS
>emb|ABV83224.1 BGC0000116, cppL, CppL
MTSPTTCPVTGGGPPPSLEGQTPPVLRLSPLLRELQQQAPVCRVRTPTGDEAWLVTRYAELKALLHDERLGRAHADPANAPRYVRNPFLDLLVVDDAQQARDLHTEMRRLLTPQFSARRVLGLAPTVSAVAEQVLDGFVAAGNPGDLHGGFSMLATRMTVLCELIGIPPQDRPETGACTIMTMGEVDDVERVATVQAELFGLLSAVPRRKRAEPTDDVVSRLFAQVPDERIGPIAAGVLLAGLDSVPSHVDLGVLLFATHPDQLAAALADERTMREGVEEILRCAKAGGSVLPRYATDDVEIGGVTLRTGDLVLLDFTLVNFDTQVFDEPEVFDIRRESNPHLTFGHGMWHCIGAPLARMALRTAFTRLFTRLPDLRPARPVQEMRRGSEGLSGGLTELPVTW
>emb|ABV83225.1 BGC0000116, cppN, CppN
MSTGTARSTPSDTATGCPVTGAGAGAATCPVAFPLRRPGRPFPPPEYADYRDGGEPVRSELPSGPVWLVTRHADVRAVLTDPRISADPSRPGFPKAARTGGAPSADEVPGWFVSMDPPEHDRFRRTLIPEFTVRKVRALRPEIQQIVDDRIEAILAKDGAADLIEDFALPVPSLVIAGMLGVPRADRDFFEAKTRVLVTLSSSDEERDAATAALLRYLGRLIRIKERRPGTDLISRLAATGTLSRQELSGVAMLLLIAGHETTANNIGLGIVQLLTNPQWIGDDRVVEELLRYYSVADLVAFRVALADVEIGGRTIRAGEGILPLLAAANHDDDAFDGAGAFDPERSARSHVAFGYGVHQCLGQNLVRLEMEIAYRTLFDRIPTLRLAVPADDLRVKYDGVLFGLHELPVTWG
>emb|ABV83226.1 BGC0000116, cppDII, CppDII
MSFTQPVSKPWLDGHELDYVTDAVGGGWISSQGPYIARFEEAFAAWNGVPHGVACSSGTTALTLALRALGVGPGDEVIVPEFTMIASAWAVTYTGATPVFVDCGDDLNIDVTLLEEKITPRTRVIMPVHVYGRRCDMEPILELAYEYNLRVVEDSAEAHGVLPTGDIACFSLFANKIITAGEGGICVTRDPHLAEQMAHLRAMAFTRDHSFLHKKLAYNYRMTNMQAAVALAQTEQLEGILATRRDIEKRYDDALRDVPGITLMPPRDVLWMYDLRAERRDELLAHLAARGIDTRVFFKPMSRQPMYLDPVWPTLNASRLAADGFYLPTHTGLTAEDQEFITGQVRAFYGVA
>emb|ABV83227.1 BGC0000116, cppDI, CppDI
MRHATGHPARHSRRGCLPMGANRRPILFVSYAESGLLNPLLVLAGELSRREVGDLYFAADEKARDDVAGASTGSPVTFASLGDTVSEMSAVTWDDETYAAVTQRDRFRAHAAVIRHSFAPESRIEKYRALERVVDEVRPALMVIESMCQYGYELAITKGIPFVLGVPFVPSNVLTSHVPFARSYTPSGFPVPHSGLPATMTLRQKIANQLFRIRTLGMFVTKETRKVVERDDAVRAELGIAPEARQMMARIDHAEQVLCYSVPELDYPFELPERMRLVGTMVPPLPQVADGGELTDWLDAQSSVVYMGFGTITRLTRPQVASLVEVARRLDARGHQVLWKLPREQQEMLPPATELPAGLRIESWVPSQLDVLAHPSVKVFFTHAGGNGYHEGLYFGKPLVVRPLWVDCDDQAIRGQDFGVSLTVDHPETVDTDDVLDKVTRVLETPAFTERAARMGRLLHEAGGRAAAADLILRLPVLAGTDAPAARTA
>emb|ABV83228.1 BGC0000116, cppA, CppA
MTAGHGSDPVVVVGMACRYPGGVRDADGLWDLLCSDRETASGFPDDRGWDLDALHGDGPGRCATRTAGFLDGAGDFDAAFFGMSPREAVSTDPQQRLVLETAWEAVEHAGIDPSSLRGTRTGVFVGAGGQDYAGVVQNSPDDLAGHALTGLIPGLTSGRLAHLLGLEGPALTVDTTSSSSLVALHLAIRSLDAGECTAALAGGVCVMSTPAALVGHSRQGGLAPDGRAKVFADDADGTAWAEGVGVVLLKRLSHARADGDPVLAVLRGSALTADGATDGLTAPSGAAQERMIRDALADAGLTAAEVDAVEAHGTGTPVGDPVEARALLATYGQDRDPGRPLWVGSLKSVVGHAQAAAGVAGLIATVQALRHELLPATRHAVTPSTRVDWSAGAVALRTAPVPWPRGGRPRRAGVSSFGISGTNAHVIVEEAPAADGPEAADRGTAPPAVTPWPVSAAAARDLDAQIERLRAHTAGPGAPDPRDVGWSLATGRAALRHRAVLLLGEHGPVEVAREQAAPRRAAVLFSGQGSQRLGTGRALAARFPVFARAFDDVTAALDAHLDRPVRDVAWGTGDDAAALLDETGWTQPALFAVEVALFRLVTALGLRPAAVGGHSIGEITAAHVAGVLSLDDAARLVAARATLMQALPAGGAMVAVEASEDEVAPLLGDRVALAAVNGPASVVVAGDDDAVTALAAELADRGRRTSRLAVSHAFHSPRMEPMLEEFRGVVAGLTFCEPRIPLVSNLTGELGPTAATDPGYWVRHVRGTVRFADGVRSLAADGVDVFVELGPGGVLSAMARETLGPDTAAHVVPVLRRDRPEETSFAVALGRLHALGVPMDWHAFHAGTGARRVPLPTYAFRGVRYWPAPPTPGNPGGSPGLFPASGARTATEPGPDARVVTNPASATARPDPVPTGTAAGDPGEDRAGTDPGARYAVMPPAVRERALLDLVRTHTAAVLGHPDPAEIGVRSVFKELGLDSLAGVELCDRLARDTGLRLPATLVFGFPTPELAAREVSALLGPGPQEPCGPELAGLEAALDGLSGDGPDRRAVADRLEVLAAGLRRPAAQPGGPPDEDLDSVSVDRLLDIIDEEFDTA
>emb|ABV83229.1 BGC0000116, cppB, CppB
MQESQDQQNRIVDSLRRVTTDLRRARRRIDELESVGNEPVAIVGMGCRLPGGVDSPESLWDLVSAGGDGIAEFPADRGWDLDALRSTGDGGSATARGGFLDDAAGFDAAFFGISPREAAAMDPQQRLLLEVSWEALERAGIDPTSLRGSRAGVFVGSYHWGSPSADAGTELGGHALTGTAASVLSGRLSYTLGLEGPAVTVDTACSSSLVALHLAAHSLRSGESSLAVVGGVTILADPSVFVEFSAQGGLSVDGRCKAFSDDADGTGWAEGVGVLVAERLSDARANGHRVLAVLRGSAVNQDGASNGLTAPHGPSQERVITQALERAALTAADVDAVEAHGTGTRLGDPIEAQALLATYGRGRDTDRPLYLGSLKSNIGHTQAAAGVAGVIKMVQALRHRVLPPTLHAGTPSSHVDWSAGTVRLLTERTAWPETGRPRRAAVSSFGISGTNAHAVLEQAPAAQEEPAPGGGPTGVLAWVLSGHTVQARRDRAATLHARLREDGTADPHDVGHALLTTRARHEHRAVVVGTARDELLDGVGALAAGTPAPHVAHGVADVEGRTVFVFPGQGAQWIGMGARLLEESPVFAARMAECAAALDPITGWSLHDVLRRAEGAPDADRVDVVQPASFAVMVALAALWRAHGVEPDAVVGHSQGEIAAAVVSGALSLPDGAGVVALRSRAIGRSLAGRGGMMSVALPVDEVSGRLEEYAGRVSVAAVNGPRSVVVSGEPQALDELGAVLDGEGIRVRRVAVDYASHSHQVEELRAEILETLAGLSPQPSAVPLYSTLTGGLLDTSTMDAAYWYENLRNRVRFADAVAALTATGHRVFVESAAHPVLSPAVQDALDDAGITGVAGGTLRRDQGGYDRFLLSAAQLHVRGLDVDWSVLFDDAAAARVDLPTYPFQHERYWSTRTATAAAPDTGALDTEFWDAVEQADLPALTAALGTDEDAVTAILPGLSAWRRSRADRADLDTWRYRVEWAATPQPPRTGPTGTWLVVTAAGTDPADVVGVLERHGAVALPLVLDESTDRDDTDREVLRARIADATADGDIAGVVSLLAAAEDDDPRHPGLTRGLALSVALVQALGDAGIDVALWHLTRGAATAAPGDTVTRPLQSQVAALGWTAAVEQPHRRGGTADLPEVLDARTGDRLAAVLAGRLGDEDQLAVRPAGVLARRIVRADRGGRAPARRWSPRGTTLVTGGSGTLAPDLARRLAADGAEHVVLLSRRGPEAPGAAALVAELAEAGTEAEAVACDITDRDAVAALVARLAAQGRTVGTVLHTAAVIGLAAIADTTLDEFAEVVHAKVTGARILDELLDDPATDLVLYSSTAGMWGSGVHAAYAAGNAFLSALAEQRRARGLRATSVHWGKWPDADPERTEADPHRIRRSGLEYLDPQRALTGLRCVLDDDETVVGLMDVDWDVYHDVFTAGRVSHLFDRVPEVRARLTHAAAPAAGPRGALAGRLAPLSAAERTRLLVTLVRTEAAAVLGHASADAFGERRAFRDAGFDSVTAVDLRNRLAAATGLTLPSTLVFDHPSPAVLAGRLEELALGAADGLPQPAAAPAGDDDPIAVIGMSCRYPGGADTPEALLQLALDGVDAITGFPTGRGWDAAALHDPDPDRHGRTYSVQGGFLHDVADFDAGFFGISPREAVAMDPQQRILLETSWEAFERAGIDPTSLRGTSTGTFVGATYQDYATTVAHAAGDTETHMVTGTAASVLSGRVAYLLGLEGPAVTLDTACSSSLVAMHLACRSLRSGESSLALAGGAAVMATPQAFVGFSRQRALAADGRCKPFSEAADGMTLAEGVGVVLLERLSDARRKGHPVLGVIRGSAINSDGASNGMTAPNGPSQQRVIRRALAEAGLTAADVDVVEAHGTGTRLGDPIEAQALLATYGRDRDEPLRLGSVKSAIGHTQAAAGVAGVITMLAAMRAGELPGIQHLDAPSSHVDWSTGAVELLTGRTAWPETDRPRRAGVSSFGISGTNAHVVLEQAPPAEATPPAGAPGPVPWVVSARSADALRAQAGRLRDAVARDPQDPARTGHALATTRAAFDHRAVVVGETSDELSRGLAALADGTSVAGLVTGTAAEDPAGPVFVFPGQGAQWWGMGRDLLTTSEAFRAAVDDCAAALAPHVDWSLHEVLTGDGDPALLERVDVVQPALFAMMVGLAAVWRAHGVEPAAVVGHSQGEIAAAHVAGALDLDDAARVVALRSRALPRLSGHGGMVSVAAPVGRVTELIVPWGGALSVAAVNGPSSVVVSGDADALDALLPACESAGVRARRVSVDYASHGPHVEAVRDELAEVLAGITPRTPTVPFYSTVTGGRLDTAEDGGLDGTYWYTNLRTTVRMQDATEALLAAGHRIFVEVSPHPVLAGPVQETQEAADPDGTAAAVVLGTLRRDEGGPARVLTSLAEAYVHGATVDWTTTLPDTGGTDVELPTYAFRRRSYWPEPKADPSGAADDAAFWALVDGQDPAAFADALGVPGGALDTVLPALSAWRAGSRARTRANDLRYRVDWAPVPEPAAGPPAGRVLVIGHDAGTGTDDDGLLAAFGPGAVPVTDPGTGRAAWAAELARHAADGPVTAVVALPDPTGRPHPGHPGVPGALARTLTLVQALGDADVTAPLWCLTRGAVGTAPGDAVTDPEQGTLWGLGRVVALEHPDRWGGLIDLPGTPDPRTAARVAGLVTGAGTEDQLAVRPHGVLARRLVHAAPAAPRPGHGGCDRGTVLVTGGTGGIGGRTAVWAAGRGAEHLLLTSRRGEDAPGAAALRTELESLGARVTIAACDAADRDALATLLDELPADLPLTAVVHSAGVADGDAPVADLTVDRLDALLRAKLTAARNLHELTRGTELDAFVLYSSGAAVWGSGGQPGYAAANAYLDALAAHRRGLGLPATSVAWGTFGEVGMATDPQVHERLHRQGVPAMDPADALAALELALGEGDTGVAVTRMDWEVFAPSFTALRPSPLLGTVPEAVAALADGPAPVPGDPGADAAVPPLRGRLEALPTAERARALVEAVRGEAAATLGHDGADAIPAGRAFRDVGFDSVTAVELRNRLRGGLGLPLPAALVFDHPTPTDLARHLGTLLFGDTPGEQGTTRTDDPDAHIREVLASVPIGRLRRAGLLDMVLGLADAEPGAADDPDPDAGRTDDGGAESLDDMDAEALLRLVTENSAN
>emb|ABV83230.1 BGC0000116, cppC, CppC
MSTSDQKYVEALRSSLKEVERLRRQNEQLVAAASEPVAVVGIGCRFPGGVASPEDLWDVVAHGRDVLGPFPTDRGWDLDALAGDGEGGSLAQVGGFVDDVAGFDPGFFGISPREAVAMDPQQRILLEITWEALERAGIDPTSLRGTDTGVFVGTTGQDYGEVIRASDEDVAVYSTTGHAASVISGRLSYTLGAEGPAVTVDTGCSSSLVAMHQAVQALRAGECSTALAGGASVMATPGPFVAFTAQSGLAADGRCKPFADGADGTGWAEGAGMLVLMRLSDARRQGREVLAVLRGSAINQDGASNGLTAPNGPSQQRVIRAALESARLGSGDVDAVEAHGTGTTLGDPIEAQALLATYGADRATPLLLGSVKSNMGHTQAASGVAGVIKMIMALRHGVLPRSLHAERPSADVDWTAGAVALLDAAVDWPETGRPRRAGVSSFGISGTNAHVILEQAPHTDAQAPAAEVSAPAVVPWPLSARTATALDTLRARLTGSVTGLSPLDVGASLATGRATFEHRAVLLGSGDEVTEIARGVAGEGLTALLFSGQGSQRLGAGRELHARFPVFAEAFDETAALLDAALPDNDATLREVLWGTDAEALDDTGRAQPALFAIEVALYRLVTSLGVVPDLVGGHSIGEIAAAHVAGVLSLDDAATLVAARARLMAALPRGGAMLAVGATEDEVAPLLTAGVSLAAVNGPSSVVVAGDTDGIAAVEEHARARGWRSTRLRVSHAFHSPLMEPMLAEFRAVAAGLTYHEPRIPVVSNLTGSVAEVADICSADYWVRHVRGTVRFADGVTALAARGVTTLVELGPDGVLCGMAQESLPEGAVAVPLLRRDRPEELSLVTGLATAHVRGTTVDWARLFDGTGASRVDLPTYPFEHTRYWPAPVRGAADVTAAGLTTADHPLLGAAVELAGDDGVLFTSRLSVRTHPWLADHGVQGRALLPGTAFVELAVRAGDEVGCTRVEELTLAAPLVLPERGGVRVQVRVGPADARGRRTLGVFSRPEDADGLPWSQHATGVLGSGTTAPDGLDTTAWPPAGAEPVDLEGCYERLAGIGFDYGPSFRGLHAAWRRDGEVFAEVTLPDGAGTDTTGFGLHPALLDAAQHAAAYGDLGAISRGGLPFTWEGVQLFAAGAGTVRARIAATGEDTVSITVYDAAGGPVLTADSLVSREVPADTGADRYDDSLFRQDWAPLGGPAGRTPAAVAVVGAETGGPGPVGTAALRAAGVPVRTYPDLTALAASGDPVPELVLAGAASCGGTVADAAHTVATAALELVQQWLSGEEFADARLVLLTRGATDGADPAAAAVHGLVRTARTENPGRLAVLDLPDDATGADPVVAPAALVAALAATEDEPDLAVRADTVLVPRLVRVRTDAEPHRWNPDGTVLITGGTGGLGGVLARHLVAEHGVRQLLLAGRRGPDAPGAAELVDELTALGATAHAVACDVTDRAAVAALLAGIPDTHPLTAVVHTAGVVDDGVIGSLTPERLDTVLRPKADAAWHLHELTRDLDLDAFVLFSSVAATFGSPGQANYAAGNAFLDALAVHRRSAGLPAVALAWGPWSRVVGMTGSLSDVDVERIARSGMPPLTPEQGTALFDAALAATADGTAALAPVRLDLPALRAQGEPAPLLRGLIRRPARRAAAQASPSTGDLAERLRALDGSTRDEALLDLVRERIAHVLGHADPGQVETGRQFQDLGFDSLTAVELRNGLTAATGLRLPATMVFDYPTPGVLARHLRDELLGADDAPDDTADRTPDRTAASSAATGDDPVVIVGMACRYPGGVGSPEDLWRLVGDGADATGPFPTDRGWDLANLFDADPDRPGHTHVRAGGFLHTAPEFDAGFFGMSPREALSTDSQQRLLLETSWEAIERAGIDPTGLRGSATGVFAGVMYNDYGTTLTGDEHEAFRGNGSAPSVASGRVSYTLGLEGPAVTVDTACSSSLVGMHLAAQALRAGECTLALAGGVTVMSTPSTFVDFSRQRGLAPDGRSKAFADAADGVAWSEGVGVLVLERRSDALRNGHEILAVLRGSAVNQDGASNGLTAPNGPSQQRVIRRALANAGLSTGDVDVVEAHGTGTTLGDPIEAQALIATYGRDRDPQRPLLLGSVKSNIGHTQAAAGVAGVIKMVLAMRHGTVPRTLHVDAPSSHVDWSDGTVALLTEPTPWPETGRPRRAGVSSFGISGTNAHVIVEQPEPTPTTATVGGRELPAVPWALSGASADALRDQAARLLTHVRDGHAVDPAIDPAIDPADVGWSLLRTRAALDQRAVVVGTGAEQTLRGLAALAAGEADPAVVTGTTATGRTAFLFSGQGSQRLGMGRELHARYPAFADAFDAALSALDAELGSDLRAVVWGHGDSAGAALDATGATQPALFALEVALYRLLESWGVAPDLVAGHSVGEIAAAHVAGVFTLADAARLVAARGTLMQALPAGGAMVAVEATEDEVAALLTRDDVAIAAVNGPSAVVVSGSQDGVDAVAAALAEGGRRTSRLRVSHAFHSPLMEPMLAEFRSVVAGLSPEAPAVPVVSSLTGDLAGADELCDPGYWVRHVREPVRFADAVTTLAGRGAVTFVEIGPGGVLSAMAQDSLPADGTVTVPVLHGEGSEDVAVVAALAALHVRGVRIDWDAVFDGTGAARVDLPTYAFQHRRYWPGATAAPGDVRSAGLGAAGHPLLGAAVAFPDGAGALLTGRLSASAQPWLADHTVAGTVVLPGTALLELAVRAGDEVGCTGVEELTLATPLTLPTAGGAVTVQVRAGADDGSGRRPVTVHARPEGSDEWTEHATGTLTTLAPGPVRFDATTWPPTGAAELDVEGCYERFAEAGFGYGPVFRGLTGAWRDGDTVYAEVSLPDPDTTAEDAARFGLHPALLDAALHAALLTGDGAAGLPWAWEDVTLHAAGATALRVRLAPATDGGGLAVAVADPEGRPVATAGRLRARPVDPAALGTGTAVRDGLFRLDWTAVTAPSDQSVPPAPVAVLGAPGDPVTDVLAAGHTRYDTVDDLLADPGSTVPATVLAPLPAGPGDDTPRDVRDRTGATLDLLRRWSTEDRLAGSRLVLVTRGAVTDAGEPVADLAAAAVWGLVRSAQTENPGAFGLLDLDPAAAVPATGALPVALSPDEPQLAVRGDDVLAARLTRAGAPTGATTWSTEGTVLVTGGTGGLGGLLARHLVATHGVRHLLLTSRSGADAPGAAELVAELEGHGARVSVAACDVTDADAVTALVAGVPGAHPLRAVVHTAGILDDGVLSSLTPGRLARVLAPKVDGAWNLHRATAGLDLDAFVLFSSVAGVFGGAGQANYAAGNAFLDALAAHRAAAGLPATALAWGPWQQGLGMTADLDQRDVARAAAAGMPLLTADEGLALFDAAPATGDPALVTARLDLAAFRARTPVPALLRGLVTAPRRTAAGAAQATDAGLVARLARLDDDRRHEVLLDVVRDAAALVLGHTSGADIDADRAFRDLGFDSLTAVELRNRLATATGLRLPATTVFDHPTLSALATHLRSELLGSAAPPAPERPVVTPLDDDPVVIVGMACRFPGGVTSPEDLWQLVGDGVDAITGFPTGRGWDLDGLYDPDPDHAGTSYTREGGFLHDAAEFDAGFFGMSPREATATDAQQRLLLETSWEAVERAGIDPVSLRGSATGVFAGVMYHDYADNLGGPEHEGIQGQGSAGSVASGRVSYTLGLEGPAVTVDTACSSSLVAMHWAMQALRTGECTLALAGGVTVMSTPATFVEFSRQGGLAADGRSKPFADAADGVGWAEGAGMLVLERRSDALRNGHEILAVVRGSAVNQDGASNGLTAPNGPSQQRVIRQALASAGLRASDVDAVEAHGTGTTLGDPIEAQALIATYGADRDPAQPLHLGSLKSNIGHTQAAAGVAGVIKMVQALRHGVLPRTLHVDAPSSHVDWSDGTVALLTEPTVWPETGRVRRAGVSSFGISGTNAHVIVEQPADAPAPSPAEPGPDGPLPWLLSARSPEALRDQAARLRDAVTGRPDLRPIDVAHSLATGRSAFDHRAVVLAADADDAVRALTALADGDSDPAVVTGRARGGRTAMLFSGQGSQRLGMGRELHARFPVFADAFDAVVAALDAELGGDLRAVVWGTDAAALDETGATQPALFAVEVALHRLVESWGVRADLVAGHSIGEIAAAHVAGVFSLADAARLVAARASLMQALPTGGAMLAVQASEDEVRPHLTDGVAIAAVNGPSAVVVSGDEDAVTAVGEQLAGRRTRRLAVSHAFHSPLMDPMLAEFRAVAEQLSYAEPVVPVVSNLTGALAEPRQLCDPEYWVRHVREAVRFGDGVRALAGAGATTFLELGPDGVLSAMARESLPDDTTATVPVLRRDRGEVDAALTALARLHVGGTRVGWTELLPGGRRVDLPTYAFQHATYWPTATRPAADAGALGLTATGHPVLHGVVELAEGEGVLCTGRLSLATHPWLTDHAVRGTVLVPGTALLELALRAGDEVGCDRVEELTLAAPLVVPTRGAVRTQVRVGVADDDGRRTVTVHARPDDAGDAPWTQHAAGTLTTAAPEPTGFDATTWPPTGARELPLRGCYERFAEAGFGYGPVFQGLTGAWQDGDTVYAEVALPGQATDDAARFGLHPALLDAALHAGMLDDDGTAGLPFSWDGVTLHATGAVALRVRLTRTGGGIAIAAADPAGHPVATVDTLAVRPVAEAQLAPTGTGDALFALDWTPVDDAPAGIPAPATVAVVGIGVGDDHGDSAAAEVAAGLSAAGTDATVHTGPATAIEELGDTVVVTVDGEGADTATAAHTLTAAVLDLLQQWTAGTGSGRLAVVTRGAVAAGGTAPTDVAAAAVHGLVRSARSEFPDGIVLVDLDPATAGAADDGPLLLAALHTGEPQIAVRDGALLAGRLTRAQTGSGLVVPAVDAWCLDSTTPGSIDGLALVPHPEAGAPLTGHQVRVAIRAAGLNFRDVLKSLDMYPGDAGRYGHEAAGVVLATGPDVTGLAPGDRVLGMISGSFSSVAVDDARRLTRIPDGWDWETAASVPLVFLTAWHALRQLGNLTAGEKVLVHAGAGGVGMAAVQIARHLGAEVYATASEPKQHVLRSLGVAEDHIASSRTLEFAETFAGTDLDVVLNSLAGEFVDASMGLLGDGGRFLEMGKTDIRDADSAPAGVSYQAFDLAWVEPEAIGAMFAELMDLFAAGVLDPLPVRTWDVRDAPAAFRFMSAAQHIGKIVLTLPRPWTTEGTVLVTGGTGGLGGLLARHLVATHGVRHLLLTSRSGADAPGAAELVSELGELGAQVSVAACDVTDADAVAALVAGVPGGHPLRAVVHTAGVLDDGVLASLTPGRLARVLAPKVDGAWNLHRATEHLDLDAFVLFSSVAGVFGGAGQANYAAGNAFLDALAAHRAAAGLPGVSLAWGAWGQEAGMTAGLDERDVRRAAESGMPLLAAGQALALFDAALATGRPALVPVRLDLATLHRRGTVPPLLRGLVRAPARRAATTTAADAGGLAGRLGALGRAERRAALLDLVRGEAATVLGHAGGDRIDPELAFRDLGFDSLTAVELRNKLGAATGLRLPATAIFDYPTVVALAEHLLVGLLGPDADGDSGTGADIAGITTADDPVVVVGMSCRFPGGIGSPEDLWRVLDEGTDVIAGFPTDRGWDLDDLFDDDPAHRGTSYARSGGFLDDAAGFDADFFGMSPREAMATDAQQRLLLESSWEAIERAGLDPHSLRDSRTGVFAGVMYSGYGTRLDGDEFEGFQGQGSALSVASGRISYSFGFEGPAMTVDTACSSSLVALHLAAQALRGGECDRALAGGVTVMAGPETFVEFSRQRGLAPDGRSKPFSESADGVGWSEGVGMLLLERQSDALRHGHRILAVVRGSAVNQDGASNGLTAPNGPSQQRVIRQALASGGLSTADVDAVEAHGTGTTLGDPIEAQALLATYGQDREQPLLLGSVKSNMGHTQAAAGVAGVIKMIMAMQHGVLPRTLGVTEPSSHVDWDAGAVELLTEQTPWPETGRARRAGISSFGISGTNAHVVLEQPSPVEPADAVAPAPARDGLAPLVLSGRTPEALRGQADRLRAHLQDRSGLVPADVASALASSRSRFAHRAAVLAGDRDDALRALAALAADTPDPAVVTGTARPGRTAVVFSGQGSQRLGMGRELYGRFPVFAEAFDAVVAVLDAELGGDLRALVWGTDAAALDETGTAQPALFAVEVALHRLVESWGVRADLVAGHSIGEIAAAHVAGVFSLADAARLVAARASLMQALPTGGAMVAVRATEEQVRPHLTDDVAVAAVNGPASLVLAGARDAVLAVAEQLRAQGRSVTTLRVSHAFHSPLMDPMLEEFRAVAEQLTYTEPVVPVVSNVTGALAGPGQLCVPGYWVRHVREAVRFGDGVRALAEAGATTFLELGPDGVLSAMARESLPEDTTVTVPVLRRDRDEERTALTALATLHTTGVPVDWTALLPAGPDHVDLPTYAFQHRHFWPSGATGAPAGTGTTGHPLAGSVVALADGEGLVLTGRISTRTQPWLADHAVGGRVLLPGTAFVELVLRAGEEVGCDHVEELTLTAPLVLPDDETVRTQVRLGAADAAGRRPVTVHSRPHGTDDDPDPDAGWTLHATGTLVTALPPVPDPLDGIWPPAGAEPVDLDGFYPARAAEGFAYGPSFQGLRAAWRRDGEVFAELALPEPADGTATAYALHPALLDAALQSAWLAEDRGGDTAGTTAAGVPFAWSGVSLAAAGASALRARLRRDPDGTLTVSATDTGGAPVAEVRALEMRPVGTPDDVAPGVRDALFGLDWTPVPDAGPLPDATTAVLVGDDPFDLTGALAELGATVEHHDDLPAGTPAGPVLLPVAAPADPGGEDAAAAAHTLTARVLGLVRARLEQERFAGTRFLVVTRGATTGHDPAAAAVWGLVRSAQSENPGAFGLLDLDPHAAATLPAAALGGDEPQLRTHGGELRAARLARRAPAGDDTAAAGLGAGTVLVTGGTGGLGAVLARHLVAAHDVRELLLVSRRGPDAEGAADLVADLADAGARATVVACDVSDRDAVTALLDDHPVHAVVHAAGVLDDGLVATLTPERLAAVLRPKVDAAWHLHEATRDRDLAAFVMFSSVAGVLGNPGQANYAAGNAFLDALALRRRTEGLPGTALAWGPWEQGMAGELTEAEAARLARSGVPALTVEHGLALFDAALATGEPALAPMRLDPAALRAHGEVPAVLRALVRGRSRRAAVAGSAAASGLRDRLAPLTPEERREVLLDLVRGQVALVLGHAGAADVDAGRAFRDLGFDSLTSVELRNRLNTVTGLRLPATMVFDHPTVDLLVDVIADDLFGTDDDLPAAPVRTAAVADDPIVIVGMASRYPGGVATPDDLWTLVTSGGDAITGFPTDRGWDLENLYHPDADHLGTSYTREGGFLHDAAEFDAGFFGMSPREATATDAQQRLLLETSWEAVERAGIDPVSLRGSATGVFAGVMYSDYGTVLAGPEYEGFQGSGSSPSVASGRVSYTLGLEGPAVTIDTACSSSLVAMHWAMQALRSGECSLALAGGVTVMSTPGVFVDFARQRGLSPDGRCKAFSDDADGVGWAEGAGMLVLERQSDALRNGHEILAVVRGSAVNQDGASNGLTAPNGPSQQRVIRQALASGGLSTGDVDVVEAHGTGTTLGDPIEAQALIATYGRDRDTDRPLLLGSVKSNIGHTQAAAGVAGVIKMVQAMRHGTLPATLHAGVPSSHVDWSDGTVALLTEQRAWPETGRARRAAVSSFGISGTNAHVILEQPATDASGPVATPDGTDHDRAVPWVLSGRTPEALAGQAGKLAEALERRPGLRPADVGLSLATGRTLFDHRAAVLAADREEALRGLTALAADLPDPAVVTGAVRSGRTAVLFSGQGSQRPGMGRELHDRFPVFAEAFDAVMAALEAELGSDLRPVVWGSDTKPLDETGAAQPALFAVEVALFRLVESWGITPDVLAGHSIGEIAAAHVAGVFSLADAARLVAARASLMQALPAGGAMIAVRATEDDVAPYVTDRLSIAAVNGPESVVVSGDEHAVREVAARFTADGHRATALRVSHAFHSPLMDPMLSEFGAVAAGITYREPSIPVVSNVTGALAGPGELCDPGYWVRHVRETVRFADGVTALQGAGVGTFLELGPDGVLSALVSSQTADGVVVPLLRKDRPEPGAALAALARLHTAGTDVDWPALLTGGRRVELPTYAFQRERYWPAGPLGGTADLRAVGLGAAGHPLLGAAVGLAADDGCLFTGRMSLRTHPWLADHTVAGRVVVPGTALLEMAVRAGDEVGCDRVDELTLGAPLVLPTSGSVQVQVAVEAPDEAGRRTVGVWSRSGDDGTWTRHATGALSTAGSPAVGEVTTEWPPAGAEPVEVQGCYDAFADAGFGYGPVFRGLRAAWRRGEELFAEVALPEETAGSADAFGLHPALLDAALHTSLLTGLGDGGTAALPFSWQGVSLHRSGATALRVRLAPSGADAMSVRASDPAGAPVVTVDSLVTRAVAADAATHGVGDALFEVTRQPVAATGAPRTVAVLGEDPLGLAGPLADAGVPVGTGTDVAVIAARDEVPEVVVLGVDGAGDPVSGTHRTTAEVLGTLQEWLRHDALAGSRLVVVTRGATDGSDLAAAAVAGLVRSAQTEHPGAVGHLDLGGDGTVDADALASALGSDEPALTLSGAEIRAPRLTRLPVGGDPAVWNPDGTVLVTGGTGGLGAQLARHLVEVHGVRHLVLASRRGADAPGSAVLVDELTARGASVSVRVCDVSDPAAVTALVADAGADRSLTAVVHTAGVLDDGVLASLTAERLGTVLAPKADAAWYLHEATRHLDLDAFVVFSSVAGVLGGAGQANYAAGNAFLDALAAHRRAAGLPGLSLAWGPWEQGSGMTGTLDDAEAARLARSGMPPLSAQDGLSLFDAALAVSGTADGPSLVAPVRLDTAALAESGEVPAILRGLVRTRTRRAAAGGAATVAGLVDRLVALGPDVRHRELLDLVRTRIAMVLGHADPAVVDERAPLRDLGFDSLTAVELRNRLSTATGLRLTATLVFDHPTATALAEHLHEELFGADGVVPAPVAAPAAVADDPVVVVGMACRFPGGVSSPEDLWRLLDDGVDAVSGFPTNRNWDLGSVYDPDPDHIGTSSTRHGGFLHDAGGFDAGFFGMSPREATATDAQQRLLLETSWEAVERAGIDPVSLRGSATGVFAGVMYSDYGSILGGREFEGLQGQGSSPSVASGRVSYTLGLEGPAVTVDTACSSSLVGMHLAAQALRAGECTLALAGGVTVMSTPGTFVEFSRQRGLSPDGRCKAFADAADGVGWSEGVGMLVLERRSDALRNGHEILAVLRGSAVNQDGASNGLTAPNGPSQQRVIRRALANAGLGVGDVDVVEAHGTGTTLGDPIEAQALIATYGRDRDIDRPLLLGSVKSNLGHTQAAAGVAGVIKMVLAMRHGTVPRTLHVDAPSSHVDWSDGTVALLTEPTPWPETGRARRAGVSSFGISGTNAHIVLEQPVAVAEPGEPAEPEPRVVPWVLSGRSPEAVRAQAARLRDALTEQPGPRRVDVAHALATTRSEFAHRAVVLAGAGPDPLAALDAVACGRPDPAAVTGESDGGRTALLFSGQGSQRPGMGRDLYARFPVFAEAFDAVVAALDAELEPADGGTLREVMWAADNGESGRLDETGWTQPALFAVEVAAHRLVESWGVRPDLVAGHSIGEIAAAHVAGVFSLADAARLVAARARLMQALPTGGAMIAVQARADEVTPLLTGDVAIAAVNGPASVVVSGTEDAVLAVGTRLAEQGRRTTRLQVSHAFHSPLMDPMLEGFRAVAERLTYAEPVVPVVSNLTGALARPGQLCDPEYWVRHVRETVRFADGLASLDAAGVTAYLEIGPDGVLSALAAQTVPEGAVTVPLLRRDRDEETTALTARAQLHAAGRTGGWHDLFTGTRPARVDLPTYAFQHQWFWPAARTADGDVRAAGLGAPEHPLLGAAVELASGGGVVFTGRLSRGSHPWLVDHTVLGHVLVPGTALLDMAIRAGDQVGCDRVEELTLAAPLALPEQGALQLQVTVDAPDPDGNRAIGIHSRPEGAGEDAWTRHAAGALAPAGPAAPLGADAAVWPPPDAVEIDTEGCYDTFADAGFVYGPVFRGLRAAWRRGEELFAEVELPDGAGGTDGFGLHPALLDAALHVSLLAALASDGTGGTGGGALPFSWSGVSLMAGGAAALRVRIAPSADGVLSVRAVDGAGAPVVTVEALHTRQVGAEQLRAARTDRDALFGLDWTVVDAAEGAAPVVAVLGADPFGLAGAVPDAVQVDDLATLVSATDPVPDVVLFPVAAEPGVTGRPEEVRACTVRVLEQLQRWLATEELATARLVVVTRGAVTVDDGGVGDLPAAAVRGLVRSASHENPGTFGLLDLDPDAAGTDFSGLAAALTALATEPELAVRDGALRAPRLARIAATHEQPDGSDARPALRTDGTVLVTGGTGGLGSLVARHLVTGRGVRDLVLAGRRGPSAPGAAELVADLEALGARVRVVACDVADRDAVAALVAEAGRERPLRGVVHTAGVLDDGVLGSLDAARLDTVLRPKADAAWHLHEATRDLDLDAFVLFSSVAGVLGGAGQANYAAGNAYLDALAASRRADGLAGLSMAWGPWEQGSGMTGTLGEAEAQRLARSGMPPLPAEQGLELFDTLLAAGSTGRALVLPVRLDLAALRALDEVPALLRGLVRTTPRRTAAAGTAPDADALVRRLAGLGAPEQDEILLALVRGGAADVLGHTDATAVGVRQQFQELGFDSLTAVEYRNRLNAATGLRLPATLLFDFPTPAEVVRHLRSRLVVAEPAGADAVLAALDGLERAIAGLHVDDEGEHRRVAGRIEVLRTKWAGLHAEDRPSDPDGDGAGDDTLDDASDDDMFALLNDELGLG
>emb|ABV83231.1 BGC0000116, cppE, CppE
MPVHWLRRPAARRVRPRGRNPMTTTATEESLWVRCFHPAPERPVQLVCFPHAGGSASFYFPVSAQLQTTAEVFAVQYPGRQDRRRETSPGDLHTLADQVHGALRDSLRGHRPTVFFGHSMGATLAFEVARRHEAQGGRIAHLFASGRRAPSRVRDEHVHRLSDEQIVEELKLLAGTDTALLGDDEILRMILPAIRSDYEAIETYRCTPGATVAAPITVLTGDSDPKTSRDEAESWRDHTSGPFDLHVRPGGHFFLGSDAPAIIAMLRTVLTASS
>emb|ABV83232.1 BGC0000116, cppRI, CppRI
MSDATDRGVRLVGRGSESAWLASAGAGAAAGSHVVRLLVGPPGIGKSVLLDGFCTEVPAGVRAARAHGRERTSDISFAVVRELFGALAGAGPVDPALLEGGARWSAPALDEATGGAGPDNLYPVLHGLYWLTVNHTARGPLVLVVDDLQWCDDASLAFLGFLLRRSEGLPLGVVLASRTDGAGALPDRLAEIRTQAGAAVTEVGPLDRSGVARLAVARGAGTGAEPPQAPLLDALTEASGGNPLLVEQLVAELGPVTGDGATDRIHRLGREVVDGLVERHVFDAPPHVRAVAAAVAVVGAEQTTVLATLSGVPAGSVADAVATLVRTEVFAPDRSDFRHDLLRTAVLRGLPGDELDDLRRRGARVLSDAGRPAEVVAAVLLVLPGAGEPWMVDVLLEAAAAAAHRGARPAVARYLEPVVAARPDDVGARTRLAAALAQHEPERAVAQLRDALDRAVDLPSRAQAAVQLAMTSLAVQQAPRAVRVLQDVLDTMDREFPADPGPEATELRTHVEAALLVVGLDEKKTVAATIDRMGRMARPAGRTPAERQKLAMMTVTLAMDGDDAAAAVDLARRVLLVDEATLGGWAVLASSLVLRLADEVEESTAVLDRLVVQSREQASAWTYSLAVGTRATNHVVVGSLAEGEADARTALDIAEQEAWRGNTVVPTIALANVRQQQGDPEAALELLDGIVRPRLEDFAWEYHDYLMARAGATADVGDVDRALSTYRRCGDSLDAAGIANPVLAPWWVHAAVLLADTGRAHEAHGIVEGGAERAARWGTGRGRGLALLARGVVTAGPRGEDMLREAVEVLEGSPARTELILAHHLLGRAMLVSDHAEDAREQLRRAATLAARCGALRAARVARELLVQAGGRMRPPTGSPLDPLTGAERRVVALAAEGARNREIAEALFVTLRTVEVHLTSAFRKLGVTDRAALAGIVDAARVRSA
>emb|ABV83233.1 BGC0000116, cppRII, CppRII
MLRERDAACAELDRALDALVAGGSPFVAITGEPGTGRSALLRRASGRAADRAVRVLSARAVPTETGCPLATGHGLVERLGPVPAPPRSGPVGADVLHEWCRAVLDLARTGPVLLVVDDLHWADEDTGQWLQMLLRRRREAPVGLLVALNGTHDGLGWAVSPTGPSDVVLRTGPLSLGAVREVVTAEYPTPPDRAFTVLARRCTGGNPAVLRATLAGLDRAVPPTAAAVPELVRRAATARRDHVARVLDGLPPALVEALRAAAVCGSELQPVRHRVGGPVASTGAGARAALAATGLVRGTDHALPADRSVTDVVLAGIEPGHRRALFGSAAGLAARAGLPEERIARALLDAPALGEPWAAELLHRVAVRHRAEDRPADAAAAAERALQEPLPDPLRGALLVELALSRSHTAPGTAARVLSRITLDTDPAASRYGARAVDLLLSAGEVGAARQALDIAVRRCPEDAPARADLLSLSRLTDELGFDRRTVLHGPVATAAAGSDDDGPVARGTTAWSLVLRGRDRDRATRLARATLTGPSGVLPAIPQVVAALTLDAVGCADEAGEAMHHLLLEITRERPVPPAVLAVSALVELRTGDLDGARRDLRAAAVAPVSSDGPDPLAGAARVLVHLAEPDVEAADAAAFADLAAGGVRPGAALLEYARGRVRSVQGRHRDAVEHYMGCGRLLLDRGRVNPVLAPWRSAAATSLLACGSPAAARRLAADELRLALRWGAPAPVAAAEAVLAGLDAEPTAVGEPLGDGVARAARP
>emb|ABV83234.1 BGC0000116, cppRIII, CppRIII
MRDAVTRAADGSGAAVVVGGGVGSGRTALLDAVGVAAGRAGLTVLRAASALVERDFEFGVPRQLFDPLLAAAGADARTRWLAASRPRLPAALAAEPLDPAETHEEQDRVRELQALLATVGAERPVLVLVDDLQWADTASLRWLNRLVARIPDLPVSFVGTTLHGDPGAGRPPVRGLAGSAVPLRSRPLGPAAVRGMVAGRFGRAGDPEFLQVCEEVSGGVPSVLRAVLDEVVAAGGGPVAACIPAVRSARPAGLRERFARCLRAQDDAARRYLGALAVLGPAADPAVVARLAELDPHGLRAVQGQLTEQGLLTDDHTGFTHPLVRDVAADPAERERLHLRAARLLHETGHHAQEVAAHLLAVAAPLDGWAVEVLRAAAHQTTTALRPDTADDHDDDPVAVRYLRRALLDSDVRGHERGALLVELAAAERFTEPGTAVRHVSQALPLLASPQDRAVALTLIDPSTVREVPARVQEAVRAADAGTDPVVDDECTVAVRIRARARRLDEQHPEGLARSCALLREVVAAPDEHLSTAAGRELVGVLLHAAALTGGVPAADVAHLGERLLRITPAREVRPPHGIPPGDGPRGLLVLALVAADRPRPLEDWLVPDPTSPAAATADELALVLLARGRPAAAAALPGGVLRERGVPASAAFHTALIAAAIEARAPALGPEPAGRPPGGGLVAHATHQLVRAAGALRAGRQDLALECLLDCGRHLEHLGWSNPALFPWRSWAARLLRRRGATGAALEWADEELALARAWGAPAALGRALRVRGSLVGGAAGATQLREAVEVLRDSADTAALGRAEIVLGRHLAGTGAPEGEALLRRGLRRLEEAGAGDPDTATPVPTVEPAAGTGDDGEESPAWRVVDALTDAERQVVDRVVGGATNKMIAEELGVSRRAVEKRLTSAYRKLGVSGRSALRGAD
>emb|ABV83235.1 BGC0000116, cppO, CppO
MTATDDIRTTADLRSRVAELHAAREQIRSGPSTAATEQQHARGKLTVHERLAMLLDEGSFREIEQFRRHRATGFGLEDRRPHTDGVVTGWGTIDGRTVFVYAHDFRIFGGSLGEAHATKIHKVMDLAESAGAPLISLSDGAGARIQEGVTALAGYGGIFRRNVRASGVVPQISVMLGPCAGGATYSPALTDYVFMVRDIAQMYITGPDVVSAVTGEEITHEELGGAEVHATESGAGAFVYDDEESCFADVRHLVSLLPSNNREQPPVAPTADPPDRATPSLLDIVPADTTRAYDMRDVIAEVVDDGDLFEVHANWATNIVCGLARLDGHTVGIVANQPASLAGVLDIHASEKAARFVSTCDSFSIPLVTLVDVPGFLPGGDQERGGIIRHGAKLLYAYCAATVPRVQLILRKAYGGAYIVMDSRSIGADLSLAWPTNEIAVMGAEAAANVVFRREIAAAPDPEIARAQRIKQYRNDLMHPYYAAEAGLVDDVIDPSDTRAVLVDALSMLRAKRAELPVRKHGNPPT
>emb|ABV83236.1 BGC0000116, cppRIV, CppRIV
MRVLPYDGDTTERISQESTSACMVSLDRGLRVVAANQEMFRRMCDIGSGDVCGSAFCDLLDGSIRTRVRHQMERLLDGQQPRFQERSVAIAGAGSSLRGDLMATAIARNAGRVEGVVVVLRTGDAEPSTAWSGPRRILSDMDAKILEGVASGASTVQLASTLFLSRGGVEYHVTALLRKMRVKNRPALISKAYSMGFFELGSWPPQVVPDHVK
>emb|ABV83237.1 BGC0000116, cppM, CppM
MLVVSGRHRRHSPPSMTIGDGQHERIMSGMRRTGDVAGPGLVGRARPTPRGIDVEPVPGLTVRVLDTGWMELGHPSRCDRLLCDEVGTAMWLALCRTAWNLGDAAAHLADLWDTDPWAMRDMMDDWLDDLREAGLVRY
>emb|ABV83238.1 BGC0000116, cppRV, CppRV
MACTSVGRRSYECRGPTLGSRPSGGPRGAPRARRPTAGPSLMPRPVLLGRAGDLAEVDGALARAVGGTASLLVFTGPIGIGRTALLEECARRGAARGMQVARAGGTDEEGGIPLGTARELLAACGGPGPSPPCGEPDGDDTGALSAALAGRAAVGPVLLLVDDAARCDARSLRWLARLCCPRACLRVAVVLTVLDGDAGHDGGTRHGGATGGLPTELAAVADAVRPLGPLSDEAISVTARAVLGRDATPELVAALSAATEGNPLHLTCVLEELAARPQCTTEPPARRVAGAAPARLRDRFAHAVRRLPATERRYLAAVAVAGEKADDVMLARLAELDATDLAVAGAVTRSMGLTGPEGHRLRHGLVGAALGVVQSSHQRRDLHLRAARMLRDAGAPSDRIAAHLLTAGGAAPAWTVEALRDAAGTAVRRGESWTAVRYLRHALLAGPDEPGRAAVLLDLAGLERSRDTGLALRRIVQAVPLLGSLRERAAALCRVTPLALEGAAPPVIALLRGVAEELGRYGGTGDTETRELALRVEARLHYVDKHTRAGLSAAAARLDELEALPDGLPIRTPGERELACVLLHSAAVGGHRPASVVAAACRAVLAREPASSDHVHSTVGMLVTCLCMADAVEDLPSWLSVALEQARAERAPVVEAVLHAELAAVLVCSGRVEEAAEQVRSAVELVDELADDSLLPGTVLAPVLTAVPHGPGADRVLARYGATPSVPPGFGACLQMLRARVAAEAGDAETALEYCLDAGRRFDQAGWTATPVPWRPWAVEILAERGRRAEARALAEQELARARRWGAPAQLGRALRMLGQLGGTDRGAELLEQATIVLRTSGDRSEAERATRALTAHRAPPGPGDLPPRTGDPAGPPPRLHDTVGTPVPGHRPTSRASAALTRSEERVATRASRGLTNHEIAADLAVSVRAVEKHLTGVYRKLGVPGRAALRQLRESGSDRIA
>emb|ABV83239.1 BGC0000116, cppRVI, CppRVI
MAAMLRHEPPGVVELARAVAVLEPDADAGTRARVAGLDDVAAAHAAERLVELGVLDGHRCGHDPARTAVLEAAGADRCRRLHARAARVLDSEGAPLDRVADHHLAAGPPRDGGVVELLHVAAARAEQRGDRVRARRLLEHTLTGPVGGRRRAALLVDLSVVERVAAPATARGHLVEALSLLPCARERAELLARTVARSPGGAVDLAPLLEDVLRDLADAGTGTSGQDRELRQRLEALVLHAACEDPSGAARVWEWVARTDPGELGAGAGADVLRSAHLLFSALALHTDAATAAARTAEAMPADLEDDAYLHPMQVAALGLLCWAEATTGLDGVRRRTLDAAHRTHRTDVEAFLRGVDAMLLLRRGQVPAALAAARASLDVLTGATRLMVLRAATLALVELGRTAEAERLLAPVDDRSSADRTWRWNYLLDARAAVLAATGRTREALALTLECGHRLMAVGIVNPVVLDWRRRAVELHHELGEHEAATAAAEEYVTLCRLWGPEGYGGAALRVLGLVQGGERGLATLHSARAELGASPLALDRARCTVDLGARMRAHGAAGEARALLRHGLELAVDCGAPILAARARTELAAAGGRPRRGGSSSLTPAELGVARLAAGGATNRDIAAVLGTSQRAVEGHLTRVYRKLEIDGREGLASAPGLRVGTCRPGGQGDVDAPTRAVAPRP
