# Supplementary material for: Assessing in silico the recruitment and functional spectrum of bacterial enzymes from secondary metabolism
Source: BMC Evol Biol. 2017 Jan 26;17:36. doi: 10.1186/s12862-017-0886-2 (PMC5270213; doi:10.1186/s12862-017-0886-2)
Supplement: Additional file 5: — 1005 multiple Fasta files (one per BGC that comprises enzymes) containing the sequences of the data set enzymes SM*. The BGC are named according to MIBiG nomenclature. (ZIP 6333 kb) [file 12862_2017_886_MOESM5_ESM.zip › BGC1170.fa]

>emb|WP_003359769.1 BGC0001170, T259_3845, Bacteriocin protoxin, streptolysin S family protein
MLKFNEHVLTTTNNNNNKVTVAPGSCCCCSCCCCVSVSVGGGSASTGGGAAAGQGGN
>emb|WP_003488389.1 BGC0001170, sagB, Streptolysin associated protein SagB
MLLKNLKKQKVKKQKNTDIENRMLIHFNTQYSSISPYADSTVVKTPDTVIKGSLYSKHNRFVSQEYLLNYRSNNNNLGFRTGVASFFQRDAALTSVNLNMEEEGEDIIELPSFKNIRVGLSTAIKSRRSVRRYSNKFMSLNDVANILYYTQGICDEVEPYNLESNEKKIKLRANPSAGGLYPIQLYVYMKNIKDLEDGVYTYYPYSHSLKPIKVNKESLKIDKFAEFGTLNSENANIIVFYVYNFLKNSRKYGDGGFAYALIETGEIAQNLQLVSTALGYGACDIGGYEKQYIEELLNIDGVLKHVVHMTVVGWEQED
>emb|WP_003488391.1 BGC0001170, CLOSPO_01170, Bacteriocin biosynthesis cyclodehydratase, SagC family, EC:6.3.-.-
MENNTIYKLSNNLRIYDSGENEIRFRSGLWNYNEAVLDLSSETPNFIKAFRIIINDLKNNKAFSMKYLDKHNLNDQEKNNLINVISSLSEAGMLCSENEKDNEFEMSKVLLGDFRYNLNKKEGEPQKVLFISDNDYAKETAKSLSDGMNMKLDLCAKETIDNIISMDLTSNLDALEKKSNTENLKNKLKNYSSILICMGHINMNLFRNINRVSIELKKPIIMSFIDGPFITILSTLPPKTGCLECFEQRILSRLEDHVLYHKFIESDFKTSEKPHKSIIPLLNIMTNMLISEGFLINNFNTCKIEGRVLSIFVPTLEIQTQDLLRVPFCPACGNISKAKLSEINISTRNIVDEILEDINS
>emb|WP_003488393.1 BGC0001170, CLOSPO_01171, Putative YcaO-like family
MIKFYPSFNNILENFKALSGNQSGILEASCMPVVNFNSDVFLKSITGNMPDYHKQVFNKDVSMQYHIIGYGSHYEEALIKYTGESIERYSSIMGPTLLKDKIIYKSHKELSKNNKVMPLKYIDVFTEKQIKKAKELNVAICDKKVKEDDIIGWIKCPSLLNKGEEIYVPAKMMFVGYEEDKSKGEMNFIPSFSTGTAAHKSLKKALLNALIEYIQIDSFMITWYTKGKCSLVKIDDENVLKVLEDVNLGENSPYEIIPVYMALEECPIHNFGVFLRRKDNKLPYLLFGVQGGLDASHALTRGIMEAASISYGAYFNTIYNKNMLNNVMKDDHKFLDLDSNVLYYSLPSKIEEKNKLVEEFIENEINLSSLNKLNIEDVDEQIKTLLNYLKNMSEYAVYLDLTPPETRDKGWYVMRVMIPELIEMCIPEFPFENHPRMKKYGGVINEHPHPMP
>emb|WP_042386110.1 BGC0001170, N495_02505, CAAX protease
MNIRTQCLNLLILLVTFNPIVLTQLFLNNEKSYNESLKKSLKILAIIYIIILMGIFVISQEKFYINIDNNYYWYIIAVIFVPLTIILEIIVGYIVIGISDKILPKFKISLAFTKTNINVIILSVFIGIFEEVVYRQLWFNILFKDFKLHIVGVFIITSFVYALNHIFLGKQVLFQKILAGVVYGGLFYFSGFNILIPIITHCLENTVILLKG
>emb|WP_003488396.1 BGC0001170, CLOSPO_01173, Uncharacterized protein
MSLYFKILVFILMSMYIVLLYLPININYKKFKSIKKLCLNLGGFIGISPTNCWKLIKYIHLLIIGVIPMAYFLYNGFVKSYNIYTQTNIIESFILIILSFIGVLEISFFIIIVIISYLMKKDSRKEMSKVSWIKFNKRYPFHTGIVKPIIYAFFEVILYYYVMLYIFNDFLELPLIYSITGIAILYCVSKLVFTKNKEQALIYGIWAFVLNFIGSCIMIYSNSIILTLILYLFYSFIIAFKE
>emb|WP_003488401.1 BGC0001170, CLOSPO_01175, ABC-2 type transporter
MKILNILKKEILQNLRDKKSMLLMTLFPMLLITILGTVFSGNFASTINIPEINVMYSINKDVKIDKNFKDFTKEIEKTMKVNFKETKDEKDALEKISNGKTDVYIKIPNDKKIYIYENNLRAFNSQLVSTLLDAFVDKVNMTKEVASKNPMALSKIKVNTSPNFVNTKTIDGKDSPRGIDYYAVTMLTMTILYGTAVGAMSIASEIKRRTYKRLICSNTSPLKILFSKILASFLVIAFQSFLIYLFSKYILGTNWGNNKLALVSVVASLIFMAVSAGVCIANTIKNEGVMSIIIYMFVPILTFLGGGYVPLEPIGSKMLNSVSNISPLKWSNDAIFKIIFGNNLSIFGITMLINIGAGVLFLLIAILFPRKDVI
>emb|WP_003488403.1 BGC0001170, CLOSPO_01176, ABC-2 type transporter
MKQVFLLTKSILKRTFRKKSNIITFILLPLLAVFIALFLNASGTSYSKIGVVDLNESYLSKDMIKSIDSKKNFVVVKVSKNNMNKQLLDKKVDCVAVIPKDFHKEIIEGNFKKLDIISVRGEDITSWIKNYLNYYIDNLTNISLVSNKDEKTFKDMYDGFKKQDLKLNYKAIGDKTKSKSVTKQSIGLLLVFMLIASSTASSFILKDKANKTYYRIFCSNISKSKYIIANVIANFIIFLIQIFVILFMSLYVLKLNFYIDTKIMFIILCSFGFVSIGFGIIIAAFSKSLNQSSYLSNILITPTCMLSGCFWPLDMMPNFMQKLANIFPQTWILKTIDSLQQGKSFNEVVLYIGIVILFAVSFFIIGILKLTKDENLKSIF
