# Supplementary material for: Assessing in silico the recruitment and functional spectrum of bacterial enzymes from secondary metabolism
Source: BMC Evol Biol. 2017 Jan 26;17:36. doi: 10.1186/s12862-017-0886-2 (PMC5270213; doi:10.1186/s12862-017-0886-2)
Supplement: Additional file 5: — 1005 multiple Fasta files (one per BGC that comprises enzymes) containing the sequences of the data set enzymes SM*. The BGC are named according to MIBiG nomenclature. (ZIP 6333 kb) [file 12862_2017_886_MOESM5_ESM.zip › BGC1172.fa]

>emb|AHA12073.1 BGC0001172, clz1, Sugar kinase
MSIVAGLDSSSAYTRVVVCDADTGAVVTQGYAEHSGERDDPQSWLLSLGEAAGAGQLADVRAIGVAAQQQGVVALDSEGMPVGPALLGNDRRMQTSAADLTDALGGRSAWAQAVGAVPQAAHPVSKLRWLARHDPATAARITEVLQPHDWLVWQLLGRPERRTTDRGDASGTGYWSAAQQSYRPDLVELALGHQVALPQVIGPADTAGHTPEGLLISAGTGETMAAAFGLGVGIGDAVVSLGASGSVFAVHHEALADPTGTITSYADATGLHLPVVRTLNAVRVLRGTAELLGTDLDGVSELALKSTPGASGLVLLPYLEGERTPDLPHTAGSLHGLRRESMRPEHLARAGLEGMLCGLADALDVLRARGVQVRRVFLLGAAADLPAVQSVAPGIFGVPVKVPQPADYTALGAARQAAWALAGGGAPPAWPAAACQDFEPGDELAVGQAIRQQYVAVREEAHPGAFEQASAPPAQAYGAQGYDGQAYDARAYDGRQAFGQQGYDGQQGHPGQGHDG
>emb|AHA12074.1 BGC0001172, clz2, Putative sterol carrier protein
MHSGPESSSGFRRGPLIISDQFSPGQAPEFIAEEEEKALRRPLVWRPDIPAMDVVSLEAAVSKIKYLSSEYLAELEKRGSRMPEKAGTDVDIQHLIREAPDGGEIHYYFKIRSGQLVEARLGMLEDPTCTLKLSYESSVKMTKGELKPLSGLVTGKIRPGGDVAKLRSSAPTLSTPEFKAISDEVHELTDY
>emb|AHA12075.1 BGC0001172, clz3, Enoyl-[acyl-carrier-protein] reductase [NADH], EC:1.3.1.9
MLFENKRILVTGVFNESSIAFGVARLAQEQGAEVVLTGFGRGLRLTERVARRLPATPDVLELDVTREDHLAAVAAELDARWGRLDGVLHAVAYAPGHIMGDGFLDAEWPDVATAVQVSAYSFVALGRGLGGLLAASGGGSLVGLDFDATVAWPSYGWMGVAKAGLESCCRYLAAELGDQGTRVNLVAAGPLLTAAARGIPGSEQVSGPWAHRAPLGWDLGDHTPVARVVCALLSDWMPAVTGEIVHADGGVHAVGAARGERPTPP
>emb|AHA12076.1 BGC0001172, clz4, Crotonyl-CoA carboxylase reductase
MQVITTDAWVLHAGPADMAVDNPVPGELSREKYTFPDVTGNEALVEPLFGSWEANMGHALERTPVDVCRQRGEDRMVIGNFGVVRVVRTGRDVTRVKEGDLCLMQAFARTDELGYVKLVHAYDAPGTVGVLALQTKIREHLLTPLRPDTRFTTQQWAASYGRYWTAWDNWKVAYGCYRSQVPVRPQDMEHQPLVFGWGGGVTIAELELARRDGFAVAMASASPKRLADIEAKGMIPVDRRLFPDLNYDEERMDDPGYRQRYRESERAFLRAIAQISGGRGAAIIIDNIGKPVYRATLRALGRQGVLTTVGWKHGMRLETMRANECIKRHIHVHTHACRYHDIEEIMEFQESTGWMLDLQGQRIYDFDEIPQLARDYTEGNLDSYFPLFQVNES
>emb|AHA12077.1 BGC0001172, clz5, Flavin-dependent halogenase
MSEVDFDIGIIGGGPAGSAIASYLAKAGLNCVIFEGDIFPREHVGESLIPATTPVLDDIGFLPQMETAGFPKKYGAAWTSASDQNIPTMGFEGMSHGFRAAEIEFHEREQLGVTQDYTYHVDRAKFDLMLLQHAASLGAKVYQGVRVRRVDFSETNPRIIFPIGKTETSVRVRMVVDASGRNTFLGRQLKLKVSDPVFNQYAVHTWFDNLDRTALSVNKEQADYIFIHFLPVTDTWVWQIPITDTITSIGVVTQKEQFKASKEDLDGFFWECVGSRPELKEALEKSDQVRPFKTEGDYSYAMKQIVGDQWATIGDAARFVDPIFSSGVSVALNSARLISGEIIAAAEQGDFRKEMFSNYEGKIRRAVSNWYEFISIYYRLNILFTAFVQDPRYRLDVLKMLQGDVYDDEEPKALAAMREITKQVEENPDHLWHKHLGSLRAPSAAPMF
>emb|AHA12078.1 BGC0001172, clz6, Polyketide synthase type 1
MRSAQDRDVPEVRGVPEAVAIIGAGCRFPHGVGGLPEFWNLLRDKVDAIGEVPPQRWDLERFYDPEPGKRGTMYTRRGGFLDGVDQFDPAFFGIAPREANEMDPQQRLLLEVAWEALEDAGQATADLAGTRTAVYTGVIGSDYTLLHSKESGTEGIDAWYASGREFSFGPGRLSHLLGVHGPSLSVNTACSSSLVAVHLACQSLLGGESDLALAGGVNLILSPELSIFMSKVRAMSRQGHCKPFDASADGIVRGEGCGLVALKRLSDARADGDDVLAVIRGTAVNHDGASAGLTVPNGVAQQRLLREAAARAGVDPADIGYVEAHGTGTPLGDPIEMSALRGVLGAGRPAERPLFVGSLKGNLGHMDSAAGIAGLLKTALILKHGEIPANLHLTTPNPLIRWDWPVVVPTESTPWPADGAAEAADGPARPRLAGVSAFGLSGTNAHLILEAAAPRTDDRPATAGPVLLPLSARSGDALTELARTYREHLTGGPATPLRDLAHTLGAGRAHHREHRLTVSGDSREQLAERLGAYLEGAPAAGLSSGGTDEEREPRIVFTFSGQGSQWPGMGRGLLARQPVFREAFDACDALIRAQAGWSAADELAAEAPHSRLARTEYAQPVIFALQVSLAALWRSWGVEPAAVVGHSMGEVAAAHVAGVLELADAVRIIVHRGELLADSAGQGAMASVDLSEAHTRASLEPYADRLWIAACNSARSTVVSGDAAALEEWARGIQQRGTSCRVLPGDYPFHSPLMAPYQERMAALLAGLRPRPATVPILTTTLLAEEDAFTADYWARNVREPVGFAAAVDALLADGHDTFVELGPHPVLSVPLAHAFDDHEVGHPLVVPSLRRDTDAADTLLGSLGALYAAGAPVRWRAVGPPDGRPVKLPGYPWQRKRYWMKPAAPRQRTGPESAPAAGGAPAPAPQGALRGELRVYDEHGRVVGEATDLRLDLPGTGTGAGSAPRAAAASGAADQPARSAPADQLSPPADQQPAAGHRDLEDLVARVVAQVLGHDPATLRRRQGFTDLGMDSLTALEVRTLLQHEVGRLPATVAFDHPTVERLAAFLRERAPKPAPAAGQGPAPRSVPAGAAAPFGQAAPAAPEPIAVIGVGCRFPGGATGPAAYWRMLQEGTDAITESPEGRFDDGSRWRGAWLDQVDHFDAQFFRIPPREARVMDPQQRLFLQVAWEALEHAGQPADRLTGSRTGVFVGMNSHDYVELIANAPENIDAFYGTGNSFCSTSGRLSYFLGARGPSLAVDTACSSSLVATHLAVRSLRSGESDLALAGGVNVILRPTIHLASQAAGALAADGRCKTFDAAADGYTRGEGCGVVVLKPLSRALADGDEVLATILGSAVNQDGPSSGLTVPNGPAQESLIRDALADADVGPADVGYVEAHGTGTPLGDPIELQALGAALGERPDGAPAAVGSVKTNFGHLEAASGVAGLIKTVLSLRHQEIPPHLHFREPSPEIPWAQLPFEVPTARTPWPRGERRRVAGVSAFGFSGTNAHLVLGEAPPRTAPAAGAAGTADAADGAEGAPGGAYLLPLSASSASALPAQAAAYRRLLTEPAAPAADPAAPAAADPPHDLCFTASTRRTHLGHRVAVVGRTRAELAERLAAFEAGERALGLSTGAVPGGADRRPVFVFSGHGSQWPGMARRLLAEDPVFRAVMVWCDGHLRPELGWSVLDHLERGEPAPDGPRQQELIFAVQVALARRWRSLGVEPAAVVGHSMGEVAAAQAAGVLTIEDAARLIRVRAAVQAQLVGSGAMGVLGLTVEQTEAVLEGYEDRLWVALSNSERTTVVSGEEAALTEVLAACRARNVFSRRIDAAGAGHCPLVEPLDRELTESLRWLRPRKAELPLYSSVTGGLLAGEAHDAAYWGRNLRDRVRFSTAIGQLAQEGHDTFIEISPDPLLLTSIEQDLRQRGTDAVLVPSLRRDTDDLTVMLGSLGTLHCAGYPVDWARLYPGGGRVVETPSYAWQGRRHWLSSGDSAGTGTAAWAPAAGRHPLLARRVRAVRGAGMRLYEADLHAALLDALPAGRLWGSRLVPGAAWLEMALAAGRERLGAGPLALADVSLHPPLLLDGDGDGHDGAAVPTAQLTLERDAGSRGDRGADRFTVHTYPAADGAADGEEAVLRADGRLTGAAPADAEPWGAPAVTAALPPAEVADLLASSGVCTQRLRVRSAARGDGACTVELEREPAAGPVPRWALEPGLLEACLHTLALAADGSERGGPLLPLAVERLVLLREPGPRLTVRAKLTGTADGRMCGDVQLLCADGTVAAVLTGVVLGGPPVVPVPPETRARLDRLLYTQEWLPCPPPAQFPAANTPAANTPAADGTWLLLADEGGVAEALAAQLRARGGRPVLVTRQEAADPAGLAKLAHETVRGPGCRGAVHLWALDLPAETGAGGGSGAEAVPEAGAQVYDAVLTLARALGTGRAVRPTWYLTRGARATGTGPEPVAAAQTPVWSLAKVAAMEHPNAWGGLLDLDPAAAGGASAADAEAAAVLERLLSDDGQDQLAVRDGRRIIPRVVRRPAAPRVGTPGSGRRGGAYVVAEGADGLGLHVARWLVGRGAERVVLSHTDEHPSRDREFTSELAALRRTGAEVRTLRCDPADRTGAAALLADARADGMPLRGVLWLAVDWELGDTAEVGPEQLTEAVHRRARGSRHLDELCRGADLDLFVVFGGIASDWGSLGVARQAPADALLAALAHRRRARGEHALCVRWAPWDEVGLLSGATRSMMVRAGLEPLPPEAAIEALDHLVAADAVEAGVCRVDWGIMLPLYRQTGWPLFDALEAGGDPDGEAAVDALRAQLAALPDEERHRSLVGQVLTETAVVLGAESADELETRQGFFDLGMNSITALEMKVRLERRFGCVLPNTLAFEYPNAEALAGYLAADVLGLTPSAPPAPTAAPPGPAARDDSAAAQDDLTARFEREMAAVEHLAAPAHLEQQDTAERRKQ
>emb|AHA12079.1 BGC0001172, clz7, Polyketide synthase type 1
MTASDTDDRARLARALDTIAGLRGRLEQRERAAEPVAIIGMGCRFPGGANSPDDYWRVLREGVDAVTRFPAERGDADAVYDADPEAPGKAYCVDGGFVDQVDSFDASLFGISPTEAVAMDPQQRIALEVAWEALEGAGIAPDSLEGSATGVFIGASTNDYVRLRQQTADIEDVDPYQLMGEPAFLAGRLSYHFGLRGPSHVVDTACSSSLMAAHLATQSLRRGECDLALAGGVNLMLTPYGFVLVSKAGAIAPDGRCKAFDASADGYGRGEGCGVVVLKRLSDALADGDRIAAVIHGSAVNHDGRSSGISVPNGMAQQEVIRAALADAGVAPGTLDYVEAHGTGTMLGDPIELRALEAVLGAGRPDDRRMYVGSVKTNIGHLEAAAGVAGLMKLALSLRHREIPPSLHFTQPNPNVDWDALHIDVPTKATEWRAGEDIRYAGVSSFGVSGTNVHLVLGEAPAPAPDAAPAPAARPHELLPLSAKSDAALRELARRYSARLADGPAAELGAVCRSAATGRATLPHRLAVVAGSTGELRERLDRFVSGTRDPGVSSRRVATRATAKVAFLFTGQGTQYPDMGRGLYDTEPVFREAMDRCAELLRPHLDKPLLDVVYGSGEDAALIDRTEYTQPALFSVEYALYELWRSWGVRPSAVVGHSVGEYVAACVAGVFSLADATKLIAARARLMQSLSEPGAMVTVPLTEAEAAAEVAKTGGRAAIAAVNGDEDIVLSGAKDAIQSVVDRLKKLGLPARWLRVSHAFHSPLVEPVLEELRAVAASVEFGAPTLPLISNLTAEEATAETMSDPDYWVRHAREAVRFRDSMRTLDRKGYTTYLECGPGRTLLSMGAHAVSEPGRDSWISSLRRSTTDGDQIRQALAELYVLGVPVDWQGLYAGGSRERVELPTYALQRERYWYQDDAATGASGAAADAAGAAAARTERPAGSPLLGSLAGAAAADRPAQVAHYLRAMLATALWTPADEIDGAADLHELGADSLLVMQVVTACRNDLLITLSPRELFHRPTIEQWADFITDRVEREHELPGAGERATASADIDWSDPERLKEEGGLDPDIRPGEPMRGSWRAPEAVLLTGATGFVGAHLLARLLEATDAAVHCLVRCTDPAEGLERVRANAARYLPQWREEDTARLVIVPGDLAKTRFGLSDTAFDELAQTVGSIYHAGAETSPTSTYEQLRAVNVGGTQEIVRLACRGPLKAINHVSTHTIWGTAPEPGTVRAEDGDLADAGRLGDGYCQSKWAAETVISKARLRHIPVNVYRLGQVAGDSTTGSGPADGSLATLLRAHVTAGTAGTGAGADGVDVTPVDYAARALVHIATTAEAYGSDFHLVNPRPVTGAELLAQLRRRGWPVAAANGASGGGTPSEAGTVYRTDALQAALEGSGISCPAPDDALFDTYLDQLVESGLIESADGTAGAGR
>emb|AHA12080.1 BGC0001172, clz8, Flavin-dependent halogenase
MRNGDVAGPAHHDIVILGTGTVASALAAVLVRHGVKVVMAGDEAHPAAGLDEMGAEVTRHLRVLGARYKVPEFQRFAAFEPLLAELPAPLGAELCHSFVYQRPGRSPEPSEVMQVSMPAKAPPEPNLRRPALDRRLREVAESLGASVRTGAKVARVSVADGVVTVTDVDGERLTADYLVDASGPGSVFLTDRRLIEPGSRFTTRTRSLYARLAGGRPMEEVMRPAKAYGKAASWTGGSTHHLFAGGYLRAIPFGNHPGAAARSTGVTLTLDADLHPEQGAPQEQFAEFLSRYPALAEQFEGAEPVEPWVSTGRHQHSVSHTVGHRWCVIGDAAGYVDPFNSRALAAGLGAVNMLAWRLLEAVRDGDYATERFEPLDRFTRRSLNANDDLTAMLTASLCDAALAKSALYVLQAGFRFGGFPALDAYGQLLATGSDAAFRELEKAPYPGSLFPTHAGYQRLFTTAAAECAAVASGRAEAAEAAGRVFAAVREADFVPAVLGLDDPATRFVRLTPATVLRLVLWSFTRAPDDLGPLVRRGLRIALRGR
>emb|AHA12081.1 BGC0001172, clz9, Flavin-dependent oxidase
MTADPSSERSDMNEADEVNEVDELSETGQTSGTKGKRPFTGRVIGPADGEFDEARRVWNECFAARPKEIVYCADTRDVVRALREVRQRGGPFRVRSGGHSMSGLSVLDDGTVLDVSGLDDIQVSEDASTVTVGSGAHLGDIFRALWARGVTVPAGFCPEIGIAGHVLGGGAGILVRSRGFLSDHLVALEMVDSEGRIVVADHDSHHELLWASRGGGGGNFGIATSFTLRTQPIGDVTLFTIAWDWDRGAEAIKAWQEWLATADGRINTLFIAYPQDQDMFAALGCFEGDAAELEPLIAPLVHAVEPTEKVAETMPWIEALSFVETMQGEAMKATSVRAKGNLSFVTEPLGDRAVEEIKKALAQAPSHRAEVVLYGLGGAVAAKGRRETAFVHRDAPVALNYHTDWDDEAEDDLNFAWIQNLRASVAAHTEGRGSYVNTIDLTVEHWLWDYYEENLPRLMAVKKRYDPEDVFRHPQSIPVSLTEAEAAELGIPPHIAEELRAARQLR
>emb|AHA12082.1 BGC0001172, clz10, Acyl carrier protein
MARSEEEILSILAEILNHVCGTPPGKVQPGKTFVDDLDVDSLSMYEIAMVTQDRFGVEVPDEDMKSLRTVGDLIDYIRRAGVSA
>emb|AHA12083.1 BGC0001172, clz11, 3-oxoacyl-[acyl-carrier-protein] synthase 2, EC:2.3.1.179
MTGGTGDTGAADAPPRVVVTGLGASTPVGGDVATSWAALTAGRSGVRKISTAWADELPVRIAGVAAEEPAERLAPFEVRRLDRVQQFALTAAREAWADAGSPQPQPERFAVAVASGGGGLQALLHEYDVLRESGWQRVSPLTLPRYMANGSAAWLSIEFGATAELHAPASACASGADALARGVELIRTGRVDVVLAGGAEAMIHPVVVAGFAAMRALSRRNDDPERACRPFDATRDGFVLGEGAGVLVLESAEHAERRGARVYGELAGFGRSADAFHIANPEPTGAGTAVAVARALADAGMDPADVAHVNAHATGTPQGDAAESAALRSALGPAAEFVSVTSTKSMTGHLLGAGGAVEAVATVLTLHHGVVPPTLNLETPEGAAGLDVVRGAARELPRRPAGALSNSFAFGGQNVSLAFRRSASAAG
>emb|AHA12084.1 BGC0001172, clz12, Transcriptional regulator
MAQRTGRRPGNRDTSGEILAAARTIFSERGYDSASIRQIAAMAGVDAALVHHYFGTKEQLFRDVVDIPVEPAALIADIFGAGVEAVPERIVQSFLGICEGPATGPALFGLLRGAVSHQWQGLLLREYFTTQIIRRVLSRLDTVVDPAEIPLRASLVSSQLIGLTLARYIFHYEPLASVRSELVVKLVAPNIQRYILGELDLTEEDARQLVTVLTGLEDAGK
>emb|AHA12085.1 BGC0001172, clz13, Transcriptional regulator
MLFEGNSDLVVVGDAGDTQHAVRSAAGLRPDIVVLDWHSHALDAVEIVRRMAAESNGAAPPVLVLIDEFDERVHRLLRAGVRGLLLNQSSPAEIVSAVRVVAAGYALLLPGSGKGSFDQGSAQGESSPDSGNVYLGCLTRREADVLRLIARGCSNAEISSVLFVSESTVKSHVQRMLDKLELRNRVHAVIYAYEVGMVRAGAPALAPAAP
>emb|AHA12086.1 BGC0001172, clz14, Amino acid adenyltransferase
MRLHDLVIRAARHNPAALAVHAPDGALSYGALDRLADRYSAALAAQGVGPGDRVLLWAPKSGRAVALMQACLRRGAVYVPVTESNPPSRLALISRGCAASLVVTDPSGGERAEAAGWDAAPLTTFDALLERAGADPAPAPFDSSPDDTAYILYTSGSTGEPKGVCLSHRNALAFVVWASDTLGLGPEDRLSNHAPFNFDLSVFDLYAAFHAGAAVFLIPQEMAYAPRQLVRFLREERLTVWYSVPSALTLMMSGGGLFDEGPPPALRACIYAGEPFPLPLAQQLRLQWPKVRMFNWYGPTETNVCTSYEVTEADLHRESPLPIGTMCSGDSMELMPGETEGEYDFWVSGPSVMLGYWGAPAHAGAYPTGDIVRLDAEGNLEYVGRRDQMVKIRGQRVELGEIESVLGAHPQVADVVAVVVGEGMRAALHAVLVGKDPGKPVSLLGLKQWSAERLPSYMVLDTAHFVDELPRTANGKTDRRRIAQSIG
>emb|AHA12087.1 BGC0001172, clz15, Acyl-CoA dehydrogenase
MEFDWTAVQQDRYLTTLRAVRDAFPTDRPDPHRPFSRQDWSTLARLGLLGSCVSDKYGGQALGALDTARQFEALGEGCADTGLVFAASAHLFACAVPLSEFGSDGLKSRYLPGLCDGSAVAGNAMTEAESGSDVSRLRVTATEVPEGYLLNGEKSFVSNGPAADVFVTYATTDPDSGHLGQTAFVVPADARGVRSGELFDKMGLRSCPAGTVTFTDCLVPADHVLGVPGMGATIFQQSMGWERACLFAGYVGMMARLVDRCVEHARTRRQSGRRLADFQAVSHRIVDMKMRLESARLLLYRACWEMDRGSPARLSVALSKLAASEGALASALDAVRVFGGQGYLAGSGIESAVRNAMPGVLFSGTSEIQKELVAKELGL
>emb|AHA12088.1 BGC0001172, clz16, Na/H exchanger
MADTGLTLEAVVMADVAIVLLAGAAMIRLSRRMRQPPVVAEIATGIMLGPSVLGLLPGDLPGRIFPDDARPMLSVIAQVGLLLFMFLAGWELDLTRLRGRGKAVSTLAGLSMAVPFALGAGAAALLFTRHGGEDVHRSTFILYLSTAFAITAFPVLARIITDSGMSGTKVGTMAMACAAVGDVLAWCVLVLVIAVSEADGAGRFLVVIALTVAYGLVMACVVRPLLRTLVGRAARSSRSAASGTFLALAASGVFLSSWVTSWIGIHAIFGAFAFGLAMPRTVSRDVHEHVAAPMSKVVALLLPVFFIVTGLTVDLGALDPSGLLVLLFLVAVAVVGKFAGAALPARAAGMSWREAGAFGVLMNTRGLTELVVLDVGRQLGVIDGDMFTMMVVLAVLTTAMAGPLLHLLGVTTVPPGGEPPRRPPQRARPVAGAAAEAGKPAPPGSSA
>emb|AHA12089.1 BGC0001172, clz17, Phosphopantetheinyl transferase
MTIPEVHLWSGETGEATPADAAVLSAAERARAARFADPVESGHYVGAHARVRRILARYLECGAAEIEFGRHACPGCGDTRHGRPAITAPATGISFNHSRCGPFWVLAVAPGGERVGVDVERVRPLAAFDGLLARCLTARERRWVLRGGATEHPGRFLRCWVRKEALLKGVGTGIATDLTQVETVAGADFGGLRALDLPLGPRLVGCVAVEPSRRAVPSPSAVPAPGSPQAASHQKVQLPDSSTEPKKYGERLVILGTGITDLRAPTHR
>emb|AHA12090.1 BGC0001172, clz18, L-proline carrier protein
MTESTRTEGYEEIIAELTGFLEQRYLPEGESGLQPSSPLLEWGILTSLSTTELISFILERYRVSIPPEKIVGANFKNLDGITRLVVSLRDESADGM
>emb|AHA12091.1 BGC0001172, clz19, Transcriptional regulator
MRSPSNRSRILDAARQELASHGYDGTSMRSVAKRAQVDVRLVHHYFGPKTLLFRAATQPGRADAAREPGGELGGEQCRVRGESHGSRLADSLHATWCADHLAWRALMASAMTHAPAGSRLLRLLARLLAAPAPVAAPAAAPVPVAPPASAPPVPPADQGELRQVMLTSQLLGLAVLVESGALGLSEPQQDTTECLRRKYLQVQLDTVLDLEIAPTAPAVPTQAAAAGGSDVVRR
>emb|AHA12092.1 BGC0001172, clz20, Transcriptional regulator
MSSGGDDAQRETLARDTILRAAREELSECGYEGSTIRGIAKRAAVNSSLIYYYFGSKAGLLRATLDDLARLLEPPRVEGAAAGPATTAGEDLLRRVLPRWESAEYRSAVLAIIRASITRQDAGRLLDALLSPEVLGTSGGCARAPSATGACPHTIMIGAQLVGLMMLRHITPVEPVASASLDRVIALFAPVVQRHLTDHTTKPPAVS
>emb|AHA12093.1 BGC0001172, clz21, Thioesterase
MEDRKTQLFCLPHAGGNAVMFHRWKRRFGAQVRIHPIDLAGHGTRRGEPLLTSMEALVRDLTRQIRYLVDGPYLLFGHSLGALLAYELAHTLRDGTVDDPVALLVSGRNGPAVPHPVPPLHHLPTAELLERLDELDGVPPPLLAEPELLDVFLPALRADARIAELYQRGDHAPLACPVRAVAGDVDPLSSVRGLHRWAEETTAECTVETVPGGHMVLEEPGFLEWLGEALTGSTAGQRA
>emb|AHA12094.1 BGC0001172, clz22, Trypsin-like protease
MPKRDYPGARPSAILVTSPGRYARDTARLRKRGTLRITRIIPALLAALLSVLTLTASATAATGTAASGTATATNEAAAAHSAAPAADRGPQPIIGGGYAQNAPWAARLFSNGRQTCTATIIASNWILTAKHCVSGGGLSFRIGSLDQSSGGTVANGAQVYNHASSDLSLVRLDRAVSATYARLGQPGSVSVGQNVQVYGWGATSRCGSEINCQSQYLKVANVTVTGGCRDAYNGSAICARRGDGITAGGDSGGPMMANGAQVGVASTSDRQTTTAYTNVTAYRSWIQSIAGV
>emb|AHA12095.1 BGC0001172, clz23, Transporter
MSRPTEDANTPEPEAAEPPPAGGGGPSKLVLFGLLLGLMLGMLDGTIVGTVLPTIVGDLGGLDHLSWVVTSYLIAASVSTPLWGKLGDLYGRRGSYLWSITLFLAGSVLCGLAQNMGQLIAFRAFQGLGAGGLMVGALSIIGVLLPPSQAGRTQSMVGVMMPVALVGGPLLGGFLTDQLDWRWVFYVNLPLGALTLLIIGMRLRLPATERIEARIDYAGAGLLSAGILALTLLGSWGGTTYGWTSPQILGLGVLGVGALVWFHRVERRAAEPIIPPRLFADRNFTLVQVLTFLVGAVMLGVSTYLPQYMQFVRGASSTASGMLLLPLMAGMFGAQLLVGRRVAQSGRYRVYPMLGSALAASGALALLAVGADTPTAVTSALTLPLGVGLGFVFQSTLLITINSADPRDMGAATGTTTLLRTIGGSLGVAVLGAVYTGRLASGGMPEGAAEWTPEAVHGMPEAVREGVRHAVTSGLHGVLLGAALLGWAAFLAAWLVREVPLRQK
>emb|AHA12096.1 BGC0001172, clz24, NADPH-dependent FMN reductase
MTSTSQPLHVAVLVGSTREGRFSPVVTRWLTGQLARRSDLTTDVVDLAEAALPTVLPAFGQPLAQATEETLAPVAARLAAADAFVFVTPEYNHSYPASLKNAIDWHNEQWHAKPIGFVSYGGLSGGLRAVEHLRVVMAELNATTIRNTVSFHNAFGSFGADSSVDDPAVDAAAEALLDQLTWWAHALRDAREARPYAA
>emb|AHA12097.1 BGC0001172, clz25, Transcriptional regulator
MAGQEKNGAAVPGKPLWERLEQSRVAPRAALSLERIGAVAVELADAEGLAAVTMRRLAAELGVAPMAAYRHVSGKDDLWALMAERVAAEQSIPEGLTGWREVLRAFGLLTREMVLRHPWAGELPTALFVLTPGRMAVTERQLAALDGLGLDEDAMMVSFRTVSAFAYGAAVSEGALRQWTESLGWTSGDEMRAGLSPQMTYLMSTGRYPTYERYGLRATRKDDAAWTFETGLDCVLDGIASRFGI
>emb|AHA12098.1 BGC0001172, clz26, Transposase
MTQQQSTDAELAAQPAAYWTGVAYEALIAFTRAQQAELGFTQPQFWLLRNLSKADLSADGHGRTLTDLRQAMQSYLRAEDDLAAEAEVLLERGWLSRDGEGLLWITEQGEEARLRLKQHAPQIRSDIHRGIDDADYVTTLKVLQQMIRNTGGTSGG
