# Supplementary material for: Assessing in silico the recruitment and functional spectrum of bacterial enzymes from secondary metabolism
Source: BMC Evol Biol. 2017 Jan 26;17:36. doi: 10.1186/s12862-017-0886-2 (PMC5270213; doi:10.1186/s12862-017-0886-2)
Supplement: Additional file 5: — 1005 multiple Fasta files (one per BGC that comprises enzymes) containing the sequences of the data set enzymes SM*. The BGC are named according to MIBiG nomenclature. (ZIP 6333 kb) [file 12862_2017_886_MOESM5_ESM.zip › BGC1173.fa]

>emb|WP_003211749.1 BGC0001173, BAT_2466, Caax amino protease family
MISIIAALGILIHFLGPLSSKMVVKIMRDKSTANRRLTTYITPQRSYDGLTIIGASICCGALSQELFVEVSNSKNVFGILFFFLLGVLLPSVLWKIKNKVIVFKGRYAVNVDSIVFLPLTALSEEVIWRFILPALLMNLWESIAISICVSSIGFILLHIPLGGAKSTAYMSLFTLITVISYFAFGILAAIAFHISHNLFIHFFHPLKVKEFKTKPPVLSETDW
>emb|WP_003211436.1 BGC0001173, BAT_2467, SagB-type dehydrogenase domain protein
MNSIERHATNLADVVYGNEALRFDDPSENWFEATKIYRGSMAWDAPGVAGLLRSQTLQKIATHASKRFDDLPLISLPKPLNTNISLDDVIKGRRSADYFSGGSVSLEQLSTVLQKSYGLVERKEGPRRPIPSGGALYPLDLYIVANKVDTLDKGVYHFDPYRRGLTKMGDYSEKEFEKIMLQEESVQDFAFAIVISANFWRSRFKYGHRSYRFVFMEAGHVMQNMIMLSTAQKINSRPFGGFIDDELMELICGFNGVDDAPIYTLIAGT
>emb|WP_003211025.1 BGC0001173, BAT_2468, Uncharacterized protein
MVNKWTTLEESWEILDQLADPYVGIVRREYRKLRDVDDIWGHSYGAHGTDSNILFGVPSNSYNGGGSANPAAARLAAIGETVERYSAAYLPLNSDVVCFGTQKDLINENKSVIGFDKWEMYAVTQYEDPNFPHNVWNEDTKLWWRKGHIAENNEEVWTPAQLIHIANYTEWPGDPNIGHATSNGLACGITYQEAAISGLFETIERDAFMLTWYNKLSLPQIDINTSPRLKHFYERYIKPTSLDLHLVDMTVFSGVPTILAVIRNPHTDLAPFAIGAASAHSIERACEKAAIEGMYTRTWVKTEQRLGNALVDVDYHRDINSFEDHIKLYAGTAIVKEADFLTASKKLVDVNDYTPFDDGSPDILWTSLVSHLSKQGYHVATFDLTSPDIKDAGAYVVKSIIPGYKPIDVLYRGRMLGGERILKHSYQLGLVDKPFKLEELNPIPHPFP
>emb|WP_003210769.1 BGC0001173, BAT_2469, Uncharacterized protein
MFVKEQESTRYKLAPHVTLGKLEDSLIGLKAQTVTKIEGEGIIEFIQEISNHLTKDNGVSIKELEENFEIESDQLKHVLEFLVANGICVKTDMNFDLTALLSYERAGGQVLVEDILDRLKTGIVEVIAQDHNPVAVEFIRHLQEAGLHVVLKGEITKQPNIRVAIGKSHLDPILEEINDLALEDHIPWLSIVPYDGQTSWVGPFFIPHQSACLHCYNLRKSANFSDEVLRSDLMKIKPVNPEKKPVYHMPINLVQIGIASNLILEWLTLKDYAPSATPGGFTTINLDDKGVSVHNHRVYRVPRCPKCSPAADTGFPQVWFHGEVKN
>emb|WP_003211085.1 BGC0001173, BAT_2470, Uncharacterized protein
MSIHYVGIREPIKVYLEKMKVDYDDYPVQVIDLGGAVNYDKEFFINNTDFQTETILLSNRRHNVEDELGSLESELLKIYQNSILYRTSPLDINIELYRGWAGATGKLITAFSPEGVNWINTIDVIKACLIPKKDVRSRAGKAYDLTGPELVSMSRLKDIFEKDLDMKIELYCKSKEEVITILSQNNMPLDVLEWLVGFQEYSSSKQLQPFTKTLEQIIGHPPTSAQLFKNTN
>emb|WP_003212115.1 BGC0001173, BAT_2471, Uncharacterized protein
MLSEKLELYVESCFRPYKKDKTYEEKKKELLEMLGKVKLKLENAGTKDEEVQDMLIEKLKSGEISIDVNTLDIDDHNRVEHVKKIFVNADLDWLTFINVKYKLCDFKGLSIVQKVMNHSEFNGCYLRKMNVSNSKISTSTFEKSDLTQSHFEHCEITNSSLYGCHLPNVRIDESTLINVSFENCYFKNISFENSKLINVNFKSCTFKKLNFIGVTMDKMTYYILEGEGADLSGVKVIDS
>emb|WP_003212220.1 BGC0001173, BAT_2472, Transport permease protein
MWPLVRIESIKQVKDRSLLFWTILLPVASIILLIELFTSGSSQAQKTLVASQSVTGMSVFFSTFVIISIVISFVKDREKGIVARLASTPLQPHNFFLGKCVPFFVIILFQVLLLTILGVYLYGIEITQYSSYFLVVVLLSMQVTSWGVAIAAFAKTENTGLVMTNMIALGTAVACGLWTPFDQLPSYLKIIGMLFPQYWAHQGLVQSVSTLPGGENLILVTVVLIGYTLLGFILSLVGYKKYIKRARG
>emb|WP_003211121.1 BGC0001173, BAT_2473, Nod factor export ATP-binding protein I (Nodulation ATP-binding protein I), EC:3.6.3.-
MLKIENVSKKYGASQALRSITLTIPEGVCYGLIGPNGSGKSTLMKIISHIIKSYEGKVEHVGESKSALGYIPQDISLEEKLTAKVNMEFFGQIYGLKGKKLDERVEKTLKDVGLWERANDIVEHFSGGMKRRLNIGCALMHAPELILLDEPTVGVDPQSRRYIFDIINKLKEEGRTIIYVSHYMEEIESLCDYVAFIDKGKIVEEGKIGELLNRYAETSVFFDSMIPNKTLTSLGYDFVTYQGGVLVKTTKPLETLEDLAKLSKKESLVPQQLSLYRPRLEDVFFQLTGTDLRDQFQ
>emb|WP_003211448.1 BGC0001173, BAT_2475, Membrane protein, putative
MPNEKSNNSEILENLSHIKTITNYKTEYCKQTSIYFIIWGLIWIMGYSIPLLFANPITIGVFWLVLGIVGWVITLTTYFKQRKMIPMPLFLRTQLQYTWLGLGIILGIFIFLICVGLLPYTVDNLPFYIVLLVSIMYLLLGIVLAKEIFIMGFWLSVLGVTTFLLFPSLMNIIFAFIGGGSLLLTGVILKRKGQGNE
