# Supplementary material for: Assessing in silico the recruitment and functional spectrum of bacterial enzymes from secondary metabolism
Source: BMC Evol Biol. 2017 Jan 26;17:36. doi: 10.1186/s12862-017-0886-2 (PMC5270213; doi:10.1186/s12862-017-0886-2)
Supplement: Additional file 5: — 1005 multiple Fasta files (one per BGC that comprises enzymes) containing the sequences of the data set enzymes SM*. The BGC are named according to MIBiG nomenclature. (ZIP 6333 kb) [file 12862_2017_886_MOESM5_ESM.zip › BGC1175.fa]

>emb|AGI99474.1 BGC0001175, lobR1, TetR type regulatory protein
MRARNKQATREAIGAAALRLALERGPDGLASVRVRDIAEAAGVAPRTYNNYFSSREEAVCVFLNDQARRLGAALRARPWGEPLGEAIAAAAVDVFADPEPDRAGLSMIMSAPALRGEALKAFAMAEEPLAAAIAERAGVDRRALSPAVTAAAVAGAVRAAASHWLAGPDPAPFAEVLREALGTAVSPRPSGLPHP
>emb|AGI99475.1 BGC0001175, lobT1, Efflux permease
MAQTQTGDSPPAAGKQRLPAELLKVAGVVLLGMLLMQFDGTMVSIALNKLVGELSVSVSTVQWVVTAYLLALMVGMPIAGWAADRFGTRTIWNFSLIGFLVGSLLCGLSNSVWMLIAARVVQGLGGGMMAPVGQAMLVRVGGVERRAQLVSLMAVPAVVGPTLGPVVGGIIVDDLSWRWMFFINLPIGLVAFLVAGRAMPNLKASSGAGLDVVGVALLVPGLVAIVYGLSQATTVGFGGVQVVVALSLGAAMVAGFAWHAARPNIDALVSMRLFRYRGFATSSILLLLLGLTMGAGFVDPLFLQQVHSESALGAGLLLVAAGVGSALASLTMGRVFNRVGPMRVGVAGLACALVGRLIFTQFDANTSALVIVVAMFVTGVGFGMMVLSMTTALYIGLPPEQVTRATSGSRIFQQIGLSAGTAVVGVVLQFQLTRQQDAAPGGSPGPDALAPAYSNTFWWSVAFLLLAVVPTVLLPKRLVETPVPDKKTESVPRPKEA
>emb|AGI99476.1 BGC0001175, lobP1, p450 monooxygenase
MAAVEPLRMPPLSDGGDEVLTWLKRMRDEQPLWADERGVQHVFRYDDVQAVMSDPARFSSNIGRVMPGFDPEQVSANLASQDPPEHRLLRQLVSQAFTPRTVTGLRPRIAEITRELLDAAPEGEFDFVEHVAHPLPVTVIAELLGVSPGDRAFFRSCADALLGTRAEAVSAAEHAKALAEANKELQEYLSAEARRRRADGSGGLIGALTAAELDGRRLTDLQVATFSGLLLTAGHITITLLLGSTLLALRDNPEAEARLRKDRSAVPAAFEESLRLRPPFHRVVRVSTQDVEVAGGVIPAHRLVMASTLSANRDDRQFPDPDRFDVDRRPNRHLGFGHGIHFCLGGPLARVETEIALNLLFDEFTELEVTGEPAFHDSEFYGPKQLTVSARR
>emb|AGI99477.1 BGC0001175, lobU1, Aldo/keto reductase
MEYTRLGSSGLKVSRLALGCMSFGVPSPVQPWTLDDEAAEPLFKQAVELGITFWDTANIYGMGASEEIVGRALRKYTRREDVVLATKLFFPMRQGPSRPGLSRNAIIEQLDASLDRLGTDHVDLYQIHRFDPETPVEETMEALHDVIKAGKVRYIGASSMWTWQFAKMQHAAEANGWTKFVSMQDQYNLLQREEEREMFGLLADQGVGSLPWGPLASGLLARPWGQGGTTRGGTLRPTDPYGRPLYVESDEAVVGAVERIAEARGVSMAQVAMAWVLKNPVVTAPLVGATKPEHFTDAVAALDIRLTDEEITSLESSYTPRLPTHF
>emb|AGI99478.1 BGC0001175, lobS1, Sugar-O-methyltransferase
MSKEAKTVERAAGPTASDLPEAYLDLLKKCLLRFHDGAAFPYTTESGGESDQRLAYLAGKGIMPHVQADTMVSRDRLDNIQQATATVIREGVPGDFIETGVWRGGSCILMRAALTAYGDKTRKVWVADSFDGFPPPTDKYPSDPWKGQSQDIIGTMGVSLKVTFDEVKDRFDRYGLLDERVEFLTGFFANTLPDAPIEKLAILRLDGDLYQSTYEALEALYPKLSVGGYCIIDDYFYTMCSKAVDDYRREHGIDEPIEAVDWTCVQWRKTK
>emb|AGI99479.1 BGC0001175, lobS2, Sugar 4-aminotransferase
MINVTQPSVGAEELAAISAVFDSKWLGSGRRTEEFEEQFAQHLGVSPESLLFLNSATSGLFLTAELLGIGPGDEVVLPSNGFIANANCVIDAGARPVFCDIDDGVLNPRVEDVVKVLTPRTKAVMVLHYGGYPGEVEKIAALCAERGVALIEDAAVSVASSAGGRMCGTFGDFGIWSFDARKVITTGDGGMLYVRDPEVARRARRLAYHGLEDRSSFTTAAKSPHLWWSFDIEDIGRRLVGNDMTAAMGKVQLRRLPEFVGRRRAIAERYTRALSGVPGVRVPPPLPEGHLSTHYFYWVRFDTQAVRDGVSEDLLAKDIYTSWRYYPLHRVARYGATDAVLPVTDKVSDTALLLPAHQDLLDEEVDLVAREVVEAVAARGAIRG
>emb|AGI99480.1 BGC0001175, lobS3, SAM-dependent methyltransferase
MTDSGSAIDNAVFDERLANFQKWQETPWGQLRYSVVAANLDRHLDDRPLRVLDVAGGNGREAVRLAARGHHVTVLDVAPVSLAGARDIAAEHGVAGLVEVREGDAHDVADLFAGQAFDLMLCHNLLQYVPDPAVVVRGIVTCLKPGGLLSVVGPNAYAVPLEAAVRELDLATARSAVDARYKPNVVYGKDVPVLTSDEIGGHLGGAGLDVVGHYGVMNVCNLVADNDIKYDPDFFGRLEELEIALAGRMPYPLTARMFHLIAQRPR
>emb|AGI99481.1 BGC0001175, lobG1, Glycosyltransferase
MRVLFTAATFRSHLYPLVPLAWALRAAGHDVRVAVQPSLVGDVTAAGLPAVEVGRGPDFMSELKKSIGGGKGGPAAAPSIEQIVVPHIRIAEAVVADLLPFARNWSPDLVVADPAAFAAPIVARAVGAPLVLHTWGPMPDQLWGDLTSERAVRENWPKDLVAFLDKWNVELGPEYAALVVDPCPDELLAIRMAKRQAARYVPYNGAAVTPDWLDEPKRRPRVCITWGTTSEFMGADVLKPPLLAIEALADLDVEIVAALGKAGKELLGETREQVRAVDWMPLSVLMPTCDALISQGGPGTVLAAVAHGVPQLVVPQMSAQPLGAELLTASGAGLTLTPDALTAGSVVEAVAELLDGHSVRPAARTLAGRNAARPDPTQIVPVLKELADANR
>emb|AGI99482.1 BGC0001175, lobA1, Type I polyketide synthase
MNPDSTELGPVANEKRLRDYLKRTTASLRQTRRRLEEAEGREREPIAVVAMGCRFPGDVSSPEKLWDMLMAEEDAVTDVPPDRGWDIDDIYDPDPDAPGKTYTRTGSFVSDAARFDADFFGISPREALAMDPQQRQILEVAWETFERAGTPPSSLRSTRTGVFIGSVGQTYNMSLLPTKEQVEGYILTGTQASIMSGRIAYAYGLEGPTLTVDTACSSSMVALHLAIKALRNGECERALTGGVTIMATSAWFTEFSRQRGLAPDGRSKPFAAAADGIGWGEGVGLLLLRRLSDAQRDGDRILAVLRGSAVNSDGASNGLTAPNGPAQRRVIDQALADARLTYGDVDAVEAHGTGTTLGDPIEAHALLATYGQDRPADRPLWLGSVKSNLNHPQGAAGVAGVIKMVLALRNGLLPRTLHVDTPTPHVNWELGNVELLTSARPWPETGRPPRAAVSSFGVGGTNAHVILEAAPPAPATPSAEPADSGPPVVSAGTLPWLVSARSEAALREQARRLLGFALDHPDVGPSDVGHALAHERDHHEHRAAVVASTREEFLEGLRALADGRTARNTVQGRGTAARTVFVFPGQGSQWERMAVDLLETSEVFREHIAACAEALAPHTGWSLLDVLRGAPDAPSSERVDVVQPALFAVMVALARVWQAAGVRPDAVVGHSQGEIAAAHVAGALTLDDAARIVALRSRALLDLAGTGGMASVPLSAAEVAALLDVPGRENLGIAAVNAPGSTVVAGAVGELRELVESCQRDGVPARVIPVDYASHTPYVEAVRERLSEDLAGIAPRPADVPFYSTVGAAPVDAETLDGAYWYTNLRSRVRFDETTRALLADGHSLFIEVSPHPVLTVPVQETIEDLGAAARAHGTLRRDHGDRTRLLTSLAEAHVNGAAPDWARIVPGSAVARLDLPTYPFAGERYWPDAVGAAGDVRSAGLGSADHPLLAAETMLADGAGHLFSGRLSLKTHGWLAGHVVHDTVIVPATAFAELALHAAHRVGCAQVAELTLQAPLPLREREAVRIQVIVGAAGPDGDRPIGIHSRPDDDEATSGELPWTAHATGVVSPHPVPADEPVTTWPPAGATPLKAAEAYERLGGIGLAYGSAFLGLRAAWRQGDDLYAEVELPDGVDTGGFALHPALSDAALHVTALAGDDHDGRTRLPFAWRGVSVHAVGATALRVRLRLTGPDTVGLSLMDAAGEPVATVEALTVRPLGAQRVSGGAAVRRDSLYRLSWRPAAPAEETGGHAGWAVLGSLPDPLRDGIGGDVRAVADLDALRARADAGAELPEVVLAFVPSHDGNPADGARATAHWARRLVRQWLADDRFESSRLVVVTERAVAVRAGEHVPGLAASAAWGFLRVAQLERPDHFHLVDLDGRDSSLRRLRKALASGEPQLALRDGEAHTARLVHADTDGLLAPPEGAGAWRLATTEPGTVENLVLEPCAAERPLEGGEVRVAVRAAGANFRDVLLALGLYPGEAFIGSEAAGVVTEAGPDVTGLAPGDAVMGLFPEGAVGPVAVADRRALTRVPRGWTFVQAATAPVAFLTAYYALRDLGGLRSGQRLLVHAATGGVGMAAVQLARHWGAEVYATASTPKWDTLRATGFDDAHIADSRTLTFEEKFLAATDGAGMDVVLDSLADEFVDASLRLLPRGGRFLEMGKTDVRDPEGVAERHPGVVYRAFETVEAGPDHVARMLADLDAMFEQGALRPLPVAAFDARQAPQAFRLMSQARHTGKLVLTIPRPLAADGTVLVTGGTGTLGAAVARHLVTEHGVRHLLLVSRRGPAADGAAALQAELDGLGAEAVVRACDVADRDELRRLLDAIPPEHPLTAVVHSAGVTDDAAVTALEAGQVDPVLRPKADAAWNLHELTQDLDLSAFVLFSSLAGTLGNPGQANYAAGNAFLDALAAHRHTLGLPAVSLAWGLWQQASGITAELFEEKRHAVAHEVLTTMSDAEALALFDVGLDGGRPDLVPAGLNLAAVRAAAEVRPAPAVLRGFLRAARRQAGGRPGSRGALRRELAGRSTAEQLDFLLDVVRNDIGVVLSHPAPETIDARRPFQEIGFDSLTAVELRNRLGAATGMRLPATLIFDHPNAAALAAYLREQLSGQVQDAPVRAKSGGGADDPIVIVSMACRFPGGVRTPEDLWDVADLGRETVSGFPDDRGWDLDNLFDPDPDHPGTSYTDRGGFLDEAGHFDAEFFGMSPRESLGTDPQQRVLLETVWETLERAGLPPESLRNSRTGVFVGMTAYGYPGGPSHASDGVEGYLLTGAASSVASGRIAYVLGLEGPAVTVDTACSSSLVSLHLAAQALRDGDCDLALAGGVTVMPTPSVFLGFSRQRGLAPDGRCKPFDAAADGTVFSEGVGLLLVERQSDAHRNGHQILAVVRGTAINSDGTSNGLTAPNGPSQQRVIQQALTNAGLTPTDIDAVETHGTGTTLGDPIEAQALIATYGHNRPTDQPLWIGSLKSNIGHAQQAAGVASVIKTVQAMRHGRLPRILHAETPTPHVEWEGGGVAVLTETVPWPETGRRRRAGVSAFGISGTNAHVILEQPPATDPAPAPAPATGTPPLLAADRASDGGGPVVPWLLSGRSEAALRAQAARLAEHVGADDGPVDVAWALATTRSTFDHRAVVVGHDHDTLRAALTAVARGEPHPAAVEGVAPTTPGRTVLVFPGQGSQWAGMALGLLERSPLFAEHLRACADALDRHTGWSLFDVLHGAPHAPSPERVDVVQPALFAVMTSLAELWKSAGVVPDAVAGHSQGEIAAAYAAGALSLDDAALVVALRSRIITRLAGTGAMASVPLPAPRVSDRLAGAAAAGVHLAAVNGPDSSVVAGDTDAVRAFVAACEADGVRARLIPVDYASHTPHIETLREELLEALAPVRPRASAVPFYSSVTGEVLDTTELNAEYWYRNLRETVQFGRVTEALLDAGHRLFVEAAPHPVLTVGVRQTLERAGVRAAALGTLRRDDGGGDALLAAFADAHVSGASVDWTRVLIPGARRVDLPTYAFRRAPYWLRTSAATGDVRSAGLGDTGHPLVVAGLSVAGDDRHVLSGRVSLRTHPWLADHQVHDVVLVPGTAFVELALHAAQRVGCDAVEELTLLAPLVLPESGGVQVQVVVAAPEATGARPVTVHSRPDSDDDAEWTLNATGTLVAGPVPALADLTEWPPAGAEPADVDLVYDRFTANGQVYGPVFQGLRAAWTHQEGICAEVTLPEETDIEGFGVHPALLDAALHCLMSGRPDGSEDTAVLLPFSWTGIALRATAGRTLRARLRHGGDTLAVDLADGAGRPVGRIGSLRLRPVDPARLDARASRAAVLATEWIEASPGPASGPAPAVVGDIEVGDGRGERYPTMEALRAAVADGAPVPRVVVMSCGTAGSAADPSQGTHAETSRTLERVQAWLADETFASSVLTLVSRGALAVTDGEDVPDLAAAAAWGLVRSAQSENPFRFQLLDVDGPVPEDLLAAAVALGEPQAAVREGRVRVPRLARRPAADSPASFRTDGTVLVTGGTGTLGGLVARHLAASHGVARLLLVSRSGMAADGAPELAAELAGLGAAVSVEACDTGDREALARVLATIPDEHPLTAVVHAAGTLDDATVPHLARERLGTVLRPKADAAWNLHELTRDADLTAFVMFSSAAGVLGAPGQANYAAANAFLDALAAHRRARGLPGVSMAWGPWEQSSALTRTPAEAGRGVAGRRGLVPLSTADALALFDAALGAGPPAPVLTELDLRHLRAQAVADALPPVLRGLVRVPPRRAGDGGAPVAERLAGRDREEQLAIVVDLVRGHIAAVLGHGSPAEVSADRAFQDLGFDSLTAVELRNRLGVTTGLRLPATLVFDYPTVRALAEYLLDRVAPPEPSPAGVALEYLDRLEEALTALPPDAANKLIEHRLRELAGRANGVPKAVPDGAEVENASADELMDLIDQRFRQA
>emb|AGI99483.1 BGC0001175, lobS4, Sugar 2,3-dehydratase
MSGILSRPGPRPGILSDGARLLRSGLATGGVATTNEQFAAWLARCEETVRARVERVPLAELKGWHFTEGYGVLAHDSGKFFSVEGTDITRTGPRTLSWQQPLINQPEVGILGLLAKEFDGVLHFLMQAKVEPGNRRQLQLSPTVQATRSNYTKVHGGASTPYLEHFLPAGRGRVVADVLQSEQGTWFLGKRNRNMVVETTTEVPVRDTFCWLTFGQIRRLMTEPNLINMDSRTVLACLPMAVSGWPDDLVDDAPDPVYAAGLRRSFQAGGTDGRHTDVEILSWLNDVRTETDLRVDRVPLSALRDWRVSDEEIAHREGKHFKVIGVSVESGRREVAAWSQPLLAPCDTGVVAFLTAHVDGVPHILMRASVEPGFRDVVELGPTVQCNPLNYADAPPERRPPFLDHVLAATGTVRYDVVLSEEGGRFHHAECRYMVVECDDPEALQPPPEFRWMTVRQVLAMRQHSNYLNVQTRSLLACLGSLW
>emb|AGI99484.1 BGC0001175, lobB, Thioesterase
MSTEKSALWFRRFVPGAEEAPVRLVCLPHAGGSAAYFVPLAHALGARADVLAAQYPGRQDRRREPCIDEMGALADAAFDALRPYLDRPVLLFGHSMGATLGFELVRRIEAAPGPGAVRLFASGRRAPARAGGPLVHLLDDDRLLAELAGLDGTDARVLGDEELMRSALPAIRADYKAAETYRLTDDVRLDCPITALAGASDPKVTLDEVRAWEQHTTAGFELRVFEGGHFFLAGHREAIVRLVTERLHGQARI
>emb|AGI99485.1 BGC0001175, lobP2, FAD-dependent oxidoreductase
MTTRRAVLKGGAAALAMAGLGAAGAGSSSALAGKTEWERLQRRLTGRLVLPSSGDYDLAKQLHRTMFDGIRPAGVAYCETVGDVRACLSFAQHNGVPAVPRSGGHSYGGYSTTEGLVIDVSGLNTVQVGEHATVVGPGAQLTDLVDAAGAHGVGLASGICPTVAMGGYLQGGGIGWQTRSLGLGCDSLESVQVVLADGSVVTCSEHKHQDLFWALRGGGGGNFGIVTRYERRNSTIPGMVNYTLAWDWDHVKDVVEGWQRWLPGAPREMSGRCLLGLLNAAPDATPLLITDGTFLGSPEDLDAHLDALVSAIGRAPAARDAQDLGFRDGMMSWFKCSDKTVAQCHRVGHNPEATLPRAGFQIDRSRLFKEAIPSFGVDEILAAFDAERRAGHIRFIHLFALGGAASDVPRTATAYVHRDARFSVDLATVLPPVMDNDEERAAARAWIDRAFTVTDQYSAHETYQNYIDPDLADWRQAYYAENYPRLVEAKRTYDPHGFFDFAQSIG
>emb|AGI99486.1 BGC0001175, lobG2, Glycosyltransferase
MRILFTPVAATTTPLFHMVPLAWAFRAAGHDVRVAAQPELSRAIVEVGLPAVEVGHGYEIMDGVLRSRGGQRVIEAPADQWTDSGLAGTAEEPPADYDDKHADLRDAAMAPLVEAAGRMAPGLLRFTEYWRPDLLVTDSMVFAAPLVSALRGVPLVRQTWGPDVMRMVSQPLQGRAADGDVRAEWPTGLPGLYDHYGVEVRNDYPVRTVDPWPTSLQFPDLSGRLPMRFVPYNGAAVAPDWVLDRPGRPRVCVTWGTSTSALAGDEAFVLPRVVEGLAGLDVEVVLAVGPDDRRKLGTLPGGVRVAENVPLHLFMETCDAIVHQGGTSTLLTAARHGLPQVMMPQTADNPFNAANFAGSGAGVTLDAAGADAGEIGAAVTRVLTEPAWRVAAEKLREEMAEMPPPSAVVRSLEELA
>emb|AGI99487.1 BGC0001175, lobG3, Glycosyltransferase
MRVLFTPLPSRTHLYHQAPLIWAFRTAGHDVRVASQPSLTPTTLGMGLPAVEVGEGFDFMGAMVELRNGNSFSPAQLEAMSQEERRRLRDERFGPVVGLATRMAPDLMTFAERWRPDLIVTDPILMAAPLVGAALGIPLVRKIWGPDIIYGHPLQGQPFDGTERDAWPTGLTELFDRYGAEVRNDYPLRTVDPWPTSLKQFGRPDGRVHERYIPYNGAGTVPEWVVEPPARPRVCVTWGTTNSVLGGDPALLPRVVGALTPLDIELVVAVSPADRAHLGELPDNVRVAENLPINLLLPSCAAIVNQGGAGSVLTAAHLGVPQVLVPETAETPMISLAFAGGGSATVLEAATVDADAVASAVTAACTDDAIRQAAWKIRDEIAGMPSPAEVVHTLTDLVAH
>emb|AGI99488.1 BGC0001175, lobR2, TetR type regulatory protein
MSPTARENKTAAVRRAVSEAALSLAVECGWENVRVEDIAARAGMSTRSFSNYFRSKNEAIYAVDLDRSAAIQEYLRARPVDEPLWDAVVNATLGALTAGDTRDRDLVSKVRLAVAASPLGGEYLKVHAVREAALATGIAERLGVDADTDVYPRLMASTVVGAVRVAIEFWIGSGQDTPLSDSIRAALREVAAGLPEPPRRTGGSP
>emb|AGI99489.1 BGC0001175, lobC1, Hydrolase superfamily dihydrolipo-amide acyltransferase-like protein
MTIRPLAKERRPTLYFLREIRSFAPVHLDTEVDMTRIRAHRTQAREAGRHYSWLSYVLHAASRALVAHPEANAAIRGGRRPKVARFSSVNGKFTMDHTVNGQRVVLSAVLPDLQVTALDEIQRQVDHYTRGDAEQLPEFAGARLIRRLPLLVGGAAYRSRMRPLRTRSATIGSFAVTSLSHSAVDGFHSTGGTTVTLGLGRIADRPVVRDGGTAVAPVMRLNLTFDHRVIDGAEAADLLTDIKKALEDFQEDAPGDAGTNDVGELKQFVLAHTKGQGIALHEEVLARIRTDADGDGSWTAEWTRSARELERRGRLLDACRHHAMARFPFVDGPARRRAQDETVRTFDEWRRADKDIERLEVDLPAGRVVAWATGLSDGVRRPVMVVSGGIVTVKEAWAPTLAAIRRLGLAGVITEMPGVGENTLPYDRDGWRMLSHLLDHVSDRADTANAHLLALSFSGHLALRCALEDDRIRSVLTAGAPVHDFFTDREWQARLPRLTVDSLAQLADDKPETVLDRMREWALRPEELRALDIPVRYVACTRDEIIPGTDVAMLREHVRDIGVLTHDDVHGAPSHAAETQLWLIRSLVRIVGGKTPVSLVLGLLHRLARLRASSAG
>emb|AGI99490.1 BGC0001175, lobC2, ACP
MTTIDDFLVLVRHEIGLPVGPEHADVPLDQVPGWDSMHLLALLTALERQTGRSISLPDVLEAESLHEIHELAVQS
>emb|AGI99491.1 BGC0001175, lobC3, FkbH-like protein
MTLSELHGSGRLAASYPLVRGLLAELDDGELERAGRLLSRLDPDEVLRAHPSTPVVAVAVTGHRTLGPLLAPLTAELARHGMLVRARLSDFDAYVFDLGDPKSALYEARPDLVLCVLDPDTVFDEVPVPWTAEDAERALDAMVARVRDLAVAFGGRTGATLVLNTLPLPRRFTAQLVDHRSRARLGAAWRRANARLLELGDEIPSVIALDLDPLLAEGVPAEDVRLGRYARTGLSPALLARYAREVGHLARHLTGRTKKALVCDLDGTLWGGVLGDDGQEGIELGEGLRGEAFTAFQNVVRQLGSQGVLLAVASKNDPGPVQEALREHPGMALRPDDFVQVTANWRAKPDNLRDLARDLNIGVDSFVFADDSAYECGLVRHTLPEVAVVRLDEEPARHIERLLRDGWFDTRELNAEDRARPARYREEKDRHTFLSSFDSVADYLSELDVRVRLAPVTGAGISRAAQLTLRTNQFHTGMLRCQAPQVSEAASGPATRVLGIHSGDRFGDNGMVGVVFTRRAGDTVHIDNFVLSCRVFSRGIETACLSAVLSDARAAGARAVEAVYRPGPKNSAVRAFYPDHGFTVTGEEDGVLTFRHDLSDPAGIVAPPPHIRFTESLEESR
>emb|AGI99492.1 BGC0001175, lobC4, Ketoacyl acylcarrier protein synthase III
MSVYLHSAGTVLPGPPIDIASLAEKFDLPSVWEQWVESFIDNPYRHYSVDLDSGKLRFSLADLATTAGERALAAAGAAPADVDLLVMGTSSPDMLMPATVNVVADRLGIDDVATYQLQSGCTGAVQALDVARRLLGSGEHRTALVIGADSCAKHLDLSVDVRSLPPDQQVNGVLFGDGAGAAVLGVERGAHGVELLRTRVRCVGRGREPGQTLNWFGGADRHADRPAAVEDYKAVQDAVPPLAVQTLDEMLDALNWDRGEVDYVLPPQLSGRMTDEIHARLDVPDAQEVSCVRETGNTGNALPFFQLERLLPRMIAGDRAVGVAIESSKWIKAGYALEKVDA
>emb|AGI99493.1 BGC0001175, lobP3, FAD-dependent oxidoreductase
MSHDVVIAGAGPVGLMLACELRLAGSEAVVLEDRPEPNPHAPGVALNGGVVELLEMRGLMDACRADGFEFPMAHFAHIWLDPGQLAGRYPYNFAMAHSRLIHHLTERARSLGVDLRFGHRVRGVTQDADGVDVRVEGPDGESTVRGRYLAGCDGADSAVRQAVGVGFTGNEEPFHGTVSDFVVEPDSVLNQHMGAKEYPAGLFAVSPVGPGTVRVLTGEFGVEPPSRDGAPALAQIRAAVHRLAGVEFTGDDPTWSARWFNVTRLAERYRAGRVFLAGEAAHTHFPLGGQALSTGMDDAVNLGWKLAADLAGYAPEGLLDTYEAERRPVARRACTTVRAQVALLHPLTELRDVVTELVRFPDVNEYFVRMAGGTDTRISFDEDLPEDAHPLLGRRIPGVAAAVQSVPELAEAWASGRGVLLDLSDEPEDGRLDITGWTDRVSPVRTKPLPGVDAEAVLLRPDGRVVWAARSGQGGDGLAEALRSRFGTPTPA
>emb|AGI99494.1 BGC0001175, lobA2, Type I polyketide synthase
MEELEKSGKLERLTEYLRWTTGELQRSRQQLADAEAARREPIAIVAMSCRYPGNVRSPQDLWRLVVAGEDAISSFPGDRGWDLEALYDPDPEREGTCYTREGGFLHDAAAFDPAFFGISPREAMAMDPQHRLLLETSWEAFENAGIDPGSLRGSRTGVFAGVMYDDYGARLMEHTPKGFEGYLGTGSATSVASGRIAYTFGLEGPAVTLDTACSSSLVAMHLAARALRAGDCELALAGGVTVMATPGVFVDFSRQRGLAPDGRCKSFAAGADGTGWSEGAGLLLLERLSDARRNGHPVLAVVRGSAVNQDGASNGLTAPNGPSQQRVIRQALAEGLLTPSDVDAVEGHGTGTVLGDPIEAQALIAAYGRDRPADRPLWIGSVKSNIGHTQGAAGVAGVIKMVQAIRHGTLPATLHSAEPSPHVDWSAGNVALLTENRDWPEADRPRRAGVSSFGVSGTNAHVVLEQAPAEPVEPGGTGGTGGVGEAREALEPGETVTDGPGEVPFAAAAPSRPVPLLVSARTEGALRDSARGLAGLLRGEPASSALDVAYSSAASRALLEHRAVVVGSDGAELTRGLDALAQGDLLPGNVVVDEAAAEPGGLAYLFTGQGSQRPGMGRALAAAYPVFADALAEVCAEFDRHLDRPLQQLMFAAKGDPEAELLHQTRYAQPAVFAVETALFRLLTHWGLRPNILLGHSVGELVAVHAAGMLDLSDGAALVAARARAMQRARPDGAMVALEASEDEVRATLAGHEREVAVAAVNGPRATVISGDADAVLAVGDHWRAAGRRVRRLTVSHAFHSPHMDDVLDEFREAAARVRFAEPAVPLVSNVTGAVADPAELRSPEYWVSHVRRPVRFADGVRALRSAGVTCCLEVGPDAALTTMARECLRDGNEEEGEKGVRAVTLTPMMNARRPEPQTALVAVAKLHAAGHRVDWSAQFEGSGAVRVALPNYPFQRRDYWLNPVTGGSAGHDAGEGSSSLESAFWAAVDSHDVESLGGTLRLSAEQRAALSTLLPVLAARRRRARWHHTTVWRPVAEAPAVVGAVRPLLLVTRDASGSRRGDESDGDGGPAAQVIDALGDAALHVVLPATAVDEDDLSALVREKVPGGTDVCGVVSLLPPTAALPRALERAGVDAPLWVLTSGAVTVGRLDPPADPEQAVARGLGRALARAHPGRRVRLLDLPRELDEQVRRRLLELLRTAPADDLLAMRGTGLFTARLARVALPAESRRPGWRPEGTVLLTGATTELGGHIARWLADRGAGRLLLPVPPHEDPAGLTPLCKELADCGVDVTPARIDPGDRDALARLVREAPPTAVVHAADPSGSGIAQAAVVVEEVTAHLGLSAFVVCASGAGVLAEPGSGGDTVAAHARLKALVRRRRERGAPALWLEFGAPAPAPDTAATAAAVAPEAAEAPAPAAAVTAPPLDMAVEALALASRTDLWSVSVAELDPEAAPWLRSLRLLRELPEFAGTADAPADGPDRTLLDRLADAGPDERAALLLRTVRTQAADVLGVAPADSLDPDADLFALGLSSFAALELSTRMRAAGLDVSPSQVFDHPTPARLAASMGQEP
>emb|AGI99495.1 BGC0001175, lobA3, Type I polyketide synthase
MNMPDEKVVEALRASLLENKRLRRRLQQQSDSASEPIAIVGMACRYPGGAVSPDALWRLVVEGTDAITEFPADRGWKTEDLYDPAPDAHGKSYVREGGFLHEAAEFDPAFFGISPREALAMDPQQRLLLETSWETFEDAGIDLESLRGSRTGVFTGVMYDDYATRLRRMPEGMEDQVVTGSAGSVASGRLSYVHGFEGPAISLDTACSSSLVALHLAAQALRNGECDLALAGGVTVMATPVAFTSFSRQRGLAADARCKPFAGAADGTIWGEGAGLLLVERLSDARRNGHQILAVVRGSAVNQDGQSSQLSAPNGPAQQRVIQQALASAGLSPADVDAVEAHGTGTTLGDPIEAQALIATYGHNRPTDQPLWLGSIKSNIGHTQAAAGVAGIIKMVQAIRHGLLPKTLHVDEPTPHIDWDSGNVQLLTETRDWPATDRPRRAAISSFGISGTNAHIIIEQAPQPEPEPVTEEEHYDGPVAWLLSAKTEPALRDQAAHLLHHIETHPHLEPAAVARTLAARTMFTHRASIVATTLDDFRPALTALKNGTPAPNLTQGTATPGKTVFVFPGQGSQWTGMGLELLTTSPVFAHHIHACDEALRPHTGWSLLSVLRGEPRHPRPHRVDVLQPTLFALMIALARTWQHHGTTPDAVIGHSQGEIAAAHIAGALTLQDAAKTIALRSQAIHHLPHTGTMAHIPLPAHHITPTPNTTIAAINSPTHTIISGDTHTITQLTTHYQQQGINAKTIPVNYASHSHHIEPLKQHLLTTLNTLNPQPPTTPIHSTTHPHTTPTHNAHYWYDNLRNTVQFHPAITTLLNTGHTHYIEISPHPVLTTPLTQTIETTTTHATTTHTLQRHHGNHTQLLTALTTAHNHGTPINPTTLHPPGPHTPLPTYPFQHHHYWLNATDGAGIDDAGSAGLDEASHPLLATLVELPEGQGLVATGRVGTDTHAWLAGYLLEDRPVLPFAAVLDLVLSTGELLGLDHLEELTLDAPVVLPEEGGVDLRVQISGADDAGDHTVGVHTRAAGVWTRRAVGVLNAPPEATAVERETAAAPEGASDEDLGRLTERLGAAGYDHDGVFRSVRSFSAPGDGVVRVRTALPDDVGADGFGFHPALLAAALDGALAHSSQDAVIPLRCTDARLHATGATRASVRLAPTRDGGGLSISALDGTGLPSLTIGSLTTRPLTEADLALPSGGPLHSPLAVEWAEFGAPADPPNVSGVETLTVEAAPGSGPDAAHSTALGTLRAVQQWLAREQDSDSRLVVLSRGAVAAGSEDTITDLPAATVWGLVRAAQNEHPGRLVLLDHDGTRASLDGVDAAVRAAVATGEAQLALRDGRCLVPRLASTTEGPGRTSLEPDGTVLITGGTGTLAAHIARHLVTRHGARHLLLLSRRGPDAPDAGRIRDELTELGAHVTIAACDAGDRDALAAVLADIPEGHPLTAVVHTAGVLDDATVTNLTPERLRTTLRPKIDAAWHLHELTADADLAAFVLFSSAAGTLGTPGQANYAAANTWLDALAHHRRAQGRPAVSLAWGLWTDASEMTGGLSEGDVDRLGTTGLRPLAVSDALGLFDTALRDAERPHLVLVRVDRGAMRRHAQDGTLPALFERLAPGRPRQTDAGGAALAERLRGLDDKRRVQALLDLVRGHIAATLGHESAADVAPGQALKELGFDSLTAVMLRNRLSAATGLRLATTLVFDHPSATAIADHLNEHFGAAAGTGAGVLQSELERLEAAVAEADLDDEGRNRFEARLRALLLRVTESRTAREAPAADDLESVSDDELFDALDDELGLSGLNER
>emb|AGI99496.1 BGC0001175, lobA4, Type I polyketide synthase
MNVEDKLRSYLKRVTADLQQARERLREFESRADDPVVVVGMACRYPGGVRSPGDLWQLVADGTDAIGDFPTDRGWNLDTLYHPDPDHTGTTYTRHGGFLHNAADFDPEFFGISPREALATDPQQRLLLETAWETLENAGINPHTLRGTRTGVFTGVMYDDYGNRLMQASPDGFEGFLGTGSASSVASGRIAYSFGLEGPAISVDTACSSSLVALHLAVQALRNGECDLALAGGVTVMATPTAFIEFSRQRGLAPDGRSKSFSADADGAAWSEGVGLLLVERLSDARRNGHRVLAVVRGSAVNQDGASNGLTAPNGPAQIQLIREALAGAGLSAADVDAVEAHGTGTTLGDPIEAEAILATYGQNRERPLWLGSVKSNIGHTQSAAGAAGVIKMIQAIRHGMLPRTLHVDEPTPHVDWDSGNVQLLTEDRDWPATDRPRRAGISSFGISGTNAHIIIEEPSAVAETPEPPRPAVVPWVVSGRNPQAVRARAADLRAFLGRLPDDGLAAAGRALATGRAELDHRAVVTGADRAELTAALEAVASGSVAPQEVTGGKVAFLFTGQGAQRPGMGAELHAAFPVFAEAFDAALAELEQHVAVPLRDVLWGDDAEAVNRTEFAQAGLFAFNVALFRLVESWGLRPDLLAGHSVGELAAAHVAGVLSLADAARLVAARGRLMQALPDGGAMTAVEATEDEVLPLLTPGTGLAAVNGPRSVVVSGDGDAVTAIAAEFTSRGRRTSMLRVSHAFHSPLMEPMVEEFRAVAESVAYASPAIPVVSTVSGEATDAWSTAEYWVRHVLATVRFADGVRTLRDRGVTTFVELGPDAALSAAGPDSAPDAAFVPLLRRDQSEVAQLVAGLGRAHARGAAVDWAAFFGPRKWVDTPTYPFQHRHFWLHPTGRTGGGATTGHPVVTEVIELPDDQGVIFTGQLSATTHPWLAAYALHGAAVVPATVLLDIALHAAHHVGLSGVERLAAETPLVLPETGAARLHVTVTPEEQGRRTVIVHSRPSAAPDAPWTRHATGTIADDVTASAAGVPAEWPPAGAVPLDPEELADRLLSIGHSGEDPLLGLRAAWRDGDVVHAELRATEEMEQNGFVLDPRLFQAALSAAGGGGDEPHVPATWTGVTATTASRDLRVRLAPTGTDTETASVVVSDTTGAIVATVDAVGFRPVGPHEFASAGLDLGYEQGWTAVSVSSPVDESRWAVLGEDTTHSPGVPGSPVSSSSSDTSDTSDTSGVHVPDLAALGRLVDEGTPVPGAVLVPCPDGGDGDAEAQLTRMLELTHAWLSDERYADARLVVLTRGAVAVHDTDRIDNLGQAAVWGLLRSAQAEHPDRFAVVDLDAEATTTSVLAALATAEPQLAVRDGVPYAPRLVRPTVPPGEAARAAGAARGAPTLDQDGTVLVVHGPGALAAPLVRHLVREHGVRRLLLGRTPGATPPEAGELAELAALGAEVTVAPGETTDRAGVADLLSRVSPEHPLTAVVHAVEESDDGVLTALTPDRVTAVFRPRAELARHLHELTADAGLAAFVVFSSAAGTLGLRGQAHTAAAAAFLDALAHRRDLDGLPAVSLAWGPWNRPDEADAEASGAEAAHTARSGLKPTTVEHGLAAFDRALTDGRARTMPVRLDHSELRRQARAGTLAPVFRALIRTPAGRAAGGGHDLARRLRGLSEGEQTQVVREQVRTHIASVLGHRSADSIDDERPLQELGFDSLTAVELRNRLATSLDLKLPATVLFDYPTASALAEHLRVQVLGIRRETSVARTTGVDDEPIAIVGMACRYPGGAVSPDALWRLVAEGTDAIGEFPTDRGWDLDALYDPDPERRGTTYTRSGGFLPELGGFDAEFFGISPREALAMDPQQRLLLETSWETFENAGIDPESLRGSRTGVFTGTNGQDYLTLMYGNNDLDGYLITGNAASIVSGRLSYTFGLEGPAISVDTACSSSLVALHLAAQALRNGECDLALAGGVSVMSTPVSFIDFSRQRGLAPDGRSKSFAAAADGTGWGEGVGLLLVERLSDARRNGHQILAVVRGSAVNQDGQSSQLSAPNGPAQQRVIRQALASAGLSPADVDAVEAHGTGTTLGDPIEAQALIATYGQDRKAPLWLGSIKSNIGHSAAAAGVAGIIKMVQAIRHGLLPRTLHIDEPTPHVDWDSGNVQLLTENHNWPELNRPRRAGISSFGISGTNAHIIIEQAPGPEPVTEEEHYDGPVAWLLSAKTETALRDQAAHLLNHIQSNPDLEPAAVARTLAARTMFTHRASIVATTLDDFRPALTALKNGTPAPNLTQGTATPGKTVFVFPGQGSQWTGMGLELLTTSPVFAHHIHACDEALRPHTGWSLLSVLRGEPDTPDPHRVDVLQPTLFALMIALARTWQHHGTTPDAVIGHSQGEIAAAHIAGALTLQDAAKTIALRSQAIHHLPHTGTMAHIPLPAHHITPTPNTTIAAINSPTHTIISGDTHTITQLTTHYQQQGINAKTIPVNYASHSHHIEPLKQHLLTTLNTLNPQPPTTPIHSTTHPHTTPTHNAHYWYDNLRNTVQFHPAITTLLNTGHTHYIEISPHPVLTTPLTQTIETTTTHATTTHTLQRHHGNHTQLLTALTTAHNHGTPINPTTLHPPGPHTPLPTYPFQHHHYWLNPTTTPTNHHHTGHPLIGSTTDLPEGNGHVFTGRVSTSTHPWLADHAVLGTVLLPGTAFLDIALHAATHLGHRHVEELTVESPLTFSGTAAVQLHVTVTPESEGDDCAVTIHSRPADQPDQPWTRHASGTIVADAPQDGQPEFAGVWPPPGATPVPVEDLYDRLAGLGYLYGPVFQGLGAAWRDGDVLYAEVRLPEDTEADGFAVHPALLDAAQHATALGMGLDRSDGPVRLPFSWSGSTLHATGASVLRVRVTPVDESTAALDMADEAGRPVVTVSALKLRELTVDRLDTSRHLHNALWRVGWTPSASDASPVAPGAWAVLGNAVAEDGPDALGDACAGLPRHRELGDLVRSIDSGAAVPDVVLLPCDGGPPEEGDPAARGHHATRHVLQLLQDWLAEDRFAASRLVVVTRGAVPVDADDPVRDLAGAAVWGLLRAAWWEEPDRFALVDLDGTDASVRMLGAAIDSGEPQVLLRGGTAHVPRLVAAAAAEEEATEAGKAAFDPDGTVLITGGTGTIGRHVARHLVARHGVRHLLLVSRSGPDSPGAVELADELRSAGAEVTVAACDTADRDALAALLADVPDEHPLTAVVHTAGVLADGVLTALTGADADAVLRPKADAAWNLHVLTEHLDLDAFILFSSAAGTIGNPGQSVYAAANGFVDALAAYRRSRGLPAASFAWGLWAETSSMTAGLDSVGKARLTRNSAALGTEQGLALFDAGLTLRREVPLLMAVLRPATVRADDEDIPPILRTIGRATVRRASGPARRTADGDLAGRLSALDETQRLDTLVDLVRVNVAAVLGHVGQDAVETDRSFRDLGFDSLTAVELRNRLKGATGLRLPATLIFDHPTTSALAGHLLAELLGERAGTSRPASVIAERDDDPVVIVGMACRFPGDVRTPDALWRLVAEGADAIGGFPAGRGWNVDELYHPDPDHPGTSYVDKGGFLHDADVFDAEFFGISPREALATDPQQRLLLETAWELLENAAIDPASLRGSGTGVFIGTAAQEYGINARLAETGTEGYLITGSTTSVASGRIAYTLGLEGPAVTVDTACSSSLVSLHLAEQALRNGDCDLALAGGVAVMATPTLFVEFSRQRGLAPDGRCKPFAGAADGTAWGEGVGLLLVERQSDAHRNGHQILAVVRGTAINSDGTSNGLTAPNGPSQQRVIQQALTNAGLTPTDIDAVETHGTGTTLGDPIEAQALIATYGHNRPTDQPLWIGSLKSNIGHTQAAAGAAGVIKMVQAMRHGLLPRTLHVDEPTPHVDWSSGGVSVLAEERPWPDGREVRRSAVSAFGISGTNAHVILEWDPATADVPAREVPEEADGVPVPWLLTGRTEAALVAQARRLADHLAGSPDFRPADIGVSLAARAVQEHRAAVTGRTREEFLTGLAALADGGAAARATAGDGSAAVAVAAGTGGRNAFLFSGQGSQHPGMGRELYDRFEVFATELDRLCARLDARLDVPLRSVMFAEEGTPESALLAETRYAQPAIFAMSVALFRLVESWGVRPDVLLGHSIGEIAAAHFAGVLDLDDACVLVAERARLMQEVRARGAMVAIRAGEDEVAESLLGSADVVVIAAVNAADSTVVSGDEEAVNRVAELWAGRGRKTTRLRVSHAFHSPHMDGMLDEFRRVAEGIVYRTPTARIVSALTGRPADEGELSTPGYWTRQVRQPVRFHDAVGALGELGVTTFLEIGPDAALTALPASEGTGHRIAVQRRDRPEARTLVAAVAEAGLRDVPVDWRAFFAQWDARPVALPNYPFEGRRFWLPASAPTAASLGMDSGTHDLLRAVTSLAETGGLLLSGRVSRHTHPWLAEHTVNGTALVPGTVFLDMAVHAAAVAGCGRIEELTVEAPLTLPADGPVDVQVAVSAPDEEGARSITISSRAVSVAEDGERVWTRHASGALSVHAAQPFGDSPEAWPPPGAEPVDIDGIYDALADIGVGYGPAFQGLRAAWRVGSTVFTEAHVQEDGEAAGVHPAMLDASLHALAGDHPSLDAGEEILLPFSWRGVVPHTWRASSIRSRLARTGPDTLSVEVTDADGVPVVSVEALVVRPVPVSRISVRRHEAYRLDWVPAPGRPADAAASLAVLGGPRPLTPAPTGADVPADPGVPADGHVLGDAEALTGAEAQADAEAQADAEAQADAPVLADGHVLAGADVPAAFDGALSELVSASGPLPDAVLVPVDTSVGSPEEVRAAVTGVLRTAQEWLAEEGTAASRLVVVTRGAVSAGAGDPDVDLAGAAVWGLVRSAQNEHPGRFALVDLDGSRASARALAAAIARAEPQVALREGRPLVPRAAATSVSGTEVSPLDPDGTVLVTGGTGALGAVVARHLVVRHGVRHLTLLSRRGADAPGADALRAELSECGAEVTVVSCDVADRPGLAAVLAGIPSTHPLTAVVHTAGVLDDAALTNLTPDRLDTVMGPKAEAAWHLHELTADADLAAFVLFSSAAGTLGTPGQANYAAANAFLDALAGHRHARGLPATSLAWGPWPDSDGMAADARRIRQAALVPLSEAENLALFDAALAADRPVLLPLRLDRAALRAADAATLPPMLAGFAAAPRPPAGRTPMARRLDGLNGAQRHRLLLEFVREHVASVLGHDDIGRVAADRGFTELGFDSLTAVDLRNRLSAETDLRLPATLAFDYPNPQALAEHLADVLLGSGREASAPTTAQTAGVDDDPVAIVAMACRFPGGVRSPEDLWRLVADEVDAIGPFPDDRGWNVADLYDPEPERTGKSYTREGGFLYDAARFDPHFFGMSPRDATATDPQQRLLLETGWEAFERAGLDPESLRGSRTGVFTGVMYADYAGRLLNATPGEYEGFVGTGSAGSVASGRLAYTFGLEGPAITVDTACSSSLVGLHLAVRALRDGECDLALAGGVTVMATPAPFVEFSRQRGLSPDGRCKPFAAGADGVAWAEGAGLLLVERLSDARRNGHPVLAVVQGSAVNQDGASNGLTAPNGPSQQRVIREALADAGLRPADVDMVEAHGTGTPLGDPIEAQALIAAYGRDRPADRPLWVGSVKSNIGHTQAAAGVAGVIKAVEALRNGRLPRSLHADDPSPHTEWAEGNVALLTEARDWPPHEGPRRAAVSAFGISGTNAHVIIKAPDAEAPSEPKQQDRQDAAPEDAQEGALPGPVVPWVLSAKTDAALVAQSDQLRGFLRANPRHRPADVARALGARSVFAYGAAVVGRTRDELLSGLDALSAGRTAPHVIRGAAAGDGATAFMFSGQGAQRPGMGSGLYAEHPEFRRALDEVCAHFDGVLDRPLRDLMFAPAGSPEEDLLHETRYTQPALFALEVALYRLLRSWGVVPDYLMGHSVGEFAAAHVAGVLSLADACRLVAARGRLMQELPGNGAMVAIGASADEVRASLAGLEDTVGIAAVNGPAGTVVSGDEVAVMAVAGEWAELGRRTKRLLVSHAFHSPLMKPVVAAFREVAEGIGFAEPAVPIVSTVTGEVVAADTMTSARYWVDQVLQPVLFAAAVRTLHESGARSYLELGSDTLASLAPDCLPEEGTRPVVGALLRRGASEPESVVTALARARITGVGVDLAAMLPEARRVDLPTYPFQREWYWLSRPSADAPTDLGLSGTTHPFIGAETELPDGGHLFTGRISSDAQPWLADHAVHTAPVVPASALVDMVLYAGGRCGHGRIEELTLSVPLVLPETGAVHVQVVAGPSDESGHRHVTVRSRPAHAAADDAGWTRHADGALGLEGDTAGQTAAAGAQEAAEDTAAAARGTAAVTSEAAPWPPSDATEEDVERIYARLAELGLGYGPAFRGLRRVWRHGTEVLAEVHLPEATTPGFVIHPALLDSALHTLAYAYPDVDGAEGVPVPFSWSGVGGPGCAPDGVLRVRLGRGGDGFALRLTTGSGEEVAAIESLSVRRLTPDQLGSGRRRLQRARFAVSWSEITPTARAESRPPTRIDWLDDPAPSLLVSLAGIAEPRALADDAPAPGLVLLDCTDHDGPGDQAKRTRRATHRVLDVVRTFLTDDRFAASRLGVLTRSAVAAVGGDTVEDLAGAAVGGLIRSAQTENPDRIVLIDIDGTEESALALPAALHTAEPRLALRAGRAYAARLAPVTDEADAVVPLPAEGTVLVTGGTGTLGAEVARHLVRRHGARHLLLTSRQGSAAAGAAELAEELTGLGAHVTVGACDVSDRAALAELLAAVPEEHPLTAVVHTAGVLDDATVPGLTPERIDTVLRPKAEAAWHLHELTADLDLTHFVLFSSAAGVLGAAGQANYAAANAFLDALAEQRRAQGRPAVSLAWGLWAAGGPMGAKLGAADRARIGRGGILPLDVEDGLALFDSALAGDRATLTLARFDLPSLRAQAGQGAPPSILRDLVGAAPRPRADVTDRPVLPGRLADRSEAEQLELLLEFIQERISVTLGHAESAVVEPDRGFLELGLDSLTALELRNRLSDAAGRRLPATILFDYPTPRRLAARLRELLAPAEEPDNEIRVLIASVPPERLRAAGLLEAVLALADSPASTAPAEATESDSEQEDDEADLLDADVEDLVRIALSDTDS
>emb|AGI99497.1 BGC0001175, lobA5, Type I polyketide synthase
MTDFSESEGVRPMPSEPIAVVGLSCRLPQAPDPAAFWRLLRDGRSATTETPADRWTGTARTAGLRHGGFLDDVAGFDPAFFGISPREAAAMDPQQRLMLELAWEALEDAMIVPATLAGGRTGVFVGAIGDDYASLLHRRGPEASTQHSLTGTRRGIIANRVSYTLGLRGPSLTVDTAQSSALVAVHLACESITSGESVTALAGGVNLNLATGATLETERFGGLSPDGRCHTFDARANGYVRGEGGGFVVLKPLSRALADGDQVYCVVRGTAVNNDGATDALTVPSAEAQRDVIRLAHARARLEPGDVQYVELHGTGTRVGDPVEAASVGASVGAARSGGPVHVGSAKTNVGHLEGAAGIVGLIKAALCVRHRGIPASLNYTTPHPEIDPGALNIEVRTEFGPWPQPDAPLVAGVNSFGMGGTNCHVVVSDLPAAVPGTVAADTVPAPEAAAGSVPVVPWVLSAADEAALRAQAGALRSTVEDRADLDPADVGWSLLTTRSAFEHRAVVLGDGRERLLLGLTAAAAGEDAAGLVTGRTGEPGKTVFVFPGHGTQWPGMGLDLLEASPVFARHLRACDAALSPHTGWSLLDVLRGEPDAPDLDRVNVVQPAIFAVTVCLARLWQHHGVAPDAVVGHSQGEIAAAHIAGALSLDDAAKVVAHRGLVAATIAGTGGMAAVPLSPERVADDLAAHPGLGIAGINSPRGTVVSGDLDSVRRLLARYREQDVDARPVPIGYASHSAHIEPLRERFLEAVADIAPGVPDIPFHSTARPGTSPAFDAAYWYDNLRNPVQFHAAVTGLLDTGHTHFVEAGPHPVLTTPIRHTADAAGSGAVAVGTLRRDTPGWPAFVRSMGRRYVHGGAVDWASLFEGGRPHRVPLPTYRFQRGRHWLPSGPEQRERHGDVPVPGRPAAEPVPGSAAERLAALPEPELGRTLLALVRSRAAAVLEHDDANLDTARSFKQLGFDSLLAVELRDRLAASTGLDLPASLLFDHPTPAVLAEHLRDRLTTAADAPSEAAAPTVAGGADDPIAVVGMACRFPGGVRSPEQLWRLVESGTDAISDFPGNRGWDLDALFAPGTGRSGTSAVRRGGFVLDADMFDPAFFGISPREAQAMDPQQRLLLEVSWEALERAGIAPSSLRGGRTGVFVGAMSQEYGPRLTEGGDELDGFLLTGTTAGVASGRIAYTLGLQGPAFTVDTACSSSLVALHLAMQALRGGECPLAVAGGVNVMAAPGIFVEFSRQQGLSPDGRCKAFADAADGTGWSEGAGMVVLERLSDARRNGHRVLALIRGSAINSDGASNGLTAPNGPSQVRVIRQALAGGGLEPSDVDVVEAHGTGTRLGDPIEAQALIAAYGQDRPEDAPLWLGSLKSNIGHAQAAAGVGGLIKMVMALRHRTLPRTLHVDAPTRHVDWSAGGVRLLTEARPWPGTAVRRAAVSSFGISGTNAHLVLEQAPDDEAVDDGDSGDGGDGVVTVPWLLSAPHDQGLRDQAAQLLRLVDGEPGTAAADIGRALSTTRSAFARRAVVTGADRAALRTGLAALAAGESAPGVTVGSARDRGKVVFVFPGQGSQWAGMAAELMRSSRVFRDEVLACADALQPHLEWSVRDALLGGADAPGLDRSDVVQCTTFTVVAGLAALWRSVGVEPDAVVGHSQGEIAAAYVSGALTLADAARVVALRSTALLSLADTGGMVTVSGSEDTVAELIRRWEGRLWISAVNGPSSTVVGGDVDALDELLARCEADGLWARRVPVDYASHCPHMDVLEEELTRKLASVAPRTPRLDFRSTVEGVGQEPFRVDGGYWYRNLRHQVAFGPAVRALADSGFGTFIEVSPHPVLTGTVEQTLEAAGAEDAVVVGSLRRDDGGWARFGASLGLAHVHGIDVDWHAVFEGGPARHVDLPTYAFRRQRYWIEPRANGASAIGHAFLRTATELADGDGHLFTGKLSRSARPWLADHRVRGVVLVSGTALLDMVVRAGEELGCGTVDELTLEVPLPVPEDDDVEIQVVVGAVDEALRRRARLFSRVGDGEWTRHATGFVSAVTPGADATPVSGVWPPRGATELDVAGLYDGLREHGYEYGPAFRNVRAAWRLGDALFAEVGLPAELRAEAGRGAPHPALLDASLHSLAAVGLLREDEGGMLLPFSWTGYSAAGSSATAGTGRSAAPGGAETVRVRLTPAGNDTVEVVVTDDADSSVVASGVLALRATAVDRLGAVRSVRNLYGVVWEPLPPAVAEAVRWAVLDDAARAADLGADPYPDLAALREAVADGAPVPGLVLAGPAAAADGAAPDAAAHATAARALTLVQEWLALGEERLDAARLVVVTRGAATVDGARDVPSPDAAAVWGLVRTAQTEHPGRFVLLDLDDEAAPARALAAVAASGEPQLAVRAGEALVPRLAPVSGAEPDAEVPALDGTVLITGGTGRLGGLVARHLVTAHGARRLLLVSRRGEGADGAAELAAGLRELGAEVAFAAADAADRAALAEVVEAVPADRPLRAVVHLAGVLDDGTVTALTPERVSAVLRPKADAAWNLHDLTRGLPLTAFVLFSSVIATVGGPGQANYAAANAFLDSLAEHRRAAGLPAVSLAWGLWAEASGMTGHLTESDRARLRRGGVAAMDTDEALALFDAALAAGRPTVLPARLDLAALRAEHDGVPAVFRRLLPRTGGTSAQPLVGGAAALARRLTGLSPAERDAALLELVLAEVAGVLGLGEPGLLVPDRALREQGLDSLTTVELRNRIGAATGLRLPTTVVFEHPTATALARYLGERITGTGGVEQVAPVRVAGDDPVVVVGMACRYPGGVRSPEDLWQLVADGTDAIGDFPTDRGWNLDTLYHPDPDHTGTTYTRHGGFLHNAADFDPEFFGISPREALATDPQQRLLLETAWETLENAGINPHTLRGTRTGVFTGVMYDDYGNRLMQASPDGFEGFLLAGTQTSVASGRVSYVLDLAGPALTVDTACSSSLVALHLAVQALRNGECDLALAGGVTVMATPAAFVEFSRQRGLAPDGRSKSFSADADGAAWSEGVGLLLVERLSDARRNGHQVLAVVRGSAVNQDGASNGLTAPSAPAQRRVIREALAGAGLSASDVDAVEAHGTGTTLGDPIEAEAILATYGQNRSDQPLWLGSVKSNIGHAQAAAGVAGIIKMIQAIRRGMLPRTLHVDEPTPHVDWDSGNVRLLTENRDWPATDRPRRAGISSFGISGTNAHIIIEQAPDQDPVAHEPHSGPVAWLLSAKTGTALRDQAERLLGHVEANPDVDPAAVARALAGRAVFAHRAGAVGAGVDDLRSALTALRDGTPATNLAHGTETPGKTVFVFPGHGAQWTGMGLDLMESSPVFAEHLHSCDEALRPHTGWSLLSVLHGEPDAPDLDRIDVIQPALFALTVALARVWQAHGVQPDAVVGHSQGEIAAAHIAGALTLEDAAKIIALRGQVAATIAGRGGMAAVPLPVERVTADLAPYDGVLSVSGVNSPRATVVSGDLDAVGRLIAAYQADGVDARAVPIGYASHSTHVEPLRGRMLEALARIEPREPVVPVYTTARDAGDGVRFDAEYWYDNLRNPVRFQRAVIRLLESGHTRFVEAGPHPVLTASIEHTAEESGTPAVAVGTLRRHRGDQNQLLTSLARAHAHGIDVDRTAMLPGGPPANLPVPLPTYPFRHRRYWLHPAAGPDRSGTATGHALVGSVTELPDDRGHILTGSVSTVTHSWLADHGILGTTLLPGAAFLDLALRAAVEVGGDRIDGLVLERPLVLRDDVPVQLHVSVSPAGDGEQRDIAIHSRPAGRPEQSWTRHAGATVTESGAGVGAGVGAAWNGGTAAWPPPGATSVDLSDAYDRLGLDGYEYGPVFQGLRAAWRVGDEVFAEITLPDDETAAFQRFCVHPALLDAALHTVVLGLLGERDGTWLPFSFSGVSLHATGASGLRVRLRPVGTDELALDVADATGMPVATVESVVLRPVDPERLRGDAQGAGPLYELGWTALDLASTELPQGAEVVFAECSAPDDGDGDGAEAVHLVAERALELTRRWLAEERAAVSRMVVVTRGAVVTGPDDRLTDPAGAAAWGLVRSAQLEHPGRFVLLDVDGDDASVQAMGPAAASGEPQLAIRNGRCHVPRLARTTAASGDVSVSEASGDISLSEATSGVPFAPDGTVLITGGTGTVGARVARHVVARHGVRHLVLLGRRGPEAPGAEELRAELTALGAEVVIAACDVADRDDLARVLSADLPADRPLSAVVHAAGVLDDTLLTGLTADRLHTVLRPKVDAAWHLHDLTRDLPLSAFVVFSSAVGTLGAAGQANYAAANAGLDALAHHRRSLGLPGTSLAWGLWADDSDMTGSLTEAQRERLHRQGLRPMAAEHALALFDAALATGTPHVVTAELDQRALQNRAAEGDLPHVLRGLVRQRPRRADADGAAGGGDLAARLSGLSDAEQDSVLIGLVRSHVTAVLGRSIALDVADDRNFKDMGFDSLTGVELRNRLNSATGLGLSATMVFDHPSVEALVRYLKEQVGIGEASSPPAAVTAPAAVASEPIAIVGMACRYPGGAVSPDALWRLVAEGTDAVGEFPADRGWDLDALYDPDPDHPGTSYTRSGGFLYDAGNFDADFFGISPREALAMDPQQRLLLETGWTAIESAGIDPRSLHGSRTGVFTGVMYDDYASRLLHLAPEGYEGQLGTGSAGSVASGRVSYTFGLEGPAISVDTACSSSLVALHLAAQALRNGECDLALAGGVTVMATPSSFVEFSRQRGLAPDGRCKPFAGAADGTIWGEGAGLLLVERVSDARRNGHQILAVVRGSAVNQDGASNGLSAPNGPAQQRVIQQALASAGLSPADVDAVEAHGTGTTLGDPIEAQALIATYGQDREAPLWLGSIKSNIGHTQAAAGVAGIIKMIQAIRHGLLPRTLHINEPTPHVDWDSGNVQLLTETRDWPATDRPRRAGISSFGISGTNAHIIIEQAPQPEPEPAANEHYDGPVAWLLSAKTEPALRDQAAHLLHHIQSNPDLEPAAVARTLAARTMFTHRASIVATTLDDFRPALTALKNGTPAPNLTQGTATPGKTVFVFPGQGSQWTGMGLELLTTSPVFAHHIHACDQALQPHTGWSLLSVLRGEPHTPDPHRVDVLQPTLFALMIALARTWQHHGTTPDAVIGHSQGEIAAAHIAGALTLQDAAKTIALRSQAIHHLPHTGTMAHIPLPAHHITPTPNTTIAAINSPTHTIISGDTHTITQLTTHYQQQGINAKTIPVNYASHSHHIEPLKQHLLTTLNTLNPQPPTTPIHSTTHPHTTPTHNAHYWYDNLRNTVQFHPAITTLLNTGHTHYIEISPHPVLTTPLTQTIETTTTHATTTHTLQRHHGNHTQLLTALTTAHNHGTPINPTTLHPPGPHTPLPTYPFQHHHYWLNPTTTPTNHHHTGHPLITAAIELPGSQGLVLTGRLSTSTHPWLADHAVLGTVLLPGAALVDIALHAGEQVGCARLDELTLDSPLVLSAQDSAELRVQVDAPDEEGRRAFTVHSLPVGNGDGDAEWTRAATGLLAPAASTASTSLTSAAESPTEGAWPPPAADPVPVYGLYERLAGSGYDYGPLFQGLRAAWRDGDMLYAEVRLPEDTEADGFAVHPALLDAALHVRLAAAPDTPDNGLQLPFSWSGVTVHGTGARSLRVRMPLTGGATIGLVGVDAENRPVVTVEALATRPVDPVRLTAGREQLLSLRWIRLPLVETDRASSTTVLLGEDLFSTGLSPACGDLTELTEGPSVPDTVLACFAAEGDADLVAETHRLTGRALELVQRWLAEESTADSRLVVVTRGAVAAASHDDVADLPAAAVWGLIRSAQSEHPGRFALLDLDSADSGVRPDTAETPARAIEAAVAALVDGDEPQIALRDGVPLAARLERSAPVSASASAPASASASASAPAPAPAPESERRIDPDGTVLITGGTGTLAAHLARHLVTRHGARYLLLLSRRGPDAPGAEDLCTELSALGARITVAACDTGDRDALGSVLADVPAEHPLTAVVHAAGVLRDATVANLTADRLGDVLRPKVDAAAYLHELTADAGLAAFVLFSSAAGTLGNAGQANYAAANAWLDALAHHRRAQGRPAVSLAWGLWTDASEMTDALGSADVGRLDRTGLAPVSVAEGLALFDAALGADREPHLVPAPLDRATLRRQAVDEEVPALFRELAPRPARRAADEGKSDWAQRFAGASDAEQDELLLDLVRTHIATALGHAAGEAIDPHRALKELGFDSLIAVDFRNRLGTATGLRLPATLAFNHPSAAAVATYLKERLGERGGPDGSAVLAELDRIESALRTASESSRQVFTERLRKLLDQHAEDSQRSGDSQHSGDSAVDAASDARAKDLTSATDDEMFHLIDNELGIA
>emb|AGI99498.1 BGC0001175, lonU2, Uncharacterized protein
MILAGVLPPVFCDREGNFMYLENLREVCHTTVHRETRPGVGHHVTFTEELYDSDGGLVATSEGMAVVFGDPEDGSLMQLMTATEKFTDGVISWTGTVRQENPAGGEFAVNEFPVIGVSGRYAGKTGTRTLKFVERPDENTTIAEATLFMED
>emb|AGI99499.1 BGC0001175, lobS5, Sugar 3-C-methyl transferase
MTRVTDAPSPGACRICGGVVEEFLDLGRQPLSDRFLEPDETGEEFFYRLAVVQCRACTMVQLAEEVPRHLMFHADYPYHSSGSSVMREHFAGVAQSFLATELTGADPFIVEMGCNDGIMLGTIQEAGVRHLGFEPSAGVAEVARSKGVRVRTDFFEEATAREVRAAEGPADVIYTANTMCHIPYLDSVLRGADALLGPNGVFVFEDPYLGDIVTKTSFDQIYDEHFYLFSAGSVQAMADRFGFELVDVERLPVHGGEVRYTLARKGVRTPTPAVARLFAEERDQKLTDLATLRAFAANVGKIREDLLALLERLRTEGHRVVGYGATAKSATVTNFCGIGPELVSFVCDTTPDKQNRLTPGRHIPVRSAAAFSDPYPDYALLFAWNHAEEIMAKEQEFQQSGGRWIRYVPQVHVT
>emb|AGI99500.1 BGC0001175, lobS6, Sugar 3-aminotransferase
MTTRVWDYLPEYEQERADLLAAVETVFESGQLILGKSVQGFEAEYAAYHGVGHCVGVDNGTNAVKLGLQALGIGPGDEVITVSNTAAPTVVAIAGTGATPVFVDVREDDYLMDTGQVADAVTPRTKALLPVHLYGQCVDMAPLRRLADERGLAVLEDCAQAHGARQNGRTAGTTGNAAAFSFYPTKVLGAYGDGGAVITDDPGIDRNLRQLRYYGMEKVYYVVRSPGHNARLDEVQAEILRHKLRRLDSYIAGRRRVANRYEEGLADLTGPGGLTLPSVTEGNEHVYYVYVVRHPRRDEIIERLKQYDISLNISYPWPVHTMSGFADLGYGEGSLPVTERLAGEIFSLPMYPSLSRDRQDRVIDALHEVLAEV
>emb|AGI99501.1 BGC0001175, lobS7, FAD-dependent oxidoreductase
MTEHVLSSGTTPPGPATEFDAPVTDAGRVLLERIAEHLPRIRATAAENDRAARFPTETFDAFRKEGLMGATVPAELGGLGVDRLFDVGVALQYVAQADASTALALHLQFSRGLTLGYEWRHGAANARALAERMMRMMVAGDAVMCSGIKDHHSAVTTLTPDGSGGWLLSGRKTLVSMAPIGTHFFINARTDGTDEPPRLVSPVVRSDTPGFTVLNDWDGLGMRASGTMDIVFDNCPVPAEDVMVRDVVGARNDKVLAGQTVSSVSMLGLYVGVAQAAYDLAVGTLARRSAAPQAAARTLVAELDARLYMVRSTLGTALTVIDALNADLSGDLDERGRQMMRHFQRAKLTVNQMAPAIVNDCLTLVGGASFTGAHPLSRLYRDIRAGGFMQPYAYVDGVDFLSAQALGIERDNNYMSTWAARSTSSGNSADPSRRTPMSR
>emb|AGI99502.1 BGC0001175, lobS8, dTDP-glucose 4,6-dehydratase, EC:4.2.1.46
MSRSNRVAVTGGAGFIGSHYVRQILSGAYPEFADASVVVLDKLTYAGNEENLAPVSADRRFELVVGDVCDAGLLADVLPGVDVVVHFAAESHVDRSITGPADFMHTNVQGTHTVLNACLDAGVRRVVQVSTDEVYGSIDAGSWTEDHPLEPNSPYSASKASADLVARSYFRTYGLPVCVTRCSNNYGRYQFPEKIIPLFITNLLEGEELPLYGDGSNVRDWLHVDDHCRAIQLVVEGGRPGDVYNIGGGTELTNRDLTAQLLKETGSDWSSVRHVPDRPGHDQRYSVDWTKIKNELGYTPRVDLADGLADTVRWYVENEAWWGPLRRTAPQRHTGTHSPPE
>emb|AGI99503.1 BGC0001175, lobS9, Glucose-1-phosphate thymidylyltransferase, EC:2.7.7.24
MKGIILAGGTGTRLYPLTSALSKQLLPVYDKPMIYYPLSTLMLGGVRDFLVISTPTDLPLFRKVLGDGAELGLRISYAEQPLAAGIADAFRVGAEFVGSDPVSLILGDNIFHSPELPDILARSMKDVDGCTLFGHTVADPRPYGVVEKAPDGSVLGIEEKPSRPRGSEIATGLYVYSNDVVETAHRITPSARGELEITDVNRVYLAQGRARLHSLGPGSTWLDAGTYDGLLDAARFVREQQSAGGRIACLEEIALRMGYIDAAACYSLGKKHKNSGYGRYVMEISSNTDWGRLTYVAQ
>emb|AGI99504.1 BGC0001175, lobS10, Sugar 3-ketoreductase
MERSRSLTPVRVGVIGCADIAWRRALPALEAEPLTEVAAIASRGWDRAQRFTDRFGGEPVEGYAALLERDDIDAVYVPLPAVLHAEWIDRALRAGKHVLAEKPLTTDRDQAERLFALAAERELLLMENFMFLHHSQHERVAAMLADGVIGELRSFAASFTIPPKPQGDIRYQADVGGGALLDIGVYPIRAAGFFLGMDLDVAGAVLRHERSHDVVVGGTALMTTDQGVTAQLTFGMEHSYTNSYEFRGSTGRLWLNRVFTPPATYQPVVHVEQQDHAEQFVLPSEDQFAKSIRAFAQAVLGGEHPEDWSRNSVKQASLVDAVRANSRDIYFP
>emb|AGI99505.1 BGC0001175, lobS11, Sugar 5-epimerase
MPGIEVSETSIPGAYRINTSHLPDRRGHFYEAWQFSELLRQAGHRFEIRQVNYSVSRKNTLRGIHGTTIPPGQTKLVTCVRGAAMDVAVDLRVGSPTFGRYDVTLQEASAGVGVYLADGIGHAFLALTDDTCMNYLCGAEYVPGTMIDVQALDPAIGIPWELDGPPITSDKDAAAPTLAEAVERGLLPTYEQALASAEPHPV
>emb|AGI99506.1 BGC0001175, lobR3, TetR type regulatory protein
MRYELLGPVRISVADEASSVGTYKMEVLLRTLLVRKGQVVSLDQLTQELWGAAPPVRAGASLHVYVSQLRKILNKSSLTKDCITTRSPGYVLDLGLDELDLDLFTALSEKGRLQMGMSNHAGAAESLAQALALWREPVHASSFEGPIIQEFANGAEELRVECVELLARSLLASDQAREAIRILYSLTVEYPLREDFYALLMEALSRSGRRADALRVYQTARKIMREELGLEPCRFLQETQEFILNDRLDELHFTRTVNGGKTHHRHLTVDTVTS
>emb|AGI99507.1 BGC0001175, lobT2, Forkhead-associated protein
MIVREGVQGALPGAKAQAMPFGIRRPEGRPVAVSVSGRSLRHRFGYPEQVEARAPLLGPRRGPWPESALAAASPQPRDSPTALVRITTWPWNREFPRGYVVIPDCASQARPNNGGFWILTGEAEVRIKRAALGGIAKRVHPVSPTSGRVAVALAVPASNAAQVGAHSATELSLVGDAGRTAVAVRHLGRATSTLAVPAGSHGIALTLEATD
>emb|AGI99508.1 BGC0001175, lobR4, Putative regulatory protein
MPCGLRAFRPHATVDAGATCQRTGKKKPVVLEVAVVDDDALEEDVLGVVRSPALPSVLRRRPTYPGTRPGAENDPCRDAAIAESLGQEFTQCKRPRETLHAHDTEVSVKGEWASCLKAGASCTPSCLTHRLKVPPPPRPTTVERSAGPSSWPPHPAATRTTRGLSRSGHARLLTRVRELPATMRVLDELTTSYDVADDAEVSAALTTCRAEFALASGDAGGASAEANAGLGLTEGAGAYTLLPDLHVVLTLNAVRQFATSTGPGCVSHLVERLISDDHLMRELLASRTLGTHRVFQLC
>emb|AGI99509.1 BGC0001175, lobR5, LysR family transcriptional regulator
MDVEALRTFVAVAKTGQFQAAADELGVSQQAVSKRIAALERHIEVTLLVRTSRGSRLSLDGQVFLPHAKKVLAAVEHAEQAVRPGSRPLRVDVLNRRIAPAQAVYRFYRSHPETDLDAITLSTENAAQAVQAVLEGTVDASFRALPGDQVPAGISAERLLDSPLELLVGPGHPLADAPWVSPAELGGHRVWIPGIKPDTEWGAFYQALSETFGLNIDALGPNFGDEALMDALADSTSLATLVGSGDRYLWPQAHDLRRIPLHDPTPVYPHVLLFRSGDQHPVLAALRDHLRVAGPRTPHDVWVPGWVDR
