# Supplementary material for: Assessing in silico the recruitment and functional spectrum of bacterial enzymes from secondary metabolism
Source: BMC Evol Biol. 2017 Jan 26;17:36. doi: 10.1186/s12862-017-0886-2 (PMC5270213; doi:10.1186/s12862-017-0886-2)
Supplement: Additional file 5: — 1005 multiple Fasta files (one per BGC that comprises enzymes) containing the sequences of the data set enzymes SM*. The BGC are named according to MIBiG nomenclature. (ZIP 6333 kb) [file 12862_2017_886_MOESM5_ESM.zip › BGC1176.fa]

>emb|KIH99790.1 BGC0001176, LP52_05060, Uncharacterized protein
MPLLRPYRNALVLALALGIVATLASALQPLVVSSIVDGFRGEVSRIWIGTLIGLLAASSLLTGLRQLILQRTAERFAHETRAKIIDHLYRLDMAEVEGRPRADLVSRVTADVAHTRAILSSGLVEIATSGITIAVSIVMMGIIDPVLLLVTVIVVTGLLAAVVMLGRRTRPAGLSMQHSIGQLAAELSRGLSGLRMIRASRATDREVASAIRHSQDVLGHGRIAASLKAAIQTLTGVAVQLLLIVVVGVGALRVAADAITIGDLSAYMMYLLYLAAPIGMFGSILSLLGEAFGALTRIQEVLKLKTEKDKPETGSTGGPESSTDQMGTAGPDDDSTDAIFRFEAVHFTYPGTNGAGKPENALEGVDFHIPRGATTAIVGPSGAGKSTIFALLERFYEPTSGRILFDGRDVRTVSRDELRSQLSYVEQDAPVLSGTVRQNLTIGNHALSDDACAEALVRVNLAADRDAAVALLDRQVGELGEQLSGGERQRLAVGRAFAVGSPVLLLDEITSNLDSRNEEVVQEVLNASGPDRTIVIIAHRLATVQSADTIVVVDEGHVVAQDTHSRLLRSSELYRGLAERQFLDA
>emb|KIH99639.1 BGC0001176, LP52_05065, Uncharacterized protein
MSSPILPEDVGSAPMNKGLRARVCVALALAMSALPPRLLVGTLRLAGRGGRAATPETVSSCRRAVVSVSARCAGEGCVPRSVATFLLARSYGSVSSWRAGIRPNPFLAHAWVEVDGVPVDEPEAVRDFIPTLKVDPGSARPSA
>emb|KIH99640.1 BGC0001176, LP52_05070, Uncharacterized protein
MRPNVQIVSRDGDNFVLNLRNGEYWHLNSSAYTMLTRIADGETVDEVARDISAATSAPEQTVRDDLTELVDQLRKAKLVEVRHS
>emb|KIH99641.1 BGC0001176, LP52_05075, Uncharacterized protein
MAASVRNRDIEVYLFGTSTDRTDDVLARDCAGRRRIDELDRPLTELVEADVVAVAREPRSGRLRLQAPVFQTRAFCWTERGSGTVFSDDQFTLAQLSGLDLDLDVLAGRLTDLGLSYPFAQHTVWSGISTAPPGTWTAWEPGHGTRNVTWWQPPSPDRSTADLADPLRAAMSQALSRRIQRRPNFSSDLSGGLDSTTLGFILAEDSVTRTAGHHTLFLASVNRANRDHEWASRAADEIGSHHIEQPYQTFIDALGTDAAPSVDLLPEGPGVSTVAIAATPRIRSVLKPTGSRIHLNGHGGDALFGPVPSLAWSLLRSNTPGRLRKIRRHRVLNRYPLFAMSRMLLHRGSLRRDLADLPRHLDDARAAYDIADFSRWVNRPRIHPAMTAAARERLHSLVEATVRADPQPLSADLTTHEIMQYLTVHGAAVRGMNRAVGPSRRDSVPILFDSPYLDRHVVDLALSLDVADRAQQYPAKPLLAAARPPTMSLDYFTRRDKGDYTAEVFDQHRALNTRIGELFADGSLLEDMGLVDPRAVLESAQRFSITGREYTDLAYLAFAEEWVRSVRLHDALPESSGTA
>emb|KIH99826.1 BGC0001176, LP52_05076, Streptomonomicin peptide protein
MSAYEIPTLTRIGKFKDVTKSLGSSPYNDILGYPALIVIYP
