# Supplementary material for: Assessing in silico the recruitment and functional spectrum of bacterial enzymes from secondary metabolism
Source: BMC Evol Biol. 2017 Jan 26;17:36. doi: 10.1186/s12862-017-0886-2 (PMC5270213; doi:10.1186/s12862-017-0886-2)
Supplement: Additional file 5: — 1005 multiple Fasta files (one per BGC that comprises enzymes) containing the sequences of the data set enzymes SM*. The BGC are named according to MIBiG nomenclature. (ZIP 6333 kb) [file 12862_2017_886_MOESM5_ESM.zip › BGC1178.fa]

>emb|AGS77300.1 BGC0001178, ddl, D-alanine--D-alanine ligase, EC:6.3.2.4
MSELGRVLVLAGGLSPEREVSLHSGRRVFDALRGLDVDVEFGDLGPDLMEALIADPPSVVLPVLHGNTGEDGTVREVLELVGVPYVGASAEACRRAFDKPLAKALMAQAGLGTPASVTLPREAFHDLGAAPLISLILKRLGLPLFVKPRAGGSAFGVSHVSDADQLPAALMACFAYHDTALIERAVIGVEVAVGVVDLGDGPVAMPAVEIVPRRGIYDYAAHYTAGATEFFCPARLSDRAAAAVARAALTAHAALGLRDLSRTDLIVDEDDQVFVLETAVAPGLTDTSTFVMGLAAEGYAFERVWLQLARLAEARGSSAAG
>emb|AGS77301.1 BGC0001178, ---, Integral membrane sensor kinase
MDRAPGVSVRLKLTLSYAGFLMLAGALLLAVVWLFLLRYVPEVIRPDPGPPGLNDGGLGPANPHIRFIPDRSDLQRAFIPKAVAMLAFLLMFGLLGGWILAGRMLAPLTRITNATRQAADGSLSHRIRLEGREDEFRELADAFDTMLARLEAQVAEQQRFAANASHELRTPLAIMQTLLDVARNDPNHDAGALVDRLHFVNTRAIDLTEALLLLSRADRRSYTGEHIDLSLIAEEATETLLPLAEKRGLTIETSGDLASTIGSYTLLLQMTTNLVQNAIVHNLPEVGTVWITTSVHPEGVVLAVENTGEKLTAQSVSTFVEPFQRGTGRIRDGHAGVGLGLPIVKSIAQAHDGALTLTPRPGGGLCVTVRLPAARPR
>emb|AGS77302.1 BGC0001178, ---, DD-carboxypeptidase
MGGSISSAYRKPHTCRQHHAALTGVMSQPDHRSTTTESDGALRGRVTVFDDRYPGVANLDPDLLQALREAAMAAADDGVEFYVNSGWRSPAYQNELLREAVSKYGSEEEAARWVATADTSAHVSGNAVDIGSSDATAWLSEHGAKYGLCQIYSNEPWHYELRPQAIDHGCPPMYADPTHDPRMRQRSALSVDPVPTS
>emb|AGS77303.1 BGC0001178, ---, Teg18-like protein
MFLRLTVVVTLVVSLTSPVAAAERRSDCDWTQWGQNAAHSGQLCVAGQRDLRMLARMVVDPFAEQEAGESQSGGYIPVHLPTPLVDGDGNVFVLRKGGSYVSCDSPGSGVPAPCGRDMGNLERQTWSVQALRWHHDRLVPTWSFTSDWKPSRIVGRESLFQSAMSKDFVYVPGAGGTVFQLAKSSGRVVHRINPFGGTVDPAAFASGGLTLDQHGTLFYNVVRNEPTPGGLADVHGWLVRVARDRKVSKVDYRTLIPGAPRPTDLCYDEFTGDMPYPPAPQPDGTPTLPVRTPCLSQRAAISVAPAVGADGTIFAVTRAHLRRGGRNYGYVVALNRDLTLKWATSLRGILNDGCGVLVPYGTDDPFQCRPGTALGVDPYTNLRPAGGVDDGSTASPVVLPDGSVVYGTRNSYNGQRGHLMKFDRTGRYLANFDYGWDITPAVYRHDGTYSMYIKDLNYDGGPYNITRLDADLKREWSYASTETRTCERLPDDTVSCVDEGNHPDGFEWCISAPAVDRNGTLYGLSADGHFYVVDSKGRQLEKVFLSKTIASAYTPVSMDSRGRVYAQNNGELYVLGKG
>emb|AGS77304.1 BGC0001178, ---, Dyp-type peroxidase
MSEDADAGRIVHQAVDRRALLLAAAGIVGLAGCTATEPAGATKPAVPGRQAVPERQAVAHQPGVVTPPFVETEYVAFDVTARDRKGLAEALRALSAPAAGVTVTIAAGASLFDGPFGIEGPRRLTRMPSFRGDVLDPRWCHGDLLVQFDADTRERIAAVLARQPPNLRPRWRLAGTRGQRNLFGFAEGAGNPDSTNTELMDRCVWVQPDDDEPAWCAGGTYQVVRLIRLALPIWEAQPTHVQERVVGRHKDTGAALGQSTKEALPEFLADPDGAVIPLDSHIRRAYPRTGRERPILRRGHSYRRAKTDVGQIFVCFQRDVELGFATVQRRLAGEALEKYLRPFGGGYYFVLPGGGDFAGQAMLA
>emb|AGS77305.1 BGC0001178, ---, Two component response regulator
MRVLVVEDESYMAEAIRDGLRLEAIAADIAGDGDTALELLSINAYDIAVLDRDIPGPSGDEIAKRIVASGSGMPILMLTAADRLDDKASGFELGADDYLTKPFELRELVLRLRALNRRRAHNRPPVRDIAGLRLDSFRREVYRDGRYVALTRKQFAVLEVLVAAEGGVISAEELLEQAWDGNADPFTNAVRITVSALRKRLGEPWIIATVPGVGYCIDIGRAADDRGAQR
>emb|AGS77306.1 BGC0001178, ---, D-lactate dehydrogenase
MSHSEPARTAAFRSRSLASSSSPVIPTTGITIYGCGHDEAVLFREQARRFGVLPTITGAAVSEANVDLVFGNRCISVGHKTQVTNSTLLALGRAGVEYVSTRSIGYDHIDLGYAESVGISVGNVAYSPDSVADYTLMLMLMAVRHAKAMIRRTDAHDYRLSDARGKELRDLTVGVAGTGRIGSAVLDRLRAFGCRVLAYDNRRATSAHYVPLDELLRQSDIVTLHTPLTAGTHHLLNRQRIAQMKRGAFIINTGRGALLDTEALIPALECGRLGGAALDVLEGEEGIFYTDRRNKPIENKALLRLQELPNVLISPHLAYYTHHALSDTVENSLINCMNFESGKGMDRMKA
>emb|AGS77307.1 BGC0001178, ---, NRPS modules 1-2
MNSAAEATPTVPELLARQVDRTPDAVAVVDGDRVLTYQELDEWAGRLAGRLIGRGIRRGDYVAVVMDRSAELVVTLFAVWKAGAVYVPVDAGYPARRVAFMVADSGSSLMVCSAATRDRVPEGIESIVVTAEGAGDASAVAVRPGDLAYVMYTSGSTGTPKGVAVPHRSVAELVGNTGWAMGTGDAVLMHAPYAFDASLFEIWVPLVSGARVVIAEPGPVDARRLREAVAAGVTRAHLTAGTFRAVAEESPESFAGLREVLTGGDVVPAHAVEKVRAACPRTRIRHLYGPTETTLCATWHLLETGDVLGPVLPIGRPLPGRRAQVLDASLRPVAPGVVGDLYLSGAGLADGYLGRPGLTAERFVADPSAPGSRMYRTGDLAQWTSDGALLFAGRADDQVKIRGFRIEPGEIEAALTAQPEVHEAVVTAVDGRLTGYVVAEGDADPVRIRERLGSVLPEYMVPAAVITLDALPLTGNGKVDRAALPAPVFAANAAGREPGTETERVLCGLLAELLGVDRVGVHESFFELGGDSIGAMRLAARAAKAGLLVTLAQIFEEPTPARLAAVARPVPAEGPVARPLVALTAEDETELAIAVPGAEEVWPPAPLQEGLLFQSTIDDEGLDIYQGQWILEVNGPVDVARLRAAWEAVFARHAELRVSFNRFASGKTLQVVARHVVLPWREVDLTDAGDVDAAVEALARREQEQRFDLARAPLFRLVLVRYGEDRHRLLVVHHHILADGWSVSVVLNEVSEAYTSGGRLPERTGAASYRDYLAWLDRQDKDAARAAWGAELSGLDEPATIARAAAGAGYEYRAASLTPDLYTGLMELARGHGLTLNTVVQGAWAMVLARLLRRTDVVFGTTVACRPAELPGVESMPGLMMNTVPVRVSLEGGKPVVDLLAGLQRRQAALIPHQHLGLPEIQKAAGPGAVFDTLLVFENYPRDFAGQFTYLGTVEGTHYPLTLGVLPGDHLRVQLAYRRGQIEETVAESVLGWFVGVLGALAADPSGLVGRTGIGAAPVGGSAAALVVEQSLPALIGRVVRERPNDVAVVDGDGDLSYAGLWERATALAAVLRARGVERESRVGVLVGRSAWSVVGMLGASLAGGAFVPVDPAYPAERVAWILGDADPVSVICVGKTREAVPAEFADRLIVVDEVEPAAGPDGKLPRVGPDDAAYVIYTSGSTGTPKGVVVTHAGLGNLAAAQIDRFGVSPSSRVLQFAALGFDAVVSETLMALLSGARLVLAPPQDMPPRVSLAEALERWDVTHVTVPPSVLATADALPAKLETVVVAGEACPPSLVDRWSAGRRLVNAYGPTEATVCAAMSMPLAASRDVVPIGTPIAGGRCYVLDAFLRPLPPGIIGELYVAGIGLARGYLGRAALTAERFVADPFVPVERMYRTGDLAYWTDRSELVFAGRADDQMKIRGFRVEPGEIESALSGHPGVAQAAVTVREDRLLAYVSPGDVDPQAVRDDLAARLPPHMVPAVVVALEALPTTPNGKIDRGALPDPDRMARPAGREPRTEVERVLCDLFAEVLGLERVGIDDSFFEIGGDSISSMQLVARARRAGLTFIAVDVFELRTPERLAQLAAQSRPQRSDRSAMADGVGEVAWTPVMRLLGDGVVGAGFAQWVVAGAPADLAEEVLVAGLAAVVDAHDMLRVRVDSERLVVGERGSVDVARLVERVEAGAGEVDDIADRCARPAVARLDPAAGAVVRVVWVDAGPGRMGRLVMVAHHLVVDAVSWRILLADLRVACEAVATGGKPALDPVDTSFRRWAGLLGEWAVSAERVGELAAWTEILGGAEPRLGDLERTRDAVSTVGRRSWTLPRDRAGALVEKVTSAFHCAVHEVLLAGLAAAVARWRGGDVVLVNVEGHGRHPVAGMDLSRTVGWFTSVHPVRLNVAGIDLTDVPGGGPAAGKLLKLVKEQARAAPGDGLGHGLLRFLNGDTGPVLAALPSPEIAFNYMGRFTGSARSGVRAWQPVGAVGGAMDPDMSPRHVLEVNAIVQDTRVGPELTLMLSWPADLFDEAEIERFGRTWLDMLSGLARQAEDPSAGGHTASDFDLLDLGQDEIESFEAIAAELNGGLPS
>emb|AGS77308.1 BGC0001178, ---, NRPS module 3
MNIPATSPGSALAELWPLSPMQEGMLYHASFDDEAPDIYLIQQSQIIDGPLDAERFRRSWEALLNRHAALRASFHRRKSGETVQLIPRQVELPWAECDLSDLAEEDALAEASMIAEKERARRFDLTKPPLLRLMLIRLGPQRHCLVTTNHHLLMDGWSRAILESELLEIYETGGVVSGLRPAYSYRDYLAWLGRRDKEAARSAWRAELSGADGSALGIPEMPGRAPELPAAEVIRHSPEFTSALIEFARRHGLTLNTLVQGAWALVLARLARRTDVVFGAAVSGRPAELPGTEQIVGLFINTVPVRVRLDGGQSVLEMLTDLQQRQSTLIAHHHLGLPEIQKLGGASFDTIVVFENYVDPAAAPDSLRDLRLSLREVHQASPYAITLGVMPGESLETEVQYRPDALDVHVAREILHGLARVLERMVAEPEAAVGRLDVVSETGRELTVKRWNETGDAVDAPSALDLFRRQVETAPDATAMTAGDRSWSFKELDEWSGRLAWALADRGVRRGDRVAVMLERSAEVLAAWLGVWKAGAAFVPVDPGYPADRVAYMLADSAVAAVMCRKETSGAVPAGHVRITVEDAVEGEVPPVAIGPDDLAYVMYTSGSTGTPKGVAIPHGGVAALAGDPGWDVGAGDAVLMHAPHTFDASLYDVWVPLLSGARVLLAEPGVVDAEQLVAHVADGLTAVNFTAGQFRALAQESPESFSGLRVVAAGGDVVPPGALERVRRACPRLRVLHSYGPTETTLCATWKTIEPDDRIGPVLPIGRPLPGRRLYVLDVFLRPLPPGVAGDLYIAGVGLAHGYLGSPALTGGRFVADPFASGERMYRTGDVAYWTGEGELVFAGRADNQVKIRGYRVEPGEIETVLAEQPGVDQAVVLARDGRLIGYVVSGGGVDPVRLLEQVARVLPDYLVPAAVLVLDALPVTVNGKVDREALPDPDFSGRVSEREPVTAAEQVLCGLFAEVLGLERVGVDDSFFEVGGDSITSMQLAVRARRAGLIFGAREVFEHRTPAGIAAIAEPRDESPGGTADGVGEVAWTPVMRLLGDGVLAAGFAQWVVVVVPADLTEEVLLAGLAAVVDRHDMLRLRAEPAGLVAGAPGSVEVAGLVRRVHVDGDSVDETTEAAVRAAVGRLEPAAGVVMQAVWVDAGPDRLGRLVLVAHHLAVDEESWRVLVPDLRAACAAVASGRAPVLEPVAVSFRRWAGLLGEWAVSAARVGELAEWHAVVGSGDQLIGGTGPKAGEVCSRSWVVSGGAGVGVGGACAGGVLLRGARGGAGRAGGRGGAVAGRRGGAGRCGGSWPSAGPRAGCVADGGLVHQRASGAAGCGGPRPDGRAGRWPGGERIAEGGQGAVAGGAGRRARLRLVAVPQW
>emb|AGS77309.1 BGC0001178, ---, NRPS modules 4-6
MTQSRIEDVWPLSPLQEGLLFHTVYDDEGPDVYVGHWILDLDGPVDVDRLLAAWEALLARHASLRACFRQRRTGETVQIIASRVELPWRVVDLSHLDDAEEAGRALAEEDRLRNFDLAKAPLLRLTLIRLAGDRHRLVVTCHHAVMDGWSLPIVFDELSTLYAADAGGRPDLPAVTSYREYLAWLSRQDKERALSAWVAELRGAEEPTLVAPADPGRAPGMPESVTVQLPEDLTRALDGLARGRGLTLNTLVQGAWAVVLARLAGRTDVVFGATVSGRPADLPGVEEMVGLFLNTVPVRVRLDGGQPVLEMLADLQQRQSALIPHQFLGLADIQKAAGPVAVFDTLLVVENFPRELGEPPSADTFGIRVQQGREAAHYPLTLVAVPGESMLIKLDYLTDLFDEATALSIVERFTRVLRQLTGAGVRTVAEIDVTSAAERDLVVRDWGAAAGVVPSRLALDLFGRQVERRRDEVAVADGDRTWSFGELAEHAERIAGYLGDRGVRRGDRVAVVMERSSELIATLHAVWQAGAAFVPVDPAYPVERVKFMLADAEPAAAVCAEAFRAAVLDVGLDPIVLDDPRTRQSVAESAPRTVATGADDLAYVMYTSGSTGTPKGVAVSHGNVAALAGEPGWGVGPGDTVLMHASHAFDISLFELWVPLLSGARVMIAGPGAVDGEALAGHVAGGVTAAHLTAGAFRVLAEESPESVAGLREVLTGGDAVPPAAVERVRRACPDVRVRHLYGPTEATLCATWWLLEPGDETGSALPIGRPLAGRRAYVLDAFLRPLPPGVKGELYVAGAGVARGYLGRPALTAERFVADPFAPGGRMYRTGDLAYWTDQGALVFAGRADDQVKIRGYRVEPGEVEAVLGRLPGVGQAVVSVREEHLIGYVVAEAGQDVDPARLREQLAETMPEFMLPAAVMVLDDLPLTVNGKVDRQALPAPDFASKSAGRAPATATERLLCDVFAEVLGLERVGVEDSFFALGGDSISSMQVAARARREGISLTPRQVFEQRTPERLAALARDARSTRRDNTAADAGIGEIPWTPVMRALGDDAARPGFAQARVVVTPAGLDPGALAVALQAVLDTHDVLRARVAPGERLLVPERGAVAAAELMTRVAAGTGNLDEIAEREAGTAAGTLNPAAGIMVRAVWLDAGDTEPGRLALVAHHLVVDAVSWGILLPDLRAAYDEVISGGTPDLEPEATPYRQWVRRLTEQAFSESTVAEADYWVTVLDGADRPLEQRTGQSHSWSSTVSGAAARSLVGRLPGAFHCGIQEILLAGLAGAVARRRGADAGVLVDVEGHGRHAVDGEDLLRTVGWFTSVHPVRLDVSGVDLAAAAAGNEAAGELLKAVKEQVRAVPGDGLGYGLLRHLNPGTGARLAALPSPQIGFNYLGRSGVASEITPWQVREGSLGAGESGPDLVLAHALEAGADIQDTPAGPRLRLTLAGRDLDPAVVELLGEAWLELLTGLATHAGTPDAGGHTSSDFDLVEVAQRDVAELEAAAPGLTDIWPLSALQEGMLFERALDEEGVDVYQSQRILDLDGPLDADRLRAAWTSLVTRHDSLRTTFHELGSGETVQVVVAEADIPWRVADVSQLDEVDAAAEVERLLTEDQAERFDVTRAPLLRLLLIRLGENRHRLVVTSHHIVLDGWSTPIILGEMSATYAGEQGSSTSPSYRDYLAWLSRQDEAATRSAWRAEFAGSDEQTVVDADAGKTMVMPDEHCEPLSEEATRSLTEFARGHGLTLSTIVQGAWALVLARLAGRTDVVFGTVVAGRPADVPDVERMVGMFINTIPVRVRLDGGRPVLDLLHDLQARQAAMTEHQYMGLREIQKVAGPGATFDTIMMVENYPMDATVLGDDSGVTIGSVVTRTGTSYPLTMSASPGKRLQIRVSYRPDRIGQETAAEVARQVVRVMERMVAEPSLPVGRMAVTSEPARAAVLERGNPTAEAAGGPSVVETFRRRSHSSPDAVAVMDGGRTLSYADLDRESDRLAAHLADTGVRRGDHVGVVMARGVDLFVAFLAVWKAGAGYVPVNLDYPRERIARMLTDAGASVAVCVEATRDMVPAGVEPVVLDAPATGGAPHEAPPLTVGAHDVAYVMYTSGSTGVPKGVAVPHGSVSALASDPGWSLGAGDCVLMHASHAFDASLVEIWAPLVSGARVLVAEPGAVDAQRLREAIARGVTTVHLTAGAFRALAEESADAFSGLREVLTGGDAVPLGSVARLREACPDVRVRHLYGPTETTLCATWHLIEPGSATGDTLPIGRALAGRRAYVLDAFLQPVGRHVTGELYLAGAGLARGYLGAAGATAERFVADPFVPGERMYRTGDLARWTDRDELLFAGRADSQVKIRGYRVEPAEIEAALAEVPRIAQAVVVAREDRPGEKRLIAYVTAAEDPGPDPGAVREHLATRLPEFMVPAAVVVLDGFPLTVNGKIDRAALPAPELTGKPAGREPRTETERVLCDMFAEILGLERVGADDSFFELGGDSILSMQLASRARRENVVFGATDVFDRKTPAGIAAIAERGGETRADLTDGVGEVAWTPVLRALLEGDPGAMTRGALAQWTTVGAPDDLSVDTLAAGLGALIDTHDMLRSRVVGTGGQEPRLVVAERGTVDATRLVDRVEAGAGELDDVADRCATEVAARLDPAAGVMVRAVWVDAGAGRAGRLVVAAHHLVVDAVSWRILLPDLRAACEDVAAGREPALDPVDVSFRRWARTLADQAAARTAELETWTEILGAEEPRLGELDPARDTISSAGRRSWTLPREQAGALVERVTAAFHCGVHEVLLATLAGAVARWRGGTAVVVDVEGHGRQPIGAMDLSRTVGWFTDVHPLRLDVTGIDMAAALAGGDAAGRLLKSIKESVRAVPDGGLGYGMLRHLNAETRPVLAARPAVEFGFNYLGRFSSRSGGDVEPWQPAGTIGGAAEPDVPLRHVVEIDAAVLDSVDGPRLDLTLTWAGRIVSEAEAESLGKAWLDMLTGLAAHAHDVRAGGHTPSDFPLTALAQRDVAEIEAVVPGLLDIWPLSPLQEGLLFHAADERGPDVYAGMRTLAIEGPLDVARLRASWQAVLDRHAALRASFHQLESGTAVQVIARELTLPWRETDLSHLPEDEALAEFERLVAELRDDRFDLTRAPLLRLHLVRLGEGRHRLALASHHISCDGWSLPVLSVDVMAAYEAGGDGRALPAPTSYREYLAWLARQDKEAAREAWRTELAGLDEATHVVPPDTISAPIEPERVRFALDDELSRRLVEFTRRHGVTMNTLFQGVWALFLARLTGRDDVVFGSAVAGRPPEIPGVGSVVGLFMNTLPVRARLDGAEPFLDMLTDLQGRQVAMMAHQHVGLSEINQFAGPGAAFDTLVVFENYPRPPRRSEGPDALVMRPAGIPNDSGHYPVSMRASEDGGVHGEFIFRPDAFDRPQADEMLASIIRALEQVVTDPRMPVGRVGLIGAAEHGLVVREWNRTAVPLVAEPLPVLFRRQVERSRDAVAVRDAARSLSFGGLLGAAEGLARLLVTAGVRRETRVAVLVERSVELVVALLGVSLAGGVFVPVDPDYPGERIALMLADSAPKVLVCTSETRAVVPAGFAGAVLVLDEPPAAEPEAVLPGVVAGDGAYVIYTSGSTGVPKGVLVTHAGLGNLASAQIERFGVTSASRILQFAALGFDAAISEVCMALLSGGTIVLADAESMPPRVSLGDAVRRWSITHVTVPPSVLAVEDDLPESLETLIVAGEACPPALVDRWSRGHRMINGYGPTETTVCATMSSPLSPGRDAVPIGGPITNMRAYVLDAFLQPVPVGLAGELYVAGAGLARGYLGRPGLTAERFVADPFSPGGRIYRTGDRVRWTSGGELVFVGRADAQVKVHGYRIEPGEIEAVLAEHPEVAQVVVVARQDGPGEKQLVAYAVPANGPSADSAALISALRETAAARLPEHLVPAAFVPLDTMPLTPNGKVDHRALRAPDFAGMSSGRDPRTAMETRLCELFAEVLGLDRVGANDSFFELGGDSITSMQLSTRARREGLELTPWQVFDEKTPERLAALVKELPAEDEDTGVPESPAGPLVALSPEQMDQLEA
>emb|AGS77310.1 BGC0001178, ---, NRPS module 7
MTIDDTRAKPRSSVEDVWPLSPLQEGMLYHTALDTDGPDTYTVQSVYGIDGPLDAGRLKASWQALLDRHAALRACFRYVSGAQMVQVIQRDVEIPWRETDLSGLPDDIAAGEVSRLAADEMAERLRLEVAPLMKLHLIRLGPERHRLVHTLHHVLADGWSMPILHRELAAIYAADGDASGLPAAVSYRDYLAWLGRQDKEAARAAWREALAGLDTPTTVAAADPARVPDIDTVLIELSPELTDDLLRLARGHDLTMNTVVQGAWAVVLSQLAGRTDVVFGATASGRPAELARVESMVGLLLNTLPVRVRLDGGQRVVEMLADLQRNQSALGAHQHLGLQEVQAAVGPGAVFDTLVIYENFPRTGLGGSADDGLRLRPVQKGRDSSHYPFTLVTGPGERMPVILNYERGLFDHAAAESVVGAIVRVLERLVAEPDVLVGRLTLLSETERAAVVDNWNATTGPVPGESVVEMVGRRVAAAPGTVAITAAGGTDLTYAEVDQASNRLAAYLIGRGVRRGDRVGVAMDRSADLLIVFLAIWKAGAGYVPVDIGYPVERMALIFADSEVSAVICTQATGEGLPGDVAGRATIVLDAPETRAAVEGCAATAPEIRLSAGDLAYVMYTSGSTGVPKGVAIPHGAVAGLAGDAGWQLGTDDGVLMHATHVFDPSLYEMWVPLVTGGRVLVAEPGVVDAGGIRQAVERGATAVHLTAGTFRALAEASPDCFAGLREIGTGGDVVPAHTVANLRRAQPGVRVRNTYGPTETTLCATWKPIEPGDPLGPELPIGRPMTNRRIYLLDAFLRPVAPGVAGEVYIAGTGLARGYLSRPDLTAERFVACPFLAGERMYRTGDLARWNRDGEVVFLGRADDQVKIRGFRVELAEVEAVLAAQPGVREAVVVAREYQPGERRLVGYVVSDAGEVDTEEIRRQMSRVLPAYMVPVAVVGLISLPVTANSKVDRRALPDPELAGHASAKAPESETEKVLCALYAEILGVERVGVDDAFHDLGGSSALAMRLIARIREELGADLPIRQLFSSPTPAGVARALAAKSRPALEAVTRPEQVPLTARQLRAWLLARPAEETRGLHASVALRLRGRLDVAALEAAIGDVAARHEILRTTFPGDAQSVHQHIHDAATVRLTPVPAAEEDLPGLLAERREQLFDLTRDMPWRCELFALAEKEHVLSVTVHRIAVDDDSMDVFFRDLAAAYGARRAGRAPERAPLVLQFADYAIWERRLLEGERDQDSLINDQLTFWRNHLAGIDGETVLPFDRPRPAIPSRRAGTVAVRLGAGAHVRLTQAVESAGADALQTVHAALAMLLARYGAGHDLVIGTTLPRDEDLIDLEPMIGPFARPFPVRTDLSADPTFLEVVARVQESVREARQHLDVPFEKVPELLDLPASLSRHPVFQVGLRVSEEDLGSWDAADLPALRTSVEPGGVEAIELDLAFELAERRNDDDDEDGIEGALHYAADLFDRATAESVARRLVSVLEQVAEDPQRRISDLDIFLDDAERGRPAITPARWAGPVPQVVADLAEDGPLGALLLDDLQRPVAPGAVGELYVTGPAVDACVTGQPTVPCPFGTAGHRMLRTGLLVRRSLDKALVVVGERRGSSASVKTGDYEVLLPLRAGGDRPPLFCVHASGGLSWNYGPLLRHLPANQPVYGVQARGLARTESLPGSVEEMAADYVEQIRTVRPAGPYHLLGWSLGGRIAQAMAVLLEAEGEEVGLLALLDAYPVYMGRNATGTVSEQASRDEAALDKRKQQELELAGQMVQGTGAQSRLEAVMRNLWKVGPAHTALPFASDVLLFVASVDRPAHLPVPEAIDSWKDVTSGAVEPHEIPTNHYEMVQPAALAQIGAILAEKLRHRPERDGRER
>emb|AGS77311.1 BGC0001178, ---, Thymidylyltransferase
MKALIPAGGAGTRLRPITHTSAKQLIPIANKPVIFYVLESIAEVGIIEVGIVVGDTAAEVQRAIGDGSAWGLKVTYLPQAAPLGLAHTVLIAREFLGDDDFVMYLGDNFLIGGITKLVEQFRGDRPAAQIMLTKVADPRAFGVAELDVDGRLIGLEEKPENPKSDLALVGVFLFTAAVHAIVAGLTPSARGELEISDAISMLMRAGHPVVTTITEGYWKDTGNVADILEVNRLVLEELAPEVAGVVDNSELIGRVTVAPGAVVRGSRIVGPVIIGSGSVVEDSYVGPFTSIAEDCRIIESELEYSVVLGGSVIRGVGRIEASLIGREVEVIPAPRTPRAHRLLLGDHSKVQVCAYT
>emb|AGS77312.1 BGC0001178, ---, Epimerase
MSERARQLTVGGAYAFTTPAFPDERGVFLSPYQQAVFVEALGHPLFAVAQCSYSVSRRGVVRGVHYTATPPGCAKYVYCPSGRVLDIVVDLRVGSPTFGVHDAVELGGPDFPAVYLPVGVGHMFVALEEGTTMTYLLSTEYRPENELAVTALDPTLELPIPRDITPLLSERDRQAIKLREALSRGLLPSYDASGQAEAALYVRPERAAPDR
>emb|AGS77313.1 BGC0001178, ---, Methyltransferase
MPHACQICGGALEEFLDLGRQPLSDAFLSEHDPQDEFFYRLAVGACSSCTMVQLVEQVPREKMFHTDYPYYSSGSSVMREHFQQTARALLDTAGPDPFVVEIGSNDGVLLRTVHEAGARHLGFEPSGKVAAAAMEHGVRVRNEFFDAGTAADTRREEGAADVIFAANTICHIPYMRSVLDGIRTLLAPEGVFVFEDPYFGDIVAKTSFDQIYDEHFYFFTARSVQAMVAPFGLELVDVERLPVHGGEVRYTVARAGARTPSAGVAALIADEKARGLAEPPTLRRFAADTARIRDDLRTLLRRLRDEGHRVVGYGATAKSATVTNFAGIGPDLIEFVCDTTPAKQGRLTPGAHIPVRPAEAFADPYPDYALLFAWNHADEITAKEQGFRAAGGKWIRYVPDVHVS
>emb|AGS77314.1 BGC0001178, ---, GtfB glycosyltransferase
MRVLLSTSGSRGDVEPLVALAVRLRALGADVRMCASPDSAGRLAEVGVPLVPVGGSARTEMKGPRPRPEDGPRLAAEAMAVQFDQVPAAAEGCDAVVVTGMLAAAVAVRSVAEKLRIPYFYGFYCPIFVPSPYYSPPLPLGEPPAQDVTDNRALWDRNNQGAYRRFGDPLNRHRASMGLPPVDDIFRYGFTDHPLLAADPVLAPLQQTDLDAVQTGAWIMPDERPLAAELEAFLDSGSPPVYVGFGSMPVPADAARVAIDAVRAQGRRVILSRGWADLALPDDRDDCLAVGEVNHQALFGRVAAVVHHGGVGTTTTAARAGVSQVVVPQMVDQPYLAGRVAELGIGVAHDGPAPTLDSLSAALAVALAPETRARAAAVAGTIRADGATVAAKMLLDVASREEPAVAV
>emb|AGS77315.1 BGC0001178, ---, GtfC glycosyltransferase
MRVLLTTCGSRGDVEPLVALAVRLRALGVEVRMCAPPLAAERLAEVDVPLVPIGRAMRMMKRKGAPPSAEDERRMTTEAIAMQFDQVPPAAEGCDAVVTTGELSAAVAVRSVAEKLGIPYFYCTHAPVYLPSPHHPPPADERLTPGVTDNQVLWEQRSRRFCERFGEPVNSRRASIGLPPVENIFRYGNTDQPWMAADPILAPLQPGQNAVQTGAWILPDDRPLAAELEAFLAAGPPPVYVGFGSQSGTGDAATVAIAAIRAQGRRVILSRGWADLALPDDGADCLAVDETNLQALFGRVAAAVHHGSAGTTTVATRAGSPQIVIARDTDQPYFAERVAELGVGVAHDGPEPTFDSLSAALATALAPEVRARAAEVAGMIRDDGAAVAARQLLDAVSREKPAVSV
>emb|AGS77316.1 BGC0001178, ---, Aminotransferase
MTTRVWDYLPEYAKEKDDILDAVQKVFGSGQLVLGESVRGFEAEFAAYHGLTYGTGVDNGTNALKLGLEALGIGPGDEVITVANTAAPTVVAIVGAGATPVFVDVRADDFLMDVDQVAAAITARTRAIVPVHLYGQCVDMAPLTALAEKYGLKILEDCAQAHGARQHGRLAGTMGDAAAFSFYPTKVLGAYGDGGAVLTSDEEVDRSLKQLRYYGMEKVYYVVRSPGHNSRLDEVQAEILRRKLGRLDDYIAGRNAVARRYEERLGDLARPGGLQLPATNSGNTHVFYVYVVRHPRRDHIIEALKDHDIALNISYPWPVHTMSGFADLGYAPGSLPVTEXLAGEIFSLPMYPSLPEAEQDRVIDALRAVLGTL
>emb|AGS77317.1 BGC0001178, ---, NDP hexose dehydratase
MTAAIALRQRADDALPYRLRRSAAQTVEGHMIRTADFLPWLADRARAHRFKVDRVAFDELDGWSFASGTGNLVHRTGRFFSVEGLSVALSEGPIRSWEQPIIRQPEVGILGILAKEFDGVLHFLLQAKMEPGNPNQLQLSPTVQATRSNYTGAHGGAGVRYLEHFTGPGRGRVLIDVLQSEHGSWFYRKSNRNMLVEATGDVVPHEDFRWLTLGQIGELLRLNNVVNMDSRTVIACLPMVTSESGALHSDAELQSWFTVERSRWSNTIERRPLAGIAGWERDALSIHRSDSRFFRVVAVSVEAGNREVPSWSQPLIEPTGRGVIAFLVRDIGGVPHLLVQAKPEAGFLDTVELAPTVQCDPANWLHLPAEDRPPFLDLVLAAPPERIRYEALHSEEGGRFLNAENRTLLVDVTGDEVALQPPAGFQWATTGQLGALAGHGHYLNVQARTLLSCVNAGAVGLSPR
>emb|AGS77318.1 BGC0001178, ---, Gtf glycosyltransferase
MRVLFWSCGPRGDLEPLVALAVRLRALGVEVRMCAPSNFVERLTEVGVPLVLADRSMLEGAREPGRAPEPELAAARLAERFDKVPAVARGCDAVVASGLPSGATAVRSVAEKLGIRYFYTVSSPFLLPSPTQRALYNQGADRMFGGALNEQRALIGLPPVENVYDYCCTDRPWLAADQILAPRRPGIDGVRTGAWILPDERPLPAELEAFLRAGPPPVYVGFGSGPAPADVTRVAVEAIRAQGRRVVLSRGWAGLALPDDRDDCLAVGEVNLQELFGRVAAAVHHGGTGTTHVAALAGVPQIVVPQIADQPRYADRVAELGIGAAIDGPALTFGSLSAALATVLAPDTHTRAAALAGTIRTDGTTVAARLLFDAVSREKPAVSV
>emb|AGS77319.1 BGC0001178, ---, ABC transporter
MSVVMQFGGEPHRGSDDPDPWQTTVRPGTVRRVLRYFRPHIGKVVLFAVVASLDSLIVVAIPLLLMKLVDDGILKNDLELVTEMAVLAAGLAVAGALLQLLSAYISGRIGEGVTYDLRIQSLDHVRRMPVAFFTRTQTGVLVGRLHTELIMAQQEFGFLLMATTSALTVLLVLAEMFYLSWFVAIVTLVVIPVFIVPWIYVGRAIQRRTGRQMEANTGLSGLLQERFNVQGAMLSKLFGRPDEEMAEYVGRADRIRQIGVSLAVWGRLAFVMMGLMASLATALVYGVGGGLVLDGAIALGALVAIATLLGRLFGPIVQLSGLQETAQTVVVSFSRAFELLDLKPLIQERPDAIALAKNVAPDIEFDNVSFRYPTADEVSLPSLEYLRAARDRAEVMRDVLRGVSLRVPSGSLTALVGPSGAGKSTITHLVSRLYDPTSGTVRVGGHDLRDLTFDSLRETVGVVSQDTYLFHDTIRQNLLYARPTATEEELIEACKAAQIWDLIESLPGGFDTVTGDRGYRMSGGEKQRLAIARLLLKAPTVVVLDEATAHLDSESEAAIQRALKTALHNRTSLVIAHRLSTIREADQILVIDDGGVRERGTHEELLAKGGLYAVLYHTQFAGPEGNGATPESNGAGPASNETGIYDDEPEPVHYVVRGGGG
>emb|AGS77320.1 BGC0001178, ---, MbtH-like protein
MTNPFDNEDGSFLVLVNDEGQHSLWPAFAEVPAGWTRVHGEASRQECLTYVEENWTDLRPKSLIEQVGA
>emb|AGS77321.1 BGC0001178, ---, OxyA monooxygenase
MFEELNVGLASELHQRDRFDPVPQLRSLMAEDPLTILGAEDAPDGRTAWLATGYDEVRRVLGGSEFSSRLLYGGTAAGLAWPGFLTHYDPPEHTRLRRMVAPAFAVRRMQKFQPQVELIVEDSLDEIEALGGPVDFVPRFGWSVATTATCDFLGIPRDDQADLARCLHASRTERSDKRRVAAGNKFMTYMSKTTARTRRDPGDDMFGVVVREYGDEISDAELTGVAAFVMGAGADQVARFLAAGAWLMAENPGQFALLRDEPETVPNWLDEMVRYLTTDEKTHPRVALEDVRIGDHLIRAGDAVTCSLLAANRRDFPAPADRFDMTRERPEHVAFGHGIHHCLGRSMAELVFRTAIPALARRFPTLRLAEPDRKIKLGPPPFDVEALLLDW
>emb|AGS77322.1 BGC0001178, oxyE, OxyE monooxygenase
MTLPLPHQRVWLDPVPELDELRKDGPLHEYDSEPGMDGRKQWLVTGYDEVRQILADHHRFSSARPVDDEADRARLPGILQAYDPPEHTRLRRTVSPAYSARRMERLRPRIEEIVEDGLDDFESVGSPADFVRHAAWPIPAFIACEFLGVPRDDQAELSRMIRETRESKIPRQRVASGLGVVNYTERLAASKRRDPDEGMIGALVREHGDQVTDEELAGLAEASLTMATEQVAAQLAVAVLLLVSHPAQLALLRERPELVDGAIEEVLRYGSVVEAPSPRVALADVRVAGRDIRAGEVLTCSMLAINRAPGDRFDITRRDRTHLSFGHGIHHCIGAPLVRLELRVMLPAVVRRFPSLRLAVPEEELRFKPGRPAPFAVEELPLEW
>emb|AGS77323.1 BGC0001178, oxyB, OxyB monooxygenase
MSGDDSPPVHTLRQGFDPADELRAAGKLTRISIGSGAAAESTWLAAGHAVVRQVLGDHKRFSTRRRFDRRDEIGGTGIFRPRELVGNLMDYDPPEHTRLRALLTPGFTQRRMRRMAPRIEEIVTERLDAMEHAGPPADLVELVADEVPGAVLCELIGVPRDDRSMFLQLCHRHLDAALSARKRASAGEAFSRYLVAMMARERKDPGEGFIGAIVAEHGDTITDEELRGVCVQLMLAGDDNVSGMIGLGVLALLRHPEQIAALRGDVQSVDRAVDELIRYLTVPYAPTPRTATEDVAIAGQVIKEGETVLCSLPMANRDPALLPDVDRLDLTRGSVPHVAFGHGIHHCLGAALTRLQLRIVYTALWQRFPGLELADPDQETMFRTSTPAYGLTTLMVTW
>emb|AGS77324.1 BGC0001178, ---, Sulfotransferase
MTRISWIVSYPKSGNTWLRSMLTTYIGGAPAESLRRLQDLIPDIHPMLAEGDVPAWDDGGSALVKTHFLPDVRVLRLYREVSRKAVYIVRNPRDVLLSSLRAMHISHDDTAECRRIAEGFIAHESFFADRGRIGIGSWTESLRMWTSTDIVRDSFPDIDVLTVRYEDMRSDPAGKLTEIVEFLDLGRPIVEHDIQGAVEGSTLDRMREMEKKDKVNRKPPPLSRWAAAKNPAQQFPFIGEGRQGQSLAFMGEDIEDAFRERLRDGSEFALLAKQFGYDE
>emb|AGS77325.1 BGC0001178, ---, Halogenase
MPVEEFDVVVAGGGPAGSTVASLVAMQGHRVLLLEKEVFPRYQIGESLLPSTVHGVCRMLGVTEELAEAGFPTKRGGTFRWGARPEPWTFSFAVSSRMTGPTSFAYQVERARFDEILLRNAQRKGVEVREGCSVAGVIEGDERVAGLRYTDSDGGEHEVRARFVVDASGNKSRLYSSVGGTRNYSEFFRSLALFGYFENGKRLPAPNSGNILSVAFDSGWFWYIPLSDTMTSVGAVVRREMAEKIQGDREKALQALIAECPLISEYLQDARRITTGRYGELRVRKDYSYLQTSFWRPGMILVGDAACFVDPVFSSGVHLATYSALLAARSINSVLADDLDEKTALTEFEARYRREYGVFYEFLVSFYEMNVNEESYFWQAKKVTKNKRTELESFVELIGGVSSGEAALTTSGRITERSAEFAAAVDQMASSDDGNMVPMFKSQVVKQVMQEGGQVQMKAVLGEDAEPELPLFPGGLVASPDGMKWLPYHPA
>emb|AGS77326.1 BGC0001178, oxyC, OxyC monooxygenase
MDHGIDEVAPVVRPTANYMLRTHCDPHEDMFALRAHGPLIRIAGNAATQTGKDYVWQALGHDVVRRIIGDHENFSTRLRLTEAQPISGEGVPIPPEIVGQISTYDPPEHTRLRRMLTPEFTVRRIRRLEPAIQAIIDERLDAMEAAGPPADAQVLFADPVGGGALCELLGIPRDDRNEFMRRVRQNVDLSRGYKARAADSAAFNRYLNSLITRQRKDPDEGFIGMLVREHGADVTDEELKGVCTALILGGVESVAGMIGFGILALLDHPDQRQLLFAGREEADRVVNELLRFLSAIQQPTPRMAIKDVVIDGQLIKAGEMVLCSILMANRDEALTPNPNTLDASRDQAPHLAFGHGIHHCIGAAVARAVLRMAYQTLWRRFPELRLAVPADSVKLRRAFIDSPDRLPVAW
>emb|AGS77327.1 BGC0001178, ---, Halogenase
MPVEEFDVVVAGGGPAGSTVASLVAMQGHRVLLLEKEVFPRYQIGESLLPSTVQGVCRMLGVMNELAGTNFRVKHGGTFRWGARSEPWTFSFADSPQLTGPTSFAYQVERARFDEILLRNAQRKGVEVREGCSVAGVIEGDERVAGLRYTDSDGGEHEVRARFVVDASGNKSRLYSSVGGARNHSDLPGGLALSGYFGRCREPAPYSGNTLIVAFESGWFWYTNITGGLSSVGAVVRPEMAEKIQGDREKAFAALIAECPLISELLSEASRVKAGKYGKLRVSENYSYHQTALWRPGMILVGDAACVMDPVLSSGVHLATYGALLAARSINSVLADDLDEKTALTEFEARYRREYGVFHDFLMSFYDMDVSEESYFRQAKKVTNSERTELESFVDLAVGLSSGEPAPTAPGGEDDAPEVPLFPGGMVASPDGMKWLPYPEAIRS
>emb|AGS77328.1 BGC0001178, ---, Beta hydroxylase
MSDERLFLRPNTIIEPLVDRFYASMYAVAPVTGTMTLANRLIPMLESYLQAPEWHYKGSRDPKFRGGFFVGIEDKRKDEVQALLTAIRHDRADMIRFAEAIAAAEKIVREEATGYDLKPLYPKLPPELAGLVEISYDTSNAASLHFQEPLVYKSKAYTEDRQSVQLSVETGIERPFVMSTPRLPSPDVLELRIPFRHPGLEQLFRSRVRPTTLAALREALELGDAEAAQLSGLLVPESALAADRHITAGARIRYWGHACLLLQTPDVAIMTDPFISADTDATGRYTYNDLPDHIDYVVITHGHSDHLVPETLLQLRGRVGTFVVPRTSRGNLLDPSLALYLRSFGFSAVEVDDFDEIEFPGGKIAATPFFGEHADLDIRAKATYWISLGGKSIYVGADSSGLDPVLYRYVRGHLGPVDIAFLGMECDGAPLNWQYQAFMTKPISNKMSDSRKMSGSNAQQASAIVTELGVDEVYVYAMGEESWLGHVMATSYNEDSYQLQQIAEFETWCSNNGVKSGHLLDRHEWNWSQP
>emb|AGS77329.1 BGC0001178, ---, DAHP synthase
MVVVMAPEATPADVEAVVYLVRSVGGQAFVSRGLSRTIVGLVGDVADFEALNLGSLTGVLQVIRVSVPYKLVSREHHPARSVIRVGGVPIGPGTLTVIAGPCAVESPEQTLEAARMAKAAGASMLRGGAFKPRTSPYSYQGLGEDGLRILAEVRAETGLAVVTEVIDPGSVDMVAAYADMLQVGARNMQNFALLQAVGSAGKPVLLKRGFSATIEEWLSAAEYIAQRGNLNIVLCERGIRTFETATRNTLDISAVPVAQRLSHLPVIVDPSHSGGRRDLVVPLTRAAIAVGADGLLIDVHPEPKTALCDGDQALPESDIKEIADIVTTMSPFMGRELTFSSGEFGHIPAGV
>emb|AGS77330.1 BGC0001178, ---, StrR-like transcriptional regulator
MTPDEEDLNRQPIIAMEISSLSLSGSPRLAGGDPAHLEAMVAAQGELPPIVVHRPTMRVIDGAHRIQAALRRAETTIAGRFFDGSEDEAFVLSVWLNVSHGLPLALADRKRAAERIAVSHPQWSDRRVAAVTGISPGTVADIRRRVAGASAPDSSRVGQDGRVRPLDCSAGRLLAGRLMTENPSLSLRQVARAAAISPETARDVRNRLLSGAELVPTRRPRDAAPATAMSTARDRRPLNLVRPGDRVEPVLDQAVVVKRLMGDPALRYTDNGRNLLRLLSLHAHWAKEWETIVDNVPPHCTDVVADLARQFADLWADFATRVPGQRMAS
>emb|AGS77331.1 BGC0001178, ---, Hydrolase
MSVSAEPVFLRSNAIIEPLVDRFYAWMHTVSPAAASLNLARIQIPLLESRLRDPQPHVAAGTDSPAPGHFADVGEPRGMEVAALLDSIKKDRADMLAFADAVAEAGALLRQHVTGSDLTRLHPKLPAALNGLVELACDPGNQASLRLLEPLLYASPYYDVSRQSIQLSLDTGAERPSILDTPRLPHPDVLDLKIPFTHPGIDELFAARIAPTTLGRLREALELDDARTEQLRRLLTDKPNLSPDRHIEKGGRIRYFGHACLVIQSAGTTIVTDPFISADNRHGDRYTLDDLPDRIDLALITHARPDHLVLETLLQLRTRIGAIVVPRSSRGNLCDPSIGLCLKELGFTVIEVDDFDAVPIPGGRVVATPFLGGHSALDIRAKSTFFVRIAGATIYIGADTSGIDPVVYRYVRNRLGHVDMAFLGMERASAPLARRYQGLSTRPATTVSDSREPSRSDAARAAAIMTELGADEGYLYAMGEESWLGHVVATVHAEDTDQIKQIEEFLGWCSGNGITAGRLFNKREWRW
>emb|AGS77332.1 BGC0001178, ---, Uncharacterized protein
MIGISAPERPLLRLALRRLERIAPRMTRMVVTGPALAQTGTGPFTDTYVRLVFPRPGVTYPDDLDLRRIHAELPRAAWPRTRTYTVRSLDPVAAELAIDIYDHGCPGLTRSWLTGLRVGDPVLMCDLRGRYHPGTEADWHLLVGDAVALPAIAVTLAAMAPGARAKVIVEVADASDEQPLPTAADCEVRWVHRARGETLVEAVRSLAFDPGVVQAFVHGEGGAIQELRRFLLRERGLAKELLSISGYWRRGLTDEQWRQVKAAAAGR
>emb|AGS77333.1 BGC0001178, ---, Hmo
MDHNAEPLTASDFERAAAGILPAEIWDFVAGGSGAETTVTANRTALDNVFLLPRVLRDVSACTTRSTLLGRPVELPVATAPVAYQRLVHPDGEAATARAAAAAGVPFIASTLSSVPLEQVIEAGGRVWFQLYWLRDDAATLGLVRRAEQTGCDAIVLTVDVPWMGRRLRDIRNRFALPAHVRAANITTTGVAHERHCDGSAVAAHTSQEFSHSLTWSAVERIRQATRLPLVLKGLLAPEDAVQAVECGVDAIVVSNHGGRQLDGAVTSIDALPEIVDVVRGSCEILLDSGIRTGTDVLRALALGASGVLIGRPLIWGLAVGGERGAARVLELLATELRDAMGLAGCADVDGARRLRTTRGPRVAGTPPAVQTSDTASWTDA
>emb|AGS77334.1 BGC0001178, ---, LuxR-like transcriptional regulator
MTLRKQNSRLLLFEQVYAATTQGRGAVLLISGPVGTGKTALAQELAAHAGRQGALRFLVTASAGEREHPFGVLDRLIDSMHVAGLPRLLPDGTPHRSRDPHVLMDQTGAAIQQFAGGRPVLIGIDDVHFADEQSLRCLSYLIRRMEQSKLIIILNESTSYERDTADLRAEMLHLPYCHRIQLAPLTPADVAGQLTERLGGAVDDEFARLCTEVSGGNPLLMHALIDDRIAAPAQTSGEPGVSFRQAVLRILHRSAPATAAVARVMAVLGDYATPELVADLGGADTVLVRECMRDLHEVGLLDAEGAEGFRHGHIRSAVLASIPLGSLPALHSRAAELLHASGAPAIAVAEHLVTAQDGGKGTWRVAILCEAAREAMTEGDVDSAVNSLRYAVGASPDETQRAQAAVLAAAAQWHADPSRAARQLYGLMRDARAGLLTQPDALIVMNQLLWWGEFTDADELMRLTGVQDEVPSLAQLWRLYCQTGVGSERYAESGRPAEPSMAGSGPMASVTYLSSAATSAYDDTATEQVDQMLMGIRAGNLLTPALYALVVLVQTGRLDEVAAWCDSLLKEDWIARVPMRRVLIGTIKAVTALRGGDSGTALYEIREVFDAVPPPAWGVVAGLPLSVAVRAATDLGDTQSARMYLAVPVRAAMFDTPFVLPYLQALGRYHQAMGHRQSALTHFRSCAELMARWGVDATEVASRMEWHSPDATLATADGPARVEPAADPGCAFGVSRADRPPGAAAAVDSTKLTDAEQRVAALAAAGNTNRQIAAHLCITVSTVEQHLTKIYRKLNVRSRSGLRRCRQ
>emb|AGS77335.1 BGC0001178, ---, Membrane ion antiporter
MGFTTPPPSLGGHALLVFLIAVVTLLLVARLLAALAERVGMPAIVGELATGVILGPSLLGHLLPGLTDWIFPRAAEQMHLLDAVGQIGILLLVGLTGTHLDVAMIRRRKATAARISLGGMLLPLALGLIVGYQLADWISGTPVGDRLLFAGLIGVAMCVTAIPVIAKTLSDMRLLHRDTGQMIMAAGTIDDAVGWFLLSVVSMAATVGLATGHVVLAAGYLLGFVVLAVLLGRPLVRRAMRLADRSEAPGPSIVAAVVIVLTGAVITQALGMEPVFGAFVAGILVGLPRAANQAKLAALRTVVLSVLAPIFLATAGFRMDLTALADPKVALAALVVLAVAILGKFAGAYAGARLSRLSRWEGLAIGAGMNSRGVVEVVVALTGLRLGILNTASYTIIVLVAVVTSVMAPPMLRYACARITENEDERLRKIDHDTWNGVPTARQPSSNAGEKSA
>emb|AGS77336.1 BGC0001178, ---, HpgT
MESSVLRKSELHASVSDPVLDTMNFLNEVTLRYPEAISFAPGRPYDGFFETEEVLAHLRRYLDHLADQGASPAQVRTAVYQYGPTAGQIREIIADSLRRDEQIDVPAESIVVTVGAQEAMMLVVRALIRDPEDVLLVSSPCYVGITGVARLLDVTLSPVAEPAEGFSLANLAAAIRAERAAGRRPRAFYLVPDHANPSGSTLSVTGRAELLDLAVREDLLILEDTPYRLVSPGQPAPTLKAMDRHRSVVHLGSYSKTIFPGARVGFAVADQTVVGDDGRTGLLADELSKIKSMVTVNTSSLSQAVVAGALLAAGGRVSELNAKAAGHYGDAMRRVLDRLADRLPASRRAELGVRWNEPSGGFFLSLTVGFEVDDAALTRSAEQYGVIWTPMRYFHPDDGGRDAIRLSVSYLSPEEIDEGVTRLVAFIEAETGRLAIGRH
>emb|AGS77337.1 BGC0001178, ---, Chorismate mutase
MTVHAIRGAVQVAADERSQIVEATTELVTEVMTRNDLASGDVVSVLFTTTPDLTAEFPALAARKAGLDDVPLLCASEIAVPGAMPRVVRLLAHVDVDRSRTRIRHVYLGGAEALRPDLEQ
>emb|AGS77338.1 BGC0001178, ---, HmaS
MDIRTIDHLEIFTEDAQEAADRLRTGFGFTVHGRGGPDTGLTDRVSILLRQHDITLLVTEPLTTGHRAHEYLARHGEGIAVIGLAVDDAAAAFTEAVEGGAMPLEPPSTLDPEGSPVTFAAVDGFGDVEHRFTSRRHPSGPFAPGRVAERPAPAAGLLREVDHVAVCLPPGELDGAIRRYQQMFGLDQTFEEQIIVGKQAMRSKVVQSRSGGVTFTIIEPDTTRDPGQIDSFIESHGGAGVQHVAFRTEDIVTGVRSCAAQGVSFLSTPGEYYEALPGRLGPVGVPVEQLRELSILADRDYAGVMLQIFTASTHPRHTLFYELIERHGARTFGTNNIKALYEAVEREQAAAQA
>emb|AGS77339.1 BGC0001178, ---, Pdh
MVRSLLVIGTGLVGTSVALAARRAGVTVFLADRDVTAARVAESLGAGLAETPRLPVDLALIAVPPAQVGPVLRDAQERRSARSYTDVAGVKGEPERDALRLAPDPVAYVGGHPMAGRERSGPLAATADLFTGKTWVLTPSERTGDVALRNATTLAEICGAVPVRLNSRAHDAMVAVTSHVPHLMASLTAARLRDAPAGTEALVGQGVRDVTRIAAGDPALWADIVRSNAPAVAAVLREVRGDLTRLSAAVDALAGSGPDGHDRAVRTVTDVLARGVAGAVRTRPSGATARLRAVLDRDPGALGRLLHAAAPHGVIADRADAVRPGDEDLVVHLEVPAAAADAAMAELAAAGWNVSRPEQAPPVAESARGRPPGAEPARGRSPVAEPARGRSPVAAGQLPGEEPSMRVEFDEPKCIAAGQCVMAAPEVFDQRDEDGVAVVLDPTPGADRHEMVRQAAAVCPGTAIRLVER
>emb|AGS77340.1 BGC0001178, ---, DpgA
MGVDVPMTATLERPAESRVPIAVPTISRMVGVGTAVTGTSVSQPELLELLGIEDSKVRSVYLNSAIANRRLTLPAPGADGLRRPEPQGELLAKHKRLAIEMGGQALRNCLTSIGASLEDLRHLCCVTSTGFLTPGLSALIIKDLGIDPHCSRSDIVGMGCNAGLNALNVVAGWSAAHPGELGVVLCAEACSAAYALDGTMRTAVVNSLFGDGAAALALVSDGPGEARPGPRILKFASFLITDAVDAMRYDWDSDLDRFSFFLDPQIPYVVGANAEKVVDRLLAGTGLRRSDIGHWLVHSGGKKVIDAVVVNLGLSRHDVRHTIGVLRDHGNVSSGSFLFSYERLAEEGVTMPGDYGVLMTMGPGSTIETALVQW
>emb|AGS77341.1 BGC0001178, ---, DpgB
MTAAGIGDLVLRVDGSEPVSPAAVEALLRICDRAEDEYGSGLLIVYASGAPRPGWTKDLSVGLLTKWERAVRRLERLGLVTVAVTAGQCGGTALDVLLATDVRIAVAGAGFVVSSSGDATWPGMALYRLARQGARWRLRKAGLLGTPIGAEEAAAAGLIDVVVDHADEVLAEIAAVAGTITGKELAIRRQLMLDAPEHSFEEALGSHLAACDRALRRAAAS
>emb|AGS77342.1 BGC0001178, dpgC, DpgC
MTTAAPPRNLSTDRARLADAAADTERVLAALPSPRGRTAEQRAEAAAAHDAIRRRRAGFLNAYADQVYDELTESRTRHRRVRELAEAAAYAFPGLVPTAEQLAEERSRPQADQEGREIDQGIFLRAVLRSERSGRHLMAAMLRPTPRALELLPEFLRTGVLETEAVRVERRDGVARLTLCRDECLNAEDEQQVDDMETAVDLVLLDPSVRVGLVRGGVMSHPRYRGRRVFSAGINLKSISAGRISLTGFLLRRELGYLHKLVRGLADEQSDSWMPPVQKPWVAAVDTFAIGGGCQLLLVFDHVLAASDAYLSLPAAREGIVPGAANLRLGRIAGARLARQVILDGRRIKATEPEARLLVDEVVPPEDLDEAVERALTRFSGAAVAANRRMINVAEERLDDLREYLAEFALEQALRIHADDVVDKVGRFAGRAA
>emb|AGS77343.1 BGC0001178, ---, DpgD
MTGPARVRYEKKEHVAQVTLDRPGVLNAMDLRMHEELAEIWDDVEADDEVRVVVLTGAGGRAFSVGQDLKERARRDAAGTPASSFGSRGQPGWPRLTERFGFSKPVVARVDGYALGGGFELVLACDVVVASDQSVFGLPEVRLGLVPGAGGVFRLIRQLPQKVAMGLLLTGRRLDAATAYAYGLVNEVVPADRLDGCVDGWVAELVASAPLSVRAIKEAALRSVDLPLPDAFAATYGWEERRRRSADAVEGPRAFAEKRAPIWTGQ
>emb|AGS77344.1 BGC0001178, ---, Hydrolase
MSPLAKPSSWTRPLPEAHPPAGMALYHLPTGTYETRAALAFRGGSFRDKRDFAASAVLVRHPKGDLLIDAGFGAGVAAHVAMLPRFMRAPYRVGRTVSEQLDAAGYDRGRLLGVLLTHSHWDHASGLDSLRDTPVWINANEREYAADDPDGKVFRHVSPGHEIHEYGFDSRPYLGFPSSYDVHGDGSVVIVLAGGHTTGSVIVFVTVPSGERYAFIGDLTWQLDGIRRRVERPWLLSRLADSDPVQLRRDLLRMIALAGLIRIVPAHDLGSYAGIPRLTTEAAAPSR
>emb|AGS77345.1 BGC0001178, ---, MarR-like transcriptional regulator
MRSLPSPVPEIVGPRPSAESEITWLLHRAAQRMRGVTGDVAEQHGLALRDYIVLSALAKTPGLTQGELGRSLGLDKTTLMSQLDRLEHRGLVERHHDPRDRRLRLPVITEDGEALRATVAGACAAVEESVLNSFGQDQVQALRRMLFTIIGDAEDRGSCL
