# Supplementary material for: Assessing in silico the recruitment and functional spectrum of bacterial enzymes from secondary metabolism
Source: BMC Evol Biol. 2017 Jan 26;17:36. doi: 10.1186/s12862-017-0886-2 (PMC5270213; doi:10.1186/s12862-017-0886-2)
Supplement: Additional file 5: — 1005 multiple Fasta files (one per BGC that comprises enzymes) containing the sequences of the data set enzymes SM*. The BGC are named according to MIBiG nomenclature. (ZIP 6333 kb) [file 12862_2017_886_MOESM5_ESM.zip › BGC1179.fa]

>emb|AHL46707.1 BGC0001179, rslC1, Putative cyclase/aromatase
MPDSGVVRTRHAIHVAAEPKAVYELIAAAEDWPHIFPPTVHVEKFDRDGRSERLRIRAFANGEVRSWTSRRELDPGALRVTFRQEVSSAPVASMGGEWIIEAAPGGSSVVLLHDFTVVDDDPADREWVGRAVDTNSESELAALKTAAESLAAEPGALLSFSDHVDISGARQEVYDFLWRADLWEERLPHVSRLVLTEPGDDLQTVEMDTRAADGSVHTTKSVRVGFAPDRLVYKQIQVPPLMAAHTGRWTVETTEGGVRATSHHTVVLRPDRVRELLGPEATLAAARDLVREALGRNSTATLTLAKEAAERTASR
>emb|AHL46708.1 BGC0001179, rslK1, Acyl carrier protein
MSANGVTALSIDDFTRILRESAGQDEGVDLSGDIADVSFTDLGYDSLALLEVAGRITRAYGVTLPDEDLDGAETPRAFVDLVNSSLSGS
>emb|AHL46709.1 BGC0001179, rslK2, Ketosynthase
MTATATRPVITGLGVAAPTGLGTDAHWSAVVEGTNGIAEITRFDASGYRVRLAGEVPGFEASAHIPSRLLPQTDHMTRLALYAADEALKDSGIDLAALAPYEAGVSSASSMGGFEFGQRELQNLWSKGGQFVSAYQSFAWFYAVNTGQISIRHGLKGPSSAVVTDQAGGLDAIGHARRQIRKGTKVMLAGGVDGALCPLGLAGQLASGRLSTENRPDRAYLPFDEAASGHVPGEGGAYLVLEDPVSAEERGARVHGELAGYAATFDPDPRDPGADGLERAIRAALADADRTPDTIAVVFADAAGVPEADRAEAAALAAVFGPRGVRVAVPKAQTGRLYAGGGALDLASALLVLRDGSVPPTAHVTSVAADCPVDLVTGEARTLTGDAALVLARGEGGFNAAAVVTRAN
>emb|AHL46710.1 BGC0001179, rslK3, Ketosynthase
MERRVVITGIGAVAPGGTGIKRYWDLLSTGRTATRTISLFDASPYRSQVAAEVDLRPAAAGLSPQEERRLDRAGQFALIAAREAVADSGLDLTTSQAARTGVSLGCAVGCTTSMEDEYVVLSDGGAHWLVDPAYAVPRLYDHFVPSSLAAELAREVGAKGPVSLVSDGCTSGLDAVGHGADLIREGSADVIVAGGTDAPISPITLACFDAIKATTPRNDDPEHASRPFDNSRNGLVLGEGAAVLILEELQHARKRGARIYAEVAGFGTRSNAYHMTGLRSDGAEMAEAIRVALAEARLAPGEIDYVNAHGSSTKQNDRHETAAFKTSLGEHAHRVPVSSIKSMIGHSLGAIGALELVACVLAMENGLIPPTANLHEPDPLCDLDYVPNIAREARVDSVLSVGSGFGGFQSAVVLARPERSAA
>emb|AHL46711.1 BGC0001179, rslA, Acyltransferase
MGVGLYRAHPGFRTRMDEVLGLWRAHGFDLRADWLAARTGPETDGPRTAQPLLFALDWAVGRTVLDAGVRPAALLGHSVGEVAAATLAGLFDLTDSVALMADRISQLDGTPPGGMLAVQASPDEVAPYTTDEVVVGAVNAPRQVLLAGPEEGLRTAQQKLRADGFTCRRARALNPFHSPVLTEAALRALPLLASVPVRRPRLVLHSAYEPGPLTYERARDPRFWALQPARPVLFGPALDLLLAEREVVLAEAGPGQGLTVLARRHPRVARGGSRAVGLLLARPGTPEAEREAFDRALAELSDAPAEPAADATAQASRPVRAGLQAGLTRLRPGTGAPVPADSE
>emb|AHL46712.1 BGC0001179, rslK4, Ketosynthase
MKGHRDMRFEDLYIAGAAVHLEGTTTVAEALRDGRCDERTATRSGIASVAVSTGSSAPELAVGAARQVLERTGTHPTDIDLVLHATVQHQGHDLWAPASYIQRYALGNRCPAIEIKQLSNGGMAALELASAYLAGAPGPTAGLLTTGDVFTDPGFDRWRSDPGTVYGDAGTALVLARGRGGFARLRSLVTVSDADLEQMHRGRDPFSPVPFAVRQPIDLGLLQRAFIEDTGRSYSVARITAGQDETLKRALAEADCTLADLSWFVLPNFGRGRLNSTFLRRWSIEEERTTWRWGRSVGHLGAGDQFAGLAFLAESGRARAGELGLLFGVGAGFTWSCAIVEFTGTGAGETGSG
>emb|AHL46713.1 BGC0001179, rslT1, ABc transporter protein
MSRTPAARPTGGRGRRPRTTRALTTATLFTLLLAACGSGKEEIPEDTRAADLGREDVVSAVHEESAISAALPAKLRESGVLRIGSGIGVPPVAFSPEDGGPPRGIDIDVSEAVARVLGLKVERKHVSGASLITGLSAGRYELGTANLAVTEERKQVLDFVLYVTDGTGFAVRDGSALKKVDDLGQLCGLRVGTGTGTTFEADLEAASKECAADDKEPIEISTYPDAAAHFLALRQGRVDVLMTTASVLRYAATQQPDLRYLNEIERKNIGLAVKKGSPLAEPLKEAVNQLIEDGTYAKILKKWQLEPAAVEKSVVNPPAQP
>emb|AHL46714.1 BGC0001179, rslT2, ABc transporter protein
MIEAVGVHKSFGGLTVLDDVSLTVPESTVTCVIGPSGSGKSTLLRCVNRLERIDAGRIVVDGELVGHEWRGDRLYERPRRAIARQRTRTGMVFQNFRLFPHMTVLGNVTEAPRALLGLRRAPAEERARDLLARVGLAGKETSRPHQLSGGEQQRAAIARALAMEPRAMLFDEPTSALDPELTQEVLTVIRELADGGMTMIVVTHEMRFAREIADQVLFMDNGRVVETGPPDEVFDAPHNDRLVRFLARG
>emb|AHL46715.1 BGC0001179, rslT3, ABc transporter protein
MVSLRTEHGRTGPGDGTGGEDRTSRARRLRSDGTGGPGRKAADGADAAFARPRPRPLRWVAAAAGLVLLAMALNALITNDAFRWDVVAKYLSAETVLAGLGTTLWLTAIAFTGGFVLGTALAVMRLSRNPILVTLSFGYTWLFRSVPMLVQLLFWYNISLLYPELSLGIPFGPAFTEFSTERMISGLTAAVIGLVLHEAGQLAEIVRAGILSVGRDQTEAAEALGLGGWRTFRRIVLPQAMPAILPPAGSQIIGLLKGTSIVSVIAVQDLLYATQLIYNRNYLVIPLLLVATLWYLLLTTLLSVVQHFVERRYATGDRG
>emb|AHL46716.1 BGC0001179, rslO1, Luciferase-like monooxygenase
MKFGINLFPTVGPAEKSAGQHFEESLRLAELADELGFHHVKTVEHYFHEYGGYSPDPVTFLAAAAARTRRVRLVTGAVLPVFTHPLKLAGKLAMLDNISQGRLDVGFGRAFLPDEFTAFEISMDESRARFDEGVEAVRRLWAEEDVVWEGTFHRFGPVTMLPRTWQRPHPRILVATAKTPASAEAAARAGHGVMLVPSINPREQVQKTLSLYRDAASAAGFKPTEEDIHMSYNCYLAEDGQEARQKGGQASERANRALASAVSAWRETRSADYPGYEKIVEKAGRGDFDRAVAERKALVGTPDEVRAAIDDIRGWFGDFTISLQVISGAMPFEESARTMRLFAEHLLPHYAAND
>emb|AHL46717.1 BGC0001179, rslO2, Flavin reductase
MAIDDELFRAMFSAHPAAVCVVTAAGPDGRPSGLTTSAVTSVSMDPPLLLVCVGTGSRTLAAIRHSGGFAVNFLAVHNERLSERFAGKSTQKFDGLDWRPSGRAAQAPLLPAHHLSAVAECLVHQEVPAGDHSVFLGRIEGAVVHGRAPMLYHERDYIHLPVPALSGTVTAD
>emb|AHL46718.1 BGC0001179, rslP, Putative phosphotransferase
MPVPLQRDPDLTRAVLTHWFGTRSAEIGAVELGPVTVPKEAGFSGEILLFDAEWTEGGTSRRRPLAVRVAPTGHRVFPEDFWGDQVRLLKLLGDTGLPVPPVLWDEPSAEYLGAPFLVMERVDGQVPADLPSYHRQGWLTRLPPADRAAVWNGGVDALAAVHRLDPKEAGADFLDRPEFGPTGPAQLLRHFTHHLDFYGVADDNTTAADALDRLRAHVPDDQGPASLLWGDARIGNIIYAGTRPAALLDWEMAALGPAESDLAWYLHMDRHLSEGVGVPRLAGLPGRAETVARWEEGVGRTARDLPYYELFAAYRFCVVTARVARLLDESGILPPGTDFPLHRNATALLAKVLDEHRRNSPSRGYGPALHRPSKA
>emb|AHL46719.1 BGC0001179, rslR1, SARP regulatory protein
MEFGVLGGLSVEDSDGRHLPTAPKQRQLLGLLLLHAGEVMPAHTCVSEIWGEHPPPSAATTLQTYVMHLRRLLARMPSVGSREAARDRLRTTGQGYLMVVEPEELDLLRFERLVEQAGRAGDDATVERLLRGALALWSRPVLADVRTGPVLRSAVTHWERRRLEVHEMYLDVRLRLGRPRDVLAELAVLTRSHPTHEALHARYMTALHQTGRAGDALDVASRLTSRLARDLGVVPGPVIGRLQAAIRRGGSVVVPFPLVPPSVPGRRRP
>emb|AHL46720.1 BGC0001179, rslC2, Putative cyclase
MPGTVVTVADGVHAYVQEPVGWCVNNAGIVVGGDTVLVVDTAATEKRALALREAVDALAPGPRRIVVSTHHHGDHTFGNHVFSGPHTLLVSHEAGPAELVRKGTALQSMWPGVEWGHTPTVLPTLTVREGVGLRLGGITAQLIHPGVAHTSDDLVVWLPERRVLFAGDLVFSGAAPFVLMGSLAGSLAALARLRELDPLVVVAGHGPVGGPELLTFTEDYLRWVAKLAERGLADGLSPLETATRADEGAFATLLDRERLVGNLHRAYHEACGGAPGARIESAPAMREMVAFNGGRPLRSPA
>emb|AHL46721.1 BGC0001179, rslO3, Ketoreductase
MDLRGRTAVVTGGTRGLGRDVALALTGAGATVVVAAREVPDDPGDGLIALKADVTAPDSMAALMDTVHERYGGPHIVVANAGLSRPGPVAALSVQHWNEVVDTNLHGVFHTVRAAVPYVRETPGGRIVTMSSLLGSRAMPGAAAYCASKAAVEAFTAVAALELAADGVTVNCVAPGYIDSGMGKALIGNETLWPKLAPSLAAGRPGTGDEVARAVLFLASPESSYINGQVLRVDGGVR
>emb|AHL46722.1 BGC0001179, rslO4, Monooxygenase/putative anthronoxygenase
MAVVFVNKLTLIGDAEEFESRYEAVGAFMETQPGLVRYSLVRSTKDDSVYFNIAEWDDEDTFRKALAEPEFRRRLDALTGLIKGEPHLSLPVRQGRAAQV
>emb|AHL46723.1 BGC0001179, rslO5, Oxidoreductase
MSGLFGSTPFGGLTLPNRIVMSPMGRGRTTADGTPLPVMAEYYAQRASAGLIISEATHPSPLAVGHAHSVRLHTAEQARAWARIVDAVHEAGGRMYLQIMHAGRVSHPDLHGETPVAPSAVRAEGTARVFAGKPAHPTPRPLHRDEIAATIQDFVRCARTATDIGFDGVEIHGANGYLLHQFLSPVTNTREDEYGGDTEGRIRFPVEVARAVAAEIGAERTGIRLSPGFALNDMSEPDRTEVYPVLVDALAALGLGHLHFVAGSDPALVHELSRRWPRTAVVNLGTGPLDTDGTLAAADEALAHGAGLLSFGRQFLANPDLPERLRTRAPLNAWNPRFFYEGGAQGYTDYPVLAAAGAAGTAG
>emb|AHL46724.1 BGC0001179, rslC3, Putative cyclase/aromatase
MTRTAPPDTHTVSDLDYAAITRFYAGHAQLLDAGRAEEWAEQFTEDGTFAQNVKPGVKRGRADIAAGMRKGIDALAARGLTRRHWFGMIAAEPVEPGVVRTRYYAVVFETPKGGEPRLYLSTTAEDVLERRAGTWSVRSRYISHDGAETITGREAVAGAGA
>emb|AHL46725.1 BGC0001179, rslR2, SARP regulatory protein
MYARILGTLTLSDGPRTVTPRAPKQRQLLSLLLLHAGQVVTVDECVDELWADSPPHSAHSTLQTYVMQIRKTLRSAATATGTPAEMYLETRDRGYLLAVGAGQLDLHQFEKLVEQASLARIVGDHTRESELLHRALGLWSGKALADVTCGPLLRTRLSGLRETRLGALEQRIDADLRIGRHHRLIGELRVLTRQYPTYENLHAQLMIALSRSGRTADALEVFAGLRRTFSTELGLEPSARVRDLHADLLNSVPVRESVYLPGPDSTPVPLRTAG
>emb|AHL46726.1 BGC0001179, rslR3, SARP regulatory protein
MWPGSHGGGPLRKHVLLWRWARLTVRRGTDGAGVHVNGEHASIYDFRILGPLAVLTGGRELTVSSPKQRVLLASLLLRADRVVTSDELIRRLWDDQPPRDTRAALHVHTTRLRALLRESLDVGDPPVIETHPGGYRLAMDSAALDLTRYRKAADEARLARGRGDTARELAALERALAEWRGDPFETVPSASLQTEAVPQLAEERLTLVERRFALLLDLGGSADIIPQLRALAAEHPVRERLREYLMRALHRTGQVAAALEEYRDYYRMLDRELGLPPGQELQELHRQLLAETGELHTPQAGPSGRRAYAVREVHRTAGVQPTNPSAPWVVQRQLPPEATHFVGREELLEEVVAALTPRQRAAVPLVSLVGPPGVGKTALALRAAHRLSPAYPDGQWYIRLHDACGGARPVHDIIAELLHASGADVSVLPTERHQLTGVLRSRLADRRVLIVIDDVNNSEQVPDLLPGSPSCAVLALHREYRPDLVAVYGARSFTLDLLSQKEGEQVLTAVLGRAPETLCATAVTELVELCGRLPLALRIAAGHLAGRPWRSVESFAEALREGDPLELLALGDSPSTAVRAAFGVAYESLPALSRRFFRLLGVVGDMAFTALTAAQLADCEPQVADQLLDKLAAAQLIEVSSQDTYRFHSLIALYAAERSIEEDGPADRRQALNRLCRWYLRRTDEAVRSCYPGFLRVFRPDPHGPDIEVEPRAAQEWLRVEQSNLVALVVRAADEHLDEVCVRLVDMLRGYFTLGRLQTDWLTIAQAGLRAARSLGDQRATAVMRLSVGLALQGLNRLPDAARELRLAHREFIRLGVRDFEAVTVNAIAMNQLQRPTKHIDSAVTLLERGLEISRHLELRHVEARGLMYLGMARHSQGRLHVAEAHFSRAAAILDEDGVQRSRPEVLARLGAVHADLREWDAAMANLSLALSLSKEFNAPHSTVLASYGLAQVYACNSYVDLAYQHAESAVVIARDHGYVALEANARNTLGGLHLIRGRSADAREEFTRTLAIAERIGHPQSEAHALIGLGRLELAGGRPAEAYQLGARAVTVADGSGLLLLRAQAEELCRRTGNTPGREHPESAGRRADDSGTVLPEASGSLHALFPECSA
>emb|AHL46727.1 BGC0001179, rslO6, Luciferase-like monooxygenase
MKLSVLDQSVVPEGSTPATALHNSLNLARLADRLGYHRYWFAEHHATPSFAGPAPEIMAARVAAETRRIRVGSGGVLLPHYSPLKVAEVFRVLGALSPGRIDLGVGRGIGAGSIEAHALAPGTSGGGDDGDFPGKLAELLAFLHGGFPDGHPYGRIQLMPTAGAPEVWLLVASPQSAELAARLGLPVSIAHFGRPQVTRSVVEAYRGAFDSHDGSRPRVQIGIGVYCGPTEEEARRVFASQRLFRLRMGRGLLLPLPSPEAALDGLRGEVEPLADEVAEWPRCVVGDPDHVHKELTSMTEALEIDEFMVLSTIHAPRDRMRSYELLARRFGLTGEGGGDSAA
>emb|AHL46728.1 BGC0001179, rslR4, Putative transcriptional regulator
MAADDRGGRPGEFDLWRRMTLMVGQLNQSLEKTLASEHQISLPELMVLIELRHGHERGTRVQELSTAVGLDQSSMSRLVTRLENKGLTTRVSCEHDRRGVYCMLTPAGAERGERAEARCREELTGLLDVASFDDRWASLVSRFRHSAAGAATP
>emb|AHL46729.1 BGC0001179, rslT4, Transporter protein
MTRGTPESSTAPDTTPDPSQTAPAAAESAAEVNDKLDPAFMRMAGVLLLALLMALLDETIVNVGVKTLSGEFGSPLATVQWVTAGYLLAVAVATPFAGWAVDRFGGRTMWLAAVSLFVLGSVLSGFAWSIESLIAFRVLQGLGGGMIVPVVQSVLATTAGPARVAKAMALISLPLTLGPILGPVLGGVLVDAVSWRWMFLINLPIGLVALLLALRTLPADQHAGRPEERLDVLGLALLSPGFAALVYGFTTAAHSGDASSPKVLVAFGAGVLLLVGYAVHALRTSVTPLIDLRMFGKRGFTMAVVTMFFVGAVANALLLLTPLYYQQSRGFGALHAGLLLIPSGILGAAGAITSGKTASKVTARLTSTVGMLVTALGALAFSQIGSGTNTALLSVAFGLTGYGIGLTAPGTMAFMYRAVGEAAAARATSALFIFNQIGGALGIAVIAITLQERLGTSGEHPAGAYGGSYWVIIAFSLIAALAALALPGSFRAEAPPEQPTGDKGALPQSTPA
>emb|AHL46730.1 BGC0001179, rslO7, Oxidoreductase
MDPLTVELRSVLDPRPRPDEALVEVHATALNRADLLLAVRRPIGSSLGLDVVGTVLRPASDGSGPPAGARVTGLAENSAWAELAAVRTDRLAVIPDGVTDTDAATLPVAGLTALYALRKAGWLLGRRTLVTGASGGVGRVAVQLARAGGSEVIAWVGSPARGKGLADFGADVVAGYDEPPTTPVDILVDSVGGEVFSTGYRLLRRGGVATVFGNTVRAELRLPADWGHARPGVRIEYLFLLDEVTRRDVPADLSLLLALVAAGRLVAEPGLLMPWTSPQRAIDALYSREINGKVVLSM
>emb|AHL46731.1 BGC0001179, rslO8, Oxidoreductase
MRLISYDEHGSPDVLRVEDVPVPTPGPGQLLLRTEAVGVNFIETQLRGGTAPFPSPLPGRPGGDVVGRVEALGPDTEGPAPGTRVVAYGVPAAYADEVVVDAERLVVVPADLDAATATALGSTAQTAWSVLDAARVVKGDTVLVHAAAGAIGHLVTQLAKARGAGRVIGTVGSPAKADFVRAHGADDVVDYRQPDWADKVRRLTGGQGVDVVLDSVEGAVFKDGLKLLRPYGRLVYYGFAGADGEVAKVAMTELLGLTYVVGTSLDAWAKADPVRVTEARAELVRLVTSGGLRVAVHTTLPLTEAAEAHRVIESRTQLGRVVLVP
>emb|AHL46732.1 BGC0001179, rslO9, FAD dependent monooxygenase
MPVLVAGAGPGGLSTAVFLGLHGVPALVVERHPGTSTAVKATGQYPHTMEALAIAGAAGTVRERGRAYRSDFHMVVAKTLAGPVLRTLMSGDQLSMRHVSPEDWGTASQSAVESVLADRAAELGSRLRFSTRLTSLTQDADGVTAVTQHTGTGERRVIRARYLVVADGWRSGIRQSLGIEMRGRGTVGKVLRVLFEADLSEPLSHTDGAADGRRFTALHVGRAVLFNTEIPGLYGYFRNLTPELPDGWWTNEDTVAAQIRSDLGIPDIPLKIEEISETEISCGVAERFREGRALLVGDAAHVMPPTGGMGGNTAYLDGLYLGWKLAAVLRGTAGEALLDSHDAERRPYAEELVEQQFANLVDRISPELADESLAVALPPPVVAFGYRFPKGAVLLEPDDDGELFEDPSRPTGRPGSHAPYVPLTRRDGSATSTTALFGHAFVLLTGPDGAAWAEGALASADALGVAVQVHRVGPGSELLDAEGAFSTAYGIGADGAALVRPDRFVAWRCTGTHPDPAAEIERALRHVLHRPAH
>emb|AHL46733.1 BGC0001179, rslO10, Ketoreductase
MAQAAAQQENAKAGQRRVALVTGSTSGIGLAVAELLAERGHAVFLCGRDGETVATVVDKLRGRGFEADGVAADVTSKPDVQRLVRSAVDRFGPLHVLVNNAGRGGGGVTAELPDELWEAVIETNLNSVFRITREVLSQGGMLARGHGRIINIASTGGKQGVELAAPYSASKHGVIGFTKALGKELAQSGITVNAVCPGYVETPMAARVRQGYAAHWGTTEDEVLTKFQAKIPLGRYSTPEEVAGLVGYLADDLAASITAQAMNVCGGLGNY
>emb|AHL46734.1 BGC0001179, rslH, Putative amidohydrolase
MRPPVQERPPPTSWARSPDAGARPRQRRESMIRYYTADRLITGDRGRCIRYGGVLVDGELIRWVGPSHEVPWRLRRRSEHVDLGPLTLLPGLIDSHVHLALDGAPGAMDRMRSASPAELYALMLRNAGALLSAGVTTARDLGAPGSLGVRVRDAVRSGLAPGPALVVSGAPLTVPDGHCWFMGGAHVGEQALRQAVREQTGAGVDLIKVMATGGALTRGSALSEGQFTDRELAAVVDEAARAGVPVAAHAHGTAGIAASLRAGVHTIEHCSFLDPSGAIAPDPALVRRLAASGVHVCPTISERFTERWDRLAPGPLPALPTLYRQGVPIVAGTDAGTDGAPHHAYVQGLIGMARLGLPPAEILEAATSRAARALRVETLTGRIALGLRADLIAVEGDPLHDVSALRDLRLVVARGQAIRSPSRPPCPDESVQ
