# Supplementary material for: Assessing in silico the recruitment and functional spectrum of bacterial enzymes from secondary metabolism
Source: BMC Evol Biol. 2017 Jan 26;17:36. doi: 10.1186/s12862-017-0886-2 (PMC5270213; doi:10.1186/s12862-017-0886-2)
Supplement: Additional file 5: — 1005 multiple Fasta files (one per BGC that comprises enzymes) containing the sequences of the data set enzymes SM*. The BGC are named according to MIBiG nomenclature. (ZIP 6333 kb) [file 12862_2017_886_MOESM5_ESM.zip › BGC1183.fa]

>emb|AGC09469.1 BGC0001183, ---, LuxR
MGDGRHEVAFTDGSVIAAGRPIGAGGAWSRVRPLVLDARPVYTGISSIKTDLYEAAIRRPVSAAVVGGGFFIVLGCDRGILAHGEADRSLHACTALKADEGWIGTGDRSDQAAAKASVPARFDGWDEALRGLVTDAETIAVRRIHARPVGTAGSMFPASPCLASVVLGLAGRGTVVIVVDDAQYLDAFSQDWLIYLLRRAGHARLLIVFGWRDDDVEMCEGNGRLLCAELYQQAYLRRLLLGPLSSGGVARLVAGRFLESGSAELGVQAHRLTGGNLLLLHGLLEDSRAAAGGDGPPAQLSTGPEFERAVQLVLARCDPVTLRVAGAVSVVGELSGFAYLDRLVGVPSDRVAVAMQVLTRTGLVEAGRMRHPVMAHVVLNAFSAADRSELSRRAVDLLRACGADSLTIAEHFVASGRLDDPSAVLNLVEGAKQALKEGHARRATELLRLAYQVDAGGRRRVEILALLLRAGWREDLRASVGHLPELTEAMLGGRLRGRDTTLPVIMLLLQGRVEDACSVLSRLAADVPPGSGPSWELEMVRMWLADVYPGIFRRVACESRTNGTPVTPPGAIGYRLLEHFQSSHHQGATAERLGQADEALWQQPLTEINLLPLILALRTMVYAERLEEAEQRCRELMQASLDLQAPTWRALFCSIAADIALRRGSLGVAASRARAALELLPVADWGVLAAEPLSTLLTAQTLQGKHEEAARTLALRVPDVMFETPFGLSYLLARGRHYVERGLAQVAPGPFQGCRGPAGPVGGCLRARHCRGARRWRPLTCSSGSTRRPRASPASSCAGSGRTATCGCAGAPCGCWRRPVICTAGHRSCVRRWTCCTAAGTSSSWRVRSRRCTMRTPGSGMPAGRGRWPARPTASGRRVSRSSPCGGSVRRMCWRRRKWTCSRSVMRSAGSPRPRPGA
>emb|AGC09470.1 BGC0001183, ---, MATE efflux family protein
MITASAGALLDTALLGNHSTATLAAFAVAMAVFSPATATVAGALRGVMPFITPSRENADRLLPLVRSGTWLATTVGAIAAAAVASVPLIGQVVGVPRATLHHLGIFPLLLAGSVLAVAVSSSTTSVLVALGHSKPVMRAGMLGTAASTTLSVLLVGGPGPLPSHGLTGAGIAMLASSLISACANQAALRRSTVLNGHSLHPGRPNLKQIWALGTVGIPLAGTVLVKFAVLGVLTFAVARIGTDSTAVHSIGISLVNLIFTAAVAVGQATIPLISDCATKHDSAGIRRTVRAGTWLALSVVGLIATSVIVLDSWFVPLFTQDAGVRSQVTDLLPLVLAVVVTDALQAVVGFGLIGLKRTVPSFVSTSVCYAVLAGAAAPIPLWAALGLANLLQAVSKACSFYRHSALNNTRARPPTPIRDR
>emb|AGC09471.1 BGC0001183, ---, Chloramphenicol acetyltransferase
MAGADQELQRRVQESFGADPVRDLVPRQGTERRVDGPFEHRLDGLGGVLRAQRDRVQVRLGVGAVEPVYGLGRSDTPIEDIHPQGPTAGAHSLLGLFDGRQDLLRVRQEDLPVQTQPGTSGSPHQERDLDVPLQGRDPLGNRLLADPQFVGSSLELAGPGDGHERPQRFNIHADTLLSQPLVVTGVAVGCLIECSARWWDQRMSTRTEQVMYVRTAEFARHAERIMEVTDATSRLNVLPFNDSEGRAKLLSVVFGGPLPESVMIYPPFYTECGLNTTFGENVFVNQGCTFMDKGGIRIGNGVMIAPKVSLITGGHPLPLAERREYLSFAPIVIEDDVWIGTAAVITQGVTIGAGAVVAAGAVVTRDVPTGAVVAGVPARVIKKTD
>emb|AGC09472.1 BGC0001183, ---, Crotonyl-CoA reductase/alcohol dehydrogenase
MFAEVELPESEHEPAASFGIHPALLDAALRTAAFAPSALSEAAPTAFGDVVLRASGAARLRVALTRTGPDEFSVAAADGAGLPVLSIGSVTVRRTDSAPLPATGDRSVLAVEWAEITPQAGADLRDWLLTGPDAARFADLSAPGEERPVPQAVVLAVSGAADAVVESTHELTGRVLRLLQDWLADDRFAAVPLVLLTSGAVAAGPDEGVRDLAAASVWGLVRSAQTENPGRFVLLDSDAEPDTASVRQVLASDEAQVMIRAGRTHAARLVRTEPGEHAVMHAGAGGVGLAAVQLGRHLGAEVYATASEDKRGVLHEWGVEEGRVASSRTLDFRDRFRAATDGRGVDVVLNSLAGEFVDASLDLLVPADRFVEMGRSDIRSAADLRDRHADVSYQAFELTDAGFDRIQEMLRELVGLFGAGVLRPLPVRSWDVRRAQDAFRFMSRARHVGKLVLTVPRAPAPSGTVLITGAGALGGALARHLAAEHGIRHLLLVSRRGAAAPGAESLVTELAERGTTATFAACDLTDREALAAVLAGVPADRPVTGVVHTAGILEDGVLGSLSTDRLDRVLAPKTDAAWHLHELTRELDLSFFVVFSSLAGWLGSGGQANYAAGNAFLDALVRHRREQGLPAASMAWGAWTTEVGLVGTLSLSDVRRIERSALPPFSVAQGLALFDRALRSSRPVLGLARLNVRALRTRQDLPALWRSFGGAVPRRAADNTRDGRGGPGQRPAELTAEEREQVLTELVRESAAAVLGHGSGVQIDADRPFRELGFDSLTSVELRNLLRTRTGAVLAASVVFDYPTVTRLARHLADGFGAGQPAERTAVPAPTPASDDPIVLVGMACRSPGGVAGPDDLWRLVADGADGVTAFPADRGWDLDALVGTDGLGSGSSAAGEGGFLAGADSGETRKDSGGAGHRGGEAAGAGPRGQGVRGACPLIEPSGHRSTQPGTHTSCGVRGPATRRWSRSAVSTGC
>emb|AGC09473.1 BGC0001183, ---, Uncharacterized protein
MFGLRQLDFREHLVATGPDDGRTGEGRAGFGGVAGDERAAPGGVAEVHGRRAGHRSELNALASGKKKLAEPPACGRQTGRTATLGARRNVDTQFSKYSGFSGFLQSSDCSDCSVEAVTSNGPLGTACCSAAPGC
>emb|AGC09474.1 BGC0001183, ---, Uncharacterized protein
MSQQANEAMAERLIDLYNTDVHAMIDQCYPQDLRISVNGVLALTDRDKFHRVESRILGIAPDRRAAVSRLLHTGDDTVTAEGTCTFTDTGSGATRRTYWCSIWTFTDGLVTSDSTYLDVSVWSGDGTS
>emb|AGC09475.1 BGC0001183, ---, LobR1
MRYELLGPVRISVADETSSVGTYKMEVLLRTLLVRKGQVVSLDQLTQELWGAAPPVRAGASLHVYVSQLRKILNKSSLTKDCITTRSPGYVLDLGLDELDLDLFTALSEKGRLQMGMSNHAGAAESLAQALALWREPVHASSFEGPIIQEFANGAEELRVECVELLARSLLASDQAREAIRILYSLTVEYPLREDFYALLMEALSRSGRRADALRVYQTARKIMREELGLEPCRFLQETQEFILNDRLDELHFTRTVNGGKTHHRHLTVDTVTS
>emb|AGC09476.1 BGC0001183, ---, LobD8
MPGIEVSETSIPGAYRISTSHLPDRRGHFYEAWQFSELLRQAGHRFEIRQVNYSVSRKNTLRGIHGTTIPPGQTKLVTCVRGAAMDVAVDLRVGSPTFGRYDVTLQEASAGVGVYLADGIGHAFLALTDDTCMNYLCGAEYVPGTMIDVQALDPAIGIPWELDGPPITSDKDAAAPTLAEAVERGLLPTYEQALASAEPHPV
>emb|AGC09477.1 BGC0001183, ---, LobD7
MQGVLMERSVSLTPVRVGVIGCADIAWRRALPALEAEPLTEVAAIASRGWDRAQRFTDRFGGEPVEGYAALLERDDIDAVYVPLPAVLHAEWIDRALRAGKHVLAEKPLTTDRDQAERLFALAAERELLLMENFMFLHHSQHERVAAMLADGVIGELRSFAASFTIPPKPQGDIRYQADVGGGALLDIGVYPIRAAGFFLGMDLDVAGAVLRHERSHDVVVGGTALMTTGQGVTAQLTFGMEHSYTNSYEFRGSTGRLWLNRVFTPPATYQPVVHVEQQDHAEQFVLPSEDQFAKSIRAFAQAVLGGEHPEDWSRNSVKQASLVDAVRANSRDIYFP
>emb|AGC09478.1 BGC0001183, ---, Glucose-1-phosphate thymidylyltransferase, EC:2.7.7.24
MTTEVPPVKGIILAGGTGTRLYPLTSALSKQLLPVYDKPMIYYPLSTLMLGGVRDFLVISTPTDLPLFRKVLGDGAELGLRISYAEQPLAAGIADAFRVGAEFVGSDPVSLILGDNIFHSPELPDVLARSMKDVDGCTLFGHTVADPRPYGVVEKAPDGIVLGIEEKPSRPRGSEIATGLYVYSNDVVETARRITPSARGELEITDVNRVYLAQGRARLHSLGPGSTWLDAGTYDGLLDAARFVREQQSAGGRIACLEEIALRMGYIDAAACYSLGKKHQNSGYGRYVMEISSNTDWGRLTYVAQ
>emb|AGC09479.1 BGC0001183, ---, dTDP-glucose 4,6-dehydratase, EC:4.2.1.46
MSRSNRVAVTGGAGFIGSHYVRQILSGAYPEFADASVVVLDKLTYAGNEENLAPVSADRRFELVVGDVCDADLLADVLPGVDVVVHFAAESHVDRSITGPADFMHTNVQGTHTVLNACLDAGVRRVVQVSTDEVYGSIDAGSWTEDHPLEPNSPYSASKASADLVARSYFRTYGLPVCVTRCSNNYGRYQFPEKIIPLFITNLLEGEELPLYGDGSNVRDWLHVDDHCRAIQLVVEGGRPGDVYNIGGGTELTNRDLTAQLLKETGSDWSSVRHVPDRPGHDQRYSVDWTKIKNELGYTPRVDLADGLADTVRWYVENEAWWGPLRRTAPQRHTGPHSPTGVTA
>emb|AGC09480.1 BGC0001183, ---, LobD4
MTADGESTEQVMTEHVLSSGTTPPGPATEFDAPVTDAGRVLLERIAEHLPRIRATAAENDRAARFPTETFDAFRKEGLMGATVPAELGGLGVDRLFDVGVALQYVAQADASTALALHLQFSRGLTLGYEWRHGAANARALAERMMRMMVAGDAVMCSGIKDHHSAVTTLTPDGSGGWLLSGRKTLVSMAPIGTHFFINARTDGTDEPPRLVSPVVRSDTPGFTVLNDWDGLGMRASGTMDIVFDNCPVPAEDVMVRDVVGARNDKVLAGQTVSSVSMLGLYVGVAQAAYDLAVGTLARRSAAPQAAARTLVAELDARLYMVRSTLGTALTVVDALNADLSGDLDERGRQMMRHFQRAKLTVNQMAPAIVNDCLTLVGGASFTGAHPLSRLYRDIRAGGFMQPYAYVDGVDFLSAQALGIERDNNYMSTWAARSTSSGKSADPSRRTPMSR
>emb|AGC09481.1 BGC0001183, ---, LobD3
MTTRVWDYLPEYEQERADLLAAVETVFESGQLILGKSVQGFEAEYAAYHGVGHCVGVDNGTNAVKLGLQALGIGPGDEVITVSNTAAPTVVAIAGTGATPVFVDVREDDYLMDTGQVADAVTPRTKALLPVHLYGQCVDMAPLRRLADERGLAVLEDCAQAHGARQNGRTAGTTGNAAAFSFYPTKVLGAYGDGGAVITDDPGIDSNLRQLRYYGMEKVYYVVRSPGHNARLDEVQAEILRHKLRRLDSYIAGRRRVANRYEEGLADLTGPGGLTLPSVAQGNEHVYYVYVVRHPRRDEIIERLKRYDILLNISYPWPVHTMSGFADLGYAEGSLPVTERLAGEIFSLPMYPSLSRDRQDRVIDALHEVLAEV
>emb|AGC09482.1 BGC0001183, ---, LobD2
MTRVTDAPSPGACRICGGVVEEFLDLGRQPLSDRFLEPDESGEEFFYRLAVVQCRACTMVQLAEEVPRHLMFHADYPYHSSGSSVMREHFAGVAQSFLATELTGADPFIVEMGCNDGIMLGAIQEAGVRHLGFEPSAGVAGVARSKGVRVRTDFFEEATAREVRAAEGPADVIYTANTMCHIPYLDSVLRGADALLGPNGVFVFEDPYLGDIVTKTSFDQIYDEHFYLFSAGSVQAMADRFGFELVDVERLPVHGGEVRYTLARRGVRTPTPAVARLFAEERDQKLTDLATLRAFAANVWKIREDLVALLERLRAEGHRVVGYGATAKSATVTNFCGIGPELVSFVCDTTPDKQNRLTPGRHIPVRSAAAFSDPYPDYALLFAWNHAEEIMAKEQEFQQSGGRWIRYVPQVHVT
>emb|AGC09483.1 BGC0001183, ---, LobD1
MILAGVLPPVFCDRERNFMYLENLREVCHTTVHRETRPGVGHHVTFTEELYDSDGGLVATSEGMAVVFGNPEDGSLMQLMTATEKFADGVISWTGTVRQENPAGREFAVNEFPVIGVSGRYAGKTGTRTLKFVERPDENTTIAEATLFMED
>emb|AGC09484.1 BGC0001183, ---, LobS1
MCEEGCQDAMTDFSESEGVRPMPSEPIAVVGLSCRLPQAPDPAAFWRLLRDGRSATTETPADRWTGTARTAGLRHGGFLDDVAGFDPAFFGISPREAAAMDPQQRLMLELAWEALEDAMIVPATLAGGRTGVFVGAIGDDYASLLHRRGPEASTQHSLTGTRRGIIANRVSYTLGLRGPSLTVDTAQSSALVAVHLACESIASGESVTALAGGVNLNLATGAALETERFGGLSPDGRCHTFDARANGYVRGEGGGFVVLKPLSRALADGDQVYCVVRGTAVNNDGATDALTVPSAEAQRDVIRLAHARARLEPGDVQYVELHGTGTRVGDPVEAASVGASVGAARSGGPVHVGSAKTNVGHLEGAAGIVGLIKAALCVRHRGIPASLNYTTPHPEIDPGALNIEVRTEFGPWPKPDAPLVAGVNSFGMGGTNCHVVVSDLPAAVPGTVAADTVPPPEAAAGSVPVVPWVLSAADEAALRAQADALRSTVEDRADLDPADVGWSLLTTRSAFEHRAVVLGDGRERLLLGLTAAAAGEDAAGLVTGRTGEPGKTVFVFPGHGTQWPGMGLDLLETSPVFARHLRACDAALSPHTGWSLLDVLRGEPDAPDLDRVDVVQPAIFAVTVSLARLWQHHGVTPDAVVGHSQGEIAAAHIAGALSLDDAAKVVAHRGLVAATIAGTGGMAAVPLSPERVADDLTAHPGLGIAGINSPCGTVVSGDLASVHRLLAHYREQDVDARPVPIGYASHSAHIEPLRERFLEAVADIAPGVPDIPFHSTARPGTSPAFDAAYWYDNLRNPVEFHAAVNGLLDTGHTHFVEAGPHPVLTTPIRHTADAAGIGAVAVGTLRRDTPGWPAFVRSMGRRYVHGGAVDWASLFEGGQPHRVPLPTYRFQRGRHWLLFRPEQHGRHGDVPVPGRPAAEPVPGSAAERLAALPEPELGRTLLALVRSRAAAVLEHDDANLDTARSFKQLGFDSLLAVELRDRLAASTGLDLPASLLFDHPTPAVLAEHLRDRLTTAADAPSEAAAPTVAGGADDPIAVVGMACRFPGGVRSPEQLWRLVESGTDAISDFPGNRGWDLDALFAPGPGRSGTSAVRRGGFVLDADMFDPAFFGISPREAQAMDPQQRLLLEVSWEALERAGIAPSSLRGGRTGVFVGAMSQEYGPRLTEGGDELDGFLLTGTTAGVASGRIAYTLGLQGPAFTVDTACSSSLVALHLAMQALRGGECPLAVAGGVNVMAAPGIFVEFSRQQGLSPDGRCKAFADAADGTGWSEGAGMVVLERLSDARRNGHRVLALIRGSAINSDGASNGLTAPNGPSQVRVIRQALAGGGLEPSDVHVVEAHGTGTRLGDPIEAQALIAAYGQGRPEDAPLWLGSLKSNIGHAQAAAGVGGLIKMVMALRHRTLPRTLHVDAPTRHVDWSAGGVRLLTEARPWPGTAVRRAAVSSFGISGTNAHLVLEQAPDDEAVDDRDGEDGGDSGVTVPWLLSAPHDQGLRDQAAQLLRLVDGEPGTAAADIGRALSTTRSAFARRAVVTGADRAALRAGLAALAAGESAPGVTVGSARDRGKVVFVFPGQGAQWAGMAAELMRSSRVFRDEVLACADALQPHLEWSVRDALLGGADAPGLDRSDVVQCTTFTVVAGLAALWRSVGVEPDAVVGHSQGEIAAAYVSGALTLADAARVVALRSTALLSLADTGGMVTVSGSEDTVTELIRPWEGRLWVSAVNGPSSTVVGGDVDALDELLTRCEADGLWARRVPVDYASHCPHMDVLEEELTRKLASVTPRTPRLDFRSTVEGVGQEPFRVDGGYWYRNLRHRVAFGPAVRALADSGFGTFIEISPHPVLTGTVEQTLEAAGTEDAVVVGSLRRDDGGWARFGASLGLAHVHGIDVDWHAVFEGGPARHVDLPTYAFRRQRYWIGPRADGANAIGHAFLRTATELADGDGHLFTGKLSRSARPWLADHRVRGVVLVSGTALLDMVARAGEELGCGTVDELTLEVPLPVPEDDDVEIQVVVGTVDEALRRRARLFSRVGDGEWTRHATGFVSAVTPGAGAAPVSGVWPPRGATELDVDGLYDGLREHGYEYGPAFRNVRAAWQLGDALFAEVGLPAELRAEAGRGAPHPALLDASLHPLAAVGLLREDEDGMLLPFSWTGYTAAGSSATAGTGRSAAPGGAETVRVRLTPAGNDTVEVVVTDDADSSVVASGVLALRATAVDRLGAVRSVRNLYGVVWEPLPPAVPEAVRWAVLDDPARAADLGADPYPDLAALREAVADGAPVPGLVLAGPAAAADGAAAPDAAAHTTAARALTLVQEWLALGEERLDAARLVVVTRGAATVDGARDVPSPGAAAVWGLVRTAQTEHPGRFVLLDLADEAASARALAAVAASGEPQLAVRAGEALVPRLAPVSGAEPDAEVPALDGTVLITGGTGRLGGLVARHLVTAHGARRLLLVSRRGEGADGAAELAAGLRELGAEVAFAAADAADRAALAEVVEAVPADRPLRAVVHLAGVLDDGTVTALTPERVSAVLRPKADAAWNLHDLTRGLPLTAFVLFSSVIATVGGPGQANYAAANAFLDSLAEHRRAAGLPAVSLAWGLWAEASGMTGHLTESDRARLRRGGVAAMDTDEALALFDAALAAGRPTVLPARLDLAALRAEHDGVPAVFRRLLPRTGGTSAQPQVGGAAALTRRLTGLSPAERDAALLELVLAEVAGVLGLGEPGLLVPDRALREQGLDSLTTVELRNRIGAATGLRLPTTVVFEHPTATALARYLGERITGTGGVEQVAPVRVAGDDPVVVVGMACRYPGGVRSPEDLWQLVADGTDAIGDFPTDRGWNLDTLYHPDPDHTGTTYTRHGGFLHNAADFDPEFFGISPREALATDPQQRLLLETAWETLENAGIDPHTLRGTRTGVFTGVMYDDYGNRLMQASPDGFEGFLLAGTQTSVASGRVSYVLDLAGPALTVDTACSSSLVALHLAVQALRNGECDLALAGGVTVMATPAAFVEFSRQRGLAPDGRSKSFSADADGAAWSEGVGLLLVERLSDARRNGHQVLAVVRGSAVNQDGASNGLTAPSAPAQRRVIREALAGAGLSASDVDAVEAHGTGTTLGDPIEAEAILATYGQNRSDQPLWLGSVKSNIGHAQAAAGVAGIIKMIQAIRHGMLPRTLHVDEPTPHVDWDSGNVRLLTENRDWPATDRPRRAGISSFGISGTNAHIIIEQAPDPEPVTEEEHYDGPVAWLLSAKTGTALRDQAERLLGHVEANPDVDPAAVARTLAGRAVFAHRAGAVGAGVDDLRSALTALRDGIPATNLAHGTETPGKTVFVFPGHGAQWTGMGLDLMESSPVFAEHLHACDEALRPHTGWSLLSVLRGEPDAPDLDRIDVIQPALFALTVALARVWQAHGVQPDAVVGHSQGEIAAAHIAGALTLEDAAKIIALRGQVAATIAGRGGMAAVPLPVEQVTADLARYDGALSVSGVNSPRATVVSGDLDAVGRLIAAYRADGVDARAVPIGYASHSPHVEPLRDRMLEALARIEPLEPVVPVYTTARDAGDGVRFDAEYWYDNLRNPVRFQRAVVRLLESGHTRFVEAGPHPVLTASIEHTAEESGTPAVAVGTLRRHRGDQNQLLTSLARAHAHGIDVDRTAMLPGSRPANLPIPLPTYPFRHRRYWLHPAAGPDRSGTATGHALVGSVTELPDDRGHILTGSVSTVTHSWLADHGILGTTLLPGAAFLDLALRAAVEVGGDRIDGLVLERPLVLRDDVPVQLHVSVSPAGDGEQRDIAIHSRPAGRPEQPWTRHAGAAVTESGAGVGAAWDGGTAAWPPPGATSVDLSDAYDRLGLDGYEYGPVFQGLRAAWRVGDEVFAEITLPDDETAAFQRFCVHPALLDAALHTVVLGLLGERDGTWLPFSFSGVSLHATGASSLRVRLRPVGTDELALDVADATGMPVATVESVVLRPVDPERLRGDAQGAGPLYELGWTALDLASTELPQGAEVVFAECSAPDDGAGAAGAGAGAGAEAVHLVAERALELTRRWLAEERAAASRLVVVTRGAVVTGPDDRLTDPAGAAAWGLVRSAQLEHPGRFVLLDVDGDDASVQAMGPAAASGEPQLALRNGRCHVPRLARTTAASGDVSVSEASGDISLSEATGGVPFAPDGTVLITGGTGTVGARVARHVVARHGVRHLVLLGRRGPAAPGAEELRAELAALGAEVVIAACDVADRDDLARVLSADLPTARPLSAVVHAAGVLDDTLLTGLTADRLHTVLRPKVDAAWHLHDLTRDLPLSAFVVFSSAVGTLGAAGQANYAAANAGLDALAHHRRSLGLPGTSLAWGLWADDSDMTGSLTEAQRERLHRQGLRPMAAEHALALFDAALATGTPHVVTAELDQHALQNRAAEGDLPHVLRGLVRQRPRRADAGGAAGGGDLAARLSGLSDAEQDSVLIGLVRSHVTAVLGRSIALDVADDRNFKDMGFDSLTGVELRNRLNSATGLGLSATMVFDHPSVEALVRYLKDQVGIGEASSPPAAVTAPAAAASEPIAIVGMACRYPGGAVSPDALWRLVAEGTDAVGEFPTDRGWDLDALYDPDPDHPGTSYTRSGGFLYDAGNFDAEFFGISPREALAMDPQQRLLLETGWTAIESAGIDPRSLHGSRTGVFTGVMYDDYASRLLHLAPEGYEGQLGTGSAGSVASGRVSYTFGLEGPAISVDTACSSSLVALHLAAQALRNGECDLALAGGVTVMATPSSFVEFSRQRGLAPNGRCKPFAGAADGTIWGEGAGLLLVERLSDARRNGHQILAVVRGSAVNQDGASNGLSAPNGPAQQRVIRQALASAGLSPADVDAVEAHGTGTTLGDPIEAQALIATYGQDRKAPLWLGSIKSNIGHTQAAAGVAGIIKMVQAIRHGLLPRTLHVDEPTPHVDWDSGNVQLLTEDRDWPELDRPRRAGISSFGISGTNAHIIIEQAPQPDPEPAASEHYDGPVAWLLSAKTETALRDQATHLLNHIQNNPGLEPAAVARTLAARTMFTHRASIVGTTLDDFRPALTALQDGTPAPNLTQGTATPGKTVFVFPGQGSQWTGMGLELLTTSPVFAHHIHACDQALQPHTGWSLLSVLRGEPDTPDPHRVDVLQPTLFALMIALARTWQHHGTTPDAVIGHSQGEIAAAHIAGALTLDDAAKIIALRSQAIHHLTHTGTMAHIPLPAHHITPTPNISIAAINSPTHTIISGDTHTITQLTTHYQQQGINAKTIPVNYASHSHHIEPLKQHLLTTLNTLNPQPPTTPIHSTTHPHTTPTHNAHYWYDNLRNTVQFHPAITTLLNTGHTHYIEISPHPVLTTPLTQTIETTTTHATTTHTLQRHHGNHTQLLTALTTAHNHGTPINPTTLHPPGPHTPLPTYPFQHHHYWLNPTTTPTNHHHTGHPLITAAIELPGSQGLVLTGRLSTSTHPWLADHAVLGTVLLPGTALVDIALHAGEQVGCARLDELTLDSPLVLSAQDSAELRVQVDAPDEEGRRAFTVHSLPAGDEDGHAEWTRAATGLLAPAASTASTSLTSATDSPTEGAWPPPAADPVPVDGLYERLTGRGYDYGPLFQGLRAAWRDDDVLYAEVRLPEDTETDGFAVHPALLDAALHVRLAAAPDTPDDGLQLPFSWSGVTVHGTGARSLRVRMSLTDGATIGLVGVDAENRPVVTVEALATRPVDPVRLTAGREQLLSLRWIRLPLVETDRASFTTALLGEDLFSTGLSPACGDLTELTEGPSVPDTVLACFAAEGDADLVAETHRLTGRALELVQRWLAEESTVDSRLVVVTRGAVAAASHDDVADLPAAAVWGLIRSAQSEHPGRFALLDLDSADSGVHSDTAETPARAIEAAVAALADADEPQIALRDGVPLAARLERSAPASAAASAPASASASASASASASASASKSERRIDPDGTVLITGGTGTLAAHLARHLVTRHGARHLLLLSRRGPDAPGAEELRTELSALGARITVAACDTGDRDALGSVLADVPAEHPLTAVVHAAGVLRDATVANLTADRLGDVLRPKVDAAAYLHELTADAGLAAFVLFSSAAGTLGTAGQANYAAANAWLDALAHHRRAQGRPAVSLAWGLWTEASEMTGALGSADVGRLDRTGLAPVSVAEGLALFDAALGTDREPHLVPAPLDRATLRRQAVDEEVPALFRELAPRPARRAADEGKSDWAQRFAGASDAEQDELLLDLVRSHIATALGHAAGEAIDPHRALKELGFDSLIAVDFRNRLGTATGLRLPATLAFNHPSAAAVATYLKERLGERGAPDGSAVLAELDRIESALRTASESSRQVFTERLRKLLDQHAEDSQRSGDSAVDAASGARAKDLTSATDDEMFHLIDNELGIA
>emb|AGC09485.1 BGC0001183, ---, LobS2
MGLVLGSGDPLEIGFLYDAGNFDAEFFGISPREALAMDPQQRLLLETGWTAIESAGIDPRSLHGSRTGVFTGVMYDDYASRLLHLAPEGYEGQLGTGSAGSVASGRVSYTFGLEGPAISVDTACSSSLVALHLAAQALRNGECDLALAGGVTVMATPSSFVEFSRQRGLAPNGRCKPFAGAADGTIWGEGAGLLLVERLSDARRNGHQILAVVRGSAENQDGASNGLSAPNGPAQQRVIRQALASAGLSPADVDAVEAHGTGTTLGDPIEAQALIATYGQDRKAPLWLGSIKSNIGHTQAAAGVAGIIKMVQAIRHGLLPRTLHVDEPTPHVDWDSGNVQLLTEDRDWPELDRPRHAGISSFGISGTNAHIIIEQAPQPDPEPAASEHYDGPVAWLLSAKTETALRDQATHLLNHIETHPGLEPAAVARTLAARTMFTHRASIVGTTLDDFRPALRALKNGTPAPNLTQGTATPGKTVFVFPGQGSQWTGMGLELLTTSPVFAHHIHACDEALRPHTGWSLMSVLRGEPDTPDPHRVDVLQPTLFALMIALARTWQHHGTTPDAVIGHSQGEIAAAHIAGALTLDDAAKTIALRSQAIHHHTHTGTMAHIPLPAHHITPTPNISIAAINSPTHTIISGDTHTITQLTTHYQQQGINAKTIPVNYASHSHHIEPLKQHLLTTLNTLNPQPPTTPIHSTTHPHTTPTHNAHYWYDNLRNTVQFHPAITTLLNTGHTHYIEISPHPVLTTPLTQTIETTTTHATTTHTLQRHHGNHTQLLTALTTAHNHGTPINPTTLHPPGPHTPLPTYPFQHHHYWLNPTTTPTNHHHTGHPLAGSTTDLPEGNGHVFTGRVSTSTHPWLADHAVLGTVLLPGTAFLDIALHAATHLGHRHVEELTVENPLTFSGTAAVQLHVTVTPESEGDDCAVTIHSRPADQPDQPWTRHASGTIVADAPQDGQPEFAGVWPPPGATPVPVEDLYDRLAGLGYLYGPVFQGLGAAWRDGDVLYAEVRLPEDTEADGFAVHPALLDAAQHATALGMGLDRSDGPVRLPFSWSGSTLHATGASVLRVRVTPVDESTAALDMADEAGRPVVTVSALRLRELTXXXXXXXXXLHNALWRVGWTPSASDASPVAPGAWAVLGDAVAEDGPDALGDACAGLPRHRALGDLVRSIDSGAAVPDVVLLPCDGGTPEEGDPAARGHDATRHVLQLLQDWLAEDRLAASRLVVVTRGAVPVDADDPVRDLAGAAVWGLLRAAWWEEPDRFALVDLDGTDASARMLGAAIDSGEPQVLLRDGTAHVPRLVAAAAAEEEAEEAGKAAFDPDGTVLITGGTGTIGRHVARHLVARHGVRHLLLVSRSGPDSPGAVELADELRSAGAEVTVAACDTADRDALAALLADVPDEHPLTAVVHTAGVLADGVLTALTGADADAVLRPKADAAWNLHVLTEHLDLDAFILFSSAAGTIGNPGQSVYAAANGFVDALAAYRRSRGLPAASFAWGLWAETSSMTAGLDSVGRARLTRNSAALGTEQGLALFDAGLTLRRQVPLLMAVLRPATVRADDEDIPPILRTIGRATVRRASGPVRRTADGDLAGRLSALGETERLDTLVDLVRVNVAAVLGHVGQDAVETDRSFRDLGFDSLTAVELRNRLKGATGLRLPATLIFDHPTTGALAGHLLAELLGERAGTSRPASVSAVRDDDPVVIVGMACRFPGDVRTPDALWRLVAEGADAIGGFPAGRGWNVDELYHPDPDHPGTSYVDKGGFLHDADVFDAEFFGISPREALATDPQQRLLLETAWELLENAAIDPASLRGSGTGVFIGTAAQEYGINARLAETGTEGYLITGSTTSVASGRIAYTLGLEGPAVTVDTACSSSLVSLHLAAQALRNGDCDLALTGGVAVMATPTLFVEFSRQRGLAPDGRCKPFAGAADGTAWGEGVGLLLVERQSDAHRNGHQILAVVRGTAINSDGTSNGLTAPNGPSQQRVIQQALTNAGLTPTDIDAVETHGTGTTLGDPIEAQALIATYGHNRPTDQPLWIGSLKSNIGHTQAAAGAAGVIKMVQAMRHGLLPRTLHVDEPTPHVDWSSGGVSVLAEERPWPDGREVRRSAVSAFGISGTNAHVILEWDPATADVPAREVPEEADGVPVPWVLTGRTEAALVAQARRLADHLAGSRDFRPADIGVSLAARAVQEHRAAVTGRTREEFLAGLAALADGGAAARTTAGDGSAAVATATGTGTGTGTGGRNAFLLSSTAVMLLMTGTTLGDPIEAEAILATYGQNRERPLWLGSVKSNIGHTQSAAGAAGVIKMFQAIRHGMLPRTLHVDEPTPHVDWDSGNVRLLTEDRDWPATDRPRRAGISSFGISGTNAHIIIEEPSAVAETPEPPRPAAVPWVVSGRNPEAVRARAADLRAFLGRLPDDGLAAAGRALATGRAELDHRAVVTGADRAELTAALEAVASGSVAPQEVTEGKVAFLFTGQGAQRPGMGTELHAAFPVFAEAFDAALAELEQHVAVPLRDVLRGDDAEAVNRTEFAQAGLFAFNVALFRLVESWGLRPDLLAGHSVGELAAAHVAGVLSLADAARLVAARGRLMQALPDGGAMAAVEATEDEVLPLLTPGTGLAAVNGPRSVVVSGDGDAVTAIAAEFTSRGRRTSMLRVSHAFHSPLMEPMVEEFRAVAESVAYASPAIPVVSTVSGEATDAWSTAEYWVRHVLATVRFADGVRALRERGVTTFVELGPDAVLSAAGPDSAPDAAFVPLLRRDQSEVAQLVAGLGRAHARGAAVDWAAFFGPRKWVDTPTYPFQHRHFWLHPTGRTGGGAATGHPVVTEVIELPDDQGVIFTGQLSATTHPWLAAYALHGATVVPATVLLDIALHAAHHVGLSGVERLAAETPLVLPETGAARLHVTVTPEEQGHRTVTVHSRPSAAPDAPWTRHAKGTIADGVTASAAGVPAEWPPAGAVPLDPEELADRLLSIGHSGEDPLLGLRAAWRDGDVVHAELRATEEMEQNGFVLDPRLFQAALSAAGGSGXXXXXXXXXXXXXATTATTASRDLRVRLAPTDTDTDTDTASVVVSDTTGAIVATVDAVGFRPVGPREFASAGLDLGYEQGWTAVSVSSPVDESRWAVLGDDTTRSPGVPGSPGSSSSSDTSGVHVPDLAALGRLLDEGTPVPGAVLVPCPDGGDGDAEAQLTRMLELTHAWLSDERYADARLVVLTRGAVAVHDADRIDDLGQAAVWGLLRSAQAEHPDRFAVVDLDAEATTTSVLAALATAEPQLAVRDGVPYAPRLVRPTVPPGEAARAAREAPTLDQDGTVLVVHGPGALAAPLVRHLVREHGVRHLVLGRTPGATPPEAGELAELAALGAEVTVAPGETTDRAGVADLVSRVSPDHPLTAVVHAVEESDDGVLTALTPDRVTAVFRPRAELARHLHELTADAGLAAFVVFSSAAGTLGLPGQAHTAAAAAFLDALAHRRDLEGLPAVSLAWGPWNRPDEADAEATGAEAARTARSGLKPTTVEHGLAAFDRALTDGRARTMPVRLDHSELRRHARAGTLAPVFRALIRTPAGRAAGGGHDLARRLRGLSEGEQTRVVRELVRTHIASVLGHRGADSIDDERPLQELGFDSLTAVELRNRLATSLDLKLPATVLFDYPTASALAEHLRVQVLGIRRETSVARTTGVDDEPIAIVGMACRYPGGAVSPDALWRLVAEGTDAIGEFPTDRGWDLDALYDPDPERRGTTYTRSGGFLPELGGFDAEFFGISPREALAMDPQQRLLLETSWETFENAGIDPESLRGSRTGVFTGTNGQDYLTLMHGNNDLDGYLITGNAASIVSGRLSYTFGLEGPAISVDTACSSSLVALHLAAQALRNGECDLALAGGVSVMSTPVSFIDFSRQRGLAPDGRSKSFAAAADGTGWGEGVGLLLVERLSDARRNGHQILAVVRGSAVNQDGRSSQLSAPNGPAQQRVIRQALASAGLSPVDVDAVEAHGTGTTLGDPIEAQALIATYGQDREAPLWLGSIKSNIGHSAAAAGVAGIIKMVQAIRHGLLPRTLHVDEPTPHVDWDSGNVQLLTENHNWPATDRPRRAGISSFGISGTNAHIIIEQAPQPDPEPAADEHYDGYVVWLLSAKSRPPYATKHTLLNTSRTPRLESRAVAAHSSPHHDYPPSRPTDQPLWIGSLKSNIGHTQAAAGAAGVIKMVQAMRHGLLPRTLHVDEPTPHVDWSSGGVSVLAEERPWPDGREVRRSAVSAFGISGTNAHVILEWDPATADVPAREVPEEADGVPVPWVLTGRTEAALVAQARRLADHLAGSRDFRPADIGVSLAARAVQEHRAAVTGRTREEFLAGLAALADGGAAARTTAGDGSAAVATATGTGTGTGTGGRNAFLFSGQGSQHPGMGRELYDRFEVFATELDRLCARLDARLDVPLRSVMFAEEGTPESALLAETRYAQPAIFAMSVALFRLVESWGVRPDVLLGHSIGEIAAAHVAGVFDLDDACVLVAERARLMQAVRARGAMVAIRAGEDEVAESLLDSADVVAIAAVNAADSTVVSGDEEAVNRVAELWAGRGRKTTRLRVSHAFHSPHMDGMLDEFRRVAEGIAYRTPTARIVSALTGRPADEDELSTPDYWTRQVRQPVRFHDAVGALGELGVTTFLEIGPDAALTALPAADGTGHRIAVQRRDRPEARTLVAAVAEAGLRDVSVDWRAFFAQWDARPVTLPNYPFEGRRFWLPAAAPTAASLGMDSGTHDLLRAVTSLAETGGLLLSGRVSRHTHPWLAEHTVNGTALVPGAVFLDMAVHAAGVGGCGRIEELTVEAPLTLPADGPVDVQVAVSAPDEDGARSITISSRAVSVAEDGERVWTRHASGALGVHAAQSFGDSPAAWPPPGAEPVDIDGIYDALADIGVGYGPAFQGLRAAWRVGSTVFTEAHVQEDGEAAGVHPAMLDASLHALAGDHPSLDAGEEILLPFSWRGVVPHTWRATSIRSRLTRTGPDTLSVEVTDADGVPVVSVEALVVRPVPVSRISVRRHEAYRLDWVAAPGRPADAAASLAVLGGPRPLTAAPTGADVPADPGVPADPGVPADGHVLGDAEALSDTEALADAEALTGAEALADAHVLADGHVLAGADVPAAFDGGLSELVSASGPLPDAVLVPVDTSVGGPEEVRAAVTGVLRTAHEWLAEEGTAASRLVVVTRGAVSAGAGDPDVDLAGAAVWGLVRSAQNEHPGRFALVDLDGSRASARALAAAIARTEPQVALREGRPLVPRAAATPVPGTEVSPLDPGGTVLVTGGTGALGAVVARHLVVRHGVRHLTLLSRRGAAAPGADALRAELSERGAEVTVVSCDVADRAGLAAVLAGIPSARPLTAVVHTAGVLDDAALTNLTPDRLDTVMGPKAEAAWHLHELTADADLAAFVLFSSAAGTLGTPGQANYAAANAFLDALAGHRHARGLPATSLAWGPWPDSDGMAADARRIRQAALVPLSEEENLALFDAALAADRPVLLPLRLDRAALRAADAATLPPMLAGFAAAPRPPAGRTPMARRLDGLDGARRHRLLLQFVREHVASVLGHDDIGRVAADRGFTELGFDSLTAVDLRNRLSAETDLRLPATLAFDYPNPQALAEHLADVLLGSGREASAPTTAQAAGVDDDPVAIVAMACRFPGGVRSPEDLWRLVADEVDAIGPFPDDRGWNVADLYDPEPERTGKSYTREGGFLYDAARFDPHFFGMSPRDATATDPQQRLLLETGWEAFERAGLDPESLRGSRTGVFTGVMYADYAGRLLNATPGEYEGFVGTGSAGSVASGRLAYTFGLEGPAITVDTACSSSLVSLHLAVRALRNGECDLALAGGVTVMATPAPFVEFSRQRGLSPDGRCKPFAAGADGVAAPPPAATAIRCWPWCRARPSTRMVPATVCAPNGPSQQRVIREALADAGLRPADVDMVEAHGTGTPLGDPIEAQALIAAYGRDRPADRPLWIGSVKSNIGHTQAAAGVAGVIKAVEALRNGRLPRSLHADDPSPHTDWAEGNVALLTEARDWPPHEGPRRAAVSAFGISGTNAHVIIKAPDAEAPSEPKQQDRQDAAPEDAQEGARPGPVVPWVLSAKTDAALVAQSDQLSGFLRANPRHRPADVARALGARSVFAYGAAVVGRTRDELLSGLDALSAGRTAPHVVRGAAAGHGATAFMFSGQGAQRPGMGSGLYAEHPEFRRALDEVCAHFDGVLDRPLRDLMFAPAGSPEEDLLHETRYTQPALFALEVALYRLLRSWGVVPDYLMGHSVGEFAAAHVAGVLSLADACGLVAARGRLMQELPGNGAMVAIGASADEVRASLAGLEDTVGIAAVNGPAGTVVSGDEVAVMAVAGEWAERGRRTKRLLVSHAFHSPLMKPVVAAFREVAEGIEFAEPAVPIVSTVTGEVVAADTMTSARYWVDQVLQPVLFAAAVRTLHESGARSYLELGSDTLASLAPDCLPEEDTRPVVGALLRRGASEPESVVTALARARITGVGVDLAAMLPDARRVDLPTYPFQHERYWLSRPSADAPTDLGLSGTTHPFIGAETELPDGGHLFTGRISSDAQPWLADHAVHTVPVVPASALVDMVLYAGGRCGHGRVEELTLSVPLVLPETGAVHVQVVAGPSDESGHRHVTVRSRPAHAAADDAGWTRHADGALGLEGDTAGQTAAAGAQETAEDRAATAQGRAAVPSEAAPWPPSDATEEDVERIYARLAELGLGYGPMFRGLRRVWRHGTEVLAEVHLPEATTPGFVIHPALLDSALHTLAYAYPDVDGAEGVPVPFSWSGVGGPGCAPDGVLRVRLGTGDDGFALRLTTGSGEEVAAIESLSVRRLTPDQLGSGRRRLQRARFAVSWSEITPTARAESRPPSRIDWLDDPAPSLLVSLAGIAEPRALADDAPAPDLVLLDCTDHDGPGDQTERTRRATHRVLDVVRTFLTDXSPPWAATRSRTWRAPPSADCRSAQTENPDRIVLIDVDGTEESTVALPAALHAAEPRLALRAGRAYAARLAPVTDEADAVAPLPAEGTVLVTGGTGTLGAEVARHLVRRHGARHLLLTSRQGSAAAGAAELAEELTGLGAHVTVGACDVSDRAALAELLAAVPEEHPLTAVVHTAGVLDDATVPGLTPERIDTVLRPKAEAAWHLHELTADLDLTHFVLFSSAAGVLGAAGQANYAAANAFLDALAEQRRAQGRPAVSLAWGLWAAGGPMGAKLRAADRARIGRGGILPLDVEDGLALFDSALAGDRATLTLARFDLPSLRAQAGQGAPPSILRDLVGAAPRPRADVTDRPVLPGRLADRSEAEQLELLLEFIQERISVTLGHAESAVVEPDRGFLELGLDSLTALELRXXXXXXHDPVRLSPPAPARRSPARAARPGRGTRQRDPRAHRLRPARASARGGPAGGGARPRGQPRLHRPGRGDRTRQRAGGRRGRPPRRRCRGPRPHRPQRHRL
>emb|AGC09486.1 BGC0001183, ---, LobS3
MNMPDEKVVEALRASLLENKRLRRRLQQQSDSASEPIAIVGMACRYPGGAVSPDALWRLVAEGTDAITEFPADRGWKTEDLYDPAPDAHGKSYVREGGFLHEAAEFDPAFFGISPREALAMDPQQRLLLETSWETFEDAGIDPESLRGSRTGVFTGVMYDDYATRLRRMPEGMEDQVVTGSAGSVASGRLSYVHGFEGPAISLDTACSSSLVALHLAAQALRNGECDLALAGGVTVMATPVAFTSFSRQRGLAADARCKPFAGAADGTIWGEGAGLLLVERLSDARRNGHQILAVVRGSAVNQDGQSSQLSAPNGPAQQRVIRQALASAGLSPADVDVVEAHGTGTTLGDPIEAQALIATYGHNRPTDQPLWLGSIKSNIGHSAAAAGVAGIIKMVQAIRHGLLPRTLHVDEPTPHVDWDSGNVQLLTEDRNWPELDRPRRAGISSFGISGTNAHIIIEQAPQPDPEPAAGEHYDGPVAWLLSAKTEPALRDQATHLLHHIETHPDLEPAAVARTLAARTMFTHRASIVATTLDEATHALRALKNGTPAPNLTQGTATPGKTVFVFPGQGSQWTGMGLELLTTSPVFAHHIHACDEALRPHTGWSLMSVLRGEPHTPDPHRVDVLQPTLFALPGQGSQWAGMGLELMESSPVFAEHLRACDEALRPHTGWSLLDVLGDETALERVDVVQPALFSIMVSLARLWQHHGVHPDAVIGHSQGEIAAAHIAGALSLNDAAKIVALRSQAIHTLTANGAMAAIPLPADQIPTSDTISIAAINSPTTTIVSGDTDAVASLVAAHPGAKTIPVDYASHSPHVQPLHDHLLDILSDITPTTPDIPIHSTVSDITTNTPFDARYWYDNLRNTVQFHPTLTTLLHTGHTRFIEISAHPVLTTAIQDNPDAIAIGTLRRMPFQPHHYWLDATHGAGLEDAGSAGLDEASHPLLATLVELPEGQGLVATGRVGTDTHAWLAGYLLEDRPVLPFAAVLDLVLSTGELLGLDHLEELTLDAPVVLPEEGGVDLRVQISGADDDGDHTVGVHTRAAGVWTRRALGVLNVLNAPPEATAVEGETAVAQEDASDEDLGRLTERLGAAGYDHDGVFRSIRSFSAPGDGGFRVRTALPDDVGADGFGFHPALLAAALDGALAHSSQDAVIPLRCTDVRLHATGATSASVRLSPTRDGGGVSISALDGTGLLFLTIGSLTTRPLTEADLALPSGGPPHSPLAVEWAEFGAPADPPEVSGVETLTVEAAPGSGPDAAHATALWTLRAVQQWLAREQDSDSRLVVLSRGAVAAGSEDTITDLPAATVWGLVRAAQSEHPGRLVLLDHDDTLASLDAVDAAVRTAVATGEAQLALRDGRCLVPRLTSTTEGPGRTGLEPDGTVLITGGTGTLAAHIARHLVTRYGARHLLLLSRRGPDAPDAGRIRDELTGLGAQVTIAACDAGDRDALASVLADIPEGHPLTAVVHTAGVLDDATVTNLTPEQLRTTLRPKIDAAWHLHELTADADLAAFVLFSSAAGTLGTPGQANYAAANTWLDALAHHRRAQGRPAVSLAWGLWTEASEMTGALSEGDVDRLGTTGLRPLAVSDALGLFDTALRDAERPHLVLVRVDRGAIRRHAQDGALPALFERLAPGRPRQTDAGGAALAERLRGLDDKRRVQALLDLVRGHIAATLGHESAADVAPGQALKGFDSLPAVMLRNRLSAATGLRLATTLVFDHPSATAIADHLNEHFGDAAGTGAGVLQSELERLEAAVAEADLDDEGRNRFEARLRALLLRVTESRTAREAPADDDLESVSDDELFDALDEELGLSGLNER
>emb|AGC09487.1 BGC0001183, ---, LobS5
MEELEKSDKLERLTEYLRWTTGELQRSRQQLADAEAALREPIAIVAMSCRYPGNVRSPQDLWRLVVAGEDAISSFPGDRGWDLEALYDPDPEREGTCYTREGGFLHDAAAFDPAFFGISPREAMAMDPQHRLLLETSWEAFENAGIDPGSLRGSRTGVFAGVMYDDYGARLMEHTPKGFEGYLGTGSATSVASGRIAYTFGLEGPAVTLDTACSSSLVAMHLAARALRAGDCELALAGGVTVMATPGVFVDFSRQRGLAPDGRCKSFAAGADGTGWSEGAGLLLLERLSDARRNGHPVLAVVRGSAVNQDGASNGLTAPNGPSQQRVIRQALAEGQLTPSDVDAVEGHGTGTVLGDPIEAQALIAAYGQERPADRPLWIGSVKSNIGHTQGAAGVAGVIKMVQAIRHGTLPATLHSAEPSPHVDWSAGNVALLTENRDWPEADRPRRAGVSSFGVSGTNAHVVLEQAPAEPVEPGGAGEAGEAGEALEPGGTVTDAPGEVPFAAAAPSRPVPLLVSARTEGALRDSARGLAGLLRGEPASSALDVAYSSAASRALLEHRAVVVGSDGAELTRGLDALAQGDLLPGNVVMDEAAPEPGGLAYLFTGQGSQRPGMGRALAAAYPVFADALAEVCAEFDRHLDRPLQQLMFAAKGDPEAELLHQTRYAQPAVFAVETALFRLLTHWGLRPGILLGHSVGELAAVHAAGMLGLSDGAALVAARARAMQRARPDGAMVALEASEDEVRATLAGHEREVAVAAVNGPRATVISGDADAVLAVGDHWRGAGRRVRRLTVSHAFHSPHMDDVLDEFREAAARVRFAEPAVPLVSNVTGAVADPAELRSPEYWVSHVRRPVRFADGVRALRSVGVTCCLEVGPDAALTTMARECLRDGNEEEGEEGVRAVTLAPMMNARRPEPQTALVAVAKLHAAGHRVDWSAQFEGSGAVRVALPNYPFQRRDYWLNPGTGGSAGHDAGEGSSSLESAFWAAVDSHDVESLGGTLRLSAEQRAALSTLLPVLAARRRRARWHHTTVWRPVAEAPAVAGAVRPLLLVTRDASGSRRGGEIDGDGGPAAQVIDALGDAALRVVLPATAVDEDDLTALVREKVPGGADVSGVVSLLPPTAALPRALERAGVDAPLWVLTSGAVTRGAGGGAGAPADAGAGAGARPGPPPPADAEQAVARGLGRALARAHPGRRVRLLDLPRELDEQVRRRLLELLRSAPADDLLAMRGAGLFTARLARVALPDESRRPGWRPEGTVLLTGATTELGGHLARWLAERGAGRLLLPIAPHEDPAGLTPLCKELADRGVDVTPARVDPGDRDALARLVRETPPTAVVHAADPAGSRIAQAAVVEEVSTHLALSAFVVCASGAGVLAEPGSGGDTVAAHARLEALVRRRRERGAPALWLEFGAPAPAPAPDTAATAAAVTPEPAAPPPPAAAVTAPPLDMAVEALALASRTDLWSVSVAELDPAAVPWLRSLRLLRELPEFAGTADAPADGPDRTLLDRLADADPDERAALLLRTVRTQAADVLGVAPADSLAPDADLFALGLSSFAALELSTRMRAAGLDVSPSQVFDHPTPARLAASMGQEP
>emb|AGC09488.1 BGC0001183, ---, LobA
MSHDVVIAGAGPVGLMLACELRLAGSEAVVLEDRPEPNPHAPGVALNGGVVELLEMRGLMDACRADGFEFPMAHFAHIWLDPGRLAGRYPYNFAMAHSRLIHHLTERARSLGVDLRFGHRVRGVTQDADGVDIRVEGPDGESTVRGRYLAGCDGADSAVRQAVGVGFTGNEEPFHGTVSDFVVEPDSVLNQHMGAKEYPAGLFAVSPIGPGTVRVLTGEFGVEPPSRDGAPALAEIRAAVHRLAGVEFTGDEPTWSARWFNVTRLAERYRAGRVFLAGEAAHTHFPLGGQALSTGMDDAVNLGWKLAADLAGYAPGGLLDTYEAERRPVARRACTTVRAQVALLHPLTELRDVVTELVRFPDVNEYFVRMAGGTDTRISFDDGLPEDAHPLLGRRIPGVAAAVQSVPELAEAWASGRGVLLDLSDDPEDGRLDITGWTDRVSPVRTKPLPGIDAEAVLLRPDGRVVWAARSGQGGDGLAEALRSRFGTPTPA
>emb|AGC09489.1 BGC0001183, ---, LobB
MAVAAEMRTEMSVYLHSAGTVLPGPPIDIASLAEKFDLPSVWGQWVESFIDNPYRHYSVDLDSGKLRFSLADLATTAGERALAAAGAAPADVDLLVMGTSSPDMLMPATVNVVADRLGIDDVATYQLQSGCTGAIQALDVARRLLGSGEHRTALVIGADSCAKHLDLSVDVRSLPPDQQVNGVLFGDGAGAAVLGVERGAHGVELLRTRVRCVGRGREPGQTLNWFGGADRHADRPAAVEDYKAVQDAVPPLAVQTLDEMLDALNWDRGEVDYVLPPQLSGRMTDEIHARLDVPDAQEVSCVRETGNTATPLPFFQLERLLPRMIAGDRAVGVAIESSKWIKAGYALEKVDA
>emb|AGC09490.1 BGC0001183, ---, LobC
MTLSELHGSGRLAACYPLVPGLLAELDDGELERAGRLLSRLDPDEVLRAHPSTPVVAVAVTGHRTLGPLLAPLTAELARHGMLVRARLSDFDAYVFDLGDPKSALYEARPDLVLCVLDPDTVFDEVPVPWTAEDAERALDTLVARVRDLAVAFGGRTGGTLVLNTLPLPRRFTAQLVDHRSRARLGAAWRRANARLLELGDEIPSVIALDLDPLLAEGVPAEDARLGRYARTGLSPALLARYAREVGHLARHLTGRTKKALVCDLDGTLWGGVLGDDGQEGIELGEGLRGEAFTAFQNVVRQLGSQGVLLAVASKNDPGPVQEALREHPGMALRPDDFVQVTANWRAKPDNLRDLARNLNIGVDSFVFADDSAYECGLVRHTLPEVAVVRLDEEPARHIERLLRDGWFDTRELNAEDRARPSRYREEKDRHTFLSSFDSVADYLSELDVRVRLAPVTGAGISRAAQLTLRTNQFHTGMLRCQTPQVSEAADGPATRVLGIHSGDRFGDNGMVGVVFTRRAGDTVHIDNFVLSCRVFSRGIETACLSAVLSDARAAGAHAVEAVYRPGPKNSAVRAFYPDHGFTVTGEEDGVLTFRHDLSDPAGIVAPPPHIRFTESLEESR
>emb|AGC09491.1 BGC0001183, ---, LobC0
MTTIDDFLVLVRHEIGLPVGPEHADVPLDQVPGWDSMHLLALLTALERQTGRSISLPDVLEAESLHEIHELAVQS
>emb|AGC09492.1 BGC0001183, ---, LobE
MLHAASRALVAHPEANAAIRGGRRPRVARFPSVNGKFTMDHSVNGQRVVLSAVLPDLQVTALDGIQRQVDHYTRGDAEQLPEFAGARLIRRLPLLVGGAAYRSRMRPLRTRSAAIGSFAVTSLSHSAVDGFHSTGGTTVTLGLGRIADRPVVRDGGTAVAPVMRLNLTFDHRVIDGAEAADLLTDIKQALEDFQEDAPADAGTNDVGELKQFVLAHTKGQGIARHEEVLARIRTDTEGDGSWTAEWSRSARELERRGRLLDSCRHHAMARFPFVDGPARRRAQDETVRTFDEWRRADKDIERLEVDLPAGRVVAWATGLSDGVRRPVMVVSGGIVTVKEAWAPTLAAIRRLGLAGIITEMPGVGENTLPYDRDGWRMLSHLLDHVSDRADTANAHLLALSFSGHLALRCALEDERIRSVLTAGAPVHDFFTDREWQPRLPRLTVDSLAQLADDKPETVLDRMREWALRPEELRALDIPVRYVACTRDEIIPGTDVAMLREHVRDIGVLTHDDVHGAPSHAAETQLWLIRSLVRVVGGKAPVSLVLGLLHRLARLRASSAG
>emb|AGC09493.1 BGC0001183, ---, LobR2
MSEAALSLAVECGWENVRVEDIAARAGMSTRSFSNYFRSKNEAIYAVDLDRSAAIQEYLRARPVDEPLWDAVVNATLSALTAGDTRDRDLVSKVRLAVAASPLGGEYLKVHAVREAALATGIAERLGMDADTDIYPRLMASTVVGAVRVAIEFWIGSGQDTPLSDSIRAALRKVAAGLPEPPRRTGGSL
>emb|AGC09494.1 BGC0001183, ---, LobC4
MRVLFTPLPSRTHLYHQAPLVWAFRTAGHDVRVASQPSLTPTTLGMGLPAVEVGEGFDFMGAMVELRNGNSFSPAQLEAMSQEERRRLRDERFGPVVGLATRMAPDLMTFAERWRPDLIVTDPVLMAAPLVGAALGIPLVRKIWGPDIIYGHPLQGQPFDGTERDAWPTGLTELFDRYGAEVRNDYPLRTVDPWPTSLKQFGRPDGRVHERYIPYNGAGTVPEWVVEPPARPRVCVTWGTTNSVLGGDPALLPRVVGALTPLDIELVVAVSPADRAHLGELPDNVRVAENLPINLLLPHCAAIVNQGGAGSVLTAAHLGVPQVLVPETAETPMISLAFAGGGSATVLEAATVDADAVASAVTAACTDDAIRQAAWKIRDEIAEMPSPAEVVHTLTDLVAR
>emb|AGC09495.1 BGC0001183, ---, LobC3
MRILFTPVAATTTPLFHMVPLAWAFRAAGHDVRVAAQPELSRAIVDVGLPAVEVGHGYEIMDGVLRSRGGQRVIEAPADQWTDSGLAGTAEEPPADYDDKHADLRDAAMAPLVEAAGRMAPGLLRFTEYWRPDLLVTDSMVFAAPLVSALRGVPLVRQTWGPDVMRMVSQPLQGRAADGDVRAEWPTGLPGLYDHYGVEVRNDYPVRTVDPWPTSLQFPDLSGRLPMRFVPYNGAAVSPDWVLDHPGRPRVCVTWGTSTSALAGDEAFVLPRVVEGLAGLDVEVVLAVGPDDRRKLGTLPAGVRVAENVPLHLFMGTCDAIVHQGGTSTLLTAARHGLPQVMMPQTADNPFNAANFAGSGAGVTLDAAGADAGEIGAAVTRVLTEPAWRVAAEKLREEMAEMPPPSAVVRSLEELA
>emb|AGC09496.1 BGC0001183, ---, LobB3
MTTRRAVLKGGAAALALAGLGAAGAASSSALAGKTEWERLQRRLTGRLVLPSSGDYDLAKQLHRTMFDGIRPAGVAYCETVGDVRACLSFAQHNGVPAVPRSGGHSYGGYSTTEGLVIDVSRLNTVQVGEHATVVGPGAQLTDLVDAAGAHGVGLASGICPTVAMGGYLQGGGIGWQTRSLGLGCDSLESVQVVLADGSVVTCSEHQHQDLFWALRGGGGGNFGIVTRYERRNSTIPGMVNYTLAWDWDHVKDVVEGWQRWLPGAPREMSGRCLLGLLNAAPDATPLLITDGTFLGSPEDLDAHLDALVSAIGRAPAARDAEDLGFRDGMMSWFKCSDKTVAQCHRVGHNPEATLPRAGFQIDRSRLFKEAVPSSGVDEILAAFDAERRAGHIRFIHLFALGGAASDVPRTATAYVHRDARFSVDLATVLPPVMDNDEERAAARAWIDRAFTVTDQYSAHETYQNYIDPDLADWRQAYYAENYPRLVKAKRTYDPHGFFDFAQSIG
>emb|AGC09497.1 BGC0001183, ---, LobB2
MSTEKSALWFRRFVPGAEEAPVRLVCLPHAGGSAAYFLPLAHALGARADVLAAQYPGRQDRRREPCIDEMGALADAAFDALRPYLDRPVLLFGHSMGATLGFELVRRIEAAPGPGAVRLFASGRRAPARAGGPLVHLLDDDRLLAELAGLDGTDARVLGDEELMRSALPAIRADYKAAETYRLTGDVRLDCPITALAGASDPKVTLDEVRAWEQHTTAGFELRVFEGGHFFLAGHREAIVRLVTERLHGQARI
>emb|AGC09498.1 BGC0001183, ---, LobB1
MATTNEQFAAWLARCEETVRARVERVPLAELKGWHFTEGYGVLAHDSGKFFSVEGTDITRTGPRTLSWQQPLINQPEVGILGLLAKEFDGVLHFLMQAKVEPGNRRQLQLSPTVQATRSNYTKVHGGASTPYLEHFLPAGRGRVVADVLQSEQGTWFLGKRNRNMVVETTAEVPVRDTFCWLTFGQIRRLMTEPNLINMDSRTVLACLPMAVSGWPDDLVDDAPDPAYAAGLRRSFQVAGTDGRHTDVEILSWLNDVRTETELRVDRVPLSALRDWRVSDEEIAHREGKHFKVIGVSVESGRREVAAWSQPLLAPCDTGVVAFLTAHVDGVPHLLMRASVEPGFRDVVELGPTVQCNPLNYADAPPERRPPFLDHVLAATGTVRYDVVLSEEGGRFHHAECRYMVVECDDPEALQPHPDFRWMTVRQVLAMRQHSNYLNVQTRSLLACLGSLW
>emb|AGC09499.1 BGC0001183, ---, LobS4
MNPDSTELGPVANEKRLRDYLKRTTASLRQTRRRLEEAEGREREPIAVVAMGCRFPGDVSSPEKLWDMLMAEEDAVTDVPPDRGWDIDDIYDPDPDAPGKTYTRTGSFVSDAARFDADFFGISPREALAMDPQQRQILEVAWETFERAGTPPSSLRSTRTGVFIGSVGQTYNMSLLPTKEQVEGYILTGTQASIMSGRIAYAYGLEGPTLTVDTACSSSMVALHLAIKALRNGECERALTGGVTIMATSAWFTEFSRQRGLAPDGRSKPFAAAADGIGWGEGVGLLLAAAAVGRTARRRPDPRRPARFGRQLRRRQQRPDRAQRPRPAAGHRPGAGRRPPDLRRRRRRRGARHRHHSGDPIEAHAVLATYGQDRPADRPLWLGSVKSNLNHPQGAAGVAGVIKMVLALRNGLLPRTLHVDTPTPHVNWELGNVELLTSARPWPETGRPPRAAVSSFGVGGTNAHVILEAAPPAPATPSAEPADSGPPVVSAGTLPWLVSARSEAALREQARRLLGFALDHPDAGPSDIGHALAHERDHHEHRAAVVASTREEFLEGLRALADGRTARNTVQGRGTAARTVFVFPGQGSQWERMAVGLLETSEVFREHIAACAEALAPHTGWSLLDVLRGAPDAPSSERVDVVQPALFAVMVSLARVWQAAGVRPDAVVGHSQGEIAAAHVAGALTLDDAARIVALRSRALLDLAGTGGMASVPLSAAEVAALLDVPARENLGIAAVNAPGSTVVAGAAGELRELVDSCRRDGVQARMIPVDYASHTPYVEAVRERLSEDLAGIAPRPADVPFYSTVGAAPVDAEALDGAYWYTNLRSRVRFDETTRALLADGHSLFIEVSPHPVLTVPVQETIDDLGATARAHGTLRRDHGDPTRLLTSLAEAHVNGAAPDWARIVPGSAAARLALPTYPFAGERYWPDAVGAAGDVRSAGLGSADHPLLAAETVLADGAGHLFSGRLSLKTHGWLAGHVVHDTVIVPATAFAELALHAAHRVGCAQVAELTLQAPLPLREREAVRIQVIVGAADPDGDRPIGIHSRPDDDEATSGDLPWTAHATGVVSPHPVPADEPVTTWPPAGATPLKAAEAYERLGAIGLAYGSPFLGLRAAWRQGDDLYAEVELPDGVDTGGFALHPALSDAALHVTALAGDDHDGRTRLPFTWRGVSVHAVGATALRVRLRLTGPDTVGLSLMDAAGEPVATVEALTVRPLGAQRVSGLPLPPLLAAGGSCRGDRRARRLGRPRKPPGPPARRDRRCVRAVADLDALRARADAGAELPEVVLAFVPSHDGNPADGARATAHWARRLVRQWLADDRFESSRLVVVTERAVAVRAGEHVPGLAASAAWGFLRVAQLERPDHFHLVDLDGRDSSLRRLREALASGEPQLALRDGEAHTARLVHADTDGLLAPPEGAGAWRLATTEPGTVENLVLEPCAAERPLEGGEVRVAVRAAGANFRDVLLALGLYPGEAFIGSEAAGVVTEAGPDVTGLAPGDAVMGLFPEGAVGPVAVADRRALTRVPRGWTFVQAATAPVAFLTAYYALRDLGGLRSGQRLLVHAATGGVGMAAVQLARHWGAEVYATASTPKWDTLRATGFDDAHIADSRTLTFEERFLAATDGAGMDVVLDSLADEFVDAALRLLPRGGRFLEMGKTDVRDPEEVAERHPGVVYRAFETVEAGPDHVARMLADLDAMFEQGALRPLPVAAFDARQAPQAFRLMSQARHTGKLVLTIPRPLAAGGTVLVTGGTGTLGAAVARHLVTEHGVRHLLLVSRHGPAADGAAALRAELDGMGAEAVVRACDVADRDELRRLLDAIPPEHPLTAVVHSAGVTDDAAVTALEAGQVDPVLRPKADAAWNLHELTQDLDLSAFVLFSSLAGTLGNPGQANYAAGNAFLDALAAHRHTLGLPAVSLAWGLWQQASGITAELFEEKRHAVAHDVLTTMSDAEALALFDVGLDGGRPDLVPAGLNLAAVRAAAEVRPAPAVLRGFLRAARRQAGGRRDGRGALRRELAGRSTAEQLDLLLDIVRNDIGVVLSHPAPETIDARRPFQEIGFDSLTAVELRNRLGAATGMRLPATLIFDHPNAAALAAYLREQLSGQVQDAPVRATSGGGADDPIVIVSMACRFPGGVRTPEDLWDVADLGRETVSGFPDDRGWDLDNLFDPDPDHPGTSYTDRGGFLDEAGHFDAEFFGMSPRESLGTDPQQRVLLETVWETLERAGLPPESLRNSRTGVFVGMTAYGYPGGPSHASDGVEGYLLTGAASSVASGRIAYVLGLEGPAVTVDTACSSSLVSLHLAAQALRNGDCDLALAGGVTVMPTPSVFLGFSRQRGLAPDGRCKPFDGAADGTAWGEGVGLLLVERQSDAHRNGHQILAVVRGTAINSDGTSNGLTAPNGPSQQRVIQQALTNAKLTPTDIDAVETHGTGTTLGDPIEAQALIATYGHNRPTDQPLWIGSLKSNIGHTQQAAGVASVIKTVQAMRHGRLPRILHAETPTPHVEWEGGGVAVLTETVPWPETGRRRRAGVSAFGISGTNAHVILEQPPATDPAPAPAPATGTPPLLAADRASDGGGPVVPWLLSGRSEAALRAQAARLAEHVGADDGPVDVAWALATTRSTFDHRAVVVGHDHDTLRAALTAVARGEPHPAAVEGVAPTTPGRTVLVFPGQGSQWAGMALGLLERSPLFAEHLRACADALDRHTGWSLFDVLHGAPHAPSPERVDVVQPALFAVMTSLAELWKSAGVVPDAVAGHSQGEIAAAYAAGALSLDDAALVVALRSRIITRLAGTGAMASVPLPAPRVCDRLAGAAAAGVHLAAVNGPDSSVVAGDTDAVRAFVAACEADGVRARLIPVDYASHTPHIEALREELLEALGTVRPRASAVPFYSSVTGEVLDTTELNAEYWYRNLRETVQFGRVTEALLDAGHRLFVEAAPHPVLTVGVRQTLERAGVRAAALGTLRRDDGGADALLAAFADAHVSGATVDWTRVLTPGTRRVDLPTYAFRRAPYWLRTSAATGDVRSAGLGDTGHPLVVAGLSVAGDDRHVLSGRVSLRTHPWLADHQVHDVVLVPGTAFVELALHAAQRVGCDAVEELTLLAPLVLPESGGFQVQVVVAAPEATGARPVTVHSRPDSDDDAEWTLNATGTLVAGPVPALADLTEWPPAGAEPADVDLVYDRFTANGQVYGPVFQGLRAAWTHEEGICAEVTLPEETDIEGFGVHPALLDAALHCLMTGRPDGSEDTAVLPAVLVDGDRAPGDRRPDTARPPQARRRHSGGGPGRRRGPSRRPDRVAAAAPGRPGASRRPREPCGRAGHGVDRGLTGXXXXXXXXXXXXAPPPGPPPAVVGDVEVGDGRGERYPTMEALRAAVAGGAPVPRVVVVSCGTAGSAVGPSQDTYAQTSRTLERVQAWIADETFASSVLTLVSRGALAVTDGEDVPDLAAAAAWGLVRSAQSENPFRFQLLDVDGPVTEDLLAAAIALGEPQAAVREGRVHVPRLTRRPAADSPASFRTDGTVLVTGGTGTLGGLVARHLAASHGVARLLLVSRSGMAADGAPELAAELAGLGADVSVEACDTGDRDALVRVLAAIPDEHPLTAVVHAAGTLDDATVPHLARERLGTVLRPKADAAWNLHELTRDADLTAFVMFSSAAGVLGAPGQANYAAANAFLDALAAHRRARGLPGVSMAWGPWEQSSALTRTQAGAGRGVAGRRGLVPLSTVDALALFDAALGAGPAAPVLTELDLRHLRAQAVADALPPVLRGLVRVPPRRAGDGGAPVAERLAGRDREEQEAIVVDLVRGHIAAVLGHGSPAEVSADRAFQDLGFDSLTAVELRNRLGATTGLRLPATLVFDYPTVRALAEYLLDRVVPPEPSPAGVALEYLDRLEEALTALPPDAANKLIEHRLRELAGRASGVPKAVPDGAEVENASADELMDLIDQRFRQAYGPMGTERPGSVSLPGRALCGLRAASGLRTARGASHCPCSALSGGFAVRSLGAEFPGHAGHEALPYARAGRRGHADGANMPKAWAANVVGDVRGPRGCVPTAARVPTGWRPPAPSARGRSASDRAGRRSARPVSGRRAARSARRAVRRRPPRRSRR
>emb|AGC09500.1 BGC0001183, ---, LobA0
MRVLFTAATFRSHLYPLVPLAWALRAAGHDVRVAVQPTLVGDVTAAGLPAVEVGRGPDFMSELKKSIGGGKGGPAAAPSIEQIVVPHIRIAEAVVADLLPFARNWSPDLVVADPAAFAAPIVARAVGAPLVLHTWGPMPDQLWGDLTSERAVRENWPKDLVAFLDKWNVELGPEYAALVVDPCPDELLAIRMAKRQAARYVPYNGAAVTPDWLDEPRRRPRVCITWGTTSEFMGADVLKPPLLAIEALADLDVEIVAALGKAGKELLGETREQVRAVDWMPLSMLMPTCDALMSQGGPGTVLAAVAHGVPQLVVPQMSAQPLGAELLTASGAGLTLKPDALTAGSVAEAVAELLDGHSVRPAARTLAERNAARPDPTQIVPVLKELADANR
>emb|AGC09501.1 BGC0001183, ---, LobA9
MLQAFDVDFYFSAGRCAGHPPHFGGSMTDSGSAIDNAVFDERLANFQKWQETPWGQLRYSVVAANLDRHLDDRPLRVLDVAGGNGREAVRLAARGHHVTVLDVAPVSLAGARDIAAEHGVAGLVEVREGDAHDVADLFAGQAFDLMLCHNLLQYVPDPAVVVGGIVKCLKPGGLLSVVGPNAYAVPLEAAVRELDLATARSAVDARYKPNVVYGKDVPVLTSDEIGGHLGGAGLDVVGHYGVMNVCNLVADNDIKYDPDFFGRLEELEIALAGRMPYPLTARMFHLIAQRPR
>emb|AGC09502.1 BGC0001183, ---, LobA8
MINVTQPSVGAEELAAISAVFDSKWLGSGRRTEEFEEQFAQHLGVSAESLLFLNSATSGLFLAAELLGIGPGDEVVLPSNGFIANANCVIDAGARPVFCDIDDGVLNPRAEDVVKVLTPRTKAVMVLHYGGYPGEVEKIAALCAERGVALIEDAAVSVASSAGGRMCGTFGDFGIWSFDARKVITTGDGGMLYVRDPEVARRARRLAYHGLEDRSSFTTAAKSPHLWWSFDIEDIGRRLVGNDMTAAMGQVQLRRLPEFVGRRRAIAERYTRALSGVPGVRVPPPLPEGHLSTHYFYWVRFDTQAVRDGVSEDLLARDIYTSWRYYPLHRVPRYGATDAVLPVTDKVSDTALLLPAHQDLLDEEVDLVAREVVEAVEARGAIRG
>emb|AGC09503.1 BGC0001183, ---, LobA7
MVSKEAKTVERAAGPTASDLPEAYLDLLKKCLLRFHDGAAFPYTTESGGESDQRLAYLAGKGIMPHVQADTMVSRDRLDNIQQATATVIREGVPGDFIETGVWRGGSCILMRAALTAYGDKTRKVWVADSFDGFPPPTDKYPSDPWKGQSQDIIGTMGVSLKVTFDEVKDRFDRYGLLDERVEFLTGFFANTLPNAPIEKLAILRLDGDLYQSTYEALEALYPKLSVGGYCIIDDYFYTMCSKAVDDYRREHGIDEPIEAVDWTCVQWRKTK
>emb|AGC09504.1 BGC0001183, ---, LobA6
MEYTRLGSSGLKVSRLALGCMSFGIPSPVQPWTLDDEAAEPLFKQAVELGITFWDTANIYGMGASEEIVGRALRKYTRREDVVLATKLFFPMRQGPSRPGLSRNAIIEQLDASLDRLGTDHVDLYQIHRFDPDTPVEETMEALHDVIKAGKVRYIGASSMWTWQFAKMQHAAEANGWTKFVSMQDQYNLLQREEEREMFGLLADQGVGSLPWGPLASGLLARPWGQGGTTRGGTLRPTDPYGRPLYVESDEAVVGAVERIAEARGVSMAQVAMAWVLKNPVVTAPLVGATKPEHFTDAVAALDIRLTDEEITSLESSYTPRLPTHF
>emb|AGC09505.1 BGC0001183, ---, LobA5
MAAEEPLRMPPLSDGGDEVLTWLKRMRDEQPLWADERGVQHVFRYDDVQAVMSDPARFSSNIGRVMPGFDPEQVSANLASQDPPEHRLLRQLVSQAFTPRTVTGLRPRIAEITRKLLDAAPEGEFDFVEHVAHPLPVTVIAELLGVSPGDRAFFRSCADALLGTRAEAVSAAEHAKALAEANKELQEYLSAEARRRRAGGSGGLIGALTAAELDGRRLTDLQVATFSGLLLTAGHITITLLLGNTLLALRDNPEAEARLRKDRSAGPAAFEESLRLRPPFHRVVRVSTRDVEVAGGVIPAHRLVMASTLSANRDDRQFPDPDRFDVDRRPNRHLGFGHGIHFCLGGPLARVETEIALNLLFDEFTELEVTGEPAFHDSEFYGPKQLTVSARR
>emb|AGC09506.1 BGC0001183, ---, LobA4
MAQTQTGDSPPAAGKQRLPAELLKVAGVVLLGMLLMQFDGTMVSIALNKLVRELSVSVSTVQWVVTAYLLALMVGMPIAGWAADRFGTRTIWNFSLIGFLVGSLLCGLSNSVWMLIAARVVQGLGGGMMAPVGQAMLVRVGGVERRAQLVSLMAVPAVVGPTLGPVVGGIIVDDLSWRWMFFINLPIGLVAFLVAGRAMPNLKASSGAGLDVVGVALLVPGLVAIVYGLSQATTVGFGGVQVVVALSLGAAMVAGFAWHAARPNIDALVSMRLFRYRGFATSSILLLLLGLTMGAGFVDPLFLQQVHSESALGAGLLLVAAGVGSALASLTMGRVFNRVGPMRVGVAGLACALVGRLIFTQFDANTSALVIVVAMFVTGVGFGMMVLSMTTALYIGLPPEQVTRATSGSRIFQQIGLSAGTAVVGVVLQFQLTRQQDATPGGSPGPDALAPAYSNTFWWSVAFLLLAVVPTVLLPKRLVEAPVPDKKTESVPRPKEA
>emb|AGC09507.1 BGC0001183, ---, LobR3
MTTEYEPRDMRARNKQATREAIGAAALRLALERGPDGLASVRVRDIAEAAGVAPRTYNNYFSSREEAVCVFLNDQARRLGAALRARPGGESLGEAIAAAVVDVFADPEPDRAGLSMIMSAPALRGEALKAFAMAEEPLADAIAERAGVDRRALSPAVTAAAVAGAVRAAAAHWLAGPDSAPFAEVLREALGTAVSPRPSGLAHP
>emb|AGC09508.1 BGC0001183, ---, LobA3
MADIRSVQVAEGFHVSAPQVEGALISEIHFIYNEVFVDRDYLKHGIRIPGSARVVDVGANVGMFSLFVVGECPDARILAFEPIPEIYQALRENLSRYGAKGVKPVRAALGGLPEEQVRFTYFPALPGNSTRHPEEKQLNKKLVEEQLGPEAVDRILGAVEVEAEVLRLSDALRDWAPEGPIDLLKIDVEGSELEVLEGIDGSDWQRIRQCVIEVQDLDGRLDAVLGLLDAEGFTVATERATNIPDVLRHWMVYAAKEDAQ
>emb|AGC09509.1 BGC0001183, ---, LobA2
MSHVAMVSIAHHGHVNPSLGIVRELVARGHRVSYAIPDEGDFVGRVRATGAEPRVWRSTLPAAGDDQSRWGETRLDVAELFLRDAVQALPQLAELYRDDVPDLVLSDFSGWAARVLAHRWSVGYVQLSPQLVPWEGYEEEVGARLAQELRSCARGRAHYARWRSWLAANDLAGVDPDTFMSRPPRSLVLIHPALQPHADRVDTRRYSFVGPCQGERAEHDVWTRPAEAAGRRVALVSLGSNFTKQPRFYRTCAEAFGTLPDWYLLLQVGSQVSAGELGPLPDNVEVRPWVPQPGVLRQADVFVTHAGAGGAQEGLATGTPMLCVPQAGDQFDNAAMLVRLGVAERVDSADVAVEALRAAVLRLADDPAVAARCAAQRELAPGDGSRRAADLVEAELPG
>emb|AGC09510.1 BGC0001183, ---, TetR regulator
MSTPTTVTCDTCGTSLTRSKQSRTSQPRARYCSNACRQRSYRLRHRSGGVDAGLSSELLTQLSSFVGRADELVELTRLLHEVRLLTLTGPAGVGKSRLALEVAGQEARGRRSEVSVVRLGAVTGADAVRRRVLDALGDEPDGGPAASAPDRLLVLDDCDHVLYTCGTLLTELLPGRPRLSVLATSREPLRLPGESVFSVTGLALSDPESVNSLSDSLRSDAVSLFMDRARAVAPDFRLSRDNAADVAEICARLDGLPLPIEMAARLIRVFPPAEIRSRLHDRLALLTNGWRLADDRHQSLRAALEWGYTLLKPVEQALLRRLSVLPGGFGPDAATAVTADVPGAATALPELLVALESKSVITPLTGAGGGAARFRMLESTLCFGRERLVAEGEDTATYERLTAWLTTISLPLRNEAVVPVATLDRLAEERVNLAHAVRRLGAGSDERQLLLAGALAAVEGAQGRGAEVAGLVEHALAQTAPDSEYRAVALEATALARQGTEPDEAAPRIDRAVREERRRGRTALLGRLLLERGILRQGRDEHRASLDDLDESLEIGLRSQHDTLVALSLGALARHWLESGDPAGAERDLARALPVLRGGVAPQWLSAVLSTAGSLALEKGDLKRAEEYFTQALRCRAHQHEDAARALEGLALAPPRGYRFDRGVRLLGVAERVRGGRPGESDWWRQRVQQARETALRALPVGRAESWLEAGRAMPWRQALCLALGEESAEPRARGAAHPLSRRERDVAALVVEGLTNRQIAARIHVSVRTVETHIRHIRTTLGLRSRAHIAAWAAQQQADGPQTPTPAPAPFASASAAVALRRLPDPREVLRGVSIGGGAARPELRGA
>emb|AGC09511.1 BGC0001183, ---, Cysteine synthase
MRHDTLVDAIGNTPAVRLRADTPDGVEVYAKLELLNPYAMKDRVARRIILEARRTGALREGAPIVESSSGTMALGVALVGTYLGHPVHIVTDPRIDPVTLAKLEAMGCSVHIVEAMTAQGWQSARLERLADLMRDLPGAWWPQQYSNPDNPAAYRTLADELLDDLGTVDVLVGSVGSGGSLCGTSAALLEHLPDLKVVGVDCVGSVLFGQPDLATRKQSGLGNSLYPDNIDYRLFDEVHWLSDDEAFDATKSLAREQKIFAGNTSGSVYRVLTHLAAHAAPGTRLVGIMPDRGDRYAETVYRHEAAGPVATAPTEVPFGTTVHRWSYAAIPRRHRPVLFFVESNTTGTGMLALRTATRLGLAPVLLTKDPARYAGLEETGCPAVRCDTEDEAVLRAAADSAAAGRPVAGVTTTSDFYLVHAAALAGSFRRPGHASGTAGLCRDKSLSRAVLSEAGVPQPAHAVVESADGVAAAVARVGLPCVVKPADGSGSQDVRWCADEASALAQAARILAVTENVRGQRRAGRVLVEEFAQGPEYSVEMFCAGGEAVCVGITQRTTTALPYFVETGHLFPAVLSAAAEAELAESARQALKAGGFELGPAHVEVRLTPAGPVVIEVNGRLAGGMIPELIRAATGIDLLEQQLRAATGRPLALSADRARYAGLRFLTATETGRLTGITGAAEAARVPGVESVVTTGVPGRAVRPPQDAYDRLGHVVAVGSSPREVETALDTATALIRVETTPTP
>emb|AGC09512.1 BGC0001183, ---, TetR family transcriptional regulator
MFREFAGWGCRGAGFAAVPWAGRNRTSACHHQLEDTMYRKPPSGPVHGRTFTQEARRAQIVEATIETLAEIGHTKTSFTAICRHANLSSTGLISYHFAGKPQLLREVTRTIVEKAGTLRTSRVAQEATYRGKLVAYIAAHFDFMARYPAHARALTEIAELVRERPVPELDDVARSALSVEALVALLEEGCRAGEFRIADPPVLALAVQGALDNVVRHHELFAVADLDHLARELTDIFTRCTLSP
>emb|AGC09513.1 BGC0001183, ---, LuxR family transcriptional regulator
MGERELLAALIHVAFVTNNASAERVADLGAPLLALEPPDPRHAHTPLPLAVNALAAAEHTAETVRWLDAVGRRIGHRDTDAETAVLRAERALVALSHGRIAEARRAVVPTGTAEEAQARASALCTAVQAIVTLHSDEPELAERLLTGNLSHHQDQYHAALLHMTRGLLAARRRHDLIALHHFRTAGERLERIGWSNPAVLPWSSRAALMHHRLGEQDRALAAARLEVEQARTWGAPSVEGRALVALGRVTPGRRGTELLAEAVSVLERSTNAHELCRALYAYGSREGVDGRRAADALERARELSVVTGADRVTRQIRXPAPRRDRAAARTHPVRGAGRQAGGRRTPQRGHRA
>emb|AGC09514.1 BGC0001183, ---, LuxR family transcriptional regulator
MVGSASVTRPTLLSVDDADRADLESIRALVRLMRPGPALPVLLALGWRDREEPAAPVEWATRSTLEVIRPRPLSGPGVTAVVRRLAGTAVEAGFQAGCLAATGGIPSLVTGLVAGLGERPLPLTGAGLEAASGGDVPVFGARVRRLLHGQSPVAVRAAQAMAVLGDGTATTTGAGLARVETTAFTRSLRRLEAVGLARASAADTWSLAHPAVRHAVLTGTPSRTRTDLHGRAARLLHDSGAPAGDIAGHLLASPAVAREPWARALLREEARTALLRGAAEHAVRLLRSCVPPGREDTCDPVLVMELGIAESRVDAESGIGHLTSVLDRLPGPALRLTALSALVGALTRTGRTGRAAQLLAAQDTGSPSGRARLQLLEADMLLAATDNREAYTDLLQGVSLRLDLPGTTAEERALLAGRAFIAVSRGERLPQALSAADRVLLSGTPLTDSPVSLAAAAAALAYADRPADAAHVYRQLLEGADAVPDHLRAGLLALDGEAAQRLGRIDLALRSTAQALGSTPGARVTHHQTLALAVRLHALLDRGDVVAADALAGTVPPDAIDDAWQWSEYLAARGRLRLAQNDPVAAVADLTECARRQELWQRTNPAASPWWYWAGHAHLAAGDPAEAGRLATRAVDLAHSADFPVALGTALELLASAGGERGRLQILEDAEGVLAQSGAALSLARTRVARGRALLRAGHVGPARKVLRRGWDESHALGAHALHDEAHGLLLSAGARPRRAASRGAGELTRSEKQVARLAAAGRTNLQIAEALFVTRRTVELHLTSVYRKLGLSGRKELRSALGRPRGGADAAPARRER
>emb|AGC09515.1 BGC0001183, ---, FAD dependent halogenase
MTSTGDSASAESFDVIVVGGGPAGSSAATFVALQGHRVLLLEKESFPRHQIGESLLPSTVHGICALLGVSEELHSAGFVKKHGGTFRWGSNTEPWTFDFALSEKFAGPTSYAYQVERMKFDQLLLDNARRKGVVVRERCAVRDVLEDGGRVNGVRYTDEDGTERETRARFVVDASGNQSRLQGRVGGERRYSEFFQNIALYGYFEGGKRPPAPNSGNITCVAFDSGWFWYIPLSDTLTSVGAVVRKECADRIRGDRGEALAEMIADCPLVSDYLSEAERVNSGPYGEVRVRKDYSYLHDGFWRPGLTLVGDAVGFIDPLFSSGVHMATFSALLAARSINSVLRGDLEEEECFAEYEARYRKEYQTFHDFLVSFYDVTRDEQQYFDDARRVTRDSAPGAGAFVGLVGGGASDDTALTSDDYRDQRKKDLRQQSRDVHWEGHRIQMQAAFGEADDDVPAVKDGLVVAQDGMHWTKSADSAAV
>emb|AGC09516.1 BGC0001183, ---, Uncharacterized protein
MLDAHGDGGGGTLLLDSDLLVGKGLASSSADLVATARGVGTVLGLDTSPAAVEDWLRPVEPTDGVMHPGVVVFEHRAVRLRARLGVLPPVTVVAVDEGGHLDTVAHNRRPHPVPPGLRHEYARLVDDLARAVRGADLSAVGAVSTRSAVLNQRRLPKRNLDAMTAIADRVGAPGVVCTHSGTMLGLLLDTTADGHRERLAAGRAACSELPGTLSVYRSAAAEAPETR
>emb|AGC09517.1 BGC0001183, ---, Argininosuccinate lyase/adenylosuccinate lyase
MAVTGRIDGTPSDVWHEEVLAAQFAHEAEHLLPHYVAVERALLREYLRMGLVDTAGAASLDARLGSLDADAIRADPQRNMSDISFALEHHVQSGPTPPFAAWHVDRSRNDAQVCAQLMAARTDFTAVAADLLDLGRAVTALAARHTDTPMPGYTHGQAAQIITPGYHLAALAAETNAALRRMLHTYDETDACPLGSGAMAGQELPWDRDRLPAPPRXXXXXXSRFTTDFMTWGGSGFGFLDLPDDLAGISAAMPQKRNFPVLERIRGRCAHVVGRAADLVAGQRNTPYSNTVEVSKETGAHLHTQARAMRSLLRLTHAVVTGTTYRTDRMLGACAEDHLGGFTLANRLTLDCGIPWRTAQIVAGRYVKRAVEQGLRADRPDADLLRACAAESGHEAEPAAELLAESFDIDAGLRAKRSAGSAHPDQVARLLADESRELDRLDAEWSRRTAHRTAAARHLETPVTARDQA
>emb|AGC09518.1 BGC0001183, ---, Hybrid PKS-NRPS protein
MTRPGPAVRDGRPAPDAAGPATAPATYAQERAWLASRLAHDPPTYCAVDEFPLHAAVTANDLVHALYVLMDRHEPLRTVLRTVDGRLRQEVHPRPEPRIELTDLSAHDHAAQAEERRSLRARLARTPFDPHRAPQWRAAVLNLGEGAWSVVFAAHHTVYDTASGFNVHAELTELCAAAEEGREARLPRLPLGYGAYARRERERARTGGADAAAAHWRTRLRGLPPVHTVPLDRPRPPARTFRGAEVRAALPVGVTAALTGAARHHGTRPVMLFLAAWTALLHHHSGAADLAVGLPVAGRDDPATRAMVGTFVNMRVLRADLSGDPDGTELVRRTTAAVRAGEKFDIPFQSLVELLAAPRLPGVPPLYQLAFNHTPADGLGPPVSSCEEDLLLDVAGSGLRLVYDAALFDRSTADLLLADYLRLLAALLDAPGTRLSALLTGPAPRGTPRPAPTAPRARTAPRDAAEERVAAVWRTLLGTDGGTVDVHEDFFTAGGHSLQALRLLARLAPARGSGPTLRTFFADPTVAGLATALKSTPDGRTAWR
>emb|AGC09519.1 BGC0001183, ---, AMP-dependent synthetase/ligase
MQETAPDPVAGRQPAPAAGPEDAVAALAHACAAALASDPASVRLAARLKVASVLLGRASPAPDASWRDLVRHVGTDDGRSEAEEAWANASAAAGATAERLGGYELRALRLMRDDPDLPHTRHGLLTPEETEAVVARGAGPLRPLPGRRFHELFEERVRRHPDAVAVVHGTTTRTYRELNDDANRIAGALLREGLAPEDVVAVVTGRHPLWPAAVLAVFKAGGCYLPLEPEFPASRIARTLTRSECRWVLSDPDVPSLDEALNGRDTIRRMTVGDLARGDGPTRDPGVAVAGDQLAYVYFTSGSTGEPKGAMCEHDGFLNHLYAKIEDLGVQEGDTVGQTAPQCFDISLWQLVSPFLVGGRVLLVEQEAVLDVARFVDLVNRHRVQVLQLVPTYLELVLAEAARGRAALPHLRVMAVTGEALKKELVRRWFEQFPGVPLVNCYGLTEVSDDSHHGVMHTVPDHRSVPLGDTIRNCRVYVMDEQLHLVPDGAPGEIVIAGVCVGRGYVNDPDRTAAVYHQDPLRPAERLYRSGDFGRRLPSGELEYLGRRDAQVKISGFRIEIGEIEDRLLQVPGVRDGAVVVAGTDDAPQLVAYYTGEDAPDGAGTAHALGTALPHYMVPHRLHRVRELPLSGNGKIDKKALTARARDNAHARGSAGTGAPRLDTPAERRVAAVWARLLHVPEDRIGRDSRFTDLGGTSLTAIRLAIELDRRVTVAELRDTPTVADVAALLDGKSAPARATAPAGPAPATTPARPAEGPAPLPLLDCRAADPEPDPAARATAHRAPALAALAASGAVMLRGVGARTPADVARVAAALGIEPLTEREGFAPRTALAPGVYSGSHWPAEDPMCMHHELSHAATVPGTLLFACLTAPDSGGRTTVADSQQVLAALPSGLTARFAEHGWLLRRAYHDVGLSWPEAFGSTDRASVDAYCAEAAVEPTWLADGSLLTRQRRAAVVPHPRTGAPCWFNQIAFLNGLTLEPAIREYLTDVYGPGGLPFDTAAGDGGPVTAGTVEEINAVYDRFTVGEPWQQGDVLLVDNIRTAHAREPYEGAREIAVVLGDPVRLPGHVLPLSDGGPS
>emb|AGC09520.1 BGC0001183, ---, Scyllo-inosamine-4-phosphate amidinotransferase
MRLNSYDDFTPLKEVVLGSADGYLDRVRDMSFDMFISDNLSGARGYYPSISTWRDGEERRDRNTPHRLAQKERFLGELVEDVEGLAAQLTALGVTVHRPLPPARDTTRVATPAFEAAVTPPLNLRDNTLIMGDEIIETPPMLHDRYFETQFLKPVFLEYFRGGARWTTMPRPLMTDHSFDPGNVAHAAPNIEVPLDPRESPYDVGIEPMIDGANCLRLGRDLIVNVSNANHALALDWLTRHLDGRFRVHRMDRLTQSHIDSVVVPLRPGTLLLRDPGVVDYLPEALRGWDVVVPPPPGVDDYPQYENDDPIPASPYIDLNVLSVDEDTVLVNDACKTLVATLEQHGFTVVPVRHRHRRLFGGGFHCFTLDTVRTGGAEDYLA
>emb|AGC09521.1 BGC0001183, ---, Aminotransferase
MTGAPDLSAADLHGSLQDPVLGAIGFLNEVMDRHPDAISFAPGAPHPDFVQGLDLRALTDRFLTHLRTDRGLDPSRAERVLYEYGPAQGLINDLVTEALRTDQGIHAAPEDVVITVGAQEAMLLTLRALYRDAAQDVLAVADPCFPGIVGAARLLGIPVTDVREDAAGLDVEHLAARCRQARSEGRRVRACYVAPDFSNPGGARMTLDARHALLDLAEREDLLLVEDNAYAFTAPEDDALPGLKALDTRRRVVHLGTFAKVGFPGARVGYAVADQRVGRAGGTRSLARELADLKTMVTVNTSPLSQAVVGGLLLEHGRSLRALARRKADRYRSNLAHLTDALERHLTDDAPAGVSWHRPAGGFFARVDLPVPADLALLEVSADRYGVLWTPMRQFSLTDRGDRQIRLSCSYLEPDRIETGVRRLAAFLRKEAAG
>emb|AGC09522.1 BGC0001183, ---, Enoyl-CoA hydratase
MTTRPAAPAAPAASAGPVPLSGRFDDDARRLAGQAAAAERILAALPPVPGRSRDERTRAATAHAEARAVRRDFLARHTDTVYGLLTDGLTRRPRLPDLVDAAAERVPGLVPTRAQMAAELRFVQAEKEGREIDQGRFCGAVLRSPTAGRHLVETMLGPTPRALELLDRFRAESRVELDAVHVERRGTAAHVEFRNPGRLNAENARLVADLDTAVDLVLLDDTVRVGVLRGGTTDHPAHRGRRVFSAGIDLTDLRDGRIPLVGFLLARELGYVNKLLHGLLTDPAPGAGSERYVTKPWIGAVDTFAIGGGMQLLLTLDHVVAEEGAYVSLPAAEEGIVPGAGNLRLTRQTGARLARQVVLGGRRIAATDPEAAAVYDEVVPADRMDEAVERAAAALAAPAVAANRRMLALAEEPLDHFRTYLAEFAFAQADRAYAPDVLDKVERRWQERERRRAARGSRT
>emb|AGC09523.1 BGC0001183, ---, Enoyl-CoA hydratase
MKTGPDRTGLPGELGILVRLDGGSPLPELTAALDAVCEQAGERGERTVVVLRFTPAPHQPREWPGGVSIQEVKRWERAVRRLERLDHVNIAVVEGTCGGPVLDLLLAADYRIAGPDLRLLLPVNEGHFWPGMTLYRLVQHIGLARARRIVLWDSAIELADATELGIVDQVSEDLTEAVHTAAVLRGRLSDRETRIRRRLLEEAASAEYEDALGVHLAACDRELRRLSGNAPEPTEAPQ
>emb|AGC09524.1 BGC0001183, ---, Chalcone/stilbene synthase domain protein
MGTAVPPVSYTQREVLDTFGITDRRIRSVFLGGNIERRNLTLPPIGPDGKPLEESQGDLLRKHTETGLRMGREAVERCLADAGAELADVRYLCCVTSTGLLTPGLSALLIRDLGIHPSCQRLDVVGMGCNAGLNALNAVAGWAGGHPGELALMVCVEACSAAYVFDGTMRSSVVNSLFGDGAAGGAGRAREHPGDEAPPGPELLRFASHIIPEAVSAMRYDWDDAHGKFSFYLDADVPYVVGAHAETAVSRLLDGTGLGTGDIDHWVVHSGGKKVIDAIRVNLELSRHDVRHTTGVLRDHGNLSSGSFLFSYERLRDEKAAVPGDLGVLMTMGPGSTIETALVRW
>emb|AGC09525.1 BGC0001183, ---, Dioxygenase
MTPSAPPQPATAARPATAPVLDVRRVSGALGAEVRGIDLNDLTDAQFDRIHELMLEHLVLFFPDQEKLTPAGHVAFGRRFGEVEVHPFLPKLADHPEITVIEPDKGGKADEWHIDVSFSPSPPIASILHLIDTPSAGGDTMWSNQYRAYETLSEPFREMLEGLTAVHVLKIPPVVEMSAEHPVVRVHPVTGRKSLYVTRMWTSHIPQLTRQESDTVLQHLFEHSEQPAFTLRHRWDPHTVALWDNRVTQHIAINDYQEHRRGQRVTVNGDVPSSNTPRRPEYRRNGDERYYPRRINAKVGY
>emb|AGC09526.1 BGC0001183, ---, Glycolipid sulfotransferase
MRNVAMSDQTLTQAPRRYKSPQQDSARWDDFPLREGDIVVSSPAKAGTTWVQMICALLVFQTPELPKPLSALSPWLDQLFTPQDQMYALLAEQEHRRVIKTHVPLDGLPLDPRVSYLVVNRHPLDRALSMYHQVANVRAEWLRAFNSDQDSEKYSGRAREYLLNWCRAGESDGWEQDVAAAELHHPLDAWNRRDEPNVRLLHYEDLCADLEGQMAALAEWLGITVDPAVWPELVRAATFDEMKGRAEHLAPDKEILADPAEFFRSGRSGGARGVLTDADLDAYHERVGALAPKEFLDWLHGGAAGGARP
>emb|AGC09527.1 BGC0001183, ---, Cytochrome P450
MAVGDPLYTVTTMPTQRRPDRPFDPPAELLEARRHGPISRYVFPGGVDGWLVTGYDLIRSVLADPRFSSRWELLRHPTVDHGDVELEPAPPGEFLFMDEPRHGRYRKPLMGKFTVRRMRLLTRRIEEITAEHLDAMELAGGPTDLVTAYAKPIPAVTICELLGVPHEERATFQKQVDAFRDLESDRDDLIAAYHATRAHLAALVAAKRARPTDDVLSELTDGDLTDEELVGMSLFLLAAGLDTTMHMIGLGTFALLRHPEQLAALRADPALADRAVEELLRYLSVGKTFMRTALRDVELGGHTVKAGTSLILSYNTANRDPERFTDPHRLDLHRQEGAHIAFGHGIHQCLGQQLARVQMKVAFPALVNRFPTLRLAVPAEEIALRPEAEIADVYGVKSLPVTWDA
>emb|AGC09528.1 BGC0001183, ---, NRPS
MAELARSEGVTMFMVWQAAVAVLFSRLGAGEDIPLGGPVAGRTDESLEDLVGCFVNTLVLRTDLSGDPAFTDVLARVRSTALDALDHQDVPFDRLVEKLAPARYTDRVPFFQVLVAVQNMPQAQVALPGLDVDAGPGKPTTAKVDLDVQVVELHDADGAPSGMAGGLTYATDLFDHSTAESLVARLLRVLDAVTADPARRVSRIDVFDPAERRRLLTESNGARSDTLALTVPELFAVRASRAPKAVALDTGAEPVTYGQLDARSNRLAHHLIDLGVGPETVVAVVMDRSPDVVTTLLAVLKAGGAYLTLDPAQPDSRTAEMIALAGAEVCLADQRYAEAARGRFATVVVADAGDAEWADRPAGTVAGRSLPDQLAYLMFTSGSTGEPKGIGTTHRDIVDLAGDRCWQFPGTARGMFAAPHTFDGSTVEVWVRLVTGGTLIVTPPGRTDAARLRSLVADHGLTHAHLTAGLFRVIAEEDPAAFTGVHDVLTGADVVPREAVRRVLEAVPGIVVRSSYGPTEATVIATQIPLTEPDALGDVVSIGRAMDNTGVYVLDDSLQPVPAGVAGEAYIAGAGLARGYVARPGLTAERFVACPFDVPGARMYRTGDIVRRRADGALEFVSRADDQVKIRGFRVEPGEVEKILAGHPAVAQAVVTVREDTPGDKRLVAHLTAAPGEALPDVREFVAGRLPEYLVPDAVVVLDRLPLTANGKVDRAALPAPEAASTGAARRPPSLREDLLCSVFAQVLGVPRVGVDDDFFALGGHSLLAVRLVSRIRSVLGAEIPVQAVFETSTVAGLAPTVEAAGSTGVLRPALAAGPRPPRLPLSYAQRRLWFVDRLEAAGPLYNVPLALRLTGALDTGALRAAWTDLLTRHESLRTRFLHADGDPYQDIVSLDDFPPYFAVESVGRGELEARIDEAAGHVFDLTAGPPVRATLLDVDGPDTDEAVLVLVTHHIVADGWSMVPLLRDLSTAYTARRAGRAPGWEPLPVQYADHTLWQRGLLGDGDDPDSVLAGQVAHWREALDGSPEELALPTDRPRPAVASREGGWVPMSAPADLHARLTELAVAQGATAFMVWQAALAVLLSRLGAGQDIPIGSPVAGRTDEAADDLIGFFVNTLVLRTDLSGDPTFTEVLGRVRRSALGALGHQDVPFERLVEELAPTRSRARHPLFQILLAVQNVPAATVDLPGLRVEALPTELGRAKFDLDLHVAEAFDDEGRPAGIDGGITYAADLFDRTTVEALLDRLLLVLHAVAADPSRRVHDIALLDSDDRHRVLTEWNRTERAAPAATVPDHFRAQAARTPDAAALVTDGARTTYAELDAASDRLARYLTRHGAGPGRLVAVVMERSPETITALLAVLKTGGAYLPVDVGYPAARIELMLRDAAPALLLTTTDLADRLPGSAGGPDRIVLDDPSVRDAVAAEDATPTATPPHLDSAAYTIYTSGSTGTPKGVVATHRAVDRLPPPPXXPADYADLRAGDVVSHLGSVSFDSTTFDIWATLLNGATLAVGPAGSPSVADIRDYLARHRVTVALLPTGLLHQVIDLDVEALRGVRSVLTGGEALSVEHCRTLLDTLPGTRLMNGYGPTESVTYTHTHPVTRADVDSGRAIPLGRPLARTRAYVLDSALRPVPVGVPGELYIAGDGLARGYANRPGLSAERFTACPFEDGGARMYRTGDLVRWRADGVLEFVGRVDDQAKIGGFRVEPGEVEATVSAHPDVAQAVVVVREDTPGDKRLAAYAAPADPAVSGRELADRIRHFVADRLPDHLVPPFVTVLDRLPLTPNGKVDRAGLPVPDPMAAVSVARGPASPYEELLGVVFADVLRLPRVGVDDDFFALGGHSLLAVRLVSRIRAVLGAETSVATVFENPTVSGLARQLTRAGGRARPALVPMPRPPVLPLSYGQSRLWFVDRIEGPNHLYNICLVLRLTGDLDPELLRLALADVVARHESLRTTFPLVDDEPSQHVLAVEEAAVDLPVTAVTEEELAGRLDALAAHPFDLARELPLKTELFSLRPGEWVLSATVHHIAGDGWSMGPLWRDLSQAYLARAAGRAPEWEPLPVQYADHTLWQRDFLGDVDDPDSVLATQVAHWKERLRDAPQELALPVDRPRPAVSDHRAGLVPLNIPAPLHARLAELALGQGVTMFMLLHAAVAVLLSKSGAGRDIVLGSPVAGRTDQALDDLVGYFAGTLVLRTDLSGDPDFLELLDRVRTAGLDAFEHQDVPFERLVEELAPARSMARNPLFQVMLAVQNNQRGTLSLPGVQVREEPAGALTARFDLDFEVRESFDESGAPAGLDGEVVYAAELFDRSTVQTLTARLLRVLETVAADPTLPVTRVDLLDDAERRRVTEEWNDTAGPLPDGTLAGLFDRQAARTPDAVALVHDGAEITYAELDERSGRLARHLIGLGAAPETLVGVALDRSVEQIVALLAVVRTGAAYLPVDPGQPRRRTDLVLTDASPVLVLSTAETTARLGGTEAGTPARWIDLDGPLADGLRDTPAPAAVTDADRGTPLRPHHPAYVMYTSGSTGTPKGVVVPHSGVVNQLAWMQEEYRLEPADRMLQRASFGFDASVWEIFWPLLNGAAVVLSGPGSHADPEYLADLVDRERVTVAQFVPSVLRTFLDGGAAGRCTSLRTVLCLGEALPAAVRDRFRQTLDAELHNLYGPTEASVAVTAWPCDAAQDGASVPIGRPLRNIRAYVLDDGLLPVPPGTAGELYVAGTGLARGYLGRPVLTSERFVACPYGPAGERMYRTGDIVRWTAGGHLEFLDRADDQVKIRGFRVEPGEVEATLATHPEVAQAAVVTREGPGGDPALVGYLVPAAAGDDGADLVARVREYLAERLPEHLVPPVLTPLDTLPLTPNGKLDRAALPAPDYTALATGGRAPPPPCAPSSSRCSASHPSASTRASSTSAATRCSPYGSSTASGWSSAPTSPSGPCSRHPPSPACWPGSPARDGRGPPTCWCPCAPRAKGPRCSAPTPCSASAGSTAGSPTPRRATSRCTPCAPAAWTPAPRNCPTRCPGWPPTTSSRSAPCSPPAPTTCSAGPSAATSSRRWRPSSRTREKRWPPSSCWTPAPWTAPPPPSSGRASPNRRRRWPAHSPVRSTRRTSASSATTPASCSPTAPGRPPAPCCSSPPTPRRRRHCGAPSSPARYGSTCSTAPTATCS
