# Supplementary material for: Assessing in silico the recruitment and functional spectrum of bacterial enzymes from secondary metabolism
Source: BMC Evol Biol. 2017 Jan 26;17:36. doi: 10.1186/s12862-017-0886-2 (PMC5270213; doi:10.1186/s12862-017-0886-2)
Supplement: Additional file 5: — 1005 multiple Fasta files (one per BGC that comprises enzymes) containing the sequences of the data set enzymes SM*. The BGC are named according to MIBiG nomenclature. (ZIP 6333 kb) [file 12862_2017_886_MOESM5_ESM.zip › BGC118.fa]

>emb|BAF92582.1 BGC0000118, ---, ATP-dependent RNA helicase
ILTPTRELAMQVSDALQPYGDVLGLKLKVVCGGTSMGNQIYALERGVDILVATPGRLRDIIDRGAASLDRVQVAVLDEADQMADMGFLPEVTEILDLVPQGGQRLLFSATLENEIDTLVKRYLVDPVTHEVDPSAGAVSTMTHHVLVVKPKDKAPVTAAIAARKGRTIIFVRTQLGADRVAEQLRDSGVRADALHGGMTQGARTRTLADFKDGYVNVLVATDVAARGIHVDGIDLVLNVDPAGDHKDYLHRSGRTARAGQSGTVVSLALPHQRRQIFRLMEDAGVDASRHIVGGAGAFDEDVARITGARSLTEVQAESAANSAKQAEREVEQLTRELERVQRRATELREEADRLAARAARERGEDPQAAVAPAEPAADGAEAPAAAPSVPEQTAAPVVENTVADEAPRRTGPERRDERGSYERRDRGGDDRGGFGRDRDRRDDRPFNRDRRDDRGGFGRERRDGDRDRGFGRDRDRERPSFRDRRDGDRDRRDGERGGSGGRSYERRDRDDRGFGRDRDDRGGFNRDRDRRDDRPFNRDRRDDRGGFGRERREDRPGRPFERRDHAPRDHHRGGDRPFNRDRRDDRPFGRDRRDDRPARRDDHRGGTTGSRSFDRRADKPRWKRNG
>emb|BAF92583.1 BGC0000118, pctA, Cytochrome P450 monooxygenase
MHTPTLDDLARPGTGLSDNPYPVLARLRARGPVHRLRTGDTQEVWVIVGHDEARAALADPRLRNDARHADGADDAGHAVGRNMLQVDPPHHTRLRRLVAAQFAARRIEALRPRVRAITDDLLEKMVPLGRADLVERFAQPLPLAVICELLGVPAADRKAFGEWSADIVTPGSPAAADSAATMTGYLTGLVEDKRRDGGDDLLSALVAARDGGDRLTPEETIGMAFLLLVAGYETTVNLISSGVCALLLRPEQLAALRDDPSLLDGAVEEMLRHESPLGTSAYRYTTEPVEIAGTRIPAGQRVLVVLNAADRDPDRFPDPDRFDIRRDARGHLAFGHGLHHCLGAPLARLEATVALRGLLERAPGLRLAADPATLTWRSGLMRGLHRLPVTFGPVPEP
>emb|BAF92584.1 BGC0000118, pctB, Glutathione peroxidase
MSLYDIPVRTLAGEPHDLSRYRGKALLVVNVASQCGRTRQYAALEELHRRYGPRGFSVLGFPCNQFGEQEPGGPEEIERFCTTTYGVTFPLFEKVEVNGPGRHPLYALLTAAPDDRGVAGDIEWNFEKFLISPEGRVAHRIASRTRPDDPDVVARIEALLPA
>emb|BAF92585.1 BGC0000118, pctC, Aminotransferase
MRYEPWRALALWGEEEAAAALEVVRSRSLFRYYGPDLGHRTDAFERAFAELAGVPHTVAVSSGTAALTAAMVGLGIPEGAEVIVPAVTFVASVGAVVAARGVPVFAEVDDTLTLDPAKLEELVTERTWGVMPVHLANVAADMDPILEVARRHGLRVIEDAAQAAGVSYRGRPVGGIGDAGAFSFQLDKNITAGEGGAVTVTDADVYDRVARYQDQGGQFTTSKGATRGTADHPPFIGANLRMTELTAAILSVQLPRLVPLCKRLRDVARQVRAETAGLPLQWRRLPDEEGSGGDLTFFTESRLEARRVVGALTAAGIPAHTMYQGQTVTSNRAVREGRTPWGVAWERPPRFRASEGYLGRSVTVGLGAAMTDEDVDTIVATLRSAWADAAG
>emb|BAF92586.1 BGC0000118, pctD, Carbamoyltransferase
MLALGLGGSNHDFSACLVENGEIAVGIEEERLARRKYAVNVNSLANQGWRYCLETRGVRLADVEAIVADDTLLPSCYFPFRSRTTLIRHHMAHAASAFYPSPYDEAAVLVVDGAGSLFEGRGIETMTLSVGHGVEIDEISKVYGTNWSTDGLRSDRVYQAGDSDHSLGFMYKAVSRAVGFTLYEEGSWYLTEDGKTMGLAPYGTDRYREEFRRHLELLPEGRFALHLKDGGLLAFVEHALDGLEGEERFARGADLAWAAQDLLETAVLHAARWLHAETGLSRLCLAGGVVLNSVANGKILRETPFTEVFAQPAAGDNGCAVGCAYYGYHVLGERPRTRGPAASGPGSRPQIHTYLGRSYPTERIQAALDASGLPYRRVENPARLAAELLPKGKLIGWYTGGSEFGPRALGHRSILADPRRAEMKDILNSKVKHREWFRPFAPAVPAHRAAEYFDLDTESPFMLIVAPVREDKREEVPAITHVDGTARVQTLTPEANGPFYELVERFGELTGVPVVLNTSFNDRGEPIVETAEQALAFFGPSQLDYLFLEDFLVGHSVTDLDTATETEETE
>emb|BAF92587.1 BGC0000118, pctE, Fe-S Radical SAM oxidoreductase
MFAHRDGQNRLKLLMNDMVIEEQLCQMRCSYCLTEDFNLLMNVPDARLRLTTDRRADWHEILDAYHRTVDSPIMRLSGGEFFWLKGSTEFVEECSAKYEVVQVITNGVFLTPPRLEALAALGNVQLCLSLDGHTLEMNGHRFPPKQHRLFDVIMGHLDHAVELGIPIEIQSVLSDLNVTRQADFAEFLLERYGSGVMLYFFPVRGETRTTHAPALGDHFAELLERYDELSAVLPPRAFVAHIANQLSTGVRTLRCYATATMVQLFGQGDVSCCPYAWLKPMGNIKNEPELIHEQFGKHQHYEMFMQPRPRFPYCKSCTGPIDVVNLYLFGGITEEEIARCAPYAGPRALERLRELKSAFDPMFQAAE
>emb|BAF92588.1 BGC0000118, pctF, HemK family methyltransferase
MISVDGISADDFAGAGLSRLLRLPQHDLLTLAGDWLGELAPWRNTETLAAISTTLSAEAQLAALFIFGEPVAEAEARDRLPGPLLDLLLRTGALAADSGKLSARYCLVRGDGMSLLAAWRAAGRDVGGYAPWVGTDSMTLSRLVAARRDVRTALDLGCGTGILGLSAARNGADVVSVDVNPECTAAATVNAHINGLGERLTAVEGDIMSLDLDRRFDLVISNPPCLPLRRGSLGWLAGEAGLDGLEFFWELLRRVPGLLTGEGEALLQAAAYGDERGPFFVEELEAELRRLKVSGRLLLRPSTPPRWPAFAPRDEEGQLTGPLGDEVREYVNRIGATHYYGFVLSVRAGEGLDVGRFS
>emb|BAF92589.1 BGC0000118, pctG, Putative glucokinase
MRVVVITGAPGVGKTRLGHQLVARYGVPAAAVDCDPVVYPWDGNESLYALMAATVRASLPVYRDWGARVVVLSGVVLAGRAYEPLHRVFADLGADPVYYGLRAAPEALAARISGDPGGEHFVEGRLAERHLDEEVPGVPGIRLIDTTELTLAAATDAVAAAEFADLGPGWLPDPRVIS
>emb|BAF92590.1 BGC0000118, pctH, Putative uncharacterized protein pctH
MKGFPVYVLAQSLTPEDLAILADACAEVGLTLHHSEPGSAPPDPSDALLVSFHRVGADPAGGPTAQELKEIGGYAVAVLDGIAAGAVLAAVTNGYSFTLASPLRRPRLVETLTYLKHITPPENTQVLTLDGAGSLHSPSKSTPVTDAEAGLLRMLAARPGQIVSREDLTEATGGEDVSRVTSVLKQKLLDIDSGAKLLKIPHLGFRLVGTVRQDAR
>emb|BAF92591.1 BGC0000118, pctI, Putative deacetylase
MTEIPDTWCPIALPHVETADGEILFMGRRITGSGRTAGEDAGLLARCDGARPLTAFPAADRAVLDGWLRDGVVVMAPAPARAAPGTAAAPEAPEPPRPAGTPETPEASGGPGATAAPGTPDPSGGPAIPGTPVIVSPHPDDAALAVGGTVAREGGRFLDVFSEETWTKDPYYAERPAQTRRLLLAEETVAARVLGAEVELLGFTDAADRELRRDRFFADKPWSDGFAREEPELFEAVTERLAPLLAGTAPVYAPLGVGGHVDHLACRDAVVALARTGRIDPGRLRFYEDQPYSLFSSAEETARRLGPWLELAGLGPLDPELRPVDGTAALAKREALKAYRIQVRRGIIHRIGRHDMHLASQSSQSGSPAAERLWRLRG
>emb|BAF92592.1 BGC0000118, pctJ, Methyltransferase
MAPLRGRSSPVASEGDLACRLESGGEAGMKTRVLLVQQGVWGNSVASMPLAIGYLKAYADADERIRRRMDISIRNYPGDAGLNAMGRDLIRDGVPDVLCFSVLGWNFRAFGTLAETFKQVNPDGWVIFGGNHVAHQAERVFRMFPQVDVVVNGEGELVFRDLMNGYLDGARPTALHEISGVSFREADGNLVTTPERERIQDLEILPSPILTGAIPLADSQGRFLYDYAIMETNRGCPYKCAFCYWGGATGQKMRAFSRERLREELDVLGRHGAEILMLADSNFGLLRQDEEFLEDLLRVRAKYGYPNRLETSWAKNKSAGFYRIMEKMKESGMHSAFILALQTMDESVLDLMRRRNMKLNDWESLVGWLTDHGITPYLELIWGAPGETVESFLDGYDRAARHTPFIAVHPLMLLPNTEYHDKRQVHGLVTVRGEQDDFDYVLAHRTMTLDDNERMLRFICWNRVLARSLWLHNIWVALRELADVPQSRVILSFSDWVESSDDPDARELHALARPTSSASEQVDPHVWRLLTKRLLRKWWDEAMRPDLPEALLPLLDEVFRYDLMCQPVRMLPDGSGPEEDLPVVEKYGSEWYMRDKVTFTHPVPELIAALRRGETVSTEPRCHAVTFYYRTQFGGDLQHYFRMDRFRGLTAEQLDHQFTRV
>emb|BAF92593.1 BGC0000118, pctK, Acyl carrier protein
MDRAGLIRELHEIAAGMTKSDQHRQVPAEGAGDASLVDQYGFSSLDALEYLLILEEKFDVVFEDEDLTEETLFSIEGLATYILDQKVGETTSSS
>emb|BAF92594.1 BGC0000118, pctL, Glycosyltransferase
MEATPARPGGGPGDISVSVVVPTRDRTTRLLLTLAALAHQTLDRDRFEVILVDDAPERGAVDRVLAAAPGTPPLRHARTGGRGPARARNAGAELARGELLLFLDDDTVATPELLTAHLAAHRDAPGTVVHGTITDLSAFALTPDPPAPRPALTGARGRSIDARRVARLREDAQLLGPRRSFIERTAAKVIRDPALAGLRWLACIGTSTSVRRADFERAGGFDEGFGELWGGEDLELGLRLHAAGARFALLDTVAYHLPTARRDTGELLPRFWRLAAERHGDPRLADVGTFLAGRLSPEELAARLGTRTAALSPGRAAP
>emb|BAF92595.1 BGC0000118, pctM, Ketoacyl-ACP synthase
MTAPRAGTVVVGGTAAERLAELRSRPDLAVTAPAQSLATAFTGVLTAALAGLPAGHRRQAPVVMAATDYAVAATSGYVARCAEAEAGGRRLRPSEAMTPEPAQLLQELAERTDWQGPGHVLISPRSATWQAVRWAFGAVSAGLHPAMVVCEVARDPAGGGYRVAAVPVTAPGPHADPPTGPVVISGTGLVTAFGDGADTFWRNLLAGRRGTGELTRFDAGRFRSRTVCQTTVAAAPGRPVRRALVDRARAEALAEAGLGRLPERTLLVYAGVVPHLPAVAGAPGVGEIALEPEWDGDGFGAAPGDRVLMAHACASGAFGLAMAREWLLCGLADTAVIVGVSALNTYDYACLDVLRATTTGIARPFDEDRSGVTVGEGAGVIVLETAARAAARGHRPPAVLAGISCRVAGQGVSALSTRVGAVCMREALAMAGLRTVDYVHGHAPGTRQGDEAELRALDQVGAELGWRDVPVSSCKGASGHLLHASVFPAVVTAVRALRDGVLPGTPGLRTPLGARHVRVLRDAESREGLSSVLVDNFGFGGNNAAFLLTGDAAGHLEWSAHG
>emb|BAF92596.1 BGC0000118, pctN, Methyltransferase
MADAVLLTPREILTGFSSVNNQNVLINDEEYLRLDPAMRLFYEKVRENLGVACIAGHLRACGYSVRALNLHGRNPSDEAITDLIRRERPKFVGISIMYDLHIVDAVRLLRCVRKADPSVFVAIGGAFCTYNAKLIAERIPEADCVAFGEGELTVEGLMECLAAGRDWRSVPGVWFWQEGRVRSSGPPKLPDLHKQAWPARDLLVHHRGAGIPTPVASTYTSRGCHAKCTFCYVPRAPGVTAGNAWRVRSPVDVVDEIEFLQREFGTRFLWFNDDNFGGAFQDGYNHAVGFAEEILRRDLKISFHCEFRVDTGLIDREALRTLRRAGMASALLGMETGSPAMAKRFRKGTLVEYNFDAARMFRQENIELEPGWIMVEPGTTVDDLWENLKFIVAADIAVSENPFSFISRAIALRGTEMYDKITDPAPPDLAEVEGPAREVLSEARREYRIADGRVEDVWDAWARVSAEVSDRKEELPFVAQIIVDATRARRSQGEQGLRPRLSRLRRWVEDLPHLLIAFLNVGLLLADENPPGLAGRLETELRALVDAYDREHLGLTYPDFVAETERLCGARALAG
>emb|BAF92597.1 BGC0000118, pctO, Methyltransferase
MSDVVLLTPREIPTGAASLNNQNVLINDEEYLSLDPAMRLFYKRVRENLGVACIAGHLRGCGYSVRALNLHGRNPSDEVITDLIRHERPKFVGISIMYDLHIVDAVRLLRCVRAADPSVFVAIGGAFCTYNGKLIAERIPEADCVAFGEGELTVEGLMECLAAGRDWRSVPGLWFWQDGRVRSSGPPKLPDLSKQAWPARDVLIHHREAGIPTPRASTYTSRGCHAKCTFCYAPRQPGVENGPWRVRPIGDAVDEIEYLQREFGTRFLWFNDDNFGGAFQDGYHHAVGFAEEILRRGLKINFHCEFRVDTGLIDREALRTLRRAGMDLALLGMETGSPGMMKRFRKGTTVAYNFDAARLFKEEGIELEPGWIMIEPGTTLDELWENLKFIVTARVHESENPFFLINRAIALRGTEIYDKATRYEEPDIPGVEGPAWEVLRHARRDYRVEDDRVEHLWTAWSRVSSEINDRKENEVPFLAQSIADAVRARRGTGAESLRPLLGRLRSWDQGLDALLIAFLNVGLLLADENPPELADRLEAQLRDMINAYDREHLGHTFPDFVAETARACGEHAMAQVRG
>emb|BAF92598.1 BGC0000118, pctP, Putative NAD dependent dehydrogenase
MTREKPIRFAAVGAGRVFQRYHLPCVDARDDVELVGLVDADADRAASVAAGRPGVWTGTDVARLIREARPDALSVCTPNDAHAAPVLAALDAGIPVLCEKPLAATVDEARRMAEHPAAAELLAVNMPFRCHSLTAPFAEAAGKGAQRVEVSFVTPGNRVWRACTPWYGDARRAGGGALLDLGPHAIDLLMTVFGHPDVEACTVNAEGVEEQAELQLSFQGLPATIRIDRAARRMETAVTVTTADGAHVLDLRRNELRLADGTVRQGADRPELAAISAFFDAVTGAATGAAGAAGDGPAAGGAAGTSGADAAGAGATGVTGAGAVGAREALAVQLVVDEAYRRARGAAPAVT
>emb|BAF92599.1 BGC0000118, pctQ, Hydrolase
MLRDRDQSNRWSGPAEGPPLPLSCRVTGEPDGKPVVLLHALGNTGRDWAPLITALAPLGRRLYVPDLRGHGASPRSERYTFELMYRDVVALLDRYRLDTVDLVGHSMGGHIGWLIAQRQPARVRRLVIEDTPPPPRDAAAEEEMRLRSAREDDRAPVISLYQEFRDLRRSGGLDSAAVRPIIDELRRADPGWWRRLAEVTAETLVISGGLSSPVPRSLLAEVAGRVPHGRLLAIDAGHYVHRTEPERFCAEVVRFLS
>emb|BAF92600.1 BGC0000118, pctR, Phosphopantetheinyl transferase
MILFATAAVAAPYGPREQHLAGRAAAADALRRAGSTRLTVGRRGDGAPCFPPGFTGSITHTRRLAVAVVCRAGEVRGIGVDLETDPVPGRLHRILLGEEERAALWTPADETTLRGLFVAKEAAFKAFSAGGERATRMFWRIRLERPDPGPEPPGAVCGTSDPASGASPSRGASTGSGTWLVARAGRERARVRVRTGRELAWAVAVLPAPAP
>emb|BAF92601.1 BGC0000118, pctS, 6-methylsalicylic acid synthase
MSAAKDGHRSEADGSRQVPEGTAGAGQVTYGTDGTDRAAGTRQVTHGTDGAAGTRPAAHGADEPVAIIGMSCRFPGGADSPDAFWELLAQGRDGIRDGSARWAAYAAAGHEHAAVVRRTTGFGGFLDDIAGFDAEFFGISPREAELMDPQQRLLLELAWEALEHAGLPPLELAGGDCGVFVGVGSDDYGRRLLEDLPRIEPWTGIGASMCATANRVSHSLDLRGPSLAVDTACSASLVAVHLACRSLLAGESEVALAAGVNLMVAPGLSVTLDRAGATSPDGRSKPFDAAADGYGRGEGAGVVVLKRLADAERAGDPVLAVIRGTGVSQDGRTDGIMAPSGEAQADLLRRTYRRCGIAPGTVDYVEAHGTGTVAGDPLEAGALGAVFGAGRPADRPCLIGSVKGNIGHLEAGSGIAGVIKTVLALGREEIPPSVHFSAPNPRIPWETARLRVATGRTPWPRGDGPRRAGVSSFGYGGTIAHVVLEEAPAPAPGRAPAPEPAVGAEGAVGTERAVVTEPAPAAGPAPAAGPAAASGPAAAPEAAGAEAGPPSLLFPLSARSREAVRADAARLADWLDGPGAGAAPASLAHTLGVRRSHLEHRVAVVARDRAELAARLRHVAAGEAAPGVTEGTVVEGAGTGVVWVFSGTGAQWPGMGRELLATEPAFAAVIDRIDPVYAAEIGTTARRMIQEGDVSRVDVAQAMIFAVQAGLTAVWTSLGVRPAAVVGHSLGEIAAAVAAGVLSVEDGARLVCRRSVLLRRVAGAGGMLLVGLSAEEATDRLGTADDVVPAVLASPTSTVLSGPVARIDALAREWSADPELLVRRVDSEVAFHSPQMDPLLDELARAAAPLTVHPPAVPIYGTALADPRDPAPRGGAYWAANLRNPVRLAGAVAAAAEDGFRAFLEISAHPVVGHSVQETLDAAGAAGHCVAGSLRRDAGGRDQLLLNAGLLYCHGAAPDRAAFPDGELLALPPRTWRRRTYWRDLPARREDRGRHDPAGRTLLGPRTVLAGATPLHLWRTRVDMETRPYPGHHTIQGTEIVPAAVVLQTFLDATGTGPGPRGLTGVDFALPLTLEPARDIDVTAQDGVVRLLSRPAATGTDSDTGRGPEGGGSDAGPDGGEREWLTHASASAAEDLTPPDAAPPAGGPGTVLPPDRAHADLAAVGVPTMAFPWEVTRLERLPDGLRAEVTAADGPEGTPDGWAPLLDAALSVAAVAFPGTPALRVVAGVSRVWTAGGAPDRARIEARVTGPVTEAAGTVDVTLVAADGRTVAVLAGVRYAGAAADQPRAAEPEELLYATEWHPLTVDPADLPLPPRPLVLVGPAEGPGPALRARCTETGRRVALLADPDGLDPLLDRAGGPVDVLVLPVAAEPAEPAADRAVREAWLLARTARRLAARPPGQARLWSLTVGVREAAGADSVAQAARWGLGRIIGGEHPDLWGGTLDLAPDHTAADLATALDVSAAGPGEDVVAVRGGRAEANRLVRCAAPPARPPLRCRADGSYLITGGLGGLGGEIARRLVELGARRLVLAGRSALPPRSAWDTVTDPEQARRIATVRRLEALGATVRVVALDIADAGAAAAALDPDALDLPPIRGVVHAAGVTDDRLVEQLDRDALAAVIRPKAAGAFTLHRLFPPGSLDFVVHFSSCGQLLGLTGQGAYAAANAFLDAVAGYERAAGSAGSMSLAWTSWRGIGLADNAAVDAELAAHGVGDVTVPEALAAWDHAARLGLPSLAVLRTVPLPEGTRRTGLLRDVTDPEPATPAPGGAAAGAGIDGLSGEELRAALRERTAALIVGEMRWDPAGLDPDRSLLKMGMDSVMAIVIRRKLEQLLGRKLPANLVWHQQTVSNIVDYLVTTSRP
>emb|BAF92602.1 BGC0000118, pctT, Ketoacyl-ACP synthase
MRTPGIFLAATGAYLPERTSVEDAVRRGWYERERMESCGWRNVAVADGISAPDMAVAAVRQAVARSGLSRDDIDLLVHSCAYHQGPDGWSAPHYILRATLGTPVPALTVEQGCNAFLAALEMATQYLLCAPTRSGAVVSAADNFGAPSVDRWHAHRDSVLADAGAAVVLSKRSGWAELRAVESVSLPQFEILNRGHAPIFPPALTLGKKLDMNEHLEAMVAELGPRASEIVEEYGASGTKLVEQVASEAGITVPDLSHVLHLGAATTDFLDSHLRPMGLDASLGSVEFFRDVGHHAGAADVGIHLDHLACSGRLAAGDHLLMLSAGPGLMITAAVVTVLETPASHTAAPADDEGSGAW
>emb|BAF92603.1 BGC0000118, pctU, Putative AMP-forming acyl-CoA synthetase
MTSARAELLARLRDRAARLGDAPLVVAGDTVTGARELLARTEAKVRALGELGVGPGALVGTVAGPPAEFISDVFAIIEAGGVAVPLSRKLTRWELDRLQEGCPLDFLAAPPESPLTLAGPVTGCGDRALSRGPGRIRPAFAEAATAQLTSGTTGRPRVALRPAAALLAEADHYRDALRLTPRTTLLCPVPLQHAYGFGLCALAAPLAGAPVRQLPPDRPRMLLRELAAGDVALFVGVPPMLRLLAKSARGPVPAGRPVGFLSAGMALDAHTAEQVAVRLGGNVGEVYGTTETGPICVRAPRPWRPALRRPGVPLPGVKVTLAPVPGDAPEAGAGTGSGDATRADATGPRDATGPGAGPGAGTGLVTVESPSMMLGYADGDAVDTGPSRGGFTTGDLARWEGDDLVLAGRLSTCINVAGAKVSPEEVEAVLLAWPEVASCLVTGVPDPVLGQRVSATVTPETVDLAALDRFCRERLSDSRTPHTFAAVAELPTTETGKVIRPRNDQ
>emb|BAF92604.1 BGC0000118, pctV, Aminotransferase
MGANDADRPTNAESLDGIKSVIAGGVSSSMRAAAVPLPLVVRSAGGCLLRDVEDGEIIDLNMGYGPHLFGYADREVLDAVADQFAKGHMTGLPHELDARAGALIAELVPGVEQVRFANSGTEAVASALRLARATTGRTLVVTFEGHYHGWSETVLRAGKTALHMEGTRPTDVVPGALGMIPEALAHTVQLGWNDPDALRELFARDGDRIAAVIVEPVLANAGVIPPAPGFLQLLRELTGRSGAMLVFDEVITGFRVARGGAQERYGVEPDLTVLSKVMGGGFPVAAFGGRRHAMRMLASNEAHHAGVYAGNHAALRAVVAMLGKIRSLPDLYERLEDTGQYMEDTVREVFATEKRPVHINRVGTLMSVALLKGSAEPSAEPRDLRQLAALVDFPRHRRLQTLAQKEGVYFHPNALEPWFLSTAHTRDVIDKVAGALQRSLVGLG
>emb|BAF92605.1 BGC0000118, pctW, Putative short-chain dehydrogenase/reductase
MPRSATEKDSATAKVHIADGGVPPRGDVMSSRRAVAVVTGAGSGLGAAVALRLAATHDLVLTHLTEDDALAETAGRAAAAGARVLATVPGDLTDRRTVDRLEARMAEHAEHLDVLVCNAGAYRYVPWPETSWEDIRAAVEVNLLAHIACIHAATPHLVARGMGRIVAISTVLTQLGRVELAPYIAAKGGLESLVRALARELGPHGITVNAVRPGSIELSVEQRRHPDYPTWRQREFARQCIKRHGRPEDVAAAVAFLVSPEAGFITGQSLTVDGGWDLN
>emb|BAF92606.1 BGC0000118, pctX, Putative phosphatase
MTLMAYGEQPLTRVLLVRHAQSHASVRKVVAGAATCEGLTEHGREQAGRLAARLAAERLRPDALLTSPVRRARETATVLAAGLGLPEPVVEPEVRELDFGAADGLSIDEYGRRHGTFDMTAEPDRPFAPGGESWSGFRGRAGRVMGELADRYPGGTVLVVCHAGLIVAATSGLLDVAPPVLFTDASPAATSVNEFVRSDTGWSLLRFDDAAHLEGAAGPLPGEPVR
>emb|BAF92607.1 BGC0000118, ptmW, Putative uncharacterized protein ptmW
MSLRGRGESIGREERDMVHEQSGGTPAEHLDGLLARAQNGFEIDDTVIIRLRDALMHQTELRSCRQCNEPPAPRGYTTFRHIFLLPDGSSVVLWELQHSAGPGDGLQHELYADEEALLRAERRAHLRTGGTSWAEVTLEGLRPEEVLRTPLPVETVRAYVADNSADHARRVLRRAENEDRPGKDVERLLETAFAHDIALAPKPRRRSGGEDTTWCRFYEHAFLLAGGDEITLWELEHNLTSDGRLVCEVYLDEGAAEMAADRRARARGVEL
>emb|BAF92608.1 BGC0000118, ptmX, Integral membrane protein
MRTPDGGGGGGGGGDRPRGRGARRGGGANGREADRERRRNRRFAGWLSAALIAGGVVFDLLTPRNVSAAPFFAAAPLIAAPFATFAVTAFTAAASVGTALVLMLCHGFDGPHDRTESLFEFVTVLTVALLALATNRVVRRGGRKLASARGIAAAVQRAVLPVPPAVVGGLGVAARYEAAQADAGIGGDLYAVQETPHGVRAVVGDVRGKGLGAVEAVTVVLGAFREAAEEEPDLEGLAGRLERALDREGRRRANLDQVEGFTTAVLAEIPPGASTVRLLNRGHPPPLLFLPGGGVRTTEPAVPAMPLGMRELGEWPDRADELAFPPGATLLLFTDGVTEARDAHGVFYDPAGRLGDRTWPDPDTLLDALVTDVVRHTGGAAADDMALLAVHRPGESGEPAAEPGPVERNRTGPGNGPGNGPAPSRDGSGPA
>emb|BAF92609.1 BGC0000118, ---, Probable peptidase
MASNRSALDEAPYGSLTGPADGADPATATLTAGEPAGGEWNPTAESLAPVRRRHRVVKQRGTMARSGAVLGVGVIAAVGAGGMATAKDRPNPPISMPDLAHLADDVTDALPAVQDLPGIGPLLAGESGEETAGAVPAHGSPQPFSQVGLTAQDRANGTTDAGEALRARIMRQAEQQQTAADEAEREAAVRAATEAASEAAAEQKAQEEAEREAAAKEAERKAAAEAERKAAEAKRKAAEAERKAEADRLAELAGSYALPLSSYTLTSTFGEAGDMWSANHTGQDFAAPTGTPVKAVHGGTITEAGWAGAYGT
