# Supplementary material for: Assessing in silico the recruitment and functional spectrum of bacterial enzymes from secondary metabolism
Source: BMC Evol Biol. 2017 Jan 26;17:36. doi: 10.1186/s12862-017-0886-2 (PMC5270213; doi:10.1186/s12862-017-0886-2)
Supplement: Additional file 5: — 1005 multiple Fasta files (one per BGC that comprises enzymes) containing the sequences of the data set enzymes SM*. The BGC are named according to MIBiG nomenclature. (ZIP 6333 kb) [file 12862_2017_886_MOESM5_ESM.zip › BGC119.fa]

>emb|ACJ24841.1 BGC0000119, ---, Phosphoribosylformylglycinamidine synthase II-like protein
FQEKLLIECTLEVFREDLVAGIQDLGGAGLSCATSELASAGSGGMRVDLDAVPLRDATLSPEEILMSESQERMCAIVEPGKVERFLEICEKWDVIATVIGEVTDGDRLEIFWHGEQIVDVPPRSVAHEGPTYHRPYARPDWQDALQADDAGKLPRPRTSEELRDQVLALVGSPNQASKAWVTDQYDRFVQGNTVLAQPEDAGVIRIDEESNLGVALATDGNGRYTKLDPYTGAQLALAEAYRNVAATGARPLAVSDCLNFGSPEDPAVMWQFAEATRGLADGCQKLGTPVTGGNVSLYNQTGENAIHPTPVVAVLGVIDDVSRRTPIAFAEDGQLLYLLGDTREEFGGSAWSQVVHDHLGGLPPAVDLDREKLLAEILIAASRDGMIDAAHDLSDGGLIQAVVESCLRGGKGARLIVPDGLDAFTLLFSESAGRAVVAVPRSEEVRFNDMCGARGLPATRIGVVDGDTVEVQGEFSIPLAELKQVHEATIPALLA
>emb|ACJ24842.1 BGC0000119, ---, Putative uncharacterized protein
MPGVIGLSGAVPVVLGMLAGMPAAPRKSRARTYDFARTHAAVAAQLDHVRDAVGRLTDEQLAAPTRLSGPADTGGAGAVWTVRDLVAHLVLVVEHVNRNLEQPAPPAVEVTLTDWVFATATFAGAIGDDARSAAGSADLAESLDRAAARFAELVPPAHPDRLLAARVGAIRLDDFLVTRCVELVVHTDDLAAATGAEIRYDRQALAAAVRVLADALAARAPGGSVEVRVPPFAVVQCVEGPRHTRGTPPNVVETDPLTWLRLATGRRTWAEAVEAAEVTASGERADLSGLLPLLG
>emb|ACJ24843.1 BGC0000119, ---, N-acetylgalactosamine-6-sulfate sulfatase-like protein
MPRRTRPPAAGGSARLPRSPAMSSNDRPSPADRSPGTAPDHHDAGTSGRPLSRRGFGQLAAVSAGAGLAATAATGLAAAEAAADGRGAVRERPFRAATHRRSPRPNILFILADDLGWADLSSYGSPHIHTPHLDRLARQGVRFTHAYAGSSTCSPTRFSLYTGRFPGRTPGGLHEPIPGGSDAGLPPNHPTLASLLRGAGYATALIGKWHCGYLPDHSPTKSGWETFFGNFGGALEYYSKLGLTGEYDLYEGEVSHQDLRYYTRIITERAAEYIGRDHRKPWLLNLNFTTPHWPWIAEGDTAESARVTARIKAGQRGALNHRDGGSLEKYRELVEDLDRSVGEVLAALRRSGQEENTLVVFASDNGGERFSYQWPLSGEKFTLLEGGIRVPTIVRWPARIDGGAQVSHEPVYTPDWTATLLEVGGARPDRAHPLDGTSLAGYLLRGEELPERDLFWRVRGERALRRGAWKYHRDAQGRDHLFNIPDDPREQADRAALEPERLASLRTAWERTAATLLPYPAAGG
>emb|ACJ24844.1 BGC0000119, purF, Amidophosphoribosyltransferase, EC:2.4.2.14
MIYVRYRVLRSEAPRNWPRLDDVPRGDGRLSHDLLPGEKGPQDACGVFGVWAPGEEVAKLTYFGLYALQHRGQESAGIAVSNGSQILVFKDMGLVSQVFDETSLGSLQGHIAVGHARYSTTGASVWENAQPTFRATAHGSIALGHNGNLVNTAELAEMVADLPRQDGRATQVAATNDTDLVTALLAGQTGEDGKPLTVEESAAQVLPKVKGAFSLVFMDEQTLYAARDPQGIRPLVLGRLERGWVVASETAALDIVGASFVREVEPGELIAIDENGMRASRFADARPKGCVFEYVYLARPDTDIAGRNVYLSRVEMGRRLAAEAPADADLVIATPESGTPAAIGYAEASGIPYGSGLVKNAYVGRTFIQPSQTIRQLGIRLKLNPLKEVIRGKRLVVVDDSIVRGNTQRALVRMLREAGAAEVHIRISSPPIKWPCFFGIDFATRAELIANGLSVEEIGTSLGADSLAYISLDAMVEATTIAKPDLCRACFDGEYPMELPDPELLGKHLLETELAGGTDAADALRRP
>emb|ACJ24845.1 BGC0000119, purM, Phosphoribosylformylglycinamidine cyclo-ligase, EC:6.3.3.1
MSAESSERAPQHAGAGASYAGAGVDIEAGDRAVELMKEWVKKATRPEVVGGLGGFAGLFDASALKRYERPLLASATDGVGTKVDIARRMGVYDTIGHDLVGMVVDDLVVCGAEPLFMTDYICVGKVHPERVAAIVKGIAEGCVLAGCALVGGETAEHPGLLGVDEFDVAGAGTGVVEADRLLGADRIRSGDAVIAMASSGLHSNGYSLVRHVLFDRAGWSLDREVAELGRTLGEELLEPTRIYSLDCLALTRTTEVHGFSHVTGGGLANNLARVVPDHLHATVDRSTWTPGAIFDLVGQAGAVERLELEKTLNMGVGMVAVVPQESVDVALTTLADRGLDSWVCGEVVDRDAAHTEAVTLTGDYAA
>emb|ACJ24846.1 BGC0000119, ---, Valine dehydrogenase (NADP+)-like protein
MTDVRPTDDADGVLNTLFRSDQGGHEQVVLCQDRATGLKAVIALHSTALGPALGGTRFHAYASDEEAVLDALNLSRGMSYKNALAGLDHGGGKAVIIGDPEQLKTEELLLAYGRFVASLGGRYVTACDVGTYVADMDVVARECRWTTGRSPENGGAGDSSVLTAFGVFQGMRASAQAAWGAPTLRGRRVGVAGVGKVGHHLVAHLVEDGAEVVVTDVRAESVDRIRSKFPQVTAVADTDSLIRADLDVYAPCALGGALNDDTVPALTAKVVCGAANNQLAHPGVEKDLADRGILYAPDYVVNAGGVIQVADELHGFDFDRAKAKATKIFDTTVAIFERAAKDGVPPAVAADRLAEQRIAEARQA
>emb|ACJ24847.1 BGC0000119, ---, Putative uncharacterized protein
MTVPYAAYLRVYEPLAAFPEPERTHWARYARRDRLPGAQEELRRALTDLLPLPPVPVPVHESPDAFVTVVDGIVCVCPWRTRLRGWMALEEAAERYPAPLLDAVLPPLVRRQAVADFERWLERNPDARPWIRSATWHVPVRWFVLFADEEREFTKGSEGLVMRYRTPMVEARRRVARGLKVLRETLGEGPLIDGLVDVGRWLEEFHPRSLVELDYGGLVEVVPEERLHADRSARDVAEGLSALRDGDGERAGGAYERLTERWAAVRGLQHAS
>emb|ACJ24848.1 BGC0000119, ---, Putative uncharacterized protein
MPATARREIRALLRAHLSAAAGRPHSTRHCPVCHRLLRLAMQPGAADGRPRYERAAPAAAPAATVPSPAPVPGRPSSGPQEATPPAPTGARPPTPATPSAPPARPARSAASAPPARSATALPAPSASPARPEPVAARPAAGPSGSVPGTTGTEDRGTTRPLSTPASEAAGATATAGAGRPLPDGPTGPATPERAARPAAGTTPSRTSDRTR
>emb|ACJ24849.1 BGC0000119, ---, ATP-dependent helicase-like protein
MSTTPAPTLPALLERIPELMLRDQQRLGRRLDGARRIRKPEARDAVLAEIAADIDRAESRVADRRAAVPEVSYPESLPVSQKKDAIAEAIRDHQVVIVAGETGSGKTTQIPKICLELGRGVRGLIGHTQPRRIAARTVAERVAEELRTPLGESVGWKVRFTDQVSQDTHVKLMTDGILLAEIQTDRELRQYDTIIIDEAHERSLNIDFILGYLAQLLPRRPDLKVVITSATIDPERFSRHFGDAPIIEVSGRTYPVEVRYRPLLEEGGEDGDRDQITAICEAVDELRGEGPGDILVFLSGEREIRDTADALNKRQLPMTEVLPLYARLSHAEQHRVFQRHTGRRIVLATNVAETSLTVPGIRYVIDTGMARISRYSYRTKVQRLPIEPISQASANQRKGRCGRTSDGICIRLYSEEDFLSRPEFTDAEILRTNLASVILQMTAAGLGDIEKFPFIDPPDRRNIKDGVQLLEELGAIDPQQKDLRKRLTPLGRKLSQLPVDPRLARMVLEADRTGCAREVMVIAAALSIQDPRERPADKQQQADQNHARFKDENSDFLAFLNLWRYVRERQKELSSSAFRRMCRNEYLNYLRIREWQDIYSQLRTVAKTMGIHLNEQDAAPDHVHTALLAGLLSHVGLKNTVAEGGKETGKGNEYLGARGAKFAVFPGSALFKKPPRWIMSAELVETSRLWARVNARIEPEWIEPLAQHLVKRTYSEPHWEQKQAAVMAYERVTLYGVPIVAQRKVNYGRIDPETSRDLFIRNALVEGDWRTHHQFFHDNRKLLGEVEELEHRARRRDILVDDETLFDFYDQRIPEHVVSGAHFDSWWKHKRREEPELLNFEKSMLINERAEGVTKDAYPDTWRQRNLKFRVTYQFEPGADADGVTVHIPLQVLNQVSPEGFDWQIPGLREDLVTELIRSLPKPIRRNCVPAPNYAKRFLDSAVPPSLPAGGQEGPTQEPLTVALGRELQRMTGVRIEPEDWDPSKVPDHLKITFRVVDERRRKLAEDKDLEALRLRLKPKTRAAITKAFATSKEGGGIEQRSGLTSWTVGALPRTFETRRAGQPVKAYPALVDEGSSVAVRLFDTEAEQQQAMWRGTRRLILLNLPASPVKFVQGKLGNSAKLALASSPHGSVQALFEDCVSAAVDRLVAARGGPAWDEEGFRKLFDAVRADIMDATLDTVRKVQEVLAAWQACERRLKATSSPVLLPSLTDIREQLDRLVPPGFVTAHGVRRLPDLMRYLVAVDRRLQQLPTNAERDRARMAKVKEMQDEYAWLLEQFPPGRPVPAQALEIRWMIEELRVSYFAHALGTAYPISDKRIVKAVDAAAP
>emb|ACJ24850.1 BGC0000119, ---, Integral membrane protein
MLCLILAGAAGFFAGSYTYAMANPTPHRLPVAVVGEHRSPSGQAFLAGMEKALDTSLRIRPYEDDRAARRAVEEQEVFAVLELGGERVRLDLSGASGASVAELLARAGPEVGRETGVPVTVRDINPLQEGDPRGLALFYISLAAVIVGFVGAIQLSVHARALNPGERIAFTAGYALLCGFAIAAVVDWLLGAVDLPFVESWLILALTLFTSGMVFSMFNTLFGRWAMLPTWGLMVLVGNPSSGGAVSWPLLPSPLGVIGQWLPPGASVNAQHTAVYFGDHQHAFPFLVLGGWAVLSSTVFWVWRHRHPGGRDVPAREPAGAGGGGPAD
>emb|ACJ24851.1 BGC0000119, ---, Putative ECF-family RNA polymerase sigma factor
MGRWAGRHRSRGPVGGRARPGVRTRLLRPDAFRRTPTRASLEAVTAESLGGVTGVRPGHATVQDGRAGDAAVRDGHAGETAAAGGRAEGRAGGRAEANAGGTTVRHERPGENRASGGPGDAPADGPGAVTADAPVGDAVEVTADLPGTGAAGGSGGLPADRSGAAGGNPAPPGDGAAVLTAAPVTAAVSAAVSATVSATASATVAASVAEAAAVPSVTVPGPAPVPAAERLPVTAPFGVQVFGLAYRMLGTATEAEQVVHEARLLRQRAGVAGAGPRRLVRLVADLCLDRLAAARTRREEYVGSWLPEPVPYAENRLVPLETAAQRDSVSPAVLVLLERLSPAERLAYLLREVYGHSDADTARVLGIDEADARHLHHLARTEVGAPRRRPADSPEEAARIVGHFRSALIDGDAAGLEELLADDAMAWFDGGGKVGTARRPVIGGTKVARHLAGWAGDFGMADARTRIVPVNGEPAVLVHRAGALVCVIAPELAEGRIIGVRTVANPDKLAFAAARTGADGTADDATAAPRTGGAGTEARDVPDLPDATAATAGPDAGSGDAGDEARGATVPVCGR
>emb|ACJ24852.1 BGC0000119, ---, Putative FAD-dependent pyridine nucleotide-disulphide oxidoreductase
MGLHIVVLGAGYAGLAAAKLAARWTDARVTLVNAEDRFVQRVRLHQLAAGEPLPDLPLARLLRGTGVRLVVDRVTGIDAASKTVDLAGAAGGPLRYDLLIYALGSQDAPSPVLGVAEHAYRVGTLEQAARLRERLAVSRTVAVVGGGLTGIETAAELAESFAADARRKGAAGAGPAGRTVRLVTGGALGAALSRPGADHLRRTFDRLGVEVRADARVAAVDADGLLLEDGGRVAADTVVWTTGFRVPDLARQAGFAVDEDGRVLVDPTLRSVSHPEVYAIGDAAAPRTPDGQVLRMACATSIPAAQQAARALAARLSGREPRPLRFRYALQCISLGRRDGLIQFVNGDDSPRERVLTGRKAAFVKEAVVRGTVLFQRHPTIPATR
>emb|ACJ24853.1 BGC0000119, ---, Putative uncharacterized protein
MGWRGGSPKRLSEGFAGVAPGRPARVRHCPLPGPLADNGGVLEMTREEFEELVAEALDRIPTELTRLMDNVAVFVEDEPPADDPELLGLYEGTPLTDRGEWYAGVLPDRITIYRGPTLRMCETREDVVAETEITVVHEIAHHFGIDDERLHALGYG
>emb|ACJ24854.1 BGC0000119, ---, Putative translation initiation factor IF-2
MRCGVPDLLRPGQGRGAGRAGVRTSGNAGRALRAVPGRREAGVSWAVRRQLGRGPVPCPGGAPTMPAIPDRPARPSSRTATRVAVAWVAAAALAGCMSVSHDGERSGNRGGAERRGRAAEQDGGATVAGAPVGPEAGVERRGGKGRGKTKKKDDDGDRKGRASASASPSGKEEAARTSGPGGRPPTAAPPDPGGGPPSDTAPAPRPPEPSSAPPETAGPGPSEPGPTEPPPSGEPGGGDQGGGAGGGSGGPANPA
>emb|ACJ24855.1 BGC0000119, ---, Putative translation initiation factor IF-2
MGRVRPRSGSPPAGPAAWTRPGQAGPDVRGGRTPAGSGECAAPVAGLPTRRPDAGGAAPPGRSGDRADGRPPAARGRGRSSPGAGCGGRPPAGSRPPVRRSRWGDAGGGELRAAPATGPATPPSARLHGPVPDCLRVGEFAFPGEECVWW
>emb|ACJ24856.1 BGC0000119, ---, Putative ATP-dependent RNA helicase
MTRSWARAETPEGFAFRMSISTDHSAMPAADETVQTSDAAAEATVAPEVTGTPEVTAPGTADADAEQAADAATGPADDADAEQAPTLTFADLGLPEQIVRKLAQNGVTTPFPIQAATIPDAMAGRDILGRGRTGSGKTLSFGLPLLTTLSGGHTEKKRPRGLILTPTRELAMQVSDALQPYGDVLGLKLKVVCGGTSMGNQIYALERGVDILVATPGRLRDIIDRGAASLDRVQVAVLDEADQMADMGFLPEVTEILDLVPQGGQRLLFSATLENEIDTLVKRYLVDPVTHEVDPSAGAVSTMTHHVLVVKPKDKAPVTAAIAARKGRTIIFVRTQLGADRVAEQLRDSGVRADALHGGMTQGARTRTLADFKDGYVNVLVATDVAARGIHVDGIDLVLNVDPAGDHKDYLHRSGRTARAGQSGTVVSLALPHQRRQIFRLMEDAGVDASRHIVGGAGAFDEDVARITGARSLTEVQAESAANSAKQAEREVEQLTRELERVQRRATELREEADRLAARAARERGEDPQAAVAPAEPAADGAEAPAAAPSVPEQTAAPVVENTVADEAPRRTGPERRDERGSYERRDRGGDDRGGFGRDRDRRDDRPFNRDRRDDRGGFGRERRDGDRDRGFGRDRDRERPSFRDRRDGDRDRRDGERGGSGGRSYERRDRDDRGFGRDRDDRGGFNRDRDRRDDRPFNRDRRDDRGGFGRERREDRPGRPFERRDHAPRDHHRGGDRPFNRDRRDDRPFGRDRRDDRPARRDDHRGGTTGSRSFDRRADKPRWKRNG
>emb|ACJ24857.1 BGC0000119, pctA, Cytochrome P450 monooxygenase
MHTPTLDDLARPGTGLSDNPYPVLARLRARGPVHRLRTGDTQEVWVIVGHDEARAALADPRLRNDARHADGADDAGHAVGRNMLQVDPPHHTRLRRLVAAQFAARRIEALRPRVRAITDDLLEKMVPLGRADLVERFAQPLPLAVICELLGVPAADRKAFGEWSADIVTPGSPAAADSAATMTGYLTGLVEDKRRDGGDDLLSALVAARDGGDRLTPEETIGMAFLLLVAGYETTVNLISSGVCALLLRPEQLAALRDDPSLLDGAVEEMLRHESPLGTSAYRYTTEPVEIAGTRIPAGQRVLVVLNAADRDPDRFPDPDRFDIRRDARGHLAFGHGLHHCLGAPLARLEATVALRGLLERAPGLRLAADPATLTWRSGLMRGLHRLPVTFGPVPEP
>emb|ACJ24858.1 BGC0000119, pctB, Glutathione peroxidase
MSLYDIPVRTLAGEPHDLSRYRGKALLVVNVASQCGRTRQYAALEELHRRYGPRGFSVLGFPCNQFGEQEPGGPEEIERFCTTTYGVTFPLFEKVEVNGPGRHPLYALLTAAPDDRGVAGDIEWNFEKFLISPEGRVAHRIASRTRPDDPDVVARIEALLPA
>emb|ACJ24859.1 BGC0000119, pctC, Aminotransferase
MRYEPWRALALWGEEEAAAALEVVRSRSLFRYYGPDLGHRTDAFERAFAELAGVPHTVAVSSGTAALTAAMVGLGIPEGAEVIVPAVTFVASVGAVVAARGVPVFAEVDDTLTLDPAKLEELVTERTWGVMPVHLANVAADMDPILEVARRHGLRVIEDAAQAAGVSYRGRPVGGIGDAGAFSFQLDKNITAGEGGAVTVTDADVYDRVARYQDQGGQFTTSKGATRGTADHPPFIGANLRMTELTAAILSVQLPRLVPLCKRLRDVARQVRAETAGLPLQWRRLPDEEGSGGDLTFFTESRLEARRVVGALTAAGIPAHTMYQGQTVTSNRAVREGRTPWGVAWERPPRFRASEGYLGRSVTVGLGAAMTDEDVDTIVATLRSAWADAAG
>emb|ACJ24860.1 BGC0000119, pctD, Carbamoyltransferase
MLALGLGGSNHDFSACLVENGEIAVGIEEERLARRKYAVNVNSLANQGWRYCLETRGVRLADVEAIVADDTLLPSCYFPFRSRTTLIRHHMAHAASAFYPSPYDEAAVLVVDGAGSLFEGRGIETMTLSVGHGVEIDEISKVYGTNWSTDGLRSDRVYQAGDSDHSLGFMYKAVSRAVGFTLYEEGSWYLTEDGKTMGLAPYGTDRYREEFRRHLELLPEGRFALHLKDGGLLAFVEHALDGLEGEERFARGADLAWAAQDLLETAVLHAARWLHAETGLSRLCLAGGVVLNSVANGKILRETPFTEVFAQPAAGDNGCAVGCAYYGYHVLGERPRTRGPAASGPGSRPQIHTYLGRSYPTERIQAALDASGLPYRRVENPARLAAELLPKGKLIGWYTGGSEFGPRALGHRSILADPRRAEMKDILNSKVKHREWFRPFAPAVPAHRAAEYFDLDTESPFMLIVAPVREDKREEVPAITHVDGTARVQTLTPEANGPFYELVERFGELTGVPVVLNTSFNDRGEPIVETAEQALAFFGPSQLDYLFLEDFLVGHSVTDLDTATETEETE
>emb|ACJ24861.1 BGC0000119, pctE, Fe-S Radical SAM oxidoreductase
MFAHRDGQNRLKLLMNDMVIEEQLCQMRCSYCLTEDFNLLMNVPDARLRLTTDRRADWHEILDAYHRTVDSPIMRLSGGEFFWLKGSTEFVEECSAKYEVVQVITNGVFLTPPRLEALAALGNVQLCLSLDGHTLEMNGHRFPPKQHRLFDVIMGHLDHAVELGIPIEIQSVLSDLNVTRQADFAEFLLERYGSGVMLYFFPVRGETRTTHAPALGDHFAELLERYDELSAVLPPRAFVAHIANQLSTGVRTLRCYATATMVQLFGQGDVSCCPYAWLKPMGNIKNEPELIHEQFGKHQHYEMFMQPRPRFPYCKSCTGPIDVVNLYLFGGITEEEIARCAPYAGPRALERLRELKSAFDPMFQAAE
>emb|ACJ24862.1 BGC0000119, pctF, HemK family methyltransferase
MISVDGISADDFAGAGLSRLLRLPQHDLLTLAGDWLGELAPWRNTETLAAISTTLSAEAQLAALFIFGEPVAEAEARDRLPGPLLDLLLRTGALAADSGKLSARYCLVRGDGMSLLAAWRAAGRDVGGYAPWVGTDSMTLSRLVAARRDVRTALDLGCGTGILGLSAARNGADVVSVDVNPECTAAATVNAHINGLGERLTAVEGDIMSLDLDRRFDLVISNPPCLPLRRGSLGWLAGEAGLDGLEFFWELLRRVPGLLTGEGEALLQAAAYGDERGPFFVEELEAELRRLKVSGRLLLRPSTPPRWPAFAPRDEEGQLTGPLGDEVREYVNRIGATHYYGFVLSVRAGEGLDVGRFS
>emb|ACJ24863.1 BGC0000119, pctG, Putative glucokinase
MRVVVITGAPGVGKTRLGHQLVARYGVPAAAVDCDPVVYPWDGNESLYALMAATVRASLPVYRDWGARVVVLSGVVLAGRAYEPLHRVFADLGADPVYYGLRAAPEALAARISGDPGGEHFVEGRLAERHLDEEVPGVPGIRLIDTTELTLAAATDAVAAAEFADLGPGWLPDPRVIS
>emb|ACJ24864.1 BGC0000119, pctH, Putative uncharacterized protein pctH
MKGFPVYVLAQSLTPEDLAILADACAEVGLTLHHSEPGSAPPDPSDALLVSFHRVGADPAGGPTAQELKEIGGYAVAVLDGIAAGAVLAAVTNGYSFTLASPLRRPRLVETLTYLKHITPPENTQVLTLDGAGSLHSPSKSTPVTDAEAGLLRMLAARPGQIVSREDLTEATGGEDVSRVTSVLKQKLLDIDSGAKLLKIPHLGFRLVGTVRQDAR
>emb|ACJ24865.1 BGC0000119, pctI, Putative deacetylase
MTEIPDTWCPIALPHVETADGEILFMGRRITGSGRTAGEDAGLLARCDGARPLTAFPAADRAVLDGWLRDGVVVMAPAPARAAPGTAAAPEAPEPPRPAGTPETPEASGGPGATAAPGTPDPSGGPAIPGTPVIVSPHPDDAALAVGGTVAREGGRFLDVFSEETWTKDPYYAERPAQTRRLLLAEETVAARVLGAEVELLGFTDAADRELRRDRFFADKPWSDGFAREEPELFEAVTERLAPLLAGTAPVYAPLGVGGHVDHLACRDAVVALARTGRIDPGRLRFYEDQPYSLFSSAEETARRLGPWLELAGLGPLDPELRPVDGTAALAKREALKAYRIQVRRGIIHRIGRHDMHLASQSSQSGSPAAERLWRLRG
>emb|ACJ24866.1 BGC0000119, pctJ, Methyltransferase
MAPLRGRSSPVASEGDLACRLESGGEAGMKTRVLLVQQGVWGNSVASMPLAIGYLKAYADADERIRRRMDISIRNYPGDAGLNAMGRDLIRDGVPDVLCFSVLGWNFRAFGTLAETFKQVNPDGWVIFGGNHVAHQAERVFRMFPQVDVVVNGEGELVFRDLMNGYLDGARPTALHEISGVSFREADGNLVTTPERERIQDLEILPSPILTGAIPLADSQGRFLYDYAIMETNRGCPYKCAFCYWGGATGQKMRAFSRERLREELDVLGRHGAEILMLADSNFGLLRQDEEFLEDLLRVRAKYGYPNRLETSWAKNKSAGFYRIMEKMKESGMHSAFILALQTMDESVLDLMRRRNMKLNDWESLVGWLTDHGITPYLELIWGAPGETVESFLDGYDRAARHTPFIAVHPLMLLPNTEYHDKRQVHGLVTVRGEQDDFDYVLAHRTMTLDDNERMLRFICWNRVLARSLWLHNIWVALRELADVPQSRVILSFSDWVESSDDPDARELHALARPTSSASEQVDPHVWRLLTKRLLRKWWDEAMRPDLPEALLPLLDEVFRYDLMCQPVRMLPDGSGPEEDLPVVEKYGSEWYMRDKVTFTHPVPELIAALRRGETVSTEPRCHAVTFYYRTQFGGDLQHYFRMDRFRGLTAEQLDHQFTRV
>emb|ACJ24867.1 BGC0000119, pctK, Acyl carrier protein
MDRAGLIRELHEIAAGMTKSDQHRQVPAEGAGDASLVDQYGFSSLDALEYLLILEEKFDVVFEDEDLTEETLFSIEGLATYILDQKVGETTSSS
>emb|ACJ24868.1 BGC0000119, pctL, Glycosyltransferase
MEATPARPGGGPGDISVSVVVPTRDRTTRLLLTLAALAHQTLDRDRFEVILVDDAPERGAVDRVLAAAPGTPPLRHARTGGRGPARARNAGAELARGELLLFLDDDTVATPELLTAHLAAHRDAPGTVVHGTITDLSAFALTPDPPAPRPALTGARGRSIDARRVARLREDAQLLGPRRSFIERTAAKVIRDPALAGLRWLACIGTSTSVRRADFERAGGFDEGFGELWGGEDLELGLRLHAAGARFALLDTVAYHLPTARRDTGELLPRFWRLAAERHGDPRLADVGTFLAGRLSPEELAARLGTRTAALSPGRAAP
>emb|ACJ24869.1 BGC0000119, pctM, Ketoacyl-ACP synthase
MTAPRAGTVVVGGTAAERLAELRSRPDLAVTAPAQSLATAFTGVLTAALAGLPAGHRRQAPVVMAATDYAVAATSGYVARCAEAEAGGRRLRPSEAMTPEPAQLLQELAERTDWQGPGHVLISPRSATWQAVRWAFGAVSAGLHPAMVVCEVARDPAGGGYRVAAVPVTAPGPHADPPTGPVVISGTGLVTAFGDGADTFWRNLLAGRRGTGELTRFDAGRFRSRTVCQTTVAAAPGRPVRRALVDRARAEALAEAGLGRLPERTLLVYAGVVPHLPAVAGAPGVGEIALEPEWDGDGFGAAPGDRVLMAHACASGAFGLAMAREWLLCGLADTAVIVGVSALNTYDYACLDVLRATTTGIARPFDEDRSGVTVGEGAGVIVLETAARAAARGHRPPAVLAGISCRVAGQGVSALSTRVGAVCMREALAMAGLRTVDYVHGHAPGTRQGDEAELRALDQVGAELGWRDVPVSSCKGASGHLLHASVFPAVVTAVRALRDGVLPGTPGLRTPLGARHVRVLRDAESREGLSSVLVDNFGFGGNNAAFLLTGDAAGHLEWSAHG
>emb|ACJ24870.1 BGC0000119, pctN, Methyltransferase
MADAVLLTPREILTGFSSVNNQNVLINDEEYLRLDPAMRLFYEKVRENLGVACIAGHLRACGYSVRALNLHGRNPSDEAITDLIRRERPKFVGISIMYDLHIVDAVRLLRCVRKADPSVFVAIGGAFCTYNAKLIAERIPEADCVAFGEGELTVEGLMECLAAGRDWRSVPGVWFWQEGRVRSSGPPKLPDLHKQAWPARDLLVHHRGAGIPTPVASTYTSRGCHAKCTFCYVPRAPGVTAGNAWRVRSPVDVVDEIEFLQREFGTRFLWFNDDNFGGAFQDGYNHAVGFAEEILRRDLKISFHCEFRVDTGLIDREALRTLRRAGMASALLGMETGSPAMAKRFRKGTLVEYNFDAARMFRQENIELEPGWIMVEPGTTVDDLWENLKFIVAADIAVSENPFSFISRAIALRGTEMYDKITDPAPPDLAEVEGPAREVLSEARREYRIADGRVEDVWDAWARVSAEVSDRKEELPFVAQIIVDATRARRSQGEQGLRPRLSRLRRWVEDLPHLLIAFLNVGLLLADENPPGLAGRLETELRALVDAYDREHLGLTYPDFVAETERLCGARALAG
>emb|ACJ24871.1 BGC0000119, pctO, Methyltransferase
MSDVVLLTPREIPTGAASLNNQNVLINDEEYLSLDPAMRLFYKRVRENLGVACIAGHLRGCGYSVRALNLHGRNPSDEVITDLIRHERPKFVGISIMYDLHIVDAVRLLRCVRAADPSVFVAIGGAFCTYNGKLIAERIPEADCVAFGEGELTVEGLMECLAAGRDWRSVPGLWFWQDGRVRSSGPPKLPDLSKQAWPARDVLIHHREAGIPTPRASTYTSRGCHAKCTFCYAPRQPGVENGPWRVRPIGDAVDEIEYLQREFGTRFLWFNDDNFGGAFQDGYHHAVGFAEEILRRGLKINFHCEFRVDTGLIDREALRTLRRAGMDLALLGMETGSPGMMKRFRKGTTVAYNFDAARLFKEEGIELEPGWIMIEPGTTLDELWENLKFIVTARVHESENPFFLINRAIALRGTEIYDKATRYEEPDIPGVEGPAWEVLRHARRDYRVEDDRVEHLWTAWSRVSSEINDRKENEVPFLAQSIADAVRARRGTGAESLRPLLGRLRSWDQGLDALLIAFLNVGLLLADENPPELADRLEAQLRDMINAYDREHLGHTFPDFVAETARACGEHAMAQVRG
>emb|ACJ24872.1 BGC0000119, pctP, Putative NAD dependent dehydrogenase
MTREKPIRFAAVGAGRVFQRYHLPCVDARDDVELVGLVDADADRAASVAAGRPGVWTGTDVARLIREARPDALSVCTPNDAHAAPVLAALDAGIPVLCEKPLAATVDEARRMAEHPAAAELLAVNMPFRCHSLTAPFAEAAGKGAQRVEVSFVTPGNRVWRACTPWYGDARRAGGGALLDLGPHAIDLLMTVFGHPDVEACTVNAEGVEEQAELQLSFQGLPATIRIDRAARRMETAVTVTTADGAHVLDLRRNELRLADGTVRQGADRPELAAISAFFDAVTGAATGAAGAAGDGPAAGGAAGTSGADAAGAGATGVTGAGAVGAREALAVQLVVDEAYRRARGAAPAVT
>emb|ACJ24873.1 BGC0000119, pctQ, Hydrolase
MLRDRDQSNRWSGPAEGPPLPLSCRVTGEPDGKPVVLLHALGNTGRDWAPLITALAPLGRRLYVPDLRGHGASPRSERYTFELMYRDVVALLDRYRLDTVDLVGHSMGGHIGWLIAQRQPARVRRLVIEDTPPPPRDAAAEEEMRLRSAREDDRAPVISLYQEFRDLRRSGGLDSAAVRPIIDELRRADPGWWRRLAEVTAETLVISGGLSSPVPRSLLAEVAGRVPHGRLLAIDAGHYVHRTEPERFCAEVVRFLS
>emb|ACJ24874.1 BGC0000119, pctR, Phosphopantetheinyl transferase
MILFATAAVAAPYGPREQHLAGRAAAADALRRAGSTRLTVGRRGDGAPCFPPGFTGSITHTRRLAVAVVCRAGEVRGIGVDLETDPVPGRLHRILLGEEERAALWTPADETTLRGLFVAKEAAFKAFSAGGERATRMFWRIRLERPDPGPEPPGAVCGTSDPASGASPSRGASTGSGTWLVARAGRERARVRVRTGRELAWAVAVLPAPAP
>emb|ACJ24875.1 BGC0000119, pctS, 6-methylsalicylic acid synthase
MSAAKDGHRSEADGSRQVPEGTAGAGQVTYGTDGTDRAAGTRQVTHGTDGAAGTRPAAHGADEPVAIIGMSCRFPGGADSPDAFWELLAQGRDGIRDGSARWAAYAAAGHEHAAVVRRTTGFGGFLDDIAGFDAEFFGISPREAELMDPQQRLLLELAWEALEHAGLPPLELAGGDCGVFVGVGSDDYGRRLLEDLPRIEPWTGIGASMCATANRVSHSLDLRGPSLAVDTACSASLVAVHLACRSLLAGESEVALAAGVNLMVAPGLSVTLDRAGATSPDGRSKPFDAAADGYGRGEGAGVVVLKRLADAERAGDPVLAVIRGTGVSQDGRTDGIMAPSGEAQADLLRRTYRRCGIAPGTVDYVEAHGTGTVAGDPLEAGALGAVFGAGRPADRPCLIGSVKGNIGHLEAGSGIAGVIKTVLALGREEIPPSVHFSAPNPRIPWETARLRVATGRTPWPRGDGPRRAGVSSFGYGGTIAHVVLEEAPAPAPGRAPAPEPAVGAEGAVGTERAVVTEPAPAAGPAPAAGPAAASGPAAAPEAAGAEAGPPSLLFPLSARSREAVRADAARLADWLDGPGAGAAPASLAHTLGVRRSHLEHRVAVVARDRAELAARLRHVAAGEAAPGVTEGTVVEGAGTGVVWVFSGTGAQWPGMGRELLATEPAFAAVIDRIDPVYAAEIGTTARRMIQEGDVSRVDVAQAMIFAVQAGLTAVWTSLGVRPAAVVGHSLGEIAAAVAAGVLSVEDGARLVCRRSVLLRRVAGAGGMLLVGLSAEEATDRLGTADDVVPAVLASPTSTVLSGPVARIDALAREWSADPELLVRRVDSEVAFHSPQMDPLLDELARAAAPLTVHPPAVPIYGTALADPRDPAPRGGAYWAANLRNPVRLAGAVAAAAEDGFRAFLEISAHPVVGHSVQETLDAAGAAGHCVAGSLRRDAGGRDQLLLNAGLLYCHGAAPDRAAFPDGELLALPPRTWRRRTYWRDLPARREDRGRHDPAGRTLLGPRTVLAGATPLHLWRTRVDMETRPYPGHHTIQGTEIVPAAVVLQTFLDATGTGPGPRGLTGVDFALPLTLEPARDIDVTAQDGVVRLLSRPAATGTDSDTGRGPEGGGSDAGPDGGEREWLTHASASAAEDLTPPDAAPPAGGPGTVLPPDRAHADLAAVGVPTMAFPWEVTRLERLPDGLRAEVTAADGPEGTPDGWAPLLDAALSVAAVAFPGTPALRVVAGVSRVWTAGGAPDRARIEARVTGPVTEAAGTVDVTLVAADGRTVAVLAGVRYAGAAADQPRAAEPEELLYATEWHPLTVDPADLPLPPRPLVLVGPAEGPGPALRARCTETGRRVALLADPDGLDPLLDRAGGPVDVLVLPVAAEPAEPAADRAVREAWLLARTARRLAARPPGQARLWSLTVGVREAAGADSVAQAARWGLGRIIGGEHPDLWGGTLDLAPDHTAADLATALDVSAAGPGEDVVAVRGGRAEANRLVRCAAPPARPPLRCRADGSYLITGGLGGLGGEIARRLVELGARRLVLAGRSALPPRSAWDTVTDPEQARRIATVRRLEALGATVRVVALDIADAGAAAAALDPDALDLPPIRGVVHAAGVTDDRLVEQLDRDALAAVIRPKAAGAFTLHRLFPPGSLDFVVHFSSCGQLLGLTGQGAYAAANAFLDAVAGYERAAGSAGSMSLAWTSWRGIGLADNAAVDAELAAHGVGDVTVPEALAAWDHAARLGLPSLAVLRTVPLPEGTRRTGLLRDVTDPEPATPAPGGAAAGAGIDGLSGEELRAALRERTAALIVGEMRWDPAGLDPDRSLLKMGMDSVMAIVIRRKLEQLLGRKLPANLVWHQQTVSNIVDYLVTTSRP
>emb|ACJ24876.1 BGC0000119, ptmR, Ketoacyl-ACP synthase
MRTPGIFLAATGAYLPERTSVEDAVRRGWYERERMESCGWRNVAVADGISAPDMAVAAVRQAVARSGLSRDDIDLLVHSCAYHQGPDGWSAPHYILRATLGTPVPALTVEQGCNAFLAALEMATQYLLCAPTRSGAVVSAADNFGAPSVDRWHAHRDSVLADAGAAVVLSKRSGWAELRAVESVSLPQFEILNRGHAPIFPPALTLGKKLDMNEHLEAMVAELGPRASEIVEEYGASGTKLVEQVASEAGITVPDLSHVLHLGAATTDFLDSHLRPMGLDASLGSVEFFRDVGHAGAADVGIHLDHLACSGRLAAGDHLLMLSAGPGLMITAAVVTVLETPASHTAAPADDEGSGAW
>emb|ACJ24877.1 BGC0000119, ptmS, Putative AMP-forming acyl-CoA synthetase
MTSARAELLARLRDRAARLGDAPLVVAGDTVTGARELLARTEAKVRALGELGVGPGALVGTVAGPPAEFISDVFAIIEAGGVAVPLSRKLTRWELDRLQEGCPLDFLAAPPESPLTLAGPVTGCGDRALSRGPGRIRPAFAEAATAQLTSGTTGRPRVALRPAAALLAEADHYRDALRLTPRTTLLCPVPLQHAYGFGLCALAAPLAGAPVRQLPPDRPRMLLRELAAGDVALFVGVPPMLRLLAKSARGPVPAGRPVGFLSAGMALDAHTAEQVAVRLGGNVGEVYGTTETGPICVRAPRPWRPGLRRPGVPLPGVKVTLAPVPGDAPEAGAGTGSGDATRADATGPRDATGPGAGPGAGTGLVTVESPSMMLGYADGDAVDTGPSRGGFTTGDLARWEGDDLVLAGRLSTCINVAGAKVSPEEVEAVLLAWPEVASCLVTGVPDPVLGQRVSATVTPETVDLAALDRFCRERLSDSRTPHTFAAVAELPTTETGKVIRPRNDQ
>emb|ACJ24878.1 BGC0000119, pctV, Aminotransferase
MGANDADRPTNAESLDGIKSVIAGGVSSSMRAAAVPLPLVVRSAGGCLLRDVEDGEIIDLNMGYGPHLFGYADREVLDAVADQFAKGHMTGLPHELDARAGALIAELVPGVEQVRFANSGTEAVASALRLARATTGRTLVVTFEGHYHGWSETVLRAGKTALHMEGTRPTDVVPGALGMIPEALAHTVQLGWNDPDALRELFARDGDRIAAVIVEPVLANAGVIPPAPGFLQLLRELTGRSGAMLVFDEVITGFRVARGGAQERYGVEPDLTVLSKVMGGGFPVAAFGGRRHAMRMLASNEAHHAGVYAGNHAALRAVVAMLGKIRSLPDLYERLEDTGQYMEDTVREVFATEKRPVHINRVGTLMSVALLKGSAEPSAEPRDLRQLAALVDFPRHRRLQTLAQKEGVYFHPNALEPWFLSTAHTRDVIDKVAGALQRSLVGLG
>emb|ACJ24879.1 BGC0000119, pctW, Putative short-chain dehydrogenase/reductase
MPRSATEKDSATAKVHIADGGVPPRGDVMSSRRAVAVVTGAGSGLGAAVALRLAATHDLVLTHLTEDDALAETAGRAAAAGARVLATVPGDLTDRRTVDRLEARMAEHAEHLDVLVCNAGAYRYVPWPETSWEDIRAAVEVNLLAHIACIHAATPHLVARGMGRIVAISTVLTQLGRVELAPYIAAKGGLESLVRALARELGPHGITVNAVRPGSIELSVEQRRHPDYPTWRQREFARQCIKRHGRPEDVAAAVAFLVSPEAGFITGQSLTVDGGWDLN
>emb|ACJ24880.1 BGC0000119, pctX, Putative phosphatase
MTLMAYGEQPLTRVLLVRHAQSHASVRKVVAGAATCEGLTEHGREQAGRLAARLAAERLRPDALLTSPVRRARETATVLAAGLGLPEPVVEPEVRELDFGAADGLSIDEYGRRHGTFDMTAEPDRPFAPGGESWSGFRGRAGRVMGELADRYPGGTVLVVCHAGLIVAATSGLLDVAPPVLFTDASPAATSVNEFVRSDTGWSLLRFDDAAHLEGAAGPLPGEPVR
>emb|ACJ24881.1 BGC0000119, ptmW, Putative uncharacterized protein ptmW
MSLRGRGESIGREERDMVHEQSGGTPAEHLDGLLARAQNGFEIDDTVIIRLRDALMHQTELRSCRQCNEPPAPRGYTTFRHIFLLPDGSSVVLWELQHSAGPGDGLQHELYADEEALLRAERRAHLRTGGTSWAEVTLEGLRPEEVLRTPLPVETVRAYVADNSADHARRVLRRAENEDRPGKDVERLLETAFAHDIALAPKPRRRSGGEDTTWCRFYEHAFLLAGGDEITLWELEHNLTSDGRLVCEVYLDEGAAEMAADRRARARGVEL
>emb|ACJ24882.1 BGC0000119, ptmX, Integral membrane protein
MRTPDGGGGGGGGGDRPRGRGARRGGGANGREADRERRRNRRFAGWLSAALIAGGVVFDLLTPRNVSAAPFFAAAPLIAAPFATFAVTAFTAAASVGTALVLMLCHGFDGPHDRTESLFEFVTVLTVALLALATNRVVRRGGRKLASARGIAAAVQRAVLPVPPAVVGGLGVAARYEAAQADAGIGGDLYAVQETPHGVRAVVGDVRGKGLGAVEAVTVVLGAFREAAEEEPDLEGLAGRLERALDREGRRRANLDQVEGFTTAVLAEIPPGASTVRLLNRGHPPPLLFLPGGGVRTTEPAVPAMPLGMRELGEWPDRADELAFPPGATLLLFTDGVTEARDAHGVFYDPAGRLGDRTWPDPDTLLDALVTDVVRHTGGAAADDMALLAVHRPGESGEPAAEPGPVERNRTGPGNGPGNGPAPSRDGSGPA
>emb|ACJ24883.1 BGC0000119, ---, Putative peptidase
MAPCAVAESRTHHGRRQAVTSSTREPGNHHPWGESGRSRPVGDLPAPNPSANPVGEREGKECASVASNRSALDEAPYGSLTGPADGADPATATLTAGEPAGGEWNPTAESLAPVRRRHRVVKQRGTMARSGAVLGVGVIAAVGAGGMATAKDRPNPPISMPDLAHLADDVTDALPAVQDLPGIGPLLAGESGEETAGAVPAHGSPQPFSQVGLTAQDRANGTTDAGEALRARIMRQAEQQQTAADEAEREAAVRAATEAASEAAAEQKAQEEAEREAAAKEAERKAAAEAERKAAEAKRKAAEAERKAEADRLAELAGSYALPLSSYTLTSTFGEAGDMWSANHTGQDFAAPTGTPVKAVHGGTITEAGWAGAYGYRIVLTLDDGTEVWYCHLSSMVRTSGSVSTGEVIGRVGATGNVTGPHLHLEVRPGGGAPINPLSWLRQFGLNP
>emb|ACJ24884.1 BGC0000119, ---, Nourseothricin acetyltransferase-like protein
MPAPRLTYRPATPDDEEQLAALDTSFTTDTVHRVTAGPTGFTIRPEPVHPPLTKHFPADDDEDEDDDDAPKHTVVALDGDRVCGFVAVDHEPWNARLTIRDIAVAPTHRGHGIAGELMTRAYAYGRQRGARHVWLEVTHLNAPAIRAYQRMGFTFCGLDTTLYTGTPSEGEIALFMSRSLPTAPDAPGPTSRP
>emb|ACJ24885.1 BGC0000119, ---, Putative ATP-dependent helicase
MEFTARPGLYERLITHRLEGRLQQLDAGTWRAIEQHVGAGSTPQVLARHIAETVHRVLTQLPAEQQVGAANQILESIGTLDGAHQWIDLVADGPRQLTAVAEEEAPGVYSIRPATPLSEAALITNAPEDPNLGSELRAELATADQVDLLCAFVKWHGLRVLEEALRSARERNVPLRLITTTYLGATEQRALDRLVTEFGAQVKVNYELRSTRLHAKAWLFRRNSGYDTAYIGSSNLSKAALLDGLEWNVRLSSVATPAVLEKFEATFDTYWSDAAFEPYDPDKDGARLAEALAHASSQGLPGPAALTLSRREVRPYPHQEDMLERLRIEREIHKIHRNLLVAATGTGKTVMAALDYRTLREQHRGKPLRLLFVAHRQEILAQSLRTYRNVLGDPTFGELLVGGDVPKHWRHVFASVQSLNARSLEQLAPDHFDVVVIDEFHHGVAPTYRRVIDHFRPIELLGLTATPERMDGRNVQDEFFNGRIAAEMRLWEALENDLLSPFHYFGIADETDLQGVAWRNGSYDTGELGKVYAGDQERAQLIVRQVRDKVSDPATMRALGFCVTVAHATFMADVFCQEGINAKALDGTTPRAERAQALDDLRDGKVQILFSVDLFNEGLDVPDVDTLLLLRPTSSATVFLQQLGRGLRRTPHKAVLTVLDFIGQHRKEFRFEEQFRALTNFSRQRLADHIERDFPQLPSGCHIILDPVSKQRILENIQSQLRVNVQQLAKEVAQYGETQLGAYLRESRRELKQIYRGNGSWTDLLRRARLLPGTAPAGEEKLLKRVSSFLHVSDPQRVAAYRLLVSDDAPAYESLSTQQQAYARMLFFSLWPLGGGFTSYTAGFEYLRQHPAFRRELRDLLAYNLDHADHYPIPLDGTHEDYADSPLQIHASYSREEILPALGEANLTGFLPGHFREGVKWCPGVKTDALFITLEKDEKDFSPQTRYKDHAITSDSFHWESQNQTSEASPTGQRYQNHKKLGSHVLLFVRRYKKSDIGGAQPWMLLGPAEYDTHSGSKPMGIVWKLRYELPADVYTYSVKAAR
>emb|ACJ24886.1 BGC0000119, ---, Putative uncharacterized protein
MGIRNLLLDVANTYDKSMGVKRGVFAQDRLRQVAEEWAPALPFGCEAEGYGGKGEGSATPWIGVYDPDVTRDPKEGLYLAYIYAADLSTVTLTLQQGVTSLEPTLGTGKRRQAYLWGRARAIAAGLPPAALNDWADVPDFKCDLPRPLSYEAGSVAARCYQTASLPDEDQLRSDLRAMVELLQRAALVAERLKPGEDGDGWDVPADVREYRGLDGFRPKNDSDYITHFPARTVRKKRIHERLISEFAPFVEKRGFVPITRDVHPKDLVIRKGGVEWLVEAKVVKRANPTLAVRQAVGQLLEYQHFLYRRAERGTPHLLGLFTEDIGRYADYLEELGMGSVWRIPEGWAGSPSAVAWGLVQ
>emb|ACJ24887.1 BGC0000119, ---, Putative uncharacterized protein
MADQPAGPPVPAYSPQPRFDAVPEPAGWRYRPRRAVWESRALRATALVLVLSLCGLIILALVRKQTGTEGFLVGLGLSVLPVPLLVAAFRWLDRVEPKPWRNLVFAFAWGACAATLVALIANGFATEWLVTNIAESSAAEESADADAWGATLVAPVVEESAKAGALLFLFLFRRRDFNGILDGLVIAGIAATGFAFTENILYLGSAFVSDQEFGHSGLRSTTAATFFVRVIMSPFAHPLFTAMTGIGFGLAAAATHRQRVRRVLLPIAGLLAAMVLHGLWNGSAILGSGAGFMAVYLLFMVPAFGLLVWLAVWSRNHELRTIRAYLPVYQAAGWLTAPEPVALSSFRARGIARDVARRVHGPAAARTVAEYTAFATSLAFLRSRAYRDTPGPDFTAREQELLHHLWQRKDVARPILAHAALLPPAPRRRPYPVRPPYPGAWPYGPYAHPGPYAAHPHAHAGPYPHAQPGPYAHAHPGLYAAHPGTPPTLTHPYPAGAYGPAPYPPGTYGPAPHPAPGPLTPPGTPGPDPVAPPDTGTPPTAPGTSAPPP
>emb|ACJ24888.1 BGC0000119, ---, Glycosyl transferase family 51
MSRPVPRSGAGPGTGWGVVAVPGPVAAPEARTGESAVPGAPCPASAGRASGTGAAVDGMSAGRASGVPVPAGGAAAGPASVGRASAAWASVARGSAVRASAVRGASGPDRPVVAWPGRSGPGSCGDEDWCTRRP
>emb|ACJ24889.1 BGC0000119, trmB, tRNA (guanine-N(7)-)-methyltransferase, EC:2.1.1.33
MPGASASDGCRGAPPGPEAYGPGRSRKDTVGVRSGAGCTERGPGSPRVTPEGTRPPAGRTVRTDTRSRTGAVRPAHSRGDLPHRRRQAAEEWPSPGRAHPHDTRHRRGPAGRHASPRRPGRKGARHRERGRPGPGARTGAQPPRPARHRGGAAAGRASAPPTVESTYMSENSTAPRSAEAHDHRDRGARLFPGGPSADPAGSHHERRIRSFRPRRGRVTPGQEQALRRLWPQWGLDIDGLHRIDLGRLFGDPEMPVVLEIGFGMGEATAQMAAADPGTGILAADVHTPGQGNLLALAERNGLTNIRVANGDAIILLREMLAPSSLAGLRVYFPDPWPKKRHHKRRLIQPEFVALAATRLRPGALLHCATDWEPYAEQMLEVLSASPDFENTQPDGGYAPRPDFRPLTKFEGQGLDKGHVVHDLLFRRRTD
>emb|ACJ24890.1 BGC0000119, ---, Putative uncharacterized protein
MIGGGIVGLSTAYAITRAAPGTRVIVLEKEAGPARHQTGRNSGVIHSGIYYPPGSLKARFAVEGAAELVKFCAEYDIPHETTGKLIVATDRAELPRLHALVQRGRENGIPVRELGPAQIMEYEPHVRGLAAIHVGTTGTCDYGAVANRLAGLATDAGTSVRYGEEVRAIGRRASAVAVRTASGSVVRAGALVNCAGLHCDRIAQLAGDDPGMRIVPFRGEYYELVPSRAPLVRGLVYPVPDPAFPFLGVHLTRGIDGRVHIGPNAVPALAREGYTWHTVRPDEFAATLAYPGAWRIARRHWRYGAGELRRSASKRAFTDAVRRLLPVVRTDDLVRAPAGVRAQAVLPDGTLVDDFLFAESARAVHVLNAPSPAATASLPIGREVARRALAALDG
>emb|ACJ24891.1 BGC0000119, ---, Sporulation associated protein
MPRAYAGAAVGVVRGVRMSREPRGPNEKLGAVLALAGISNAGLARRVNDLGAQRGLTLRYDKTSVARWVSKGMVPQGAAPHLIAAAIGSKLGRPVPLHEIGLADADPAPEVGLAFPRDIGQAVRSATELYRLDLAGRRGGSGIWQSLAGSFAVSAYATPASRWLISPADSSVAREPKTDGPGTDGLPQRVGHSDVNKLREAAEDARRWDSKYGGGDWRSSMVPECLRVDAAPLLLGSYSDEVGRALFGATAELTRLAGWMAFDTGQQEAAQRYYIQALRLARAAADVPLGGYVLASMSLQATYRGFADEGVDLAQAALERNRGLATARTMSFFRLVEARAQAKAGDGPACGAALKAAEGWLERSRAGDPDPSWLDFYTHERFAADAAECYRDLRLPRQVRRFTEQALARPTEEFVRSHGLRLVVSAVAELESGNLDAACAQGARAVEVAGRISSARTTEYVRDLLHRLEPYGNEPRVAELRERARPLLVAPV
>emb|ACJ24892.1 BGC0000119, ---, Putative secreted protein
MAPGTGDQPCMMARAYWWPRSVEAAMRWLVGWSRATAGPATAGADALQPVGAQLLWDGPDPLWAVGDWRPDEVRVVQTDPLTRLAVIGCCGASDEELRLGLFAARGGALRHLTAWPGSYTAVARAGRRITVVGDLAGARPVFHTRWAGGTAYATAALPLADLVEAQLDVSHLAALLACPDTPEAVGDGTPYAGVRRTAPGHALVLREGAPDLVGYEPTASLASAAPPMDPEAAVAGVRDALLDAVRARLAAPRHAPGTGGRLDPGPVPGMGPADRRAARGAPAPGLGADLSGGSASGTLALLAAGLPGIPGTPAGHGAEAGERLQAVTFNDLAVGRGRAREAELERARAMAENPRLHHVVVAGGTEALPYAALDGGPLTDEPASCLVLAERHRRRLVAGSADHFVGHGARQVLDAHPARLADLLLDRRRRHLLRPATALARADGPSAHSFFVPFTVYRAARRLARTPYRDGLEQVAHHLLEGRFTPEPGPGRPGAVSASLAALTWCRPGPAARWLTGEALAEVSVRLEAAAARPALLRRPGERRADAALNRFAADHRIFEQAVEVRGQRLHAPYLDNQVVRACRALPEALRVQPGARAAVLRAVLAGAGVRDLPPGWGATSQGAHVTAVRAGLRTHAGELIDLFHAPLLADAGLVEARVVRKALRAAAGGERLPLDGLAELVATEVWLRRLLARRGTCWTGTEGPRRRAVAGGVVPRQGV
>emb|ACJ24893.1 BGC0000119, ---, Multi-domain regulatory protein
MVGSGPGRVRAGVVRSGFRPSVRPRARPRRRRSSAAAPPISEDNESVRYLILGATEARDSHGQPLPLGAGARLRALLTALALRAARALPVPVDVLIGEVWADDPPQDPPAALQALVGRLRRVVGRAAVDSGPGGYRLVTPADEVDLFRFERLVGEGSRALDSGDAETAAGTLRAALALWRGPAFADLPDRESAAARPEALRTTALYRRIEADLALGRAVEVVPELRELVAGDPLHEPFQAQLIRALSAAGRPADALTAYEDARRAIADRLGSRPGTELAGLHARLLRGDRPADARRGAADGRNGTGTPYGPPWGALDVPPAPGPAPGPASGVTADGGSPTRELRAPGIPAVGDRPPHDAPNAGSAPVSAPAPGAGTPAPDGRPRSAPADGGPDHGAGSG
