# Supplementary material for: Assessing in silico the recruitment and functional spectrum of bacterial enzymes from secondary metabolism
Source: BMC Evol Biol. 2017 Jan 26;17:36. doi: 10.1186/s12862-017-0886-2 (PMC5270213; doi:10.1186/s12862-017-0886-2)
Supplement: Additional file 5: — 1005 multiple Fasta files (one per BGC that comprises enzymes) containing the sequences of the data set enzymes SM*. The BGC are named according to MIBiG nomenclature. (ZIP 6333 kb) [file 12862_2017_886_MOESM5_ESM.zip › BGC122.fa]

>emb|AHN85652.1 BGC0000122, ---, Uncharacterized protein
MLFSVRAMHSHPVQASVGPVGAAIIGLAALAIAVSFAIGLLQANGVIGDKLERERCRELGNAAFHAWNDHVEALRHELAALTPNDPRPEGLRADIKALVEVGGEVWSHPERAQEIAATAPVVEAPLYHEAMQASRAAQEACQRLQL
>emb|AHN85651.1 BGC0000122, phn2, Phn2
MQSQSHGRFERASRNLLDLLDEQATAFAGKIAYAFLERGEHVTAQVSFAALRERAYVIAAELAKHCRPGDRAVLAFPPGIEFVEAFWGCLCAGVIAVPSYLPEPGNQQRHLHRLYGTVDDARPAVILTSAGAHDRLQRLLLAAPNPVAAPCLATDAIREDPSAERPSLPASVSSETLATLIYTSGSTGDPKGVCVTHGNALHNIELVRDKFDNDEDATYVSWLPLFHDLGLIVVMLGAFQCGATCYLMDAVDFIRDPICWLRAISRYRGRNAGGPNFAFELCARKVTPEQLGELDLRCWDVAFNGAEPVRADTMERFAQVFAPCGFRSTAFYPCYGMAEATGMISGGASRAAPVVELFDEQSLGRGVVKVADKGGASADDDTVASRSHGRSLVGNGTAGGGQEIAIVDPDTYERCPPLTVGEVWLRGPSIGPGYWQRPEATRETYGETIAHEDDGTYLRTGDLGFVRDGEVFLTGRLKDLIIIRGANHYPQDIELSVERSHAALRGGGCVVFPVETDTEERVGIIAETLSDRDPGEQSAEILRSIRAAVTREHEVGVAVIALVPPRTVLKTTSGKPRRRANRSTLFAGQFPVWAEWRDAQRPAGDTAAPPDAPRPSPIPKHKLARRRDELFQLVHGVVAARLNAPEILPDRPLQELGFDSLAAVEIQAQLAKQLGVELPATLLYDHPTLRALTSFLLQTVLLAPHESAEEASEDGRGLSTLADPDEPIAVIAMACRLPGGIKEPDAYWRVLAQALDVIAPFPADRWDAEALYDPDPDHKGKTYCTQGGFLADLEQFDAAFFGISPREAQAMDPQQRLVLETAWEALERAGIVPETLYGSQTGVYIGAMDSDYHLWGEDARALGLLDGYVSTGNTGSVLSGRVSYVLGLQGPALTVDTACSSSLVALHLAAQGLRNGECDLALCGGVQVMNTPAAFVELSRLRALAPDGRSKSFSAQADGAGWSEGCGMVLLKRLSDAQRQGDRVLAVIRGTAVNQDGRSQGLTAPNGPSQERVIRRALERSQLAPRDIDVVEAHGTGTALGDPIEAGALSAVFGSDRPAEQPLYLGSVKSNLGHTQAAAGVTAIIKMVLALQHEVLPRTLHAEEPSPHIRWEGSPLALLQAAHSWPRGERPRRAGVSSFGISGTNAHVILEEAPAEGPHIEPDVALAASPDAVPLVLSARSPEALRAQASQLGAHLSAHPEQSLVDVAHSLVTTRSLFGHRAVVLATSREAATEKLAALALGATDSRTIAGVAAQTRGKLAFVFPGQGGQWPHMARALLRGSQLFREQIEQCNEALSPYCDWSLIDMLDGTLGAEAWERIEVVQPALFAMWVSLAALWRDMGVEPDGVIGHSQGEIAAACVAGALPLAEAARISALRSRTFKKLEGRGAMAAVEMGEEELEARLRALGTGVEVAVNNGTNSCVVSGTPAAIEAFVAQLTRDGVFARRLQTTCATHWAQAEEIRDELLTSLGAVRRADGSIPIYSTVLAAPIGGGELDAQYWYANTRERVRMRQTVETMLADGFRYFVEVSSHPVLTMAVERSLAGAKLAGAAVGSLRRDEGQPEKLLEGLAELHVAGLEVDWTRLLPPARVVELPTYPFERHRFWKKEWREREPDVGTAGMTQVDHPLLVGATGLADAEGVLFTTELSQHTVPWLKDHRVLDLLLVPGTAILEMMMVAGQLLGTPEVRDLTLMSGLVLPERGSLHVQFRASAGEPDGGRRIALYSRPAEAPLELSWTCHATGHLGPASAARGASLDAWPAPGAEAVATDNLYDQLAQQGLVYGPTFQGLKQLAVRDQAWFAEIKPRLTTHEASRYRIHPGLLDAALHGLSLALPSAGADALWLPFGFEDVAVWNTGAAELRVRVRLHQQPGDGDEVAQAELDLFDGQGEAVGRVGTLRLRRASRAQVRASRTGEPPLHRLAWTARALEVTQNIATSEVVVLGAGRLAARLGVRAVSEVAELLAGPAPRIVVIDASEAIERTGSNEHALKGMSGATYHSPDELRAQLGAALEPLQQLLAQPSLEAAQLVWVTEQAVSTGPADPVASLAQAGLWGMIRSARNETSRPLRLMDVEAGSSSELLWNALSQPEAPELAVRGSAVLRPRLEPCAADEATSPALRKDGTVLLTGGTGELGQTVARHLVREHGIRHLVLTSRRGRDAAGVEALLAELADLGAQVEVVRCDVSQREAVADLLATLDPPLSAVFHCAAVLDDGLVPALTPPRMDVVLRAKVDSALHLDALTAELPLDAFVMFSSVAGVIGSAGQANYAAANTVLDALASQRRARGQAGQSLAWGLWHPQGLGMTARLSPAQLQRLKRQGLNALRVATGMRLLDAALRRPDALLVPIERATGELDESAPFLIRDGQPRKARAADAKVATGLWAALRGLDAPARQQKLLEWVQTETAGVLGLQGRQAVAADRPLKELGLDSLMAVELRNRLAARAELSLPSTLAFDYPTARQIAEQIAARRAPETAAAPVATSRPATDVDAPIAIVAMSCRLPGGVDTLEAFWELLEHGRDAIEPCPRGRWDLEALYDPDPEQRGTTYCTQGGFLADVAGFDASFFGISPREAQAMDPQQRLVLETAWEVLESAGIVPAQLQRSQTGVYIGAMASDYHVFGRRPDDLEALDGYRVTGNAGSVISGRIAYVLGLQGPALTVDTACSSSLVALHLAAQGLRNGECDLALCGGVQVMNAPTTFIEFSRLRGMAPDGRCKSFSADADGAGWSEGCGMLLLKRLPDAERDGDRILAVLRGSAVNQDGRSQGLTAPNGPSQERVIRRALELSHLEPQAIDAVEAHGTGTVLGDPIEAGALSAVFGARDEGPLYLGSVKSNLGHTQAAAGVTGVIKMVLALQHELLPRTLHAQQATPHIAWEQSGLQLLQAPLPWPRGSRVRRAGISSFGISGTNAHLILEEAPAPVEPARATPTDDKTAWPLLLSARSATTLAAQAARLQTHLRQHPEQSLVDVAFSLATARTQFEHRAVVLAASSEAAIEQLARLQQGRFDRTILGPPRSDALEPSGKLALLFSGQGAQRPAMGRALRRYPVFARALEAVFAELADRLPSLPAVMLADPDTPEAALLEQTLYTQTGLFALQVALYRLWESMGLVPDVLLGHSVGEIAVAHVAGILSLADACTLVAERARLMQALPSGGAMVSVVASERAVLDVLADCPEPVDIAGVNGPLSTVISGSEAAVLHAVHALELHGYKTTRLRVSHAFHSARMEPMLADFARVARGLTYHSPQRAIVSTRTGALVDPDELCDPEYWVRQIREPVRFADGVRALADLGVSTYLELGPHGVLCGLASACLDAPRPSVFVPSLHADEPADHGFLAAAAALHTHGLDLRWTALLPVDARRVELPTYPFERQSYWLDEQRTAELSAASLGMTAIEHPLLFGAIRPADTESVLFTSRLSQRAIPWFTEHRVFETTLVPGTALLELAMAAGQALDMPALNDLALVSALAWPETDAIHVQVQVSAEGPDGDRQVDLYSRPEDAAMASAWTRHATGRLGPSSTSRPPQLGPWPPPDSDPVDLAGHYERTARLGLDYGPSFRGLRQLFRAEREPTLWYAEASLLPEQVAEASRYRIHPALLDAALHGLSLALPAAGGDALWLPFGFEDVAVWHTGAAELRVRVRLHQQPGDGDEVAQAELDLYDGQGEAIGRIGGLRLRRASRAQVRASRTGEPPLHRLAWSPSRALDITPSPSEVVVLGAGRLAARLGLRGVSEVAELLAGPAPRTVVIDATELARRADELRAQSSHTIEWTGSNGHGSMGMSDATGQDPDELRAQLSAALMPLQQLLAQPSLEAAQLVWVTEQAVSTGPADPVVALAQAGLWGLIRSARNETSRPLRLVDVEADSSSDLLWNALSQAEAPELAVRGAAVLRPRLEPCAADTETTPALRTDGTVLLTGGTGELGQAVARHLVREHGIRHLVLTSRRGRDAAGVEALLAELANLGAQVEVVRCDVSQREAVADLLAAIDPPLSAVFHCAAVLDDGLVPTLTPARMDVVLRAKVDSALHLDALTAELPLDAFVMFSSVAGVIGSAGQANYAAANTVLDALASQRRARGQAGQSLAWGLWHPQGLGMTARLSSAQLQRLKRQGLSALRVPTGMRLLDAALRRPDALLVPIERATGELDESAPFLIRDGQPRKARPVDANVSTGLWAALRGLDASARQQKLLEWVQTETAGVLGLQGRQAVAADRPLKELGLDSLMAVDLRNRLATRAELSLASTLAFDYPTARQIAEHIAARRAPEAVAAAAPVTTSRPTDVDAPIAIVAMACRLPGGVDTLESFWELLEHGRDVIEPCARWDLEALYDPDPEHRGKTYCTQGGFLADVAGFDASFFGISPREAQAMDPQQRLVLETAWEVLERAGIVPAQLQRSQTGVYIGAMGSDYHVFGRGPDDLEALDGYCVTGNAGSVISGRIAYVLGLQGPALTVDTACSSSLVALHLAAQGLRNGECDLALCGGVQVMNGPTTFIEFSRLRGVAPDGRCKSFSADADGAGWSEGCGMLLLKRLPDAERDGDRILAVLRGSAVNQDGRSQGLTAPNGPSQERVIRRALEQSRLGPEAIDAVEAHGTGTVLGDPIEAGALSAVFGARDDRPLYLGSVKSNLGHTQAAAGVTGVIKMVLAMQHELLPRTLHAQQASPHIAWASSGLQLLQAPLPWPRGSRVRRAGISSFGISGTNAHLILEEAPAPVEPARTTITNAHLILEEAPAPVEPTQWTANDKTVWPLLISARSATTLVAQATRLQAHLRQHPEQSLRDVAFSLATARTQFEHRAVVLADSSQAAIERLAKLQQDPRSDVLEPSGKLALLFSGQGAQRPAMGRALRRYPVFARALEAVFAELADRLPSLPAVMLADADAPEAALLEQTLYTQTGLFALQVALFRLWDSMGLVPDVLLGHSVGEIAVAHVAGILSLADACTLVAERARLMQALPSGGAMVSVVASERAVLDVLASCPEPVDIAGVNGPLSTVISGSEAAVLHAVHALELQGYKTTRLRVSHAFHSARMEPMLADFARVARGLTYHSPQRAIVSTRTGALVDPDELCDPDYWVRQVREPVRFADGVRALADLGVSTFLELGPHGVLCGLASACLDAPRPSIFVPSLRADEPADHSFLTAAAALHTHGLDLRWTGLLPVDARRVELPTYPFERQSYWLEPPSSATVSRAVDSQRATTTSRGPDSRGTSMFLKHLDGFAREDRLRHLLQLVLGESAATLGHPDASQVDPDRGFADLGMNSLMAVQLRERLQARTGLHIPATVAFDHPSPARVASFLLERSEATLHERVEAAPDVHPVNSSADDEPIAIVGVGLRLPGGCVDLTSLWRLLEHGVDAVTTIPADRWALDDFYDPVAGEPGKSYVREAGFLSGIDEFDPGFFHISPREAKSIDPQHRMLLQVAWQTLEMAGVVPGSLRDSQTGVFVACGASEYGLHMGAGEDPYEFTRALQSFSAGRLAYTLGLQGPALSVETACSSSLVALHLACQSLRSGECSLALAAGAQLMISPEPFLMLSRIRALAPDGRCKTFSEQADGYGRGEGVVVLALERLSAARANGRRILALVRGSAINHDGASSGLTVPNGLSQQKVLRAALRAAGVDAATVDYVECHGTGTHLGDPIEVQALGDVYGAARPLEQRVKLGTIKPNIGHLEFAAGLAGVAKVIAAFQQQALPATIHTLPRNGHIEWDRLAVSVVDSLTPWPSRPQEQPRRAGVSSFGLSGMNAHVILEEAPPAISPPAAATASEPAAVPLLLSARSEAALAMQASRLAEHLGQQPGQRLLDVAWSLATTRTHFEHRAVVLADSHESARARLHELTQGARISSRVSRTAASGSVAFLFTGQGSQRCGMGQELARRFPVFRAALDEVLAHLAPQLPTLRDIMFAPADSAEGRSLHQTGHTQPALFALQIALFRLWEDLGVRPGWLLGHSVGEIAAAHAAGVLSLADACKLVAARGRLMQGLTARGVMYSVLAAEADVREQLGERAGLVDIAGVNGPRSTVIAGDEHAVDELVRALAERGIKSSRLQVSHAFHSPLMEPMLAELREVAQGLDYRAPALRLVSTRTGRAAAPEDFVTAEYWVRQAREAVQFAAAMRTLADNNVDTYIELGPDGVLSRMGVKCLTEADQRRSRFLPSLRAGEAEAETLLTAAGKLHTEGHEVNWASLFAGARSVELPTYAFERQRYWLDPRPSATAAAPRTLHPFLSSRIDAADGNVTLFSGHLDLESTPWLRDHRVAGSVILPTTAYMDLMLSVGAKSLGPVPLELEGLIVERPLLLAAEQSAEIQVDVQSTPGPDGGLTASVHSRRPDARAWQFHARARVHHRPWQQPEPARKQRLDAIRQRAERVMEGSEFYAAWRARGNDWGPAFQTIERLWIDGRTCVAQLRVRPTQSPRADGADFFAQPALLDGCGQALGVFALDRPASSFVGHRARVVRFKGALRGETFFCLIELDELDAAAPTLRGDIAIHDEHGELLGEALGAEIELLEARRSDAAEPRRWLYEQQWVLAERAAERRQQVGHWLVLGSPVIAPLRDAMRERGVTTTFADSIRDPRALEALAHADLLGVSYLAPALEYALSPPEQAADAIDRVSRALEESLEPLRHLTASRPGFPVQLSWLTQGCWLVRPDDVPGAEGQAALWGLGKSCTAEHPEYGGRLIDLPAGALLGEPSPTVIDHLVSSLLDEVAEKQLAIREDGIFLNRLTRHTPAIGGEALRFRPDATYLVTGGLGGIGLALAEWLAERGACRLILVGRTPLPARRRWSALDPRSKEGIAVDVIRRLERRGVSVQVAALDVANEAEVQRFLADHRDEAWPAIRGVVHAAGVATGGPLRDMTATAFAQQLRPKLQAAWILQRALAEESLDFFVLCSSAAALIPSPLVGAYAAANACLDALVERRRRAGQSGLSIAFGPWAEVGMAAEYQQQQARASTSPSTMTPMKTADALHLIGQLWQGTCGRPAILPIDWSLWQTRYRRLLEQPLFARFAAPAAARADDADLDPAADLASLPVAVQGQGLLAGLSRLIQQVLGHHGELDVEKSFSELGVDSLMAFEAKEKIARVWSVDLPVLELLHAANIAELAQLVERRLAGSAPVDVRWPRLPTPCEFPSLDGLTIHGHLSLPTGPGPHPAIVVHTADTGGALDDQGRYVHLFEHEPLVRAGFAVLTVDQRGAPGHGDAYAGAADLGGADVEDLLAAARYLADRPDIDDARIGLVGTSRGAYAGLLALQRAPDRFRAAVLRMGFYDPLEYGRNERQLRPETAPLLKLLPSWDAWFERMGAPERNPLNRLDQVTASLFVIHGEDDRIADVEHSRRLVSAMTAAGRPTELRTIPGVGHDIEEVHPVWREIWDEITSFLHNHLSPASETEAAE
>emb|AHN85650.1 BGC0000122, phn1, Phn1
MSSELRNAAIKEISESQPVRELKRVPEHPHRVHDRRERLAHACAGPAQVAAGDRGVAAAEARARDAEAKLHAGGRRTARERVEELLDPDSFVEMDEFVTHQCPDFDMPDRKAYGDGVLTGHGTVDGRPVFVYAQQPQVLGGSLGLAHAMKICKVMDMAMTVGAPVVGLNDSGGARIQEGVASLAGYAEIFKRNVLASGVVPQLSLILGPCAGGAVYSPALTDLVLMVEDHSYMFITGPEVIRAVTHEEVTKEQLGGAATHNERSGVAHFSCASETVAMVMARELLSFMPSNNMEDAPRRATLDDPRRPTPELAEFVPVDTTKPYDMRTIVKAIADDGYFFEVQESYARNIVIGFIRVDGRSVGVVANQPLVLAGCLNIDASVKAARFVRMCDAFNIPLLTLVDVPGLLPGVEQEYAGIIRHGAKLLYAYVEATVPKITLVTRKAYGGAYAVMSSKHIRGDVNLAYPTAEIAVMGAEGAVNIIYRREIAEAADPAARRAELLAEYRDLFATPYKAAELGFIDKIIRPEETRREIARSLALMGNKRQENPRRKHGNIPL
>emb|AHN85649.1 BGC0000122, ---, Uncharacterized protein
MRQRPRSQCTLHGMYGADLSRGPLDLTALRDVAAIELHAVDVEPDALAAALVALRDVRGLKTLRLRSRVRALPPALTELRGLQQLELIDAELPGLPTSIAELTRLRSLRLELFHLASLPRSFSGLTRLRELYIDSHHLSRLPDNLRALQELRSLTLLLRHVYVHDWERPAHFRPRFEQSLEELFALLADLPALTSLTLGEPDNAWHPDRVFDRLPGEFAGLHALEELTLRSIVGRLAMPPGLVMPSVRRIDDSRYDIAATEAELRAMFPNAILPDDAP
>emb|AHN85648.1 BGC0000122, ---, Uncharacterized protein
MRAPRSTVSGPTSPSFPDLYQDHFEYAWACLRRLGVPPEAQEDALQDLFLVVHRRLPEFAGRSTLKTWIFGVARRVAARHRRTEARRQRRHARLAVVSASEPVAVHDDELARREARQRLAEFLDGLDDDRRAVFVLHLYEEMSAPEIAQTLGVNVNTVYSRIRLVREQFDRTFAAAAPAALRAAKAPEPPPHGAQARVWAALLLVLGSGAAAPGAALAHGAATAGPHAFAWTVGLAAAALAIVVAAPPPRSEPLPPSVAPPSSVAPPTAVVDAPAAQLPPLVAARDTMDALRVKYLP
>emb|AHN85647.1 BGC0000122, ---, Uncharacterized protein
MRGPGLDDRRVIEARDCRSLAYPEPAGVGGRMLVAAGALRGCGVPRWRQLEFPICAGVELGFVRAVARGVTDPQPAGDLWIAAQLSPGLAWVPRRFLAVTLGLDVLVALRRPGFHVASLGELARGERVGLRPMLGLEARFP
>emb|AHN85646.1 BGC0000122, ---, Uncharacterized protein
MDYDLADAVAKLKDIFTRRDIPTRFGKAPPAVVDELRNTLRIPSRYRAFLQEADPVDVETVTPTERVRLIPSDRLAVEQRIGEDGWQKNWVVIARSTLRGDLYFLDISRLDAEGDCPVFSVTTGAHSYQPALHASSFEQFLRILATNMEAAA
>emb|AHN85645.1 BGC0000122, ---, Uncharacterized protein
MDLAERNRTLDLVRPGDDEAWEVPSWTSLVLPNDEGELHHGSRGACMPDTIVVRLDGVVVALADIFAHDLVNEYCYDSEYFLVLRLRERLDEATWRTLPWGQTEPGDVFLAYDKFHGHEYLRTPDDDRAMSYGGDWSDLQFVVDTEHPRPEGPRPRGPVSSATLLRAVRHRDVALVRALLAAGADPEAGSDPPYEALRSVSEDRNTTALWEAIFADHPALVEALLAAGASVRARSPAHWAPLWGALINRRAAVVPVLLRFGADPDVVWEGKSARQLAAEVGLADLLPPRT
>emb|AHN85644.1 BGC0000122, ---, Uncharacterized protein
MFSATSSSGVAMKKTAKAKQSAAKTASVKKAAKKATTKKTAAKKTAKKGPPVKAATKKASKATAKKAATKKASKAATKKAATKQAATKKASKATASKAATKKASKTTAKQAAAKKASKATAKQAAASKAATKKAAAKKTTAKKAAGKGAKKAAAEQAGLPSAAFLAGMAEIAADHWKVIDAWFDSNNPEQDYRPELPATPEDGSAALARWEEEYGEAFEASLHVHFARGFAHPRRSFMEYSLLTLALAYDRWQGLNELVDEGVFADSEPRALDEDDDRVRFVWWSRGFIPLAEDGGGNLICADMDPGPGGTVGQIVKWEKTEGPLGPLSENLGMYLAVYRHDLERGAIVFDESGYLERRKVREKGTSAEEELFAAVEAGDGATVSRLLAADKKLLDVRNQYDEPLIIPAMQKKHTEVVRAYLDAGVDANTRGPGGRILGYAMSAAAAESVALLLQRGAIPQIEKHDVPESIMAYALYGANFSDHAPEADYLSIVDSLLAAGADPNVPFAGQTPLMKAAAFGSMALVKRLIAAGARVDAVDEAGKNAAAYARSKRRKEVAEYLAGLAGR
