# Supplementary material for: Assessing in silico the recruitment and functional spectrum of bacterial enzymes from secondary metabolism
Source: BMC Evol Biol. 2017 Jan 26;17:36. doi: 10.1186/s12862-017-0886-2 (PMC5270213; doi:10.1186/s12862-017-0886-2)
Supplement: Additional file 5: — 1005 multiple Fasta files (one per BGC that comprises enzymes) containing the sequences of the data set enzymes SM*. The BGC are named according to MIBiG nomenclature. (ZIP 6333 kb) [file 12862_2017_886_MOESM5_ESM.zip › BGC123.fa]

>emb|AAQ84139.1 BGC0000123, plmR5, PlmR5
MERRASLVGRDHQVGVVADALRPAGTARTLLVTGEAGAGKTAVLDEARYAVVQEGAKVLRLSWETATGTTGAATLADAVCGVLAEIQHARLPAHITAVRRAQSRSGDGGELTLLSTLGETLADAACHVPFALVLDGVERMHPPTASALQLMLRVFRPAGLPVVMAGRPVPRGPAGAPDLATAADRVLDLPPLRPEDVGELVGQRLGRPAEPALLAAVRRSLGPLAGSPAAVLSVLTALDEDDGLVDLDGRACLAGTEDGLRLTVDAEPLRRVTADGTDAAVALAGLLHRAELRLEDLHRLIPACAVLAADLGRTVDRLVRERALTIDGDGRLAFAVPALAAALRTLPPRRDVRSMHAAVVRTVAERLGPAATGACHPLLADHVVAAGPALNDGVAVPLLLAAAAKDARSYHPRGARAYLSVLRRLPPNYPATLGVLREAAELGLWCGDHAHVLGLGEPILTSLRDPGPTDGGGLEFATHAWGLSALHEHRSPYDDGAVAREVFARMPRAAMLAALGGRYGIGPLTPWPSSAEPAPDSGRLHDGHGPLPSWAELRTLAAAAGGHEELARAVHGLQREELCEAAIGRLRDAAAYGDLAGALETVLGERYVHAGHSAAGRYHAMVRDYLAGRWDDALSAARGIERRSGAPGGPGGQLARALAAEIHCFRGDLVRAREWLDLIPGTVVHPLVARARLGVRYWSGQQDAALEEAWQDVRRARDSGLLAGTERVLMRILEFAEETRPRQARQALEQLAALHAEADTAMTREALLVGRGVLDGDADGAHDAYRSAERRGDRHMMLYCCQILADVGDDPQPWLAEAARHMHVLSVGRPGRARLGRSAQRRNVPLPRGRSAREGLSEADVQLIRMVGEGGTNRQIAARLACSEKTVEQRLARLFQRTGRRSRVELVAAWLDGSLAGLGPVPDVPPGGAPGPGAGSGQAGG
>emb|AAQ84140.1 BGC0000123, plmR4, PlmR4
MLAAAERGDRAALADALLFALTHAAPVAVVVDDAQYADAASLGVLGAVAARCPPEVRLVITSVRHTGGTGDAASGRRQDQAVGLPAEAGTARTIALPRLTRPQLADMVARRSQAAPDPALVARVLGLTRGIPAAADALLTEWSRRDAVRIADGHAFLAASAPVPVLPDEDRFMRALHELGEPCRTTAAALSVLWPLGRTAVALVAGSTGLSDQEVGDGVRRLIAAGLLDELPGEDGGGPRGWVFRSPLMEHATRERLGPLERARMSAAAVEALWAARDDTAAATSPRRPAVLLEEADTVTYLPERMADAGVLIDRERAAAELTAAAEALHPDPEDRGMLRWFRAALRLIEEPAARELALLRCVKAAWVVGDHPAAGQAAETILRDPSDVVSGPDLHELAALQVVAVTSVKDWPHLSRMGAAEWWDRLPLPPEAALPARALALCMSGRWPEGLDLFSRTEPVWRPDPHIRLIPELAQAVGNLVQGRTDMLARALETPPDPGLPPEALYSIAAGYTLQLLGNADLCGAMDLLKDRGMPPEALPPTSHFLLLHLQGRWDDALALARGMVAKDQAFIAPPQHHLFAAGTAAILLARGKPTGAARLIAGERGTHEGHVEIFLDVAEAAVLRTMGRPDAADRILRRGLREADARGYVYGTDELAAALAMLRAEDGRADAAAGCLRRLEELAGRTGSGRTRLLHLLASARVRRQGSGAARELLHEAVELARSRCQPYETAVTLVAAAGDAGPPELLHEAYELYGETGSLLSRFHTRAAMREAGLTVPGRRQAAAENEQLLATLVTEGLANRQIATVLRLSQDAVANRLSRLFARTGLRSRTEIVSAMLTGNPLTAPDL
>emb|AAQ84141.1 BGC0000123, plmR3, PlmR3
MPEQILTGTVRVAVHSPDAVVHAGLVSSLKHDRRVQEVPAERIHEADAVVAAFDTVDATALDRLRALSDRPDTRFLLVAGRHWRADVSAAIDRGVRAVLWRDTFTPSAFVRALLTVADGGGSFPPTLQGALMEQVRWTHREVLAPRGLTASGVSPRELDVLRLVSEGKELAEIAAKLCYSERTVKYILHGLMKRLQLRNRSHAVSYAIRAGLI
>emb|AAQ84142.1 BGC0000123, plmR2, PlmR2
MEVNFRILGSLQAGVDGAMIPLGGVIKRRLLAYLLLNANRVVATHKLLDVLWPDETPRTARKMIGNAVRGLRLDLAHGATDTRAAILTRAPGYQLRVDPDTVDLFLFRRQVERGRTEARGGDHAAAACTLRGALDLWGGVALADLADGDLNWPELDGLESERLGALEDYFEAGLAIGHHHEILGELQKAVAEDPLRERLSGQLMVALYRCGRQTDALSVFRRVRTELVERFGLEPSRELRRLERSVLEHAPDLEVPAAPAAEYHKAPERPTGPALVEQQATRRPDAPDARDASSVSRVPSRVSRDFRRDHRVAPDRVDDGDRQCTGHRSAPRRTRVSVVLVWVRHDLSDDHDVYGVQKVMADIEAVLRQQSTQHGGTMGPVTAPVFSAVFGVDNPRRDDATRAVRTAFALRDRIDDSRPRANPSFIRVHVAVVTGDACLLYLPAHSGVPTVTGDVVDRGIRLLAMAPRGQVRVCEVTRQATESHITYHPGPEPPDGWEALRIRTGAGHGLQDVRSPEPSEPPDGPGLPQLTARSP
>emb|AAQ84143.1 BGC0000123, plm8, Plm8
MSSETATESDRWIRSYLPGPAEALHLVHFPHAGGSASYYRPFCTSLSDRFNALALQYPGRQDRRDEPCVTDLHVLADLVFDRLRQCADRPMAFFGHSMGALLAFEVTRRFERELNTSPVALFLSGRRAPSRHRDENVDLSSNESLLAEIRELSGTDPRLLGDDEMLEMIMEPLRADYRALGAYRFVPQPPVRCPVTVLTGADDPRTARDEAAAWQEHTTGDFALRVFPGGHFFISENVADVTGFVAERLSAVPLPG
>emb|AAQ84144.1 BGC0000123, plm4, Plm4
MSAARVASGSFPVDRGWDLDALFSEAADGKAASYVREGGFLYDAGWFDASFFGISPREAVTIDPQQRQLLEVAWEALERARISPQALRGSDVGVFAGAMNQDYAVRLHESIEDFEGFLTTGNTGSVVSGRLSYTLGLVGPAVTVDTACSSSLVTMHLAARSLRSRECSLALAGGVTVMSMPTTFTEFCRQRNLAPDGRAKSFAAAADGTAWAEGVGVLVLERLSDAERNGHPVLALIRGSAVNQDGASNGLSAPNGPSQERVIWQALRDARLTADEVDAVEGHATGTRLGDPIEAQALLATYGQGRSADRPLWLGSLKSNIGHAQAAAGVGGVIKTVMALRHGVLPQTLHVDAPTPKVDWSAGEVRLLTQRREWPRAGRPRRAGVSSFGVSGTNAHLILEEAPQAPPHDAARDRTDTGGGATLPLVLSARTAAAVREQARRLHSHLTDHPELVPAQVAGSLVTTRSTFDQRAVVLGTDRAELLDGLDSVAQGVPDARTVTGSAVGGREVVFVFPGQGGQWAGMALELMEEFPVFAETLHSCADALADHVDWSLLDVLRQAEGAPGLDRVDVIQPVLFSVTVALADLWRSLGIEPSAVVGSSLGEIAAAYTAGTLSLADATKVAVLRSRALLELSGRSGMVSVPLGRVQVEELIAAWPDRLFVAGVNSPSISVVSGDNEAVDELLAVCAERGVRARRVATDCASHYPAVEALEERLLTDLADVAPTPARIAFLSTVSGESAETETVPDAAYWYRNTRRTVEFGPAVQRLAATGSKVYIEISPHPVLQVALSEIVEGESREAAVLSTLRRNTSDRRAFLTSLAKAYVSGVTVDWAALPDLAGAPPVDLPTYAFQRERYWPRPAAASNGSRGPGAGAPATVGQGTVDAHFWEAVENGDLGGLGPDVRFDDETPLKDVLPELASWHRQGLEQARVDGWRYVEKWRPLDVPATGPHGRWLLVHPGGTESDATTEWVRDGLLEAGCSVDDLLVDTTDTDTAAVTERLKQACAGGGPEPVGVVSLLAFDGRHDTACPSVPRGTAATLALVRALGAAGITAPLWCLTQGAVTTGTGDRLGAVEQAQIWGLGRVVALEHPDRWGGLVDLPSTLDPHVRTQLCAALGGAHTGEDQLALRPVGILGRRLVPDGGDRPAARTAPWRPAGTVLITGGTGALGAHVARWAAARGVGHLLLASRRGADAPGVAELRADLEASGASVTVAACDVADRQAVQQLLDGIPDRHPLEAVFHAAGVLDDGMTADLDTDRLETVLAPKTEGARLLDELTRDTELSAFVLFSGFAATVGSSGQAGYAAANAHLDALAQRRRADGLPATSIAWGPWTGGGLVDEGIEERLLRRGLTAMEPRLAVLGLSALLSDGPEGPANVALVDVDWRRFLSSFTASRPSPLLRELHQPSHADPGATDGRDATPGGGAGPTLAERLPGLTGAERDRLLLTTVRAQVAGTLGYPGPDAVSPRQQFKELGIDSLTALELRNGLQAVAGVALPATLVFDHPTPEAVAGHLSRTILGDGAHTSSSLFTEIERLGSALGSADLDEAERNLVATRLRSLASRWDVGPSSGAGDVAQTLADADRAEVLAFIDRELGLS
>emb|AAQ84145.1 BGC0000123, plm5, Plm5
MRSEEQLLDYLKRVTADLHDTRVRFQAAEEAAREPVAIVGMGCRYPGGVFSPEDLWQLVAEGRDVIGDLPTDRSWNLDTLYDPDPTAPGTTYARGGGFVDTATHFDAGFFGISPREAAAMDPQQRLVLETGWEALERAGIPPASLGGSDTGVYIGTGMQDHIIHLQKSRQEAEGFVGTGNAISVVSGRLAYTLGLEGPAVSVDTACSSSLVALHLAVQALRAGECSLALAGGATVINTPVMFVEFSRQRGLSPDGRCRSFAADADGTGWSEGVGVLVLERLSDARRHGHQVLAVVRGSAVNQDGASNGLTAPNGPSQQRVIRRALTAARLTADEVDAVEAHGTGTRLGDPIEAQALLATYGQGRPADRPLWLGSLKSNIGHAQAAAGVGGVIKTVMALRHGVLPQTLHVDAPTPEVDWSAGEVRLLTQRREWPRAGRPRRAGVSAFGISGTNAHLILEEAPEEAPEDAADRAPHLRGMPWVVSGRGRQALRAQAARLRDWAAGHPDVAPEKVGLALATRRSVFEHTAVITGADHDELLSGLSALSEGRPAPGVRLETAAGGGLAFAFTGQGAQRPGMGRGLYETFPAYAEAFDEACAALDPHLERPLASVVFADDPAAAEALKTTAYAQPALFAVETALFRLMQSIGVHPDLLIGHSVGELSAAHAAGVLSLQDAARLVAARGRLMQSLPEDGRMLAIQASEDEVLPLVAELSEKAGGLALAAVNGPESVVVSGRTEAVHELEKEFAGRGRRVRYLDVSHAFHSPLMDPVLDEFARIAASVTLRPATIPVVSNVTGDLAGDDRLADPAYWADHIRATVRFADGVRALAREQVDTVVELGPDAALTALGGEILDQDTAAFVPTLSRKHDETSTFLTALARLHARGIPVRWPAATTPVESPDLPTYAFQRERHWLDGVAETDVAGTGLTGIGHPLLPAETALPGTDGVVLTGSLSLRDHAWLADHAVLGVVLVPGAGLLDMALTAAEHAGCTQVEELTLESPLILPEQGARSVQVLVGAAQDSGQRAITIHSRLQDGDPHAAWTRHATGLLATGPQEEPATSSEAWPPTGAVPVPVDDLYLRLTEGGVDYGPSFRGLRAAWRLGEDFYADIDLPLQSDAERFMLHPALLDAALHSLALPGAILHTGQAHLPFSWSGVRLHASGADALRVRVRGTGPSSVSLELADGTGRPVATVGELALRPVSQEQLRTPGADATSLYTVEWPVKELPEGADGSAARTWALIAAAESDGYEVKGVELSHCTSLPALAAALDATDAPVPEAVLVPCFLPHSPGCPPDDSADLVERAHDYAATVLDLVRTWLGDARFEASRLLLLTRGAVTPDAGHHPLSDAVGSLAWGLVRTVQNEHPGRVLVADLDDDPASWSVLPGVLAHEEPQVAVRRGVAHVPRLTPARAAAERPAPFDSMGTVLVTGGTGGLGSLLARHLVVEHGVRHLLLTSRRGPQAPGAAELAAELIELGAQVTVAACDMADSDAVEELIGSLPAGHPLTAVIHTAGVLDDGLVEDLTRERLNTVLRPKADAAVVLDRLTRHLDLTAFVLYSSVGGTFGGPGQGNYAAANAFLDAVAHRRRAEGLPGLSLGWGLWSDTTGMAAEIGTTHVDRLNRSGLVTMSPAEGLALFDAAISGEYGPVVLPVRLDLPALKARATSGALPSVLADVVRTPAGPARAAKSGTVSGAALRTSLSELPEDERRRMLLDVVRENVAAVLGHHQDGTVDDEQPFKDLGLDSLTAVELRNRLASATGLTLPATLLFDLPSPSALAHHLLTRMGVQESKSPVAEAVDHLTALLTTHDVGDLERGRVTARLRSLLWRLDDGGAESTEDAADQAETDDDIFALADRELGLA
>emb|AAQ84146.1 BGC0000123, plm6, Plm6
MNRPPNPSRSSAWGAVSPGGVQSPQDLWELVAAEVDAIGPLPADRGWPLDTLYDPDPDRPGKSYVMESGILHDAAGFDAEFFGISPREARAMDPQHRLLLETSWEALEHAGIPPTSLRGSTTGVYVGLSPFGYGPQSAEVPADAEGHVVTGGAPAVASGRISYLFGLEGPAMTVDTACSAGLVALHLAGESLRRDECDLALVAGAAVIATPMVFTEFSKQRALARDGRCKAFSADADGTSWSEGCGVLVVERLSAARRNGHQVLAVLRGSALNQDGASNGLTAPNGPSQQRVIEAALTAARVAADQVDMVEAHGTGTPLGDPIEAQALLATYGQGRGADRPLRLGSLKSNIGHTQAAAGIAGVIKTVLALRNGVMPKTLHVDRPTTQVDWSAGRVELLREALTWPEVDRPRRAAVSAFGVSGTNAHVILEYDARPAEPGTGTEAESTAPPASPGPVPVVLSARTSAGLAAQAARLRRHLLATPDAEPADVAWSLATTRAHLHHRAAVVAPERTALLADLQCLADGLDLPRNVVTGTVTASRKVALMFPGQGSQWPGMARELLASSPVFAESLHECARVIDEMVDWSLIGVVTGADEQRLDEVDVLQPALFAVMVSLAKLWRSYGIDVHGVVGHSQGEIAAAYVSGALSLADAARIVVTRSRLLIKVAGRGGALAVGLSAQAATDRITPWNGKLSIAAVNGADSVVVSGEAGALRDFQESCQADRVWSRRVDVAGIAAHSAEIESVRDELVAALQGIEPREAAVPFYSTVTGTRLTGRELDPEYWYRNLRETVRFLDITEAMVADGFGFFVEASPHPQLTVGTNQTLKAAESDGTVLGSLRRDSGGPEQMLLSLAEGYVHGLPVDWTRVLEPGERVPLPTYAFQHEHYWLTAADAVGAVPETDARFWDAVEREDLEQLADELGTDAGMAEVLPALARWRREGRRRSRLDSLRYQIAWRAVTEPPSAAKVPGRWLLVGDDDRTKELARLCEAAEVLSPAGANRAALVERLGGAGPFDAVAYVGRDAERLLVLVQALGDTDVTAPLWCLTTGAVSTGPSDPPADPHGAALWGLGRVVALERPDRWGGLVDLPDSLDDRSAGLLAGVLVTAGDEDQLAVRANGVWARRLAHAATATSPGEWKPSGTVLVTGGTGAIGSAVARWLAEQGGCSLVLLSRRGPDAPGAAELAAELADTGTPVRIIAADVADRAAMERVLGDVTEEFGPLRSVFHAAGVPQSTPLEDMTADEFQEVVAAKVDGARVLDELLGDTELDAFVVFSSIAAVWGSSRSGAYAAGNASLDALVEQRRARAAAGTSVAWGFWGDGGMVDAETAPLLRRIGLVPVSPQDGIASLHLALANDDVAVTVAEVDWEPFAATYTAARRRPLIEDLAEVRQAALRGAAGPQVESVPAEVFRREMRSLGPAERLTAMTDLVRTEAAAQLGWSDAERIEPHRAFRDLGLDSLASVGLRKRLDGKTGLRTPVTLAFDHPTPAEAAAFLLTLLLPEGADGDPAVSAESELDRLEAALAGWDAGSVGRARITMRLSSILARWKETGPSAEEDAADADLADASDDDMLDALGREFGIS
>emb|AAQ84147.1 BGC0000123, plm7, Plm7
MRHFLTELTAELRQAKKRISAYEAEENEPVAIVGMGCRLPGGASNPAELWELVSTGTDAIGAFPTDRGWDIERLYDPLGEQPGTTRVLEGGFVYNASGFDAGFFGISPREAVGMDPQQRLLLETTWEALEDAGILPADLRGSRTSVHVGAGTQGYGWNMYADDRDTDAEDHSIIGVTTSLVSGRIAYTLGLEGAALTIDTACSSSLVALHLACQSLRRGESDLALAGGVTVMAAPSVFVEFTKQGGLAADGRCKSFSDDADGTGWAEGSGVLVLERLSDARRNGHQVLAVIRGSAVNQDGASNGLTAPNGPSQQRVILDALASARLEPRDIDAVEAHGTGTTLGDPIEAQALLATYGRDRDPAKPLWLGSLKSNIGHSQSASGVLGVIKTVQAMRHTTLPPTLHAATPTTAVDWSAGAVRLLTESRPWQSEGRPRRAGVSSFGINGTNAHVILEETEAVPEAHEPAPEGPVPLLLSGRSEQAVRDQAEALRAHLLRRPADELSDVARSLATTRTVFAHRAVVVGETREALLDALPSVTPVLSGPGRVAGLFSGQGAQRPGMGRELARRFPVFAGVLDEVCAVVDPLLGRSLREVMWSGPAEQLERTEFAQPALFAFEVAMARLWQSWGVEFSALAGHSVGEIAAAYVAGVLSLPDAARMAVARARLMQALPEGGAMVAIAASDVEVELLTSGEPAATIAAVNGPEAVVVSGAEAAVLRVADYWREQGRRTSRLRVSHAFHSPLMEPMLDDFAAVLGELTFHQPSLPVSPSADTPRPFASAEYWLDHARHAVRFADAIQEMPAADLFLELGPDAALTPLLDGDRPAVATARRDKPEALTLLQAAGRAHAHGVALDWPALLGAGRRVPLPTYPFQRQTYWLGGTASPTASNGARSGARNSQEERFWAAVAQEDEQTLTSLGAPAELAPALPALARWHRAARWQSTLDSWRYRIVWQPMAEPRDVAQVPGTWLVVVQSGDDAGETTAALRVLTRILADTVLVETGTDRAEAKAALVDALADAPMLAGVVSLIQHPDALLTLLQALGDAGTGARLWCLTQGGVGTSDGEAPRSAHAGACWGLGLVAGLEHPDRWGGLLDLPARLGERATGRLAGILAGDVVEDQVALRDSGVLLRRLVPAPALPAARAWNPSGTVLITGGTGSLGAHVARWLAERAKCSFVLLSRSGPDAPGAAELVDELEKAGARVSVVAADVADHARMSSLAAELAARDEPVRAVFHAAGVGQNTELHGSMTLEEFRTVYSAKIAGAAVLDEVFDDAEIDLFVLFSSVSGVWGSGRYAGYAAGNAYLDALAQMRRARGLAATSVAWGVWADSHMVTPEAEQQYRRRGLIPMPASEAIASLERVLDADELTAVVADMDWDLFMTGYGAARRRPLLEELPQVRARRPQETTTSAADRNDLRGRLAGLSPAERGTLLDDLVRATLTEVLGHTDPSAIALDQPLVELGFDSLSAVQVRNKLGLATGLSLPAMLVFDHPTVTAVRDFLAAELDGAGHDRTAQKTGEGHEDLVSGADESFAAIYRKVALRGRMEEVEDLLGSASGLRARFSGASEAPDGTRFVRLATGGQGPAVISFPPFAPVEQTLQFVRLASFFRDRRDLSMVTVPGFLKGEPLAESVDVLIDVLAESAIHCAAGSPFALLGYSSSGWLAHCVTARMEALGTPAQGLVLLDTYLPDGMSVALRQAMTYEVNERRSRFTKLNFTTITALGTYRRMFRGWAPQPVSTPTLFIRPEECIPGDPGLPPLTGEWRTHWPLPHTDATVPGDHCTIVAENADATAALVHDWLDAL
>emb|AAQ84148.1 BGC0000123, plmT8, PlmT8
MAKRFSTIAVIGLGTTGSVLASMAARSGRRVIAVDTDASALDLAGARLTDTGPGTIDLTTRSADIVSADLVIEAVPERMKTKCELLSHAHNACAPGAVFATTTSGLAVTDIAFGSGRPCRTVGLHLFPQGPMDPATAVEVVGTPLTDGSVLADVQALIRDLGQVPVSVPDRAGFVGGALTMAYLNDAATMYEQRYASRDGIDTAMRLGCGLPRGPLAHLDAIGLDVARDTLDALHERTGDRRFLPAPVLTHMVAAGLLGLKAGRGFYDYGAPDADGAADTGDELPTARPARRIGVVGSGTMATGIAQACARAGYPTTLVARSEVRAKEALATVENSLNRAVQRGRLTPEQLTSSMESLTGVSRLEAVAACDLVVEAVVEDIDVKRTVFRELDAVCGAQTVLATSTSSLPVIECAMATGRPEAVVGMHFFNPAPVMKLVEVVRTALTSRETLGVAHATATALGKRPVGCLDRSGFIVNALLFPYLNRAVALLDEGILTAEGIDTVMALGQGHPMGPLQLLDVIGLDVSVAILRTLHTTFREQRLLPSRPLEQLVAAGHLGRKRGKGLRNHEL
>emb|AAQ84149.1 BGC0000123, plmT7, PlmT7
MREIVSAALSDNAVGADFAALPVPQSYRGAVVLRDESEMFQGMATADKEPTKSLSVREVPTPEPAPGEALIAVMASSINYNTVWTSLFEPMPTFGFLQRYARSNEPGAERHDQPYHVVGSDLAGIVLRTGPGVHRWKPGDRVVAHCLSVDLQSPDGHDDTMLDPEQRSWGFETNFGGLAELSLVKSNQLMPMPKHLTWEEAAASGLVNSTAYRQLVSRNGGHMKQGDVVLVWGAAGGLGSYATQLALNGGATPVCVVSGERKAQLVRSLGAELVIDRAKEGYRFWKDESTPDPKEWKRLGSHIRELTGGEDSDIVFEHPGRETFAASVYVARRGGTVVTCASTSGFRHEYDNRYLWMSLKRIVGSHFANYREAWAANRLIGRGMIHPTLSTVYPLSDVGIATQAVHRNQHAGKVGVLGLAPAEGLGVQDEALRERHLAAINRFRSRGS
>emb|AAQ84150.1 BGC0000123, plmT6, PlmT6
MAFAHVHLDESKCVTSGQCVLTAPEVFDQRETDGVGVVLTDSPAPELRDKVQEAAAGCPAAAIRLLHRPPGRVAGG
>emb|AAQ84151.1 BGC0000123, plmT5, PlmT5
MYVAKCVPAAQGPKFTSGLTVALVVEEHGIPAGGPLPTARGEITAYHGEWCWALLRHLDGGRADENDPVHMRRAGETLGAIHTALVGTPPPPDILSWDHLDVMMVDEAPFLEDKPWIQQAMCEAYETVAGRVTVGLLHADASMNTFRVKPDSMGLFDWGEVMYGPLLFDVATALSYLDRSVDVGPLLRGYMAKSPVSPSELPHLGALLKFRAAAEAWIYARREWVGNDIGNIGDLSNANLLDRARKNLASAEQDGERFLRQYE
>emb|AAQ84152.1 BGC0000123, plmT4, PlmT4
MSQLSSELPAFPMSKAKGCPLDPPPEYAQLRSDRPVAKARLWDGKEVWLITGYDEIRSIFTDPRISVDNTQPGYPWLSEQARTVVLTGGVKPVGRMDPPEHTAMRRMLGQGFLVKKIQNMRGDVEALVNELIDDILAGPRPTDLVPSLAMPVPSTALGWVLGVPPADKRLISLVPRLFDEDSGLEGAMEARAELFAYIDELITHRENQPGDDIISHLVGYYQKGELSRVSVLTQSVTLIAAALDTTRSMITNGILALLQHPEQAAALIEDPDLVPAAVEELLRYTVVTEFSSKRVAAADIEIAGETIKAGDGIICLISAGNRDEKVFTDPDTLDVRRDAKQHLGFGAGIHTCIGKQLARMELEVVYGTLFRRIPELRLAVPFDQLVFRNTFDVQGVRALPVTW
>emb|AAQ84153.1 BGC0000123, plmT3, PlmT3
MMEKTIPARSMSRAWIGRYSLAWLGLWMAYLVPQQFAMPDQLARVDPAGRITDFGVINAVCGIVALFTLPLFGTLCDRTRSRFGRRRLWVAGGATLFAGGLVATGLQSDWTGIGLSWLACSIGFCMATVGFTALVADQVPEAQRGTVSSAMFGPQTVGVVLGLFCLTAIPGDLPRYLLLAAGVLVLAAPFVLKHRDTTTTRSDGGVGLRAFVASVRDNPAFAWTFGTRVLMNLANALATSYQLYFITDVLRVAHPEQVLLLLTLVYLGWTLVSVYFCGVLSDRLGRRRAFVACGAIGQALGCAVVAIAPGMGTALAATSLFGVGVGAYLAVDQAIITAVLPAAENRARDLGIMNIGLFGPQTLGPLLAGLVIGALGGYQVLFALAGVTSLVSCVLIYRVSSVC
>emb|AAQ84154.1 BGC0000123, plmT2, PlmT2
MRVVVLGVTTGLGGRLASSLLAGGDTPVGLVLRDSDGERMRAARIEPFVLDTDGSDLDVQLKRAFRGTDAVVLAAGTGTGPGSLGAAVSSPAAQLCAAVEDCGVRRFVMVSAHLPGARDRAALGDQLDAYLAEKRAAEQVVREQDLDWCVLRPGMLTDDPPLGTVRARPDGVPTAGDELSRSDCAEAIRTVLMQGITGVWHATTGSTPIEHAFRA
>emb|AAQ84155.1 BGC0000123, plmT1, Histidinol-phosphate aminotransferase, EC:2.6.1.9
MPGPRPRPELHSIAVHAASRSGGAPTAEFTHLLAANENPYDPLPGVLDAAIAATRRFNRYPDIGCARLIAALAHRFDLPPTRFAAGAGSVGVIQSLIQAMAAPGDEVMYAWRSFEAYPVITKAICGATPVAVPLTDEGYHDLDAMAERVTARTRLIFLCTPNNPTGRTVSRDELADFLARVPEDVLVVLDEAYAEFVSDKDAADGITVCRAYPNVAVVRTFSKAFGLAGLRIGFAIAPEAVAAALRTMATYGVSQIGQEAAIASLAASDDVMKRVDLVIAERHRMEDALIEQGWPVSCSQANFLWLPLRGRSAEFAGVCARAGIGVRVLAEDGVRVTVGARESNDLFLAAAANFRLEHDQ
>emb|AAQ84156.1 BGC0000123, plm1, Plm1
MVPSARSRVVLLLARTDEEDQPDWDDVPGVSVCAPRDSGSIFATAETCLRADRPALVVVHDETGGVAVALALETAGAEHYGPLCDDAEERAAQLRALRPRDRTSALDATTAGTVPLLLSGRTEAGLRAHAGRLATHLQERTDISVADAAFTQATARTLWPHRAMVAVADRDAVVSALRAMAEGRAGDAAVRAGSGGPQSAVFVFPGQGAQWVGMARELAATTPVFRDKLAECARELRPFVDFELDDVLSGALPLERVEVIQPALFAVMVSLAELWRSNGVTPAAVVGHSFGEIAAVTAAGALTVTDGARLVAAVSKALARLQGNGEMVAVALPAEQVTALVAEWDLDLDIAVVNGPGSTVVAGTTESATALLERLRARDVRATLLPIGIAGHSWRMEPAHEYLVQEAAAVRPRVTGIPVYTSTTTDPLDTGGLDAEHWFRSLREPARFQQVIEELLGRGHRVFVEMSPHPVLTLPIEETAAHLGRDVVVLDTMRRDDAGHDRYLYALAEAHLHGVAPDWSTVLPDARRVSLPPYRLDLDTADATGSGGTGPGTGLRERLLGCAPAQRVDEALRLVTDAVAAHIEPMARAIGTDEAFWSLGVDSAGALRIRNRLVEVTGLRLPVTVLFDHPTPRALAEELVRAVLGGDAPTPAATAPADPDEPLAIVGMACRFPGGVRSPDELWQLVHEGRDAVAAFPTDRGWDLAALYDADASQPGTSYQREAALLDGVAEFDAAFFGISSREARAMDPQQRLLLETSWEALERGGIDSATLRGSRTGVFTGVMSLPYGRPLHQARPDLEGYVMTGTTSSVVSGRLSYVLGLEGPALTLDTACSSSLVALHLAGQSLRRGESDLALVGGATVMAEPGLFIEFSRLRALAPDGRSKPFSADADGFGMAEGVAVLVVERLSDARRLGHDVLAVVRGSAVNQDGASNGLTAPSGPAQQRVIRAALDSAGLRAADIDVVEAHGTGTRLGDPIEAQALIATYGSDRPAERPLYLGSLKSNIGHAQAAAGVAGVVKMVQALRHGVMPRSLYADHPTTEVEWSSETVELLAEERAWDRADGRPRRAGVSAFGISGTNAHIILEECAPQTPVTSRGAESGVPWTDVAMPLVLSGKTPDAVREQARALREHLASHPELPLAHVARELATRRTAFEHRAVVTGDREEVRAGLGDVSPVLAGSGRVAAVFSGQGAQRAGMGRQLAADFPVFDEALTEVCGHLETMLGRGLREVMWSDDPELLGRTEFAQPALFAFELALARLWQSWGVSFTAVVGHSVGEIAAAVVAGVLTVPDAARLVVARGRLMQSLPGGGAMLAVAAGEDEVAATLGDSALVGIAAVNGPEAVVVSGARDEVARVGKVWRARGRRVAELRVGHAFHSPLMEPILDEFRSVVEELRFRPPTVPLRATADTTCPVDTAAYWVDHVHNAVRFGDAVGQLAEADILIEVGPDAALAPLIETGHTVLASTRRDRSETHTVLTSLGRAHAHGADVDWAALLPPAPRADLPTYAFQRQRYWDSASDATAGAAGADPQPHPMLTSRTDLPGDGGLLLSGRLAPGSDPWLSHHVVMGTVLLPGTGFVELALEAARAAGAGSVDELVLRAPMVFAEGKPRDLQVWVGPGQDAERELQIRTRETGGDWTLHATGLLAARTADTAGFRDGDWTGGVWPPAGARQLVGRSFYEELAARGYEYGPAFRGTKALWERAGDLFAEVMLPARQPRGFGIHPALLDAALHALPITGSLYEAGEVRLPFSFNSVSLFSSDARRLRVRIRADADSAAVWIADDTGSPVLAMEGLILRSIERAQLEAAGATGRTGWFSETWRQLGRAATADRVPGNWLLLGEVPPALGSLFDDPLTAASWDRSTAPDGVLVGAGAAEDLLAALHEVAGHPTGPVWCVTSRAVGVGTVDDPAADVRAAGVWGLGRVAGLELPDRWGGLVDLPERIDDATRRALAGTLTDDGADDQDGEDQLAVRDGQLWARRLVTTPAPQTGTWTPKGTVLITGGTGGLGGHVARRVAEQGSADRILLLSRQGSAAPGATELLEGIRAFGATAEAVAVDVTDRAAMSGLIDALAAEGAPVRTVVHAAGVVRDVRIAETGAEELAAQMAAKVEGALLLDELLPDLDDFVLFSSISGIWGAAGQAGYAAGNACLDALARRRREQGKRAVSVAWGPWAGGGMLTEHDERELRKRGLTPLLVPAALQAMEQAIMSDRAGDPVVADVTWSRFLPAFTASRPSPLFGSFEEKAAPEHQAPSDGRRTEGETQGLTQRLAALPDAERLPALTEVVQTHVAALIGESGPERVSPDRALKEIGFDSLMSVELRNRFAGLIGVKLPATLVFDHPTPNALARHLLGHLDFGAAGAAPADRPLLEVVEDLQNRVLSPLTDAATRQALAGRLTELLDRLAALDARPVAEADGLASASAAELMQFIDTELGDI
>emb|AAQ84157.1 BGC0000123, plm2-3, Plm2-3
MLDMTTDDSQLVAYLRKVTTDLQKTRLRLRDAETKHHEPIAIVGIGCRYPDGVHGADDLWRLVTEGRDAISGFPQDRGWDVAGLYDPDPDAVGKSYTREGGFLSDIDLFDADFFGLSPREALAMDPQQRLLLETSWEALESAGIRPATLRGSRTGVFTGVMHHDYGSRFTTAPDGFEGYVHMGSAGSMAVGRVAYHFGLEGPAVTVDTACSSSLVSLHLACQSLRAGECDLALAGGVAIMAGPTFFVEYSRQRVLSTDGRCHSFADDGDGTGWSEGVGVLAVERLSDARRLGHEVLAVVRGSAVNQDGASNGMTAPSGPAQQRVIDAALRNARLSADEIDAVEAHGTGTRLGDPIEAQALMATYGRGRSAQRPLWLGSLKSNIGHTQAAAGVGGVIKMVQALRHGVLPRSLYAERPSTEVDWSAGTVALLARERAWERVGDRPRRAGVSSFGMSGTNAHVVVEEFVPEPAGESAAKPSAPWDRTSVPLVLSGRTPGAVRAQAAALREHLAARPELSLVRAARESAVHRTAFEHRAVVTGDRDAVLAGLGEVTPVAAGGGRVAAVFSGQGAQHVGMGRQLAQDFPVFAGVLDEVCAVVDPLLGRSLREVMWSGPAEQLERTEFAQPALFAFEVAMARQWQSWGVEFSVLAGHSVGEIAAAVVSGALSLDDAARLAVARGRLMQRLPEGGAMLAVAAGEEEVAATLGDPALVGIAAVNGPEAVVVSGARAEVERVAGTWRERGRRTSRLRVSHAFHSPLMEPVLDELRAVADELDRREPTLPVSASAETTHPFATAAYWVDHARRAVRFHDAVTGLAEADVVIEIGPDTVLAPLIDSGHTVLPSCRRERSETLTLLTALGEAHAHGVDVDWTALFPAAPRADLPPYPFQHRRYWLSPPALTGDGTDALDHPLLSGIVELPGQGGVVLSGRIAPDRDPWLADHAVSGAVLFPGTGFLELALRAAHQVGCRQVADLVVQTPLVLPAAGADIQVWVEPPGEPERALVIRGRSGDGDWVQYATGRLAEEPPEPSPQGNPPADAEWAVGQWPPRGAEEMPVEELYDTLAARGYGYGPVFRGLRALWRSGDELYAEVALPEGAHDGRYGCHPALLDAALHPLAAADDSGQQVRLPFAFGRVTVHSPGAREVRVRLRTGTETLRLDAATSAGDPVLTLGELVLRAADTPLLTARADEHLHRLGYEVTWRLLPDPPRADRLPGTWIVLAPPATDVSWTRDLAAHTLAVDLDATLDRPGLAARLIDVTHTATDPDGVLLFAAHPDILVTVLQALTDAGVDAPVWCLTHESDDALDTAAVWGAGRAAALELPDRWGGLVDLPPAGVRPQLDCLAGLLSADTGEDHLRLRPDGVSVRRLVKPDRPVQPPADWTPSGTVVITGGTGALGGHVARWVAGLGGCSLLLVSRRGPKAPGARELLAELAATGTPVRIVAADVTDRSAMAELVREAAESGAPVRAVFHAAGVADETPLLETTPDRFHAVLEGKAGGARVLDEVLGEADLDAFVVFSSVSGVWGGAGQSAYGAGNAVLDALAARRRARGLAGTALAWGPWSGGGMVDADLERRLRRQGLTPLPVDDAVAALSTAVSLGANRVLADVAWPRFLPLFTAARPAPLFTALRPAPRRTTASTATAAAGSTAEKLAALPAADRGKALSDLVRAEIASAVGHHHMSAVDAERPLGEFGFDSLMSVRLRNRLSAATGVRLPATLVFDHPTAGALARHLESALATEPSPRPRQPATPGTAVADEPVAIVGMACRYPGGVASPEDLWQLVAQGRDAVTGFPTDRGWDLASLHHPDRSRAGTTYASEGGFLDDPAGFDADFFGISPREALAMDPQQRLLLEASWAAVEHAGIAPGTLRGSRTGVFVGTMYNDYLSRLSSTPASLEGIIGIANSNSVMSGRISYLLGLQGPAVTLDTACSSSLVALHLACQALRRGECDLALAGGATVMASPHIFVEFSRQGGLAADGRCKSFSADADGTGWSEGAGLLVVERLSDARRSGHEVLAVVHGSAVNQDGSSNGLTAPSGPAQQRVVEAALAQAGIAAAEVDAVEAHGTGTRLGDPIEAQALIATYGRERAVERPLYLGSLKSNIGHAQAAAGVGGVIKMVQALRHELLPRTLHAESPSPEVDWSSKAVRLLTEERPWPRGDRPRRAGVSSFGISGTNAHIVLAEGDPLDGEPAAEAPVHGTSAESGTPVDTPDSAAARAPLPYVLTARSAAGLPAQARALHSHLLGHPWLEPVDVARSLVTTRSLHDHRAVLVAEDRQELLDALAALAAPAAATPSRAVSTGTAGPGRVAGLFSGQGAQRPGMGRELARRFPVFAGVLDEVCAVVDPLLGRSLREVMWSGPAEQLERTEFAQPALFAFEVAMARLWQSWGVEFSALAGHSVGEIAAAYVAGVLSLPDAARMAVARGRLMQALPEGGAMVAIAAGEDEVAAGLADVPDVAIAAVNGPEAVVVSGTEADVLRIAGHWREQGRRTSRLRVSHAFHSPLMEPMLDDFAAVLGELTFHQPSLPVSPSADTPRPFASAEYWLDHARHAVRFADALGALDDADVLVELGPDAALSPLAGPDKPVLPSARRDHPEVRTVVTALGSAHTHGVSVDWTAALGAGRQVRLPTYAFQHERYWLDDDTTADRGTGSVGDPTQARFWQVVEDQDLDGLTRTLGLDAETPLRAALPVLHDWHRTSTTLARAAGWRYRVAWDRLPTEAPAVALDGTWWIVVPGDAADTTTADAVRQALAAAGANPRILTVDPDGTDRAALAKELQERAAADGTVVGTVSLLAESGGEDTGHRGVAAGALATLVLLQALHDADIPTRLWTLTRGAVRSGPADTAPDPWQAQVWGLGRVAALEHPALWGGLIDLPAEGEPAGLAAVLSGTAGEDQVALRGDGARARRLAPADTHDAPGAGAHASGAYRWTDGAVLITGGTGALGAHTARMLASRGASRLVLVSRRGPAAPGAEALRAELEALGATVDLTACDVTDRDAVGRLAEGLAAAGTPVRAVVHAAGVAAEQPLTDLVGGDFSAVTDAKVTAAEILDDVLGDDLAAFVVYSSIAGTWGSAGNGPYAAANAHLDALVERRRARGAAGTAVAWGPWSGGGMADDRFQEEMLRRGVRALSPEGATAALAQALEHDDTTVTVVDVDWDRFAHVFASNRPSPLLGHLTEPAAAADEAPARTELAERLAALDAEARRGAALDLVRAEVAGVLGHATSQAVAVDRAFTDMGFDSLMAVELRTRLGVVSGLALPTTLVFDHPSPAEVADFLCARFEPDRDALTHEILEKLDWLENTLLDAAHSQGARARFGSRLDALLARLDRTTAPPESRLSDPAADDIESATAEELLAFVEEHFD
>emb|AAQ84158.1 BGC0000123, plmJK, 3-phosphoshikimate 1-carboxyvinyltransferase, EC:2.5.1.19
MHLLVKGIQHRISSEILVPNSKYHAHRALILASLADGESRIHGLSDARHVEYTVRLLRGLGVQLVREGDTFVVRGLGGHYRPVQDTVSAGSSGTTLYFMTGLASLSNRAVTITGQKYFRNRPVGPLLRALEQIGVRLESANDCPPVQVRSHRPTGGEVTIPGTLSQWISGLLLLAPFATGPTTITVSDTLNERTYLELTVAMMRQFGLEVTVAPDWRRFDVAPHQSVRPTELTLPPDIGSAAFGIATAALHPSDVLLRGMPSLTGGPADHPEFHFLDIARSMGVPMELDPVAGGVRIQQDAPLLKAVDVDCRDVPDMLPVLSTLATFAHGESVFRNVAHTRLKESDRAGVMVQLNSMGAELELSDDTLRVTGVDSLVGAELSSYNDHRVLMSLAVASSRARGHSTLSYPHAYRISYPGFLDMMNSVGVPTSVEKGPARSARSRARRPVREPVRSVADPDHACEVTLPEWLARHAASRPGDTALVDVRPDGDSVVTWSDLAGRVDKAAALLLELGVRPGENVAYQLPNRLEFVVLSLAALRIGAVCCPVIPFFRERELGFVLRRSLARVLVVMDEYRSRRPAQEALALAATGGPDTAHLEHVVVLARSGGGSRPPQPPPGGVRLHDWESALRTTTVDRAALDAIRPTPGATAQLLFTSGTTGEPKGVMQSSSNLVRAVSMEIRHLGLGPEDAVWVPSPLAHQTGFLYGMTLATVLGVPQILQSDWDARRALVSLNTHRATFVQAATPFLADLVKAVEEIGEAPRHLRLFVATGATVPRSLAEHASEVLGTMVCGAFGTTETCLGALSRPTDTPERRWGTDGRVLDGVRLRVTDDRGAVLAPGAEGNFEILSRTTFEGYLDRPDLTAEAFTPDGWFRTGDLAVLDESGYVRITGRVKDVINRGGEKIPVGEMEQLLFRHPAVDDVAIVAMPDERLGERACAFVVLKDGALLGFEEMCRYLDGHQAAKQYWPERLQLVPDLPRNPIGKVQKFELRARARHLRPHMQ
>emb|AAQ84159.1 BGC0000123, plmL, PlmL
MMDEQRFGQVRDMVERWVEGPGERWAERIEETGEVPEAVWSELDELGFLRLAAPVEYGGQGLGFTQWMELMEIFSRSHGSLRMIVHVVNGIWRSMDGHACDEQRKRFVVPSVLGEIKIAFALTEPGNGTGADITTSVVREGDTYYLSGRKHLITFGMRCDYYLLAARVAGSAGHEGTVALLVPRNAPGVSAEDTSRTMGVTGTDHASIVFDRTPVPVDHRLGEEGQGLEVFLGGFLTPSRISVAMSCVGLAQRAQQLAVDYARSRVTFGKSLTERQAIQFMLAENAADIEAARQLVLHAARRFEEGADDASMQSSMAKMHAVTMLTTVTDKALQVHGGLGYWKSQKIERVYRDARAQRFEEGPNEVQKAVVFRELLRQAGTVTAGGAR
>emb|AAQ84160.1 BGC0000123, chcA, ChcA
MNDIRHDDAAGGTKISLITGASRGIGRALALTLARQGGTVFVNYKKNAELAEKTVADIEEAGGRGIAVQADVETTEGVTALFDEVGQRYGRLDHFVSNAAASVFKNILDLGQHHLDRSYAMNLRPFVLGAQQAVKLMDDGGRIVALSSYGSVRAYPTYAALGGMKAAIEAWVRYMAVEFAPYGINVNAVNGGLIDSDSLAYFYGIEGMPDMRGVLDRIPAGRPGTVQEMADTVAFLLGEGAGYLTGQTLVVDGGLSVVAPPFFADAGEALRLPPRPTRES
>emb|AAQ84161.1 BGC0000123, plmM, PlmM
MYDHVFRAGAIGTMRLPHRIVMGAMHLNLETGDDDGAALAAFYAERAAAGAALIVTGGVAVNAVGAGGPGYGVIGDSRDRAALSAAVRAVHEHGGRIALQLFHAGRYARPGAREGAGHPVAPSPVHSAFARCTPRVMSPRDITTTIDDFAEGARAARALGFDAVEVMGSEGYLINQFTAPLTNLRDDAWGGDAERRRRFPLEVLHAVRAAVGRDFPVLFRISGNDLMAGGTPPDEVTALTVALAGAGADALSVGVGWHESPVPTVQSEVPAGTWAACAKALKRTLLAAGHTDVAVIAANRFPHLAQADEALSGGEVDFVAMARPFLADPQLVAKSAAGHPDRVNGCIACNEACIDRSFGTERVSCLVNPRAGHERQFPPPQPARHRSGPFGRYAVIGAGIAGLEAARTLAGLGHRVEVYEAAARAGGQFRLASQVPGKAEFAGTIHHHVRELRDAGVPLHLGRRVGGADVPELRSFDGVVLATGVLPAGLPLSGAELPHVRNYAQAFADPEALGGRIVIIGGGGIAIDLAHTLTTDPDAEVTPEEFLARHAVAGSTPHSGREPAVRDAPREVTLLRRGRRIGAGIGPSTRWVVMRNLRAAGVRMLTGVTYREITPTGVLLTDAEGTEHSLDADHVVLAVGQVPVDELAPLLREAGVPVVTAGGAAGTDGLNAVRATAEGLRAAHRISRVAVG
>emb|AAQ84162.1 BGC0000123, plmR1, PlmR1
MSDILELVLSNHAAPEFKNWHKNGGLLFLRGPKCVGKTTTLNRICASEADSGTLSLWATGWLNEYGSPFGVLQQILDQLDAAEEGGDQPNGAGPSSSVADGPRTPSDLTFEWVYARLLKIAARRPLLIVVDDINYVDGPSQLFLRFVARRLKGTPIRLAMAERTGCALSFCDDLRTDILRLPYTSLVRMRLLGRKQIARSLTEHLPQFRGPFPCSAVNRMADDLHDLTGGNLLLVDVLLRTWLTSADPMPKELTVDTAFHDCVRGMISDTDMPGMLSGAHAVAVLGDFASLPRLARLLGIGITRASRIFGALNDLGMLAGDCLRPDMRRALLQDASFTARGELHLRAAHVLFEDSAPLTQVVEHLTAVGMIGAPWDLPLVLGLVNQALKSGSTDVAGRLLKLAKGSAVGPEERSAVEMMLLRTTWLTDPGLVASLLPTLGRAAFRGVLNATDLAFLVRAALWHGLTELAAELMPLMREKAPRSPYPAEVGLAEALYSLWSGMPMDWATLELSSSSEADERYGPGADVHSLLTGLRKIHAPANEGDRAQAIFWAEQILQGIRVQSSAVETLLFAYTVLESLGSLRAARPWFTQLSEALEAHPSPLWEALVSVVQAKISLELGDLGSAYRWIQKALARKPWHEWGAPIASIAALLVQTLTEMGRPQEAAEVLDRPIPPAAYQGCGGLKYVYARGRYHLATDRLHAALADFESCRDMSASLWIETPARVNQAHLMVPWRCGMAEAYLALGDVAGARDALRQQLQQLPKEETSVHGTTLRLLAKTTEDDARRLSLLKNSADTLERDGSRLQLAYTLTELAAAYRESSRLNLARTTSKRARRMAEQCEAGRLLALVTADAHGPGRDTQPVCRHPELAELSSAERRVAVLAILGHTNREISGKLFITASTVEQHLTRIYRKLRVQHREDLLDKFSTVFMALEQSG
>emb|AAQ84163.1 BGC0000123, plmI, PlmI
MVGSSVTQTRNPARQQPEWADPFQAERVRTILAERPPLVRAEDVRGLGDQLAGVARGEAHVLQAGDCAEHPDECTAGHVSRKSALLHLLGDTLQAATGKPVVRVGRIAGQFAKPRSHRVEPVDGVDLPVYRGHMVNAPTRDLAARRHDPLRMLMAYRAAHDVMEHLGWRGPAGDSHRPGTGTSIPTWTSHEALVLDYEFPLVRDLDDGQRLLGSTHWPWIGKRTHQLDGAHIDLISEVLNPVAVKVGPTTTPADLTALCARLDPQRRPGRLTLIARMGADAARSCLAPLVRTVHRTGHPVIWLCDPMHGNTVTAPDGHKTRLLPTMAEEVQAFCRAVTFAGGIAGGLHLEATPDDVTECAPDFHALDSPTVSRTTLCDPRLNPEQAVSLVSRWRQDP
>emb|AAQ84164.1 BGC0000123, plmS2, PlmS2
MVTVDLSAYGPGFFTDPYPYYARLREAGPVHEIVLADGDRFWLIVGYDEARAALADPRLAKSLDPPSEDERHVLITDPPDHTRLRRLVSREFTARRVEAMRPRVQEITDGLLDEMVAGRRRADLVPSLGSPLPITVLCELLGVPLADREDFRGWTERVLVPAEPDTIAWWKSRGFAQAGMALTDYLKNMIEDKRRSTPTGDLISSLLRTTAEDNDRLSAAELHSMVFILIVAGHETTANLITNGVRALLAHPEQLAALRTDPEGLIDQAVEEMLRYDGPVETSTKRFTLEAVRYGATKIPPGETLLVSIAATGRDPAQFERPDTFDIHRGTTGTRSGHVAFGHGIHFCLGAGLARMESRVAILTLLRRCPDLALDIDPAGLDWLPGIRVRGVRSLPVRW
>emb|AAQ84165.1 BGC0000123, plmS3, PlmS3
MADSLAAEQVRQFSYQGYEFACRIVECPAPVTEPIVVLCGAFQNIRSYHRYDKYWHDSATLICMEPPGSYSPDPVPRTVGYDFDAGALAYLLDELDLPRINLLGVSLGAAPTHRFAQEYPERLARLMLTGAAWGDTARRGAVELEHWLGLRRADEFGRTMVELCVNGDPTRTVRNREAVRRALLDHLSTASEAEMVRYLAVAQRLVDHPATLPGRISGIPALCVTGEHDDLAPPDLARRMAAGIDGAAFTTIRETCHVSFLERHADWADLVLRFFTDQSLAGLDYLTGLEHPARRPEHEETASSAW
>emb|AAQ84166.1 BGC0000123, plmS4, PlmS4
MAQPMSGVKDLMRVFGLPQLFLWSMLGRLNVSALPIALSLMLVRWSNSYVVVGLVGCALTLGQGAAGPLRGRAADRGSTVRLLVITGVGYTTGLAVIVTLAARAPASWWPVVVVVALVTGLSAVPVSQISRAVWPKIVGSELTSTLYTAEATASEVITTTGPLLASLVIAVAGPYWAVGVTALLALVSALVFAAALGRAGVGGEPLPQRGERLAQRSLLTEGPFVRVVAISMLVTAAIFAVNLSVVAWTQNIGRPALAGVLTACWTAGSLAGGFALSTFARGLPRALRVAGMAVGMAALAVLLPPVLGTVPLWLVVVVLFLGGTAIAPTLAATYEQIAEASPEDRRAEAFGWMATATAGGGALSAALTGVLLDFSGPALPVAAGAALVVVALVLTVFGRKPRAPSAETVEEVTA
