# Supplementary material for: Assessing in silico the recruitment and functional spectrum of bacterial enzymes from secondary metabolism
Source: BMC Evol Biol. 2017 Jan 26;17:36. doi: 10.1186/s12862-017-0886-2 (PMC5270213; doi:10.1186/s12862-017-0886-2)
Supplement: Additional file 5: — 1005 multiple Fasta files (one per BGC that comprises enzymes) containing the sequences of the data set enzymes SM*. The BGC are named according to MIBiG nomenclature. (ZIP 6333 kb) [file 12862_2017_886_MOESM5_ESM.zip › BGC127.fa]

>emb|AAD24882.1 BGC0000127, pltM, Putative halogenase
MNQYDVIIIGSGIAGALTGAVLAKSGLNVLILDSAQHPRFSVGEAATPESGFLLRLLSKRFDIPEIAYLSHPDKIIQHVGSSACGIKLGFSFAWHQENAPSSPDHLVAPPLKVPEAHLFRQDIDYFALMIALKHGAESRQNIKIESISLNDDGVEVALSNAAPVKAAFIIDAAAQGSPLSRQLGLRTTEGLATDTCSFFTHMLNVKSYEDALAPLSRTRSPIELFKSTLHHIFEEGWLWVIPFNNHPQGTNQLCSIGFQFNNAKYRPTEAPEIEFRKLLKKYPAIGEHFKDAVNAREWIYAPRINYRSVQNVGDRFCLLPQATGFIDPLFSRGLITTFESILRLAPKVLDAARSNRWQREQFIEVERHCLNAVATNDQLVSCSYEAFSDFHLWNVWHRVWLSGSNLGSAFLQKLLHDLEHSGDARQFDAALEAVRFPGCLSLDSPAYESLFRQSCQVMQQAREQARPVAETANALHELIKEHEAELLPLGYSRISNRFILKV
>emb|AAD24883.1 BGC0000127, pltR, PltR
MKALGVVNDIDLYISVTKTGSFSETGRLLGIPPSSVMRRINSLEKELETCLFNRSTKCLILTETGLLFLEHAKNISRCIGHARSEVKEHTASTLGVLKVSAPVAFGRRHVAPLLSRILNHHPGLKIEFSLNDKALDPSIDNVDICIKLGILPDSNLIPTKLADMRRVLCASPEYIRQHGCPQTLEDLYQHACLIHSTCSNFSLTWQFKVDGLLKKLMPSSRLSVNSSELLVDGALQGIGIIHAPTWLVHEQIASGQLVSLLDEYCEADPQQGAIYALRARSSVVPAKTRLFINELKRSIGSTPYWDLPFEKEIPQTLATLHFDTAMHSALSRATTLQDKSQTS
>emb|AAD24885.1 BGC0000127, pltL, PltL
MDGEEVKEKIRRYIMEDLIGPSAKEDELDDQTPLLEWGILNSMNIVKLMVYIRDEMGVSIPSTHITGKYFKDLNAISRTVEQLKAECA
>emb|AAD24884.1 BGC0000127, pltA, Putative halogenase
MSDHDYDVVIIGGGPAGSTMASYLAKAGVKCAVFEKELFEREHVGESLVPATTPVLLEIGVMEKIEKANFPKKFGAAWTSADSGPEDKMGFQGLDHDFRSAEILFNERKQEGVDRDFTFHVDRGKFDRILLEHAGSLGAKVFQGVEIADVEFLSPGNVIVNAKLGKRSVEIKAKMVVDASGRNVLLGRRLGLREKDPVFNQFAIHSWFDNFDRKSATQSPDKVDYIFIHFLPMTNTWVWQIPITETITSVGVVTQKQNYTNSDLTYEEFFWEAVKTRENLHDALKASEQVRPFKKEADYSYGMKEVCGDSFVLIGDAARFVDPIFSSGVSVALNSARIASGDIIEAVKNNDFSKSSFTHYEGMIRNGIKNWYEFITLYYRLNILFTAFVQDPRYRLDILQLLQGDVYSGKRLEVLDKMREIIAAVESDPEHLWHKYLGDMQVPTAKPAF
>emb|AAC38075.1 BGC0000127, pltB, Polyketide synthase type I
MDARAPMDFEPIAIIGSGCRFAKGASTPEAFWELLRAGTDFVGPVPAERWDTAAIYDESAAETGTTYSKVGAFLEHIDRFDAHYFGISASEAKEMDPQQRLLLEVACESVARAGLTREQLKGSRTAVYVGMLGMDYLALHSREAGIEQINPYYAAGKEFSFAAGRIAYHLGVHGPAMTVTTACSSSLVAMHLACRALQAGEADMALAGGVNLMLAPDLTIYMSQIRAISPSGRCRVFDAAADGIVRGEGCGVTVLKRLADALRDGDPIQAVIRGSAINQDGASAGQTVPNANAQAAVISQALKVAGLSVDDIDYVEAHGTGTPLGDPIELSSLDSAFQGRERPLWVGSVKANMGHLDAAAGMASVIKTMMVLKHAEVPAQLHLAQLNPLVDWKRSRLAVPTAIESLPDRPRLAGISGFGLSGTNVHMILEDASVYRQAQPQQERSAQGRPWVLPVSARSAQAVVEQARAYAVHLPQQDDGQLQAFVASAIHRRDHFPYRSAVVGANAGQLKSQLEQLPAPTLACTTDEEDRRGPVLVFTGQGAQWVGMGRDLLEREPAFLAMIRRCDQALAQWASWSVEAELRSDASGSRLHLTEFAQPCIFAIQVAISECLRQWGVIPAAVVGHSMGEVAAAYCAGALDLESAVRVIHHRAQAMKDTLGQGRMLVVGLPAPTLQSRLANNPQLELSVVNSRNSCVVSGSPQAVQALDQQLRDEGIFTYLMPAEYAFHSCQMDECLTQIRAGLEDLPVVAAHTPWISTSAMPEEPILADADYWARNARGIVRFDRAIEQLIEQGHRLFVEIGPHTVLAASINQALADKGTQGLVCGALHKQGDAALELASIVARLYEWGAGPDWQAFQPREAALELPAYPWQQERFWFAPAPRPQPAGLVSQLRAQVLVYDAQGNLCAQANDVALSVPQLAQVAVPAPAKVSAAAQPVGDVRAQIGALLTQIIGVACADPDPDRGFFELGLSSISLVEFKRMLERQFALKLSATVGFDYPTINRLGQYLEGLLSREPASTPVTVDAGATDAAGSVAVVAMACRFPQADSPEALWKLMLEQTDTVGPVPPSRLAGAKPEETFPRFASLIQRPEGFDEAFFRISPKEARSMDPQQRLLLMVAWEALERAGIPQEKLLEQRVGVFVGANSHDYETRVLGSAQGVDAHYGTGSSFSAICGRLSHFLGVRGPSLTVDTACSSSLTAIHLACNSLRAAECDIAIVGGVNVIASASIFQSMGQAGALAPDGISKAFDDSADGYGRGEGCGVVILKRQAQAERERDPIVATILGSAVNHDGACAGLTVPNGPAQEALISEALANAGVHPGQVSYVEAHGTGTVLGDPIELNALHNAYRQASPDSPPLTVASVKANIGHLEAAAGIASLIKACLVVEHGRIAPQAHLQRANTRVDWAAMNLKLAHQAMDWPGRPESRVAGVSAFGFTGTNVHVLLKGYTAPATAPLPPATAPVALCLSAATPAALAELAQRYVSFLGATEHCPQTICYNALMRRTAFKERLVVHGQDCRELAQALQAWLAGSPIANDRKPAAGEPWATLAEAFGRGAQSPGPERLPDGCQAIGLPTYPWQLNDYWIDAGQPATAVQPARAASGHPCLQGLVRPAGQLWYWSGALAPQAGHYDPLGEQGYRVKTHLLLDAVLQAVRETPRGVQQIRDLQIAQLRLRGEQHLTSHLSIHLTQAPDACFELALQGAGDERRQVCMSGTLVDCAAQLQEETLCGVSMLDEPSPPAPDVGLCPWSGCAATGGQRALYRFAHSLTAAERQTQLLASVVELFEGAHAAALVGFSGLQVWADLPAQVWIVLAGHDADKPDSLQVVDARGCQLALFEGPQFGHPGSWYLPDLQTAPLDLPMIARQWQDYPMPGEGARQREGYWMVLAWSTAEVQPLAAAFAAEQRPVEVIELHAGQQPLARKLSSALRGAVADPSCLGVIVAGVEAQEADGLGISLVASAALVQAFAGAIASVGTPAKPVWFALHASDAASPAMAAVQATWQGAAHIFALEHPAWWGGLVTLQGSDRRSYASLCRLLHGQPGHDHFAISGARVEVQYLVEDQADPLQRLEPPALNGTVVLHAVPGSDLETVLTALGQRGVQRVLLLCEAPGQLHMPERMPEAMAISSLSDLSRENLADTFATLRAQDRIAGFIHLDLDWRTVALKEPEFVVRMQEGVRPLEVLQQVHQLIDDPEAFFLILGSVSSLLGGAGFARSAIADAYALWVHAQRRRQGLNCQLLHLTQSEQELEQDAAARTAMQGSGLQPLQRSQIVQAIARVLGGQGQCGLLNVDWQQLKGLYLSVLPWPLLEHLGAADSAADQRLAELIGLPPLQQRRAMQALVCEVVGQVFGVADGLELDVRKGFFDMGMSSVMSLDLRSRLGRALSIDLPSTFGFEYTSIEQVTDYLMGQLLAPETREPVAAPEPVSPASRHQDLHELSRAELIGALEDELRDIANY
>emb|AAC38076.1 BGC0000127, pltC, Polyketide synthase type I
MDNDVRDVSKEQLQESLAQAITTIRALKEKVAGKSSAPVEPIAVVGLGCRLPGSADTPKRLWSLLKHATDAVGDMPSDRLYGTDYYHPDPQAPGKAYVMRGGFIEGVDQFDPGFFGISPKEAEGMDPQQRLALEVAWEALENAAIAPDSLHGKKLGVFMGVSTNDYVRLRQQLGAVEDVNAYQFYGETSFVAGRIAYTLGSRGPAVVLDTSCSSSLVALHQACNSLRSRESELALAGGVNLILSPYGFILVSKLRAVAPDGRCKTFDAAADGYGRAEGCVILALKRLSDAVRDQDPVLAVIEGSAVNNDGASSGITVPNIHAQEEVIRLALGQAGLQGSEVDYVEAHGTGTALGDPIELHALHAVLGKQRPVDAPLLVGSIKANMGHLEPVAGVTGLAKVLLCLQQEALVPQVHFNTPNPRIEWDRLALKVVTESTPWPRQGKARHAGVSSFGVTGTNAHVLVGDAPLRERAQGRDNPWQLITLSAKGETPRRQIAGRYERFIADNSQLELKDLCYTANVGRAHFGHRFAAVADSREGLREQLAAYASRKVVGHVFEGRCQGAAAPLVMLFPGQGCQYRAMAQALYDSEPFFKAQIDECRALLQPLMDVDLLTLVLDAGAASDSYLQQTRYAQPAIFAVEYALARLWMHWGVAADALFGHSFGEISAICVAGAVSLADALRMVEARGRLAQQLMTAGGAMYALGMSEAQLLELLKDRPGSAIELAAVNSPQDVVVAGPQAEVQALAEAALASGCKVKKLAVSHAFHTAATEPMLEAFRQTVAQITFSEPRLPVISSVTGRVHTLSSLSSPDYWCTHTRQAVRFCEGVNTLIAELGVKTFLEVASDAVLTPLIGRHPLADGSLVLASLRRAGDPSRDLRLAAAQLYVGGHNLDWARLHEHDGALRQALPGYAFQRQRYWFDNASGSPLQQVAAGAVGRLLGHSVNAPTPAFESTLDSALLQVVGGEIRDDLALLRPDRLLAALSDELAGHLQLDTYGVSLASITPALAFHVDDQLHLFTELKPLSGAAWEVNCSALSAAAKVAGADWQPVLSLTLEGLPAAVRGGLPDPGHAATQDAGFVYHMQLPAEPDPHGNHLGQVLEYLGQAVPGDAPGSISGIRRWVASRSASPRAQSLVIATSQAHPQQFDCALYDAHGQCVGSLEGLTLAAAPSEEALRGMLYQPDVLYSLDWLERPRQRAEVPQQDRLFTLVSRSPETAAPLVEHLQRGGHRARVLCPQQLLDSARRVLAQDPSQALTDEGEALAADIIVLDGKDIEDAGSTTLQSLSSLQATLFHPLLEMVQALIELGPRGGRLWLVTQGANPVGLDRDQPLQVATGPLWGLGKTLALEHPEHWRGLIDLAPDDPHWARALAEEVSDSDGDDKICLRPGKRYVQRLNHFSAAQLPAQAYAPCPQGSYLITGGMGGIGLAMAQWLLDKGAGAVLITGRRPLEDVATGLERFGAAASRVSYVQADITSPQDMQRLFCGLEASGASLKGIFHAAGISIPQDLKDVDRDSFDQVMRPKVEGTWLLHELSLGLDLDFFVLCSSIASVWGSQHVASYAAANQFLDSLAWQRRAMGLSALVIDWGLWAGGSHLFDEQVLNFLTSVGLKQIAPVQNVGLLSRILASELPQMVVSGVDWNRFKPLLESRGPQPLLQYIRSQAPTARAGDSSNVEILQQLAGADEAAALALLDDYVWEQYAQLLGVKTEQVRAKLEDGGSLMDYGLDSLLVMDMVARCRRDLKLEIKAREFLECPGLMWPDFLARSIKEQGCVAEA
>emb|AAD24878.1 BGC0000127, pltD, PltD
MNDVQSGKAPEHYDILLAGNSISVIMLAACLARNKVRVGLLRNRQMPPDLTGEATIPYTSMIFELIADRYGVPEIKNIARTRDIQQKVMPSSGVKKNLGFIYHQRSRAVDLGQALQFNVPSEHGENHLFRPDIDAYLLAAAIGYGAQLVEIDNSPEVLVEDSGVKVATALGRWVTADFMVDGSQGGQVLARQAGLVSQASTQKTRTLEFSTHMLGVVPFDECVQGDFPGQWHGGTLHHVFDGGWVGVIPFNNHQHSRNPLVSVLVSLREDLCPSMDGDQVLAGLIELYPGLGRHLSGARRVREWVLRQPPRQVYRTALERRCLMFDEGAASNDLLFSRKLSNAAELVLALAHRLIKAAHSGDYRSPALNDFVLTQDSIISLSDRIALAAYVSFRDPELWNAFARVWLLQSIAATITARKINDAFAKDLDPRVFDEIDQLAEDGFWMPLYRGYKDILNTTLGLCDDVKSAKVSAAHAASSIFAELANASFVPPIFDFANPHARVYQLTTLRKLKALWWGLMQVPSEVGRLIFYRSFRKPSLRKES
>emb|AAD24879.1 BGC0000127, pltE, Putative acyl-CoA dehydrogenase
MDFNYDDTQKKHAAMIAQVCAEQLAACGNEHSRYFTARQWAICGEAGLLGLSIPREYGGQGLGALSTAIAMHAFGLGCTDMGLVFAAAAHQFACAMPIVEFATAETKRDVLPKLASGEFIGSNAITEPEAGSDSSNLKSRAWPQADGSYRLDGHKSFAGNAPIADIFVTYATTQPEYGALGVSGFIVHRSSAGLRVSEPLDKVCLRSCPAGEVFFDDCRVPEVNRLGEEGQGRQVFQSSMGWERACLFAAFLGMMERQLEQTIEHARTRRQFGKPIGDNQAVSHRIAQMKLRLESARLLLFRACWGMDQGDPGQLNIALSKLAISEGALASSIDAVRIFGGRGCLESFGIEAMLRDSIGTTIFSGTSDMQHEIIARELKL
>emb|AAD24881.1 BGC0000127, pltF, Putative acyl-CoA synthetase
MKLLHERMMHSLARYPRQTAVVDEQDALSYEALELRIREFVAMLCALGVGQGQRILLWAHKSVDLVAVMQAALRLGVVYVPVDPLSPVSRLEKIAGDSQAVLVLCTAARLEELAGSALAQVRSVVLDDPASAGYWRNIDTGSSVVPTLAIQPDDLAYILYTSGSTGVPKGVALSHGNALAFVDWACERYCFQPGERFANHAPLHFDLSVLDIYCALNVGATVCLVPESIAFSPRLLTDFIRQHEISIWYSVPSVLMMMMQDGDLLSDIQDTLRVLLFAGEPFPVKHLRDLRAAYADVRLANLFGPTETNVCTAFEVGAIDPERVLPVPIGTAASGNQVWAQKPDGSRCAVGEEGELVVQGPTVMLGYFAKPAQEGPYKTGDMVRQRPDGNYEYLGRRDDMLKVRGNRIERGEVEAALLAHPQVSEAAVLVVGEGMNAQLWGVLVAHTRDALSLIDLKRHCAQRLPRYMIIDKVLCLDALPRNANGKVDRFALARQVEG
>emb|AAD24880.1 BGC0000127, pltG, Putative thioesterase
MGTPSRVAKDAWFPYASRPRGKMRLFTFPYAGSGASVFHRWFLPLYDQVDLYALQLPGREGRSQEACYSDMQAAANDVADCLEQFGDDIPCCFFGHSMGALLAFAVAGVLQERRLPMPQQLMLSGMVAPHVRQRVAPLHQLPAEQAIAALQAMGGVPAVVLAEEDLMQMYLPIIQADIQMVYSYAGAQPQPLDTRMICLSGAQDLIAPPAQMQQWRRYTLGGFEQFVFAGGHFFLDAQVMSRVKTVLGSALHNQPGSLAV
>emb|AAV66097.1 BGC0000127, pltZ, PltZ
MKQPPAQTTRNIMNTRRRTSRSDGEHTKIRILEVAARLFAQHGYANTASKLICEEAGADLAAINYHFGSREALYKAVLIEGHKQLVSFEALSQLAQSEEPALIKLDSFIDAIVTRVLDEQSWQSKVCAREILAPTVHFTSLVQEEVMPKFRLLEALISEITGFPIGDPALARCTISIIAPCLMLAVIDRQQPSPLQAVLQHDANALKAHFKLFARSGLAAIAQ
>emb|AAV66098.1 BGC0000127, pltI, PltI
MKKQLIVGVAVLLVATAGVSWFLLRPEKQNDHLKLHGNVDIRQVSLAFDGSERIAALYAEEGDLVQPGQVLAELDTRTLRLEINRSKARIGAQEQALLRLKNGTRPQEVEQSKARFDAAQAQMQLAQLHMQRLRRIADDTQGKGVSQQRLDQAAARLQVAKAQSQEQRESWTLAKIGPRNEDIAQATADLQASRADLDLLEHYLARAQLKAPTQARIRTRLLEPGDMASPQRPVFALALTDPKWVRAYVNERQLGHIRADQMARVYTDSFPDQAIDGKVGYISSVAEFTPKSVETEDLRTSLVYEIRVLVKDPDDRLRLGMPATVYLDQAPVAGATP
>emb|AAV66099.1 BGC0000127, PltJ, PltJ
MSAPAVTVQAVELVKRFRSGTREQLALEQVSLEVPSGKLSALVGPDGAGKTTLLRMIAGLLKADEGLLKVLGLDVAADPQQVQDLISYMPQKFGLYEDLTIQENLELYADLHGVRAQQREERFSRLLQMMDLTRFRDRLAGQLSGGMKQKLGLACTLVRSPQLLLLDEPTVGVDPLSRRELWSIIEQLIEQENLTVLISTAYMDEAQRCAQVFVLYQGRLIAQGPPAQLCHLAQGLCYGVGPEAGTPARLLQARLLDDNEHIIDAVPEGGMVRFIRSAQVPLQAIPSLAGQASPQALEARLEDGFMVLLRQQVGSVASLDEPAQAPASYGQGDAASGRAVVIEVRDLVRKFGDFTAVASTSFEVLKGEIFGLLGPNGAGKTTTFRMLCGLLPASSGYLEVAGVNLRTARAAARRKIGYVSQKFALYANLSALENLRFFGGAYGLHGAKLKARVALMLEQFDLDEHKHLRSGELPGGYKQRLAMAVALLHEPQILFLDEPTSGIDPLARRAFWRRITALAQSGTTIVITTHFMEEAEYCDRIVIQDAGRLLALGTPEQVRHQGSESLADMNSAFIAVVERARAQASAPVQ
>emb|AAX56375.1 BGC0000127, pltK, PltK
MTMTDSNRSASGFRRRLIALTRKELRQLMRDKSNLAIGIVLPIVLILIFGYGLSLDIRNTPLAVVLEDSSPSARSVVAKLASSDYFSVVQVTSMAEARALMDKRRVDGIVRVPADFSRRLEQQDARLQLLLHGADANSAATLGRYVRGALNVWQQQQFDRSRQPQSAGRVLVVERMWFNAANSSTWYLVPGLIALIMTLVGAFLTSLVLAREWERGTLESLFVTPVRSIEILLAKIIPYFLVGLLGLVMCLVSARLLFEVPIQGSLVLLLLSSMLYLLVTLGIGLLISAKTRNQFLASQIAIIFSFLPALMLSGFLFDLRNVPTFIRVVGSILPATYFMELVKTLFLAGNNWPLIAKNLAILAAYAVFLLNAARLCTRKKLD
>emb|AAX56376.1 BGC0000127, pltN, Transport permease protein
MDKLMNFLRELLFLFQKEFLAIVKDPANRVILIAPAIVQSLLFGYGATYDLNYVPYAVLDQSQGRASTELLARFDASGVFARVSTLTSVDEIAPVIDRGSALLVLHIAADFDERLSRHENAGLQLILDGRNSTTAGMAAGHIANLVADFNQQFLAVDNAPVRLETRAWFNPNLQTRWNIVPGLIAALSMIQTLMLAALSVAREREQGTFDQLLVTPLTPFVILLGKALPSVLIGLLQSSLILLIGLFWFKIPMIGSVLDLYLGLFVFTSACVGIGLSISALSANMQQAMVYTFVLMMPLILLSGLITPVHSMPEALQLLTYLDPLRFAIDLVRRIYLEGATLADVSWNLVPMLAVALVTLPLAAWLFRNRLV
>emb|AAX56377.1 BGC0000127, pltO, PltO
MKTTHSGYLRNGLTLAMLLAITACTVGPDFKAPAVTSPERWTDWHSGPPASSVPGKAPATTSQTADGNWWQVFGDPVLDQLQAQVREGSPDLHTALLRFAQVRLQRQIVASLETPEVSFSAAASRNRQSRYAPNNRMLEALGSDSDALEKVLTDPYSLYQAGFDVSWELDLWGRVSRLGEAAQAEVDGAAATLDDVLLSVSSELARNYFEVRTAQRQTRLLEQEAQILAAHLQVVAVQAREGEEDGFAVERQEARLASLHAQIPGWKALHTQAGNRIALLLGEHPGALETLLAERPDNALSRPLPNLQLGLPGDLARERPDIRAAQARLHRATAGIGVAEAELYPSVMLGADFGFESYKSGQFADWSSRTWSVGPRLDLPLFDRGRRSKTVVLRTLEQQEAAVAFHRTVLAAWQEVDDAMSRYHNEYQRAAHLKDSYDSKARTYEWTRVRYAAGEASYLEELEAQRTVLEAQRDLVNSDSQLRTHLISIYKSMGGHST
>emb|AAX56378.1 BGC0000127, pltP, PltP
MQMDDLYKIALFSSLILVVPGPSNTLLLASGFKFGVLRSLPLVLIEMLGYTVSICTWGWGLVLLSHDYPWLIHLIKLLCALYIAALALKTWKTSTTGAQHTERFESWPRHLLIATLLNPKGLIFASVIFPASSFASLGDFLPSLSAFFLALAPIALLWVSLGAGIRAQYLGRVSGPLFSRGTAVVLALFSATLTYTVVRAV
>emb|AAX56379.1 BGC0000127, ---, Predicted zinc-binding oxidoreductase
MRTPGTAAFSSTTRTSWPRSGRSLTTEPHDSNPTQAPPTPIPTDKSRTTMKAFLIDRYGKNSGRMGEAPTPTLGAHDVLIEVHASSVNVLDSKIRNGEFKLILPYALPLVLGNDLAGVVVEVGPQVQRFKPGDEVYARPPETRIGTFAQWIAVNENAIALKPANTTMTEAASIPLVALTAWQVLVETAQLKKGQKVLIHAGAGGVGTLAIQLAKHLGAFVATTTSTANVEWVKALGADQVIDYKQQNFESLLHGYDLVLNSLGSDVLEKSLKVLKPGGQLISISGPPTVQFAQEQGLAWPLQQVMRLLSFGIRRKARQRDVRYAFVFMRADGAQLQQITALIEAGIIKPVVDRSFSFESTAEALQYVEQGRTKGKVVVRIK
