# Supplementary material for: Assessing in silico the recruitment and functional spectrum of bacterial enzymes from secondary metabolism
Source: BMC Evol Biol. 2017 Jan 26;17:36. doi: 10.1186/s12862-017-0886-2 (PMC5270213; doi:10.1186/s12862-017-0886-2)
Supplement: Additional file 5: — 1005 multiple Fasta files (one per BGC that comprises enzymes) containing the sequences of the data set enzymes SM*. The BGC are named according to MIBiG nomenclature. (ZIP 6333 kb) [file 12862_2017_886_MOESM5_ESM.zip › BGC128.fa]

>emb|AAQ90171.1 BGC0000128, pltM, Putative halogenase
MSRTYDIVIIGSGIAGSISAAILAKHGLKTLILDAGQHPRFSIGEAMTPESGLLLRLLAQRFGIPELAFIASPEQIVRHIGSSACGIKLAFSFAWHAAGVDSAAEHVVAPPLDAPEAHLYRQDIDFYALLLALQHGANARHHTRIEGFEFLPEGVAIRLADGESLQARYVIDAAAQGSPLARQLGVRTTDGLATHTCSFFTHMLNVKAYEEVASNTDQSPIPLFQSTLHHIFEEGWLWIIPFDNHSESTNRLCSVGFQYNCLKYQPSGTPEQEFSRLLDRY
>emb|AAQ90169.1 BGC0000128, pltR, PltR
MKTLGFSDDFDLYISVALTGSFSETGRVFEMPASSVMRRINNLEEKLETRLINRSTKKLVLTETGALFLKHARKIPRNINQARNEIKEHTSSAVGTLRVSAPVAFGRRHIAPLVSTLLKKNPGLKLDFSLNDRIADPVGEKLDLCIRLGILPDSSLICSKLAGLRRVLCASPEYLLKHGLPRTPEELERHTCLQHNGCSNASLSWQFSSADITRRIRISPVSRLSVNSAELLVEGALQGLGIIHAPTWLVHEEVASGRLVTFLDRHALPEQDQGGIYALRPQGSVVPAKISLFLSELKSAIGETPYWDLPFQQTPAQLARLLLTSASRTTTLSRSTTTNRVSS
>emb|AAQ90170.1 BGC0000128, pltL, PltL
MDMEEIKGKIRRYIIDDLVGDGVKENELQDDTPLLEWGILNSMNIVKLIVFVRDEMGVHIPSTHITGKYFRDINAVSTTVMQLNAEPA
>emb|AAQ90172.1 BGC0000128, pltA, Putative halogenase
MGDYDFDVGIIGGGPAGSTMASYLAKAGISCAVFEKELFEREHVGESLVPATTPVLLDIGVMDKIEKANFPRKFGAAWTSADSGPEDKMGFQGLDHDFRAAEILFNERQQEGVDRDFTFHVDRGKFDRILLEHAGSLGAKVFQGVEVADVDFVKPGDVRLNVKLGNQKVGIRTRMVVDASGRHVLLGRRLGLREKDPVFNQFAIHAWFDNFDRRSATRNPDKVDYIFIHFLPLTNTWVWQIPITETITSIGVVTQKQNYTKSGLSYDDFFWEAVKTRENLYDALKASEQVRPFKKEADYSYGMKEVCGDSFVLVGDAARFVDPIFSSGVSVALNSARIASKDIIAAVRNNDFGKASFAEYEGMIRNGIKNWYEFITLYYRLNILFTAFVQDPRYRLDVLQLLQGDVYSGERLKVLDKMHEIVATVESDPDHLWHKYLGDMQVPTAEPAF
>emb|AAQ90173.1 BGC0000128, pltB, Polyketide synthase type I
MVPKASAGFEPVAIIGSACRFPGGASSPEAFWNLLRRGTDFVGPVPAGRWDGEAIHDAGASRPGTTYCREGAFLDEVDRFDARFFGITASEAREMDPQQRLLLEVAWECMERAGLCSERLKGSRTAVYVGMLGMDYLTLHAREAGIPAINPFYAAGKEFSFAAGRIAYHLGVHGPAMAVSTACSSSLVAIHLGCRALQNREADLAIAAGVNLMLSPELTIYMSQIKAISPSGRCRVFDAAADGIVRGEGGGALLLKRLEDARADGDPILAVIRGSAINQDGESAGQTVPNANAQAAVVRAALDAAGLEIDDIAYVEAHGTGTPLGDPIELSSLAEVFRQRKKPLLVGSVKANMGHLDAAAGMASVIKTMQLLRHGEVPPQLHLVKPNALVDWQRSSLRVATSLETLPEGPRLAGVSAFGLSGTNVHLILEGADSAEAPPDAVDIQRTWVLPVSAKTEAAVRELARRYAQALPEEDAALRTFVARVASYRDHHVRRAALVGGDAASLRQQLAYLGGGTLAVSEIRDGKPADGPVFVYSGQGAQWLGMATGLLQREPAFLETIRLCDRHMREWSGWSIETELLRPAGESRLHLTEIAQPAIFAIQVALTECLRRWGVTPGAVVGHSMGEVAAAWCAGALDLRSAVQVIYHRANAMKGTLGGGRMMVVGASAEELQPMLGPSLEISVVNSHVSCVVSGEAGAVAALEQRLGEAGRFTFLMPAPYAFHSWQMEPCLADIQASLADIEPDAAKIPWISSSAANLQGECADAAYWVRNARGVVRFDRAIERLLEDGARLFVELGPHAVLAQSIQQLAVRAGKAARVFSALQREGDGSTELAAILAGLYENGVAPDWKAYQGDAGFVELPTYPWQREAYWFQATQGVPARAQALHARVQVFDAEGRLCATAEDVALCTVDEPAAALANVPAKKAGARPAVTLAQAREVVSAALSEILGVPCDELDAERGFFELGLTSISLIEFKRKLEARVGLELPATVGFDYPNLEALARRLEQLGAAKEIQPTTCAPAARGADTGHEVAVLGMACRLPRADSPEALWEVLLEQATCVVPVPSSRLTEPVGTRRHASLVERVEGFDEDFFRISPREAGSMDPQQRLFLMVAWEALERAGIPPHDLRERQVGVFVGANAHDYEARLLACAAGIDANYGTGSAFSAISGRLSHFLGLRGPSLTVDTACSSSLTAVHLACNSLLAGECEIAIVGGVNVIASSAIFQSMGDAGALSADGTCKTFDDRADGYGRGEGCGVVILKRAERARADGDRVIAVLLGSAVNHDGACAGLTVPNGPAQEALIREALANASLSAAAVGYVEAHGTGTVLGDPIELQALANAYRGTERVPLAVASVKGNVGHLEAAAGIASLIKACLVVERGVIPGQAGFQRPNSRFDWQATSLQVPQANQPWEVPAAERIAGISAFGFTGTNVHVLLRGEVRDPSERSDGDGSRPWPLCLSAHTDEALRDMAASYERFLAAGEASAAAVCRSAALGRSPLKARLLVFGRGSAELAVALADWRRGIDASMPAELDEGTRSACTAFLNGQPADWLAVFGDVRAWVDLPTYPWQLRDYWLEYGVREPALEDDHPCLLLHSRGMGGEWQWLGRLPEEKSGDETHWHPSGALLLDALLQALAVAEPERAFALVELRLSVPRFSRCGPLASRLTLSLSDKASITLALRGEHDHEWRDVLSAVPLECASPDVDQLELSPADLGQAEAGLVAAALEGQRDGRYGNYRFPLRSDAARRRLLLAETLALFEGAHAAPVVGFARVQVLDDLPEHIAVRVSGAELGRLQSLYAVDEDGCVVALFEGPLLLADEPEQLALADEPAASFLVARWEDFPDEPVVRKSGEWRLLLPGGAGMSRLVSAFSARGLGVREMPWEDVPDSSEWLAEAALDTTCEGLLVPCCGDCDEQRFADFLLALGRAVATCPTGKPIWFLHPPAERADAAAARRLGILYGATRALALEQPAWWGGVVELDPADGRGLHRFARLLVGVPRHDHLKIRGTRVFARYLEVRPAASRRIGSASAGGGTVLLHVRAGTDLTPYLLLSPVRRARRLVVLCEQPPRLPVEWAGAPLPETLIVDCADRRALAEVLGRLQAEQSITGFIQARPEWTAGRLEEPTSATRVAAARREMHALENFHGLLAGQPLAFFLILGSLSSLLGGAGFAHQAMVDGFALWLHGERRRAGLPCQLLLGLQTEAELDGLHEVRQRLLGSGLQPLKEERFVRALETLLEEPDGCVGLADGVDWAQLKPLYQNELPWPLLDRLGQPSATVPERAAGFARMPEHLRRRALAALVAEQVAAVFGYPDADAIERSKGFTEMGMSSVMSLDFRSRLGRALGLQLPATFAFEYCSIDAVTDYLALHLQAGPAPVSTEPPARPAQEPGERREISALSRSELIDALEEELRDIENY
>emb|AAQ90174.1 BGC0000128, pltC, Polyketide synthase type I
MENETSDVSKQQLEASLAQAIGTIRSLKEKLAGRTHSGAGPIAVVGLGCRLPGGADSPRRLWSLLKNATDATGDMPAERRYATDYYDPDPDVPGKAYVMRGGFVEGVERFDAAFFGISPSEAEGMDPQQRIALEVAWEALEHAAIDPFSLDGSKLGVFMGASTNDYVRLRQQLGEVADVNAHQFYGETSFIAGRIAYTLGGQGPAMMIDTSCSSSLVALHQACQSLRSGESDLALAGGVNLILSPYGFVLVSKLRAVASDGRCKTFDAAADGYGRGEGCVVLVLKRLADAERDRDPVLGVIQGSALNNDGSSSGITVPNIHAQQAVIAAALRNAGAQASQVDYIEAHGTGTPLGDPIELRALDAVLGAQRPADRPLLVGSIKANIGHLEPVAGAAGLAKILLALQHDELPGQVNFHTPNPRVEWRRMALRVVREATPWPRHQGQRLAGVSSFGVTGTNAHVLVGDATPRARGTGRGNPWQLFTASGRGETPRRQMCGRYERYVAEHPQVPLEDLCYTVNAGRAHFEHRFACVADDRERLREQLAAYASRKLVGDTFEGVCRPGVPPASAWLFPGQGCQYPGMARTLYDSELPFREALDECLVALRGMGVELSCALFESTPEAEALLAQTRYAQPAIFAVEYALARLWMAWGVLPGALFGHSFGEIGAACIAGALTLEDALRMVEARGRLAQELMTAGGVMHAVNLGEAELLGLLREQGLAGIELAAVNSPEDLVVAGPEADVEVLLEKLAAMQVRTRKLAVSHAFHSAAAEPMLERFREVVREIRFSEPRIPLVSGVSGRLHTLESLSSADYWCAHSRDSVRFSDGVRTLLEQGTELFLEVAPEAVLTPLVLRHQVDRSLLVVPSMRRGGDAAREIRLAAAQLYTGGVDLDWQRLHAHDGALRQALPGYAFQRERYWFTPARAQAGGRSQIGGVGRLLGQPINAPFPVFEATLDADAMLALGATASEELVRLEPGRLLSLLLEDVLDHLGLDDFELSLERLGEGLAIHPGDRLYLYTELEALPEKCWSVTCSLRSEAECQAGLGWREAVLAMVHALPASSALSPLDGEGRSVELGGAASGCLFARLLDGKPASALESIRRMRGRRALLNQTWRSLLMPAEDGVGFDCNLYDAGQELLGTLEGMSLGMALEDARLVERIAQPDVLYRLDWPSRPRQPGNPCLGERGFAVLSSDIEAARQLAALMQARGLRAQPFQPGQLQEALDSVAPCDIVFLDERARGAGPTLDSLDTLRSRVLHPLLALIQAILPLGDEAVGRLWLVTFGAQAAGLASGVPVNVAGAPLWGLGKSMALEHPEHWGGLVDLAPDDPDWCANLLDELLLNDGENQVCLRRDGRRGHRLERDTGTGWPNSVFAPSKDGCYLISGGMGGIGLGMADWLLAHGAGQVVITGRSPARAQGEKLARFGAAVSRVRYVQADIASKAEMSALFEELSAMPGGLRGIFHAAGISIPQDLRDADRDSFDRVLRPKVDGAWLLHELSLGLELEFFAMCSTIACVWGSQHIASYAAANQFLDGLAAYRHALGLPALVVDWGLWAGGSHLFDEEVLGFLKSVGLKPLAPAQGIGLLARLLGSDVGHQVIAGVDWARFKALLESRGAQPLLEHIEVEDTPTRPGDVAADQGLLRKLSAVEGRERFQLVDDYVWGQYANLLGVKVEQVRAKLEDGGSLMDYGLDSLLVMEMVARCRRDLKVQIKAREFLECPGLMWPDFLARSIEQQGVLYAV
>emb|AAQ90175.1 BGC0000128, pltD, Putative halogenase
MVGMSSMPGTRHFDIALFGSTASVYMLAACLARNGIGVALFQDRSTEPDTTGEATIPYTSMIFELVADRYQVAEIKDIARTRDIHRQVMPSSGVKKNLGFIYHEPGRAVDMGKALQFNVPSEHGENHLYRPDVDAHLLNAAVRYGATVFSVGTDARIELHDDKGVRVLTRQGQWVAADFLVDGSYRGAALAKALPRMPDEAPLRTASTCLAAHMLDVEPFDACVSSDFPGQWHAGTLHHVFAEGWIGVIPFNNHQHSRNPRVSVLLSINRRMLDPADGDRLLAELIDRYPSLRQHLASARRVGEWQVRAPAQHFHHEPLGRRHLLFDEGAASNDLLFSRKLSNAGELVLALAHRLIDAARQGDYQSTALQAFVGIQNSIVHLNDRITRGAYIAFRDPDLWNAYARVWLLQSIAATITARKINDAFARTRDPHVFDEIDRVTDDGFWMPLYQGYKDILNFALERCHEVEIGNLSSSDAARQIFAQLAAADFVPPIFDFADPDARVYQLTTWRKLKALWWGLVKVPSEVGRLIFYRSFRNPSMRKES
>emb|AAQ90176.1 BGC0000128, pltE, Putative acyl-CoA dehydrogenase
MDFNLDDSQKKLARQIAETCRERLPERPTAHFSPEQWAVCGEAGLLGLSIPRDYGGQGLGALSTAVAMHAFGHSCADMGLVFAAAAHQFACAMPIVEFASESLRRDLLPKMASGELIGSNAITEPGAGSDSTALKTRALPQDDGGYILDGFKSFAGNAPVADVFVAYATTQPEYGALGITGFVVESERPGVMVSEPLRKVCLRSCPAGEVTFAGCRVPVANRLGEEGQGRFVFQSSMGWERACLFAAFLGMMERQLEETLAYARSRRQFGKAIGAYQAVSHRIAEMKFRLESSRLLLYRACWGMDQGDPQQLHIALSKLAISEGALASSLDAVRIFGGRGCLEGFGIEEMFRDSVGTVIFSGTSDMQREIVARELGL
>emb|AAQ90177.1 BGC0000128, pltF, Putative acyl-CoA synthetase
MKLLHECLVRSAREYPGNIAVVDQAGSCSYAELDARAEAYAGLLVALGVGRGERILLWAEKSVELPALMQGALRQGVVYVPVDPLGPVSRLEKILADSGASLVFSTASRLADLDALERRPRIVVLDDPACPLHWSHVELPASASAPEEIGEHDLAYILYTSGSTGTPKGVALSHRNALAFVEWANERFAFEARDRFSNHAPFHFDLSVLDLYCAFSRGAAVCLVPEGIAFSPALLTAFLQEQRISVWYSVPSVLLMMMRDGNLLQSCPDSLRVVLFAGEPFPIKHLRVLREAFPGLRMANLFGPTETNVCTCYEVVAVDPARLQPVPIGTAASGDEVWAEKDDGRRCEVGEEGELIVRGPTVMLGYFGQPAVTGSYRTGDLVRQLDDGNYEYLGRRDDMLKVRGYRIERGEVEAALLAHPRVREAAVIVAGGGMDAALWAFLVPSDGEAVSLIELKRHCAERLPRYMIVDRAKTLAELPRNANGKVDRFKLKALVED
>emb|AAQ90178.1 BGC0000128, pltG, Putative thioesterase
MRLSAMSEMALWFPYANRPRGKMRLFTFPYAGSGASVFHNWFLPLYDSVDLYALQLPGRESRAAEAPYRDMEEAGGAIADCLANLFDDDVPYVFFGHSMGALLAYRVACVLRARGRTEPCRLVLSGMAPPHLGQAVQPLHRLPANQAITLLGRMGGVPDIVLGEPDLMEMFLPIIQADIELVYSHGCREPQPLDCALTCLAGDRDRIAPADRMAEWRRYSSGPFEHACLPGGHFFLNESGVQAMARIRSALAASSAVSCAFVTL
>emb|AAQ90179.1 BGC0000128, pltZ, PltZ
MSTRRRTPRSDGESTRARILEVAGRLFAQHGYANTASKAICEEAGADLAAINYHFGSRDALYKAVLVEGHKQFVSLHDLRELADSALPPETKLERFINAIVSRLLDDRSWQSKVCAREILAPTAHFASLIREEVMPKFEALERIIGEITGLPRHDPALSRCVISIIAPCLMLMVIDRDQSSPMQAILLHDADALKNHLNLFARSGLEAIRRHHDPS
>emb|AAY59066.1 BGC0000128, pltH, Membrane fusion protein
MKKQLIAGAAVLLAIGAGASWYFLGADDSEDALKLYGNVDIRQVSLAFENSERIVALHAEEGDKVRAGQVLAELDTRTLRLRIETARARIGVQEQVLLRLRNGTRPQEVDQSRARLQAAQAEAELARLELVRLQRIAGGTDGKGVSRQSLDAAAARLKVARAEVENQRKAWQLADIGPRDEDIAQAQAELEVARADLRLLEHYLSQAQLKAPRDATVRTRLLEPGDMASPSRPVFALALTDPKWVRAYVNERQLGRVHPGQKARVVTDSVPERPVDGRVGYISSVAEFTPKTVETEDLRTSLVYEIRVLLDDPEDRLRLGMPATVYLDEPGAGGGQ
>emb|AAY59067.1 BGC0000128, pltI, ATP-binding protein
METVVPVEACGLVKRFATRGGTPLVALDEVSLRIPAGRLSALVGPDGAGKTTLLRLIAGLMKADGGQLRVLGLDVGAEPQAVQDRISYMPQKFGLYEDLTIQENLDLYADLHGVEPGQRKERFARLLEMTDLSRFTGRLAGQLSGGMKQKLGLACTLVRSPDLLLLDEPTVGVDPLSRRELWQIIEQLIEQERLSVLISTAYMDEAQRCAQVFVLYQGNLIAEGTPEDLSERAKDLCYGIEPAAGVPARTLQARLIDDREHIVDAVPHGGQVRFIRSGHASLEEIPSLHGEQAAQPLAARLEDGFMVLLREHASDQGQPSPQAPADEPGGEEELESERRPIIEVRDLVRKFGDFTAVASTSFKVFKGEIFGLLGPNGAGKTTTFRMLCGLLPASSGHLEVAGVNLRSARAAARRRIGYVSQKFSLYGNLSVQENLEFFGGAYGLFGGRLKARLDTVLRQFELQGQRNDRSGDLPGGYKQRLAMAVALLHEPDILFLDEPTSGIDPLARRAFWRQITELAAAGTTVVITTHFMEEAEYCDRIVIQDAGRLLALGTPEEVRRQGGEQASDMDSAFIAVVERSRARLGMAAG
>emb|AAY59068.1 BGC0000128, pltJ, Inner membrane permease protein
MHHPDSGFRRRLVALTRKELRQLLRDRSNLAIGVILPIVLILIFGYGLSLDIRNTPLAIVLEDSSPAARDVAAKLAGSSYFSTVQVASIREAEDLMRQRTVDGILRIPVDFSRRLEQGDGRIQLLLHGADANSAATLGRYVNGALRVWHEQRVDRLGGERVQGGVRIVERMWFNAANSSTWYLVPGLIALIITLVGAFLTSLVVAREWERGTLESLFVTPVRSAEILLAKIIPYFLVGLLGLSMCLVSARLLFRVPIQGSLVLLLFSSMLYLFVTLGIGLLISARTRNQFLASQVAILSSFLPALMLSGFLFDLRNVPTFIRLVGSILPATYFMELVKTLFLAGDNWHLALKNLLILAGYAVFLLNAARLCTRKKLD
>emb|AAY59069.1 BGC0000128, pltK, Transport permease protein
MANLISVVRGLLYLCRKEFLAIVKDPANRVILIAPAIVQTLLFGYGATYDLNYVPYAVLDQSNGTASRELLARFDSTGVFQRVETLRRVEDIARVIDGGDALLVLHMGSDFEERLARERGSDLQLILDGRNSTTAGMAAGHISRLVGEFNARYLRQGQPRVQLEMRAWFNPNLETRWNIVPGLIAALSMIQTLMLAALSVAREREQGTFDQLLVTPLTPLEILIGKAVPSVLIGLLQSTLILAIGLFWFRIPMAGSLLDLYLGLLVFTTACVGIGLSVSALSANMQQAMVYTFVIMMPLILLSGLITPIHSMPETLQILTYADPLRFAIDLVRRVYLEGASLADISGNFIPMLSVAAVTLPLAAWLFRNRLV
>emb|AAY59070.1 BGC0000128, pltN, Outer membrane channel protein
MLLLSLSSSACTVGPDYQPPQSVSPQRWGDWHSGPEALRSTRHEGERLRDQAWWKVFGDPVLDDLQARAMQANPELHGAILRFAQARMQRRIVSSAYLPEVTLEGGVSRQKQSLYGMNNRLLEATEPGNREALEKALGDPFTLYQAGFDASWEPDLWGRVGRSVEAARAEIGMAAAALDDTLLSISSEVARSYIEVRTAQRQIRLLEEDIRMLEERLRLVRVRAGEGLTDELYVERQKAELEALRGRLPAWQASETEATNRIAVLLGERPGALARTLEAKPGNVLERALPDFRLGVPSELVRQRPDIRAAEQSLHRATADIGIAKAALYPSIALGARFGYESYRDGKFGEWGSRAWSIGPTLDLPLFDAGRRRTVVRLRELEQQEAAVTFQRTVLGAWQEVDDALSRYHAEYQRNLHMRDKAASSRQAYEWTQVKYAQGQVDFLEEIDAQRTSMQAQRELIDSEALLRTQLIALYKTLGG
>emb|AAY59071.1 BGC0000128, pltO, Probable transmembrane protein
MLAEDIYAIMLFSSLILVVPGPSNTLLLSAGFHFGSLRAAPFILLEALGYSLSISAWGWVLARLSESNPWIISLTKALCALYVALLAVKTWNASIRSAGTGNFRRWPLHLFVATLSNPKALIFASVIFPGKAFLDFWNNYTISLLAFLVVLAPIGMLWVGLGAGIRKGYLGSISGPLFSKVTSVILALFSASLTYTMVRAA
>emb|AAY59072.1 BGC0000128, ---, Putative uncharacterized protein
MLIHFCPRLLTPAGFDLPCELIDIRIKEFDLHLLGGRDVVARHPLPDKRYHVACRKSGCKAVNGLLVDVEKHVPLFTVDTRWSIDAEVVLRHRVEYVVLDAEHDAVSDYMLLWCDEVPNYFLGQSTPAMQVPLMELMRGNALQTERQDVFRLPTLRSERLRQGNADANQHLPSREQAFHVKAEQISYGLA
>emb|AAY59073.1 BGC0000128, ---, Bacterial extracellular solute-binding protein
MKKVCALALSILTTIGATAADSAWAAQTSVHLYNWYDFIAPETPKAFQKETGTRVVLDTFDSAETAQGKLMVGRSGYDVVVITSNILPGLIKAGVLQELDRDRLPHWKNLDADILGKLQANDPGNRYAVPYLWGTTGIAYDVDKVRKLLGPDAPVDSWDLVFKEENISRLSQCGVATLDSSTELVSIALNYLGLPHNSQNPEDYQKAQELLLKVRPYIRYFDSSRVDTDLSNGNVCVVVGWQGTAYMAQVNNEQAGNGRHIAYSIPREGSLVWAENMVLLKDAPHPQQGYALIDYLLRPEVIARTSNYVGYPNGNQAALPLVERKLRENPAVYLSKETMATLFPLETLPLKVERIRTRVWSRVKTGS
>emb|AAY59074.1 BGC0000128, ---, Transcriptional regulatory protein
MDIALHGGAWHESLGKLLEALDRPFFWRILAQTLGQFAPVDNWAALIFSDSSPLILSFMEEEREEVEPDPLISRYITGLYLQDPFYQVSRNCRRGGLFHLADIVSEDFETTEYYNTYFAHYVVTDEVQYNVPLDGERTLCLSLGSESRFGAEQIALFELLRPWVIALMKKRIHFEDAVREEAKPIAAAEVEVQPWRGLISPLTARESDVIRLMLDGYSNKEIADRLTLSIATIKVHRRHIYAKLNVKSHSEIFALLINPPAPRLADAR
