# Supplementary material for: Assessing in silico the recruitment and functional spectrum of bacterial enzymes from secondary metabolism
Source: BMC Evol Biol. 2017 Jan 26;17:36. doi: 10.1186/s12862-017-0886-2 (PMC5270213; doi:10.1186/s12862-017-0886-2)
Supplement: Additional file 5: — 1005 multiple Fasta files (one per BGC that comprises enzymes) containing the sequences of the data set enzymes SM*. The BGC are named according to MIBiG nomenclature. (ZIP 6333 kb) [file 12862_2017_886_MOESM5_ESM.zip › BGC130.fa]

>emb|ABO15837.1 BGC0000130, fdhD, Protein FdhD homolog
MGRVTARRPVVRVRDGEVSRRVDTLVAEEPLEIRLNGKPLAITMRTPGDDFALAVGFLVSEGVVADASDVSRIAYCAGATADGSNTYNVVDVRLAPGVPVPDITLERNVYTTSSAAVRQGQPGRGADTARWPVAGPGPRLRPDVLSALPDALRAAQGVFHQTGGLHAAGLFTPDGDVLDVREDVGRHNAVDKLVGRAYQQGALPVRDTVLLVSGRASFELVQKAVMAGIPALAAVSAPSSLAVELAAETGLTLVGFLRGRSMNVYAGAERVVLEPSGSRN
>emb|ABO15838.1 BGC0000130, pyr2, FAD-dependent monooxygenase
MPRPGRAPRSAVRRAPGGSPSRLRPRARARRGDAVGANGEYEVVVVGAGPTGLHLAGELALAGVRCKIVERRSERSKESRALVLQARTMEELDMRGMATAVLDRGHPVRQLEVSPGGHLIDLTVPDSAYPGVRALPQWETEEILEERADELGVRVERGVELTDCRQDGDRVVLSLRSGDREWRERAAWLVGCDGARSTVRHAIGDRFEGDVLPHGILIADVRLDSPPASPRWSGWSRGRSLSSSASAGDATGSPSSTATGPHSDGPVPVEEVDEALRTVFGLDLGPYDATWTSHFRINERRARTNRSGRVLLAGDAAHVHSPVGAQGLNLGVQDATNLGWKLAAVVAGRAGEELLDTYAEERRRVCLEAVATARRLPVRAARQLGLRGVARFPGIRRRALARVNGTSHRYRSTAGRRRRGPAGAMVGRRVPDLGLSDGRRLYEVLRSGGFVLVDQGAGSRPPVPDAWDDLVTHLPGRVRGPRGPWLGTELFLVRPDGYCAWAGPRSRAAGDLAVVLPCWAGRRNVPRERAGAWPAG
>emb|ABO15839.1 BGC0000130, pyr3, TetR family regulator
MPRVSEEHRVARRQQIIDAAHRCIVENGFHQTSMQDVINESGLSAGAVYRYFTGKEELIRAVAEKASVHFAEAMAKVVSEHPSLSWDQALARLLSGLMSDLDESRAGTARLAVQIWGEAQRDPVVAEAALGALVAAQRRMHSLVVQLQDTGRIPKSGDAGQISQALLSFLLGCIVQSMLMEDVDLEGLAHGLAALPSPVELERAGG
>emb|ABO15840.1 BGC0000130, pyr4, 2-oxoglutarate ferredoxin oxidoreductase alpha subunit
MPQSNHSTWATKGRAVTSSVIREKPVRRLDRVVIRFAGDSGDGMQLTGDRFTSETAVFGNDLSTLPNFPAEIRAPAGTLPGVSSFQLHFADHDILTPGDAPDVLVAMNPAALKANLPDLPAGAEIIVNTDEFSKRALAKVGWSSNPLDEGSPVLSAWRVHRVPLTSLTLAALESFGLPRKDAERAKNMFALGLLSWMYHRPTAGTEAFLRRKFAKKPTIAEANLAAFRAGVNFGETTEDFAVSYEIAPAALPAGRYRNISGNLALSYGLVAASQRADLPLFLGSYPITPASDILHELSRHKNFGVRTFQAEDEIAGIGAALGAAFGGALAVTTTSGPGIALKAETVGLAVSLELPLLVIDIQRGGPSTGLPTKTEQADLLQAMYGRNGEAPVPVLAPATPADCFDVAVDAARIALTYRTPVFVLSDGYLANGSEPWRVPDPAQLPDLRVRFATGPNHTLDDGTEVFWPYKRDPHTLARPWAVPGTPGLEHRIGGIEKQDGTGNISYDPANHDLMVRTRQAKIDRIEVPDVTVDDPGCDTHGPAPLLVLGWGSTYGPITAAVRRVRATGRRVAQAHLRHLNPFPHNLDRVLSTYTNVLIPEMNLGQLATLIRARYLIDARSYTQVRGLPFKAEQLATAITEATDHD
>emb|ABO15841.1 BGC0000130, pyr5, 2-oxoglutarate ferredoxin oxidoreductase beta subunit
MRHPLALVPTTDTKQTARDFKSDQEVRWCPGCGDYAILAAVQGFLPDLGIARENIVFISGIGCSSRFPYYMNTYGMHSIHGRAPAIATGLSTTRPDLSVWVITGDGDALSIGGNHLIHALRRNVNLNILLFNNRIYGLTKGQYSPTSETGKITKSTPMGSLDTPFNPISLALGAEASFVARTIDSDRTHLTDTLRQAAHHPGTSLVEIYQNCNIFNDGAFEPLKNKDTQHHHLIRLTHGQPIRFGPPAPDGHGSKALTRNPTTGTLEITDLTQTPNPPNILIHDAHNPDPTTAYALSRLADPHTLTHTPIGVFRDITRPVYDHTMTHQLDHATEHQGKGDLAALLAGNDTWTVTR
>emb|ABO15842.1 BGC0000130, pyr6, Membrane antiporter
MSSNHEHAEWIVTVAIGDVALVLAVGTLFVLLARRIKQPAVIGEITAGICLGPSLLGLLPGDLPEQLFPSDVRPYLNVVAQIGLLLFMFIIGWEFDYASMRGRRKKLGTIWICAAALPLSMGMGLAVLLHGSNDVVNGKHIRMVDFALYIGIAMSIAAFPVLARIITDHRLQFTRVGTLALALAALDDILAWSMLAVVVALVTASGTGGFLSVIGWGAVYIVVMLVIVRPALAYLARKITSASAPYLAVAAAAGTLCSAYITSEIGLHAIFGAFVFGLVMPRGPQPELMHRAAMVPLENVSKLLLPLFFVVTGLSVDLTAMTSDGLIQMTLIICVAITGKLGGVLLSARVTGMSWQDSTILGLLMNTRGLTELVILNVGLSLGLLSVELFTAMVMMALVTTGMTSPILSMMLRRAAPHSEAAVPAHLKDGGDESDASAAAVPSAANGSGPVAGVENGASPVHRDEAGRNSYLPTPQGGD
>emb|ABO15843.1 BGC0000130, pyr7, Acyl-CoA dehydrogenase
MEFGWTQEQQARYDETLAAVREAFPGDQPPSTQYYSRADFKRLGDLGLLGPSVPTRYGGGGLGALDTARLVEALGRGCAETGLVFGASAHTFACAMPVVDFGTEEVRKRVLPGLCSGELIAGNAITEAESGSDVSRLAVTARRVDGGWVLNGEKSFVSNGPVSDVFITYGTTDPKAGPFGVTGFVVERSAEGVFPSEPFDKMGLLQCPAGSVRFADTFVPDENVLGEPGQGGWIFQHSMGWERACLFAGYVGLADRVIESCIAHVRGRRQFGKRLSEFQAVSHRIADMKLRLESARLLLYRACWEMDQGAPATLSIALSKLAVSEGVLASALDAVRIFGGRGYQRDHGIEAALRDAVPSVIFSGTSDIQRELIARELGL
>emb|ABO15844.1 BGC0000130, pyr8, Amino acid adenyltransferase
MHSSEGPTTYRDLDRLADQYAAALLGRGVAPGDRVVIWSHKCTEAVAVMQAALRVGAIYIPVTGSNPPARLTKIVANAEPALVVADEDAAFRAHKAGWDRAPLLSLDELRRKASEGARPKPYENQPDEPAYILYTSGSTGDPKGVCISHRNSLAFVEWAAAEVAVGPQDRLSNHAPFNFDLSVFDLYAAFRAGASVHLVPQEMAYAPEQLVQFMRDRGITVWYSVPSALSLMIREGGLLDGPVPPALRACIFAGEPFAVHHVHALRKGWPQVRLLNWYGPTETNVCTWYEVTDADLERDRPVPIGRACSGDTVMLDPDNGDEGEVVVSGPTVMLGYWGKEPHRGPYRTGDMARRNSDGDLEYSGRRDHMVKVRGHRIELGEIEAAIASLDSVSDVSVLVVGSGLEAQLHAAVVSSQANRPSLLTVKRACAERLPTYMIIDKLHILDDLPRTANGKTDRARLTAAAEAGEL
>emb|ABO15845.1 BGC0000130, pyr9, Flavin reductase
MTLQAHTLTAVPPDDFTEPLPSVDIQTFRFVMGSFASGVSVVTTIDKQDQPRGLTCSAICSVSLDPPLLLSSVSNHSGTLESILTTGKFAVNILGSQGQAVSQLFASGAEDKFERVSWEPGPMTGSPVLQVTVAHAECELYNAVEAGDHTLLIGRLVSGSTEQDRMPLAYWRGSYGRLDQETAPRAS
>emb|ABO15846.1 BGC0000130, pyr10, Acyl-carrier protein
MLELAVTQRVILDWLVEQVAERLGIPPEEVPVDAYIDELEIDSADAVGLVTDLERWFGYQLDVKAVWRYPTILALSGYLAREYARGGPGARMKRNDSLL
>emb|ABO15847.1 BGC0000130, pyr11, Halogenase
MKAIKSPEHDRRLARAADPAEKYDVAILGGSMAAGLLGAVLSRQGVRVLLVGAADDDSDPAGETTVPYTAEVFLLLAKRFQVPEIAAFGLFTDLPPWVRSESGVKKSLGFLYHHPGRPQDPHECVQFNVPNEHGEWHLYRRGVDRYTRELAAKYGAALAGADVFVSDAWVEEDEGRVRVSDGTVYRARFLVDCVGPDSPLLVRNGGDDAEPRLRHTSRVYATQMRGVVPFEALVPPSRQDKVTPWSEGTVHHLFDGGWVQLVDFGNHKESRNPTTSVTLSVDPERFPDLPEEPDKAFRQVVERFPDLARQFENATPVRPWTVETRYQRTASTTHGERWFGLERTAARNDMFLARDATMAAESVHALASVLIPAVRRDNWSPAPFARVALFQEALGEFNDRLLHAARTACQDFRLWNAFSRVWLLWQILADLSLKRARLDAESSGDWSVCEQYELGGIWFQCPRGLRELIDRSLETVDEVRRGGLAAGAAADRIFAELRREPFVPPLYAFGDPGARVYRFTLPKRLQMLFWVKTKAPADFRRLLTVDNVSGVTAASSR
>emb|ABO15848.1 BGC0000130, pyr12, Hypothetical membrane protein
MVIRARPDDIPVTHPASGEPDGAGTSRTPATPAPREHTCSTGTARQALRDRGHTHRGDDARRAPGPRRTRGGDVPMDQIVDRLLALPAWLTLILVFLLPALEAAAFPGVLLPSQSAVMAGGVLAYHGSAPIGAVLVAAVLGAVVGPGVGYLVGQRCGALMVARVPEWLVKSADLARAEDLLRRLGGAAVVAARFFVGLRTVVPVLSGTARLPYRRFLAWNALAGTIWGVGWGLAGFAAGDTWQRIGESTGQVAGALLALALVALLVRALVRRRLDDHAGPSAHQPPAPH
>emb|ABO15849.1 BGC0000130, pyr13, Oxidoreductase
MTNSDHIKAAAQRVLEATDGRGAVGLVNNAGVGITSPTEIVPMATIRRSFEINFFGQLEMIQEFLPQLRQTRGRLINIGSIGNRVVMPFAGPLNASKWALAAINHALRVELLPWGIHVVLIEPASIKTAAVDKLEQDGLDNITQFSDHERFLYEDAYRSMLGNATMHVRRLGTSSEAVAKAVHRSMVSPRPKARYLVGKSARPLAAVVKYAPDRLYDKVRLKVFALPKSFGARAGEAQPHLMPQGTNQPKVATDGRRKAA
>emb|ABO15850.1 BGC0000130, pyr14, Putative uncharacterized protein pyr14
MVDVRVWRHFRAVLLAPVLMAVVVPLAIWLTAGLRQVEVPAAGRWLALAVGGALVSAGVALFLWTNVLFDREGKGTLAIFDPPRRLVVRGPYRHVRNPMITSVIAVLFGEAVMTRSSWLMLWSLTFLGVNMLFMPLFEEPGLVRRFGEDYMRYRANVPRWLPRVRPWSGPSD
>emb|ABO15851.1 BGC0000130, pyr15, Oxidoreductase
MRPSAPDQGSVVITGASTGIGRACALHLAENGFQVFAGVRKEADGASLERDAKGSLRALLLDVTDQEQIEAAAAEVSRSSGGKLRCLVNNAGIGIPAPTELVDLDLLRRQFEVNVFGQVAVTQEFLPLLRAATGRIVNMGSIADRLTMPFAGPLNSSKHALASLNDALRFELRPWGIHVVLIEPAAIRSAAADGVKEHGQRLVDGLSPRGRHLYEDALRSMLSAMSDKMGRIAAPPSTVAKVVHRAITVDRPKTRYLVGKPARPLAAISKVASDRAFDMIKARIFDQPRGFGSRGADVPDDLESVRRARRRAS
>emb|ABO15852.1 BGC0000130, pyr16, Halogenase
MPRSTRTTKSTKIERPDTDVVILGSGLAGAAMAAVLSRNGANVLILDAGTHPRFAIGESTIPYTSMLMRLVSERYDVPEIKYLTTFENVQGKITSTCGIKKNFGFLYHREGERQKYHEAHQFPIPRITHIENHFFRQDIDAWMLNVAVKYGARIQQRTRIVDVAFDDAGGTLTDDQGRTYRTRFVVDASGFRSPLAEKLDLRDQPTRMRHHSRSIFTHMVGVPDYDDLLPKVSHGHPTRWAQGTLHHIYEGGWGWVIPFNNHARATNPLVSVGFSFDPRIHPDFDGTPEEEFRAFIDRFPDIRRQFVDATAVRPWVRTGRLQYSSSKTVGARWCLTSHAAGFVDALFSRGLSNSFEIINALTWRLLEALRDDDFTEERFEYVQRLEQGLLDFNDNLVANAYTSFGHYDLWDTWFRVWSLGQILATFEINSTYAKFLESHDVRDLTRLEGIAPDGSIPSYAPARELMNFVSDQVSQVQEKRNDAGVAAKAIMEALQKADFVPPAFGLADADNRWFNASTKKVMETIKWARNSAPREIGTLVDEGLTLFIKKRLSRDEFDLAEEAKHIVAAWPVIGRKFRSPSLSY
>emb|ABO15853.1 BGC0000130, pyr17, Halogenase
MISKANRFDVAIIGAGMGGSMLGAALARNGVKVLLIDGGIHPRFAVGEATIPYTNVSQRIIAARYNLPELTTLCTLEDCTKAIGPTFGTKTHFGFLRHEQGKPQNPRETNEFHTPGLLHEAHHLYRQDVDAFVFHLAVRCGCTPLQNWRVADVDFDGSGASLHGEDGSEYRARYVVDASGYRSPLAKKFNLRDEIPKYKHHSRSMFTHVAGITHTDDLWPDRKPEYVPPVPWYEGTVHHMFNRGWGWVIGFDNTPLSRNPLCSIGLTVDPRVWPKDPSLSVQEDFDRITGLFPDIKRQYAGVTPVREWVSTDRLQYSSKQTVGDRWCLLSHAAAFIDPLFSYGLANTGDAVNKLAWRLIRACKDDDFSAERFDHIEQWQQARFHYNDEIVNSGFTAFDHFELWKAVFRVWVWGNNYGTFRARAGLTKFEQDGNDQHLRDLEKGQYLGYDWPDHEGFKHLFDTMVRNIDAFEAGKITADDAAEEMWAVLEEVNFMPKPFGFQDRSVHFMSPKPPVIAKTAVWLARHGDPTVRKMLLKSGRQAIKLRLTNRKIF
>emb|ABO15854.1 BGC0000130, pyr18, Assimilatory nitrate reductase catalytic subunit
MDTHCPYCALQCATTLTPGGPSGVTVAPRDFPTNRGGLCRKGWTAPAVLAAPDRLTTPLVRSAGELRPTSWEHALDVVARGIADAQQKGGADAVGVFGGGGLTNEKAYLLGKFARVALGTSQLDYNGRFCMSSAAAAGLRAFGLDRGLPFPLADLGGADVVLLAGANPAETMPPLLAHLTTAQLVVVDPRRSATAQLAVDRGGMHLQPAPGTDLAVALGLLHVVFTEGWWDRDYVLERTRGVEEVRQAAAAWWPERVERVTGVGVGDLRRAAAALGAARRDGAGVYVLTGRGVEQHANGTATTSAFINLALALGLPGNPGRGYGCLTGQGNGQGGREHGQKSDQLPGYRRIDDPAARAHVAEVWGVPADSLPGPGRTAYELLDALGTPAGPRALLVFGSNPVVSAPRAAHVEERLSALDLLVVADVVPSETARLADVVLPVTQWAEEDGTMTNLEGRVLRRRRAVPPPDGVRSDLEVLRGLAERLGQPAERFPTDPSEVYDELRAASAGGVADYRGIEWARLDAGEALYWPCPDRTHPGTPRMFTERFAHPDGLARFVPVEFTPPDATSADYPLYATVGRTLAQYQSGAQTRRVPELTAAEPGTYVEVHPDTAALAGLADGDLARVVARNGATRATVRTDARMRQDTVFLPFHFPGEERANLLTDPRLDPVSRMPELKLCPVRLEPLAGERTTS
>emb|ABO15855.1 BGC0000130, pyr19, Assimilatory nitrate reductase electron transfer subunit
MVIVGNGMAGHRLAQELRARRPEVRVTLVGEEPRPAYNRVLLSTVLAGTVSADALELADCGARMRLGVRALELDTERRRVTLSDGSVLGYETLVLATGARPVLPRVPGLAADDGGPAPGVSTFRTLADCTLISRLALGGSMAVLGGGLLGVEAARGLAGLGVDVTLVHPVGHLMENQLDPEAGEVLARMLRDLGVRVLLGVGASRWQPSPDEGELVLSDGRAVRCGGVVVTAGVAPVTELARSAGLAVGRGVVVDDRLRTSAPGVYAIGECAEHRGVCHGLVGPCWEQAAVLADVLVGKDTEYTGSRPVVRLKARDVDLAAMGRVPAEPDGDTELVRVSDVTRGRYGVLALRAERLVGAILLGLPDATGPVTQLHDSGSPAPADRFGLLLGTGAAVSETPDKLPERALVCRCNGVTKARLVEAWHAGARDPEALSVLHLGHHRLRQLFGHRAAAVHLAGARGRLTVHGRPGRP
>emb|ABO15856.1 BGC0000130, pyr20, Cytochrome P450
MVEKMDQHQGAISFPFPARSHLEFPPQFAEAHAKCPVSRVKLPHGQEAWLATGHDVVRKVLVDPNFSRALAAEHENRRLTPAAILNSSLIGLDPPDHTRLRTLASRAFTARRVERLRPHIVAIIDDLLTAMGKHEGPVDLLEHFMRPLPALVISEMMGVPEQDIERFLEWSAEAIAGPSNPEAAAAGYQSLIEFFGKLIEDKRRAPGDDLLSALIAAHDEQDKLSDDEMVALSVLLLVAGHEAITTVFSWFVIILTTQYPEHWKHLQSHPEDIAPTVEELLRVVPRTKIGGGFPRIAREDTELAGVRIKAGEAVIPAMDAANRDPVVYGEDPERLDFNRSENPHLGFGAGVHFCIGAPLARLQMQEGMRLLLKHFPTLRVAVPVEELKLTPETAMRILLSVPVTW
>emb|ABO15857.1 BGC0000130, pyr21, Monooxygenase
MTANPTDVITLVNVYSVEPERQDELVDLLYRTADELMRHQPGFITAHIYRSMDGTRVTNYAQWRSMADFQAVQQLPEAAKYVKASAELGASDPHVYTVASVHTA
>emb|ABO15858.1 BGC0000130, pyr22, Methyl transferase
MNETNAFFQAVYRHDSEFGNQSPPWDIDGPQPVFVDLANSGKISGEVLDAGFGPAGLSLYLATEGYAVTGIDQSPEAVDAARARARQRGLRASFAVGDLLDLSEYRGRFGTVVECGVFHGLGPDERRQYARSLHVATRPGAHAHLLNLTGSGQEAARARLAESGMSAPAVEGFHAVTAEHLRAAFAGLWDVVSIEERAMKLRFPGDQQFTELPAVLSTFKRRPDVRCTGAAK
>emb|ABO15859.1 BGC0000130, pyr23, Putative membrane protein
MGHHVDGGDGAPGPATPQQLAKRVGPPVLGSVVFLALFIWIVGVSMHTPKPHDAPFGLVGDRAAVQPLEQQLEGAGSAFDVKVYPTAEAAREAVIDQDVLGAFVPGTDKAELMVATGIGQTPKMFYTGFFNEMAHQQGFELVTNDVAPVPQGDLLGLVAFFVFASLTVASVLCQVLFSFLARGVPFRVWFGAAVAFGLLAGTTVCLFADPVLGALDGHFLQITTLTCLYGFVIVASMAAFQALLGLPGIPLGALTLLPFGIGTSGGTVHPDFLPNFYRQISPYMASSAEVGGLRGIAYMDGSGVGRSFLVLGIWAVVALLLVGLGGMLKARRAGGAASADPSGRKNGRVAAPSAV
>emb|ABO15860.1 BGC0000130, pyr24, Polyketide synthase
MTTTQSGPAQEYRTRLVEALRTIERLQDRLKKANDRPQRLSEPIAIVGLGCRLPGGADSPEAFWRVLRDGVDTTSEFPAERGDASALYDPDPDAPGKAYVIRGAFLGRVDTFEPSVFGISPREALGMDPQQRITLEVAWEALERAGYAPDSLSGSATGVYLGLSTTDYVRMRQSEGDIRDVDAYQLVGEPSFAAGRISYTLGLQGPSKVMDTTCSSSLVALHEACQGLRLGECDMALAGGVNLMLSPYGFVMMSKFAGLSPEGRCKTFDASADGYARGEGCGVVVLKRYSDALRDGDNVIALVRGTAVNHDGRSSGLTVPNPAAQQDVIRAALAQAGIAPGDVDYVEAHGTGTALGDPIELRALEAVIGRNRPAGSPLLVGSVKTNIGHLESAAGVAGLLKLVLALQHGQIPPHLHFTDPNPNVDWSRLHIEVTAQGRPWPTSDRPAIGAISSFGASGTNAHAVVSAPPAPAGNGQNGVTRDVLVLSANTEESLTELARKYALHLRREPDLTLGDACHTTQVGRSRQSYGLAVAGDSLDSLADALDAHLRGGRDPRVDTARLPVHKYRKTGWLFTGQGAQYAQMARGLADEPAFREAFDACAELFDPLLGRSLASVVWPEPGTESPIDDTRYTQPALFAVEYALARMWLGWGLKPSALLGHSIGELAAACIAGVFSLPDAVRLVAARASLMADLPAGGAMAAVHCDEATARRAIADHPDTLSLAAVNGPHTVTVSGVAADLDAVLATLKEQGVRSQRLTVSHAFHSPLLRPMLDEFRRVAGTITYAAPTIPLYSNVTGQLWTAAEVGPEYWVRHAAGAVRFHDGITGLHASGVRTFLEVGPAPVLVGMGSRAVEDPDCTWIASLRRPTRKGASLHDQDSVRQALGLLYLRGGTVDWAAVHAGQNPRRVPLPTAVWRGDSYWFAERRKDAEAAPAPRAGTVVPSIGLRLHSAVPTYEVNLDDARWEPYARQATDGRSYLPVGALAAVMQDAVADAFGGRWDCLEELIIDQRIPRDGDGRIVQITLRSTSDGHATFEWHSITPDEEAAGAPWKLHGHGLLRRRASGRRLAPELQVHRYGDAVSYEPAALSSALAGAVTGASRGGGGVLVALAPERAEGGLSWVEIVDAAVAALSWDAGVDTQEVGFTRRVSDLICEDPRRVAYVRATAHRTTGTSEHLHEVLGGAEFFAEDGAHIGSIGELLVVGNKAAPAQSAPWRHPDELLQRVEWQVAPAPPSPGRLDDENWLLVPDRDGVADRLAEELRRRGARCLVAAPDVAGTDRAAVTELLARWRDQSVPTDTADRIVLLTGLDAPEPEAADAEALVEYRDRTELTVVSLVQGLLAREDCAKATVSFVTRGTMPAQRARGDVSSPFGNTLWGLGRVVALEHPEHWGGAVDLDPAGPLTDDVARLADALLDVRAEDQQALRGDTRYVARLVPHSVTQEELRSTPPVRSSASYLITGAFGGIGRALSRWLAINGAGKLVLVGRTPLPPRTDWDMPGLSQAVRERIDLVRELEATGALVEVAAADVCDPAQLLPVMEDLAVDSRPLAGVVHAAGLSVPQFLRDITVETPDDYDAVWRPKVVGGWLLHQLTEGAELDFFLGFSSIAATWGSQHLSSYSASNAFLDGLAEYRRGLGQAALTVSWGPWELESNLFGEDVLAFLMSTGLRTLSAPQCLKLLGALLLGSEPQAVVCAADWATYKPVMEARIERPLLRTLQIVEDFGDDAGSPVLEEIGRAAGPRERVERLVGYLRDVLGDVLSVSADAIEPEADVMSHGLDSLMVMEVVKRCKKDLRVSVRPNHLFERSTLVDWADLLSGELGGAGDDDSAAAEPTEAVMADPANIAEDVSLAPDIVPEGPLRDGYQDPRQVLLTGATGFLGAYLLDELLATTEATVHCLVRCQDPADGLARIRANYEKYLPWRTESEDRISVLPGDLEKPLLGLPDEQFDTLAHELDAIYHNGAWVNFTYTYEQLRAANLAGCEEILRLACRGPLTPVNHMSTYGIWGLPADGRTVIRETDDITGAGKLVTGYVQTKWAAERLMEIGRSRGIPVDIHRPGRVLGDSRTGAALTTHFTTRVIKGCIQLGIAPALDLEIEMTPVDYVVRSLVRISREPHAFGETYHLVNGRKMTFERLIRAITGYGWKVEVVPVDTWWGTRLQDSYAEQDNELHPVMEVVEEFVVGGEEAIDYDDSNAERVLKGTGISCPPLDEALLGTYFDWMVRSGYLPEPRG
>emb|ABO15861.1 BGC0000130, pyr25, Polyketide synthase
MPQPTTHRKRASLPTSTSASIPAPRPDDIAVVGVGCRFPGGVRGLDSLWNVLLNGVDVVDKVPPDRWDESFFHDDPRNPGTTYCREGGFLTDIDRFDADYFGISPREAREMDPQQRLLLEVTAEAMDDSGLPRQRWEGTRTSVHMGILGSDYLLVHTKAAGTRTIDPYFASGKEFSFAAGRISYVFGLHGPAMTVNTACSSSLVAVHLACQSLRNHEVDTALAGGVNAIVAPELTVFMGKVQALSPTGRCKPFDAAADGIVRGEGCGVVVLKRYADAVRSHDQIYGVIRGSAVNQDGRSAGLTVPNAVAQAALLRQALDSAGLDPRVPSYVEAHGTGTPLGDPLEISALAEVLGRERPAGRPLLVGSHKANFGHMDSAAGIAGFLKSLLVLRHRTVPPQIHHHQPSPLVDWASSGIAVPTEATELPTRRGHAVVGVSAFGLSGTNAHVLVSTPPAGRRTTHRAPSGPRTLLLSASTEEGLRELAADYRALLDGPVYSGTRPVDIDQALAAAALRRTHHRHRLAVVGEDTAALSAALTDFQEGRRRPSVFTAEADDRRPAPVVYVFSGQGSQWPGMARDLYREEPVARRALDECEALIREHAGWSLLDALADPDPDRLKATEVAQPAVFAVQVALARLWTSWGVKPDAVIGHSMGEVAAACVAGALSLPDAVRLIVARGRLMQRATGTGRMVNVEASAEDVRATLDERHPEVCVATVNGPRSVVVAGPGEAVDKAVAELRAGGASTIALPVDYAFHSPLMRPYGDELESLLGSLRPAEPGVRMVSTVAPDEPLPALDAQYWGRNLREPVLFWPAVDQVLAEGDADFVEIGAHPVLGRPLQSAITERGRGGAVVGSLTRDKAAHTTLAHARARLHTAGVAVDWAALLRGPVRPAALPPHRWADERHWLSGVHRGQQSSGGFSAEGLSAQVRLFDAAGTLVGEIDAGAVATTATPRGTGANGTPVNGAAPNGTGPLSATPTVAPQAAAPAGPAAAPDQQAAVTAPWDREQLAAAVQGALATVLGHAPGKRLPVTRGFFELGIDSISVAELARQVEEAVGVPLDGADVLSHASVEALTDYLVTLDPPPRNAPGRRQAPDQPAGDAPAPEAGPQVTPRQDSGGVSERPAADVRTVEPAAPAAPAPADQPPAGPEPIAIVGIGCRLPGGADGPQAFWRLLSDRTDTTGPVPADRWNAAELLARGKVTPGTVATARGAFLDGVDGFDHGFFRVSPREARSMDPQQRLFLEVAWESLEDAGIRTELLRGGRTGVFVGLNTTDYQQLVTRDHNDVDLYYGTGNSFCGTAGRLSYFLGVRGPSIAVDTACSSSLTAIHLACQSLRAGESDLAVAGGANVMSTPTVFLAMSAAGALAPDGRCKTFDDSADGYGRGEGAGALVLKTLSRAVRDGDRVYAVIRGSAVNQDGASGGLTVPSGEAQEEVIRAALEQAGVPAEHVDYVEAHGTGTRLGDAIELRALAGALGSGRAPDRPLLVGSVKTNVGHLEAAAGVTGLIKTVLALNHQEIPAHLHVKTPTRQVAWDRLPVRVVTDATAWPRGDRPRLAGISAFGFTGTNAHVVVEEPPAPVGRPAPQPGTGRPLVLTVTAVSAVALRATAGRWGERVAAARDDELADLCWASGARRTHHEHRVAVVATTRRELADALAAVARSDTADGVVLGTGRPGEYRRLGFLYGDTVPDLPWAELLGAASPGSGDGGTARTLLGGSDAAAAFRAEVVDVDAALRDALGFSPVRAWETGTLPEPGSTQHEALVLAGQLTGTALWSRLGMTPDTVAGHGVGEYAAAVAAVELTATEAVHRFAAGRGVGEPGGPGVLTRHAASAGWPAIGGLLAQDGVEVLLALGVGEPEAERVSAAFAGNGSEVRVLRLRGRGLDPLRTAAELQVHGCRVDWDGLLPQAHRMVTLPTYPWQRRSHWITPLAPAADPVTAPATTAPTDGGPLPSVNGAAPEATAPVPAPPVAAPPVPAGPPVSAQGAPGAADRPEDAAGRPVTPLVAELTALPAEARAERLLTTLLDLVAEVLGGADDVAPEQGFFELGVDSVLGAELKERAEDQLGRELPGTIMFECPNALSFAEFILDDLFGGAEPETGPPAAPGNAAPRPDGAGAAGTAASAGDGAVSGAEDVAEGDDGLDDLSDDALMGRLLSALSSSEALLTEGD
>emb|ABO15862.1 BGC0000130, pyr26, Thioesterase
MNSYVRSLATVTQAACAALEAVGKAPRRGKEPDPEGPLTTPVSPDPGATRDDANSLTLYCLAHAGGSAIPYTRWNRFLPAGVRVEPLELPGHGARLREPLLEQVEPIVADLLRTVGPRRGAPFALFGHSFGAVLAFELTRRLVRLGTPPAALLVAGRNGPTQPLAHRPIHNLDDEAFVAALIRFGGMPQALLEQPELLRIYLPVLRVDLRLAETHPRPPGPPFDVPVTAFGGRRDVLADPEGLLTWERETTGEFELALLPGGHFFLDEPAFHSLLLSRLARLTPRATGNDPLSRGTTPAARR
>emb|ABO15863.1 BGC0000130, pyr27, TetR family regulator
MTRTARKRTGRRPGNTESRQLILDAARAKFATHGYEGASIRSIAQEAGVDTALIHHFFTSKDGLFSAAVHDAVHPEQLVAAVVGKRRALRGLGERMVRAIVGLWEGEVSRNQMSSIMRSAVSHEVAAQLLRRFFTEEVALPVARSTGKSDPEVRAALVTSQLVGLAMTRYIVQVHPIDKLPADELVACIAPTIQRYLTGALPVSFRG
>emb|ABO15864.1 BGC0000130, pyr28, Proline carrier protein
MTAISRDEIYTKLSAYIQEQFLDDSEISELKPDTPLLEWGVLNSMNTSILLTYIRTDLGVTVPPTHITGRHFYSLDTITDMVYELSLQPA
>emb|ABO15865.1 BGC0000130, pyr29, Halogenase
MDAEFDIGIIGGGPAGSTAASYLAKAGLKVAVFEAETFPREHVGESLVPATTPVLIETGAMPKVEAANFPKKFGAAWTSAEDRNIDHNGFRGLTHDFRAAEILFNERDQDGVDRDYTFHVDRGKFDQILLQHAESLGAKVFHGIRIGKVDFDGEMPVLEAKIGSKSVDIPVRMVVDASGRQTRLGNQLKFKVPDPIFNQYAVHSWFDNFDRKALAVNKDQADYIFIHFLPVTDTWVWQIPITDTITSIGVVSQKKRFQEFAGDREKFFWDTVASRPELLDALKNSDQVRPFKTEGDYSYGMSQIAGDNFVLIGDAARFVDPIFSSGVSVALNSARLACKDIIAAAEAGDFKKERFGTYERKLRKGVSNWYEFIQIYYRLNILFTAFVQDDRYRLDVLKMLQGDVYDDEEPKALAAMREIVKAVEDDPTHLWHPYLGSLKAPSAKPQF
>emb|ABO15866.1 BGC0000130, pyr30, 4'-phosphopantetheinyl transferase
MASTRAVIHPFGNPPAQQPAVAEPVRVRGTAGPWDRVRHDLASLGWAVLHARIDDWLPHPAHTPSLKRLLGRDWERYLRMRNPRVRARFAATRSLLKHAAGVAVQAPPHTVELAYTAFGRPYLRGLDQVDVSLSHTGDFLLVGLTTRGRIGVDAEKIDRPLLRNGTERHICTPYELDMLERVPEARRNRSAVRLWTLKEAYSKAIGQGLRFRFSEFGFGEDGQPVRVQRPDGTPGTGSEWTFATFTPDQQYCASVAVHDTGFGAPADTAAATMLDSGLVDAVNELVARARSEQRAAA
>emb|ABO15867.1 BGC0000130, pyr31, Acyl-CoA dehydrogenase
MTVIGTAAAGALNAAGAPSRRAAAGERAAALESYLGDPADFTNPLGHEALLAADARGELSGEGERLLGRFHLNAEFVPRRLGGRFDGPEGLVRVLRPVFRRDASLAIGYGLSSFLAAVTSWLEGAPEQQRATADLLLRGERMAVAHPELAHGNDLARDEFRATDTGTRLVLDGTKRAINNVARARALTVYARTSPAPGRRSHSVLLLDTEEIPAARLTHLPRHPTTGARGLYFHGISFNELPVARSALVGEVGQGMELALRSFQISRGVMPSTAIAMIDTCLRTAVRCADERGRASGSGIDMRNAQQVLAAALADLLLCDSLCLAATRAVNLLPEQTGVYAAAAEYLVPKVLGETAYDLSIILGSSLYDQRGPYGIFAKQVRDLPVVSLGHAGSAACQATIIPQLPLLADRAWFDAEPAPAGLFDIGGSLPQLHLEALRPAAGEDALAASLVATARERPGASAGGAAAHRLAEGFLRELCSLRARISRAGAADRTPVVVAEMSALTDRYTHVLAAASCLGVWRQQQRASPGGFLAEPAWVVTALARIAGRLGGVPGLTDHAELAAPHEERLATEVVARYRDPRGYDLYGAALAG
>emb|ABO15868.1 BGC0000130, hmgA, Homogentisate 1,2-dioxygenase, EC:1.13.11.5
MVEHRNQPSPFPSSGTGAHPMSSPSTAAEQAGTPAAGLDYSPGFGNEHVSEAVPGALPVGRNSPQRAPLGLYAEQLSGTAFTEPRHANRRSWLYRIRPSAAHPRFRRTDNGALLSAPFTDSEPDPNRLRWDPLPLPERDTDFVTGLYTVGGNGDVLRRCGIGIHLYRANRSMVDRVFVDSDGELLIVPELGGLLVRTELGLLEARPGQVALVPRGVRFRVELLDGAARGYVCENYGQPFRLPDLGPIGANGLANPRDFLAPVAAFEDVEEPVEVVNKFGGNLWAAQYDHSPLDVVAWHGNYAPYVYDLSRFNVLGSISFDHPDPSIFTVLTSPSSTPGLANADFVVFAPRWLVGEDTFRPAYFHRNVMSEFMGLIDGAYDAKASGFAPGGASLHNMMSAHGPDRDTYAKASSAELLPEKVDGGTAFMFETRWPVVVTAQAMAADHRQQDYDAVWRDIGRGFPGTAPADGPVRSAGPERTR
>emb|ABO15869.1 BGC0000130, ---, GntR-family regulator
MTDGTHQPAPITLNRRLPLWYQVSQSLRASVLGRGPDSPLRLPTEEDLARHYGVSVLTVRQALKPLEEEGLITRHRRRGTFIDPAARPMAPIRLLGSVDAIVAQQSSEEATVLGRGTAAAPADLAEHFPPGSGTAWFRRLRRHGGEPSSWAENHVLPELGERVRTEDLERWPMTRVLRDRLGVRISRITDTVQARLADPETAELLGVPLLSPILHYTGVTYDHENQVVDVARIHYRGDRFSFSVTLEAES
>emb|ABO15870.1 BGC0000130, ---, Acyl-CoA dehydrogenase
MRRTVFNDDHEAFRETVRAFLTKEVVPQYAQWEQLGHPPREFYRRMGALGLLGIAVPEEFGGGGASGLRFSAVLSEETARHGVTLGASRVHSDLVLPYLLEYATPEQKQRWLPGFASGDLMTAIAMTEPGTGSDLAGITTTARRDGDVYVLNGSKTFITGGALADLVLVVCRTAPRQDGDRRAGLSILVVEATSPGFSVGRKLEKIGLRTQDTAELFFDEVRVPAANLLGEEGEAFGYLSHNLVQERLAIVIGAVTAAAAAVEMTVEYVRQREVFGKPLSSFQNTKFVLAECAAEVEAGQVLMDRAIEEHERGELSHADVAKAKLFCTEMEGRVIDKCLQLHGGYGYMLEYPIARLYADARVHRVYGGTSEVQKSIVGKSLGL
>emb|ABO15871.1 BGC0000130, ---, L-carnitine dehydratase
MGTDTEGAPGRGGPLAGVRVLELGGIGPGPFCGMVLADMGADVIRVERPGDRGALAMPVLLRGRRSVALDLKDPVAARAVRSIAERCDALIEGFRPGVTERLGLGPEELCQANPRLVYARMTGWGQDGPHAQAPGHDINYLALSGALHTFGPADGDPVPPLNLVADFGGGGMLLALGVVSALLRAQRDGRGQVVDASMVDGTALLLAMTYGFLANGLWTDQRGVNLLDGSGPFYRVYRCRDQRHVAVGCLEEQFRADLLRVLGLTDDPDFATPDDRKNWPVMNQRLEQIFTSRTRDNWAALFEGTQACVTPVLSLNEAAAHPHNLARGTYLAGPTGIVQPSPAPRFGGTPSDAPRAAPTPGEHTAEVLAEAGLTSAEIAALTPEPGR
