# Supplementary material for: Assessing in silico the recruitment and functional spectrum of bacterial enzymes from secondary metabolism
Source: BMC Evol Biol. 2017 Jan 26;17:36. doi: 10.1186/s12862-017-0886-2 (PMC5270213; doi:10.1186/s12862-017-0886-2)
Supplement: Additional file 5: — 1005 multiple Fasta files (one per BGC that comprises enzymes) containing the sequences of the data set enzymes SM*. The BGC are named according to MIBiG nomenclature. (ZIP 6333 kb) [file 12862_2017_886_MOESM5_ESM.zip › BGC131.fa]

>emb|ABO15872.1 BGC0000131, dox5, 2-oxoglutarate ferredoxin oxidoreductase beta subunit
MSEALVTADGADGADGHRPGGARALALVPTSDVKQTARTFKSDQEVRWCPGCGDYAILAAVQGFLPELGLARENIVFISGIGCSSRFPYYMNTYGMHSIHGRAPAIATGLSTSRQDLSVWVVTGDGDALSIGGNHLIHALRRNVNLKILLFNNRIYGLTKGQYSPTSETGKITKSTPMGSLDTPFNPVSLALGAEATFVARTIDSDRKHLTNVLRQAAHHPGTALVEIYQNCNIFNDGAFDTLKDNNTAAQALIPLEHGQPIRFGTPAADGLGTHGVIRDPHTGDLRIIDVTTHGTDGILTHDAHATTPTTAFALSRLADPDTLHHTPIGVFRDIERPVYDASMAAQLDRAIEQKGKGDLAVLLAGDDTWTVKN
>emb|ABO15873.1 BGC0000131, dox6, Membrane antiporter
MTDTHKHAEWIVTVAIGDVALVLAVGTLFVLLARRVKQPAVIGEITAGICLGPSLLGLFPGDLPQRLFPTDVRPYLNVVAQIGLLLFMFIIGWEFDYASMKGRRRDVGTIWISAAALPVAMGMGLAVLLHGSNDVVNGKSVRMVDFALYLGIAMSIAAFPVLARIITDHRLQLTRVGTLALALAALDDILAWSMLAIVVALVTATGTGGFLGVLGWGAVYILVMLVIGRPLLAAVAAAHQRGHAYPKPCHASGTLCSAYVTSEIGLHAIFGAFVFGLVMPRGPQQEMFHNAAMVPLEHISKLLLPLFFVVSGLSVDLTAMTADGLIQMCVIICVAITGQLGGVLLPARVTAMSRHDSTILGLLMNTRGLTELVILHVGRSLALLSVELFTAMVMMALVTTGMTSPFLTMMLRRTKPHSEARCHRRPRPGSRTAERAESLLPPGTPTDRPARPAARPHLAAPRGRDAAPRGPRPRFGDTE
>emb|ABO15874.1 BGC0000131, dox7, Acyl-CoA dehydrogenase
MEFGWTKEQRARYDETLAAVREAFPADGPPSTDYYTREDWKRLGGLGLLGLSIPRAYGGGGHGALDTALLVEALGRGCAETGLVFGASAHLFACAMPVVDYGTEELRKRILPGICSGELIAGNAMTEADAGSDVSKLSVTATRADGGWVLNGEKSFVSNGPAADVYTTYATTDPKAGPFGVTGFIVERSAPGVTASEPFDKMGLLQCPAGSVRFEDTFVPDENVLGEPGQGGWIFQHSMGWERACLFAGYVGLADRVLESCVAHVKGRRQFGKRLSEFQAVSHRIADMKLRLESARLLLYRACWEMDEGLPATLSIALSKLAVSEGVVASALDAVRLFGGRGYQRADRIEAALRDAVPSVIFSGTSDIQRQLIARELGL
>emb|ABO15875.1 BGC0000131, dox8, Amino acid adenyltransferase
MRLHDLLIESARRDPDAVAVHGPQGPTSYWELDRLADRYAAALTGRGVARGDRVVVWSQKSTEAIALMQAALRVGAIYIPVTGSNPPARLTRIAANAGPALVVADEDAAFRARKAKWDRRPLLSLDDVRRKASDGARPKPYENEPDEPAYILYTSGSTGDPKGVCISHRNALAFVEWAAAEVEVGPSDRLSNHAPFNFDLSCFDLYAAFLAGASVHLVPQEIAYAPEQLVRFMRDRGITVWYSVPSALSLMIREGGLLDGPPPPDLRACLFAGEPFAIHHVHALRKGWPGVRLLNWYGPTETNVCTSYEVTDADLERDRPVPIGKACSGDTVILDPDDGGEGEVVVSGPTVMLGYWGREPQRGPYRTGDIARLDPRGDLEYAGRRDHMVKVRGHRIELGEIEAAIASLDTVSDVAVLVVGSGLEAQLHAVAVASETHRPSLLTVKRACAERLPTYMIIDKLHLIEDLPRTANGKTDRARLTAAIEAGDL
>emb|ABO15876.1 BGC0000131, dox9, Flavin reductase
MTLQAQTLSAFLPQTPAEPLPSVDLQTFRFVMGSFASGVSVVRAGTKQDRPRGLTCSAICSVSIDPPLLLSSVSNRSGTLAAILATGKFAVNILGAQGQAVSQLFASGAEDKFERVRWEPGTLTGSPLFQVTVAHAECELYNAVEAGDHTLLIGRVVSGGTEQDRLPLAYWRGSYQRVSQESTPRVT
>emb|ABO15877.1 BGC0000131, dox10, Acyl-carrier protein
MIELSITRRVIQDWLVERFAAHLGVPEEQIAADAYIDELPLDSVDAVAVVVELERWFGRQLDVWEVRRHPTIGELADFLAREYARRPAVPNARPAPAA
