# Supplementary material for: Assessing in silico the recruitment and functional spectrum of bacterial enzymes from secondary metabolism
Source: BMC Evol Biol. 2017 Jan 26;17:36. doi: 10.1186/s12862-017-0886-2 (PMC5270213; doi:10.1186/s12862-017-0886-2)
Supplement: Additional file 5: — 1005 multiple Fasta files (one per BGC that comprises enzymes) containing the sequences of the data set enzymes SM*. The BGC are named according to MIBiG nomenclature. (ZIP 6333 kb) [file 12862_2017_886_MOESM5_ESM.zip › BGC132.fa]

>emb|ABO15878.1 BGC0000132, dox16, Halogenase
MPRSTRPTKPTMNKKPDTDVVILGSGLAGAALAAVLSRNGANVLVLDAGTHPRFAIGESTIPYTSMLMRLVSERYDVPEIKYLTTFENVQGKIATTSGIKKNFGFLYHREGDRQKYHEAHQFPIPRITHIENHFFRQDIDAWMLNVAVKYGARVQQRTKIVDVSFDDAGGTLTDDRGNTYRTRFVVDASGFRSPIAEKLGLRDTPTRMRHHSRSLFTHMVGVANYDDLLPKVSHGHPTPWYQGTLHHLYEGGWAWVIPFNNHARTTNPLVSVGINLDPRIHPDFDGTPEEEFRAFIARFPDIRRQFVNATAVRPWVRTGRLQYSSSKTVGARWCLTSHASGFVDALFSRGLSNSFEIINALTWRLLEALKDDDFTEERFEYVQRLEQGLLDFNDNLVANAYTSFGDYDLWDTWFRVWSLGQILATFEINSAYAKFLGSHDVRDLARLESIAPDGSIPAYAPARELMTFVSDRVREVQDKRADPKVAAKEIMAALVKADFVPPAFGLADPDNRWFNASPLKVAETIRWSRNQAPKDIGAIVDEGLTLFIKKRLSPEEFNLTEELKHIVATWPVIGRKLRSPLAP
>emb|ABO15879.1 BGC0000132, dox17, Halogenase
MISKAQRFDVAIIGAGMGGSMLGAALARNGVKVLLIDGGVHPRFAVGEATIPYTNVSQRIIAARYNLPELTTLCTLEDCAKTIGPTFGTKTHFGFLRHEQGKPQNPRETNEFHTPGLLHEAHHLYRQDVDAFVFHLAVQCGCTPLQNWRVADVDFDGSGASLHGEDGSEYRARYVVDASGFRSPLAQKFNLRDEIPVYKHQSRSMFTHVYGITHTDDLWPDRKPEYVPPVPWYEGTVHHTFNRGWAWVIGFDNTPLSRNPLCSIGLTVDPRVWPKDPNLSVQEDFDRITGLYPDIRRQYEGVTPVREWVSTDRLQYSSKQTVGDRWCLLSHAAAFIDPLFSYGLANTGDAVNKLAWRLIRACKDDDFSAERFDHIEQWQQARFHYNDEIVNAGFTAFDHFEFWKAVFRVWVWGNNYGTFRARAGLTKFEKDGNDHHFRDLEKGQYLGYDWPDHEGFKHLFDTMVANVDSFQAGKITADEASEALWDEIEAANFFPKPFGFQNRSVHFMSPKPPVIAKTAVWLMRHGDPDVRKMLLRSGRQAVKLRLTGRKIF
>emb|ABO15880.1 BGC0000132, dox18, Assimilatory nitrate reductase catalytic subunit
MDTHCPYCALQCATVLTPGGPHGVDVGPRDFPVNRGGLCRKGWTAPAVLTAPDRLTTPLVREGGRLRPASWEHALSVAAGGIRAAREAGGPDAVAVFGGGGLTNEKAYQLGKFARVALGTSQIDYNGRFCMSSAAAAGLRAFGVDRGLPFPVADLSGAEVVLLAGANPAETMPPLLGHLTGAQLVVLDPRRSATARLALERGGVHLRGTPGSDLAVALGLLHVVFAEGWWDREYAAARTTGLERVRRAAAAWWPERVERVTGVGAAELRRTAALLGRARRDGGGVYVLTGRGVEQHSTGTATVGAFIDLALALGLPGRPGSGYGCLTGQGNGQGGREHGQKSDQLPGYRRLDDPAARAHVASVWGVDPASLPGPGRSATELLDSLGTDGGPRALLVFGSNPVVSAPPAHRVEERLRALDLLVVADVVPSETALLADVVLPVTQWAEEEGTMTNLEGRVLRRRRALPPPGAVRSDLEVLRDLAVRLGQPRERFPADPRAVYDELRAASAGGPADYRGITWERLDAGEALHWPCPGPAHPGTPRLFTDRFAHPDGRARFAAAEYSPAVRTSPAHPLYALIGRVLAQYQSGAQTRRVPELAAAEPEGFVEVHPDTAARAGLADGDRARVVARDGTALATVRVDDTLRPDTVFLPFHFPGEERANLLTEPRLDPVSRMPELKVCAVRLEPLRARGPSGAPESAGAWDFPDARGFPDARELPGAAGRPGAGARDERTGRT
>emb|ABO15881.1 BGC0000132, dox19, Assimilatory nitrate reductase electron transfer subunit
MRARRVVIVGNGMAGHRVAQALVARGDGSRITLVGEEPRPAYNRVLLSSVLAGQADADALELPDPGVRACLGVRATALDTAARRVGLSDGTDLPYDALVLATGARPLIPPVPGLSLPDGSPAPGVATFRTLEDCAGIARLASSGPMAVLGGGLLGVEAARGLAGLGVDVTLVHPFGHPMESQLDAEAGAVLAGVLRGLGVRLLLGQGAAEWKPGAPATSEGPGDPGRLTLTDGSTVRCSGVVVTAGVAPAVDLARAAGLAVRRGIVVDDRLAASAPGVYAVGECAEHRGVCHGLVGPCWEQADALAAVLTGSGGGYTGSRPVIRLKARDIDLAVMGRVPREPDDGTEVVRVSDPARGRYGALALRADRVVGAVLLGLSEATGPVTHLHDDRSPAPADRFSLLLGRTGGAVTGSPAALPNRALVCRCNGVTKSRLVEAWRSGARDPAALARTTWATTGCGGCADTVTEVCAWLERESA
>emb|ABO15882.1 BGC0000132, dox19A, Putative kinase
MRIAVTGSIATDHLMVFPGSFTEQLIEGSLEKVSLSFLAESLDMRHGGVAANVCFGLGGLGLRPLLVGAVGRDFEDYRVRLEEHGVDTSAVHVHDTRHTARFVCTTDRDLNQIATFYAGAMAEAHRISVARAAARAGGVDLVLVSPDDPAAMLRHTAECRANGLPFAADPSQQLATLGRDEVRELLDGARHLFTNEYEAALLQERAEWTAEQVLARVGCWVTTLGAEGARVETASGDTVKVPAVPVAGTADPTGAGDAFRAGFLAGLAWDLGPEQAARLGCALAASVLEVVGTQTYRLSGASLLERIRAGYGDAAAGQFAPRLAAVG
>emb|ABO15883.1 BGC0000132, dox19B, Methyl transferase
MSETPSTFSGYYKSTYQGKTALTARPPWDIGEPQTPFVEIQKAGLIKGEVLDAGCGNGEISLFLAAEGHHVTGIDIAEGAIARRTAGGGAEALATFAVRRALDLSAYESRFETVVDCGCSTPCPRRRRRYAAELHRATSPGPVPTCSR
>emb|ABO15884.1 BGC0000132, dox20, Cytochrome P450
MNEKATPFPFPDSGLLEFPQQWAELRGECPVARVELPHGAHAWLATGYDEVRKVLVDPRFSRARAAEHENRRLTPAVILNSSLIGLDPPDHTRLRSLASHAFTARRVERLRPRVVETITALLDSFERREKPADLMEHVLWPLPATLIGEMMGVHPEDNQRFIAWSSMALAGPERLETATEGYENLKAFFGELIAEKRKSPGDDLLSALIEATDEQGRLTDEELVALSVLLLVAGHESTTTVFGTFIVVLTQQRPEQWQHLLEHPEDITRTVEELLRTTHRTKVGARCPRVTTEDVTLGGVRIAAGEAVIPAPDAANRDPAVFAEDPERIDFARAENPHFALGAGTHFCIGAALARMEIQEGLRLMLNGCPRLRVAVPMEDLRLTPGTPMRVLETLPVTWYVSRAA
>emb|ABO15885.1 BGC0000132, dox21, Monooxygenase
MSDRAPGTVTLVNVYSVDPERQGELVDLLNRTAEELMRHQPGFIAASVYRSLDGTRVTNHAEWRSVADFQAVQRLPEAATYVKASAELGASDPHVYEVARTHT
>emb|ABO15886.1 BGC0000132, dox22, Methyl transferase
MIFFMDHTKLFFQDVYGSASNFGQARPPWDIGEAQPAFVELTEAGAVKGEVLDAGSGPGWVSLFIASQGHAVTGIDLSADAVEAANAKAADSGVNATFAVGDLLDLSEYRGRFDTVVECGVCHGLGADPGPQYARSLYGATKLGAVAHLLNLSVEGYETAGVRCAELGVPPQALAGFHAVTPEDLRAAFAEGWSEVSITESRMKLRFPGDTGPVELSAWLSTFRHD
>emb|ABO15887.1 BGC0000132, dox23, Putative membrane protein
MTNDSAVDREGGGSAPHPSAEPLPKRIGPAIVGGIVFMTLFLWIVGAAIHSPDPKDLPLGVVGDQATVQQFEQQADKNAPGALDVKDYADLNAAKEALKDQDVLGVFAPGPDGPQLFVTGASGQTPKNFLTTMFTQMAQQQGQVLQVTDLAPLPSGDSLGFVAFFTFAGITVGSLGFQVIFSQRRARRLRAVAGGRDAFSVLVGITAIAIDRWILDSFPDEFWALSGLAALYALIIVACVAVFQWLGPVGVPLAAITFLMFGLGSSGGGVNHYFLPDLYAALNDGMPAGNLVAALRRVAYMDGSSLGGPLTVLIIWAVAAVAVVGIGGFLRDRRRGQGGGPLSDDKESAPVTA
>emb|ABO15888.1 BGC0000132, dox24, Polyketide synthase
MDAYQLVGEPSFAAGRISYTLGLQGPSKVMDTTCSSSLVALHEACQGLRLRECDMALAGGVNLMLSPYGFVMMSKFAGLSPEGRCKTFDASADGYARGEGAGVVVLKRYSDALRDGDNVIALVRGTAVNHDGRSSGLTVPNPAAQQSVIRAALKQAGIAPGDVDYVEAHGTGTALGDPIELRALEAVIGRNRPQGAPLLVGSVKTNIGHLESAAGVAGLLKLVLALQHGEIPPHLHFNDPNPNVDWSRLHIEVTAGGRAWPDAGGRPRIGAVSSFGASGTNAHAVVSAPPPVPEHAPAPERAAPADSHGVLTLSANSEEALTELARKYALHLRREPGLTVADATWTTQVGRSRQTFGLAVAGDSLDALADALDAHARGERDPRLAGAKLPVHKYRKTAWLFTGQGAQYAGMAAGLADEPAFREAFDACAALFDPLLDRPLASVVWPGPGEDSPIDDTRYTQPALFAVEYALARMWQAWCLKPSALLGHSIGEIAAACVAGVFTLEDAVRLVAARASLMAALPPGGAMAAVHCDEATARAAVAAYPDTVSLAAVNGPHTCTVSGAEADVEAVTAALKEQGVRSQRLTVSHAFHSPLLRPMLDAFREVAQGISYSAPAVPLYSNVTGKPWTQAEVGPEYWVSHAAGAVRFHDGVTGLYADGVRTFLEVGPHPVLTGLGSRAVEDPDCVWLPSLRRPARRGTSLDDRTSVRQALGVLYLRGAAVDWKTVHGGAGRRRVPLPTAVWRGESYWFPERRDDAVSPAAAPRAGTEVPSVGLRLRSALPTYEVAVDDPRWEAYARAGNDGRHYLPVGALAAITQDAVTDALGGRWDCVEECVIDQLIPRDGVGRVLQVTLTPNSDGHAVFEWHSITPAEEAAGAPWTRHGHGLLRRRVSGRRLSPALQLHRYADAVSYEPTTLSSALAGALTGAPRRGGGVLVALSPERSDGGLSWVEMADAAVAALSWDAGVDTQEVGFTRRVGDLVCEDPRRVAYVRATAHRTTGTSGQLREVLGAVEFFAEDGTPMGGIGELLVVGAKAAPPQSAPWRHPDELLTRVEWQPVEAAPSPGRLAGENWLLLPDRSGVAERLARELRERGATCLVADPWEDGSRADGTGHGPGAAAVAALLERWRDQAGAAATADRVVLLSGLDAPEPEAADADTLVEYRDRTELTLVAVVQGLLAREDCGRATVSLVTRGTVPAPAEQAVSSPFGNTLWGLGRVVALEHPEHWGGAVDLDGSGPLTDDIPGLAAALLDVRAEDQQALRGGTRYAARLMPHRLGQEELRRTPRVRQDGSYLVTGAFGGIGQVLSRWLAINGAGRLVLLGRTPLPPRADWDLPTLPSGVRERIALVRDLEATGAAVEVVAADVSDVGQMLPVMERLAVDARPLAGVVHAAGLSVPQFLRDITVPTPADYDAVWRPKVVGGWLLHQLTEGADLDFFLGFSSIAATWGSQHLSSYSAANAFLDGLAEYRQGQGQAALTVSWGPWELESNLFGEDVLAFLMSTALRTLSAPQCLKLLGALLAGPHAQAVVCAADWATYKPVMEARIERPLLRTLEVVEDYGDEDPAPVLEELARAGGPRERGRRLVGYLRDVLGEVLSVPADGIEPAADVMSHGLDSLMVMEVVKRCKKDLRVSVRPNQLFERSTLEDWAELLGSELGGGEGAAGGAAPADAAMTDPANIAGDVTLDPSIRPRGPLGTGYQDPRHVLLTGATGFLGASLLGELLATTGATVHCLVRCQDPAEGLARIRQNYEKYLPWRAADEGRIAVVPGDLEKPLLGLDEEAFDALAHRLDAIYNNGAWVNFSYTYEQLRAANLSGCEEILRLACRGPLTPVSHVSTYGIWGLPADGRTVIKETDDIAGAGKLVTGYVQTKWAAERLMETARERGIPVDVHRPGRVLGDSRTGAALTTHFTTRVIKGCVQLGIAPDLDLEIEMTPVDYVTRALVRISLEPHAFGETYHLVNRRKMTFERLVRAISAHGWTADVVPVDQWWKALQDSYGEQDNELHPVMGVVEEFVVGGEEAIDYDATNTERVLAGTGIACPPLDEALLGTYFAWMVASGYLPAPERRS
