# Supplementary material for: Assessing in silico the recruitment and functional spectrum of bacterial enzymes from secondary metabolism
Source: BMC Evol Biol. 2017 Jan 26;17:36. doi: 10.1186/s12862-017-0886-2 (PMC5270213; doi:10.1186/s12862-017-0886-2)
Supplement: Additional file 5: — 1005 multiple Fasta files (one per BGC that comprises enzymes) containing the sequences of the data set enzymes SM*. The BGC are named according to MIBiG nomenclature. (ZIP 6333 kb) [file 12862_2017_886_MOESM5_ESM.zip › BGC135.fa]

>emb|BAK64627.1 BGC0000135, ---, Putative amidohydrolase
MLVIDTHTHVISPDEDRYPTDPIGGHRSTWSQDHPVDLDGLLHALDDAGIDRAVVVQASTVYGHDNRYLADSVAAHPDRLTGVYSLDATAPDAVDRINHWQSRGLNGFRLFTTGTTMPGQADWLGHPDSYPAWEHAEKHDIPICLQMTIHGIPALRTTLDHYPRTRVLLDHCARPDLTDGPPYHTSQALLDLAQYPGVHLKLTHRALDAATQGASTIPDFLTTLHTTYGPSRIMWGSNYPAAQGPLTNLLTQARTHLTTLPETATTAILGGTANTFYFHTPATPATPTPATPATATPGAHHA
>emb|BAK64628.1 BGC0000135, ---, Putative uncharacterized protein
MHELGVVHTTIERADPDAVARLSALGVATVHEAMGRLGLMRPSIRPVYSGARLCGTAVTVLLQPGDNWMLHVAAEQIRPGDVVVAACTSESHDGFFGELLATSYRARGARGLVIDGGCRDVADLERMDFPVFSAAIHAKGTVKATPGSVNVPVVCAGALVTPGDVVLADADGVVVVPAAKAAATADAGEAREANEETKRRRLAAGELGLDIYQMRDELRARGLRYTD
>emb|BAK64629.1 BGC0000135, ---, Putative amidohydrolase
MIIDCHGHYTTAPAALGDWRDRQVRALAGDGEPPRPADLRIGDDEIRETIEANQLRQMDERGIDLTVFSPRASFMAHHVGDFAVSEAWARCCNDLCARVGELFPDRFAPAAMLPQSPGVDPATCVPELVRAVEELGAVAVNLNPDPSGGHWSAPPLTDRSWYPLYEKIVELDVPVMVHVSTSANPAFHTTGAHYLNADTTAFMQLLQGDLFADFPTLRMVIPHGGGTVPYHWGRFRGLAQALGRPEPAEHVLGNVYFDTCVYHQPGIDLLLKVIPHANVLFASEMIGAVRGIDPDTGHHFDDTRRYVEQAGLSAADLAAITEGNARAVYPRLDARLRASGR
>emb|BAK64630.1 BGC0000135, ---, Putative transcriptional regulator
MKGVAARLHVGARIRHALWVGEIVPGQRLVEQDLADRLEVTRSSVREALLDLASDDLVELVPNRGARIRVVSVEEAVQITECRSALERLCARKAAERVTPEQRAALAEVGEQLRTAVAEGALEAYSTLNRRLHDLIIEFSGQAVARRQLERLNTQMVRFQFRLAMRPGRPQESLPQLLAIVDAVGSGDPDAADKAAEAQLAGVIAQLRASDPPAALSGW
>emb|BAK64631.1 BGC0000135, revO, Putative transporter
MSETVTIDAPPAAPKPPTPFYRDLAVQVLAGVALGVLVGNYAPSVGRHTQFLGDIFIHLIQMVVGLIIFCTVTHGIASVRDLGKVGRIAVRALVYFEVITTAALIIGLVVVNVLHPGSGVHIDLSHNGGAGTAPAKSEGFDDFLVGLVPTSAVQAFAQGDILQVLVFSVLFACGLASLGERSAPVLELVGTVQKTLFWIIGKVMRIAPLAAFGAIGYTVSKYGLGTLTSLGKLIGVFYLIVLLFFLLVLWPVSRYAGVSLLKVLRYFRAELLLVLGTSSSESVFPQLTSKLERLGVEQSVVGLVLPTAYSFNHDGTCLYFASVSVFLAQATGTDLGWQAQIGLLLILLLTSKGGAGVSGSAIAVLALTLSSTHKIPVDSIALVLGIHSILSAAFVFTNIAGNCVATLVVGKWENAIDRVRLHKELDAGFTTAA
>emb|BAK64632.1 BGC0000135, revP, Putative transcriptional regulator
MAQDRKSGRAGRSAVQQGVRQALAAGDMVPGQRLVEQELSDGFGVTRSSVREALQELAAEGLVELVPNRGARVRVVSIEDAVLITECRSALEVLCARRAAVHATDDDRQALGGIGEGMRAAVAEGALDTYSALNRRLHERVAAASGQTVAESLLDRLNAQMVRHQFRLAARAGRPAQSLPQHLAIIDAIVAGDPDAAEKATRAHLDSVLEQVRATAGGAPSLVP
>emb|BAK64633.1 BGC0000135, revQ, Putative transcriptional regulator
MDIGILGPLVVGASDRDAAPSAPKPRQLLALLAVRAGRVVPVDLLVEELWESSPPPSALTTVQTYIVLLRRLLAKCLRVSSAAVAQEVLTYTGWGYQLSADEGTHDATDFARHAALGRRALAEGDNGRASAALREALARWRGPALVDVRTGPHLLAHQVSLEEQRMGTVEQRIEADLRLGRHHEVIGELSGLVVQHPLHENIHSLLMVALYRSGRPGQALATFQQLHQNLRDELGMEPSPRIRTVQQGILRRDSSLEAVEESKLFLQQLTAPSRPAG
>emb|BAK64634.1 BGC0000135, revR, 3-oxoacyl-[acyl-carrier-protein] synthase 3, EC:2.3.1.180
MAGTIGTAAGAAGSRILGVGAYRPGRVVPNDELVELIDSSDEWIRRHSGIVSRRFGDAEETVVGMAVAASLKALAQAGVAAEEVDMVLLATMSHLEQSPAAAPQIAHLTGASSAGAMDVSAACAGFVHALAVADALIRTGAARRVLVVGSEKMTDIIDLRDRATAFLFGDGAGAVVVGPADTPGIGPVVWGSDGGHREAIAHSGSWLELRDGQAAWPTLRMNGPSVYRWAIGTVPQVCRRALAAAGTDPAELGAFIPHQANLRIVDAAVAALGLPPHVAVSRDVTDTGNTSAASIPLAMERMVAQGRAGSGDLALLVGFGAGLTHAAMVVALP
>emb|BAK64635.1 BGC0000135, revS, Putative CoA ligase
MELALPAELAPTLPEALRLRSEQQPDTVAYVFLRDGETPEETLTYGRLDRAARARAAALEAAGLAGGTAVLLYPSGLEFVAALLGCMYAGTAGAPVQVPTRRRGMERARRIADDAGAKTILTTTAVKREVEEHFADLLTGLTVIDTESLPDVPDDAPAVRLPGPDDVALLQYTSGSTGDPKGVEVTHANFRANVAETVELWPVRSDGTVVNWLPLFHDMGLMFGVVMPLFTGVPAYLMAPQSFIRRPARWLEAISRFRGTHAAAPSFAYELCVRSVADTGLPAGLDLSSWRVAVNGAEPVRWTAVADFTEAYAPAGFRPQAMCPGYGLAENTLKLSGSPEDRPPTLLRADAAALQDGRVVPLTGPGTDGVRLVGSGVTVPSSRVAVVDPGTGTEQPAGRVGEIWINGPCVARGYHGRPAESAESFGARIAGQEARGTWLRTGDLGFLHDGEVFVAGRLKDVVIHQGRNFYPQDIELSAEVSDRALHPNCAAAFALDDGRTERLVLLVEADGRALRNGGADALRARVHDAVWDRQRLRIDEIVLLRRGALPKTSSGKVQRRLARSRYLDGEFGPAPAREA
>emb|BAK64636.1 BGC0000135, revT, Putative CoA reductase carboxylase
MEPMTEAVLRGADPDELSRIPVPEDFVAAHLRAEDADAFIGMDSASKDVRKSVRVGRVPMPELAPDEVLVAVMASSINYNTVWSAMFEPISTFDALKRLGRGGGWDARHDQPYHVLGSDASGVIVRTGSGVRRWKVGDRVSVSPVVADTEDPRTHNDSLLSDMWAWGYETNFGGLAHYSVVRSAQLMPKPAHLSWEEAACIPLCGGTSYRMLIGEHGARMKQGDIVLIWGATGGLGSFAVQMVKNGGGVPIGVVSSERKAEIARKLGCDVVINRQEIGIGTQPEPGPATVKLAKRLGRAIRQEVGEDPHIVFDYIGKATFGMSVIVVRRGGAVVTCGSSSGFEHNYDNRYLWMNLKRIIGSHGMNLSEATETMRLSKLGKLSPVLSAVYPLAEAGEATRLVQTNAHTGKVGVLCMAPEEGLGVTDPQLRARLGEQKLNPLRSV
>emb|BAK64637.1 BGC0000135, revB, Polyketide synthase
MGAIVSDDKSFEYLKKVTSELKRTRNRLSEIESKSREPLAVVGMACRFPGGVAGPDDLWHLVASGTDAVSLFPADRGWDVEQLYDPTGDRPHTSLTREGGFLAAAADFDAGFFGISPREAQAMDPQQRLLLEVSWEALEHAGIDPRTLAGTSTGVFTGLMYHDYPASDQPDAAEGTGSAGLGANGAVASGRVSYVLGLEGPAITVDTACSSSLVAMHWAGQALRSGECSLALAGGVTVMATPSTYVEFSRQGGAVSPDGRCRAFSEAADGTGFSEGVGILVLERLSDARRNGHEVLAVVRSSAVNQDGASNGLTAPNGPSQQRVIRQALASAGLSPADVDAVEAHGTGTTLGDPIEAQALLSTYGQGRPDDQPLWLGSIKSNIGHTQAAAGVAGVIKMVQAMRHGVLPPTLHADLPSSHVDWTAGQVRLLTEPQPWPDAGRPRRAGVSSFGVSGTNAHVIIEAAPETEAEPPAADRPGDEDPGLFAPHTAMAWTLSARSAKALAGQAGRLLERVQDAPELDPADVGWSLLRSRALFEHRAVVVGADRAELTAGLAALAAGEPAANVVTGAARSGGRAVFVFPGQGSHWEGMAKELLATSPVFAAKVQECAEALDPLVDWSLLEVLRHPEESAELLSRIDVYHPVFFTMMVALAEVWRALGVEPAAVVGHSQGEVAAAHVAGALSLSDAYRVVLVRGNIFENVLLGKGAIASVKLGQEAVEEQIAGYERLSVAGVNSRSGVTVSGSMEDVKAYLAECEAAGVPARILGMAASHSPALEPLRERLLGELSFVRPRAGTIPMYSTVDAALVDTATLDAEYWYRNLRSPVLFEQTTRVLVDAGFSAFVEASSHPVLTVPLQETLDTFYPDLAADAAVTGTLRRNEGGPARMLASAAHLFAHGVPVVWDGLFAGRPPRRVELPTYAFQHRRFWNALPEPAAGRDPLDTLFWESVEGGRLAQSLGVDDAVVSEVVPALLSWRERRQREAAADDWTYRQSWVPVDGLRQGPPAGRWLAVADRADDPWTTGVAEALGPDTTVLARADATAERLAAPGYDGVVWLPPAGADGPAATLALVQALRASGQGAPLWVLTRAAVSARPGEPVSGMWQGGIWGLGRVAALELPDLWGGLVDLPEEFDAAVAARLGGALSTAHGEDQLAVRASGVVARRLVRAAVHGTGEPWHTGGTALVTGGTGGLGAHVARWLAERGAEHLVLLSRRGPDAPGAAELRAELEQAGARVSVHACDVADREAMTAIVTGLPDDLPLRTVVHAAGVGSALVPVESLDAGQLEFELRVKAEGALLLDELTEGMDLDAFVLFSSGAASWGGSGQGGYAAGNACLDSLAEYRRARGRTATSLAWGGWAGPGLTDIDATFVDYLRRMGVLAMQPDLAVAAMQRVLEQDETTVTVSDMDWTKFVPAFTLARPSRLFALLPEAAPAAAEPADDDGGDFAARVAAMSAAERRAYLTTLVRDHAAAVLGHGGGDEIDPGQAFREVGFDSLTAVELRNRLQTATGTGLPATLVFDYPSAARLAGYLAERFGDGAAAQPDLPALVQATDDPIAVVGMACRYPGGVTGPDELWNLVATGTDAMSTFPDDRGWDLEALYDPAGYRPGASVTREGGFVDSAVEFDAGFFGISPREALAMDPQQRLLLEVAWESLEHAGIDPAGLAGTATGVFVGAASSGYLEAIDGLPETESHRMTSGLLSVISGRLSYSLGLEGPAVTVDTACSSSLVAMHWAGQALRSGECSLAIAGGVNVLVSPVGFTEFSKQGGLAADGRVKAFAEAADGTSWSEGAGVVVLERLSDARRNGHEVLAVVRSSAVNQDGASNGLTAPNGPSQQRVIRQALAAASLAPSDVDVVEAHGTGTTLGDPIEAQALLATYGQGRPEDRPLWLGTIKSNIGHSQAAAGAAGVIKMVQAIRHGSLPPTLNVDEPSTNVDWSEGRVRLLTEEQPWPETGRPRRAGVSSFGVSGTNAHVIIEAAPEVEVEAAAEDTDTDPGPGTGAEAGPGTAAGTGEHPDGGNAGHPRGAALGTDDTVWVVSGRSADAVAGQAERLLERVEQDTGPDPVDVAHSLLTSRSLFEHRAVVVGADRSELVSGLRALAAGEAAGNAVEGVARSGRRVAVLFTGQGAQRLGMGRELYEESPVFAAAFDEVVAELDRHLEVPLREVVWGEDADALNSTGWAQPALFAVEVALFRLLESFGVRPDYLLGHSIGEVAAAYVAGVFDLVDACRLVGARARLMQALPSGGAMVAIAASEDDVLPHLSDGVSVAAVNAPGSVVVSGEESAVLAVGEHFKAVGVKTTRLRVSHAFHSVLMEPMLDDFLAAIADVSFSEPRIPVVSNLTGEPADMTSPKYWAQQVRSAVRFADGLAWLTAQGVDAFVEAGPDAVLAGLVESDGATAVAVQRRDRTGARTVLQALARLFAEGVPVDWDGLFAGRPPRRVELPTYAFQRRRYWPEGGTAAADVAAAGLMAVEHPLLGAVVPSPEGGGVVFTSRLSVASQPWLADHAVQGVVLFPGTGFVELAVHAADAVGCGRVREVIVEAPLVLPERGGVQVQVVVGEPEDGRRPFTVYARPDTGGEQPWVRQASGAVDDAAGADAAGFEALAGVWPPAGADVLETDGIYERIAEQGFVYGPSFRGLARAWRRDGQVFAEVALPEAQSGRAGAFGLHPALLDAVMHALAFVDLEPAEFGRLPFSFGDVALHASGAGRVRACLTRTGPDSVAIAVADEAGDAVLSLGSLVVRPLTPQALSAAGGGRDEAVLAPRWTALDTQDPALDDWESVAAAVVAGPGQRVDWLPGAVLHPHAGDVVSDAALPLVIAVTGGDRPVEGAHEATRWMLDQLQTWQSGARELVVVTSGAVAAGPDESVTDLGAAAVWGLVRSAQAENPGRITLVDTDAATGMTAGLLAAARATGEPQLAVRAGRLHAARLARADVGLVAPESGAWHLDSMAKGTLENLRLVPFPEAERALSDGEVRIEVRAAGLNFRDVLNALGMYPGEAGPLGGEVAGVVTEVGAGVSDLRVGDRVMGLSDGGLGSVTVTDRRLVAPIPSGWSYTTAASVPTVFLTAYYGLVDLAGVRSGERVLVHAGAGGVGMAALQLVAHLGAEAYTTASEGKWPALRERGVEAARLASSRTLDFEEAFLRETGGRGVDVVLNSLTGEFIDASLRLMPGGGRFVEMGKADLRTDEQIGAVHPGISYHTYDLVQAGPDRVQQMLLELVGLFESGVLVPLPVVEWDVRRAPEAFRFMSQARHVGKIVLTVGRRVVGEGAVLVTGGTGGLGGVVARHLVVEHGVRDLVLVSRRGLGAPGAEELVAELSGRGARVEVVACDVSDREALAGVVAGMCASGVLAGVVHTAGVVDDGLVSSLSGERLGPVLAPKVDAGWWLHELTRGLDLSLFAVFSSMSGLVGAPGQGNYAAANVFLDALVERRRSEGLPGVSMVWGPWTPEVGLTGALSEADLRRLHSSGTPPLSVEQGMRLFDQAVLADAPVLALTRLDAAVLRGQADLPVMLRELVGARPRRAAAGARQQSGGLAGQLAGLSAQQRDQHLLALVRDNVAVVLGHGGGQDVDPGQAFREAGFDSLTAVELRNRLQSATGLALPATLVFDYPNATRLAAFLAEQFGDAAEPAARPDLPALVSVTDDPIVVVGMACRFPGGVTGPDDLWDLVASGTDAMSPFPADRGWDLDGLHDPTGTRPNTSVADEGGFLASAADFDAGFFGISPREALAMDPQQRMVLEVAWEALEHAGIDPTGLGGTPAGVFVGSYHSGYSDLVVESGGDAQAQLLTGAAQSVLSGRVSYVLGLEGPAVTVDTACSSSLVAMHLASQSLRSGESTLALAGGVTVMATPGTFVEFSRQGGLAADGRCKAFAESADGTGWSEGAGIVVLERLSDAERNGHRVLAVMRSSAVNQDGASNGLTAPNGPSQQRVIRQALAAAGLSPADVDAVEAHGTGTSLGDPIEAQAVLAAYGQDRPEDRPLWLGSVKSNLGHTQAAAGVVGAIKMVQALRHGVLPRTLHVDEPSTHVDWGQGRVRLLTESVPWPENGHPRRAGVSSFGISGTNAHVILEAAPAVESEVEARVEVAGEAGAESESGSGSVWVVSGRSEGALRAQAERLLSVAEGLDPVDVGGALLSRSVFEHRAVVVGSGREELTAGLRALAAGEVAGNAVEGVARSGRRVAVLFAGQGAQRLGMGRRLHEESPVFAAAFDEVVAELDRHLEAPLREVLWGEDAEALNSTGWAQPALFAVEVALFRLLESFGVTPDYLLGHSIGEVAAAYVAGVFDLVDACRLVAARARLMQQLPSGGAMVAIAASEDDVLPLLSDGVSVAAVNAPGSVVVSGEEGAVLAVGEHFKALGVKTTRLRVSHAFHSALMEPMVDDFLAAIAEVSFSEPRIPVVSNLTGEPADMTSPKYWAQQVRSAVRFADGLAWLTAQGVDVFVDAGPDGVVAGLAQANASDAVAVALMRKDRGGLDTALLAAGDLFVHGVPVEWAGLVGGRGAEWVELPTYAFQRRRYWPDAAVPTTGQEPGRDPLDALFWESVEHGRLAESLGVDDAAVSGVVPALLDWRERRRREMAADDWRYDQRWVPVDGVPRGATADRRLVVVPAGADAWTRGVVDALGDGVTVLEAEAADADRLAAEGAECTAVVWLPPAEESGVAATLRLVQELRGAGVPAPLWVVTRGAVAARPDDRVDGVWHGGVWGLGRVAALELPDLWGGLVDLPEEVDGTVAARLSGVLSGGHGEDQLAVRASGVLARRLVHATGRDGAAEPWRTGGTAIVTGGTGGLGGRVARWLVDRGAEHLVLLSRRGADAPGTADLTAGLEAAGARVTVVAGDVADRAVLAEAFAAVPADLPLRTVVHAAGVGNAFTPLESMTPERLADELRVKAGGALLLDELTEGMDLDAFVLFSSGAASWGGSGQGGYAAGNACLDSLAEYRRARGRTATSVAWGTWAEVGMAAGSSDGHDHLARLGVSAMAPDLAIIALQRVIEDDAATATVSAMDWSTFAPAFTLARPSNLFALLPEAVPAAPDAAEADTGFAQHLAALPDEERREELLALVREHTAAVLGHDSARDVDPAQAFRDAGFDSLTAVELRNRLQRRTGLALPATLVFDHPNPNRLVDHLAGELVGGGDAAGGLDELRDRLQTFAADPAVREDLEAMLRQVLGAVEDATAAQRGDIDAASDEELFSMVDQGSSWMSDSSSTADHE
>emb|BAK64638.1 BGC0000135, revC, Polyketide synthase
MATEEQLRSYLKTAVANSREAQRQLNEIKGRRDEPLAIVGMACRYPGGVTGPDGLWDLVASGTDAVSVFPADRGWDADALYDPEGAPGTTSTREGGFVDAVADFDAGFFGISPREALAMDPQQRLLLEVAWESLEHAGIDPAGLAGTATGVFVGASSSGYMEAIGGMPETESHRMTSGLLSVISGRLSYVLGLEGPAVTVDTACSSSLVAMHWAGQALRSDECSLAIAGGVNVAVSPAGFVEFTRQGGLAPDGRCKAFAEAADGTGWSEGAGVVVLERLSDARRNGHRVLAVVRSSAVNQDGASNGLTAPNGPSQRRVIRQALASVGLAPTEVDAVEAHGTGTVLGDPIEAQALLATYGQGRPEDRPLWLGTIKSNIGHSQAAAGVASVIKMVQAIRHGVLPRTLHVDEPSKRVDWSRGRVRLLTEEQPWPETGRPRRAGVSSFGVSGTNAHLILEAAPALAPALEPAPAPAPGSAETAASASGNTAAAAAPGAAARTADDTPESGAAVSGALPWVLSARSPQALAAQAGRLLEHVEQDPRPDPADVAYSLLRSRSLFDHRAVVVGADREELTAGLRALAAGEPAAAVAEGVAEAGRHKPVFVFPGQGSQWVGMAGELRAASPVFAQALDACADALAEFVDWSLLDALDDEDLLARVDVVQPALWAVMVSLARVWESLGVRPAAVVGHSQGEIAAACVAGALSLSDGARVVALRSRAIAEELAGDGGMVAVPLPVAQAEELLARWGDRVSVAAINGPGSVVVSGVPDALDELLAHCEDTGVRAKRVPVDYASHSAAVERIERRLAADLAAVAPRSGAVPMYSTVTAEPIDTAGLDAAYWYRNLRRTVRFEDANRALAEAGYTVFVEISPHPVLTMPVQDTLGDEAVVTGTLRRHEGGPARLLLSAAHLYAHGVPVAWDGLFAGAAPAVVDLPTYAFQRRRYWPEGGTAAADVTAAGLEEVRHPLLGAVLSSPEGGGAVFTSRLSVASQPWLADHAVRGVVLFPGTGFVELVVHAADVVGCGRVRELIVEAPLVLPESGGMQVQVVMGAPEDGRRTFTVYARPDGGGDRSWVRHAAGVVEGAEAPEAAGFEPLAGAWPPPGAEALETGDVYERTAGGGFAYGPTFQGLTRAWRQDGRVFAEVALPEQQWGRAGAFGLHPALLDSVLHASLFAGLAPAEFGRLPFSFEDVVLHASGATEVRACLTPTGPDSLSVLVTDPAGGPVLSVGSLVMRPLTPQTLTAAGRRDEAVLSVEWTELPAGAEESAGPGAGSGAGLDAVLGPVAAGPDAEVPWLPGVPVHRDLADVRPEAGRPVVLAVAAQDGPVVAAAHAAARWVLEQVQTWLRDAAFAGSSLLVLTRGAVAAGATGAGGEVADLAAATAWGLVRSAQAENPGRITLVDTDPSAAVAAGPLAAALAGGEPQLALRAGRLRAPRLARADVGLVAPESGAWHLDSMAKGTLENLRLVPFPEAERALSDGEVRIEVRAAGLNFRDVLNALGMYPDPDEPMGSDVAGVVTEVGAGVTDLRAGDRVMGITNGGLGSAVVVDRRLVAPVPAGWSFATAASVPTAFLTAYYALVDLAELRSGERVLVHAGAGGVGMAALQIAGHLGAEVYSTASDGKRDLLRERGVEAARLASSRTLDFEEAFLRETGGCGVDVVLNSLTGEFIDASLRLMPGGGRFVEMGKADLRRSEEVAALHEGVRYRSFDLVEAHPDRLQRMLLELVGLFESGVLVPLPVVEWDVRRAPEAFRFMSQARHVGKIVLTVGRRVVGEGAVLVTGGTGGLGGVVARHLVVEHGVRDLVLVSRRGLGAPGAEELVAELSGRGARVEVVACDVSDREALAGVVAGMCASGVLAGVVHTAGVVDDGLVSSLSGERLGPVLAPKVDAGWWLHELTRGLDLSLFAVFSSMSGLVGAPGQGNYAAANVFLDALVERRRSEGLPGVSMAWGPWTPEVGLTGALSEADMRRLERSGMPPLSVEQGMRLFDQAATAGIALVGLGRVDAAVLRGRADLPLMLRALVGGRAPRAVAGRQQQSGGLAGQLAGLSAQQRDQHLLALVRDNVAVVLGHGGGQDVDPGQAFRDSGFDSLTAVELRNRLQSATGLTLPATLVFDYPNATRLAAFLGERFGDTGASAAGPELPALVSVTDDPIAVVGMACRYPGGVESPEDLWNLVVAGGDAMTPFPLDRGWDVEGIYDPTGTRPNTAVANEGGFLASAADFDAGFFGISPREALAMDPQQRLLLEVVWEALERAEIDPADLAGTPAGVFVGSYHSSYGDLVARAGDAQAQMMTGGAQSVLSGRVSYVLGLEGPAVTVDTACSSSLVAMHLASQSLRSGESSLALAGGVTILATPGTFVEFSRQGGLAADGRCKAFAESADGTGFGEGVGIMVLERLSDARRNGHPVLAVLRSSAVNQDGASNGLTAPNGPSQQRVIRQALAAGGLAPTDVDAVEAHGTGTTLGDPIEAQALLVAYGQDRPEDRPLWLGTVKSNIGHTQAAAGVAGAIKMVQAIRHGVLPSTRYADEPTSHVDWDQGRVRLLTEDQPWPETGHPRRAGVSSFGISGTNAHVILEAAPDTDADAAAEPGTGAASDADADTAAEPGTAPAADSTDGTDGGGDAETVWVVSGRSEQALAAQAGRLLPAVAAHHPADVGAALLGTRSLFEHRAVVVGRDREELTAGLRALATGAPAAHVVEGVARTRRGLAVLFTGQGAQRLGMGRLLHAQSPVFAAAFDEVADELDRHLESPLRDVVWGGDQELLDRTGWTQPALFAVEVALYRVLLSWGIRPDYLLGHSIGEVAAAHVAGVFSLPDACRLVAARSRLMQALPAGGAMAAVEATEEEVTDRLTGGVSVAAVNAAESIVVAGPEDEVAAVQGHFTALGRRTRRLRVSHAFHSALMEPMLDAFAAELEQLAYAEPALPVVSNVTGAPADLANPAYWVEQVRSAVRFADGLSWLVDHGVDTFVEAGPDAVLSGLAGALPGAASVALQRGDRAGRPVLLHALARLHVRGVAVDWTPLFAGRGRRRVELPTYAFQRRRYWPQAVPEQAAGRDPVDALFWESVESGTGELARSLGVADDALSHVVPALLRWRERRLRDAAADDWCYRQSWVPVDGPRADPAAPARWLAVVPEGDDPWTGAVLKALGPDVTVLSPEAADAEALARAGADRTGVVALAADGTSGLTAVLRLVQEVRRAELAVPLWVATRAAVAARPGERVETVWQGGIWGLGRVAALELPDLWGGLIDLPGEPDPVALDRLAGVLSGGHGEDQLAVRASGVLARRLVRAPGRGTGEAWTTGGTALVTGGTGGLGGYVARWLVERGAQHLVLMSRRGPDAPGADGLRAELEAAGAKVSVVAGDVTDRATMAELLAGLPADLPLRSVFHTAGVLHEPTPVEALSLETLHDSLGAKVEGALLLDELTGETDLDAFVLFSSGAASWGGSGQGGYAAGNACLDSLAEYRRARGRTATSIAWGTWAEAGMAAANTDEHDYLVRLGVLPMQPEPAVAAMQRVLEEDATTVTVSDMDWSRFAPAFSLARPSRLLALLQDTGPAAAEPEADATAFAGQLAAVPAAERREYLVTLVCDHAAAVLGHGSGDELDPETAFRDAGFDSLTAVELRDRLQAMTGLTLPATLVFDYPNPLKLAALLDETAGGTAGEGDEEELRRVLASVPPAKLRAAGLLDAVLALAEEAGQDTGEADGADEPDETDLMTADADDLVRIALGSA
>emb|BAK64639.1 BGC0000135, revE, Putative dehydrogenase
MDITAAVIEEAGSPFVLKQVELADPGPDEVLVELHATGLCHTDLAVQHGFTPFPLPGVLGHEGSGVVRAVGPGVLGLAAGDHVALSFASCGECGNCRDKVPSYCDTFVARNFMGARIDGTRPLSLDGAGLGSNFFGQSSFASHTVAHTRSVVKIPAEVPLPLAAPLGCGVQTGAGAVLNSLQVTAGSSVLVLGGGSVGLSAVMGAVLAGAETVIVVEPLESRRLVAKDLGATHVLDPEDGGIAEQVRGIVPQGVRYAVDTTAKSAVLAEVVQAMAKRGRVALLGIPSEPTAVLPLSLGLSQILGLSVVGVVEGDSDPHTFIPWLLDQYLQGRFPLDRLVTTLPFADINEAAAAQVRGDAIKVVLTHR
>emb|BAK64640.1 BGC0000135, revF, Putative aldehyde dehydrogenase
MPIDHHHFYIGGDRVAPGTGHRIQVHAAATGELVGSVPEAHPADVDAAVAAARAAFDDPSGWRQWTPQARAETLTRFAAALKERAPEIARLVSVQNGMPISLAGLLEGTAPSALLRYYAAVAAAKTGDDRRPGLFGGHAVVVPEPVGVVAAIVPWNVPQGITFMKLAPALAAGCSVVLKPSPETVLDAYQVAEAAAEAGLPAGLLNIVPGGAETGRYLVGHPGVDKVSFTGSTATGRSIAETCGRLLRPVSLELGGKSAAVVLDDADLSGVMDRFFRATLLNNGQVCWLGTRILAPRSRYAELVDAVTEMARALKVGDPLDPATQLGPLVSERQRDRVESYIAKGVSDGARLTVGGGRPAWADRGWYVDATVFADVDNRSAIAQEEIFGPVLSVIPYTDEDEALALANDSDYGLGGSVWTTDADRGLDFARRVQTGSIGVNSYANDPVAPFGGRKASGLGYELGPEGLAQYQVLKSIYVDQQV
>emb|BAK64641.1 BGC0000135, revG, Dihydroxy ketone synthase
MTRRLDGKVAMITGAARGQGRGHALRLAEEGADLILVDICQNIDTLAYSLGSEDELAETAAQVEKLGRRVVTAQADTRDAAALREAVERGTSELGGLDILVANAGVGMAHPSTSQEQAFRDQLEINTIGAWNTVHAAAPKIIEGGKGGAVVVISSVMGLSGKIGSPTGGAEGYVAAKHALLGLSRAWTRWLGPHNIRVNSIHTTGVRTPLLINDAVKKVHTKPPTTGAEVGHILDVTMLDVSDVTGAVSWLVSDEARYVTGIALPIDAGFTTP
>emb|BAK64642.1 BGC0000135, revH, Putative FAD dependent oxidoreductase
MAEHVDVLVVGAGLSGIGAAGRLRRADPRRTLAILEARDAVGGTWDLFRYPGVRSDSDMHTLGYQQRPWKDPKAIADGESILSYIRETAREDGLLDHVRFRHRVVGADWDEAHARWNVRVERGAEGEAEEITLTCSFLYLCSGYYRYDEGYSPQFKDADRFGGRIVHPQHWPADLDYTGKRVVVIGSGATAVTLVPAMAARAAHVTMLQRSPSYVMSLPSRDGIAGALRRVLPERTALAAIRWKNATLALGFYRFSRKRPEKVKAMLRKGVVKQLPDGYDVDTHFTPRYAPWDQRVCYVPDGDLFKAISAGEASVVTDHVESFTERGLLLRSGKEVPADVVVTATGLNLLPLGGIRLSVAGRPVDPGATVAYKGMMLSGVPNFAWTLGYTNSSWTLKADLVAQYVSRLLAHMAERGHAVVRPLAPPAGDEVLPILDLRSGYVLRGADTMPKRGTRAPWTLEQNYRQDVRLLWRGPVDDAVEFAPAPSGARAAGSGDAPARPVPETSS
>emb|BAK64643.1 BGC0000135, revI, Putative monooxygenase
MNTTYPESLSYPFGPDEGLALSESYTRARDTDGLIRVKLPYGEPAWLATRYEDARLVLGDARFSRALSEEHDPPRARKFNAQAKSMFNMDAPDHTRLRRLISKAFTIRRVEELRPKVHDLAHRLIDDMLAKGEPADLVADYALPIPTTVICELLGVPFEDREKFGRWTDAILSTSTLNPEEGRVKRMELVGYIGGIIAARRAQPADDLISGMIEARDVQDKLTEQELLDHCIGLLIAGHETTASQIPSFVYALLDQPQHWKRLLDDPELIPSAVEELFRFVPLGSGSAAPRYAREDIEVGGTLVRAGEPVLVALGAANRDGLRFEDPEEIKLDRPSNHHIGFGHGIHHCLGAPLARLELQEALRALLERLPTLKVAGDIAWKSEMMVRGPRSMPVGW
>emb|BAK64644.1 BGC0000135, revJ, Spiroacetal synthase
MTETEQLDVPHVEVTIPVGEGPSAVALTPDGTRAYVTNYGRWATHSPGDTVSVIDTATHEVVATVKVGVGPTALEVVPDGSRVYVVNYGSGKEPGHTVSVIDTATHEVVATVEVGNSPDGVAVTPDGRRVYISELGSEANPGNTMSVIDTATFEVVGTVDVGAAPGAVAIHEDGVHAYVVNYGKPTETEGTVSVIDIATNTVVTTVTVGRSPGAVAITPDGAHAYVADHGPFGDPGNTVSVIDTRTHEVASVITVGPGPGGVAISPDGTRAYVVNMGGNTAPGRTMSVIDTATRTVVNTVAVERTPAGIAVSADGRRAYIANYGANLVSVVDLTRV
>emb|BAK64645.1 BGC0000135, revK, Putative malonyl transferase
MKIAYLVDGGLSDLPGAGTDLYERYPQVQEIYEKAAGWTGLTVDRMLRWELDRLEEYQQVGLIRQASIILGVADLLAERGVRPDVIAGMSLGSLVGACIAGAVERKDLFTFLRRKTEVPPPTGPAQGCAGLLVPVDADDEEYLGQLVEGTWVGGELGLRRNGTVRGFMVSGYVDALHELMAKLPEGSMHMIKDVNVAVHVPACADQNEYLEPVWSKMNFHDPEIPLCSCKERGMLTTAADVRKWYLGNQVDKVSHPDMFSNVIGHEPQLAFLLGPAKLDIYLDALPCPVIQIENDEQLTDAMTALYEMRI
>emb|BAK64646.1 BGC0000135, revL, Putative uncharacterized protein revL
MNESLALVDQFLQTDLDEWTRQVVRRHFDPGTGSPYWLKRAAELDFDPLEITRYDELSALGPFPLSVLRKLDPADLVPQAVPRPIAGRVFDSGGTTGDPKRILYTPAMLQHRQAWRHWSFHTEGFRPDGNWVQGTPTGPHVIGLGVQELSSYGGRMYIVDIDPRWVKRLIRAGKLAEADEYTDHVLGQITNILASQPIDYLNTTSALLTALIRRAPELAAKLKGVRVSGTHCTPAMFRTFKETLNGGSGAIVGRSYGNTFGTSAGIPDEDDGEILPYLPNYPNVTARVVDKQDWTREVGFGEQGQVMLNVLHPDLLLPNFLERDQAVRYDTGAAYPCDGVANVMPLQITRNAPEGIY
>emb|BAK64647.1 BGC0000135, revM, Putative quinone oxidoreductase
MQAIVIEDKQLVLREVEDPRPGPGEVVVDVAAAGVNRADVSQRQGLYPPPPGAAPYPGLEVSGVVSALGIGVKGRRVGDEVACLLAGGGYAERVAVPAAHTLPVPAGVSLRDAAALPEVACTVWSNVVDRDALREGETLLVHGGGSGIGTFAIQLGKALGASVVVTARAAKHDRLRALGADLAVDYTTEDFVLATKEFTSGAGADVILDIIGAKYLADNVEALAPNGRITVIGLQGGRKAELDLALLLNRRGSVSATSLRARPRADKSRIVAGVEREVWPLVEAGTVKPVVHTALPLAEAAEAHRLIEASDHVGKILLLP
>emb|BAK64648.1 BGC0000135, revN, Putative thioesterase
MPLDPAVKAVLDILDAAGDRQLHELPMPLARANYDQLAGLGGEPAAIGRTERTTADGVPVRLYWPDSPGPHPILLFFHGGGWVLGSLDGYDGVARDLSAHADCLVVSVGYRLAPDHCFPAAVEDALTVAKWAMRTGDAYGGDTQRLAVAGDSAGGNLSAVLVNELPGRFRAQALLYPVTDQTRKHPSVRENGQGYLLTEDTLRWFSENYLGDQDPRHPWASPLFAADEVLAAAPPTLVVTGEFDPLRDEGEAYADRLRALGVHVENRRYDGMIHAFFSMRGMVPAAGEALRQVTDFLQEAWTQHT
>emb|BAK64649.1 BGC0000135, revA, Polyketide synthase
MDHEFSDSDVAVIGMACRLPQAPDPAGFWRLLRTGTSAVGEVPADRWPDRPGNDGHDDALRALVRRGAFIDAPDAFDAAFFGVSPRESAEMDPQQRLALELGWEALEDAGVVPETLRGLPVGVYVGAMASDHAHLTSLRSPQALNHHTMAGTHRAVIANRISYFAGLRGPSMTVDTGQSSSLVAVHMACEALRTGEARLALAGGVNLNLTEQTALLEARLGALSPDGRCFTFDERANGYVRGEGGGFVVLKPLRDALADGDDVYCVIRGSAVNNDGAGDSLLVPTVTGQREVLTRAYDRAGIAPGAVQYVELHGTGTKVGDPVEAEALGHALGTDPDREHPLLVGSVKTNVGHLEGAAGITGLLKVALMLKHRRIPASLNFRRLNPDIRADEWNLRVAAEPGPWPEPAGTLHAGVSSFGMGGTNCHVVLSSPVRAEAPPAPETAPGPAADAHPGPAELALVVSAKSPAALRAQAELLLDRMAADPAPDPADVAWSLVGSRSAFPHRAVVVGREAQELTTGLAALAAGEPAAGLVQGHARPDHRVAFVFPGQGAQWTGMATGLMADSPVFRAAIEECAQALRPYVDWSLTDVLDDRAALERVDVVQPALWAVMVSLARLWRWMGVEPAAVVGHSQGEIAAACVAGGLSLDDGARVVALRSQAIAQTLTGRGGMAVVALPAPEAADLIAPWDGRLSIATVNGPGSVVVSGESAAVGELAARCADTGIRVRPVSVDYASHSAAVEEIEDRLLADLAPLRPRAGTVPMYSSVTGAPVDTTELDARYWYRNLRQTVRFETATRALAADGISVLVEVSPHPVLTVPVQDTLDSLGEADGQDGAAGPDGRTGPGGPDAAAGRTAVVTGSLRRDQGGLDRFLTSVAQVHVHGVPVAWAALFEGSRPRRIKLPTYAFQRDRHSVIGLGQEPVRLLEADAGATPGLAPATGDQDDAFLGKLAPMSAKERDAHLLSVVRDHAAALLGHRGGADVDPTVPFRSAGFDSMTAVDLRNRLQSATGLPIPSSMVFDYPTPARLAAFLAGRLGGTRSADDTALPLPAAPVADDPLVIVGMSCRFPGGVAGPEQMWDLVIGERDAITGFPTDRDWDLEHLYGPDTAGRLAGGFVEGALDFDAGFFAMSPREALATDPQQRLLLEGSWEALEHAGIDPVSLAGSATGVFVGSYQSGYAEVVSAALVDADADAQLLTGGAQSVLSGRVAYALGLVGPAVTVDTACSSSLVALHLAGQALRGGECSLALVAGVTVNALPHTFVGFSQQGGLSADGRCKAFAEAADGTGFSEGMGVLVVERLSDAERNGHRVLAVVRSSAVNQDGASNGLTAPNGPSQQRVIRQALAAAGLSSGDVDVVEGHGTGTTLGDPIEAQAVLATYGQDRSEERPLLLGSLKSNIGHTQAAAGVAGVIKMVLAMRHGVVPRTLHVDEPSSHVDWGQGRVRLLTESVAWPESGRPRRAGVSSFGISGTNAHVILEAAPAVESEVEVEVAGGAGAEHASETVWVVSGRSEGALRAQAERLLSVAEGLDPVDVGGALLSRSVFEHRAVVVGSGREELTAGLRALAAGEAAGNAVEGVARSGRRVAVLFAGQGAQRLGMGRRLHEESSVFAAAFDEVVAELDRHLDVPLREVVWGEDAEALNSTGWAQPALFAVEVALFRLLESFGVTPDYLLGHSIGEVAAAYVAGVFDLVDACRLVGARARLMQALPVGGAMVAVAAPEEEVLPHLSDGVSVAAVNAPGSVVVSGEESAVLAVGEHFKALGVKTTRLRVSHAFHSALMEPMVDDFLAAIADVSFSEPRIAVVSNLTGEPADMTSPKYWAQQVRSGVRFADGVAWLTAQGVDVFVDAGPDGVVAGLAQANASDAVAVALMRKDRGDVRTVFHAVGQLFVEGVPVGWETLFAGAGPRRVDLPTYAFQRRRYWPQASLAGGDVIAAGLASAEHPLLSAVVSVPGSGAVVLTSRLSARTQPWLAGHAVQGTVVFPGAGLVELAIRGADAVGAGGLRELEVEAPLVVPETASVQVQVVVADGRLEIYSRATDDDPWTRHATAVLGDALAAGAADWPWPPAADSRVDLPDLSEATDGDGLADGPALQGLRQVWQADGEVFAEVAVAENEADRARKFGVHPDLLEAALRASAFAEPDPVPAGRVWTGFADVTLHAEGATAARARVVRTGPDRVSVELFDGNGEPVLSIGSVTLGAAPASGPLAASRNGTALALDWPALPAAETGADSAEGAGVPDGVDAPGGPAFAFVQAPTADPSWLPEPAYPHLDGVLADGNPPRYVVLAVSGGAPDDMVRAVHATTRWALEQLQSWLAEERFADTTLVALTRGAVSAGHDEPVPDLGAAAVWGLLRTAQREHPGRVVLVDTEPGIDLDVRRLALALRGGEPQLALRGEEIRAARLVRVTAQDAPEARPEPEGTVLVTGGTGGLGREVARHLVAVHGVRSLLLLSRRGLAAEGARELVEELGALGAEVVVGACDVADRAALAEVLAGVRLTGVVHTAGVVDDGLVSSLTAERLDRVLVPKVDAAWHLHELTAGADLAFFAVFSSLSGILGNPGQANYAAGNVFLDALMQARRHAGLPGVSMAWGAWTQDVGLTAALTEADMRRLARSGMRPLSVPEGLALFDRALASDRALLGLASLDLAALRARDDLPVFRSLAGGRARRRAGEQQLAGGLAERMARLTEPEREDFLLTLIRDHAAAVLGHASGQHLNVTTAFREMGFDSLMGVELRNRVKRGTGLPVADSMVYDYPTPLRLAQYLASLMGGVEVRAGGATPARALADDDRLAIVGMACRFPGGVTNPDELWKLIAEGGDAIAGFPDDRGWDVEQLYDAEGTRSGSSVTRSGGFVEADGFDSAFFGISPREALAMDPQQRLLLESSWEALEDAGIDPQSLAGSSTAVVFGISQSHYGELVRPLEETQGHLLTGGAFSVASGRVAYTLGLEGPAVTVDTACSSSLVALHLAGQALRAGECSMALAGGVTVMATPGTFVEFSRQGGLSADGRCRAFADGADGTGWSEGVGVLVVERLSDAERNGHRVLAVVRASAVNQDGASNGLTAPNGPSQQRVIRQALAAAGLNSGDVDAVEAHGTGTRLGDPIEAQALLSTYGQDRPEERPLWLGSLKSNIGHTQAAAGVAGVIKMVLAMRHGVLPQTLHVDEPSSRVDWDQGRVRLLTESVAWPESGRPRRAGVSSFGMSGTNAHVILEAPATPEPPAGAAVPAGIEPGTAADADPQQGAVSPAVGWVLSARSEDGLRGQAGRLLAAVESSGSAGSVEPVDVGAALLSRSLFDHRAVVVGADREQLVSGVRALAAGEPAGNLVGGAAGGGQERRVVFVFPGQGAQWVGMAEGLLNSSSVFRESMELCGEALRPFVEWDLLGVLGEGDEVVLGRVDVVQPVLWAVMVSLAAVWRSWGVVPAAVVGHSQGEIAAACVAGGLSLGDGARVVALRSRAIAGALAGRGGMVAVSLPVEGVRGLLSGGLSVAVVNSPGGVVVAGPVEELDALLVVCEERGVRARRVPVDYASHSVFVELIEDRVLADLAGLAPVSGSVPMYSSVSGERVDTAGLDGGYWYRNLRQTVEFERATRALAADGFSVFVEVSPHPVLTVAVQDTLGEGVVAAGTLRRHEGGLDRFLLSAAELFVHGVPVTWNGLFADRKPRPVSLPTYAFQHQRYWPQPSLVAGDVAAAGLVSAEHPLLGAVVSVPGSDTVVLTSRLSLRAQPWLGDHAVHGTVIFPGTGFVELAIRGADAAGAGRLRELIVEAPLAVPAGGSVQVQVVADAEDHTVAVYARADEDEPWTRHAIGAVDDETAGVDTADLAGEWPPAGSTPVDLEDFYQRSADSGFGYGPVFQGLTRAWRLDGRIYAEAALPDDQAAAATAFGIHPALLDAALHPNTFADLEPTELGRLPFTFDDVTLHATGARAVRIRMARTGPDSVTAVLADETGAPVLSIGSLVMRPVPEQVLGGARAPETMLALVWNEVPDASGAAAGAEPGAAPAQDGDVLLEVPAAADGSPESVHAAVAWTLGQLQGLSGGRLVVLTRGAVAALPGETVTDLAAAAVWGLVRSAQSEDPGRIVLVDADEGTRATRDLLARVAGTGEPQLAVREGALLAPQLTRTTETGEPVALDGTVLITGGTGGLGSAVARHLVAAYGVRSLLLLSRRGGTAPGAAELVEELTAQGAEVTVVACDAADRSALAEVLAGVPLAGVVHTAGILDDGVISTLTPEQVHRVLTPKVDAAWHLHDLTRDRDLAMFVVFSSLAGLIGSPGQGNYAAGNVYLDSLVQQRRAAGLAGISMAWGPWDQSLGLTGALSGTDMHRLGRLGMLPISEEQGMALFDQALSAGLPLLGLTELKASALRATTEVPALFRSLAGGPARRTRARAGAAAPAAGLAGRLAGLTPEQRQSHLLGLVREHAAAVLGHGSGSRIAAEQPFREVGFDSLTAVELRNRLQAVTELSLPSTLVFDYPNAVRLAGYVGERLGGVTAAPVDALPVLRSVDDDPLVIVGMSCRFPGGASDPDRLWDLLEQGRDGMGAFPGDRGWDTGLLTELAHAGGFVEGALDFDAGFFAMSPREALATDPQQRLLLEGSWEALEHAGIDPVSLAGSATGVFVGSYQSGYAEVVSAALVDADADAQLLTGGAQSVLSGRVAYALGLVGPAVTVDTACSSSLVALHLAGQALRGGECSLALVAGVTVNALPHTFVGFSQQGGLSADGRCKAFAEAADGTGFSEGMGVLVVERLSDAERNGHRVLAVVRSSAVNQDGASNGLTAPNGPSQQRVIRQALAAAGLSSGDVDVVEGHGTGTTLGDPIEAQAVLATYGQDRSEERPLLLGSLKSNIGHTQAAAGVAGVIKMVLAMRHGVVPRTLHVDEPSSHVDWGQGRVRLLTESVAWPESGRPRRAGVSSFGISGTNAHVILEAAPGVEAEVEVVEGDGAESGSESGSGSVWVVSGRSEGALRAQAERLLSAVSEAESWGSAAVGAALLSRSVFDHRAVVVGADRAELVAGLGALASGEPGALVAQGVARSGRRVAVLFAGQGAQRLGMGRRLHEESPVFAAAFDEVVAELDRHLEAPLREVLWGEDAEALNSTGWAQPALFAVEVALFRLLESFGVTPDYLLGHSIGEVAAAHVAGVFDLVDACRLVGARARLMQALPVGGAMVAVAAPEEEVLPHLSDGVSVAAVNAPGSVVVSGEEGAVLEVGEHFKALGVKTTRLRVSHAFHSALMEPMVDDFLAAIADVSFSEPRIAVVSNLTGEPADMTSPKYWAQQVRSGVRFADGVAWLTAQGVDVFVDAGPDGVVAGLAQANASDAVAVALMRKDRGDVRTVFHAVGQLFVEGVPVAWETLFAGAGSRRVDLPTYAFQRRRYWPQASLAGGDVAAAGLVSAEHPLLGAVVSVPESGTVVLTSRLSLRAQPWLGDHAVHGTVVFPGAGFVELAIRGADAVGAGGLRELVVEAPLVVPAVGSVQVQVVVGDGGSLTVYARAADEEPWTRHATAVLGDALPADADADAVGAGAGGWQWPPADASSVDVSDFYPSLADEGFAYGPAFQWLRQVWVGPEEVFAEVAVADEAADQARKFGVHPALLDAALQASTFAGLDPAPAGRMPFSFADVTLHAGGATATRVHMVRTGPDSVSVELADGNGDPVLTIGTLVLQPVTATGPVGGAQAGAVLAVDWSSVVALDEAAGPGAPLRVVGAPEDLVVEDLVPGEVVVLEAVGTAGEVVGSAHGLAGWVLAQVQGWLGDERCAEGRLVVVTRGAVSAVPGEVLADVAASAVWGLVRSAQAENPGRITLLDLGAGEGVGSVDRAVVVGAVNSGEPQLVVRDGVVRAARLVRVAAAADGDAGSVGFGAGTVLVTGGTGGLGREVARHLVAVHGVRSLLLLSRRGLAAEGARELVEELGALGAEVVVGACDVADRAALAEVLAGVRLTGVVHTAGVVDDGLVSSLTVERLDRVLAPKVDAAWYLHELTAGMDLSAFVVFSSLAGVVGSPGQGNYAAGNVFLDALMQYRRLEGLPAVSMAWGPWAQGAGLTGELSDVDMRRIAASGTPPFTVEQGLAVFDAALGSPEAAVALTRLDLAALRTRDELPPLWGLLAGKRGRPVASDRRQESGTLADRLSALALPERTDQLLVLVRDHVAAVLGFASREQIDTTQAFRELGFDSLSALELRNRLQTATGLTVSSTLVFDYPNPQRLAAHLAEQFGTAGGAETGAAALLAQLDALSSTLARADVVDEDREAIAHRLRSMLDTWRSPEEENADEDWETPDEVFRFIDDELGISESEV
>emb|BAK64650.1 BGC0000135, revD, Polyketide synthase
MTQSSDKIVEALRASLLENQRLRKEHQDLADAVSEPLAIVGMACRFPGGVEDPEGLWRLVAEGGDAVGGFPTDRGWDTELLHDIPNGGGFLADASGFDAEFFGISPREALATDPQQRLLLEASWAALEHAGLDPRKAAGTPTGVFIGAAPYGYSDVMSGSSDDLQGHVLTGNAPAVVSGRVAYTLGLEGPAVTVDTACSSSLVALHLAGHSLRAGECSMALVGGVTVMATPGTFVEFSRQGGLSSDGRCRAFADAADGTGWSEGVGVLVVERLSDAQRNGHRVLAVVRASAVNQDGASNGLTAPNGPSQQRVIRTALAAAELSSADVDVVEAHGTGTTLGDPIEAQALLSTYGQDRPEDRPLWLGSLKSNIGHTQAAAGVAGVIKMVLAMRHGVLPQTLHVDQPSTHVDWSRGQVRLLTESVAWPENGRPRRAGVSAFGMSGTNAHVILEAPEVAADAEAEVGVVPGVQDEPAAGAGGAAPVAWVVSGRSAAAVRGQAGRLLAAVESSESPEWSGSVEPVDVGAALLSRSLFDHRAVVVGSGREELVAGLSSLAAGEPAGNVVADGVRSGAGRRVVFVFPGQGAQWVGMAAGLLESSSVFRESMELCGEALRPFVEWDLLGVLGEGDEVVLGRVDVVQPVLWAVMVSLAAVWRSWGVVPTAVVGHSQGEIAAACVAGGLSLGDGARVVALRSRAIAGALAGRGGMVAVSLPVEGVRGLLSGGLSVAVVNSPGGVVVAGPVEELDALLVVCEERGVRARRVPVDYASHSVFVELIEDRVLADLAGLAPVSSGVPMYSSVSGERVDTAGLDGGYWYRNLRQTVEFERATRALAADGFSVFVEVSPHPVLTVAVQDTLGEGVVAAGTLRRHEGGLDRFLLSAAELFVRGVPVAWDGLFAGRRTRRVDLPTYAFQRRRYWPQPSLVAGDVAAAGLVSAEHPLLGAVVSVPESGTVVLTSRLSLRAQPWLGDHAVHGTVIFPGTGFVELAIRGADAAGAGRVRELIVESPLVVPERDSVQVQVVVDAEDHTVAVYARAGEDEPWTRHASGSTGTEALAVEAGEFAGEWPPAGSTPVDLEDFYQRSADSGFGYGPVFQGLTRAWRHNGDILADIALPQDERTGAGAFGIHPALLDAALHPSTFADLEPTELGRLPFAFNDVTLHATGATRVRARITPAGPDAVALELADEAGQPVLSIGSLVLRPLTAQTLAGEARPGAMLALDWVEVPAPEAGVQDGGFTVVRGPAGATPAAVATDDADSDADSDAGTDAEPSDLVVLEVAPEGDQVVEAVHATANWVLGRLQAFTGTRMAVVTRGAVAAGPGETVTDLAAASVWGLVRSAQTEDPGRFVLLDIAPDAAPDAVLDAALVARAFAADEPQLALRGEVFRSPRFTRVPGSEEEPAPVALDGTVLVTGGTGGLGREVARHLVARHGARDLLLLSRRGGDAEGAAELVEELAAQGARATVAACDVADREALAAALAGTKLAGVVHTAGILDDGTVASLTADQMDRVMRPKVDAAWHLHELTRDADLRVFAVFSSFSGQIGSPGQGNYAASNMFLDALMEQRRQDGLPGVSMAWAAWTQEVGLTGTLSEVDMRRIARSGVPPLTVEQGLSLFDQALAADRPVLALARLDLPRLRAQGELPAVLRGLVPGPVRRAVAAQEVRGDGFAQRMAALPAQERAAHLLTLVRDHVASVLGYPSGADIDEAKPFREIGFDSLTAVELRNRLQAVTGLGLPSTLVFDYPTAVRLAEYVGERLGGVSAVPVDALPVLRSVDDDPLVIVGMSCRFPGGVWNPDGMWDLLAQGRDAMTRFPGDRGWDTGLLTELAHAGGFVDGAMDFDAGFFAMSPREALATDPQHRLLLEGSWEALEHAGIDPVSLAGSATGVFVGSYQSGYSEVAGEAMTDSDANAQLLTGGAQSVLSGRVAYALGLVGPALTVDTACSSSLVALHLAGQALRGGECSLALVAGVTVNALPHTFVGFSQQGGLSADGRCKAFAEAADGTGFSEGMGVVVVERLSDAERNGHRVLAVVRSSAVNQDGASNGLTAPNGPSQQRVIRQALAAAGLDAADVDAVEAHGTGTTLGDPIEAQAVLATYGQDRPEDRPLWLGAVKSNIGHTQAAAGVAGVIKMVLAMRHGLLPQTLHVDEPSTHVDWEQGRVRLLTEATPWPDSGRPRRAGVSSFGISGTNAHVILEAAPGTEAATGAQTGMATGTGTTGTGTTGTGATGVEAAASASGADTVPEHASETVWVVSARTEAALRAQAERLLSATEGLDPADVGAALLSRSAFDHRAVVVGADRSELVSGLRALAAGEAAGNAVEGVARSGRRVAVLFTGQGAQRLGMGRRLHGESPVFAAAFDEVVAELDRHLDVPLREVVWGEDAEALNSTGWAQPALFAVEVALFRLLESFSITPDYLLGHSIGEVAAAYVAGVFELADACRLVAARARLMQALPAGGAMVAVAASEDDVLPLLSDGVSVAAVNAPGSVVVSGEESAVLAVGEHFKALGVKTTRLRVSHAFHSVLMEPMLDDFLAAIADVSFSEPQIPVVSNLTGEPADMTSPKYWAQQVRSAVRFADGLAWLTAHGVDAFVEAGPDAVLAGLVDLNGAAGATAVALQRGDRTGGQVAHHAVGRLYVHGVPVRWDVLFTGREPRWVDLPTYAFQRRRYWPQASLAGGDVTAAGLASAEHPLLGAVVSVPESDTVVLTSLLSLRTQPWLADHAVQGTVILPGTGFVELAIRGADAVGAGGLRELIVEAPLVVPASDSVQVQVVVDGGTAVVYARPAGDEPWTRHATAVLGEALPAGAGAGAGGWQWPPADVSSVDVSDFYDRMAEGGFVYGPAFRGLRRVWQAEGEVFAEVAVGEEETDRARRFGVHPALLDAALQASAFVGLDPAPAGRLPFSFGEVTLHAGGAVASRVRVARTGADSVRVELADGNGDPVLTIGSLVMRPVAAGGVAGGVRSGAVLAVDWSSVVALDEAAGPGAPLRVVGAPEDLVVEDLVPGEVVVLEAVGTAGEVVGSAHGLAGWVLAQVQGWLGDERCAEGRLVVVTRGAVSAVPGEVLADVAASVVWGLVRSAQAENPGRIVLLDLDQRASAVDAGLVAGVVAAGEPQAVVRDGVVRAARLVRVAAAADGDAGGEVGFGAGTVLVTGGTGGLGREVARHLVAVHGVRDLLLLNRSGGGAELVAELAELGARARVVACDVADRVALAEVLAGVRLTGVVHTAGVVDDGLVSSLTVERLDRVLAPKVDAAWYLHELTAGMDLSAFVVFSSLAGVVGSPGQGNYAAGNVFLDALMQYRRLEGLPAVSMAWGPWAQGAGLTGELSDVDMRRIAASGTPPFTVEQGLAVFDAALGSPEAAVALTRLDLAALRTRDELPPLWRTLVGQPARRAAGDHRAAPDDLAHRLAGRSLADREEDLLALVADHVAAVLGYASREQIDTAQAFRDMGFDSLSAIELRNRLQAATGLTVPATLVFDYPNARRLAAYLAEQFGDAPRGSAVALPPLVSVDDDALVIVGMACRFPGGVRDIDGFWQLVANGGDGMSPFPADRGWDLEALYDPAGDRSGTSATREGGFLDDALDFDAGFFGISPREALVTDPQQRLLLETSWEALEHAGIAPERLAGSSTGVFVGSYQSGYSEVIGDALDEAEPQMLTGNAQSVLSGRVAYTLGLEGPAVTVDTACSSSLVALHWAGQALRAGECSLALVGGVTMMATPSTFVSFSQQGGVASDGRCKAFADGADGTGWSEGVGVLVVERLSDAERNGHRVLAVVRASAVNQDGASNGLTAPNGPSQQRLIRQALAAAGLNSGDVDAVEAHGTGTSLGDPIEAQAVLATYGQDRPEDRPLWLGAVKSNIGHTQAAAGVAGVIKMVLAMRHGVLPQTLHVDEPSTHVDWSQGQVRLLTEATPWPENGRPRRAGVSSFGISGTNAHVILEAPEVEAEAEAEVGVVPGVQDEPAAGAGGAAPVAWVVSGRSAAAVRGQAGRLLAAVESSGSAGSVEPVDVGAALLSRSLFDHRAVVVGSDREQLVSGVRALAAGEPAGNLVGGAAGGGQERRVVFVFPGQGAQWVGMAAGLLNSSSVFRESMELCGEALRPFVEWDLLGVLGEGDEVVLGRVDVVQPVLWAVMVSLAAVWRSWGVVPAAVVGHSQGEIAAACVAGGLSLGDGARVVALRSRAIAGALAGRGGMVAVSLPVEGVRGLLSGGVSVAVVNSPGGVVVAGPVEELDALLVVCEERGVRARRVPVDYASHSVFVELIEDRVLDDLAGLAPVSSGVPMYSSVSGERVDTAGLDGGYWYRNLRQTVEFERATRALAADGFSVFVEVSPHPVLTVAVQDTLGEGVVAAGTLRRHEGGLDRFLLSAAELFVHGVPVTWNGLFADRKPRRVDLPTYAFQRRRYWPQQSSAVGDAALRDPVDAEFWASMQSTDVSDLARSLGVDSTTLSDVVPAMLRWRDQRQSESQADGWRYRETWAPVSATGRPLDPSAARWAVIVPEGHADDPWSAAVAEAVGGELIEDDGSAPELSPACPGVLSLLSARDDVEGLLSTVRLVQHLRAPVWAVTRGAVAVRPEERVSGVWQGATWGIGRVAALELSERWAGLLDLPDVIDDAVRERLRTVVAGGHGEDQVAVRSSGLFARRLVHAAAPTLPASWRTSGTAIVTGGTGGVGAHVARWLVRVGAEHVVLVSRRGPAADGARELSAELEAAGARVSVVAGDVGDRDTLAELIASVPAELPLRSVLHAAGVVDEAGAVETLTAEALQAQLRVKVAGGLLLDELTQDLELDAFVLFSSGAAAWGSAGQGSYAAANACLDALAGHRRARGLTALSVAWGAWDAPGMMAADADYAQYLERLGVHPMQPEAAVAALHRALSDGDTNVTVTNMDWSRFVPAFGMARPSRLFSLLPEAAATADPEEQEEGVDHLRSMTARERRDHLLAAARDHAAAVLGYDSGDQVDAAQAFKELGFDSVTAVEFRNRLQTVTGLSLPTTLVFDYPNAGRIADYLAERFGDTSAQAEDALPALVAGSTDDPMVIVGMACRFPGGVNNPADLWRVVTDGVDVMSGFPDDRGWDLDALYDPNGERAGSSVTREGGFLEDAGGFDAGFFGISPREAMATDPQQRLVLEASWEALEHAGIDPAALAGTATGVFIGAAPSGYSEVAGATPEAQGHLLTGGLLSVLSGRVAYTLGLQGPAVSVDTACSSSLVALHWAGQALNSGECSLALVGGVAVMATPGGFVEFSRQGGLAANGRVKAFAEAADGTAWSEGVGVVVVERLSEARRNGHRVLAVVRSSAVNQDGASNGLTAPNGPSQQRVIRQALAAASLAPSDVDVVEAHGTGTTLGDPIEAQALLATYGQGRPEERPLLLGSLKSNIGHTQAAAGVAGVIKMVLAMQNGVVPRTLHVDAPSSQVDWSAGSVELVTGEMAWPESGRPRRAGVSSFGVSGTNAHVILEAAPGVEVEAEVEARVEVAGEAGAESESESESGSGSVWVVSGRSEGALRAQAERLLSVAEGLDPVDVGGALLSRSVFEHRAVVVGSGREELTAGLRALAAGEAAGNAVEGVARSGRRVAVLFAGQGAQRLGMGRRLHGESPVFAAAFDEVVAELDRHLDVPLRGVVWGGDADALNSTGWAQPALFAVEVALFRLLESFGITPDYLLGHSIGEVAAAHVAGVFDLADACRLVGARARLMQALPVGGAMVAVAAPEEEVLPHLSDGVSVAAVNAPGSVVVSGEESAVLAVGEHFKALGVKTTRLRVSHAFHSALMEPMVDDFLAAIADVSFSEPRIAVVSNLTGEPADMTSPKYWAQQVRSGVRFADGVAWLAAQGVDVFVDAGPDGVVAGLAQANASDAVAVALMRKDREGLAMALLAAGDLFVHGVPVEWVGLTGGRGSEWVELPTYAFQRRRYWAQPKPVGDVAAAGLVSAEHPLLGAVVSVPESGTVVLTSRLSLRAQPWLGDHAVHGTVVFPGAGFVELAIRGADAVGAGGLRELVVEAPLVVPAVGSVQVQVVVGDGGSLTVYARAADEEPWTRHATAVLGDALPADVVAGGWQWPPADASSVDVSDFYELTADHGFVYGPAFRGLRQVWQAEGEVFAEVAVGEEETDRARRFGVHPALLDAALQASAFVGLDPAPAGRLPFSFGEVTLHAGGAVASRVRVARTGPDSLRVELADGNGDPVLTIGSLVMRPVAAGGVVGGAQAGAVLAVDWSSVVTLPEVDAGADTGTGTDAGMSVGVDGGVAVFRAPEDVVPGEVVVLEAVGTAGEVVGSAHGLAGWVLAQVQGWLGDERCAEGRLVVVTRGAVSAVPGEVLADVAASVVWGLVRSAQAENPGRITLLDLGAGEGVGSVDRAVVVGAVASGEPQLVVRDGVVRAARLVRVAAAADGDAAGSVGFGAGTVLVTGGTGGLGREVARHLVAVHGVRDLLLLNRSGGGAELVAELAELGARARVVACDVADRAALAEVLAGVALTGVVHTAGVVEDAVITSLDTERLDRVLAPKVDAAWYLHELTAGMDLSAFVVFSSLAGVVGSPGQGNYAAGNVFLDALMQYRRLEGLPAVSMAWGPWAQGAGLTGELSDADMRRITASGTPPFTVEQGLAVFDAALGSPEAAVALTRLDLAALRTRDELPPLWRTLVGQPARRAAGGHRNDPDDLARRLAALPDADARDAYLLRLVADHVALVLGHAPGDGVDTTKEFRELGFDSLTSVDLRNRLQATTGMSLPATLVFDHPDAATLAAFLSARFGDAGPAAAEPEAVAPRDPMQDLYLNALESGRADLGDAFALSAARLRPRYADATALERRPVPVRLSAGDTGPHLVCVCPPLALNGPQTYNRFAAELAADWKVSALVAPGFAADAPLPENSRVLIATLADAVQEYVGDSAFALAGLSSGGVLAHEIARELERRGSDPLAVVLLDSYPMDSPVLKRWKNEMARVGLERARALDRRQADEGFRLEEITASAWICGELLLDWRPEGLTAPSCLVRASEPVVAEDGAGWQTPVAASEVIDVPGDHFSIMDRQFAASTAAAVRAWLAGVTARVG
>emb|BAK64651.1 BGC0000135, revU, Putative transcriptional regulator
MLERDQCLDQLTELLDTCAEGNGATGVISGAVGFGKTTLLEAVVSRAAARGYMVLGAVGSKVESAIPYAVVEQLFQSAELAGAETDLHVPLQRAKEEWSHLGMEAGAAQAMQAYHALLVELSAHQPVVLCVDDIQHVDSESLACLLYLIRRCRRNPVTILLTLGPSGAAPCEGVLAELACRPGVAHVRLGAFDEVGMARLIADRFGPAAAEQYAPGFYAMSGGNPLLAQALVSDHTARPAHPETGYHPVAADLFREASVACTRRSGLNGLRVARGLAITNGAGSSTLLARLVGLEKRDVDAAMKILTESRLIEGLRFRHPAIRSAVLDNMSAVDRTRLHHRVAGLLRNDGAPVIVVAQHLIAAGAVEDDWAPQFLMDAAKQALREDRVSLAEQCLQLADNCCQDQGRSHAIKANLARIKWRDQPEAAARIMLSLVAPARAGDLPGSLRLKVAHRLLVQGRVTDAVELMGPLFAGGADGTPAERLTLELDVTRLWLAFTYPGVHQQLVGDLPPEQQRQVPSHQIGRPRLSAIHTLWAVLKRGPDDVLVAEAERVLQHLLAEDDTISSLNSAIAALVYADRLESAAAWCGRLQTAATERHAPTWHALFTSTRAMIALRRGSLRSAAESAEAALRSMSVEAWGVEIGMPLATAIEARTAMGDHAASAELVNSPVPPGLFQTRFGLHYLYARGRHYLATGYYDAALADFIQCGEKAQEWDLDSPALAPWRTGAVEVWLQRGQRERAGRLADEHLALVKRGQRRTLGVALRVQAMTRPSSQQAHLLGTAVDMLQTAGDRYELALTLVELCRTHQRQGAAAQARLLVRQAWRMASECGAEGLCSSLMPKPVAGVPVEQPRSLPPSDDVVAGVLSEAELRVCSLAARGHTNREISDKLFVTVSTVEQHLTRAYRKLNIRHRRELPASLAS
>emb|BAK64652.1 BGC0000135, ---, Putative uncharacterized protein
MSSLKSTFTVYPHTRALAEGAVELPGGPLEFVPTKPIIRAYREMVRELAYDVCELAPTTYLMARAAGVPVIAVPVFTKRLFHHGHIRCHAASGIRVPGDLVGRTVGVRAYSVTTGVWVRGLLSDDFGVDPAEVRWVTDDEEHVASYVAPPNVSAVAPGESLVDLLDQGRIDAALTGNAGVGRKGAPKDGWTTGDSGPRPAAEPPYSLFGTPEPLERDWYRRTGVYPIHGVIVVREELVRDNPRLATDLYAAFAAAKRAAGAGRAELVAALAAGAAVPDDEDPIPYGVEPNARSLEALIRYAREQHLLDTPVSVEEIFAPGDYPTA
>emb|BAK64653.1 BGC0000135, ---, Putative transporter
MRFTPERIALTLFTLAVVALIAAPLVEVVIRSLEKQTGLTGHVWSGANYQQLKASEILSSARNSVVIALGSMAVATVIGVGLSWLVTRTDLPLRRAFEILNLIPFFLSPLIGSIAWTYLADPRTGFINRLARSAGISHGAVFNVYSTLGIIVVLGLFLVPFVILLTGAAFRQMDSSLEHAAAACGASGWRTAVRVTLPLASPAIMAAAILTFVMAIEDLSVPLVLGYGNGIQTLSTRIYDAVQTFPPNYNFGAALGCVMMLITALCLYLQRRAMRDRGYVTVTGKGSRAEPLRLGRIRWWAFAAELVYLLFAALLPIGILTLIAFSKRWTGTVDFGDLTLDNFRALFGKGSIVRTAFLNSLELSALCACVVVALSVVLVHAIERARITGRRLFEVCLTIPVAVPGLVLGVGLLTLLLKTSLFGTLWIIGVAYVVRFLPFAHRSVSAAFLSVHTELEEAARTSGASLGRYVFRVLLPLVRPGLVSGWLLVFLTFMRELPMSALLQTTGTQTLSVALLNSRSFDSPGVTAAFTLLQAAVLLVAAAVFWTITTRRDGASSDMAAGL
>emb|BAK64654.1 BGC0000135, ---, Putative transporter
MGRKTMKTSTGGRTAPAPSPAPAETAPPRRTGHLEVAGLTRDFGSGGVRDASFSVERGQLVTLLGPSGCGKTTTLRCLAGIEVPDAGRVRLGDTTMTATAEGVHLRPAKRDIGMVFQSYALWPHMSVFENVAFPLRTRGERTAAIRPRVEEMLELVGLEGMGRRQPSQLSGGQQQRVALARALVYRPGLLLLDEPLSNLDAARRDAVRRDIGRLQRELAITAVYVTHDQDEAMTLSDRILVMRDGAIVQNGTPAELLAAPRSLFVAGLLGQINVLTGVLATERTRTGPNGTERVGGVDIALADGTTRLSARLVGPAAVGENVSVVWRPGDITIDTAADDPSAPDRVNALPGTVTAVRVGSSVTEYDIDAGITTLRALGLGRATASVGSRVHVSCPVDRSISLTH
>emb|BAK64655.1 BGC0000135, ---, Putative peptidase
MPFDTIVRSASTFGPMQTDWETRIDMDRLRTERLAKTRAAMAAADVDFLIELRAENARYSTGIKRLYWPTIQLGGGPLAVLAAEGDSAIWIIDPDYAAKNIPWVPDDRFHTPYQMDMTQDVNSFVDDLYHYFGSKIETARIAVDIWSPSMFDVLTRRLPNATFVNGQELMIGARQIKTADEIKALKIAYAISEAGMQAAVNILKPGVRECELVGECFRAMWDLGTETTQCSEVVNSGPGAHPYRRFHSDRIVQHGDLVNMDFGGCFSGYFGDFCRAFVCGDKPTPAQVDLLKRAHELQYEQLNALGPGVSPADICAKLGRRTLGHGIGISAFEGPHLRAQDDYELKPGMTFSVTSPPIGEEGVGGVHLEDEIVITETGIDLYSTYPYTLG
>emb|BAK64656.1 BGC0000135, ---, Putative oxidoreductase
MSGNRTPAAGWLVVGVGRHVDRYGLPALARARGAAAVALCGTDPVRTADLAERHGVGRWGASVEELLGDPGVTHVYVCSRNERHERHVTLAAAAGKHVLCEKPLAQDPAAARRTVAACARYGVVLGTGFHLRHNAAHREARRLVADGAIGRPLWVDVSYLHQVGHGDSAARLAASRTVTTPSKGAMAGTGAHAVDLAQWLAGDRVVRLSATLAELDPTPAGPQRVVQVSATTRGGVLVTLTAGRTTHPANGLTVIGEAGRLTVSESIGNTGGGTLSLRSAQGSTDTVFPPHDVYAAQFEAFAAATGGAAAAPFGASGDDGLSALSVAETVDRALAGPAATQAVDPPARPTRGTP
>emb|BAK64657.1 BGC0000135, ---, Putative dehydrogenase
MTVVNTVITKKLGYLATTERMLAALGPVAYCPDQRPETVREHLADARIVVATKGVTIDDAVLDAAPHVRLIAAPTAGFDWIDVEAATRRGIPVVANTGAAADAVAEFTLGAVLALTRRIVAADRDLHGSADWGPVRDRYSRADQQIGSDLTSSTVAVVGLGHIGLKTAEKLAVLRPQSIIGYDPFVPAERARQAGVEVVGDLHELAARADIVLLHVPLTPQTTRLVDAAFLARLRPSALLVNPSRGEVVDEPALVAALREGRLRGAALDVFEQEPLPADSPLRGMDNVVLTPHIGGVTAQSDETRAREIAERVLACVAGTRPVGLVNPEVWDTRLAATTD
>emb|BAK64658.1 BGC0000135, ---, Putative hydrolase
MIFCFYDKGTLGVVREGRVAPVPTDVVPAAATPQQRLVALIEGYEQAGPALENVAAHAASHGTPLAEVALEAPVPAPTQLLCAVKNYSDDRQGVEADFFLKSILSIVPTGSTVSLPPAQARVFHHEPELAAVIGVGGTDIPAAEAMPHVFGYTGFLDLSARDLGTTYYMKKSPRGFGPMGPVLVTADEFADPHDLTVELSVNGTLRQRYSTGQMANRIERLIEVASSVSGLVPGDVIATGTYHIGMGPIQDGDHVSMTIEGIGELAVDVVDPSRREWDVSALKVATGPAPVRTAAAE
>emb|BAK64659.1 BGC0000135, ---, Putative uncharacterized protein
MTISAVFGSKSALAALRAHRWASTTDTFSFADITPVHRAFPGVVEGAYDVAELALVTFLQALDNGRPVTLLPVTLLGRFQHHCLVTAKETAGLRADSLAGKRIGVRAWTQTTGVWVRGFLRDDHGVDVGDVEWVVYEGGHVDGFADPPYATRSTSGNTLPVDFLAGAVDAAILGNELPDDPRARTLLPDPARAAAGWYGRTGAIPVNHVVVASDDFARANAHLVAEVCEVLGASVPHPPAVSSSPDLHPRGFDALQPSLDLAGRYAYEQGIISRPITAAEVRARTEDLTGIDLGHIADPADRVDPADRAAPADRAEPAAPAG
