# Supplementary material for: Assessing in silico the recruitment and functional spectrum of bacterial enzymes from secondary metabolism
Source: BMC Evol Biol. 2017 Jan 26;17:36. doi: 10.1186/s12862-017-0886-2 (PMC5270213; doi:10.1186/s12862-017-0886-2)
Supplement: Additional file 5: — 1005 multiple Fasta files (one per BGC that comprises enzymes) containing the sequences of the data set enzymes SM*. The BGC are named according to MIBiG nomenclature. (ZIP 6333 kb) [file 12862_2017_886_MOESM5_ESM.zip › BGC137.fa]

>emb|ABV97145.1 BGC0000137, Sare_1240, Uncharacterized protein
MRAGRRRPVEAGEERPCAPSEAGADAVGGVVAGHADDTACRVAVGPARIPAVDFGGVGIRRNNTVLSRWRMWPRVSIRRKRRGWSSCVSAAAVVDEAVVVDR
>emb|ABV97146.1 BGC0000137, Sare_1241, Multicopper oxidase type 2
MDDSVERRAFLASAVLGSVGVVAGAKLIPPSAARAAAPMATGSGQPLHPPAPNFGLTKFLDPLRIPPTIRSHSRRNRDELTIAMTNVRRRLHSQLPETALWTYEGQFPGPTIEVRSGRRLRVAWTNELRGTVPLVAVRAPFAQPTPANLPGYRNPDGSLPAGVELIDGVADLPPWNVVHLHGALMNGGSDGWAHNGVSPGFAQLTEYPNRQPAAALWYHDHAMAVTRFNVHAGLVGMYLIRDEEEKHLRLPGGDHEIPLIITDRNVDTEPATGALSGRLLFKFQYLPATGTSAPVTGPFTLVNGVIWPHLDVDGHWYRFRVLNAANGRFFRLDLVDEAGTVHNDAVRIIGTDVGLLPAPAAVPAGGLTITPAERVDLLIDFSRFTGQRLRLVNTGASIEPDIMEFRVEGRRRDDSFTPPARLSTSYVRLEHGVTVPEDHDEVFVATTVPGVAGRPHPEMWELKEITEPADLPTHLPQEGVIQLTDPVTGRVRTFRKVARVFDDTTTIFIDRGRWAVWNLIQLGGPPHPMHIHMTRFQLVDRWKFSDLTAFDVAVGGTTRPLPAPSGGPPIEEHERGWKDTFSLWSGEWIRVAGQFEGATGQFMYHCHILDHEDEGMMRPFVVHPPEVARFHTHSGSSGHGGHS
>emb|ABV97147.1 BGC0000137, Sare_1242, Oxidoreductase domain protein
MRQLEVALIGAGLIARFHLQEWVDAGVAVRIHSNDGRAAELASEFGARAVGSLAEALNGVDAVDICTPTSTHREIALAAISKGVDVVCEKPLAATAADAEDIVDAAEQAGVRLYPAHYVRFAPAFARLHDLVASGRMGEGAVARFCFSAYHPRPWTEPISAQSGGILTDQMLHGVDIAYWIFGEVVRVYACYQGEIAAPAPEGTVATGTAVLTHANGAISQVVSRWTATPHPPVRVAFHVSGTGGTVSHDSRWPQQVRVADGLAGDFGYGGTSVFAAEIREFAAAFAGGPEPRLGARDALAAVRLTQAAAESAWTGRAVEVPVKGVAA
>emb|ABV97148.1 BGC0000137, Sare_1243, Oxidoreductase domain protein
MRVAVLSPAHERASAYARLLHEMPDVELLIADPVGPPDGRVLGQHLAAQLGVPHANDWDEVLEWLPNAVVIASEVGRHRELVERMAEAETFVLCAQPLAATEHDVKAMVDACDMAGVRLTVESPACHSEAFAAVRRGIADGVVGTLTTIHGSYHAPPAGADGAALAGNAAYLLDLVDMVLDGDPATRVYAQANNVLSGRAGAESAAVLTVSYRGGTVASLDCAWSRSARGPALTFVGDRASVEYDATPRLLDGFDAAAGSDRWEPGGEDLHPLMLRDFLGTIETGAGVGPDGQAGLRTQRIIEAAHTSMRTGQPVDIG
>emb|ABV97149.1 BGC0000137, Sare_1244, Uncharacterized protein
MQSIWVPGRSSRAQVPSGTTPRKLEAVMNVMQVKVILSGGPADLATMQLSVPEDALGQTLKVRHGAGYEHFLHHGEYRAENGYQAAVFCWTGRTKIAE
>emb|ABV97150.1 BGC0000137, Sare_1245, Cytochrome P450
MTDAISFELPWARTDKFDPPAVFDALREQRPLARMRYPDGHVGWIVSSYELVREVLGDPRFSHSCAVGHFPVTHQGQVIPTHPQIPGMFIHMDPPEHTRYRRLLTGEFTVRRTSRLTGHVEGVATEQIEVMREHGAPADLVATFARPLVLRVLSGLVGLPYGERDRYLHAVTLLHDAEADPAEAAAAYEQAGAYFDEVIERRRRQPEDDLISTLVGDGELTGEELRNIVTLLLFAGYETTESALAVGMFALLYHEDQLARLRADPTKIDAAIEELLRYLTVNQYHTYRTASEDIELHGEVINKGDSVTVSLPAANRDPARFACPAELDIDRETSGHVAFGFGIHQCLGQNLARVELRAGLSALLRAFPNLRLAVPADEVPLRLQGSVFAVKNLPVCW
>emb|ABV97151.1 BGC0000137, Sare_1246, AMP-dependent synthetase and ligase
MRTDLIKPLPVALQENAARFPGKVAFEDDRRAVTYADLEARTRRLAGHLRGLGVKRGDRVAIWLRQSVSTVESYLAVVRAGGVGVPLNPDAAQAELEYLLSDSGATAVITDAVQAQRLRPTPHRALVVTGDVPAGALSYDELAVSEPEQPAGDDLGLDDVAWMFYTSGTTGRPKGVLSTQRNCLWSVASCYVPIPGLTDQDRVLWPLPLFHSLSHIACVLSVTVVGATARIMDGSSVQDVMRALQQEEPTFLAGVPTTYQQLVSAARRHGFTAPSLRIGLAGGAVLGAELRQEFEETFGVPLVDAYGSTETCGAITINPPDGPRINGSCGLPVPGVGVRIVDPTTGGDLPAGAEGEVWVSGPNVMVGYHNSPEATAKAMRDGWFRTGDLARRDGAGYLTISGRIKELVIRGGENIHPVEVEAVLRTVPGVADVAVAGVPHETLGEVPVAYVIPGPDGFDVESLVTRCREQLSAYKVPHQVHEVASIPRTASGKVQRRLLVEQPGRLTYAAVDHHDTYPSVDEPDAANTATLRDQLADLDERAQLALLEDLVRTQTAAVLRQPGPDAVPAGRAFRDQGLTSMAIVELRNRLMSRTGLRLPTSVVFDHPTPTALAACLRAEVLGITQSVAEPALVADPTEPIAIVGMACRLPGGVADPDDLWNLVAGEVDAVSEFPGDRGWDLDRLFDPDPDRAGTSYTGQGGFLPEAGLFDAAFFGISPREALAMDPQQRLLLETSWEALERAGIDALSLKGADVGVFAGVFGHGYGVGTDAAELEGFATTGSAASVASGRISYVFGFEGPAVTVDTACSSSLVAMHLAAQALRQGECSIALAGGATVMATPSTFVEFSRQRALAPDGRCKAYAAAADGTGWAEGAGVVVLERLSVARERGHRILAVLRGSAVNQDGASNGLTAPNGLAQQRVVRRALAAAGLSPSEVDAVEGHGTGTTLGDPIEAQALLATYGKDRAPERPLWLGSLKSNIGHAQAAAGVASVIKMVQALRHGILPATLHVDAPTPGVHWSAGAVQLLTESRDWSRNGRPRRAGVSSFGISGTNAHVILEEAPEEPAADEVSEEPAADDAPRVGVMPLVVSARSVASLAGQAGRLAAFVEGVGPPMPDLAGALAKNRAVLDERAVVLAGSGGEAVTGLAALARGEPAVGVVTGRADVEGKVVWVFPGQGTQWVGMGRELLDSSLVFAERIAECAAALEPWVDWSLVDVLRGDADPGLMDRVDVVQPATFAVMVGLAAVWSSVGVRPDAVVGHSQGEIAAACVAGALSLADAARVVALRSQAIASVLSGRGGMASVALSEEDAAAQLAPWADRVEVAAVNGPSSVVIAGDGPPLDEVLESLAHRAVRVRRVAVDYASHTRQVEDIEGVLAESLAGIGAVAPVVPFFSTVGGGWVRGAGEVDGGYWYRNLRGQVRFGAAVAELIGQGYGVFVEVSAHPVLVQSIVDVVDGVEADVVVGGSLRRDDGGVRRLVTSMAELFVRGVPVDWSGLLPPVVGWVDLPTYAFDHRHYWLPPVESATDARSLGQVATDHPLLDAVVGSPRSTGFTATSRWSVRSHPWLADHLVTDTVLVPNAALVEAAIRLGDLAATPVLEDLTVDVPVLLPARDGRDIQALVGEPDETRRRPVEIFSRAAEAPLDAAWTRHAHGTLAPAASRSARPEPGAATEIAVDGAALRDADRYGMHPVLLDAAARTVIPDGTLPSRWTGVTLLASGATALRVRPGSTSRWGTGLALTDPTGQPVMTIDAVLGTPASPDQAQISGGPPPDTLFRVEWTELPLPVVDRAGAVVPVATGEDVAAAAGATPDVLRYEAGTGDPRASVEAALEVLQAWLAEPALAETRLAVVTGDCTELGAAAVWGLVRSAQSEHPGRIVLADLDDASRSVLPALLRSGEAQLRVRDGVAQVPRLARASLDLPEERRRLDPDGTVLITGGTGTLGATTARHLVTVHGIRHLVLLSRRGCAPDLQAELTELGASVTVAACDTADRAQLEAVLAAVAAEHPLTAVVHVAGVLDDGVLTELTPERVDTVLRPKLDAALHLHELTRDLDLAAFVLFSSAAGVLGNPGQANYAAANACLDAIARQRHHLGLPAVSLAWGYWTPVSTMTEHLGAADLSRNRRTGMSGLSAAEGMAILDAALGAADTLVAAKLDVPALRRAAAGGDPIPPLLRALAPPPRPTAKATAGPVSLAQRLAGVAEAEATEVVLDLVRRYAAEVLGHADADAVHPGRTFKDAGFDSLTAVELRNRLATATGLTLSPALVFDYPKPAALAEHLHARLLGVAPRRQNEPGAPTRTTDEPIAIVAMACRFPAGVHSPEDLWRVVVDGVDAVTEFPRDRGWDTEGLYHEDPDHPGTTYVRHGAFLDDAAGFDAAFFGISPKEATAMDPQQRLLLETSWEAFERAAIDPTTLAGQDVGVFVGVNSHDYSVRTHQASDLEGFRLTGSSGSVVSGRVAYHFGFEGPAITVDTACSSSLVALHMASQALRRGECSMALAGGVMVIGALETFVEFSRQGGLAPDGRCKAFADGADGTGWSEGVGLLLVERLSEARRRGHQVLAVVRGSAVNQDGASNGLTAPNGPSQQRVIRKALCDAGLGAPDVDAVEAHGTGTVLGDPIEAQALLATYGQDRPAGRPLWLGSVKSNIGHTQAAAGVAGVTKMVMAIRHGVLPRTLHVDRPSTNVDWASGEVELLTEARDWPETGRARRAAVSSFGIGGTNAHVIIEAAPDQPMPPNPEPAPEPDGFPAPLPLSARTAAGLRGQAGRLARHLGDRSTLPLTDTAYALATTRAHLEHRAVVLAADRRQAEADLSAMERGGTGPTVLSGTPVTGKLAILFTGQGSQWPGMGRELAETFPVFRAAFAAACTAVEQHLEPVRPLRDVVFAADGELLDQTMYTQAALFALETALFRLVESWGVRPDLLAGHSIGEVTAAHVAGVLDLGEAAKLVATRGRLMQALPAGGAMVAVQASEADVAPLLARAGGVVCVAAVNGPDSVVLSGHEDAVLALAGELAGRGCRTRRLPVSHAFHSPLMAPMLDEFRAVVAELSFQPGNLPIASTLTGLLARDGQFRTPDYWVDQARSPVRFGDAVTALREHGATTFLELGPGGSLAAMALSTLGAPEQACIAALRKDGAEASDLVAAVAGLHVRGVAVDWAELLGRRSAVAGTDLPTYAFQHQRYWVETEDTATGGAEALGATDARHPLLGTVIEVPDTGGLVLTGRLSPLSPGLLPGSGNRVPVAVLLELLVRAGSEVGCGSLDQIVVEVPLAVSEHGHTQVRVTVDAPGLDGRRGVTVHGRLDGGQRGAWTRHVRAVLVPGMPQPSFDLRDLSGPEITLPDELTEQAATFALHPLLLDAALRVPAGDDHRDVSACASMTVYAQGATALRLRTTPTRDGRHLLELADTAGEPVAAIGPLTLDAATADPVEPDSEPLPVPVPLTRRVAARGEAAGGAILGRLAGLAEAEQLRVVTAVVKESIAAVLGHRESDAFAEGQAFKDLGFDSLSAVRLRNRLRDLTGVSLSSTLVFDHPTPAILAAHLRDELLGERRELPVATARAALSDEPVAIVAMSTRLPGGVDTPEELWNLVLERRDAVAGFPVDRGWDLDRLYDPDPASPGTSYTRLGGFLYDAAQFDGTLFGISPREALAMDPQQRLLLETSWEALERAGIDPLSLKGSDVGVFTGIVHHDYVSRLHRVPDDVQGYLMTGAASSVASGRVSYVFGFEGPAVTLDTACSSSLVAMHLAAQALRQGECSLALAGGATVMASPDAFLEFSRQRGLSADGRCKAYADGADGTGWAEGVGVVLLERLSVARERGHPVLAVLRGSAVNQDGASNGLTAPNGPSQQRVIRSALAAAGLSPGDVDVVEGHGTGTALGDPIEAQALLATYGQGRDAEHPLWLGSLKSNIGHTQAAAGVAGVIKMVQAMQHEVLPATLHVETPTTEVDWSAGAVRVLTEPRDWPRGARVRRAAVSSFGASGTNAHVILEEASVERARSATAEGPAAGVVPLVVSAGSTGALAGQASRLASFIKGSVEVPLAAVAGALVSGRAMLGKRAVVVAGSGDEALAGLAALARGESSPALVTGSVDTPGKVVWVFPGQGWQWVGMGRELLDTSPVFAERIAECAAALEPWVDWSLVDVLRGEAAAELLERVDVLQPASFAVMVGLAAVWSSVGVRPDAVVGHSQGEIAAACVAGALSLEDAARVAALRSQAIAVKLSGRGGMASVALPEEDLVVRLTPWAERVEVAAVNSPSSVVISGDAEALDDALEFLSGQGVRVRRVAVDYASHSRHVDDLRDTLADMLAGLDAQAPAIPFFSTVTGGWVRDGGVVDGAYWYRNLRDRVGFGPAVADLVEQGHAVFVELSAHPVLVQPVNEVADAVVVGSLRRDDGGLPRLLASMAELFVRGVAVDWSRVLPARSGWVGLPTYAFDHRHYWLHEAQAGTDAADPAEGADSDFWAAVEHANLDSLAELLEMASADQRGALNTVVPVLADWRKKRRELSTAEGLRYHVNWQPLDGEAAGVPGGRWLVVVPSGHGEDTLLAGLGEQGLDLIRLEVGERDRGRERLAERLSTVLADHELTGVLSLLALDPRAQDPTTVAAPTLALVQALGDSDVTAPLWCVTRGAVNIGIQDAVTAPAQAALWGLGRAVALERLDRWGGLVDLPASSDARTAQALLGVLNTTGEDQLAIRRSGSYGRRLVRKPLPEPVTGGRWQPRGTVVVTGGAEGLGRHAAVWLAQAGVDRLVVTTTAHAPVDGVPELRAELAGLGLHTVVESCADADRDAIAALVAATVPEQPITAVVHAADVTQTSSVDDTGERDLAEVFATKVDSAVWLDNMFEDIPLDAFVAFSSIAGVWGGGGQGPSGAANAVLDALIEWRRARGLRATSVGWGALNQIGVGMDEAALAQLRRRGVLPMEPSVAMAAMVQAVQGNEKFVAVADMDWASFIPAFTSVRPSPLFADLPEAQAALAASQPDTENSDAAASLAESLRAVTDSEQNRILLRLVRGHASTVLGHGGAEGIGPRQPFQEVGFDSLAAVNLRNSLHTATGLRLPATLIFDYPTPETLVGYLRAELLREPDDGLPGREDDLRRVLASVPIARFKEAGVLEALLGLADVDDDPAVPDEPVPSGANDVELIDALDIAALVQRALGKAS
>emb|ABV97152.1 BGC0000137, Sare_1247, Beta-ketoacyl synthase
MSAPDEQIVQALRASLKENARLQQENDAFTAAAAEPIAIVSMACRYAGGIRSPEDLWRVVTDGTDVYTGFPTDRGWDLEGLYHPDPDNPGTTYVREGAFLHDAGQFDAAFFGISPREALAMDPQQRQLLEVAWETLERAGIDPHSVRGSDIGVFAGIVHQDYAPDLSGHEGFLSLERALGTAGGVASGRVAYTLGLEGPAVTVDTMCSSSLVAVHLAAQALRRGECSMALAGGSTVMATPGGFVGFARQRGLAFDGRCKSYAAGADGSSWAEGVGVLLLERLSVARERGHRVLAVIRGSAVNQDGASNGLTAPNGPSQQRVIRSALASAGLTPSDVDTVEGHGTGTVLGDPIEAQALIATYGQGRDPQHPLWLGSVKSVIGHTQAASGVAGVIKTVLAMHHRLMPATRHIDAPTPQVDWSAGAVELLTEARDWSRNGPRRAGVSSFGASGTNAHLILEEAPEDETVPAVPTPDGVVPLVVSANTAASLAAQAGRLASFVEGAEVPLAQVAGALMSGRATLGERAVVVADSVGEATAGFAALAAGATAPQLVTGSGVPGKIVWVFPGQGTQWVGMGRELLDSSPVFADRIADCAAALERWVDWSLVDVLRGDVDPALMKRVDVLQPASFAVMIGLAAVWASVGVQPDAVIGHSQGEIAAACVAGALSLRDAARVVALRSQAIAATLSGRGGMASVALSESEAAERLTPWADRVEVAAVNGPSSVVIAGDADALDEALDVLDDQGVRVRRVAVDYASHTRHVEDIRDTLADALAGIGAQAPEVPFYSTVTGGWIQGASVVDGGYWYRNLRGQVRFGSAVADLIAQGHGVFVEISAHPVLVQPISEIVDRVGSDVQVTGSLRRDEGGLRRLMTSMAELFVLGVALNWAAILPSGSASAHVDLPTYAFDHRHYWLRMADSATDAASLGLVGADHPLLGAVLPLPQTDGLVFTSRLSLRSHPWLADHAIGGVVLVPGTVYVDLAVRAGDEFGFGVLEELVIEAPLVLPENTGVRLQVAVGGPGETGSRPVAVYSLQEGADDWTRHAVGLLSTTTTPETGFDFTAWPPQGVRQVDIEGFYTDLVERGYAYGPAFQGLRAVWRRGDEVFAEVALPDDHREDAGKFGIHPALLDAALHTNAFANPDDDRKVLPFAWNGLVLHAVGAAALRVRVAPSGPDALSFQAADDTGALVVTMDSLVSLPVSAEQLETAAEASRDSLFRVEWTELSPATEEPASSWSTVTTAADVAALTGSPSVASAAVLHAVGGKDGALALTTRVLAVAQAWLTGEGLEDSRLVVMTRGAVPGGDGTVSDPAGAAVWGLLRAAQAENPDRIVLVDTDSAGPTPMLAAALASGEPQLAIRGTTLHAPRLAQAGGQAPDAPAVFRPEGRVLVTGGTGSLGAVIARHLVSRHGVRRLVLAGRRGTAGQGVPELVAELTERGADVSVAACDVSDRDAVAGLLAEHRPTAIVHLAGVLDDGVIGALTPERLAGVFAPKVDAVRHLDELTRGSELDAFVVFSSAAALMGSAGQGNYAAANAFLDGVMAQRRAAGLPGLSLAWGLWEQATGLTAHLSAVDQARMSRGGVLALTPAEGVTLFDIGLCADQALLVPIKLDLKALRAQAAAGGDVPHLLRGLVRVGRRVARASAGDSGGLVRRLAGLAPEEQEKLLIGIVQTEAAGVLGFRGPELTQGTHKFTEIGFDSLTAVELRNRLSSATGARLPATLIFDYPTPVALAGYLRAELGDTVAGAAPSVTVAADPDEPIAIVGMACRLPGGVTNPDDLWRMVYDGRDGMSPFPEDRGWDLDGLFDPDPDRPGTSYTRQGGFLTGAGLFDAGFFGISPREALAMDPQQRLLLEASWEALEQAGVDPTGVQGGDVGVFSGVSIHDYLESLSNMPAELEGFVTTATAGSVASGRVSYVLGFEGPAMTVDTACSSSLVATHLAAQALRQGECSMALAGGVAVMGSPVGVLGMSRQRGLAADGRCKAFSADADGTVLSEGVAVVVLERLSVARERGHRVLAVIRGSAVNQDGASNGLTAPNGPSQQRVIRSALASAGLAASDVDTVEAHGTGTSLGDPIEAQALLATYGRDRDPDRPLWLGSLKSNVGHTQAAAGVASLIKMVQALRHGVLPPTLHVAEPTHQVDWSAGAVELLTEARDWSRNGHPRRAGVSSFGISGTNAHLIIEEAPADQVRAVPAPDVPGGVVPLVVSARSAASLAGQAGRLAEFLAGAAEVPLGQVAGALLSRRAALGDRAVVLAGSTEEALTGLDALARGDGGAGVVTGSVGGWGGLVWVFPGQGTQWVGMGRELLDSSLVFAERIAECAAALEPWVDWSLVDVLRGDADPGLMDRVDVLQPASFAVMVGLAAWWASVGVVPDAVLGHSQGEIAAACVAGALSLEDAARVVALRSQAIAERLSGRGGMASVALGEHEVAARLAPWAGRVEVAAVNGPSSVVIAGEAEPLAEAVAALDGRQVAVDYASHTRQVEDIEGVLAESLAGIGAVAPVVPFFSTVGGGWVRGAGEVDGGYWYRNLRGQVRFGAAVAELIGQGYGVFVEVSAHPVLVQSIVDVVDGVEADVVVGGSLRRDDGGVRRLVTSMAELFVRGVPVDWSGLLPPVVGWVDLPTYAFDQQHYWLHTAAAADAPSLGLAGADHPMLGAVVRLPWSDGLVFTSRLSLRSHPWLADHEVGGVVVVPGAGLVELAVRAGDEAGCPHLDELVIETPLVVPTHGGVRVQVALSGPGENDARTVDVYALREDDSDDGWTRHATGVLSSTPGPQDPFDATAWPPPGAHRVDVEALYSDLAGHDLAYGQSFRAVRAAWQRDREVFVDVALPEDRDGEATAFGVHPALLDAALHPALRDANEDGSQPRQPLDWRGVVLHAAGASALRVRLTPTGADSVALAAADETGAPVVTVGSLRFRTAPNAESAAAEPGVAPSRSLFEVTWIALPDGAGTPAVSWVPVTTAEEVTALTDAPAAVVLDVTGADDALTVTSRALEVVQAWLTGSGAEDSRLVVVTRGAVPAGDGTVTDPAAAAVWGLVRAAQGENPDRIHLLDLDPAADAGAESVLGVVLASGEPQVAVRGTALSVPRLARAAGANEAPAVFGPESTVLVSGAGALGALVARHLVTRHGVRRLVLASRRGPAAEGATELVADLSERGVAVSVVACDVSVRAEVAALLAAHRPTAVVHTAGVLDAGVIETVTPEKLARVFAPKVDAVRHLDELTRDLRLDAFVVYSSVSAVFMGAGSGGYAAANAFLDGLMAQRRSLGLPGLSLAWGLWDQAAGMAAGTDELTRARMNRRGGLQLMTQAEGMGLFDAALGAEQALLVPAKLDLRGVRADAATGGAVPHMLRGLVRAGRRQARSGGTGGKRGRLAERLAGLTPADQLSLLLDMVRSQVAAVLGHSDAGAVRADAAFMDAGFDSLTSVELRNRLREATGLKLPATLVFDHPNPQALARHLRDELGDAAPTTVTPTVLAADPEEPVAIVGMACRLPGGVAGPADLWRLVSEGRDAVSDFPTDRGWDLEGLFDPDPERPGTSYTSRGGFLHEAGLFDAGFFGISPREALAMDPQQRLLLETSWEALEATGVDATSLKGSDVGVFTGVFGQGYVAPGAEAVTPELEGFAGTGGSSSVASGRVSYVFGFEGPAITIDTACSSSLVAIHLAAQALRRGECSMALAGGATVMANPGAFVEFSRQRGLAVDGRCKAFAAAADGTGWAEGVGVVVLERLSVARDRGHTVLAVLRGSAVNQDGASNGLTAPNGPSQQRVIRRALADAGVAPSEVDVVEAHGTGTSLGDPIEAQALLATYGQGRDQERPLWLGSLKSNIGHAQAAAGVAGVIKMVQALRHGMLPATLHVDTPTPEVDWSAGAVELLTEARDWPRNGHPRRAGVSAFGVSGTNAHLILEEAPQNATPDLVPAAAPDVLPVLVSARSGTSLVGQAARLGAFLEGVEVPLAGVAGGLVSGRAVFGERAVVVAGSRVEARAGLAALADGVDVAGVVTGRVGVRGGVVWVFPGQGTQWLGMGRELLDSSSVFAGRVAECAVALGRWVDWSLVDVLRGEVGGGLLERVDVVQPACFAVMVGLAAVWESVGVRPDVVVGHSQGEIAAACVAGALSLEDAARVVALRSRAIGSVLSGRGGMASVALGEEEVVARLGPWGGRVEVAAVNGPSSVVVAGDGGALDEVLGLLVGEGVRVRRVAVDYGSHSSQVEALEGVLAEALVDVRGLAPRVPLYSTVTGEWVRDAGVVDGGYWYRNLRGQVRFGSAVADLVGLGYRTFVEVSAHPVLVQPISEVVEGSEVVVTGTLRRDEGGLRRLFMSMAELFVRGVSVDWAAVVPSVGPRVELPTYAFDRQHYWLRQPTDTAVDATSLGQVAVDHPLLGAMVQLPQSDGMVFTSLLSVRSQPWLADHAVGEVVLLPGSGLVELAVRAGDEVGCSVLDELLIEAPLVVPEQGGVRVQVTLSGPGADGVCTVEVYSRRDDGTGGWTRHATGALSATPNDSGTRFDFTVWPPRDAAPVDIEDFYADLAERGYGYGPAFQGLRTVWRRGDEVFAEVALPEDQRAEAGGFGIHPALLDAALQAATAGDPAGDPARQPGEAVLAFAWNGLVLHAAGAPALRVRLAPHGPDSLAVEAADETGGLVLTMDSLVSRPVSVAQLGATAHDVRDSVLRVDWVELPASAVGPVSSWAPVDTADEVRALATADLPPVVVVDAVGDDDPLAVTSRVLEVVQAWLAVPQLEEARLVVRTRGAVPAGGDHLVTDPAAAAVWGLVRSAQAENPDRIVLLDADPATAAGPELVLAAGEPQLAVRGNVLSVPRLARTNDQLQQPPVVFRPDGTVLVSGAGALGGLVARHLVTRHGVRRLVLTSRRGQAADGVAELVADLTEQGADVSVVACDMSDRSRVAALLAEQAVTGVVHTAGVFDDGLIDGLTRDRLAGVFAAKVDAVRHLDELTRSLDLDVFVVFSSVAGVVGGGGQGSYAAANAFLDAAMSHRRAAGRPGLSLAWGLWERGIGMATHLSVVDHARASRGGVLELTRAEGLSMFDAALCLDQALLVPLKLAPEAMRADAAAGGVVPSLLRGLVRPGRQQARTAAVVDDNLVRELAGLAPADQEARVLDVVRAQVAVVLGHADPQDVQADTAFKDVGFDSLTSVELRNRLREATGLKLPPTLVFDYPNPLVLASYLRTQLCPDSAGPDGGTDGDEERLRQALASVPLARLRAAGLVDALLELAAAGEPDDDVGDEREVADLDVDDLVDLVLGGE
>emb|ABV97153.1 BGC0000137, Sare_1248, Beta-ketoacyl synthase
MSASYEKVVEALRRSVAEAGELRKRNRQLLGASREPIAIVGMACRLPGGVAGPADLWRLVSEGRDAVSGFPTDRGWDLVGLFDPDPDRPGTSYVSQGGFLSEAGLFDAGFFGISPREALAMDPQQRLLLEAAWETFEDAAVDPTSLKGDDVGVFVGAAPQGYGSGPIGPEMQSFAGTGLASSVASGRVSYVFGFEGPAVTIDTACSSSLVAIHLAMQALRQGECSLALAGGAMVMSSPNSFVVFSRQRGLAADGRCKAYADGADGMGLAEGVGLVLLERLSVARERGHRVLAVLRGSAVNQDGASNGLTAPNGPSQQRVIRAALASAGLAPSEVDVVEGHGTGTSLGDPIEAQALLATYGQGRGSGQPLWLGSLKSNIGHAQAAAGVASVIKMVQALRHEVMPPSLHIDGPSTRVDWSAGAVQLLTEARQWPRDARPRRVGVSSFGVSGTNAHLILEEAPGEPEVAEVPAEEVPVQGVVPLVVSARSGTSLVGQAARLGAFLEGVEVPLAGVAGGLVSGRAVFGERAVVVAGSRVEARAGLAALADGVDVAGVVTGRVGVRGGVVWVFPGQGTQWLGMGRELLDSSSVFAGRVAECAVALGRWVDWSLVDVLRGEVGGGLLERVDVVQPACFAVMVGLAAVWESVGVRPDVVVGHSQGEIAAACVAGALSLEDAARVVALRSRAIGSVLSGRGGMASVALGEEEVVARLGPWGGRVEVAAVNGPSSVVVAGDGGALDEVLGLLVGEGVRVRRVAVDYGSHSSQVEALEGVLAEALVDVRGLAPRVPLYSTVTGEWVRDAGVVDGGYWYRNLRGQVRFGSAVADLVGLGYRTFVEVSAHPVLVQPISEVVEGSEVVVTGTLRRDEGGLRRLFMSMAELFVRGVSVDWAAVVPSVGPRVELPTYAFDHQHYWLQTEETTDAASLGQSVTDHPLLDALVPLPQSDGAVFTSYLSLRSQPWLADHAIGEVVLFPGTGLVELALRAGDEIGCPVLNELVTEAPLVVPEHGGVRLQVAVGGPDDTGARPVDVYSLREDGADGWTRHATGVLSAASGDAGTGFDFTAWPPSGAQRVAVGDLYPELAARGYAYGPMFQGVRSVWQRGEEVFAEVALPEEHRGDAAAYGIHPALLDAALQTGTVAAATTASDATGAPAPDGQPPAAAGTDEQPGRAVMPFAWNGLVLHAVGASALRVRVTPAGPDAMTVEAADQTGGRVLTLDSLVLRAVPTEQAPAAASSLFQVDWVERPADAGQPSPPWVAVATADDVAALTGPPAVAVLTAIGDGDALAVTSRVLAVVRQWLAAAELDGSRLVVATRGAVPAGDGVVTDPAASAVWGLVRAAQAENPDRIVLLDCDPVATDGPEAVLGAVLASAEPQVAVRGRTLSVPRLARAPRATDSPAGFGPDSTVLVSGAGSLGALAARRLVARHGVRRLVLASRRGRDADGVADLVAELTGLGADVSVVACDLSDRDQVAALLAEQGPTAVVHTAGVFDAGVVGALTPDKLARVFAPKVDAVRHLDELTRALALDAFVVYSSASSIFMGAGSGGYAAANAYLDGLMAHRRAAGLPGLSLAWGPWQQLTGMADTIDDLTLDRMSRREGRGGVLGLGSEDGMDLFDAALACESALLVPVRLDLRQVRAEAAIGGVPHLLRGVVRSGRQSARAASGGDGGLARRLAELAPAGREALLLDLVRAQVAVVLGHSDAGAVRADAAFRDAGFDSLTSVELRNRLREATGLKLPATLVFDYPSAQALARYLCAELTVDEMSPVDSVLADLTGLESAIGSVAADDEAREQITGRLRDLLAVAEAAADPDPSDDDLDAASDEELFALVDRFA
>emb|ABV97154.1 BGC0000137, Sare_1249, Beta-ketoacyl synthase
MADEVQLRDYLKRAIGDARDARRRLREVEDQAREPVAIVGMACRYPGGVSSPEDLWDVVANGVDAVADFPTDRGWDLVGLFDPDPDRPGTSYVSQGGFLSEAGLFDAGFFGISPREALAMDPQQRLLLETSWEAMERAGIDPSSWSGSDVGVFAGLSGQGYGAGSGRQVAPELEGFAGTGAAPCIATGRVSYVFGFEGPAVTVDTGCSSSLVAIHLAMQALRQGECSLALAGGAMVMAQPGSFLSFSRQRGLAADGRCKAYADGADGMGLAEGVGLVLLERLSVARERGHRVLAVLRGSAVNQDGASNGLTAPNGPSQQRVIRAALASAGLAPSEVDVVEGHGTGTSLGDPIEAQALLATYGQGRDQERPLWLGSVKSNIGHTQAAAGVAGVIKMVQALRHGVLPATLHVHQPSTQVDWSTGEVELLTRAREWPRRELPRRAGVSSFGISGTNAHLILEEAPGEPEVAEVPAEEVPVQGVVPLVVSARSAGALAGQADRLTGFVRSGAAPMSDVAGALVSRRAVFGERAVVVAGSGDEALVGLGELARGQAGAGVVAGSAGAVGGVVWVFPGQGTQWLGMGRELLDSSSVFAGRVAECAVALGRWVDWSLVDVLRGEVGGGLLERVDVVQPACFAVMVGLAAVWESVGVRPDVVVGHSQGEIAAACVAGALSLEDAARVVALRSRAIGSVLSGRGGMASVALGEEEVVARLGPWGGRVEVAAVNGPSSVVVAGDGGALDEVLGLLVGEGVRVRRVAVDYGSHSSQVEALEGVLAEALVDVRGLAPRVPLYSTVTGEWVRDAGVVDGGYWYRNLRGQVRFGSAVADLVGLGYRTFVEVSAHPVLVQPISEVVEGSEVVVTGTLRRDEGGLRRLFMSMAELFVRGVSVDWAAVVPSVGPRVELPTYAFDHQHYWLQTEESTDAASLGLSAVDHPLLTAAVPLPRSDGQVFTTRLSPRSHPWLADHVVDGVVLLPGSALVELVVRAGDEVGCPVLDELTTEAPLVVPEHGAVRVQVALSGPGENGARTVDVYAQREDAHGWTRHATGVLSAAQPPASDFDFTAWPPPGARPVEVADFYPGLTDRGYAHGPALQALGALWQRGEEVFAEVVLSDDTDTAGSFGVHPALLDAALQPMLRRAGDDQDEPWLPLDWARLTLHRFGAATLRVRLVPGAAGTVSLEAADGTGGLVVTADSVVFRPVSVEKLATTTGIHDSLFQVEWTRLTAAEPVDARPDVEILEVAGGQDVLAAVSRVLAALQAGLTRSEESRLVVVTRAAVAVGDQAAADPAGAAVWGLTRSAQAENPGRITLLDLEPDSPVEQVLGSVLTSAEPQVATRGGALFAPRLARADEQQTRKARAGFGPHGAVLVSGAGVLGAVVARHLVIRHGVRRLVLASRRGPDADGSADLVAELTQLGAEVSVVACDLSDRDQVSALLAVHRPTGVVHTAGVLDDGVTAALTPERLARVFAPKVDAVRHLDELTRDLDLDAFVVFSSGSGVFGSPGQGNYAAANAFLDAVMANRRADGLPGLSLAWGLWEQTTGLTAHLGGADQARMSRGGVRAMTVVEGMDLFDAALASEQALLVPVKLDLREVRAGGTVPHLLRGLVRPGRQQSRAAVDGDGGLARRLAELAPADQESLLLDLVRGQVAVVLGYSGATAVRADGAFKDAGFDSLTSLELRNRLRAATGLKLPATMAFDYPTPYLLARHLRDEFDTDGDVVTQVTTRIEELEALVGDLALDKSTKTALTLRLQGLVARCNGIGEQADTASVAEQLESASADDVLDFIDAELGLT
>emb|ABV97155.1 BGC0000137, Sare_1250, Acyl transferase
MATDDKLLRYLKRVTAELHTLRQQGSQHADEPLAVVGMACRFPGGVSSPEDLWRLVADGVDALSDFPEDRGWHLDGLFDPDPDRPGTSYTSQGGFLQGAGQFDAGFFGISPREALVMDPQHRLLLETSWEALEDAGVDPTSVHGTDVGVFSGVFTQGYGAGSITPELEGFAGTGSASSVASGRVSYTLGFEGPAVTIDTACSSSLVAIHLAAQALRLGECSMALAGGATVMPTPGTFVAFSRQRVLATDGRSKAFAAAADGTGWSEGVGVVVLERLSVARERGHRVLAVLRGSAVNQDGASNGLTAPNGPSQQRVIRRALSGAGLTPSDVDAVEAHGTGTALGDPIEAQALLATYGQGREPDRPLWLGSIKSNIGHTQAAAGVAGVIKMVQALRHEVLPPTLHVDVPTPQVDWSAGAVELVTEARRWPRTGRPRRAGVSAFGISGTNAHVILEEPPVAEEPPVAEELTAATDGSTGSVPLVVSAGSAASLVAQAGRLASFLDTTEVPLARVAGALLSDRALLDERAVLVADSTEAALAGLGALASGASAPALVTGTAGPGRTVLVFPGQGAQRVGMGSALYDRYPVFAQAFDEACAHLDSCLAGWTDHPVRDVVLNRLPCSGDLLNQTVFTQAGLFAVESALYRLVASWGFRPDAVIGHSIGELTAAYSAGALSLADAARVVAARGRLMQALPPDGVMVAVAASEAEVGGLLGEGVALAAVNGPSSVVLSGDHDAVLAVADQLRERGHKTKQLVVSHAFHSHWMEPMLAEFTAELAEVDWHPPAIPVVSNVTGRLAEPGELADPRYWAEHVRRPVRFADGIAAAVEHGATRFVELGPGAALTTMVTETAIAAGAEVTCVPALRDGRPEEQTLLVSMADLFVRGAPVDWATVLPPVTGHVDLPTYAFDRQNYWLPPGEPAADAASLGQSPVDHPLLGAAVRLPQSDGLVFTSLLSLRSHPWLADHAIGGVVLVAGTGLVELAVRAGDEVGCPVLEELVIEAPMTVPERGGVQVLVAVGAPEENGTRPVDVYSRRDDGTDAWTRHATGFLSDGPTARGSGFDFVAWPPPGARPVETAAFYADLAERGYAYGPSFKGLRAVWQRGGEVFAEVALPAECRSLAGEFGIHPGLLDAALHAGMLGTAAAAEAGPPVLPFAWNDMVLRAGGASALRVRIESAGTDAISMEAADETGAPVVSVESLVSRPVATERLAAAADPRDSLFRVDLTALPAGSAASPPSWTSVATVDDVVDLADEAPAVAVLEVVGGADAAAVTSRVLGVVQEWSGGAPEDARLVVVTRGAVPDGVGVLVDPAAAAVWGLVRSAQAENPDRFVLLDLDADADVAQVLGSVLASGEPQVVVRGSVLSVPRLARVTARGGDAPGVFGEVGRVLVTGGTGSLGALVARHLVSRHGVRRLVLVSRRGPDADGADELVAELTGQGATVSVVACDVSDRDQVAAVLVEHRPTAVVHTAGVLDDGVIGALTPDRLATVFAPKVDAVRHLDELTQGLGLDLDAFVVFSSASGVFGSAGQGNYAAANAFLDAAVARRRAAGLPAVSLAWGLWEQTDGMTAHLGSADQARASRGGVLAMTPAEGMDLFDAAVESGQALLVPVKLDLRSIRANVPHLLRGLIRPSRQQARAAVAKDHGLARQLAGLPPAEQEALLLDLVRDQVALVLGHTSTEAVRPETAFKDAGFDSLTSVELRNRLREATGLKIPATLVFDYPNPVALARHLRDDLGDRVAGTPTKAVAVAEPDEPVAIVGMACRLPGGVANPDDLWRLVAEGREGVSPFPEDRGWDLADLFDPDPDNRGTSTTSQGGFLTDAALFDARFFGISPREALAMDPQQRLLLEVSWEALEGVGIDPTSLKGSDVGVFTGVSAQGYGMGVPAPEVEGFASTAGASSVASGRVSYVFGFEGPAITIDTACSSSLVAMHLAAQALRQGECSMALAGGATVMATPGTFVAFSRQRGLAGDGRCKSYADGADGTGWAEGAGVVVLERLSVARERGHRVLAVLRGSAVNQDGASNGLTAPNGPSQQRVIRAALANAGLEPSGVDVVEGHGTGTALGDPIEVQALLTTYGQHRVPGRPLWLGSIKSNIGHAQSAAGVAGVIKMVQALRHDVVPPTLHVDAPTTQVDWSEGAVELLTQAREWPRDGRPRRAGVSSFGISGTNAHLIIEEAPSEEARPGPPPPPDPVVPLVVSARSAASLTGQALRLAGFMAESGEVSSAEVARSLVSGRTVFDERAVVVAGSRAEALAGLRALARGDDTPTVVVGRKAASGSPGKLVWVFPGQGSQWTGMGRELLNSSPVFAERISECASALEPWVDWSLVDVLRGEADPGLMERVDVLQPASFAMMVGLAAVWSSVGVVPDAVVGHSQGEIAAACVAGALSLPDAARVVALRSRAIATELSGRGGMASVSLGEDDVTVRLSQWAGRVEVAAVNGPGSVVIAGDAGALDEALATLSADGVRVRRIAVDYASHTRHVERVRDLLAEALVGIDARAPMVPFRSTVTGDWIRDAGVVDGGYWFRNLRHRVGFGAALADLVGQGHRVFVEVSPHPVLVQPITEGTDDIDAVVVGSLRRDEGGSRRLLTSMAELFVRDVAVDWSGVLPAPTGRVDLPTYAFDHQHYWLPAAERATDAASLGLAGADHPMLGAVVHLPQSDGMVFSSRLALRSHPWLADHEVRGVVVVPGAGLVELAVRAGDEAGCSVLDELVIEAPLVVPRHGAVRVQVAVGGPGENGSRTVEVFSQRDDAAGVGGGDGWVRHATGMLGIPAERGRPAPGFDVTAWPPPGARPLDISAGYERLAQVGYGYGATFQAVRAVWRRDEELFAEVALPEEHRTQAGGFGIHPALLDAALHSTLLGAVSTADGTEGQELSLPFAWNGLRLHAAGAAALRVRVTSPGPDAMALEAVDELGGLVVTMESLVGRPVSHEQLNAAAVGNALADSMFQVEWVGMRVAQDQSAPSWLPVADAEQVATLADDVLSGTAAAPAVAVLEAIGGSTALERTTQVLDVVQCWLAGGGFDDSRLVVVTRGAVPAGDGAVTDPSGAAVWGLVRAAQAENPDRIVLVDLDPASRDGAEAVLGAVLDCGEPQVAVRDAALSAPRLTRATGVEPDAGDAFGADATVLVTGGTGALGGLAARHLVARHGVRRLVLASRRGPAAEGATDLVAELTEQGADVTVVACDMSDRDHVADLLAQHPPTAVVHTAGVADAGVIGTVTPDRLAEVFAPKVDAVRHVDELTRDLRLDAFVVYSSVSAVFMGAGSGGYAAANAFLDGLMAQRRSLGLPGLSLAWGLWDQAAGMAAGTDDLARARMSRRGGLLALPPEEGMELFDAAVGSGKSLLVPARLDLRGVRANAAAGGPVPHMLRRLVRVGRQQAHTISAGDGPARLAERLAGLPAAEQVRVLLDLVRDRVAAVLGYGASHHVEADQGLFEIGFDSLTAIELRNRLRDVTDRKIPANLVFAYPTPESIAVYLHEVLCGHQADESVVNSF
>emb|ABV97156.1 BGC0000137, Sare_1251, N-acetyltransferase
MFDVAGYLRRINHDDKVEINIDTLRRLHRKHLMAIPYSSLAYDVADGVDVVDLDDDSLFERSIVEGRGGACYHLNRLFHRLLRELGYDVTLLAGSTTEGRAAFRTDVEHMFGRVALDGDDWLVDVGYPGPIYLEPLRACGTVQAQHGSQFRLVDSATGIALQRRGVATRWGVVYTFTMQPRQWSDWKELEDNLRTILSDPGRDDSREVLCGRAVDNGHVFMRQRRYLTVRNGREQVRTITDDDEHRMLLSRILSGDLG
>emb|ABV97157.1 BGC0000137, Sare_1252, Uncharacterized protein
MENEDGLRTRAWFVDFCRDCFREFSWFVWAFHGGAAEREATGRAPRSLQDTLEKAP
>emb|ABV97158.1 BGC0000137, aroB, 3-dehydroquinate synthase, EC:4.2.3.4
MRRVVPVRLGERSYQVLIGPGVRTSLAEVIRRLGAERAAVVSARPREWVPDTGVETLLLPARDGEQSKTLATVEALCHAFVRFGLTRSDVVVSCGGGTTTDVVGLAAALYHRGVDVIHLPTSLLAQVDASVGGKTAVNLPDGKNLVGAYWQPRAVLCDTDYLSTLPPRELLNGLGEIARCHFIGAGDLRGLPLAEQIAASVTRKAGIVEVDERDAGRRHLLNYGHTLGHALELATGFALRHGEAVAVGTVFAGRLAGALGRINQSRVDEHLAVVRHYNLPAALPAEVDPRALVRQMRRDKKAISGLGFVLDGPEGAELVSDVPENVVLAVLDAMPRAPMDALVGALTTGAVRT
>emb|ABV97159.1 BGC0000137, Sare_1254, 3-deoxy-7-phosphoheptulonate synthase, EC:2.5.1.54
MTPFPGRSAASVGPAHTHSVDRLLTRRLDEALARPAAQQPCWPDPERASAVIERLRHAEPIVAPDETARLSEQLASVARGEAFLLQGGDCAETFVDNTETHLRANLRILSQMATVLTSATGVPVVEIARMAGQYAKPRSAVVDASGLPVYRGDIINSTEPTPTARTPDPQRMLRARAHAADAMDMVRRIRAGAAHISHEMLLLDYERAGLWADACGPGTRLTSGLAHFLWIGERTRQLDGAHVAVAELIANPIGLKLGPSVTPELAVEYVERLDPHCTPGRLTLVSRMGHHLVRDVLPPIVEKVTASGHQVVWQCDPMHGNTRQSANGFKTRHVDHVVDELAGFFEVHRGLGTHPGGIHVEVTGEDVTECLGGASGTAERDLPARYRTACDPRLNADQSLELARFVAELLTTVVRAPTRGRAGRNLDLERTTPPAGRPSQVPVARR
>emb|ABV97160.1 BGC0000137, Sare_1255, Glutamine--scyllo-inositol transaminase, EC:4.2.1.144 2.6.1.-
MDARQAPEFPAWPQYDDAERAGLIRALEQGQWWRMGGDEVNSFEHEFADHHGAEHALAVTNGTHALELALQVLGVGPGTEVIVPAFTFISSSQAVQRLGAVTVPVDVDPHTYNIDPAAVAAAVTPRTKVIMPVHMAGLMADMDALAKISADNGVPLLQDAAHAHGARWRGNRVGELGSIATFSFQNGKLMTAGEGGAVVFPEGEAERYETAFLRHSCGRPRDDRRYLHRVSGSNMRLNEFSASVLRAQLRRLDQQIAVRDQRWTLLSQLLGAIDGVVPQGGDERADRNSHYMAMFRVPGIGEKERNALVDRLVAMGLPAFAGFRAIYRTDAFWELGTPDESLDAIAERCPHTDAISEDCVWLHHRILLAGEQEMRATAELVSDAVASA
>emb|ABV97161.1 BGC0000137, Sare_1256, Oxidoreductase domain protein
MSVRVAVVGLGWAGRELWLPMLREHTDFEVVAVVDADPAPRRTFQEATGLAAHRTADALTAREVDLAVVAVPNHLHVEVAGALLAAGISVFIEKPVCLTSAEVDILAMAERNGGMLLAGSAARDRGDVGALRRILPELGDIRHVDLGWVRARGVPAGGWFTRRDKAGGGALFDLGWHLLDTLASLLGPADFTQVIGVTSDDFVNVDGWRAAWRQDQPSAHTSDVEDTARGFLVRADGVSVSLRACWASHEARDVSSIRVEGTAGAASLRCTFGFSSNRQPEPELTVTREGTTTRLTVPTERIGLEYIRQLDGLAAMLSDPGARGRAIAEARLIVRAIENFYASAGSARAQRAVPAYR
>emb|ABV97162.1 BGC0000137, Sare_1257, AHBA synthesis associated protein
MAFPVLDRPDTSTSVRYAVIFDLDGVVVDSFAVMGKAFAIAYAEVVGDGPAPFSEYRRHLGRYFPDIMRIMNLPPTMEEPFVRESYRLADEVRVFDGILEVLLTLRVRGLRLAVATGKSGPRARSLLDRLGLLPFFAHVIGSDEVARPKPAPDMVRHALDLLDVPAERAIMIGDAPTDLASAQSAGVASAAALWAPPEDVDELLASGPDVVLHHPTDLLALCPAIPAH
>emb|ABV97163.1 BGC0000137, Sare_1258, Rieske (2Fe-2S) domain protein
MFVLKEGFVRMLTSKAIRVCALSDLEDQTPFAVEVGDLPIVLVRDGNEVHALRDQCSHAQVPLSEGKIVREGIECWLHGACFDLRTGTPTSPPAVEPVAVYTVRVEGDDVFVDPGTTSH
>emb|ABV97164.1 BGC0000137, Sare_1259, Cytochrome P450
MTTTAETSAETIDLFSPEVVADPFGWYARLREETGPTTGTLNIGTMMGGPEMWLVTRYEDVRQVLTDPRFLTNPPADSPLEDIRAGVFKRLDFPPDLIPWMANLLNVSDGEDHTRLRKLVSYALTAHRIGKLRPRVEKITADLLDKLAEDGKDGSPVDLVEEYCYPLPVTVICELVGIDEPDRPHWRAWGDSMATMNGERIPTTLVKCIELARELIAKRRAEPQDDLVTALVQAQAEDQNRVSDDEIIGILFSLVTAGHQTTTYLIGNSVILLLENPDQLARLKENPSMWPQAVRELQRLGPIQFAQPRFPSEDIELGGVTIPRGAPVAPLLLAANTDPRRFPDPNKLIIDRLAVGSEGHLGFGKGIHRCLGQHLAYQEAEVALQGLFTRFPDLSLAVPREEIPWILRPGFTRTRTLPLKLV
>emb|ABV97165.1 BGC0000137, Sare_1260, Cytochrome P450
MTIETTETPPADDSLRAPLPRQFMQRDDPSKLPPALAALAEQSPVGRSTLPDGDPFWMVSGYDEARAVLSDPRFSSDRFRYHPRFKKLSGQLGERLRNDKARAGSFINMDPPEHTRYRKLLTGQFTVRRMRQLTVRIEQIVTEQVDVMLAEGNSADLVSAFAVPVPSLMICELLGVRYEDRTEFQRRAAGLLQTDLPIKQAVENLEAQRAFMQRLVTDKRRTPADDMISGLVHHAGAEPPLTDDELVGIATLLLFAGLDTTASMLGLGMFMLLQRPEQMAVLRDDPSRIGDAVEELLRYLTVVSTGLFRFAKEDVVLGDEHIPAGSTVVVSLMAANRDGRHWPEPETLDVTRVRSSHLAFGHGVHQCLGQQLARIELTVGITELLRRLPNVRLAVPPADVPLRNDMITYGVHRLPILWDTP
>emb|ABV97166.1 BGC0000137, Sare_1261, Uncharacterized protein
MRVRANREVCIGSGLCVLRLPELFDQSDDDGTVVLRRADPDPGEATAVIEVVGNCPSGALRFDS
>emb|ABV97167.1 BGC0000137, Sare_1262, Conserved polyketide synthase associated protein PapA5
MKRDRTWRALAPSERVQAGKEAYIGYAVHATGRLHLDALTTAYDAVCRAYPQLMARIDAGDDGLVFAASDTRPEVHTCDGDLERPLAGVQLDQHQMLSALNVVHDGEATSICLLTHHSIADAQHSLEVLAAVLSCYTDVVGGVPIDVPCRPFPRSLEDLLAERGIGRGTVDDGWAPQPSMVPGRPAVRGQDTRGQDAPARHVVQHRMTAAQTSALADIGHREKVTVNGLSAGVLLLVEAEVRDLPLTELIYRSTVNLRRHLTPPVGPTEGTNVIGAMGFTATDDIARDAVTIGRAISARVRAGLADGSIQRSLLDLLSRPTPDSKPWDPSTAPAVVSMMNWGRVPPMRTPNDLRLTNFRSASSMREMTTMGGYVVNTFGSRIGIDLAWPENDSELPRRIECLRDRLQRLTLRS
>emb|ABV97168.1 BGC0000137, Sare_1263, Uncharacterized protein
MRVLVLAGIAPSTVFSHVPLAMALRNSGHQVMVTASLDDMIPTIAGVGLPAIRTTDPDLGPREIFARDSRLLEIPEDPVAREQQSGHWYGRLEAVTLDALVAFAEDWPPDVIIGGMGSYAAPLLAKRLGVPHVRHGWDIHDPHLVDLGATEELQPELAELGLSEIPEPDMTIDITPPSLRLPDAAPAQTMRWIPGNTQCLLEPWMYKRGADTRIGVTIGTGVARYNQYDFLQAIVENISIPDAEVVVPITEDSLPGLRDRLKNVLAGWIPLDIVAPTCDVLVHQSGGSTMMTALSFGVPQVLIPDPALHRANEMARRIVEAGAGIMLTPEEATSDVLAKSCQEIVSNPKHAAAARSLAREIAALPLPSEVARRIEWLVHTEPARRRD
>emb|ABV97169.1 BGC0000137, Sare_1264, DegT/DnrJ/EryC1/StrS aminotransferase
MVDPARSRLLEQVRAYHHAQVPGPAPFVPGQTPILSSGATLDADDRQALVAAALDLRIASGGITAKFESSVARILKRRKALLTNSGSSANLLALSTLTSTELGDQRLQPGDEVITVAAGFPTTVNPILQNGLVPVFVDIELGTYNTTAERVEEAISPRTRAIMIAHTLGNPFPVAEIAELAARHGCYLIEDNCDAVGSTYNGRLTGTFGRLSTLSFYPAHHLTMGEGGMLLSSDLKLAKLAKTFRDWGRDCWCEPGEDDRCLKRFELQLGTLPAGYDHKYVFSEVGYNLKSSDIQAALGLSQLAKLPDFIEARKRNWRQLRAGLDGLPGLLLPEATPGSDPSWFGFIITVLPDAGFEVSDVVSCLERRNIRTRRLFAGNLTRHPAYIGRPQRIVGSLANSDVATERTFWIGVHPGITTEMVEYVIGTLKEFVASH
>emb|ABV97170.1 BGC0000137, Sare_1265, Aminotransferase class-III, EC:2.6.1.-
MTVKSATGTSQLLAARLQIPPIPYTHAAGCWIYADDGRRYLDASSGIVNVNIGHAHPTVVEALRDQAGICTYASPGSLVADQMEQLAAATARAVHRPDDRVMFTPTGTHAVEAAITLARLAQRARGEAGRHKVLTASLGYHGNSAFVLALSGHRSRRPHADDTFGIGPAFDPPYPGQHLGCPYPACRIECAQAVREAIINAGPESVAAVLVEPVNGTTGGGYVPPAGYLRAVREICDEYDVLVIHDEVLTGLGRTGLPLASHHTPDAQAHIVTLAKGLGAGFVPLAATVVAPDLVEDILSSGRWLPLMGTMSATPLQARVGLAVLSVLDDIGALDRDQVRGAVVGRVVAEVTRGLPVVTDVRGLGYFHGIELAPGTVADALRITRSNGLLLYPFVGFHRDGSGEGLLVAPPLNATDADLNFLGHALHASLHGLGERSRPRSGGHPTAVN
>emb|ABV97171.1 BGC0000137, Sare_1266, Oxidoreductase domain protein
MRIGIMGCASIARRKTLPAMAALPEVEIAAIASRDLDTAVLTARDYGCRAVKGYEALLDLDEVEAVYVPLPNAMHASWIEEALFARKHVLAEKPMTTSGARTGELTAKARSRGLVLMENMMFLHHSQHAVVRRQLEEGAIGHLYAFHASFAVPRRPAGDIRHSAELGGGALLDTGVYPIRAAMAFLGGSDMAVVAAVLTSRPGQHVDSCGHALLSTEGGVGAHLTFGLDHSYRSSYELWGSEGRIAIEHAYTPPADHVPVLRLERKSSVQEIRLAPDDQVANSVRAFATAVRSGRLPDNGSVLRQADLVDEIRGRARRCTVPADEPVATSRMAAPA
>emb|ABV97172.1 BGC0000137, Sare_1267, NDP-hexose 23-dehydratase
MIDSVSETRTDTESRRAGRAVSSVDDAVMSMADFYSWFNTRTRANSFQVERIAFADLSGWGFDPDTGNLVHESGRFFSLEGLRVRTNRSWVSEWGQPIIVQPEIGVLGILVKRFDGVLHCLMQAKMEPGNINGVQISPTVQATRSNYLRIHGGAGTKYLEYFRPGSRGRVLFDGLQSEQGSWFLHKRNRHIVVETDDDVQVDEDFCWLTLGQLHRLLLLDHMVNMDARSVLSCIPPALTGPHDEHAGDDSFTHAVLRSLAGHGTAVHESGQILSWLTEVRARQELVQRRVPLMHLVEDGWRTGADVIDHRDGKYFDVIAVAVQGSNREVTAWTQPLLAPKQAGLLALLVKRIGGTLHALVQARSDAGMLNVAELTATVHCQPGNYADTPPEHRPPFLDYVLTAPTCRVRWDVLHSEEGGRFHHAQNRYLMLEVEDELVAPDDRYRWMTLHQLTSLLPHSNYLTVELRSLVASMRSLTPRV
>emb|ABV97173.1 BGC0000137, Sare_1268, Monooxygenase FAD-binding
MSDAHVVIVGNGPVGATLSVLLAQRGWRVTVIERRPRPYRLPRATSFDGETARLLADTGIGPDLGRITAPANGYQWRTAAGETLLDIAFSTPGAYGWPDVNTMHQPALEELIATRATSLPSLTLLRGHEVVGISEHHGRVEVIATDDDGTTRRVSAHWVVGCDGANSFVRHHLDVPVTDLGFSYEWLLCDVELHEPREFVPTNVQICDPARPTTQVGGGPGRRRWEFMRLPGESTAELNRDETAWRLLAPFGVRPDTATLLRHTTYIFQARWAERWRVGHVLLAGDAAHLMPPFAGQGMCAGIRDVVNLAWKLDLTLRGLAAESLIDSYQQERRAQAKEAILASVQLGRVICVTDPVAAAERDATVLANRRGQPPVRPDPAKPLSDGLLHRRPGADAAEPPAGAVAPQGRVALGRDIGLFDDVVGRGFVLLTTEDPHTALDDDRLSFLGTLDTHMVRLLPPGNAVEQGAVDVDDVYRPYLTRCGATALLIRPDHHVFGAGSGPSGIRDLVDDLRHQLRAPAPVSALGTVG
>emb|ABV97174.1 BGC0000137, Sare_1269, Oleoyl-(Acyl-carrier-protein) hydrolase, EC:3.1.2.14
MRQPTQHVEKWLRRFHPAPDGETRLVCLPHAGGSASFFHPVSKALAPAVEVLAVQYPGRQDRRHEPAVDTISDLADQILDTLRHLDDRPLVLFGHSMGAVLGYEVALRMPAAGLPPPVHLVVSGRRAPSRYRDERVRHLSDDRIVSELRDLSGTEPAMLADPELLEMILPAVRSDYRAIETYRHAPDQRVDCPVTVLTGDRDSRVSLDEAHAWAEHTTGPMDLHVLPGGHFFLVDRSADVIAKLRQVLSARAARSS
>emb|ABV97175.1 BGC0000137, Sare_1270, Transcriptional regulator, LuxR family
MSDSCETAGLFRHSALSWYNGRLDEGLQYAAAAVDTRCEERHEFCTLAPFWRVALLTKARELTAGWRAINAPELHRGGSESLLMTATSQIIRGELLFARGFVDDGLADVQAGLRAAERCEARLLLPIGYVVLALAAFRRADMRTCLHFVDKLTGEALLGYFGQAAGAWVTAQVAEARGETDRAAGLIAGIVNDRLILRQLLVSEPAAASWLVRASCKLGARELAEATVTAAAVAATEHLGFRVIRGAALHAAGLLEENPGKLREAANIYPDQWCGASAREDLAGLLAGRRSDRSNTVRTFELALGAYTAVGAARDASRVANKLRDFGVRRGVTRPVQRSGNEPHGLTNMEFAVAELVSQGHTNNEVGRQLFISRHTVAFHLKKVYQKMSITSRVELAASWKQPHGGASPNIREYDDGGGRW
>emb|ABV97176.1 BGC0000137, Sare_1271, Methyltransferase type 11, EC:2.1.1.-
MKKPTPNEIGQGYDAFADLLDQLWGVNLHHGYWEDASENVSVTGAANRLTDKLADLLTIEAGDRVLDLGCGIGEPAIRLATAHTIEVVGISISGRQVERAQERAVSAGLADRLSFELADAMDLPYPEESFDIVWALESLHHMPDRAHVLRQMTRVLRPGGRVAIGDFMLLPSAGGYEAGAARVNEASKGVLSVIGLDAYLAMIRAAGLVPVATEDVSKHTRPSWAKAEERFAALREQAVPHIGKEQFDLTLARFRAFSQEPALGYALLTAHKPA
>emb|ABV97177.1 BGC0000137, Sare_1272, Transketolase domain protein, EC:2.2.1.1
MHDAFSGIHISQGGIMQTTEETLRSLFGRMVGDEKHIWAAASTLNAIWVLYDRVLDISPDNIDDPDRDRFYLSKGHGPMAYYAMLAAKGFIAPEMLDTWTQLGSPLGLHPDRMLVPGVEISSGSLGHGLPLGVGTALGLRAEGRRARVVVLLGDGEFDEGSNHEAIAIAGRLGLDRVTAIVIDNRSASLGWPGGIASRFEVEGWRSTTVDGRDHDELYRALTQESDGRPQAVVAEIRKLREGSAA
>emb|ABV97178.1 BGC0000137, Sare_1273, Transketolase central region, EC:2.2.1.1
MSIQVDRKLMRSVFVDTVIDSLATHPKLVLLTADISSWSFDEARATYPDRVINVGIREQALIGMAGGLALNGFRPVVHTYTPFLVERPFEQIKLDLGHQDVGAVLVSIGGSYDDLARGRTHQAPGDVALFDTLPGWTVHVPGHEDEAERLMRDALSADGRVYLRLSDKVNGAAVPVLDGFTVLRRGGAGVVVAVGPVLDDVLAATSTVDATVLYASTVRPFDHVGLRAAVDAARPNVMVVEPYLRGTSAHEVAEALGDVPHRLRSHGVRRDQEVRAYGKALDHDRLHGLDTASLAESAIDFFR
>emb|ABV97179.1 BGC0000137, Sare_1274, Shikimate dehydrogenase substrate binding domain protein, EC:1.1.1.25
MTAASTPVPAISGTTRVYALLGDPIAQVRAPGLLHPLLARRGIDAVFVPMQVAASDVAPVVRALRQVVNLHGVLVTVPHKAAALALADRVTARASLAGSVNALRREPDGTWSADTFDGDGFVRGLVEAGYDPRGLRVCVVGAGGAGSAIAVALLDAEVAEVRLVDTDAGRLDTLCQRLSAAYPGRVTAATEPHLADVDIAVNATPLGLRPDDPLPFPVTGLPAHAVVADIIMKPAETALLRAADERGLTAHPGEPMLTHQLDSYLAFFAL
>emb|ABV97180.1 BGC0000137, Sare_1275, ROK family protein, EC:2.7.1.179
MPAAQTASVGLLAVDVGGTKVALRAEASGRPTFDRTFRWPPGADPAADLAMLDAEVAALRAAWGPVHTVGIAMPATIEATGTVLTWPGRPSWVGLDFAGACRRIFPDSRTAYADDGDLAALAEARHAGHDDVVYLGVGTGVGGGVVLGQRLVPGHTSAEIGHMVVDLDGARCDCGRTGCLQSVASGPATLRRASLARGRDVSFDDLQAGLRDGRPWAVEAIHASCAALAATVVSLSELLDPAVAIVGGGFADGLPGFVPLVGHTARLTARRGRPPPVVRAAALGGLSSLHGAVALARDLVTTSTHLVVEGSR
>emb|ABV97181.1 BGC0000137, Sare_1276, DoxX family protein
MRIFVVVLTLVLTAVLLAAAVPKLTGQAQMRARMAHLGVSPERTRMIGGLEIAAIIGLLLGLLWPPLGVAAAIGLALLMIGAAIHHARVKDPIPATMIPVVFAAAAGALAILHLANG
>emb|ABV97182.1 BGC0000137, aroQ, 3-dehydroquinate dehydratase, EC:4.2.1.10
MSNVLLLNGPNLGILGQREPEIYGTDTLADIERAIAEEVASRGWRVIARQHDCEGALVGAIHSNYDTVGAIVNPGALMIAGWSLRDALANYPRPWLEVHLSNVWARESFRHESVLAPLASGVIVGLGALGYRLAARALVATVT
>emb|ABV97183.1 BGC0000137, Sare_1278, FAD dependent oxidoreductase
MDVVIVGAGHNGLVSAILLARAGLDVLVLEAADMLGGAARTETPFPKVPGLRHSTGSYLLGLMPPELLATLDVSIPVLRRDPHYFLPTPGGPGSPYLLFGSDPTATRRQFAEFFSPADVAADAALQAELTALRSDLAPAWLAEPLPVEETAERYVRPALRQVFVDLVRGSVVDHLARFDFRSELLVSMYAVTDGLSGVNAGPDDPGTGNNFLVHNMCRLPGSDGTWMIAKGGMGTVSRTFADAARAAGATIRTGTRVSAITLDGGAASGVVLATGQAVGASVVLGACDPYRLMELLPDDALPAPLTDRMTAVRRPGTTLKLNLALTGLPHFSCLPVDAPSPFGSTIHLLPGSAPGTSRDGDTPLAALRAMWADVRAGRLPPEPTIEWYLHTTVDPTLSDDAGHHSSALFVQSVPYELAGTTWDEAMPGYVARLVAICERYAPGTEALIADAVPLAPPGIEAHFGITGGHIHHVDNTVSFTDRMPYATGVDGVYAGSAGCHPAGSVIGASGHNAAQRILTDLGR
