# Supplementary material for: Assessing in silico the recruitment and functional spectrum of bacterial enzymes from secondary metabolism
Source: BMC Evol Biol. 2017 Jan 26;17:36. doi: 10.1186/s12862-017-0886-2 (PMC5270213; doi:10.1186/s12862-017-0886-2)
Supplement: Additional file 5: — 1005 multiple Fasta files (one per BGC that comprises enzymes) containing the sequences of the data set enzymes SM*. The BGC are named according to MIBiG nomenclature. (ZIP 6333 kb) [file 12862_2017_886_MOESM5_ESM.zip › BGC138.fa]

>emb|AAR16514.1 BGC0000138, rimB, RimB
ITTGQLRTGDRDALFKVDWTGVALTGERADSLALLGKDTEGILDGLALQPRTDLDDLAEAGDHDTVLVPPMAGGAGTVESVHAVAAEALGVIQAWLADERFAASRLVFVTRGAVSGEDLAGAAVWGLVRSAQSEHPGRFGLVDVEDDADAALIPQVLASDEPQLLIRGGEVLAARLARTEAQQPLGWDTSGTVLITGGTGGLGRIVARHLVAEHGVRSLLLVSRRGPAAEGAEELVAELRDHGAEAVGEACDVTDAAAVADLVTRHKPTAVVHTAGVLDDGVVESLTPERLASVLRPKVDAAWNLHEATKDLVLDAFVVFSSVAGTFGSAGQANYAAGNAFLDALAHHRRTQGLPATSLAWGPWSQDSGMTGTLTDADVQRMARSGMPPLSAEEGVALFDAALASGEPATVPARLDLAALRRQGEVVPLLRGLIRTSGRRTAAAATDGDAAAAFAQRLTGLSAAEGREVVLDAVRGQVAAVLGHGGATEIDEDRAFLDLGFDSLTAVELRNRLSALTGIRLPATLLFDYPTPAELVDHLQARIAPEPSFGPEALLGELERLEKGFGELVITEEVHEQIAGRLEVLRAKWQALRDTAPAAGRDGSPADEDFDFESASDEEVFDLLDNELGLN
>emb|AAR16515.1 BGC0000138, rimC, RimC
MNSPSTAAVQTARRIAVSFVATVSAVGVTASFASAEPVAAPHTEAGRHAAQAPRATRGIPFTQATVARQQDGSFTVSWKAPGAGSVTVYADGKVVAYGGAEATITVRRLPAADRQWFRLVPDEGDPLTLADRSLHLEGAANFRDVGGYRTADGRWVKMGVLYRSPTPCTSSPTPTWIKLRRLGIRTDFDLRTPGERAKAPDRVPAGARYVVANVIGEENSAELPPTAEASERLMAESYRQFVVRPSAAKAYRSLFRMAAEPGSYPLLYHCSSGKDRTGWATAVLLTALGVDRETVMRDYLASNDYLAASNAAELAKQPPEIAARLKPVLETRAPYLNAAFDEVEARFGTFGAYLREGLGLNAQELERLRAALLTD
>emb|AAR16516.1 BGC0000138, rimD, RimD
MIENQHLSRRRLLGLAALGGAAVAGMTTISVAPRAAAAGQGSPRAGDGAFVPAVVIGTGYGAAVSALRLGEAGIPTLMLEMGQLWNKPADDGNIFCGMLKPDRRSSWFKSRTEAPLGSFLWLDVINRNIDPYAGVLDKVHFDEMSVYVGRGVGGGSLVNGGMAVVPKRSYFEEVLPRVDAAQMYDRYFPRANSMLKVNHIDKGWFEDTEWYKYARVSREQAGKAGLSTTFVPNVYDFDHMRREADGTAPKSALAGEVIYGNNHGKQSLDKTYLAAALGTGKVTIETLHQVKAIRRQPDGSYVLSVVQSDADGKTIAQKEIGCRHLFLGAGSLGSTELLVRARDTGTLPELNAEVGAGWGPNGNIMTGRANHVWNPTGAHQSSIPALGIDDWDNPAAPVFAEIAPMPAGLETWVSLYLAITKNPERGTFVYDKATDRAKLRWTRDQNTPAVNAAKSLFDRINKANTTMYRYDLFGSQLKNFSDDFSYHPLGGCVLGKATDLYGRVAGYQNLYVMDGALVPGSIGVNPFVTITALAERNIERIIAEDVKAA
>emb|AAR16517.1 BGC0000138, rimE, RimE
MESARRPILFVSLPEAGLANPLLVLAEELSRQDVPDLWFATDEPRREDVKKISVGSPVEFASLGEVVPELSAVTWGDEVYREVTQSSRFKAHRAVIRHSYVPRAQEEKFQKLAAVVDEIRPALIVVDCISSYGVELAMARKIPYVLSVPFTPSNVLTAFTPFAKGYTPKDFPVPHTGLPYPMNLPQRVRNMLFKLRTLAMFCNPTMSKVLAEDNRRRKAHGLGQMSPMARIDHADLVLCNSIAELDYPFDIPEKFRMVGTMVPPLPEAEQEDELSRWLDEQPSVVYAGFGTITRLTREQVHSMVEVARRLQGRHQVLWKLPSGQQHLLPPKESLPDNLRIENWVPSQLDVLAHPNVKLFFTHAGGNGYNEGVYFGKPLVVRPLWVDCYDQAVRGRDFGISLTLDRPRDLDVDDVVDKLTRVLETPSFRENAERLGALQRAAGGRAAAAEVILGHPALARA
>emb|AAR16518.1 BGC0000138, rimF, RimF
MSFKYPVSRPALEGNELAYLTGAVEDGWISSQGPMVGRFERAFADYNGIAHGVSCSSGTAALTLALRALGIGPGDEVIVPEFTMIASAWAVTYTGATPVFVDCGDDLNIDVTRIEEKITARTKAVMPVHIYGRRCDMDAIMDIAYQYNLRVVEDSAEAHGIRPVGDIACYSLFANKIITAGEGGICLTDDPKLAGQMQHLRAMAFTKDHSFLHKKVAYNYRMTAMQAAVALAQTERLDDILEVRRGIEKRYDEGLADVPGITLMPPRDVLWMYDLRAERREELREFLAGESIETRLFFKPMSRQPMYFHPDWPSLKANTFAEDGLYLPTHTGLTAGDQDFVIDRVRAFYGVG
>emb|AAR16519.1 BGC0000138, rimG, RimG
MTHTEPAAPATCPVTGATAGATDTTDSTGHGTDPLVVDFPLRAPGIPFPPPEYADYRDKKGLVLSHLPDGKRVWLVTRHEDVRAVLTNPAISSNPQHPGFPNVGETIGVPRQDQIPGWFVGMDSPEHDRFRKALIPEFTVRRVRAMKPAIERTVDAQLDAMLAAGNTADLVADFTLPIPSLVISALLGVPPADREFFESRTRVLVSFRAYSDEDRLAAGKDLMRYINRLIEIKKNWGGDDIVTRLLATGAIGAHEMSGVLMLLLIAGHETTANNIALGVVTLLKNPQWIGDERAVEETLRFHSVADLVSLRVAVEDVEIAGQHIKAGEGIVPLVAAANHDEELFACPHAFDPSRSARGHVAFGYGVHQCLGQNLVRVEMEVAYRKLFERIPNLRLDVPEDGLNIKYDGVLYGLHELPVRW
>emb|AAR16520.1 BGC0000138, rimH, RimH
MRITVDSDRCVGAGQCVLNAPAVFDQDDDGLVTLLAEPGADQEAAAKLAGALCPSGAITVHEG
>emb|AAR16521.1 BGC0000138, rimA, RimA
MVPVHTADYVIQPPTDAAEVRGGHTLPEVFETASRAAPDAVAIVDGDRSRTWAQWRADVRALARGLQESGVGPGDVVAVRLPNSWEFQTLHLAVAAVGAVLLPVHEGTPTAEVHALLTRAEPVLLVLSASGSEGTATARSLLESVPTLRGVLLAGASEAECEEPGIGALDGLRAAWTGSEPRPVHLTPDMPLALIPSSGTTSARPKLCVHTHGGLLANTAAVVADAADAFGGTVLTACPMTHLFGLQSLHTALFAARTQVLLTGWDVDRFLELAREHNPRVVFAVPAQLRDIVARLARAGEPAGFAPHQVRTAGAALAPALAAQIRAALDCEPVVVWGMSEIGTGTATRAHHPDGSVGEPVDGVRVRVVDEHGAECAAGETGELQYQGPAMFRGYFREPELTRSALTDDGWLRTGDIAAIDADGVVVLHGRAAEVIATGGRKFGATEIESLLAELAGLGPLAVAGAPDDRLGEYPCLVVTDRADRTIGLTEVTAFLRRRGLADHKIPLELVTVRELPFTPAGKLDRRALKEQLRTGLEATPVAARLGAVPPETAEEALELVRDCVGQVLGSSGDPAGPAVGAPEFPDTEFRRLGLDSVLAVRLRNLLREETGLSLPVTLAFDFPTPRAVAHALAEQNDPASAAASGKTAEEARRFPADEADPVAIVAMACRLPGGADSPDALWELLAGGTDAMRPFPDDRGWDLDRLFDEDPDRPGTCYAREGGFLPGAGDFDAGFFGLSDHEATATDPQQRLLLVAAWETFERAGIDPASLKGTRTGVFTGAMERGYGALASAVPSEWESTLTTGAANSAISGRIAYTYGLEGPALTVDTASSSSLVALHLACRSLRSGETDLALAGGVTVMATPAPFTHFARLRALATDSRAKAYADTANGSAWAEGAGLLLLERLSDARRNGHRVLALVRGSAVNQDGASNGLTAPSGPAQQRVIRQALADAGLTPRDVDAVEGHGTGTPLGDPIEAQALMATYGQERPEGRPLWLGSVKSNLGHTQAAAGVVGVIKTVLALGRGVLPRTLHVETPSTKVDWSAGAVRLLTEAQPWPQESGHTRRAGVSSFGLTGTNAHVILEEAPDGTQSAPGSEPADDTAVPWVLSARSRTALREQARRLAEHVTAHPGLRTQDIAHALATTRTRHRHRAVVSGSDRDRMLSATAAFGRGERAADVTPLDSAPGGLAFVFSGQGGQHPGMGRGAAEAFPVFGEALREVCDTLDPLLARPLTSVMWADADSEEATLLHNAEFSQPSLFALQVALYRLYESWGMAPDRLAGHSAGEIAAAHVTGILTLQDACALVASRGRLISSLPVGGATVAVRISEDEVRGWLAEETTGSVSIAAVNGPHSLVLSGAEAPLIALTDRLRDAGHKTHRIPMRVAAHSPLMDPILGEFRAVVRTLAYGTPTIPLVSTVTGRPLTDEEARDPEHWVRHVRRPVRFKDAIGRLREERVTGFLELGAEPLLTPMIDECLEAAGPQHGTAVVPSLSSGVPDRQILLSAAARVHTHGAPVDWDAVLPGARPVDLPTYAFQRRRFWLAAGPGAAAEAGFVGAAIGAGAPAADAEEPSGLEARLAGLEDAEQDAYVRSLVLAETSAVLGGQEPLDSEGTHTFKEMGINSVNAVELRNRLIAATDLRLPATLVYDHPTPNAVVRLVRERLARPATAARDVDSVVAELESLLTAGAEVSAEAVARLKAMAAGRDGTTDTGSGGPLDLTSASDEDLFRLMDAEH
>emb|AAR16522.1 BGC0000138, orf1, ORF1
MSMRPSGPGEIPAETVRVARAAFAKGSLAIRVRDELGPMFRDEDFADLFASRGRPAWSPAGLALVSVLQFVDGLTDRQAAEAVRARIDFKYALGLELGDPGFDFSVLSEFRDRLAGADGGRRVMDGVLVAAREKGLLKSAGRARTDSTHILSSARQLNWLELVAETLRSALNALAQAAPGWLAEAAEPDWFRHYATRAEESRFPKGRARRDEVGLRIGRDGMRLLEEVFATVAPHRLRALDEVEILRQVWVQHFHMVEGEVARRDPKDRPPGMMRLVTPYDREARGSVKRDIMWDGYKVHLTEICEADAPNLITNVATTVATVSDSVMSQSIHAGLADRDCLPGEHWVDAGYPTATQVLAARTEHGVALHGPMAANTSAQSAGPYGLDAFTVDWDQQQVACPGGVTTTQWYPRTDSKGLAVIRVRFRHSECRPCPHRHECVGSATGQRREIMLRHREEHEIIRHSRAEQQTDAWKDRYKIRAGVEGSISQAVGRCGLRRSRYRGLTKTSLQHQLTGAAINLARIDAHLTGTPRARTRTSHFAALCPAEMTLDGAQAGTE
>emb|AAR16523.1 BGC0000138, rimJ, RimJ
MKEILNAIQAPDTTAADFAALPLPESYRAITVHKDETDMFEGLAGCDKDPRKSLHLDEVAVPELGPGEALVAVMASSVNYNSVWTSIFEPLPTFGFLERYGRRSELAKRHDLPYHVIGSDLAGVVLRTGPGVTVWKPGDEVVAHCLSVELESADGHGDTMLDPEQRIWGFETNFGGLAELALVKSNQLMPKPGHLTWEEAAASGLVNSTAYRQLVSRNGAGMKVGDNVLIWGASGGLGSYATQLVLAGGGTPVCVVSNDQKAEICRSMGAEAVIDRNAEGYRFWKDEQTQDPREWKRFGKRIRELTGGEDVDIVFEHPGRETFGASVFVTRKGGTVVTCASTSGYQHQYDNRYLWMSLKRIVGSHFANYREAWEANRLIAKGRIHPTLSQTYPLRETGQAAYDVHRNLHQGKVGILALAPEEGLGVRDAEFRARHASAINRFRGTLED
>emb|AAR16524.1 BGC0000138, rimK, RimK
MAITYEWRGDFENAAVNRLHAEGFGHRGLDIDWVAQVHRHSLGWVCARRDRDGELVGFVNVAWDGGVHAFVLDTVVTADMRRSGIGAGLVAAAVGGARAARCEWLHVDFDDELRTFYFDACGFQPTNAGLIAL
