# Supplementary material for: Assessing in silico the recruitment and functional spectrum of bacterial enzymes from secondary metabolism
Source: BMC Evol Biol. 2017 Jan 26;17:36. doi: 10.1186/s12862-017-0886-2 (PMC5270213; doi:10.1186/s12862-017-0886-2)
Supplement: Additional file 5: — 1005 multiple Fasta files (one per BGC that comprises enzymes) containing the sequences of the data set enzymes SM*. The BGC are named according to MIBiG nomenclature. (ZIP 6333 kb) [file 12862_2017_886_MOESM5_ESM.zip › BGC140.fa]

>emb|ACZ65471.1 BGC0000140, ---, Putative dipeptidyl aminopeptidase
MKFLFDDPAFDYQALRAAGYADFGGAQLGEIIAVASRIPGGDTDAWRREWTALAERVHGLATAALAQHRTLDARAALLRAHTYYRTAEFFLRDDPLHDPEAARLMRLSKETFAEAAGLMERPPEFVRIPYGDGSLPGYFYRADDSAGPRPTLIHHGGIDSTLEEGYFFIAAAAQARGYHVLCFEGPGQGSVLREQGLTFRPDWEEVVTPVVDFALARPGVDPERVTLVGTSLGGLLAVRAAAFEHRLAGCVAHDAVWQLGDVVWLPPFVHEWVEQGCDDFANPVMYGIAVQQTFRAGCCGRRCGRSGRRAPPNCCAGCPRSASRTWSGRCAVRSWCSTPRRTCSSPVWNTRRRCTRAWAAPRPCTCSPRTRAGEPTATPAP
>emb|ACZ65472.1 BGC0000140, rkI, TetR transcriptional regulator
MPPPVPPEAEGAAPTGLRPVPATGDGHAPAQRTARGGRQRDPAADRAILESTLGLLGEGCSFSALSMDLVAQRAGVARATIYRRWRNKEELVLAALSSLDVPVTPSDGLPLRERLVDLVDQIRHRGQDTHLHRLLAGLLGEAVHRPQLVEAYENTAVAARRDAMRQVLRDGLDSGELRPGLDVDQAIELLTGPMLARLILRQRPVESAAFAEAIVDTFLDGTRSNPAPR
>emb|ACZ65473.1 BGC0000140, rkH, Antibiotic efflux protein
MTTQLEPRKTEQDQAAAHRWWVLGVLVVSLLLVVLDTSILNVALKTLAEPAPQGLGASSSALQWSVDSYTLVFAALLFSTGVLADRWGRKRTLVTGLVVFGGCSLWSAYAGSAGELIAARAGLGVGGALVMPATLAIIMNVFPPAEHAKAVGIWAGAAGLAVAVGPITGGALLEHFWWGSVFLINIPIVVIGTVAALVVVPESRDPGRGGFDPVGVALSVAGLTLLVYGVIQGGESDDWAAGRVWGTMLGGLVVLAVFVGWERRAERPALDIALFRVPRFSAAVTVIGLVFFALLGATFFLVFYLQSVRGWTPLQAGYCLLPLAVAQLAFSPPATLAAKRIGVRPVCTTGMLLTTLAFVTVATVDEHTSLWLLESVFFVLGVGIACVMPPATAAVMSALPRQRAGTGSAVNTTFRQVGGALGVAVLGSVLSTAYRSRMSDHLGAVPDQLRDKAGESVQSSLAAADALGPRGASLAGHAVDSFVSAMHVTALVAAGVTFLGTLVSLLLLPARTPDEGAGAPEAARVHHSSEV
>emb|ACZ65474.1 BGC0000140, rkA, Palmitoyl-CoA synthetase
MHQTLTEAVRAGAEQHPDRLAFVYLHEDGRTMRPEELTYAELDRRARLIATRLRQESLGDPSRPVLLLYPPTLDFVTAFLGCFYAGRTAIPAPLPDEPGERLARVSGILRDASVGAVLTLPEHRQGLAAWLAASGEQDVVCLAPEDDGEDPALWFPPQVRADDIAFLQYSSGSTSQPKGVMVTHANLAANQEAIHHAMLTTPGVVTGSWLPLYHDMGLIGMTLHPLWMGGTSVQMSPISFIKQPHRWLRMIHDYRVEGTASPDFGYELCARRTTDEQAEGLDLSSLRVALNGAEPVRAATIRTFTARFAAQGLRPEALFPCYGLAENTLLASAGDTTAPHVELAVDAHLLEQHELRPARPDRTSRTLVGCGTPAGSEVLIVDPMTCQALADGQVGEIWLRGPSVARGYWNRPEATDETFRAETADGRNGYLRTGDLGGLVGGELFVTGRIKEMLIHHGRNLYPQDIEQAVQDSGPALRRGGGAVFTVGDEEGERSHVVVVQEVRPNQQGEHDLPALAASVQTVLSRRFQLPAASVVLVRPGAIRKTTSGKTQRTLMRRLFLDGALSVLHQRLERPVAELVARPAETPEHSAPLAAPGR
>emb|ACZ65475.1 BGC0000140, rkB, Acyl carrier protein
MSIAPDTRTAIRPQTPVLAPADLEKWLIDRVAFHLHRPAREIDPTTPLADYGIDSVAAIGICGEIEERHLLAVPPTLAYDFPTVRAIAGHLAELLAVGDAGAAS
>emb|ACZ65476.1 BGC0000140, rkC, Type I modular polyketide synthase
MSAPEPVAVVGLDCRFPGARDAGEFWNLLMEGRDGTRRVPEERWEADRYMLADPAAPGEARPPGRSNTVRGGFIDDPDAFDPAFFGISPREAAAMDPQQRLLLQCSWRAIEDAAVAPEDLAGTDTGVFVGVMANEWAHLQLADYDGITARHGSGNGYFMGANRVSYHLDLKGPSLAVDTACSSSLVALHLASGALRAGDCDYALAGGTNLIMTPVLNIFYTQAGLSAPDGRCKPFSASADGIGRAEGVAVLVLRRLADALADRQPVYAVLRGTGVNQDGRSNGITAPNRWAQQQLIERVWRSAEVGADDIGFIEAHGTGTLLGDMMEAQALGHLTSGRSGGSVALGSVKSNFGHAEGAAGIAGVVKTVLALHHRTVPPSRFADDENPGLQLPDRRLSLLRSPLRLPSGTVHAAVSSFGMGGTNAHAVLSSPPRAVHRSAERVPGVFTVSARSARQLRPNLLAQADALARLPEDRLAQLCWTSNRVKSRLPHRVAVAAGDLASVVAGLREAAERAHDEEGGVRRTAPTVAFAFTGQGAQHPGMAASWYATSPVYARLFDEIDEHLAGHLGFSVRDAVLAGDPGVHRTGLAQPALFAVEYAMAGALADAGIRPAAVIGHSIGEFAAACAAGVLEAADAARLVARRGALMEALPDGGGMLAVPLPEAEVAALLTDPARVCVAAVNGPRSTVVAGELDELALLRGTLADRGVNARPLTVSHAFHSPLMRPAVEPFRHEGTDVAAGAPSVPVFSTVYGRVMGGEERMDADYWARQITAPVRFADAAAELFSSGVTHIVEVGPRAVLTPMLARLRPADADPVSCLAAHPGERAPRHPLHHLLGQLWSAGADPTWDSLYPEADRVPRRLPPYVFDDSFRAWRSATAEPPAPHLPVDAAAARPPVADLADPCPPTPDGGSPHGVSEVTHRLVCRVGGHDPSAVRDRSRLAEDLGFDSIQVMELKTRIENELPELGSLPVEELLASLETVGDLARYLGERLLVPTAPSAPEGPRT
>emb|ACZ65477.1 BGC0000140, rkD, 3-oxoacyl-(Acyl carrier protein) synthase III
MSPSPAPVAHLVSVGTCLPGEPVDNATLAKLVGVDEQWAEMFIGNVSRHFAVDLATGQVRHSLADIAATAADRALAAAGLEAVDIDCVVMGTATPDQLMPATVNLVADRLGIDNVPTYQLQSGCAGAVQALDVARTLLLAGRCSTVLVIGGDVCAKHLETDFDPGSRTPGELVNYILFGDGAGAAVLSAESFGERVEIRQVLNRLVGLGKAPGQVIDWFGLGDRHSDRIAISEDYKAIEAAVPVLATQMFWELIGDVGWTADQVDYLLPPQLSGRMSDRISDAMPAPLAQRVNVVRTVGNNGNALPFLQLAELLGQWQGGGRAVTVAVESSKWIKSGIALERA
>emb|ACZ65478.1 BGC0000140, rkE, FkbH-like glyceryl-S-ACP synthase
MTTITANASSAGGSWQDPEALRTLRDLYAAGRLEAEYPSVRPLLARLPERQLPAAGQLLARLDRDDVVRHHADVPVVTVAVTGQSTVAPLVAPLTAELARHGLLLDPVVSPYGSYLADLLGPGGAEQDRRPTLTLCLLDAHTVFEEVPLPWRVEDVEAAARSRLALISRAVRAHQDGGRGPLVLNTVPLLHRHARQLVDLRSRARLGVVWREFNSGLLALAEEHPGLIVVDLDPLIAQGTPAYEPRTGLYAKARLAEGLLASYARDVGHLVTGLLGRTRKCLVLDLDGTLWGGVLGEDGVDGVELGSGFRGEAFAEFQRVVAQLGSQGVLLAVSSKNDDAKVREALREHPSMLLREDDFVRVNANWSAKHDNLRDIAERVGIGLDSFVFVDDSTFECGLVREQLPQVAVVRVDEEPALHPAALLADGWFDLPVLTDEDRERAGRYRTEARRQEFREDTGSYQDYLDGLGIEVTVRPPEPAELSRVSQLTLRTNQFHLAPERLQLPQVREWAERPDRGVLAVRARDRFGDHGLVGAVFWRRDAEDLHIDNYVLSCRVFSRGIESACLAAVLEHAAASGAHGALARHRPTPRNAAFASFYIDHGFVPTGVAPDDPATVVFRHALRDITPAPAHLRLHTAFEEN
>emb|ACZ65479.1 BGC0000140, rkF, Acyl carrier protein
MTATAIADAAEFCALLEDELGIRLAPEDLDRPLDEVAEWDSVHLLRLVTVVENVTGRRVPVADLLEAVTFQQMYEVVRA
>emb|ACZ65480.1 BGC0000140, rkG, Type II thioesterase
MSGPATAAPAGCLVRAPREDAALRLFCFHHAGGGASFYAPWPARVAPGVDVLPVQLPGRESRFRERRFQDAGTLAEALADELAPWLDRPYAVYGHSMGALIGFAVAAARMRAGGRAPLALYVGAYAAPHLTPPLPPADLYGDADLARLLVDIGGLHPQFLGRDDWLRALLPIVRDDLRICASHREAGLPDPDDAEQRLPLHIRAFAGSDDTLVDPGAVHAWERYARDFRLTTVPGGHFFPREAPEPFFEELNRSLAALLTEARQAPA
>emb|ACZ65481.1 BGC0000140, ---, Putative beta-lactamase domain-containing protein
MPTIDILLPGFAIDTDQGYPAFCGVFLVRGADATGRPRTVLVDAAHVGRRPHLWAALAAHGLTAADIDTVVLTHAHWDHVQNIDLFPRAELLLHGDERRYAHAPHSNDWATPAWTGLLLEQLPIREVADGEEILPGVHVIALPGHSPGSIGVLVDTDAGVAAITGDALHFAYVATTRRNPLVFWDAELAARSIDRVVGAADVIYPGHDRPFRLTSDGAIDYQEPFALTVTGLRPDTEGLAFADGSSRPLWVMPGVDEQRTLYEKNAEEARRRMAGVPRVVRPR
