# Supplementary material for: Assessing in silico the recruitment and functional spectrum of bacterial enzymes from secondary metabolism
Source: BMC Evol Biol. 2017 Jan 26;17:36. doi: 10.1186/s12862-017-0886-2 (PMC5270213; doi:10.1186/s12862-017-0886-2)
Supplement: Additional file 5: — 1005 multiple Fasta files (one per BGC that comprises enzymes) containing the sequences of the data set enzymes SM*. The BGC are named according to MIBiG nomenclature. (ZIP 6333 kb) [file 12862_2017_886_MOESM5_ESM.zip › BGC141.fa]

>emb|CAI94676.1 BGC0000141, rubT1, Putative ABC transporter
MEKIYPASGSRPEVPAVRGIDLDVGRGEFFGLLGPNGAGKSTTIGMLTTLIVPTGGSAEVYGVDVVRNPIEVKRRIGVVSQNNTLDSQLTAAENLEFRGRYFGLTAKEARRRTDELIELFDLAEQREGNPFEMSGGQAKRVMICRALMHRPDALFLDEPTAGLDPQTRTNLWQVLRELQAGGQTILLTTHYMEEAEALCDRIAVVDHGKILARGTVDELKSIAGADTVITVSYDAPVAPAGLQALADRDGISKVEVSDRQVRVFATVPDGLLGELVTIGSAAGIGVTDVHQLRPSLETAFLTLTGRSYRE
>emb|CAI94677.1 BGC0000141, rubN2, dTDP-glucose 4,6-dehydratase, EC:4.2.1.46
MKLLVTGGAGFIGSHYVRQLLAGGYPGYEQARITVLDVLSYAGRRDNLPVDHPRMDFVQGDICDIPLLLDLLPGHDAVVHFAAESHVDRSVRSAAEFVRTNVAGTQALLEASVRRGISRFVHVSTDEVYGSTDEGSWTEDAPLLPNSPYAASKASADLITRAYWRTHGLDVSITRCSNNYGPYQFPEKLIPLFVTNLMEGKPVPLYGDGYNVREWLHVADHCRAVQAVLTSGGAGEIYNIGGGTGHTNLELTERLLELCGSDRSMIRFVADRKGHDLRYALDDSKIREQLGYSPRVSFDRGLAETVAWYRDNPGWWKTVDGRRAADGEHDTTGGAAPS
>emb|CAI94678.1 BGC0000141, ---, Putative uncharacterized protein
MAGHARRAEDQGFTTLLSADVLTAPSPFPALALAAGATTTLRVGTWVIASPLRAPRMAAWDAHTLSMLSGGRFDLGIGSGRPFVLEDAERLLGVPTPPAAERLAQVERTIDELRALDGDAHTPVLIAAGGPKARALAAAKADRVTLAASPFATREEIAARVREVREQAGDRGEEMEFVSPIYVIGDEAPPWVPRLLKTDMKALIEGDSLNILRGSPREMADELLRRRETLGISCFTVNAVFAEQFAQVIELLA
>emb|CAI94679.1 BGC0000141, rubR1, Translation initiation factor IF-1
MKKNKTGIEVEGKVVECLRSGMFTVELENGHRVLAHVSGKIRLNFIKVYLEDKVLVELTPYDLSRGRIVFRYRN
>emb|CAI94680.1 BGC0000141, fgd, F420-dependent glucose-6-phosphate dehydrogenase, EC:1.1.98.2
MGLKIGYKASAEQFAPRELVEYAVSAEGHGLDSVWISDHLQPWRHEGGHAPFSLSWLSAVGERTERVQLGTSVLTATFRYNPAVVAHASATLGVLYPGRIALGIGSGEALNEVAVARITWPDFKERFARLREAVELIRRLWTEDRVTSEGQYHQTTSVSLYDRPQTPVPIYIAAGGPVMAKYVGRKSDGFICTSGKGMELYTEKLLPAVEAGADQEGRDHNAIDKMIEIKLSYDPDPDQALENCRFWAPLSLTPEQKAGVEDPVKLEKAADELPIGQVAKRWIVASTPDEAITQIKQYVDAGFNHLVFHGPGHDQERFLKTFAEQVLPGLRGLG
>emb|CAI94681.1 BGC0000141, rubP6, Cytochrome P450
MSGRFGPVLRWLASSAESGRTREVSFMSVKQSERILSNFLAYLDGLRERGAVHFDDKIKAWHVLDYHDVLQVLTDSAAFSSDVAPLAPKQEDFDLFKKGNFVRADDPVHRRLRGLVSRAFTPKMIAGLEPRITEVTLQLLDDADAGGDQWDLIEQLGYPLPFIVIAEMLGIPVSDRAFVRRLSDTFFEVHNVDPEQSLDSLGESAVNNVAPLLRELNTHLLEFVRRRRKNPGDDLTSKLLEVEVDGVRLDDEETVGFLGLLLLAGHVTATSTLGNTVLALHENPEVWTQLRADPALIPAAVEESMRYRPPFPRLGRQATKDVEIGGQKIPAGAFVLAWLTTANRDDRVFADPDRFDIHRAPNPHLTFGKGMHFCLRGALARLEVGIALRLLMERYSDIRVRDDLPVNLRNPWAMIGVNQLPIEVRKG
>emb|CAI94682.1 BGC0000141, rubA, Putative polyketide synthase
MRDSVRAELIRALPLVLREHADNFGGKVAFEDAERAVTYADLEARTRRLAGHLAGLGVRRGDRVMICLRNSVEMLESYLAILRADAIGVPVNPASTDFELDYLLADSEAAVVITDPVHVAGFLRSPSLPRGARLLVTGDTPAHASVHAYQELVRTEPAEPARDDLGLDDVAWTFYTSGTTREPKGVLSSQRNCLYSVAASYVPIPGLSADDRVLWPLPLFHSLSHIACVLAVTAVGATARIMDSPSGDEFLEAARETRATFVAGVPTTYHYLLEARRQRRITLPDLRIGLVGGAVAGPGLCRSFREEFGVPLVDAYGSTETCGAITMNPPGGVRVDGSCGLPVPGVDVRIVDPETGRDVPAGAEGEVWVRGPNVTPGYHNKPEATAAAFQDGWYRTGDLARRDAAGYFTISGRINDLIVRGGENVHPEEIEAVIRAVPGIADVGVAGRPHEVLGEVPVAYVVAGPSGVEADAVIERCRRELSTFKLPEEVYEVAGVPRTASGKIQRRLLADQPAVLRCTASGVHDGVLRLEWVPAPARGTAGPAPTTWAFVGSAAAGLAAAAGSSSCYADLATAGAAEMTVLLAPDMPGTWAERRAGIEQLVEELTAWAARAGSGQLVLVTRRAVAVSARDDPADPAQAMLAAAAGQVLGSRAILVDLDGASPVDAVPYATLRDEPRWALRSGELLVARLTRQAVPDRSIRDSWSGSDGVVVLTGAHTVRGAAVARHLASVLPNERLLLIAGEDAAEWEPAIAAGPAAVILADGDPELAAKLSTAADFARTSFITIADSYEVTGAADPGRAVSAAMMGAVVHDRRRRGLAGSVLTWCEPAGDTPGSPWLRDGLFALDTLLATSDPTPLFALRARRPEPGAGVPALLRALFPKPLVQDGLEDTSSALRAELARLDRHAQHTLLQALVRDESAASLNQPDTVAVPVDRAFRDLGYNSVALIELRTRLMARTGLKLPTAAVFDHPTPRALAAYLHAELVGDTAADTAAGKPSDPDEPVVIVGMACRLPGGITGPDELWRLVSEGRDASGPFPADRGWDLERLFDADPGRAGTSYVDRGGFLDGAAEFDADFFGISPREALAMDPQQRLLLETAWEALEHAGIDASSLRGTDAGVFAGLMEQGYGTGGPVPEELEAFQTTGTAGSVASGRISYLLGLRGPAITVDTACSSSLVALHLAAHALRRGECSLALAGGATVMATPQSFVEFSRQRALAADGRCKSYASAADGTAWAEGAGMLVLERLGDARRNGHRILAVLRGSSVNSDGASNGLTAPSGEAQQRVIRQALTSAGLGPADIDAVEGHGTGTVLGDPIEAEALLATYGRDRDAGQPLWLGSLKSNVGHTQAAAGVAGVIKMIQALRHGVLPATLNVDEPTSRVDWSSGAVALLTENRTWPDLGRPRRAGISGFGLSGTNAHVIVEEAPRQPAVRRPAPPAPSAPRIVPLVLSARGTRALNRLADRLVPLIQTADDSSWADIAVALATRRATMDERAVVLAGSRDEALAGLRALARDEASPLVVRDSATSDASSGVVLIFPGQGAQWAGMGRELLDTSPAFAGVVQECARLLTEWADWSLIDVLRGEADQELLERVDVIQVASFAMMAGLAALWASAGVRPDAVVGHSQGEIAAAYVAGALSLRDAMRVVVVRSQAIAGTLSGRGGMASVRLDASAAAAWLAERDGRVQVAAVNGPSSVVLSGDPEALADALSELAESGVDVRRVAVDYASHSDQVEAVRDHLAVALADLSPAEPTVPFHSTVTEGRATGALDGGYWYRNLRQQVRFGPTIDRLLEQGFGAFVEVSPHPVLVQPVAEAVHHAPAEAVVVGSLRRDDGGLGRLVRSMAELFVHGVPVDWRGLLADDVARAAWVDLPTYPFERQHFWRRPVPSAGASGMGLDDAGHPLLGALVRLPESGGLVATGRWSASTLAWAAGTEATDGSDGAPVRVPEAVLVELALWAGGEADAPVVEELTIDPAVVLPRHGGRDIRIVVGRPDASRRRPITVYSGPPGAAVTQEWTRHATGTVTPSAGPPGEFSLGPAAEVALDDAEQPDAHRYGIHPALLDAAVRAVVSPDERPKTWRGVQLLASGATGIDVRSASAPTRPAWHIELTDPAGQRVLEVAELVTEQREQAQPAASCAGLFGIDWVDHPLPPNSSAAGSAARYITDATDLVGAPATVLIHEVDISAGDPRGAVVAELELLQAFLARPAGDDDRLVIVTPDGEDVVTSAVRGLVRSAQSEHPGRFVLVAVDDAAGATNAVIAAALSGEPQLRLRDGRAQVPRLDRLHPAASSSQARPLDPDGTVLITGGTGTLAAVTARHLVTEHGVRHLILAGRRGPEADGAAALHDELVGLGATVRLVAADVADREQVVALLAMVEENHPLTAVVHTAGVLDDAVITELDPHRVDAVFGAKVDAARHLDDLTRDLGLAAFVLYSSAAGVLGNPGQGNYTAANAALDAVARERRHAGLAAVSIAWGYWDRASGLTRHLGHADHRRNRDIGMVALSDGDGMALLDQCLRAGDGPDAALVAAGFDLAALRAADQSRVPPVLRSLVRGKRPIGRATTNARPAPAAPASPSGRISALPPAEQFDALVDLIRRQCSLVLGHASTDAIRLDRTFKDSGFNSLTALELRNRLATATGLSLPPSMIFDFPRPRSLAAHLQAKLLDNAQAQPATAQPRATAAEPRATAGEPIAIVAMACRFPGGVHSPEDLWRILSTETDTVTEFPTDRGWDTARLFDPDPDHPGTTYVRHGAFLDDPGAFDAGFFGISPQEALAKDPQQRLVMETSWELLERAGIDPHSLHAQDVGVFVGVNSHDWTVRTHHASGVEGFRLTGSSGSVLSGRVAYHLGLEGPAITVDTACSSSLVALHLAVQAIRNGECSMALAGGVMVMGTVETFIEFSRQPGLAPDGRCKGLADTAGGTGWSEGVGLLLVEPLSRAREQGHRVLALVRGTAVNSDGASNGLTAPNGPSQQRVIRKALAAAGLRGDEVDSVEGHGTGTTLGDPIEAQALLETYGRDRPADRPLWLGSVKSNIGHTQAAAGVAGVIKMVMAMRHGVLPRTLHVDRPSTHVDWSAGAVRLLTERRDWPRAGQPRRAGVSSFGIGGTNAHVILEEAGEESAQHDADEMMTGDPALDRPSDEGCVPVPVSGRTPAALRAQAGRLADFVASRPELEPADIALALATGRAQLDRRAVLVVRHRDELVGDLRRLAKGAAPAIGGAPVDGKLAFLFTGQGSQWPGMGRELAARFPVFAEAFTDACRAVETHWAGHATAPLSDVVFAAPGAQDGRLIDQTIYTQAGLFALETALYRLYESWGLRPDLVVGHSIGEITAAHVSGVLDLADAGKLVATRARLMQALPAGGAMVAVQASEAEVAPELVEAPDVVHVAAVNSARSLVLSGAEAAVLWVAGELARFGHKTRRLPVSHAFHSPLMRPMLAEFREVAESLTYRPGRVPVVSTVTGRPDTGQRLATADYWVEQVQATVRFGDAVRSLRDQGVTTFLELGPGGALTTMASESLELSAASCIATLRADGAEVADVMAALGELHVRGVALDWPAVVGRPAGSASALATELPTYAFQSRRYWLDQAALGDAVPAAEAGPADGREDVQESVAARLANRSRNERRRAALEVVRESVAVVLGYQPADLDAMDDDQSFRSLGFDSLGGVRLRNRLRDLTGVDLPVTAVFDHPTPKVLAAHVADEVAGEVAEVTDRAPVSPADPDEPIAIIGMGVRLPGGVESPDDLWRLVIERRDAISGFPTDRGWDTDGLYHPDPAHPGTTYTRSGGFLYDAAQFDPGLFGISPREALAMDPQQRLLLEASWEAMERAGIDPLSARGEEIGVFTGIVHHDYATRLNRIPEEVRGYVMTGTSPSVASGRIAYVFGFEGPAVTLDTACSSSLVAIHQAAQALRHGECTMALAGGATVMASPEAFVEFSSQRGLSADGRCKTFSSTADGTGWSEGAGVVLLERLSVARQRGHRVLATIRGSAVNSDGVSNGLTAPNGAAQQRVIRRALASAGIGPADVDAVEAHGTGTVLGDPIEAGALLATYGEARDAGQPLWLGSLKSNIGHTQAAAGVAGVIKMVEALRHRVLPPTIHVEEPTGQVDWSAGTLALLTEPREWPRTGRPRRAGVSAFGASGTNAHLILEQAPAEEAATAPSEDPEPLKALATNIVPLVVSAKSARSLGAQATRLRMFLDSPAQSGEPTLPAVADALVRGRATLPERAVVLAGSRDEALTGLAALARGEVTPNLTTGSVTGSGAPGRLVLVFPGQGAQWAGMGRTLLEGSAVFRARIDECARALRPWVDWSLTDVLRGEADEQTLGRVDVVQPASFAMMVGLAALWESLGVRPDAVVGHSQGEIAAACVAGVLSLADAARIVAVRSQAIATTLSGRGGMASVMLGADEANDRLAAWAGRLEVAVVNSPSSVVVAGDEESLAEALESLTRDGVRTRPVPVDYASHTHHVERIRDVLATALSGIDTRPPRIPFYSTVTGGWVDDGHCLDADYWYQNLRRPVGFGPAVASLLTEGFGVFLEVSGHPVLVQPMTDVIDDPDGPLRGAGRPIVSGTLRRGADGPASFLAAAARLFAGGVPLDWSATLPAQPSRHTVELPTYAFDRQHFWLAEAAADNDQPAGRATDAGFWNAIDDADPAALATMLKLSAHQSQALDAVLPALADWRKARENWSVSERLRYAIGWASPPREALGVPAGRWLVITPETADVLRDGLLDQLRANGLDVVPCAVETGLSRDELARRLGGFLTDDGIAGILSLLALPDRMESHRPDAAALTTSTLTLIQALAAAGATAPLWCLTQGAVSVGVRSAVAGPAHVAQAAVWGLGRAAALERLNQWGGLIDLPAEPDGRAVRHLLGVLTGVSGEDQVAIRRTGVHVRRLRRAPHPAGTGGERQWRPHGTVLVTGGAEGLGRYASLWLARAGAERLVVTTSGREPGERVESLRDEVAKLDKGTVVESCADADRDALAGLVHAPGRPLTAVVHAADLSLTSLIDETGDAEVTEVFRAKVNTAVWLSELTADLPLDAFIVFSSIAGIWGGGGQAAYGAANAVLDALVRRLRADGVPAQAIAWGALTAGGAGMDEETLAQLRRRGVIPMTPDTATAALDQAVQAATESVVIADMDWSAFIVPFTSARTSPLFDDLPEAAAAIEAAQPSDDFAESASSLMTSLRAVGEAEQDRILLRLVRSQASMVLGHGGADGIGAAQAFQEAGFDSLAAVNFRNSLITATGLRPPATLIFDCPTPQAVVAYLRSELLEAEDDADVRGEDVRRILASVPYQRLKEAGVLETLLGLADAEAGGARASDEGPGPEAAADELIDVMDVDSLIKRALGSGS
>emb|CAI94683.1 BGC0000141, rubR2, Putative 30S ribosomal protein modification
MFVRLPGCSPYWSRQATDVDVAGAHQRHSWKATAINLKHPTPDPVITRVAEDQWHASDGDLVVGSGDTGRRPDGRLYISIDAWHDTAFDRLAAAMLAELPAPLYTLVDADDADTISNWRRAGFTPHRSERQYLLVPGEAQPAVSPPAGVTLTGGAEESRAEVEGVEVGVIRISPSMRDNGRPRIARIRSIEVRADQRRRGIGRALLVHALDALHTREFGLATIDVDETDTATISLLESVGARRESNTLELTWQK
>emb|CAI94684.1 BGC0000141, rubR3, Translation initiation factor IF-1
MAKVNRGIEVVGTIVESLKDAKFWVELENGHKVLAHISGKLRKHYIKILPQDTVTVELSPYDLTRGRITFRHRM
>emb|CAI94685.1 BGC0000141, ---, Putative uncharacterized protein
MHTVQSTLATVRPGVLDPGAASAARIESGDQVLYPDTWTNWQNQLRYGSSPADRARLRQEYPGCPFQIVGPVEVTGAEPGDVVECRLTELRLSDWGGNAFPTRAGALPYDFDEPYFHDFRFDRTRTRADYVHGISLPLDPFAGIIAVEPPGDEQTSALIGGDHGGNLALPELTVGSSLFLPVAKPGARIWIGDIHALQGDGLVDQTGLKSTAERLRMRYDLHKNVGLTRPLAETDTHWIGIGLADSLEAALVDCLRGLISWFSAASGVTRAEAHALCSMAASFRITQYADQSEVHHVDVPLPPKGVHGLLRKDIFPAGLRTRVDRWLRPAA
>emb|CAI94686.1 BGC0000141, ---, Putative uncharacterized protein
MSTTHVHYVQQLLTHFDADPDRPAMVSGDVPFSAGELADAVRRAAAAMGRHGVGRGDVVCILTEPNTAATLILRWAANLVGATAAHVRGMNAVVPDDELRMDLQRAIVSDVGARMLAVDPANEARARELLVNATGRPVLAVLGAGQPDTVDLTAGCGDGVGPCPDITDSDLAVITQTSGASGLPKGVCWPFGVKNDMAASAIDRSSRTNVLITAPLTHSSGFAADDTLITGGMVVLHPGFDAAAVLHAIAQHRIGRLILGTPQVYALAEHPDRAATDLSSLTELIYTGSPGAPLKLRKAREIFGPVLIQVYGTTEDRSAHMLPRRHEHLRACSSAGRPVNPEALSIRHPDTGAVLPVGEVGEVCAVPRWPTAGYWHEPALTAALVRDGWVRTGDLGHLDTDGYLHLTGRLANMMKVKGIRIHPEQVEKVLRQAPGVSQAAVCGVEDADRVEHIYAAVVPEPGADPDPRELRRHVAEALSDTYVPRLIDIRRKLPTTGWDKPDRVRLRADARAALTRPAPQA
>emb|CAI94687.1 BGC0000141, ---, Putative uncharacterized protein
MDGFELHDLARKLLRIGEDALPDPTGVRQLSPGVRHVMTDVFEHPDTSVTEIANRTGFPASHVETSVATLRDRGAVTTAAAPDGQTVVRAAARHRSAGRAAARIDEQLAAAAGIQDPGQAKELVETLEQLARRLTDALSPEHFNARYAGTPPWETGRPQPALRDLAEAGAFRGRVLDVGCGTGEVALMAAALGLPTVGIDPASTAIEIARRKAEERGLQARFLVGDALELGAMGEQFDTVLDCGLFHVFSDAERVRYADSLATVMPPDARLFLLCFSDRHPPDIGPRRVSQDEIRATFADGWRVDSIEPAMLENNKYVDGVLAWLASITRT
>emb|CAI94688.1 BGC0000141, ---, Putative uncharacterized protein
MGGSKVEGFDAHYAGTPLWDLGRPQTALRDLAEAGAFRGRVLDVGCGTGEVALMAAALGLPTVGIDSASTAIGIARRKAEERGLPARFLVGDALNSADLGEQFDTVLDCALFHAFSETERVRYAGSLATVMPPDARLFLLCISDRHHPGSGPRRESQGGIRARRVSQDEIRATFADGWRVDSIEPATLENNRDIDGAPGWLAAITRT
>emb|CAI94689.1 BGC0000141, rubK, Putative AHBA synthase
MSPRPRPTFPDWPQFDDTERRALDRALSQGQWWRMGGSEVDSFEREFAGYHGAHHALAVTNGTHALELALQVLGAGPGTEVIVPAFTFISSSQAAQRIGAVAVPVDVDPETYNIDATATAEAITPRTRVIMPVHMAGLMADMDALDKLASDAGVRILQDAAHAHGARWRGKRVGELGSIAAFSFQNGKLMTAGEGGAVLFLDPDDYEKAFLHHSCGRPRTDRNYHHQVAGTNMRMNEFSAAVLRAQLGRLDGQIELREQRWRLLSQLLAQIPGVRPQGGDARADRNPHYMAMFRLPGWSEERRNLLVDRLVDAGIPAFAGFRAIYRTAAFWETGAPEESVDAVAKRCPNADAISQDCVWLHHRTLLASEQALTDTAAIVADQVAAG
>emb|CAI94690.1 BGC0000141, rubL, Putative oxidoreductase
MRIRTVLVGFGWSGREIWLPRLMANGDYEVVAAVDPDPARREAFTAATGRPAFGDVDALRAEDADLALVASPNHLHAALARRLLTRGLATFVEKPVCLSSAEADRLAAAERAGGVPLLAGSACRYRADVRALAGLAGELGHLRHIDLVWERACGVPRSQGWFTSRAEAGGGVLFDLGWHLLDVLETVAGPLAFVQAAASTSYDHVNDPRWTAAWRHDQPVPELDADVEDTVRGFLVTGSGLSVGLRASWATHAASHDVTEIRIEGSDDTAMLRSTFGFSPNREPRPRLSVVRRGRTSEITVPTEPIGAEYSRQLDDIRDHLADPSACGSAIAGVRRIVGTIEALYAASATPLLPAGPVMTAAAT
>emb|CAI94691.1 BGC0000141, rubM, Putative phosphatase
MASVPVRSVVIFDLDGVLVDSHEVMGRAFAAAYAEVVGAGPAPFAEYQRHQGLYFPDIMRRMRLPLEMEEPFVRESYRLADQVPVADGVADLLQTLRTRGFRLAVATGKAGPRARSLLATLGLIQYFDHVVGSDEVANAKPAPDIVRRALSLLDAEPDAALMVGDAPADIRSARSAGVTAVAATWATVDEDGLMAAGPDLVVHSPGELLPACPPVPAPGRR
>emb|CAI94692.1 BGC0000141, rubN, Putative kinase
MTGRTAWPGSWLGIDFGGTKVALRAETDGGEVSEHTFRWRGRGLESDLSQLATELARFRRRIPQGYTGIGVAMPANGGGGRAGHDLARTAPEWTGLDLRRTFRSHFGDTPVRWADDGYAGPLGKRGRWAATKLLYVGVGTGVGGGLLAGGTLWPGPDRGSFELGHVVTDVDGPICSCGRRGCLQATASGPATLARAAGMRGVPVGYDDLRQGLVADEEWAVQAVDRTCHRLAVAISGVRELLHPGTVVVGGGFAAGLPVFAGLVAHHLAALARPGVPAPVVRASVLGPLSTLHGAVALARLPGPDPL
>emb|CAI94693.1 BGC0000141, rubG1, Putative glycosyltransferase
MRFLFTTFAWSSHYYPMVPLGWALQAAGHEVRVATTPSLVDAVVTTGLPAVAVGKDIDIVGRAGSGKLHDHERWPTDRDKVSCAEDRPSAWIDPCPPSMRVPGQTTAPRLPVRYVPYNAPGALPAWLIEPPTRPRVCITWGISTVRMIGDAVTGPLSRVVEAVSALGVDVVLAVSAATRAALGTVPDGVRVAESLPLHLLLPSCRAIVHQGGVGTALTAGVYAVPQLTVTQFSDQMAVGDVLAAGGAGRHLLHDEATVERITSHVLGLLDDQECLQAAKLLQREIVSQPAPAALVPRLVQLAGLRASPRA
>emb|CAI94694.1 BGC0000141, Rub7, Putative uncharacterized protein Rub7
MGTKMPDVNDLVDVATGDATVAETDVTLPGVLPLVLERVHRSSTRTGRWFGRSWTSSLDQRLHVTGGQIHARFAGGQTLTFTSPGSAGDPPAVPVTGPAWPLRQNPDGSYAISDPQRGLTWRFERRPGYEDDELPLVSLTDRTGHEITFSYDAVGRPLSITHSGGYRVLVTVTDERITALALAGRGGQDDIPLRRFEYDDSGNLSGVVNSSGLPRRFTYDDMGRLTGWTDRNGYSYHYTFDSEGRCVRGEGPDGVLSGTFVYEPGVTRWTTTDGDVTTYAINESAHVVAVTDPIGKTTRTQYDERGRVTVRTDPLDRVTRHAYDERGNLVSVTDPAGHEYHVYVNDACLPERITAPDGTVWLQDFDKNGNLTEQTAPDGSVLTYAYDSRGHLSRMTGADGAVTTIACDPAGLPVAVTKPTGETIRYERDQLGRVVRVMSSDGGTTALTWTTDGLPTSRTLPDGSTDSWAWDGEENLQRRTSATGAVTSYAYGPFGQLMSITWPGGTRTELTYDRSCRVTSVTQSGMTWEFELESAGRLSAQTDYNGATTQYWYDAAGQLVHRVNASGHEASFAYNPLGKLAYSHTAEGTETTFAHDPAGRLVRAKNDDVDLVLVRDPLGRVITESCNGRTVTKTYDAAGRVTSRVTPSGASTSWSYDADGTPSLLTADGHELRFGHDPAGRETRRDLPGGVVLTQEWDHNGRLVTQALTGSAAASGPDGPVVTGQPLQRRAYTYSPDGSVAGRQDLLTGDRTFRLDSAGRVTAVTGRRDAWSEQYDFDPAGNIVDALWPAPAAGSAAGTPETSAQGPRATDGTLTTRAGDIRYRYDAAGRVVTRTRTRASGDPDTWRYAWDADSRLHSVTLPDGSTWQYHYDPLGRRIGKRHLAADGRLLGQTQFTWDGDVLVEQEDRHGDCRKVTTWNYRNDSCVPLTQASRTVVRVDAEREETDEEFHSVVTDLNGMPTELVSPDGAVAGHQRYTWWGQSSWQHGTATTPLRFPGQYCDQETGLHYENQRYYDPEIGAYLSPDPLGLAPASNPHAYVPNTARLRTADSWIGSLLPSSHLLTVSAGVEGLDARLFAGGRAAGPHRAGEAELPELP
>emb|CAI94695.1 BGC0000141, ---, Putative uncharacterized protein
MVADLVADTTEATPKSGDRQAVSSVKRMLTREQLEEFTERGYIVIPDVVPPDLIAAINAAIDEQIRARPPAEGHVGVVYRFQQLTDSPVFASLLRDTAAFSLAEQLVGKGALDFPETAQTALTYPPFKDARENPHIDGGKGRKPGDPPWTFTMLAGFFMTDQSSDDTGNLFVWPGTHRDHANLFRERGPEAFTTYPRVPLPERDQVRGRPGDMLLKHYLLGHNGGHNTSDSVRRTVYFRLRHREHEAKWREALQDPWHDYTPLRRLLSSSGETGQPDRQL
>emb|CAI94696.1 BGC0000141, rubN8, Putative uncharacterized protein rubN8
METEQAPRPAEPPGDLTTAITAPGEQLLTLLDRHLPRIRAQAAPNDRDSTFPAATFHGFARDGVLGATVPAELGGMGVSRLHDVAVALLRVAEADASTALALHAQFSRGITLTYEWLHGPPPTRKLAERLLRAMARGEAVIGGAVKDHGRETTRLRPDGSGGWLLSGRKTLVTMAPIATHFVVSAQAPAAGGTTLLYAPIVARDTPGLSIVDGWTGLGMRASGTLDVAFDDCPVPAGNLLARGSVGAHSDAALAGQAVSSVAMLGIYVGVAQAARDLAVETMARRSATPPAASRTLVAETEARLYALRATASAALVNVDELSPRHDMDPDERGRRMMTPFQCAKVMVNQLAAAVVDDCLTVVGGATYAAEHPLARLSRDVRAGRFMQPYTYADGVDYLSAQALGLERDNNYVSLRATRPVDSR
>emb|CAI94697.1 BGC0000141, rubN5, Putative uncharacterized protein rubN5
MPRERATVTCRVCDGTVHEFLDLGRQPLSDAFREPDCDTEEFFFRLAVGQCESCTMVQLTESVPRDKMFHEDYPYHSSGSAVMREHFAGVARRFLATELAAPDPFIVEMGCNDGVMLSTIHQAGVRHLGFEPSGRVAELARTKGVRVLTEFFEDSTAARIREAEGPAQVIFAANTMCHIPYPNSVFRGVDALLAPDGVFVFEDPYLGDLVEKTSFDQIYDEHFFLFSAHSVRAMAEHHGFELVDVERLPVHGGEVRYTLARTGGRTPSAAVADLLAEEDARGLSDMETLRGFAAGVMRVRDDLVALLRRLRTEGSSVVAYGATAKSATVTNFCDIGPELVSYVCDSTPAKQHRMTPGKHIPVRPPTAFRDPYPDYALLFAWNHADEIMANEQEFRRSGGRWISYVPNVRVL
>emb|CAI94698.1 BGC0000141, rubN4, Putative aminotransferase
MTIRVWDYLPEYHEEREEVLAAVTKVFESGQLILGPSVAGFEAEFAAYHGAAHCAGVDNGTNAVKLGLQALGVGKGDEVITVANTAAPTVVAIDGTGAKPVFVDVREDDFLMDTDQVAAAIGPRTRALVPVHLYGQCVDMAPLRRLADRHSLAILEDCAQAHGARHHGRLAGTMGDVAAFSFYPTKVLGAYGDGGAVITGDEDTDRNVRRLRYYGMEDRYFVERVPGHNSRLDEVQAEILRGKLRRLDAYISKRRDIARLYTKALGDLAEPGGLVLPTVSFGNEHVYYLYVVRHPRRDEIIERLRAYGIALNISYPWPVHTMAGFAHLGCARGSLPVTEKLAGEVFSLPMYPSLPLDRQQTVIQALREVLAGF
>emb|CAI94699.1 BGC0000141, rubRg1, Putative regulator
MIFRVLGPLEVAVEGAAEKPSAPKVRWTLALLLLHANQVVGHSSILYELWGENPPCSAVATAQTYVYQIRKKYQRRFDRIGWGALVETRPSGYVLRAEESEIDAQVFERLSERARASLTAGHTEQAARQLREALALWRGRALADVSAGSVLAPRIMHLEKSRMRTLRLRIFADQRLGRHRELLPELQFLAAANPLDEWFHQQLMIALVETGRRADALEAYHRLQSTLGAELGVRPSPRLHKLRHDVLTGVPWTRGPQSELDLTVPS
>emb|CAI94700.1 BGC0000141, rubF1, Putative uncharacterized protein rubF1
MPDSIDSRTLSVRRMLTRDQLQEFAERGYIVIRDVVPPDILAAANAAVDDQLRMHPPQEGHAGPHFMFPKWEEEPALAALLRDTQAFSLAEELTGDGAMEYPWQTQIAMTYPPYTDDRGMPHIDGGMRRKADEPPRTFTVLAGFFLTDQDDDDTGNLYVWPGTHRAHAKYFREHGPDAFTSYPDIKLPEREQVRGRAGDMLLKHYMVGHNVGSNTSDSVRRTVYFRLKVRGHDATWRQILQNPWHDFTPLRPLVSAFEENDDSGR
>emb|CAI94701.1 BGC0000141, rubF2, Putative quinone oxidoreductase
MKAIIYSSIGKSDVLRFVDRERIGQRVWVWEAAYKRPHGTAAEYAVVPSRQAVPLPAQVSFETGACFGLPAVAAQRCLLAGQKGPDRLGPGALSGRTVLVAGGAGAVGHTAIQLGAWSGATVIATVSGPKKAEMARRAGAAHTVEYRSQTAQSDIRALAPQGVDLIVEVAATENIATHLEVLAPNGTVAAYGTEGDSVLAFPTKKAIGRNLRFQFVLAMTLSAADKDLASADITRAAADGALAVGEEAGLPIHRFPLQRTGEAQDAVQAGVLGKVVVEIG
>emb|CAI94702.1 BGC0000141, rubF, Putative amide synthase
MYDSDTYLRRLGYDPAAGRPAADLATLVALHKRHMETVPFNSAGSLAVPAASGRLVDLVDFDEDATFDSVVAAGNGGGCVQMTRLFLRLLRDLGFDADLIAGTTAEGRQSYGVEVEHMLILARVDGGSWLADIGYAGPSFVEPLRLDGAPGDQRQYGCRYRLIPGRDGVTLQRRPRLGQWSTVYEFTTHVRDRSDWAPAEKAINAALAAGGGGELYSRAVPDGQVVLKGRRYLTVRAGIEKTRTVTDDGDWHAYRSAILAGEVG
>emb|CAI94703.1 BGC0000141, rubF3, Putative uncharacterized protein rubF3
MRRRIARSERMYVSEIRTQALQICVVRGGVDAGILDAAFTAVLAEAPGLRSRLEKDGDDYYLSLLEPSELPRLHVRRNEPGARLEEYNKPLHLGGPLARAVLLTGTDEDVVMFGVDHAISDGRSATAFCNRIWQRYIDIQSGGYSAPKPQQQQWPAPLEDWLPPRSDAELDAYVQERLERAEGAPVASLPFRAAGSLPPVPAESLMTSRRLRLTESQTTGLLAFAKHTGVSVNGLVAAALLAAVRAGLPEELADHRLSSFCTVDLRNQFAPGLGHEAMVPMVSWYRDLLHVPAGADLVKLGHLFSTELRAGIERGDAAMEMQALDRLLPHPQLWPTSLVLTNVGRIDGPPSPKGLKIVDMTKFPLSSRWDPERGAGPLLASPATIYGRFSIEMPYSTQCFTTAQMDSIHDHVRDSLLACADRAPGSRR
>emb|CAI94704.1 BGC0000141, rubF4, Putative cytochrome P450
MTEGIPEPISYLRHWDRTEPFDPPAVLGELVRTRPLARMVYPDGHVGWLATSHELAREVLGSQAFSHRFHTTHAPVTKKGEIFPSVPIVPGGFIHMDPPEHTRYRNLLSSEFSARATAAYAPRVAELAAAQLAQVRQHGSPVDLLPTYVRPLSLRVLCEVLGVPFTGSPVLSALSDSATDDEVSLEAEREAGTRAYHYLLDLVGKARVEPGENVTGRLAADPELTDREITNMLLIVFAAGFASCEGALASSLLALLHHRDQLDRLRSAARSGGADGIEKMVEELLRYTSVNQFQIFRTALSDVELGGELVREGETVTVALPAANRDPARFGCPDGLDVSQDASAHLAFGYGVHACVGQRLARLVLAEGLTALVLGFPGLALDVPLREVPVRLKTPVLGVLRLPVRY
>emb|CAI94705.1 BGC0000141, rubF5, Putative acid AMP ligase
MDLGQAQTRKSLVNRTSARYTDHVSADQRQAWAAAGHYPGQDLYSLFRGHVQRTPQAPAVLDAEGTVSYGELDQAARRLAAGLVQLGIVPGDVVAVQLPNARLACAVDLAVAAVGAVVLPFPLGRGDRDAVSLLRRSEAVAVITVADHHGYPCAERIRKHADALPMLRAVIVAGDGAAKTPDCVPIEALAAATADEFVPRESDPDAPARILVTSGSEAEPKMVLYSHNALAGGRGAMMAGLHRGSPATMRNLFLVPLASAFGSSGTPVTLATLGGTLVLRPSFDAAGTLRTIAETRPTHLLGVPTMLRMLLDRPEIQDTDLSSLQAAVLGGAALDLDTARRAEELLGCTVVSLYGSADGVSCNSGLALYDGTVGRPDPAVADIRIVDPDGIELPGGATGEVVARGPMSPMSYLNSPELDASLRNPDGWTRTGDLGLIDDRGRLRIVGRRKDVVIRGGLNISPAEVESVLITHPAIRDVACVAVADPLYGERVCACVATSADLSLAEVTAHLAAAGMEPRKFPERLLLLAALPLSAAGKVDRQALRAQAANQGSGTTR
>emb|CAI94706.1 BGC0000141, rubF6, Putative aminocoumarin ligase
MSTTHVHYVQQLLTHFDADPDRLAVVSGEVPFSAGELADAVRRAAAAMGRHGVGRGDVVCILTEPNTAATLILQWAANLVGATAAHMRWVDPAGPEDELRAELQRALAADTGVRMLAVDPANEARARELLVNATGRPVLAVLGAGQPDTVDVSAGCGDGVGPCADITDGDVAVITQTRLPSGRNGLCWTFGVRNDMLSAAPSLPSTAGASATGPTTLLITAPLIHTDVFTAEDTLVTGGMVVLHPGFDAAAVLRAIAQHRVGRLMLGAPQLDALAEHPDRAATDLSSLTELIYTGSPGAPLKLRKAREIFGPVLIQVYGTTETGVLTMLPPGDHDDLRACSSVGRPVDPGALSIRHPDTGAVLPVGEVGEVCAVPRWPTAGYWHEPALTAALVRDGWVRTGDLGHLDTDGYLHLTGRLANMMKVKGIRIHPEQVEKVLRQAPGVSQAAVCGVEDADRVEHIYAAVVPEPGADPDPRELRRHVAEALSDTYVPRLIDIRRKLPTTGWGKPDRVRLRADARAALTRPAPQA
>emb|CAI94707.1 BGC0000141, rubF7, Putative F420 dependent NADP reductase
MTGFLIPDAPLPSARHLRLAIVGPDDCWAAALVEAFATVGRTVERLSLEELAPARTRAHQADVAFLTIRTSQMPSLVPRLGDALKGVVTVICTTSLQHDESGYFMQPVHGGSATGLASELLPGSRVVGAFQQFGPSHLALAGMGVFETDVPVIGDDREACDVVEELIDEFRGLEPVYAGGLKTAAAIEGLAALVGEATAGIGRPVGFRLSSGGIKILD
>emb|CAI94708.1 BGC0000141, rubP3, Putative Hydroxylase
MSVLVTGAYGGVGSHVVAGLLSAGVPVRGTSRTPRTGESPDGAEMVRLDLDEPETWPAALDGVKKVFLYAHADRVADFAGAARAAGVEHIVLLSSAAVVDPATRHSRSAVMHSAVEEALRESGIAWTFLRPTTFATKQLHLAPAIRSGEVLRIPFLQAPTASIHERDIADAAVCALTGAGHEGKGYWLTGPQALTQQEHIEVIAAVTGRPIEVVDLDPEDAEPKLPEFFIRIMTELMNNPCVVTPAVEEITGVPARPFRQWAEDHIKDFN
>emb|CAI94709.1 BGC0000141, ---, Putative uncharacterized protein
MSDDESVLMEAYQRFHATGPEWGGHHLSNHGPMAVEAMVRHGYADTVHRWIDNYTQRLEEPPRGLAPVTEDDWREALGDLKRVADWTTLFQRELAERPWREVLATWWPRLIPGIIGGTAHGAIRVAHLVHSLLAAEADSGSGPGSAGGPIDDNPRLVELADGLGYWAACWRPVPGEPSRRTGSLTAADALAAVPSVADQQQGVPYRVGQLTTTDGWQSALGGLRAVDDPEQVPALLSQLTDASVVHYLSYSHGQAVMLVHASTAPTAVLRVLPALPRELWVPSADAAWHASAALTAAASPPQAVDASEIAVHTDGVTTAEDAMARAIDHGDEHVIKFADTAVEAFARTGERDALAAVGRCVEMISHAEASGRSRIDGRGSST
>emb|CAI94710.1 BGC0000141, ---, Putative uncharacterized protein
MRILGVSGSLRKESFNTQLLTAVRLLAPAGMEIELFDGIGDLPLYNQDLDTREGSPAPVTRWRDAVREADGLIIVTPEYNSSIPGVVKNAVDWASRPLMNAALHGKCVVTMVATPGRGLGRNALTDLGRVLHDCHAQVISGPWVVLTEAEDKLVDVEDEQGRLVPTLCDPSAARLATVQLNALAAAVDAGAGEHAVAPLRSYFAAGRARNS
>emb|CAI94711.1 BGC0000141, rubRg2, Putative transcription regulator
MDLVRAKIALCDGRIDEAISLCDTGMAVADDPVLASWASIGSMVRAITAMRRGELATMIHHANQIKEDVIFGREGLWGRDTFPWNSPAWLVVQIIEAEKGWEVAVPLARGLLTSESSARGLLLSEPSAASFLVRILLRADDRETAERGRRCAAVLAAENPGIHAIATAALHLEALLERDISLLQQVAASDCDERTRSSANEDIGDLLSESAGGFRQACMHYETAMRSYADAGSPRDSSRVRSKLRRSDAPKTAARFWPSSRISVLTDTEYAVAELVASGLTNAEVGGQMYLSRHTVAFHLRKVFQKVGAKSRIELAVMWKQLTGQDLDVASHG
>emb|CAI94712.1 BGC0000141, ---, Putative uncharacterized protein
MHSLRFTAESSSNGVVERDFLMGEVPGVLWSPAAGADRAPLVLMGHGGGNHKKHPAMTGRARRFVTDGGFHVAVIDAPGHGDRPRTARDEQELAALSEAKAAGRPEGPDARRYSMYLAELAVPEWRAALDSLQELAEIGADGPVGYFGVNLGTAIGVPLVAAEPRITAAVFGLHWPDALAETAKRITVPIEFDLQWDDEDVPREAGLALFDAFASQEKTLHANAGKHHEMPRFETDSAVRFFARHLGRALT
>emb|CAI94713.1 BGC0000141, rubB, Putative polyketide synthase
MSTTEEDLIRALRESVKETARLKQRNSQLLAAASEPIAVVSMGCRFAGGIAGPKDFWRVVSEGADVYTPFPTDRGWDLANLYDPDPDTPGTTYVDQGAFLHDAAEFDARFFGISPQEATAMDPQQRQLLEVCWETIEHAGIDPDSLRGTATGVYAGIVHQDYAPDIAGAEGFLSLERALGSAGGIASGRVAYCLGLEGPAVTVDTMCSSSLVAIHLASQALRRGECTMALAGGSTVMATPGGFVGFARQRGLARDGRCKSFAAAADGSSWAEGVGVVLLERLSDAQRNGHQVLAVIRGSAVNQDGASNGLTAPNGPAQQRVIRAALAAAGLTADEVDAVEAHGTGTTLGDPIEAQALLSTYGRGRDPERPLLLGSVKSVLGHTQGASGVAAVIKTVLSLRHRYLPATLHVDAPTPQVDWSPGTVELLTEGRAWPDTGRPARSGISSFGASGTNVHMILEEVPAEPVPAGRDADGGALPFVVTAKTATALAGLGRRLGDTVDESTALGDLAHALTTGRAVHSHRAVVVARTRDELRAGLAQVAEGRTGPAVISGSAGTSGPGKVVFVFPGQGTQWTGMGRQLLDTSPVFAARIAECQQAFEPWVDWSLVDVLRGEAPETLERVDVVQPVCFAMMLGMAAVWESLGVVPDAVVGHSQGEIAAACVSGALSLADAARVVTLRSQAIAELLPAGGGMASLQLSQDAARTLIEPWGGRLQTAALNGPSSVVIAGEDTALDELAAQLADSDIRFRRIPVDYASHSHYVESVRSALLADLAAVTSTAPRTPFYSTVEPGWRDEQPFDADYWYRNLRQPVLFEPAIRELITHDHRVFIELGAHPVLLPSISETAAELDADVLAVGSIRRDEDGPARLAASAAEVFVRGTPVNWPALLPEGAGAVRVELPTYPFDHQRYWITMPTTAAGAESLGQVTSGHPLLGAVVELPQTNGVVCTSRLSLATHPWLAGHRIQDNVLVPGTAYVDLAIQVGDQLGYGVLDELVIEAPLVLAADASVSLQVAVGAPDATGRRRVEVHSSRADGEWTRHAAGHLQADAHDQTPGGGFDFGQWPPPGAVPEPVDDFYDSLAERGYQYGSAFAGLTAVWRRGEEIFAEAALPADHRDDVDRFGIHPALFDAALHANAFHRRADDRNVLPFAWNGVRLHAGGAVALRVRVAPCGPDALSFDAADGTGAPVLSMESLVSLPITDVNGQPGGRTPHSLWQVDWTPLPPPAPAPATARKHQAVVETSGDVVRLALDDELGEPRPDFAVLDVVPGAGAQTEPLPLLGRVLEVVQAWLEEPALAPVPLVVVTRGAVPASGPVADPAGAAVWGLVRSAQAEHPDRILLVDMELDGDRDGAVTAGLASGEAQVAVRGDAVLAPRLGRAALTGQPAAAGFTDGGTVLITGGTGVLGALLARHLVGEHGVRRLVLAGRRGADADGMAELVAELGDLGACVEVAACDVTDREALTALLAAVPAEHRLTGVIHAAGVLDDAVITGLDPHRLARVFAPKAAALRLLDELTRDDPPEVFAVFSSAASVFGSAGQGNYAAANAYAEAIVSARAAGGLPAVALAWGLWSPATGMTGRLADVDRTRMSRGGVRPLPPAEALAGFDAGIRAGLPLLVPIGLDLGAVRAEAGANGTVPALFRTLVRPPRPTARAGADEPRGALSRRLAGLTSEEQTELVLALVRTEVTTVLGITDLDASFDDSRFGEIGFDSLTAVELRNRLTAAAAVKLPATLIFDYPTPRQLAGHLIEKVQGSATGAAAPALHAPGHTLPASDDPVVIVGMACRLPGGITTPAEFWDLVAEGRDGMSPLPADRGWETDRLLGTDPDQAGTTYARQGGFLHDAGYFDAGLFGISPREATAMDPQQRLLLETTWEALETAGVDPSSLRGEPVGVYTGMSIHDYLGDLTRVPAEFEGFTTTATAGSVASGRVSYVFGLEGPAMTVDTACSSSLVAIHLAAQALRQGECETALAGGVAVMGSPVGLTGFSRARGLAADGRCKAFAAAADGTVLSEGVGVLVLERLSTARRKGHRPLAVVRGSAINQDGASNGLTAPNSLAQQRVIRAALAASGIGPDEVDAVEAHGTGTTLGDPSEAQALIATYGHGRPAQRPLWLGSVKSNLGHTQAAAGVTAVIKMVEAIRHGHLPPTLFVDEPTPHVDWSEGAVRLLTEGRPWPDADRPRRAGISSFGISGTNAHLILEQIPEPAAPEEDGDNAPAVLPFVLSAQSATALAGQAAQLRTAVEQGVPLSGTARTLLAGRALLAHRAVVAAADRDALLAGLDTVAAGEAGPGTAVGAAFAGAGASVVFVFPGQGAQRPGMGRALYDRFPVYAAAFDDACARLDERLAGAADRSVRDVVFARPDSPEAAALDQTVYTQAALFAVETALFRLVESWGVRPALLLGHSVGEIAAAHAAGLLSLDDAATVVAARGRLMQALPAGGAMAAVAATEEELRPFLTEGVSLAAVNDPASAVLSGDEDAVDAAVRTLREQGRKVHRLPVSHAFHSARMDPMLAEFRTAIADVVWRPARIAVVAHDGADLTDPDHWVDHVRRTVPLPDGVRTALDRGGRLFVELGPGAGLSAPILETAARSGYEPVCVSALRDGQAEPDTMISSMAALFVRGVPMDWHPLVPADAPDVLLPTYAFDRRHYWLPPAPGAANAADLGQSRVEHPLLSAIVPVPDTGGLIGTARLALTTHPWLAAHRLHEVETLPAAALVDLAVRVGDELGYGVLGNLTLETPLTIPAETTVRLEIVVGADDGGSAPFTVYGARDSEENWVRHAGGTLEAGAVTDPGPVQPWPPSGAEQVTSGPETPERSRLLGLWRRGEDTFVEVALADEEEPDTFGLDPALLDAVTRAVLDPASAATRWESVVLHATGARRLRAHLTRLDHDRWSLRATDETGRAVLSARSVHSTPVRPEDVGARPPQAMYRLMWHPVATPAVPPGHPAAVSVTSAEDVAALAAGPGRPTAAVYDVPTGTSHPAAVLADVLGLLQAWQRHAPADTRLVVRTEGAVDGGTGGLTDATGAAVWGLTRAAQAEMPGVLLLDVEPGLDTAPALATALAVDEPQLAARTDGFRVPRLAAAGAPAAEPASWNPDGTVLITGGTGSLGALVALHLVRTRGVRRLLLASRRGAAADGTEALVAELSAQGAETSVISCDVADRDAVAAMLAAIPPEHPLTAVVHTAGVLDDGLVAAMTPARLDAVFGPKADAARHLEELTRDHDLAAFVTFSSAAGLLGSAGQANYAAANAYLDGLMAIRRANGRNGVSLSWGLWAQDSGITLHLTDADRARMRRAGVSPLRPEEGLMLFDAAVDSGEAHLVPIKLDLAAARAEAATGEPVQRLLRRSGTRPPPGGPRRRAPVTLAGSLANRSVAEQERSLLSLVRARAALILGYASAEDIAPDAPFQSAGMDSLGAIELRNRLSAAAGFAMPASLIFDYPTPVELARFLRERLTDADTPAAAGAAVAASPADPIAVVGIGCRLPGGVRGPDGLWDLLTARGEGRSAVPTDRGWDLSTIPVEAGGFLTDAAEFDAGFFGISPREATAMDPQQRLLLEVVWEAFEDAGLDPAAHRGSDVGVFVGVMGEGYGMNGGDPQTDGLRVTGGALSVASGRVSYTYGFTGPAISVDTACSSSLVAMHLAMQALRNGECSLAVVGGVTVMATPNAYLEFAKAGGLAADGRCKAYSASADGTSWSEGVGVVLLQRLPDAEAQGSTVGAVIRGSAVNQDGASNGLTAPNGLAQQRVIQRALAAAGLAPSDVDVVEGHGTGTRLGDPIEAQALQATYGRRGTAQPLWLGSVKSNIGHTQAAAGVAGVIKMVLALRHQTPPTTSEVDWSGDTVRLLTVARPWPARPDRPRRAGVSAFGASGTNAHVILEEPPRRGTASGPAESGGGGILPFTVSAGDPGRLAAAATRLADTVENRRPPLPDLAAALAFGRTKHRERATVLAADHAELARRLRSLAAGETEPDVITGRAGPGTGAVFVFPGQGGGWAGMGRELMAESAEFREWVHRCQELLDTYDCDWTLEEALGGADDLSRTDVVQPAAFVMMTGLAQLWARAGVTPDVVIGSSQGELAAACVAGLLSLDDALRICVVRSRLAAALPPTGGMLVLGVGRTRAQELLSAYGGRLELAAVNGPAMVGVSGEADAIEHLAAFAAEQEIWFRRLRADYASHSFLVDELERPMLAQLDGVGERPAHGLVGSCRFYSTVESRWIGPDEVLDAGYWFRNLRRPVELEGAVREVTTEMRAVIEVSPHPGLVSSILDVIADTGRPVGVIGTLRRDQGGPRQVLTALAEAFAIGLPVDWSAVVPGDGPAWRELCRDLPTHPFDHRRYWLRGGTVAAADEAAHPLLTTVAALPGSGGVLAAGRLSANHPWLTGAVPASTWIELVIRAGDEVDCGTVAELDLVEPLRLDRSDARQVQVVVARADLTGRRPVQVRTGSDRSGWTLNATGVLSPGPAAAAPAETGTGPLSWPPAGADPVTPAGLPDCVRGVWRRGEETFLEVILPNELREEADGFGIHPLLLDAATRATGEATSWREVELHATGAVSVRVALRPAEDGIALTAVDSDDDLLDPTALAAAVAVLDVLPGEPPAAACRRALAVTQAWLDEPELAGHRLVVRTRNAVSAEPVAVLDPAAAAVRGMIAAIQAEYPDRFVLVDVEPGADPDAGLGPVLAADAAQAAVRAGRVHVPRLVAVNEAGPAVRPLDPDSTVLIVGGTDGTGSRVARHLAADHGVRHLVLADPQGADTPRSAALADELAALSASVSVVACDVTDRDALHRLLSAIPADHPLTGVVHAAETADRTPLGELDPERLDAVLGARSDSLRHLAELAAGRELALFAVVTTAAELTGPADQAATAAADGLARAAAASCGARVPVLASADGPGLSALSAAIGTAEQFPVPGRPDQWGAPVPGRPVPPLLRGLVRPRRRPAYRAAAGAERADRWSQLLSAQAGADREKTVLDLVQAQLVGVLGLDPEEPVEPERGFFESGLDSVMAIELARRLNSHAGTALTPAGVFNHPTPAALTRHLVELIETAGRRVPVAVPHRSHRSQAGGSGPRTVR
>emb|CAI94716.1 BGC0000141, rubP1, Putative hydroxyphenylpropionate
MAKRPGASVGSPDMASLTPRADVLVVGCGPSGAVLASLLARRNRRVIVLERHREVFGLPRATSFDGETARLLAAAGIGAGLPGISVPATGYQWHGADGQVLLDIAFSDTGRYGWPDANTMHQPALERLLGAAVAAEPTVEVRRGLTVVGVDQTDGDVTATAEDETGATHTFRAGWLVGCDGANSVVRELAAVPMTDLGFSFEWLLCDVLLHETREFAPTNLQLCDPARPTTLVGSGPDRRRWEFMCLPGESAADMDSAETAWRLLAPHGVTPQTAKLLRSGVYRSHARWAQQWRQGRVLLAGDAAHLMPPFAGQGMCSGIRDASNLAWKLDLVLGGRADERLLDTYTLERRSHTKAAVLASVKLGRVICVTDPAAAADRDAAILANGGGRRTPPPEATALATGLLRPGAGDVIGTGRFDDLIPAGFLLITTEEPGTVSETRRTLLSRLGATVVHIGADEQTDSGYLGYLRDRGAASVLVRPDYHVYGTAPAGAMTALLEELLDRLAPHRPSD
>emb|CAI94718.1 BGC0000141, rubC1, Putative CoA ligase
MRGHDHYIRRILGRLDAHPAGVPFVLGNDPFPAERLARAIRTTAGWMRAAGVGPGTSVAVLTSPNTPSTLVYRYAVNLLGATAVHIRGVNAADPQDELGPRVQAEILAGLRPSVLAVDQDNLDRARELRAAAGSAFALAAPGPYGPDVLDMSRPLESPFDDATAERAEIAVVTFTSGSSGRPKGVCWPFDVKDDMASAAAGAQPAVCLITGTLTHSSGFSADDAIIAGGSVVLHHGFDAEAVLRAVERHRVTRLVLASAQVYALTEHHAFDDYDRSSLREVFYTGSPAAPERLAAAAKSLGPVLFQVYGTSETGMISLLTPQDHLDPDLRRTVGRPPANVRITIRDPRDHDRLLPPGVSGEICSSGRWAMSHYWNDPEQTARTVRDGWVRTGDIGRLDESGYLTLEGRLDGVLKGHGVRIHPEAIERVLLEHADVAQAAVFGIEDEDFLALVHAVVTPAPGCTPRPADLGAYVADALGDRHAPVDIEVRSELPLLGSAKPDRNLLREQALGARFWHASLGGVDGDSLLRDRLARPGDDTLGAPALQRRIPDFPSAKNTLLGVWAVLLHLLGAGSPVVFGAGPRPLLVAVAPGEEIGAVLHRVEEAVAASAGHARLGPRGRAELDAAADTLFDTALTFTRVGDPPPGPARPLTAELRVGHDAGDLVLTLVTDPRRIGADCAGRLLEMVLRLLGAFREAPGQPVASLDLLDPATRRQVLQEWNSSRQEQPAATLGRLWQDAADAHAGRPAVEEAGVTTSYAELDRRAGRLAAAIAQAGAAPGRMVALLLPRSLDLITALLATVRTGAAFVPIDPGYPPERITAMLEDCDPVAVCTTASADMPSTRPWPRVHLDGPEAGEPAGGFPRVAPDVADPAYVIYTSGTTGRPKGVVVTHAGLANLAAAKREGLGLDSTARVLQFASPSFDAFVAELLGAFTSGATVVVPPQGPLAGEPLTAVLTERRITHAILPPVALSSMDGAAGALPGLRGLISAGEECPAELAARWSQGRRMVNAYGPTEVTVCATQSGPLTADGRPPIGRPVAGARAYVLGPGLQPVPPGFRGELYIAGPGVARGYLNQPALTAVRFVADPFGPPGSRMYRTGDIASWRADGNLDFHGRADDQIKLRGFRIEPREVAAVLEELPAVARAVAGVREDRGGRARLIAWVVPADGEAPTPERLREHAARRLPEHMTPTGYVLVSALPMTPNGKLDLAALPAVAERDSPPPAAARPALRTPAERALAAIVGELLGATDVGADSDFFALGGDSMLAISLIRRAREAGLALSPKEIVGNPTIGALAAVATSLPSPPAQTPHVEGRR
>emb|CAI94719.1 BGC0000141, rubC2, Putative cytochrome P450
MTRPVVSPELLDSLDLADPVLHAENELSEVWRRLRQERSHYWHPARGDRPGFWVFTPYADAMAVYRDKEHFTTEGGNALATLLAGGDSASGSMLAVTDGDKHTQLRNVLNAAFSPRRLKTIRTAIRRTIDDLIRAAIDKGECDFVHDVSANVPLGAICGLMDVPEADRRYLLGLTSHAWSSDYADAPPQESWQAKSEILLYFADLAHTRRGSDADDVVSLLANCRIGGGPLSDADLMSNCYGLMIGGDETGRHAISGGLQALIEWPDQWRALKEGTVGLDTAANEVLRWTVPSLHGGRTASGDTTVNGQPVKKGDIVSVWISSANRDPEVFADPDRFLLDRRPNKHLTFAFGSHLCLGHTLARIEVEEILDSLRTLVSCAEQTGPERWIYSSILHGMSSLPVTLTPEPA
>emb|CAI94720.1 BGC0000141, rubC3, Putative oxyacyl-(Acyl carrier protein) reductase
MNRVAIVTGSARGIGAAVAGRLVGDGIDVAVLDVDVTAAQSTAAGLVRAGGRAGAIGVDVSDADAVSTAVDEVVDRFGPPCILVNNAGITRDNMVFSLSPADWDLVINVNLRGTFLMTHAVAEHMAKLGWGRVVNLSSIAAVGNPGQANYSAAKAGIEGLTKTLALELGPLNVTVNAVAPGYVATEMTAALAAQAGRTAEEHQAQAAATIPLRRVGRPEDIADVVAFLASDHASFVSGQIIHVAGGPVC
>emb|CAI94721.1 BGC0000141, rubJ, 3-dehydroquinate dehydratase, EC:4.2.1.10
MTTVLLLNGPNLGILGDREPEIYGYDTVDDIAKSVADEVAEAGWQVVAIQDDHEGGLVQAVHAHRRSTIGAIVNPGALMMAGWSLRDALAAYPAPWIEVHLSNVWARERFRHESVLAPLASGVVVGLGAFGYRLAARALLELCGPDPTHQS
>emb|CAI94722.1 BGC0000141, ---, Putative uncharacterized protein
MPESSAHLRAWLRRFSPAGDAMSLLVCLPHAGGSASFFFPLARALAPEVDVLAVQYPGRQDRHHEPSIDNLPELADRITDAVRLVDDRPLALFGHSMGALLAYEVALRLAADGLPAPSRLFVSGRRAPSRYRDDRFHLSSDGDVLAHLRRLGGPGSTALDDPEIRAMALPLIRNDYRAVETYRHDPSAVLDCPVTVLTGDRDALVSPEEAHAWAGHTTGPTDVVTLPGGHFYLADQNEQVVALLRRRLAAVTAQQTPRLR
>emb|CAI94723.1 BGC0000141, rubP4, Putative hydroxylase
MSVLVTGAYGDVGSHVVAGLLSAGVPVRGTSRTPRTGESPDGVEMVRLDLDEPETWPAALDGVKKVFLYAHADRVADFAGAARAAGVEHIVLLSSAAVVDPATRHSRSAVMHSAVEEALRESGIAWTFLRPTTFATKQLHLAPAIRSGEVLRIPFLQAPTASIHERDIADAAVCALTGAGHEGKGYWLTGPQALTQQEHIEVIAAVTGRPIEVVDLAPEDAEPKLPEFFIRIMTELMNNPCVVTPAVEEITGVPARSFRQWAEDHIKDFS
>emb|CAI94724.1 BGC0000141, rubG, 3-dehydroquinate synthase, EC:4.2.3.4
MTAVSLRLRDQSYEVIIGPGVRTALAGVVRRLGAQRAVVVSARPRPWVPDTGVPSLVLPALDGEQGKTLGTVESLCGEFARFGLTRSDVVVSCGGGTTTDVVGLAAALYHRGVPVVHLPTSLLAQVDAGVGGKTAVNLPAGKNLVGTYWQPSAVLCDTDYLSTLPRREMLSGLGEIARCHFIGAPDLRGLPLAEQITASVRLKARIVEADERDTGMRHLLNYGHTLGHAVERATGYAVRHGEAVAIGTVFAGRLAGALGRIGQARVAEHHDVVRHYGLPAALPAEAGTAALMRLMRQDKKAVRGLTFVLDGPKGAELVSDVPPDVVAGVLEGMPRTCMADLVASSGGAGR
>emb|CAI94725.1 BGC0000141, rubH, Putative aDAHP synthase
MTHFPPLDGLLAGRLEAVFRKPAAQQPVWPDPDRAREAVAALSRAEPIVAPEETARLARRLAAVARGEAFLLQGGDCAETFAGGTEAHQRGNLRTLTGMAAVLVQRAGLPVVRVARMAGQYAKPRSQAVDALGLPVYRGDMVNSAESTPAARTPDPGRMLRAHACAARTMGLVRAFCPGGAAGSEIYVSHEALLLDYERTQLRVDTSGPEPRLSSGLGHFLWIGERTRRLDGAHLAFAELLSNPIGVKIGPSTTPEQAVEYVRRLDPHGEPGRVTLVSRMGHTRVRDVLPPIVEKVTASGSQVIWQCDPMHGNTYVSANGYKTRHLRQIVDEVAGFFEVHRRLGTHPGGLHVEMTGDDVTECLGGAPAVAEECLPARYETACDPRLNARQAMGLACSVAEMVAASRT
>emb|CAI94726.1 BGC0000141, rubP2, Putative cytochrome P450
MSVSQSERTLSNFLAYLDGLRARGGVHFDEKIKAWHVLGYHDTQQVQTDPVTFSSEVAPLAPKQEDFELSNKGNFVRADDPEHRRLRGLVSKAFTPKMIADLEPRIAELATQLLDAADARGGRWDFIKELGHPLPFLVMTELLGIPEDDRAFIRNLSDRFVEVQSYDAEESLDGQKENAANNVAPLLHELNQYLLDILRARRENPSDDLAGRLMTVEADGARLDEEEALGFLNLLVAGHHTTTATLGNTVLALGENPHGWDQLRADPALIPAAIEESVRFRPPFPRSARQTTKDTELGGRHIPAGAVVLVWLTAANRDDRVFADPNRFDILRKPNPHLSFGKGIHHCLGAPLARLETRTVIRLMLERYRDIRVRDDAPVTLRNPWQMIGVSKLPIEVRPY
>emb|CAI94727.1 BGC0000141, rubG2, Putative glycosyltransferase
MKILFSSHPGYGHTHPLLPLALAARQAGHDVLYATGERFHPLLRGLGFCTVPAGMPIRDAFAAALAGTDGTNGQVPPEEWLEPAVRVLNEILPRRFAADLLPVLRAQRPDLVVYQAGNPGAGLAAHRAGIPAVCHANARAEAIDPADRWQRRGMQLLRAVAAENGVELPEGQYLLGDRYLDIYPDPLQETSFVDRPERMLLRPVPFNESGELPQIVLAGRKRPLVYLTLGTVLGTAAALRAAVDGLSALDAEVVVAAGPNISLADFPALPAHVHLKQWVPQAELLSLADLAVHHGGSATTLGAAGSGVPQLFLPIGFDGFLNAGAVAAAGAGRRLLPEGVQRWEDRRRCDVVSAAAVTEAAGGLLADPGARQAAKAIAEEIATMPSPADIAARLPEFC
>emb|CAI94728.1 BGC0000141, rubRg3, Putative transcription activator
MKFRVLGPFESSIDGTPSTPSATRVRWTLALLLLRANQVVDRGCIIQELWGENPPRRAVTAAQTYIYHLRKMYLRCAGRPGEGEFIETRPPGYLLRCEESEIDAFVFERLSAEGAAAYAAGDAERAARRLRQALALWRGRVLADITAGPVLTPHIRKLEEVRTRTVRTRILADLRLGRHHELIPELRLAAAEHPFDEWFHEQLMIALSEAGRRAEALDAYRELRRTLDQNLGIEPSHTLQQLQHDVLVGAVRRPDRAKEAVAHGAAHGRAGQRHRRRGPEGQARAKEAQS
>emb|CAI94729.1 BGC0000141, rubN7, Putative uncharacterized protein rubN7
MTGQVHRRYGPSAQWLHINEAHITEEAVADLAGFKSNGVNFKLALWNPQPNGVRYLKALTFALGMQLSPANRERLQRTRNREVGDPYAVRCNGEPVCLDYLQAVHEVEFMAANLPLDGARIMEIGAGYGRTCHTLLSNHEVAGYTIVDLPNTLALSRRYLHTVLEPEQFAKIRFVGVDEVEEQVRGARFDLCLNIDSFAEMDPGTVGDYLALIDATCAHFYVNNPVGKYIDKTLDGHSQGAAVVELALNSGLLRDVIDIHDSEAVLQKVPAFVSAYRPGPRWQCVARERAVSWSYYWQALYRAGAVPR
>emb|CAI94730.1 BGC0000141, rubN6, Putative 4-Ketoreductase
MTAAGDGGHRPLIVVLGGSGFIGAAVVEALARRPVRLRTVGRRPQPVPAGAVADIETVCADLTGRAALEAAVAGADTVVHLLMHTADWREAAGNPAAEEVNVGVMRDLVGLLGNTRRPPAVLFAGSTSQAGLPERMPIDGSEPDRPTTAYDRHKHTAEQILKAADAAGLVRGVSLRLPTVYGDSPRGRLTGRGVVCTMVRKAFAGEELTLWNDGTVERDLLYVHDAADAFLAGIDHAQVLAGRHWLLGTGRGVPLGDVLRTIADLVGAHLGRPPVPVVCLPPPDFATATDMHSVTIDSSRFRAATGWRPRVPLHLALRRCVEAFAHSAR
>emb|CAI94731.1 BGC0000141, rubN3, Putative TDP-glucose-2,3-dehydratase
MTTATQLAARDDTRLPARLERSRRAVVAGTGMRTQDVDAWLAGRRQAHRFTVERVPLEKIDGWSFEPGSGNVVHRSGRFFSVEGLDVAIDGRAWQQPIIVQPEVGILGILAKEFDGVLHFLMQAKMEPGNPGLLQLSPTVQATYSNYTGVHRGADVKYLEYFTRPGRGRVVADVLQSEHGSWFLCKSNRNMIIETFDEVRPDEDFCWLTLGQIGSLLRRDHVVNMDARSVLACAPMAPAEAGAVRSDTDVLSWFTNERARHEVRARRIPLAEVSDWVRTEDHIRHVDNRYFRVGGVSVVAGNREVTSWMQPLLEPVGVGLCAFLVRRFAGVVHLLVHARAEGGLLDTVELGPTVQCTPQNYAHLPEREQPPFLDLVRRAGADRIRYAALHSDEGGRFHNAVSRCLLVAATEAEAGAEPPPGFAWVTPGQLHSLARHGHYLNMQARTLLAVVGLLEGLL
>emb|CAI94732.1 BGC0000141, rubN1, Putative TDP-glucose synthase
MKALVLAGGSGSRLRPLTLSMPKQLIPVANEPVLRHCLRNIRAMGIRQVGVVEGEHGDQIRAALGDGAALGLDLTYIRQDTPAGLAHCVRIAAGFLGNEDFVLYLGDNVVVGDLAGAAEEFRSSRPAAKLLLAKVADPSQYGVAGLRADGNVRAVVEKSPCPPSDLAIMGVYFFTPEICAAVDRISPSPRGELEITDAIQYLIDAGGTVSAQPFTGLWKDTGTVEGLLACNRLLLDGLPPNIAGVVDAASVVHGDVTVESGARVTRSVLRGPLVLGAGSVVEDSVLGPYVALGPQCRVRKAVVRDSILLGGSVVRGGPPVTGEISNGRLRVTAPATSSAEDRSAS
>emb|CAI94733.1 BGC0000141, rubP5, Putative uncharacterized protein rubP5
MRITATSYTYGGITVAGNLTRRAVLSLTAASTAGAVTGLLGPTGSAAGSTTRRRGTAGWNALSRHLDGDLILPSDARYEQAREQSLRQFDTTHPMAIAYCQNTQDVQTVLAFAQDKGIHTVPRSGGHSFGGYSTTTGIILDVSRLNRVTTDQTLVTIGAGTQQVDALAALTPHGLALASGLCPTVGAGGFIQGGGIGHQTRKYGMACDRLVSAEVVLADRRAVRASAQDNPDLYWALRGNGGGNYGVVTSYTLQPIRRTTLTGYRLVWSAGDTATTIENWQQWVTRAPNDLSSLLIAGSASPPSPDTMVSIAGTWYGTVEDLDRHIDELVAAVGTNPLNRTVAERSLQQGMMQIYGCATLTTAQCHRAGTTPESMVPRWNYYRTRSRMFDSTVPPADIEDLLTVLTDPTHMRTGQTRKLYFEALGGAANEPARTDTAYVHRTTQILAGLTAELPDPAYTSEDTAACENWLADGFAVLDRHSLPESYQNYMDPALEDWRTAYYAENYPRLARIKHAYDPHGFFRFPRSIS
>emb|CAI94734.1 BGC0000141, rubC4, Putative uncharacterized protein rubC4
MARSAPRRAGLPLIDAGGGGQNAAGVAVAGPVPARARAGHKGQILTTRVGLRLPAALPFETWQAAGRKLFQTADSFAWCLGDWLVYGQDKYGDRYRQAVEAAGLDYQTLRNYAWVARKFDVSRRHPQLSFQHHAEVAALRPGDQDVWLARAHDNGWSKTELRRRVRAHRGSAERRGLARLPLVQVESEALTRWQAAAELAGKPFADWVTSALDVAACGTAKHCDAG
>emb|CAI94735.1 BGC0000141, rubC5, Putative secreted protein
MVPRRHAVVIGAGLTGLLAAKVLTEAFTWVTVLEREQVTGGADALDRLPDGRRVCVLAPLFGDLVEQLLPGFMDLLRAQGAAAGDILSDVRWYLGGQPLRQRETGLTGLSVSQAFLEGVLRRVLLQCPGVGIVDSCDVTGLMATADGRRVTGVRVHPCGEREQGVDADLVVDASGEASHLAWLTRLGVAPPRPDTVHLGVSEVVRRYRLPVGVLEGDLAVVVAPTCAVPRSGCLVREERGRWALSLGSLVGDLPRLGDDRSLLRFAGGLAAGDIREVLGEAEPLGEPAFPYVSGRVCFRYGSARGLPSGLLLMGLGCVHGDLVGSRAATVAALEALVLREFLGAGGTVSGYRFHHRAWRLRDRIFARTHAYIPRFSVTLRHLPLSLRLRHRLLDRVVQAAVCDAEAALRLLGAYGLVRW
>emb|CAI94736.1 BGC0000141, rubRg4, Putative transcription activator
MMTTRSGGSTPFSRELEALLAERQLSWRKLAQRVGYTAGWLSKVKNGRPPSEDLARLCDEALDAGGRLIALAGGQSVRPQAARTGKAPLAQLPVVTAGFVGRESELAQLDAVLNGPLQPGTPRTVAIDGPPGVGKTALALRWAHNVAPFFPDGQLYVDLQGYSGNGPDVYPEVVLEKFLFALGVPASDIPEGSDERAALYRSLLVGRRVLLILDNAADSGQVEPLLPAASDCAVVITSRSRLFAMAVRTHATRVTLRPLSRAESHLLLRTVLGPERVAGQMHALDELARLCGRLPLALRIVAEHAVVDPHLSPEQMLSGLVVEERLLELLSPDDSIAVRAVFSWSYRKLDDDCRRMFRLLSLHPGTAVSAQAAAALAGWDRAHVVSVLERLHSTHLLERLDGGAYRLHGLLRLYAAERARVDENEDERRRAVERLVLWYLRAVTAARGQLAPFRSRLDWLHHESDDDGPGPFCDAEAALRWCDVELPNFVPVCRLAAEWGCHDVLAAFVLRLFDYLMLRKPWTVWVTSHQLGLEAAEKTGDQRALAWLKTHLAHARWWLRDRAESGRLYEEAMALHRACGDRCGEAWSLAGMATAARDRGDPGQAYGLSMRAVRIFEEVGDEEGHAAALAILCDIETQAGKSDAALEAVRHSLRLCEEIRDHQRLGRGLIKMSGICEFRGDVEQALRYARLAIDLHRSDNDRWSEAGGLVWLGDLLARFGEKDRATEAWNAALRLYDELGDPRAESLSQELQRTS
