# Supplementary material for: Assessing in silico the recruitment and functional spectrum of bacterial enzymes from secondary metabolism
Source: BMC Evol Biol. 2017 Jan 26;17:36. doi: 10.1186/s12862-017-0886-2 (PMC5270213; doi:10.1186/s12862-017-0886-2)
Supplement: Additional file 5: — 1005 multiple Fasta files (one per BGC that comprises enzymes) containing the sequences of the data set enzymes SM*. The BGC are named according to MIBiG nomenclature. (ZIP 6333 kb) [file 12862_2017_886_MOESM5_ESM.zip › BGC142.fa]

>emb|ABP55199.1 BGC0000142, Strop_2757, Histidine kinase, dimerisation and phosphoacceptor region
MDAISTAQFRPILSRALRATGRGVVLAATAVLSLALFVATTLATAFILLGVGVLLLPLLTPLVRRLTGLYRDLAARSGVTIATPYLPGSPTEPGVVGWVQRCRFILTDPASWRDLLFLLLNVVVGFALGLLPVALLVYAVEGLLLSSGFWVLVRESGVDFWYGFTPMDTWPRAALGALVSLTVFGIWLAVAPGVVAGHAHFAKALLGPSERALIASRMRHLSETRSDVINIQATELRRIERDLHDGAQARLVAIGMKLGAATRQLHTNPDAAETLLVDARNATATALEELRCLIRGIHPPVLAERGLEDAVRAIALESPIDVTVTADVPGRLAAPAESAVYFAISELLTNVAKHANADRASIDLRHEDGSLRAVVIDNGQGGADASAGTGLRGIERRCATFDGTFVLSSPEGGPTNAILELPCALYSPRTSSF
>emb|ABP55200.1 BGC0000142, Strop_2758, Response regulator receiver
MRVVLAEDLFLLRQGMVQLLESYDFEIVAAVDNGPALLDALVTLRPDVAVVDVRLPPTFTDEGLQAALEARRRCPGLPILVLSQHVEQLYAKELLADASGGIGYLLKDRVLNSDQFVDAIRRVADGGTAMDPQVISQLLAVRSRREPLSMLTPREREVLKLMAEGCSNTAIAQRLIVSQGAVAKYTTSIFAKLDLAPADDSNRRVLAVLAYLNSTRVDVS
>emb|ABP55201.1 BGC0000142, Strop_2759, Uncharacterized protein
MMYLAWRTLRYRRLAFMATFVAVFFGVALIVACGGLMETGVRMAVPPQRLAAADVVVSGKQTYGVPNKDPQDTKNIKSVPLAERYWIDPALVSKIQGVPGVERAVAESSFAATVVRDGAPVIVGTTSLGHSWESAELGPYKLDGKPPTRAGQVVLDRAVARLARVGIGDRVDVVAGGTTSSFQVTGIADPPGEMSQSALFFSGDDERRLNPHAGSADAIGVLAKPGTDVEALRGRIEQTLADRKLVVLTGDDRGAAEFPAAIGGQAQLIPLAGVFAGMTVFVAIFVIASTLGLSVQQRQKEIALLRSIGATPRQIRTMVRREALVVAVGAAILGCVPGVFLGPLLYHLVSEAGVISPVVTFHQGFIPYLAAPAIGIFAALVAAYVAGRRPSKTRPTAGIAEATLQRKWVSWPRVVLSLLFFAGGFALILVTAIVMEGAVASATAGPAVMCWAISIALISPGLTRLLAAVLSPPVRAFFGLAGYLGTINVRTRAVRVAAAVTPIMLAVALAVANFYLQTTQNEAAERYYSDNLRADVVLSSTTGGFPADTVEAIRSAPGVEAASAYVTSAGWINKPYDGSHVESPWPLQGVSGASAASITGVQTVAGNLGDLTGDTVALPEVAGKNLNVGVGDQITLRLGDRSAVDLRVVALYPAKEGFETILLPADLLAAHSTTGLSRQILVTAAPGTDRDALAANLREKVADHPGTMIEGREAITTFAERTKTLAWVNYLLVALVAGYTMIAVANTLIVATAGRRQELGMQRLIGATRRQSLLMLSVEAGMVAVIGVVLGTIASIATLMPFSIVVLGRPVPSGPFWIYLAVVGGATLLAFAATLLPGRRVMLVRPAEAAVAVE
>emb|ABP55202.1 BGC0000142, Strop_2760, ABC transporter related
MNRNKDRRTSVNGTDAVWLDDVRKAYGRGESRVEALRGVTMSFTRGSFTAVMGPSGSGKSTFLHCAAGLDLPSSGSVVLDGQELNGMNENQLTRLRRERVGFIFQAFNLMPALNVEQNVGLPFRLAGRRPDRSSVVEVLGRVGLAERRKHLPSELSGGQQQRVAIARALIMRPAVIFADEPTGALDTQTTIEVLQLFRETAVSGGQTIIMVTHDPVAASAAHRVLFLADGQFIGELEAPTADVVAERMTHLTAWQQTRTTQSTGRGGFR
>emb|ABP55203.1 BGC0000142, Strop_2761, Regulatory protein, LuxR
MGFVERSRELDILRDLYAVCATGRGRVALISGPGATGKTELLRAVADHVDTAGGLVLSAACSRAERMLPAAAMGQLFNSVPLPTEVMRRIGAFIDLGAATTEGDADIRAVHVMCVELLDIARERPLVLLVDDVEFADETTLRTLLYLQRRLTAAQILVVLAESPQPQPFNPEFRAELTRQACFCNIQLSPLSEAGVAEVLRGWTDDETALVLAPAYHRISGGNPLLLHALGEDRRAAGPTDATEAIVGDQFRQAVLACLRRWDPAILETAHGLALLDDFATPTLLARLLDSRPARVQWVLNALTMSGLLDSGRFRHPAARAAVLHDLDPDALSKMHARAAELLHSEGAPAPAIGGHLLAAGGLAEPWAIALLQDAATHALAEDRVDDAVESLKLAHEMCHDAPRRAALTAMLADCQWRVSPAAVSQHLQSQRNALRAGHLSERHAAGLLRYQLWHGHLEDAQETLRHLREARHQLDATTAAEVDGCADWLRLYFPVAFAGRGAAPGATPALTLARTDGSFGWVTPSLTAVLTEGVTDEVIARAEQALGSHMLVDVGPESALCALQTLVYAGRTDQAVHWCDVLGAEAGSRGANTWHAILSDVRSHIALRQGDLPLGERFAHEALDAMSPHNWGVAIGSPLSNMLLAKIGMDKLDEAKALLRYVIPDAMRDTWFWPLYLRARGHLHLAGGRVHAALADFETCGQLATEWGMDLPTLLPWRGDLAQVYLRSGRPDMARKIVTEQLSRPDAQNARTRGISLRLLGSALDVKQRVNTLRQAANLLQESGDRFQLALALTALSRAHYGRGEFNTSRVVARSATQLAKDIQAQALCRRLLPSGEAAGDDEADAPPEHEEMSRLSDAEQRVATLAALGHTNREIGKKLYITVSTVEQHLTRVYRKLNVRRRTELSLGLPMDSAGAGLLAVAPSSAERPWPQWDSAAIQAS
>emb|ABP55204.1 BGC0000142, Strop_2762, Uncharacterized protein
MGCRPDVQTINSAGSLDELTDHDDHGGQVQGEADDLGVAVDAAANLAEAVQTSSCTRSPTARRRGPTGVDAQLFSAKRRGTTTVIAQVRGLASTTEVARGQAFLDHLEVA
>emb|ABP55205.1 BGC0000142, Strop_2763, Thioesterase
MTATLENDLWVRRFHPAPSSAIRLVALPHAGGSASYLFPVSQALSPAVDVLAIQYPGRQDRRHEPVLDSVTDLVDGVFNALRPWLDRPVALFGHSMGAVLAYEVGLRLQLRTGQPPLRLFVSGRRAPSRFRDERYVHTRDDAGVLRELARLSGSDPRMLSDPELLPMILPAVRGDYKAVETYRADPDQRLDAPITVLTGDADPVTTLDEAHDWRRHTTGECDVRVYPGGHFYLNDHADDVIRLIGAELERLLPSEPTG
>emb|ABP55206.1 BGC0000142, Strop_2764, Propionyl-CoA carboxylase, EC:6.4.1.3
MTITVDAPARTEPVDLDPRSPTVRLGALLDADSAVALHEPDDSGVLAVRGWIGGLRVYAYCTDASRMGGALGAAGAEHIIHAIELAARDRCPIVGLWHSGGARLADGVESMDGVGRMFAAMTRASGQVPQISVVLGPAAGAAAYGPALTDIVIMADAGRVFVTGPDVVRSVTGEPVDMEALGGPRTHSHSSGVAHLVADSEPDALARARQLAVLFARPGRFDLSAVGDCPALATALPESARRAYDVRPVIAALLDPADEFGGFVELQPRWARNIVVGLGRLAGRTVGVIANNPIAKGGCLDSLSAEKAARFVRMCDALGVPLVVLVDVPGYLPGVKEEWEGVVRRGAKLLHAFAEAVVPRVTLVLRKSYGGAYIAMNSRSLGATAVFAWPDSEVAVMGAEAAVGVLHRRELAAADDEADRESLRRRLIADHQRESGGVGRALELKVVDAIIAPVDTRTQLTRALAEAPLGRGRHGNIPL
>emb|ABP55207.1 BGC0000142, Strop_2765, Major facilitator superfamily MFS_1
MATAQAKAGRREWIGLAVLVLVTLIISMDMTVLSYALPFITADLAPTSSQLLWITDVYAFVLAGLLIPMGTLGDRIGRRRLLMIGAAVFGVASVATALSNSPGMLIGTRAVMGAAGATLMPSTMSLIRNMFHDENERRVAIGVWAAGFSAGGVIGLVAGGALLQYFSWGTVFEINVPIMLLLLILAPLLLPEFRNAAAGRPDLLSTVLAFVAVLPMIWGIKQFAEDGMDWPPVAGVAAGLIFLAVFVLRQRRLDDPVIDVRLFRAPAFSAAVVMNLLANFALVGFMFFISQYLQLVLGLRPFTAGLWSLPAAGAAGVGAAVLAPVLAQRFKRAYVAAGGLLVATVGCVVLAQVGDESGLALVVLGQALMAGGVAMVLTLSAELIVSTAPPERAGAAAGLSETGSQFGAALGVAILGSIGAYVYRRKLSGVAPDGVPPDSWATARETLGGAVEESRTLSTTAADTLVTLARAAFTDELRAAAIVSAGILLVTAILAAVLLRNVGGSVPGQGLSDGSDATPALTTDGATHLEGPVTAADATLVDAVPPATEVVPTGATTDADSGPAVRNGPQPAAPVATRPTHPTV
>emb|ABP55208.1 BGC0000142, Strop_2766, Regulatory protein, TetR
MTPVSHRERLLAGARNCLYERGYTRTTARDIVAASGTNLASIGYHFGSKEALLTAALVQAFEEWGVEVDRVLRDGTQPDLMDRLESMWTDLVRSFGIHRPLWVAGIEAFALAEHLPALREQLAESYARARPALATFVIRDGGENVDDETRKAVGSFLLALMTGLTVQRLLDPAAAPSGKELAEALRLIVGAVNDSAGA
>emb|ABP55209.1 BGC0000142, Strop_2767, Uncharacterized protein
MRVRLEQGIVARVTRNGQLELISERSGLRYRFGATAAAMWIALQQQGGSLEQAAGVLAWQWSADPVATRRDFDVWLEDMLRAGLVRVE
>emb|ABP55210.1 BGC0000142, Strop_2768, Beta-ketoacyl synthase
MSLAGCREAAATGPPTGPGGLAVTGRRSRHTDPGAEPGDLVERAMSESANPTSAELGALSALRRRLEGRTAEEQDRALIALVREQARDVLRTVLPDGPEAVEPGRPFRDLGFDSLAAVELHRRLIAATGLDLPVTLIFDHPTPQAVGRLLRTLLGGDAAPAPAAAPLRRPDDEPIAVVGIGCRYPGHSTSAEDLWRLVSEGRHVISDFPTDRGWDIEGLYDPDPGKPGKTYVRQGGFLEDAAAFDADFFGISPREAMTMDPQQRLVLETAWEALEDAGIDTASLHGSQTGVFIGAEPQEYGPRLHEAPEGLDGYLLTGNAPSVVSGRLAYTFGFEGPTLTVDTACSGSLVALHLACQAVQRGECTTALAGGVAVMVHPGAFTAFSRQRGLAPDGLCKPFAAAADGTGWAEGVGILVLERLADARRNGHRVLGVIRGSATNQDGASNGLTAPNGPSQQRVILSALASAGLTSTDVDMVEAHGTGTRLGDPIEAQAIIATYGRERPADRPLWLGSLKSNIGHSQAAAGVAGVIKVLMAMRHRVLPRTLHVDAPTPNVDWSAGTVELLTEAREWTDPGRPRRAGVSSFGVSGTNAHVIVEEPPPVDDHVIPVVPQPSREVLPVVLSARGGAALRAQAAALLAAVDAGENAPTLLDAAYSLATTRTALEDRAVLVSQDRVTTLHDLAALADGSDVPGVHLGRAAGGGLGFLFTGQGSQRLGAGRELYRTYPVYAAAFDAACGWLDLQLDVPLTDVLFAESDTAEAALLDQTAYAQCALFAVEVAQFRLLESWGVRPDVVAGHSIGELAAAHVAGVLSLEDAAILVAARGRLMQQLPAEGAMVSVQATEEQVRPLLADREAQVGLAAVNGPTSVVVSGNEVAVLEVAAAVAAAGHKTKRLRVSHAFHSPLMAPMLAEFGRLTQVLSYSPPTIPIVSTVTGQAVLSGELCDPEYWVRHVRDCVRFADAIRAMADEGVATFLELGPAGVLSAMGPACLTEDDDVVFAPVLRADQDEETDIVSAVARAHVRGVPVDWAALLAPRGARRIALPTYAFQHRRFWMASGAGSADATGFGQLAAGHPLVSAVVGLAGGDGVVLTGRVSLRSHPWLAEHTISGVALLPGTAFVELAVRAGDQVGCATVEELTLEAPLALDEQGVALQVVVSAADPTGRCPLAVYSRPDEPGDQLWTRHVSGFLAPEAADSGTPLTEWPPRGAQPVDLTDIYPELAGQGYGYGPVFQGLKAVWQRGAEVYAEVALPADSRADAAHFGLHPAVLDAALHAIDAARRGEPAEDEVRIPFAWNDVTLHAVGAAEVRVRVAPAAGDSVSVTLADPTGAPVASVRSFVSRPVSTAQLTAARGGYHERLFRLEWTKLGHRPAPSGTPRWCVLGDERIDAAPRYPDAAALGAAIDAGATAPEWTFAGVRAGDVRAATADALATLQQWLSDARLAGTRLVFVSRIDDLATEAVWGLVRAAQTENPDRFVTVRLTDVPSSLLATALATGEPELRLRDGEISVPRLARVATVAGADDADGGARWPTDGTVLVTGGTGGLGAHVARHLVSTHGVRHLLLTSRSGPAAAGVAELRAELAAAGASVEVAACDAANADALAALLAAVPDDRPLRAVVHAAGIVDDGVIGSLSPDRLDAVLKAKLDGAVNLDELTRDADLSVFVLFSSLASLLDCAGQGNYAAANATLNALATARRAAGRPAVALTWGLWTGDRGMGGMLDAAALQRIDRSGMPGLAPAENLALLDAALGVDEPVLAPIQVDLATLRHRPDGVPALLRGLVPLPARRAAQAAGPADAAQGWARKLAALTPAERDRVTVDLIRVHVAAVLGHDGSAAIEPRRAFNEVGFDSLAAVELRNRLNAATGLRLPATLVFDYPTPAALAEFVVSTVLGIGAEVAAPEPAPASFTQEPIAIVAMGCRFPGGVRSPEDLWELLEGGVDAVSGFPTDRGWDLVGMYDPEPGKPGKTYSMEGGFLYDAADFDADFFGISPREAIAMDPQQRLLLETSWEVLERAGIDPTSLRGSPTGVFAGVMYHDYALRLHQTPDELAGYLGNGSLASIVSGRVAYTLGLEGPTMSIDTACSSSLVAIHLAVQALRAGECSLALAGGVTVMSTPDTFIDFSRQRGLARDGRSKSFAAGADGTGWGEGAGMLLLERLSDAERHGHQVLAVVRGSAINQDGASNGLTAPNGPSQQRVIRQALAAANVRPDQVDLVEAHGTGTTLGDPIEAQAIIATYGQDRPEERPLWLGSIKSNIGHTQGAAGVAGVIKMVLAMRNDVLPRTLHVDEPSPQIDWSAGEVRLLSEAQRWPVLDRPRRGGVSSFGISGTNAHVIIEQALPIAAPPIAAPPIAAPPVETPSAEALPVAALSVEAPSADVLEPEILPWVLSARTDEALRAQAGQVRATVAAATADHGEFAYVLAKGRAALERRAVVVGDATDLLAGADALVAGAPVPTPLHGGSGTVFVFPGQGSQWLGMAVELLDSSPVFAERMGECAAALDEFVSWRLVDVLRGVEGAPSLDREDVVQPVLWAVMVSLAGLWRSFGVEPDAVVGHSQGEIAAAVVAGGLSLRDGALVVALRSSVIAEVLAGRGGMASVGLSERQVLDRLGAYDGRLSVATVNGASSVVVTGDRDAVDDLIATLSAEDVRARRVNIDYASHSAQVELIEQRLLEVLAGVVPRSSSVPFYSTVTGGVVDTVGLDAGYWFANLRRRVRFEEATRVLLGAGMRVFLECSAHPVLTMGIEETAAVVGAEVAVVGSLRRGEGGWRRWLISVGEAFVRGVRVDWSSALPARPRGEVLLPTYPFQRRRYWINATTGATDVASVGLGAAGHPLWGAAVNLAESGEVLFTGRLSLDAHPWLADHAVSGTVLLPGAGFVELILHAGDHVGCGHVEELTLHAPLLLPERGAVQVQLLLGALDDAGRRPVTVHARPEHADPDLPWTRHATAVLTDTPTAADFDLAVWPPPGAVPVSTVGLYDDLVAQGYEYGPVFQGVQAAWRVGEVVYAEVALPQEAYGDAGRFGLHPALLDAALQAVGIGEPVSADRPPYLPFVWTDVTLHAAGATALRVKITASGPEAVTLHLADPEGTPVAVVGSLVSRPVQLSTAVPTDGDLYRVDWTAVPTGTAPESWGYLEGLGLGVPDVVLAPLTRAGDATDPATAARTVAGQTLAILQSWLADPAQAAARLVVITDGAVDGGTDLVYAPVWGLVRAAQAENPGQFVLVDADPGTPVEEVLAAVGTGEPELSLRGGQVRVPRLARVVGGGVWRAGGTVLVTGGTGVLGALVARHLVVGHGVRELVLASRRGLAAPGAVELRDELIGLGAVVEVVACDVADRSAVAALLDGISELTAVVHTAGVLDDGTVAALTDGQFDGVWRAKATPAWHLHELTRDRELSAFVLFSSAAGVVDGSGQGNYAAANVFVDALAGYRRALGLPAVSLAWGFWEQRSGMTAHLGEADVARMARSGVLPLGSEQGLALFDAAVGSDEPVLVPVRLDTAALRAQGQQMPALFRGLVRLPVRRAAGGGAAPVGGSALHRQLVALGAEEQHRMLLDLVRAAVAAVLGHDSVTTVEPARAFKELGFDSLAAVELRNGLNAGTGLRLPATLVFDYPNPTALADYLHSRILGAATPTTPTVAIPVADDEPIAIVAMSCRFPGGVATPEDLWRLLADGTDAISPFPTDRGWDLVGMYDPEPGKPGKTYSMEGGFLYDAADFDPDFFGISPREAIAMDPQQRLLLETSWEALERAGIDPTSLRGSPTGVFTGVMYHDYASRLPEVPEELAGYLGNGSMASVASGRVSYTLGLEGPAVSVDTACSSSLVAIHLAVQALRSGECSLALAGGVTVMSTPDTFVEFSLQRGLAADNRCKSFAAGADGTAMSEGAGMLLLERLSDAERHGHQVLAVVRGSAINQDGASNGLTAPNGPSQQRVIRQALASAGGVPASEVDAVEAHGTGTALGDPIEAQALLATYGQGRSGERPLWLGSIKSNIGHTQGAAGVAGVIKMVLAMRNDVLPRTLHVDEPSPQIDWSAGEVRLLSEAQRWPVLDRPRRGGVSSFGISGTNAHVIIEQALPIAAPPIAAPPIAAPPVETPSAEALPVAALSVEAPSADVLEPEILPWVLSARTDEALRAQAGRVAAVAEVGTERAGDLAYALATGRALLERRAVVVGDRADFVAAARTLTEGGTAPGVLQGGTVFVFPGQGSQWLGMAVELLDSSPVFAERMGECAAALDEFVSWRLVDVLRGVEGAPSLDRVDVVQPVLWAVMVSLAGLWRSFGVEPDAVVGHSQGEIAAAVVAGGLSLRDGALVVALRSSVIAEVLAGRGGMASVGLSERQVLDRLGAYDGRLSVATVNGASSVVVSGDRDAVDDLIATLSAEDVRARRVDVDYASHSAQVELIEQRLLEVLAGVVPRSSSVPFYSTVTGGVVDTVGLDAGYWFANLRRRVRFEEATRVLLGAGMRVFLECSAHPVLTMGIEETAAVVGAEVAVVGSLRRGEGGWRRWLISVGEAFVRGVRVDWSSALPARPRGEVLLPTYPFQRRRYWINATGGTADLTSAGLGSAGHPLWGAAVTMAESGEVLFTGRLSLDAHPWLADHAVSGTVLLPGAGFVELILHAGDHVGCGHVEELTLHAPLLLPERGAVQVQLLLGALDDAGRRPVTVHARPEHADSWVQHATGILSAEVIDPGFDLAVWPPPGAVPVSTVGLYDDLVAQGYEYGPVFQGVQAAWRVGEVVYAEVALPQEAYGDAGRFGLHPALLDAALQAVGIGEPVSADRPPYLPFVWTDVTLHAAGATALRVKITASGPEAVTLHLADPEGTPVAVVGSLVSRPVQLSTAVPTDGDLYRVDWTAVSVAAAPATSWAYLDDLADDVPELVVARLTDVHPAATPDPGDGPAVDTESAARTAVGATLALLQSWLADPRLAESRLVILTDGAVDGGTDLVYAPVWGLVRAAQAENPGQFVLVDADPGTPVEEVLAAVGTGEPELSLRGGQVRVPRLARVVGGGVWRAGGTVLVTGGTGVLGALVARHLVVGHGVRELVLASRRGLAAPGAVELRDELIGLGAVVEVVACDVADRSAVAALLDGISELTAVVHTAGVLDDGTVAALTDGQFDGVWRAKATPAWHLHELTRDRELSAFVLFSSAAGVVDGSGQGNYAAANVFVDALAGYRRALGLPAVSLAWGFWEQRSGMTAHLGEADVARMARSGVLPLGSEQGLALFDAAVGSDEPVLVPVRLDTAALRAQGQQMPALFRGLVRLPVRRAAGGGAAPVGGSALHRQLVALGAEEQHRMLLDLVRAAVAAVLGHDSVTTVEPARAFKELGFDSLAAVELRNGLNAGTGLRLPATLVFDYPNPTALAGYLHRAILGVPADTQPTGVLRPMEDEPVAIVAMGCRFPGGVRSPEDLWELLEGGVDAVSGFPTDRGWDLVGMYDPEPGKPGKTYSMEGGFLYDAADFDPDFFGISPREAIAMDPQQRLLLETSWEALERAGIDPTSLRGSPTGVFTGVMYHDYASRLPEVPEELAGYLGNGSMASVASGRVSYTLGLEGPAVSVDTACSSSLVAIHLAVQALRSGECSLALAGGVTVMSTPDTFVEFSLQRGLAADNRCKSFAAGADGTAMSEGAGMLLLERLSDAERHGHQVLAVVRGSAINQDGASNGLTAPNGPSQQRVIRQALAAANVRPDQVDLVEAHGTGTTLGDPIEAQAIIATYGQDRPEERPLWLGSIKSNIGHTQGAAGVAGVIKMVLAMRNDVLPRTLHVDEPSPQIDWSAGEVRLLSEAQRWPVLDRPRRGGVSSFGISGTNAHVIIEQAPPIAAPPIAAPPVETPSAEALPVAALSVEAPSADVLEPEILPWVMSARTDEALRAQADLAAGTGATLNVAYSLATTRTAWERRAVVVAAAGDDAIRALRAVAEGTDVAELVQGSPSTGKLAMLFTGQGAQRLGMGRELAAAYPAFAETFAEVCGHLDAKLDRPLREVLYTEPDVADAALLDQTVYSQSALFAIEVALFRLLDSWGIRPDLVGGHSIGEITAAHVAGVLSLPDAATLVTARGRLMQGMREDGAMVAVEASEVEVRPELVGREAELGIAAVNGPLSVVISGDDDAVGAIADSWRARGRRTKRLRVSHAFHSPHMEPMLAEFHGIVAGLTFAPPRVPVVSNLTGRLADPDEIRTPEYWVRHVREAVRFSDGIATLQAAGVTTFLEVGPDAVLTAMGRDCATDIEDVTLVPVLRGGREEAATVLTAVATLHTRGVPVDWRAWFAPTGGRVTDLPTYPFQRRRLWLDAPAGSGGDVPGLGLRPAAHPLLGAVVGLAGADGTVLTGRLSLRTHPWLAEHALAGTVLLPGTAFIELAVRAGDQVGCGLVEELTLEAPLIVPAQGGVDLQVVVGAPDEAGRCPVTVHSRPEEHVQGWTRHATGVLAPAAGTVPDAPTGGAWPPAGATPVDLDGRYDRLADSGYHYGPLFQGLRAAWRRDDEVYAEVALPEDVWSSAERFGLHPALFDAVLHTLDLTGTDPGDDDLLRLPFAWRGVALNATGAVALRVRSWRTGPEEFAFALTDTAGVPVASVASLVVRPLAADQLAGARTGHRSSLYQVTWAPVPAPATTTNDATVVLGDDDLGLGVPCHPDLAALAADIERTGAVPRTVAVAWHTTSDSTVAAATGALALVQGWLADERFTASRLALVTTRAVATAEGEDVPRPVDATIVGLVRAAQEENPGRLALVDLDGADPTRLRAALAVDAEPQLAVRRAELFAPRLAPLPVFDGELPVDPEPEGTVLVTGGTGGLGRLVAEHLITRHGVRRLLLASRRGPAAPGVDELVARLAAAGAEVTVAACDLADRAAVAALLDGVPAAHPLVGVIHAAGVLDDGLVPTLTPERTAAVLAPKAEAARYLHELTLCRPLRWFVLFSSAATTLGGAGQASYTAANAYLDALAQHRRAHGLAGTSLAWGLWAEPGSGMTGHLSEADLRRMARSGVSALSTGDALALFDATIHAGPALALPVRLDLAAIRTRTEGVPPLFRGLVPAPARRTASGAAGPLAGEQSLADRLLGLTRDDADRTVIELVRARAAEVLGHDRPNAIDPDRGFLELGFDSLAAVEFRNSLGAATGLRLPATLIYDHPSPAAVARFVRSELTDVLPDTPSLEAELARFEALMDDTVPDEGERGRITVRLQALMSRWNATYGAAGAEPAPRDVTSATADELFDILDDELQGSD
>emb|ABP55211.1 BGC0000142, Strop_2769, Uncharacterized protein
MDTRWTVTVDREACIGTGVCAGAAPRQIEIRAGKASVLASESAPDEAVIDAADMCPMSAITVRDAASGALLAPEE
>emb|ABP55212.1 BGC0000142, Strop_2770, Cytochrome P450
MTIDQEIRKYPFCESPGIGIDPTYGLLRSTEPLARVQLPYGEVSWLATRYEDVKTVLTDPRFSRAAAQGKDQPRTREEMTYEGIIGLDPPDHTRLRKLAGKALTARRVNAIRADAQRIANEYVDEMIAKGSPGDLVELFALPYPVTVICELLGVPFEDRAQFRIWTEGLTSTSEQLMVYAEQLFGYMGKLVAQRREEPTDDLLGALVKARDEGDRLTEQELLSIAGVGLLLTGVETVSTHIPNFVYALLTHPELMAQLRADRSLVPAAVEELLRMIPLNPAAMFPRYAVEDVTLSGITVRAGEPVLVSLPGANRDPEVFENPETFDFTREQNPHVAFGHGPHHCLGAQLARMELQVALHTVLDRFPDLSLADGDEGVSWKSGLLVRGPSRLLVAW
>emb|ABP55213.1 BGC0000142, Strop_2771, L-lysine 2,3-aminomutase, EC:5.4.3.2
MSLLVSTTSDPGRFRSFGPHHIDELGARYGLSADNVRAIRTISRVLPFRVNEYVLSHLIDWDRIPDDPIFRLVFPQRGMLAAADERLLGDLLGAGDRTGLRVEVARIRAGLNPHPSGQQQHNVPHLDGHELPGMQHKYRETVLYFPQQGQTCHAYCTYCFRWAQFVGDADLRFAAPGPEQLVTYLHRHPAVTDVLVTGGDPMIMSTERLRSHVEPLLRVDTVRTVRFGTKAVAYWPYRFVSDSDADDLLRLFAQVVAAGRNVAVMAHFSHPRELATEIATRAIARIRSTGAVVYCQAPLIRYVNDDPHAWSDMWRAELALGAVPYYMFVERDTGPRDYFQVPLTRAADIFRTAYQDLPGLARTVRGPVMSATPGKVLVDGVERTPHGEFFQLRLIQARDRRLVGRPFRARWSADAAWLSDLQIDPAAPADILAAVSPSAARPGAAVTA
>emb|ABP55214.1 BGC0000142, Strop_2772, Aminotransferase, EC:2.6.1.-
MAGRRISPNLALDQLVAQRIARGESIVHLGFGESRLPVFPPLVRQLTEAADRNAYGPVVGDPATRDAVAGYFSRRRLPTEANQVIVAPGSKPLLMALQLVVGGGTLVALPSWVTYAPQARLAGKKVWGVPIPRSCGGVPDPAALRETVRDARGLGQDPRILVLTSPDNPTGTHAPDEVVRDLCAIAEEEDLLIVSDEIYRDILHEPGADLLSPAEVAPRRTVVITGLSKNLALGGWRIGAARFPAGGWGERIRADVAAVASEIWSTLAGPMQSVARYAFAEPPEIRERLTADVALHGTVAGAVHQIMVDAGATCRQPTGAFYVYPDFAPLRGPLAEQGVTDGATLQRHLLEELGVAVLSGHHFGDQPDALRFRAATSMLYGATPQQQRQTQDAADPLTVPHVADALAHIERALAKLPR
>emb|ABP55215.1 BGC0000142, Strop_2773, Uncharacterized protein
MTRTPEMTSAIVFPGMGPCEFTDVARFMLVDRDARDLLATASDALDYDLFARYRDSDSDYSEYAQVAFLVNCVALARWAERVMDLRPGLVAGPSFGGKAAAVYSGALDFAEAVRMTAQLSRIETEYFATEQRGVVTMSFVRTPQDRLRDILGELDEAGEWYEISCYVDTDFWMVTLHEGRTDWLAQRLRAGGGLPLYVMDPPLHATAFQPLRDRVEAELFGSLHFTDPQIPVVADQDGTVRDTADGVRAMLLDGIVTPVRWPEVVGTFQRRGVETVHVCGPDRLWGRVGATVRNFQTTIVDPRRAMSPIRRTVAV
>emb|ABP55216.1 BGC0000142, Strop_2774, AMP-dependent synthetase and ligase
MTQHTDHALHGRFLQGLAAAPRATALHLPSGPVSYEELHATALRWAGSLAAGPDGPPRVVGILAGKTLESYAGLLATLYVGATAVPLHPEFPATRTARMLTACGVSTLLLDDAGLAVRGELGDALSGLPVLAPVVDPGGRDAGLRLPVASATPLAEPLPADPDDVAYVLFTSGSTGHPKGVPITHGNLRHYFSVLDGRCDFGPDDRFSQSFDLNFDCAMFDLFCAWGAGASVHPVPPAAYLDVPAFVAERGLTVWFSTPNAITLVRRTGRLVPAAMPSLRWSFFAGEALHAADAVDWQAAAPGSTLENIYGPTELTVTITGHRWAPQTSPGLCVNGLVPIGSLHDGHDGVLLDADGAADEVEGELVITGPQLTPGYLDPADDEGRFLIRDGRRWYRTGDRVRRLENKELIYLGRLDAQVQVHGWRVELAEIEHALRGCPGIEDAVTVARSGAGGTELVVFYTGEPTAPAQLARQLRQTLPKGMLPRSYRHVPEFPLNSNRKVDRARLAREAAVT
>emb|ABP55217.1 BGC0000142, Strop_2775, AMP-dependent synthetase and ligase
MWVGRAYGRRYAPAMSREIFARTHASVETLHEFLLAGARLTPDKPAVIQAVGGETGSLSYRQLAQRVDGYAATLDELGLDIGDRVVLESDTSATAIATFLACSSLGLTVVPVSPETPAQRLALIAESTEAALHLQTVDGRREAVPTPLGTGRFGTDGIQVERAPAPRSRHRRELVPTDPAYMIFTSGTTGRPKGVVMSHRGVLAFFRGMLRHGIVSAEDRVATTSPLQFDFSLLDIGLALGSGAAVVPVPRSLLRWPRRFVQFLTDSGTTQVNGVPSIWRGVLRHEQAGLAALGEQIRGVLYSGENFPLPELRQLQRALPRARVVNCFGSSESIAASFTDVPNPLPEDADRISIGHAHPGAEMLLIDEDGRPVDEPGVVGQIHLRSAALFNGYWNDPQATAAALVPDPLNPAAGQVVFRTGDLAYRGEGGELYFTGRADSLVKVRGNRVELGEVERRVREFPGIAGAAALMLSQAGKDPVLATFVVLDAGVDGVEEMELGAFCLEALPDYMVPQQVRVLDELPVNANGKIDRRALARRAGEPAQG
>emb|ABP55218.1 BGC0000142, Strop_2776, Uncharacterized protein
MWDQRFESILRQHLPFLDPEEPLLDGTSLHDSGLDSLAMVELLATLESEYNVRFVDDAMSLETFATPQTLWSAIRDMLGASV
>emb|ABP55219.1 BGC0000142, Strop_2777, Proline-specific peptidase, EC:3.5.1.101
MTTTGVDAMTLAPTDKGIVEFGDHRTWYRVTGRLHEGQPPLVVLHGGPGSTHDYLLSLAELSHSGRPVVHYDQLGNGGSTHLRDRGADFWTVELFLAELDNLLRRLGVTDEYVLLGQSWGGVLAAAHAVDRPAGLRGLVIANAPASYPLWLSELDVLRAALPPGVDATLRRHEAAGTTDSPAYVAAMMVFYQRHVCRRKPLPPELMATFMEINGDPTVYHSMNGPSEFCVTGTLRDYSLVDRLPQIDAPTLVISGEHDEVTPAAVRPFHDLVPGARWEIVDGASHLPHLETPERFTEILTEFLDRL
>emb|ABP55220.1 BGC0000142, Strop_2778, Beta-ketoacyl synthase
MANEEKLLDYLKRVTADLHRTRERLREVESQEQDPIAIIGMACRYPGGVSSPEDLWRLVADGVDAIGDFPTDRGWDTAALYDADPDAAGSSYVRQGGFVHDAAKFDAEFFGISPREALAMDPQQRLVLESSWEACERAGINPDSLRGGPVGVFVGCGGQDYWDRLTVLPEPVEAYMSTGSAGAVISGRVAYSLGLEGPAVTVNTACSSSLVALHLAAHALRQRECGLALAGGVTVMSTPGAFVAFSRQRGLASDGRCKPFSDDADGTGWGEGVGMLLLERLSDAQRNGHPVLAVIRGSAINQDGASNGLTAPNGVAQQRVIRQALANAGLASTDVDLIEAHGTGTTLGDPIEAEALIATYGHDRPADRPLWLGSVKSNIGHAQAAAAVSGVIKMVMALRNGVLPKSLHVSEPSSHVDWSAGAVHLLTEARQWPDHGQPRRGGVSSFGVSGTNGHVILEQAPLVGDEESVGLVEVVDPPVVLWPVSGRSLEGLAGQAGRVAGFCGGVGVRAVDVGLSLGVGRAGLEFRGVAVGREVSELSAGLEVVAAGGGVSGRVSSGRTAVLFSGQGAQWVGMGRELAGAFPVFAGALAEVCGVFGPLLGGDLREVMFVDGGGVLDRTGWAQPALFAVEVALFRLAESWGLVPDFVVGHSVGELVAAYVSGVWSLEDACRVVAARGGLMEGLPGGAMLAVGGSVGELELGGVDVAAVNGPRSVVVSGTEEEIAGLEGSLGVWTRRLRVSHAFHSRLMDPMVADFGRVVGGVRGRVGGVAVVSTVTGEVVTDEVLGSVGYWQGQVRGTVRFADAVATLVERGVTRFVEVGPDSVLTGLVAECVPEAAVVVGLQRRGGDQVRAFAAGMGRVWAAGVDLDWAAVHPGGRQVDLPTYAFQHQHYWIDAPADPGDATAMGLDSADHPLLGAAVTLANADSAVLTGRLSLDRHPWLADHVVDGAVVFPGTGYVELALHAGAQVGAETVDELTIETPLVLPERGAVQLQVVVGAADAGQARSIQVYARSADTDARWTRHASGLLTTGRRSTGTVLTEWPPTGAEPVTTDDLYHHLATGGLVYGPVFQGLRRVWRRDDEFYAEVSLPEDVEADGFGLHPAVLDAGLHALGLADGDTFRGLPFAWSGITLHATGAAGVRIRLTPVGSGVRVAVADGVGAPVATVDSLVLRPVQAHRAGAIADALFDLAWQEIGTPTVVTDPDWAYHSAARPELAPTGTAQAVPSADPLARDGATAAALLVLTAGLGADVAGPQAVHDEVNRVLGLVQEWLAGPNTHRLAVLTRGAVGDDVTDLAGAAVWGLLRSAQAENPDRFLLVDADTDQLSDVLSLALAAGEPQVRVRGGVVSVPRLVRQAVASSSVDASLFGTGVVLVTGATGALGSVVARHLVAAHGVRRLLLLSRSGMAASGAADLVAELSAAGARVELAACDVADRVQLAAVLAGASDLSAVVHTAGVLDDGVVSSLSAARVSGVLRPKVDAAWLLDELTRDRELSAFVLFSSMSGVLGAPGQGNYAAANAFLDALAVTRRRAGLPGVSLAWGLWGQGSAMTEKLSDVDRERMARGGVLPLTTEEGLALLDAAVAGEQATLIPARLDVTALRTLGDHLPPVLRGLTGPTRRAVATAATADRPQSDWLAALPENERTDAVRHLVNTHVAAVLGLSGPDAVEAERTFQSLGFDSLTAVELRNALSTAAGLRLPATLIFDYPTPLALTELLHRDLTGALDVPQIRQTVTTTAGIDEPVAIVGMACRYPGGVSSPEDLWRLVAEGVDAIDGFPVDRGWDLDRLYDPSGSRPDTSYAAEGGFLPGAGEFDPVFFGISPREAVLMDPQQRQLLEVSWEAFERAGIDPASVRGSATGVFAGVMYHDYVSGHSAGSVVSGRISYTFGLEGPAVSVDTACSSSLVAMHLAGQALRSGECDLALAGGVTVMATPETFVEFSRQRGLAPDGRCKPFAAGADGTGWSEGVGVLVLERLSDARRNGHRVYGVVRGSAVNQDGASNGLTAPNGPAQQRVIRQALGNAGVSAAEVDVVEAHGTGTTLGDPIEAQAIVATYGRDRDRPLWLGSVKSNIGHTQAAAGVAGVIKMVMAMEHGMVPRTLHVDEPTPHVDWSAGDVRLAIDPVEWPAVDRPRRAGVSSFGISGTNAHVVLEQAPLVGDEESVGLVEVVDPPVVLWPVSGRSLEGLAGQAGRVAGFCGGVGVRAVDVGLSLGVGRAGLEFRGVAVGREVSELSAGLEVVAAGGGVSGRVSSGRTAVLFSGQGAQWVGMGRELAGAFPVFAGALAEVCGVFGPLLGGDLREVMFVDGGGVLDRTGWAQPALFAVEVALFRLAESWGLVPDFVVGHSVGELVAAYVSGVWSLEDACRVVAARGGLMEGLPGGAMLAVGGSVGELELGGVDVAAVNGPRSVVVSGTEEEIAGLEGSLGVWTRRLRVSHAFHSRLMDPMVADFGRVVGGVRGRVGGVAVVSTVTGEVVTDEVLGSVGYWQGQVRGTVRFADAVATLVERGVTRFVEVGPDSVLTGLVAECVPEAAVVVGLQRRGGDQVRAFAAGMGRVWAAGVDLDWAVVHPGGRQVDLPTYAFQHQHYWLHDTGADNVTAAGLLDAEHPLLSAVTTLPDTDGLIATGRLSRRTHPWLADHALGETVVLPGTGLVELAVHAGAQVGCDRLAELVLQAPLVVPDDGGIQVQVAVGAPGADGARPVTVYSRHQDEPWTRHASGLVAPAPPTPTADPPAPWPPAAATPVDLDGLYERMADVGLVYGPVFQGLRAAWRHGDEVYAEVALPADTTDADRFHLHPGLFDAALHAIGLSRGEGTSAVPFSWTGVTVHATGAVALRVTVTPTGPEQVALTLADESGATVARVDSLVLREIDASQLVAARGARQEHLYRVDWTPVPLPTTRATGRWALIGADEFKVAAALDTVGLAAEAHPGLDALTAALDAGAAAPDVLVASVQPDCHDLAAGARQTTGHLLALLQTWLVDERLASSRLMILTHGAQGTTVTEPAAAAAWGLARSAQSENPGRIVLVDLDDHDESALALPAVLAGGEPQLVLREGVAHAARLVTAGDPDGTSGSTLTADGTVLLTGAGGTLGRFVARHLVETHGVRHLLLASRRGPDADGMAALRADLTARGAEVTVAACDLADRDAVAALLAGVSADHPLTGVVHAAGLLDDGTIPSLTRERLDAVLRPKVDAATHLHELTRDADLTAFVLFSSAAGVLGGPGQGNYAAANAFLDALANARRAAGLPAQSLAWGPWAGGGMADNLGGTDRARMSRGGVLSMSSEEGLDLLDAALSRTDAVLVPVKADLRAPAAGEVPPILRALVSPARRSASGPTRPDPAALRRTLAGLDADGQGALLRDLVRTRAATVLGHTRPDDVDPALRFVELGFDSLTAMELRNALNEVTGLRLDTGVVFDHGSIAELAALLRTELAAPPAEEDTGPTDAADTMSALFRSAVKGGRVQQGLSLLHAVADIRPTFDGPPDLPEIPAPRRLARGDQGPAIVCLPSPMALGGDQQYARFTAEFGGTRDVWTLPVPGFGRDESLPASSDAAVRVFAEMVRPIAEQGPYVIVGYSSGGLFAHATAGELERQGHGPTGVVLLDTYLTTGSTTATFFTHMLDSLLDREATFGEFSSARLSAMGRYIRLLESCPIDSIGTPVLFVRPQESIVAGDDDGWRATWETPHTLREVPGNHFTMMEGQVGATASVVRDWISQ
>emb|ABP55221.1 BGC0000142, Strop_2779, Acyl transferase domain protein
MSNEQKLRDYLRRVTADLHETSERLRDMEERAAEPIAIVGMGCRYPGGVDSPEALWDLVAAGTDAISGMPTDRGWDLERLYDPDPEHPGTSYTRHGGFLHDAADFDPTFFGISPREAAEMDPQQRLFLETSWEALERAGIDPLALRGSPTAVFAGVVYHDYPNSWGAGSIVSGRLSYTLGLEGPAVSVDTGCSSSLVALHSACQSLRSGESSLAVAGGVTVIGTPDAFVEFSRQRALSFDGRCKSFAAAADGTGWAEGAGVVVLERLSDARRNGHPVLAVIRGSATNQDGASNGLTAPNGPSQRRVIRAALANARLAAQDIDAVEAHGTGTRLGDPIEAQALFATYGKDRPVDRPLWVGSLKSNIGHSQAAAGVGGVIKMVQAMRHGVLPQTLHVDHPSGEIDWSPGTVRLLTEPVDWPQTSRARRCAVSSFGISGTNTHVVLEEVPPAEEDEQPAIPTELPWVLSGHTDRALRAQAERLLSHLDHEQADLASVGRTLAGRARLDHRAVALGGDLPQLRAALASVAAGQPSPIAVTGTADAAGRVVFVFPGQGAQWVGMAAALLDSSPVFAERMRRCAAELRAYVDWDLLDVVRGGPGATSLEWVDVVQPALWAMLVSLAATWRAYGVEPDAVVGHSQGEIAAACVAGALSLADGARVVTLRSRAIGEKLVGHGGMVSVGLPADQVQERIARWAGDISLAVVNGTGSVVVSGTPQALRDLVAALTEEGVRVKQVAVDYASHSAQVEALEHRLLEDLAAINPRTGTIRMLSTVTGDWIDTATLDARYWYENLRNTVRFDPAIRSLAEQGWTAYVEVSPHPVLGMGMQETLESTDRPVVVTGTLRRDDGGLDRLLTSLAELHVRGVDVDWTTALPGTRRAELPTYAFQHQRYWIEPTVAAPTAAGTDAGFWDAVERADVDALADGLGVDAETVSEVLPGLTSWRSRQNASATVDGWRYRVVWRSTDLPVGGELSGAWWVVVPVTLAGDARVRAVIEGLAARGAEVVMVVGVDLPVGDIPAGVVSLLALDDSRDDTGVGLSAGVVDTVRLIQALAVTGRMGRVWCVTSGGVAIDRFEPVIDLAQGALWGLGTVLSLDYPDWWGGLVDLPVDWTDAHVERFVDVLADGGEDQVAVRTVGVLARRMVRWPAVGTSERRWRPSGTVLVTGGTGGVGEHVTEWLLAGGADRVVLASRRGLDAPGAADLVARHRGVDVVVCDVADRDAVAALLADLGDDLTAVFHAAGVLRPEVPLGETGLDDFADVCRAKVLGAVHLDALLADRPLEAFVLFSSGAAVWGSAGQAGYATANAYLDALAHRRRTRGVVATSVAWGSWGGGMAGGEVGAHLDRLGVGVMDPRLAVDALGQALDHDESHLVVADIDWARFAPIYTLARPRPLLTALPDAAPEATESTDTPSSSALADRLAALPEAEQRALLLDTVRTNVAAVLGYGDADSVEPRRAFKDLGMDSVTAVELRNRLSAATGLRLSATLVFDHPTPLALADQLRAELGYTGDTAGGLLAELDRLEATVAGLPPEEIERNRVTARLQSLLAKLNETLSTTAGATLVDRLETASADDVFNLIDKELGMT
>emb|ABP55222.1 BGC0000142, Strop_2780, Beta-ketoacyl synthase
MANDDKLRTFLKRATAELQQANRRLREVEDRDQEPIAIVGMGCRYPGGVRSPEDLWQLVLDGTDAISDFPTDRGWDVYGVYDPEPGKPGKSYTRHGGFLYDAADFDPGFFGMSPREAVETDPQQRLVLEASWEAFEHGGIDPVGLKGSTTGVFVGMMHHDYVDSTTSGSLVSGRVAYVLGLEGPAITVDTACSSSSVAVHLACQSLRREECGLALAGGVAVMATPQLFVEFSRQRALSPDGRCRSFGDGADGAAWSEGVGVLVLERLSDARRNGHRVYGVVRGSAVNQDGASNGLTAPNGPAQQRVIRAALANARLSVSDVDVVEAHGTGTTLGDPIEAQAIVATYGRDRDRPLWLGSVKSNIGHAQAAAGVAGVIKMVMAMRHGVLPRTLHVETPSRQVDWSAGDVRLLTESVEWPAVDRPRRAGVSSFGISGTNVHLIIEQASPVEDQAPVEDSATGPTPPVTLWPVSGRSLEGLAGQAGRVAGFCGGVGVRAVDVGLSLGVGRAGLEFRGVAVGREVSELSAGLEVVAAGGGVSGRVSSGRTAVLFSGQGAQWVGMGRELAGAFPVFAGALAEVCGVFGPLLGGDLREVMFVDGGGVLDRTGWAQPALFAVEVALFRLAESWGLVPDFVVGHSVGELVAAYVSGVWSLEDACRVVAARGGLMEGLPGGAMLAVGGSVGELELGGVDVAAVNGPRSVVVSGTEEEIAGLEGSLGVWTRRLRVSHAFHSRLMDPMVADFGRVVGGVRGRVGGVAVVSTVTGEVVTDEVLGSVGYWQGQVRGTVRFADAVATLVERGVTRFVEVGPDSVLTGLVAECVPEAAVVVGLQRRGGDQVRAFAAGMGRVWAAGVDLDWAAVHPGGRQVDLPTYAFQHQHYWLHDTGADKDVSTAGWRYRVMWRATNVPTGRHLTGDWWVVTPSALTDDPRAAAVADALTARGATVVRLTDAAPHDRDTPAGVVSLLGLDDTSDTLNAGLSAGVTGTVRLVHALAAADFTGRLWCLTTGAVAVDPYEDLPHAAQAGLWGLGTVLSLDYPGWWGGLADVPADWTPDILDRLVDVLTDGGEDQVALRNGGVLARRMVHWPVSGTPDRRWRPTGTVLVTGGTGGIGTHLSEWLLDQGADRVVLASRRGPAALGAADLAARLPAVQVVACDVTDRDAVATLLDGIGDDLTAVFHAAGVLRDAAPLDETDLDAFADVCRAKVLGATHLDALLADRPLDAFVLFASGAAVWGSAGQAAYGTGNAWLDALAHQRRRQGRTATSIAWGTWGGGGMVDDQATEQLLRQGTPPMEPRLALGALQQVLDHDESHLVVADIDWARFAPIYTLARPRPLLAALPEANPSVVATAPAPPRETSVLADLPDADRLPYLLDTVRTHVAVVLGYDASTTVDVQRPFRELGFDSLTAVELRNAVGEAVGLRLPATMVYDHPTPAVLARHLYDELVGTAAAPTVTSTTAGFAPDEPIAIIGMGCRYPGGVRSPEDLWQLVATGTDAISAFPVDRGWDADALFDADPDQPGTSYVRSGGFVYDAAKFDAEFFGISPREAIAMDPQQRLMLEVTWEACERAGLNPEALRGSSVGVFVGSGAQDYGDLLGLAPAESEAYLSTGTSASVISGRLSYAFGFEGPSMTIDTACSSSLVALHLASQALRAGECATAIASGVLVMSNPTPFVAFSRQRGLAPDGRCKSFSDDADGTGWSEGVGVLVLERLSDARRNGHRVYGVVRGSAVNQDGASNGLTAPNGPAQQRVIRAALANARLSVSDVDVVEAHGTGTTLGDPIEAQAIVATYGRDRDRPLWLGSVKSNIGHTQAAAGVAGVIKMVMAMRHGVLPRTLHVETPSRQVDWSAGDVRLLTESVEWPAVDRPRRAGVSSFGISGTNAHVVLEQAPLVGDEESVGLVEVVDPPVVLWPVSGRSLEGLAGQAGRVAGFCGGVGVRAVDVGLSLGVGRAGLEFRGVAVGREVSELSAGLEVVAAGGGVSGRVSSGRTAVLFSGQGAQWVGMGRELAGAFPVFAGALAEVCGVFGPLLGGDLREVMFVDGGGVLDRTGWAQPALFAVEVALFRLAESWGLVPDFVVGHSVGELVAAYVSGVWSLEDACRVVAARGGLMEGLPGGAMLAVGGSVGELELGGVDVAAVNGPRSVVVSGTEEEIAGLEGSLGVWTRRLRVSHAFHSRLMDPMVADFGRVVGGVRGRVGGVAVVSTVTGEVVTDEVLGSVGYWQGQVRGTVRFADAVATLVERGVTRFVEVGPDSVLTGLVAECVPEAAVVVGLQRRGGDQVRAFAAGMGRVWAAGVDLDWAAVHPGGRQVDLPTYAFQHQHYWIEPDRTDGTATDGTATDGTATDGTATDGTDGGFWDAVERADVDALADGLGVAPDVVDEVLPGLAAWRSRHRDASTLDGWRYRVVWRSTDLPVGGELSGAWWVVVPVTLAGDARVRAVIEGLAARGAEVVMVVGVDLPVGDIPAGVVSLLALDDSRDDTGVGLSAGVVDTVRLIQALAVTGRMGRVWCVTSGGVAIDRFEPVIDLAQGALWGLGTVLSLDYPDWWGGLVDLPVDWTDAHVERFVDVLADGGEDQVAVRTVGVLARRMVRWPAVGTSERRWRPSGTVLVTGGTGGVGEHVTEWLLAGGADRVVLASRRGLDAPGAADLVARHRGVDVVVCDVADRDAVAALLADLGDDLTAVFHAAGVLRPEVPLGETGLDDFADVCRAKVLGAVHLDALLADRPLEAFVLFSSGAAVWGSAGQAGYATANAYLDALAHRRRTRGVVATSVAWGSWGGGGMAGGEVGAHLRRQGTPPMDPGLAVQALRQALDHDESHLVVADIDWARFAPIYTLARPRPLLTALPDAHPESEPATPVAATADLAGQLAAMPTPDRLDTILALVRDQVAAVLGYASDADVEPERAFKEAGFDSLTAVELRNRLATETALRLPATLVFDHPTPIELARHLLTELAPADAGGVTLLNDLDRLQATLSTLDTDAVAALDESIRAGVGERLKALLATWTADQRPAEVVSVTEDLDTASDDDLFEFIDSKFGTS
>emb|ABP55223.1 BGC0000142, Strop_2781, Beta-ketoacyl synthase
MENEEKLLGYLKRATIDLREARRQLRNAELREYDPIAIVGMSCRFPGGVDSPAALWQLLADGADAISDFPNDRGWNIEDIYDPDHSKAGKTYTRSGGFLSDAALFDPEFFGISPREAIAMDPQQRLLLEASWEAFESAGIDPVSMRGSRTGVFAGLMYHDYSTRLPTVPAELEGFLGNGNAGSIFSGRVAYVLGLEGPAITVDTACSSSLVALHLAIQALRREECTLALAGGATVMATPETFVDFSRQRGLASDGRCKPFAAAADGTGWAEGVGVLLVERLSDAQRNGHRVLAVVRGTAVNQDGASSGLTAPNGPSQRRVIAEALANARLTTDQVDAVEAHGTGTTLGDPIEAQAIVATYGRDRDRPLWLGSVKSNIGHTQAAAGVAGVIKMVMAMRHGVLPRTLHVDEPTPHVDWSVGDVRLLTDAVEWPVTGRPRRAGVSSFGISGTNAHVVLEQAPLVGDEESVGLVEVVDPPVVLWPVSGRSLEGLAGQAGRVAGFCGGVGVRAVDVGLSLGVGRAGLEFRGVAVGREVSELSAGLEVVAAGGGVSGRVSSGRTAVLFSGQGAQWVGMGRELAGAFPVFAGALAEVCGVFGPLLGGDLREVMFVDGGGVLDRTGWAQPALFAVEVALFRLAESWGLVPDFVVGHSVGELVAAYVSGVWSLEDACRVVAARGGLMEGLPGGAMLAVGGSVGELELGGVDVAAVNGPRSVVVSGTEEEIAGLEGSLGVWTRRLRVSHAFHSRLMDPMVADFGRVVGGVRGRVGGVAVVSTVTGEVVTDEVLGSVGYWQGQVRGTVRFADAVATLVERGVTRFVEVGPDSVLTGLVAECVPEAAVVVGLQRRGGDQVRAFAAGMGRVWAAGVDLDWAAVHPGGRQVDLPTYAFQHQHYWLYDPALVGAGLLAATHPLLDVTVPLANTDGAVLTGRWSLSTHPWLADHTVGGTVVFPGTGLVELALHAGAQVGADLLDELTLHAPLVVPDSGSVEVQLTVEAPDPTGRRAVAVHSRERDDAPWTRHATGVLTAGDTPGVALTEWPPADAEPLPLTGLYDDLAIGGLDYGHTFQGLRRAWRTGKELYAEVDLPEGTETDGYGLHPALFDAGLHALTRADDDPHRGLPFAWSGVALHATGATSLRVRLTPSDSSVRIAVADAVGAPVATVRSLVLRPVRVAAATGVADALFGLDWHPLGITVTGTTPTWTWHPDTTPAPTGDGVTPTTGPGPGDGPPELVVLPAGGTDDVHVEVNRVLAIAQRWLAGTTTAPLVVLTRGAVGDDVTDLAGAAVWGLLRSAQAENPDRFLLVDADTDQLSDVLSLALAAGEPQVRVRGGVVSVPRLVRQAVASSSVDASLFGTGVVLVTGATGALGSVVARHLVAAHGVRRLLLLSRSGMAASGAADLVAELSAAGARVELAACDVADRVQLAAVLAGASDLSAVVHTAGVLDDGVVSSLSAARVSGVLRPKVDAAWLLDELTRDRELSAFVLFSSMSGVLGAPGQGNYAAANAFLDALAVTRRRAGLPGVSLAWGLWGQGSAMTDRLGDADRERMARGGVLPLATTDGLALLDAAVANPYPTAVPARLDLAVLRTLGDDLPLPFHGLVRPARRLAARAAVPNATGWAADLAALPADERDRAATALVLTQVAAVLGHASAERIDAGRPFQELGFDSLTAVELRNALSASTGLRLPATLIFDYPSPRDLARYLLREIAGPDDVDPVPAVTTTTGIDEPVAIVGMACRYPGGVSSPEDLWRLVVEGVDAIDGFPVDRGWDLDRLYDPSGSRPDTTYVAKGGFLTDAGEFDPVFFGISPREAVLMDPQQRQLLEVSWEAFERAGIDPASVRGSATGVFAGVMYHDYVSGHSAGSVVSGRISYTFGLEGPAVSVDTACSSSLVAMHLAGQALRSGECDLALAGGVTVMATPETFVEFSRQRGLAPDGRCKPFAAGADGTGWSEGVGVLVLERLSDARRNGHRVYGVVRGSAVNQDGASNGLTAPNGPAQQRVIRQALGNAGVSAAEVDVVEAHGTGTTLGDPIEAQAIVATYGRDRDRPLWLGSVKSNIGHTQAAAGVAGVIKMVMAMEHGMVPRTLHVDEPTPHVDWSAGDVRLAIDPVEWPAVDRPRRAGVSSFGISGTNAHVVLEQAPATAPVVRSGTSPVALWPVSGRSVSGLTAQAASLADFLADADFDPADVALTLGAGRAALEHRGVAVGDGVTGLRALAAGQGVHGHLTTGRTAVLFSGQGAQWVGMGRELAGAFPVFAGALAEVCGVFGPLLGGDLREVMFVDGGGVLDRTGWAQPALFAVEVALFRLAESWGLVPDFVVGHSVGELVAAYVSGVWSLEDACRVVAARGGLMEGLPGGAMLAVGGSVGELELGGVDVAAVNGPRSVVVSGTEEEIAGLEGSLGVWTRRLRVSHAFHSRLMDPMVADFGRVVGGVRGRVGGVAVVSTVTGEVVTDEVLGSVGYWQGQVRGTVRFADAVATLVERGVTRFVEVGPDSVLTGLVAECVPEAAVVVGLQRRGGDQVRAFAAGMGRVWAAGVDLDWAAVHPGGRQVDLPTYAFQHQHYWIDAPADPGDATAMGLNSADHPLLGAVIDLPGTGGVVLTGRLSRTAQPWLADHAVFDTVLVPGTGLVELALRAGDQVGCPVLDELTIGTPLVLPAEGGLALRVAVDAADDSGARTLGIWTRPDDAADDAGWTRHAEGVLVRQAGADPAAADLSEWPPPGAEPVDLTGLYDRLLDHGYGYGPVFQGLRAVWQRGHGDTAEVWAEAALPEVAAADVPRFLLHPALFDAALHANLVAEGAGNTPLPFSWRGVTLHAAHAATLRIRIFPATADKLAVTVADGNGNPVATIDQMVARPVAADALGTAARGHRRNLFEVAWQPVATPDIVADDWTPIDAEAELPDPAPGTVVVTLDPPGTPPAAVHAAAERLLALLHRWLTEPGYAAATLVLHTRDAVGAGDTPVNPAQAALWGLVRAAEAEHPGRFVLVDTDGTGTDHLAAALATGEPEVAVRDGRLLVPRLTRVPAEAPRDGIPWSADGTVLITGGLGGLGSLVARHLVTRHQVRRLLLTSRSGAMAPGAAELVADLTAAGAEVTVAACDVADRDALAALLADLPATHPLTAVVHAAGTAENALVDALTPEQLHRVLRPKVDAAWHLHDLTRDLDLTAFVLFSSSAGWVAGAGQGNYAAANLFLDALAQRRRADGLPATSLAFGLWAAGTGMGGHLDEADLHRMRRLGMPAMTTDEGLGLFDAAVAADRATVVPVRVDLDALRRRTDALPAVLRGLVRVSARPVATGGATAGGPGLVQRLTGLSDADRDALLLDLVRTHAAAVLGFPGPASVEPGRAFKDLGFDSLAAVEFRNVLSTVTGLRLPATLVFDHPEPAALARALKADLVAPDADPADAVLADLDRLEKTLTGVPTDEHARITARLEAVLRGWQDRTGDPDDTRRDYESATDEELFDVLENELGIS
