# Supplementary material for: Assessing in silico the recruitment and functional spectrum of bacterial enzymes from secondary metabolism
Source: BMC Evol Biol. 2017 Jan 26;17:36. doi: 10.1186/s12862-017-0886-2 (PMC5270213; doi:10.1186/s12862-017-0886-2)
Supplement: Additional file 5: — 1005 multiple Fasta files (one per BGC that comprises enzymes) containing the sequences of the data set enzymes SM*. The BGC are named according to MIBiG nomenclature. (ZIP 6333 kb) [file 12862_2017_886_MOESM5_ESM.zip › BGC145.fa]

>emb|ABP73634.1 BGC0000145, salU, SalU
VWQCDPMHGNTEQSSHGFKTRRLDRVVDELLGYFDVHRSLGTHPGGVHVELTGENVTECLDGIRGVEDQHLPDRYETACDPRLNMRQSLELALLVAEILRG
>emb|ABP73635.1 BGC0000145, salT, SalT
MSAPNLNADIGVIGGTGLYELLDETEEVKISTPYGAPSDLITVAELNSRQVAFLPRHGRDHRFPPHRIPYRANIWALRSLGVRQILAPCAVGGLRPDFIAGTFVVPDQLIDRTSGREQTFCDTGAVHTTFAEPYCPDGRRAALAAAERVNRVDGGTMVVIDGPRFSTRAESRWHAAAGGTIINMTGQPEAALARELALCYTSIALVTDLDAGVEGSQGVTHDEVLRAFAKNVTVLRRVLFDAVAALPVERTCPCSRAFAVPVDLDAG
>emb|ABP73636.1 BGC0000145, salS, SalS
MTTTTTLAGLPSLKGCVLGPSSWSEITQERVGTFADATDDHQWIHVDADRAVRESPFGGPIGHGFLTLSLMIPMWSEILTVSDAGMVVNYGLNRVRFPAAVPVGAKLRLSATLVDIEPVRGGLQVTAAASVERQGDDKPVCVAEPVFRFLG
>emb|ABP73637.1 BGC0000145, salRIII, SalRIII
MADHADFSLAQLRYFVTSAEMGNISGAAQQLHASQSAVSMAIQRLEKQLDTKLFFRHRTKGVSLTPSGRVLLDPAKSLLAQAQEMLAHSREWQGETCGMLNVAVLRSVAPDLVPAVMSRVKKMRPGLAVTVHEGTMDDVLELLRTGTCELAVVPELPGQALSFARLAKVLMAAVVAWSDPLAPVGRATLRQLATRRLLVADLDVDRQVGLDTRTRLFADAGTPTPEVVLTSSIATMLGLVGVGEGFALLYRTAASQCYRQELAWIDIVSERPCASWLGVATIPGLALSSRAELFVSLLDDAVRSVYCTTADDGVSSPGSTDIFDHGASFATDPAAPAWST
>emb|ABP73638.1 BGC0000145, salQ, SalQ
MSPGLQPSEFTLDQRYLCQDGTAYLTGVQALVRLLLDRVRHDRRAGNDAAVFVSGYEGSPLAGYDLELARRGRLLAEHGVVHRPALNEELAATAVLGSQLAAGVGRQRPDGVVGVWYGKAPGLDRAGDALRHANFAGTDPRGGAIALVGDDPAAKSSTVPSASEFALADLSMPVLVPADAADLLRYGLHAIEMSRASGLWSALKIVTNVADAASTVPVTPSWRFPTVAGGYRHRPTSRLLGAELAALEESLHRVRLPLAVEYLRAAGLNELYGHADDRIGIVAAGKSYLDVRQALRTLGMDEEALRRYRVRLLKLAAVYPLESAVVREFAAGLDEIVVVEEKRGFIESAVKDLLYGSGDAPVVCGKTDPAGRSLFRPTGELNPDVIAAGLARRLSATGRCEPVEAWQGRRRRDRIDLPVVARTPYFCSGCPHNSSTKAPPGTLTAGGTGCSTMTFFMDPKRVGDIIGVTQMGGEGAQWIGMAPFVDIDHFVQNVGDGTFHHSASLALRAAVAAGVNITYKVLYNSAVAMTGGQDAVGALPVHRLAALLLAEGATKVIVTSEDPKRLGRHPMPAGVEVRHRDDLPRSQAELAVTPGVTVLIHDQECAAVQRRKRRRGLRPQPAYKVLINERLCEGCGDCGAQSNCLSVQPVDSDFGRKTRIHQSSCNADYACLQGRCPSFLTIVPGRSPHRELASVPTAKPSMPRQRVVGDFSVRITGIGGSGVVTLAQIIATAAVLDGRHVRTLDQTGLAQKGGAVVSDVRVTERAVESAARLADGECDLYLATDLLVAAQPANLAAADTARTVVVASTSPVPTGQMVTEVSGPRPDVDELCSALDRSSARATFFDARSLALRLLGDDQFANILQLGAAYQEGAIPLEAASIEQAIRLNGVGVERNLSAFCLGRLVVDDPQTVSPAAPVAQEQRLLQGDAASLRATIDAGEDTPLARRLDALVADLVAYQDLAYAREFVEFVEHVRRVEGRAGPLTAAVAGNLYKLMAYKDEYEVARLSLDERLTHDIAAQFGAGARYHYLLQPPVLRKLVRRKIRLGQWFRVVLRLLYALRRLRGSRLDVFGYTRVRRIERRLVANYRRTILAALSAANPDDPALVELASLPDMVRGFDEVKLANVTEYHRRQEQLLQSLPHPVQQVG
>emb|ABP73639.1 BGC0000145, salRII, SalRII
MTSIESNPKRILLLGDSTIFREAMAEICDREPDLRVVGQAAAGPMAAALVRRTAPDVVLLSVGPSDQGIMRLVGQILAATCQPRLVILAMHENVRLARRYLAMGTWAYVSRNSTREELLSVVRIVSRNRDSAVLSVQKSMLQHLTGVGTRSLSGREFEVIELVAAGLSNAQIAGRLSISEGTVKRHLTNTYDKLDVRSRVAAVNRLAAMGLIGPNAMLETSSLVA
>emb|ABP73640.1 BGC0000145, salO, SalO
MLDGSAVHGRSAVPAGYQVVDLSVTIAEDLPCYWEGHQPFQHKTWNWFADHRNAMASVYSRGGPYATRWMAIDEHTGTHFDAPLHFIPPPDSGLPGAGPAGAISADQVGLASLMGAAAVIDVASPGGGEGGMSPLIHPSAIVAWEAANGMLNPGEIVLLRTGWDRRYRRGAAGGGYLRDVLAGRSPGWPAPTEPTVELLLTRGVQCLGIDAPSIGPAHDPVGVHVRGLGQGMVYVECLAALDALPPRGAWFCFLPIKVEGSTGAPGRAIALMPATES
>emb|ABP73641.1 BGC0000145, salN, SalN
MFVLFIGDIVGDEGTRYLVDRLPELRARHTVDLVVANAENSAADGLGMGRVQVEQLLSGGVDVITGGNHSWDSPESVGMLNLPQVVRPANVDPEVPGRGFVHVPVGEEMVTVLNLADGCAMASTKATAGRVGPAYSAWEAADRRGITIVDYHGDHVLEKQIFAHTVDGTAAAVVGTHTHEATDLPRLLPNGTAFVTEVGMTGPDGGVQGFAPANLVNNLRTTGNPFDGPMPTVHRAPMVLGAVLIEIVGGLAAGIQRVR
>emb|ABP73642.1 BGC0000145, salM, SalM
MTNGGRLSGKVSLITGAAHGIGHATAVWFAREGARLVVSDVDGAALEKCHAELAESGAEVTTVIADVSDATQAHRMVQTAVDVYNRLDVVVANAGVIPLHEITEATEQDWDEVMAVDGKGMFLTCKYGIDAMLATGGSIVCLSSISGVAGQRGQSTYGPAKFVASGLTKHLAVECARHCIRVNAVAPGTIRTNRVRRLEEEPGGPEYLEDIVRLHPAGRLGEPSEVAAAIGFLASDEASFITGVVLPVDGGYLAQ
>emb|ABP73643.1 BGC0000145, salL, SalL
MQHNLIAFLSDVGSADEAHALCKGVMYGVAPAATIVDITHDVAPFDVREGALFLADVPHSFPAHTVICAYVYPETGTATHTIAVRNEKGQLLVGPNNGLLSFALDASPAVECHEVLSPDVMNQPVTPTWYGKDIVAACAAHLAAGTDLAAVGPRIDPKQIVRLPYASASEVEGGIRGEVVRIDRAFGNVWTNIPTHLIGSMLQDGERLEVKIEALSDTVLELPFCKTFGEVDEGQPLLYLNSRGRLALGLNQSNFIEKWPVVPGDSITVSPRVPDSNLGPVLG
>emb|ABP73644.1 BGC0000145, salK, SalK
MSREMWLRFEIYHDVVYAPEASLVAKELGCRGGWMGYFGTRSAPLGAASPEVVTAAFFNFHPQMVAKAVPQVWSVASPERFLQARLEIVDAALRRMLGADVAGLEEMVTLAASAAAGVSPGGRVLGAANQALPPPVEPHLALWQSCSTLRESRGDGHVAALVAAGLAPCEALVLFTADKGLDPAYMRRMRGWSEQEWKEAEAALVDRRLLTGGGLTVAGRELRAEVERWTDMAAAAPWQALGAGPTARLRDLMTPVVQRLSELNESMKVNPMALNPAEIVA
>emb|ABP73645.1 BGC0000145, salA, SalA
MSGEQAEHGVHAIREFLLTWLVDLLGVPRDSVDRWAPLHRYGLDSLKSTALVAALSEFLARPVPITFLWDHPTLEGLSVALARGRRVEESAGGTATRHRPENGAPPEPLALVGIGCRLPGAADPSAFWRLLVNRHDAIRPVPQRRRDLLGNADIDDTSFRWGGFLDDIDLFDPLFFGISPREARVMDPQQRLMLELAWEALEDAGIAPGNLAGTDTGVFVGTSWCDYSALAHEAAAQFEIGPHAATGMHDSIIANRVSYALALQGPSMAIDTACSSSLVAVHLACQSLWSGESELALAGGVTLNIFGPHYLAMNETGALSPDGRCKTFDARADGTVRGEGAAVVVVTPLRVALERGLPVYCLIRGSAVNNDGLSNGLTAPNPRAQETLLRTAYRRAGLAPWLVDYVECHGTGTPLGDPIEAKALGTVLGRDREPGNELRIGSVKTNIGHLEPAAGVAGLAKVALAMRNGILPASLHYSRPNPQVPFAEGHLRVQDATTTWHRRSDLRRAGISAFGFGGTNCHLVTEELAQPEAALLLLAADSTQELTNQVAALRAALAEDRVDLAAACRQALDTLGTGRFRLSAAARTTAELRAQLDAYAEGRPLPGLSTAETALRRPRVAFLCSGTGSQWFGMCRQLVAGMPAFRRSLVRAAERIERILGFSVLDRLFDDESHARLDDMEIVQPMLFCVQVALADAWRSLGVEPDLVIGQSVGEIAAAHLTGALSLDDAALVAATHARLVQRLAVGRGDSLVVAAVPEVVAGHLAAVEERPTLAGRLGPASTLVSGDTTAIRALTDRFAAAGIAAHRVRMGYASHSPLMDPVLTPLRSEINGIVARPAQLPMISTVTGKEVDGESLGPDYWPDNVRQESRLTAALDTMAAHDIDVVLELSPHPVLLKGVRASLDSEREGATRRPVMCLASLQRGTDEAWSLLASLGELHTVGQPVAAGSFLCAPRGRHTEPQAAIGPATARAEETPLSLLPVTAHSAEALRDTCRELSNHVERNAAPWLPDLAYTLATRRTPLPHRIAFVVRDRDDLLDGLAHISAGRSYPGAVKGTVAGGGARRVALVFSGGGTHWAGMGRALMDWHAGFRASMHECDAVFRELIGWSVIDELSLPAERSRLDATDIQQPVLFTLQVSLARLWMELGIEPEAFVGHSIGEVAAVCVAGGLSVRDAARVTIARSHLIQHRAAKAAMIAVQAGDEEIIPFLAPYGGRVAIAALNSPTSSAVSGPPEEIRALEVALNRAGISSRAVRVDRPGHSPGMDPLLSPLREALTNIEPRAFWARFHSTALDGAVDPVVNADYWAHNLRNQVRFAPTVAALADAGIDTFVEISPHGTLRGAIEEITQAQGASVVVADSIRRGEDDNRCFLNAAASLFVHGVPLSLETLFSSDAQVVETPLVSWQRHPYWLDAAPVRQPRTPAAASVAGPTTSFHNENATAPTAEATITGEIAHVLGMPVEELAEGTRLRDFGLDSMLAMRLGSRIQTLFGHRVSLFEFFTDRTVGELTARIAELVGARASTGGEDNAPPRLRDTAVADNLSDADAEELLAELTERGLLEPVSPEAPAAQPREELRAALERTQSFALAPVAHGQAAIWFMQQLSLDGAAYNLMFGARVPDKIDESALRRAAAAVVERHPALRTVFVEAGGHPYQVIKADPGYEFDTVDGTGLDDAALTDLLAEHGHRPFDLDQGPLLRLVLVNRGAADNCLLLVIHHVAADAASVDIVVRDLREFYGEAQRGTLLTQAPETPYTEFVEWEREWLGSPAAEAALHWWSQQLAQPPAHLDLPRLSAPDAAADKRPAKERDGVVSYAGEDASFRWDAADTRLLKDFAVRAGVSVSTLVMAGFVATLGRATGARDIVLGTAVAQRSDAGRESAVGYYLNTIPVRARPRPDITFDALLREVHDFALGMLEHMNYPLDLLVSALKPPRRQGRTPLFDIAVNWLSGDAFTYANTLFHGAGVAAWPAGPLPLVPLPLRRHIAKFDLEITMGDVADEVVGQVQFKPAFLERETVTTLLEYFHRVLLQAIDRPDVPLSDLVLETSVKQAVS
>emb|ABP73646.1 BGC0000145, salB, SalB
MTTASTLHGGFVAHAAANPDTLAVASDAGVMTYGRLDETSAALAERLSALGAGPGVPIGVCIERTPDLLVAILGVLRAGACYLPLDPQYSARHLGFMVADSGTRLVVTTRSSRDACPDGCTALVLEESEAIADPPPVAAVPDDSAYVIYTSGSTGTPKGVPIRHSSCAAMLAEADRIFEGCDMSGIAAVTSVCFDLSVLEIFSALSRGRTLVLVNSASHLPESSHVERVTHVSTVPSAMTSLLDAQAVPAGLRNVVLGGEPVRRSLVDRIYRETNVDFVFNGYGPTEGTVFCTFKPVSRDEAGEPSIGTPSLTARVYVLDEKLRPSAVGESGELYLGGAGLTWGYLNRPGLTAERFVPDPQVAGERMYRTGDIARLNEAGEIEFVGRSDLQVKVRGYRIELEEVEARLTECPEVRTAAAVVREQTPGTRALTAYAVPASGAPDGDGPWLDADLQATIKQQLGALLPGYMVPETIVFLPALPLSPVGKLDRTALPAPPVVDVLPSGDSATTDTEQALAEIWGALLDRTPQSIGIRDTFYDLGGNSLLLVRLAKRMGQRFHRKVGVADLFRFRDIGSLAKWLDDESGKSPEDIEQARRRASTRRSVVRGHSRSPSTRTDPTVKNTPASNGGPHP
>emb|ABP73647.1 BGC0000145, salC, SalC
MSEAVERNYDPGDVAIIGASCRFPGARNKEQYWDNLLHGREGVTFYAKDEIEVDETLINSPAYVRATGALDGYDEFDPAVFGVSDRMAAAMTPEHRVFLEASWEVMEDASYDPERVRGEVGVYASTNPQSAALYSSPPDWVSAGPEVMDRSNAWLPDTITSNVLYYLGLTGEAVTVTAVCSGFHYAVHLACQSLLLGQTDMAIAGGVMVRLPQRRGYLWEEGRILSRDGHCRPFDANGTGSVLASGVAVVLLKPLPQAVADRDHIYATVKGTAINNNGISAMAYGLAQPERLSACIAGAMQAGDVAPETVSMYEANGFGMPITDSLEVHAAHLAFGKQSGTCSIGAVKGNIGHAGVVAGGSGAVKAAFALYHRSLPPTINLTELNEEIDFPRTPFVPQLEPAAWQPECGIRRAGITALGGGGYNAHLVLEEPPRPVEREPENRRPRIVTLSALDDAAVSRQRAALSSWLAEHSDARLDDIAYSLNLGRKALPSRWAAVISTRDELLEVLSGDGKSGRVSRFGQERRADLARFRRTEDGLALGSGDEMRDVQALTELAAAWVQGERVNFEVLHADERSHRISLPNYPFARRRFWRTDW
>emb|ABP73648.1 BGC0000145, salD, SalD
MGSGESQTPAHTVDLADPATFANHDLTGFWQQLRDEEPIHWNPPTAGRRGFWVVSRYADILDVYRDDVTFTSERGNVLVTLLAGGDAGAGRMLAVTDGPRHAELRKLLLRALGPRVLAPVCAAVRTNTRQMIREAVTKGECDFASDIASRIPMMTISNLLGVPDADRAFLLSLTKTALSADDESISETESAMARNEILLYFQDLMEFRRDHPGEDVVSMLVNSSIDGAPLSDDDIVLNCYSLIIGGDETSRLTMIDSVNTLAAHPQQWRRLKDGQCEIDKAVDEVLRWASPSMHFGRVAARDTILHGVRIRADDIVTLWHASGNRDERVFHRPEVFDLGRTPNRHLSFGHGPHYCIGSYLAKVEISELLIALRDLTSGFETTGEPQRIRSNLLTGFATMPVRFVPDRAGLARDALDG
>emb|ABP73649.1 BGC0000145, salE, SalE
MIANPLDPGDGTWLVVVNDAGQHALWRPFLDMPPGWRVVLRDADHDAALDYVERNWTALQPAGHSEPGATR
>emb|ABP73650.1 BGC0000145, salF, SalF
MPFAFANDIRLHYELHGTGDPVVLVSGAGVSGKSWLIHQGPALLENGYRVCVYDSRGQPPSDECISGFVVEDLVADLAALLEFLDAGPARLIGTSTGAYVVQELALRRPELVRQAVLMASRARPDVLRTQLARAEIELGESGVTLPSSYRAVVRALQMLSPRSMDDESSIRDWLALLELAPPDGAGVRHQLALQPMPDRRAAYAEIAVPCHVVSFADDLIAPPGYGEELAGCIPGATFDLVGDAGHFGYLERPEEVNHIIAKHFAGIGARLTGHNPDTRRSAPWAS
>emb|ABP73651.1 BGC0000145, salG, SalG
MGQLTDAVLSNATAAEIAAAPLPEEYFAAHLRVEDATMFEGVVDKDVRKSLRLGHVPMPELAPDEVLVAVMASAVNYNTVWSAMFEPMSSFRYLKGLARQGGWAKRHDQPFHVVGSDCAGVIVRTGSGVRRWEIGQHVVVSPAYVDDQEPTTHADGMLGGDQKAWGFETNFEALAEFTVVRATQLIPKPAHLTWEEAASVPLCAGTAYRMLVSERGANMKQGDVVLVWGAAGGLGGYAVQYVRNGGGIPVAVVGSERKAEAMRRLGCEVILNRTEIGITDEIADDPKQVIRAGVRLGEMINEQVGRAPDIVFEHIGRPTFGISVFVAQRGGTVVTCGSSAGYQHSFDNRYLWMRLKRIIGSHIANLQEYWDAHRLFELGHIVPTMSAVYPLTDVAAACRLVQANQQIGKIAVRCLAPRAGLGVTNPELRERIGEDRLNPWRGLTTGSDGAEFGGQRDDPA
>emb|ABP73652.1 BGC0000145, salH, Dihydroxy-acid dehydratase, EC:4.2.1.9
MTTRPNPLFVGIERAPARASMRATGLSTEDLKKPMIGVAHSWIGTMPCNLNHRRLAQEVMAGVRAAGGTPIEINTIAISDVITMGTEGMRTSLVSREVIADSIELVCRGHGLDGLVTLAGCDKTIPGAALAHVRLDIPGAVIYSGTMMPGEHLGRDITLQDVFEAVGSATATGCTDELDKLERAACPGIGACAGHYTANTMAVVLEFLGLSPFGSMDPPAVDARKDTVCRQAGELVMRAVAEGLRPSRFLTPSSLRNAIAAGVATGGSTNMVLHLLAIAREADIPLDIDEFDRISSVTPIIADLRPNGTFTAVDLDRAGGTRVIARHMVDAGLIAGDESTVTGRTVAHEAADAAETPGQRVVTTVEAPLSPSGALLILRGNLAPDGSVVKAPGAVTLRMTGTALVFNCEEEAMAAVQTGRVRPGHVVVIRYEGPRGGPGMREMLGVTSALIGRGLGTSVGLVTDGRFSGATRGLMVGHVAPEAAEGGPIAAVCDGDRITIDLQRRECSVDLDPGELAARMRDWSAPPPRYTIGVMAKYWSTVSSAAVGAVTTPHPTQGPATASGKAEECQQASAVEGVMAVGGGDVGAAGGS
>emb|ABP73653.1 BGC0000145, salI, Proteasome subunit beta, EC:3.4.25.1
MNRGLPSTFLTFHSSSFVELLKEYDPTLLPAKRAAETFGEAPHGTTIVAATFAGGVLLAGDRRTTMGNLIAGRDVDKLTITDDYSAVGFAGTVGISIDMTRLFVVELEHYEKIEGVPLSLEGKSNRLAAIVKGNLPMANAGMVSIPLFIGYDLEASDPARAGRIVSFDAIGARYEEKSGYQSIGSGSPFAKSSLKKLHDPGSDDAATLSALIEALYDAADDDSATGGPDMVRRIFPTAIRITAEGAYRYTEEELAAVADAVVARRSADEPGVRSFTAS
>emb|ABP73654.1 BGC0000145, salJ, SalJ
MGKNSRERHKAKRKAAAAGQGRRAAATGQDDPLGRYGASGVPTQRQLADQIIDQAMFARQHDDAAEFDHCLSLLAAGPGGAAGLQVVNRALLTYLLPRSR
