# Supplementary material for: Assessing in silico the recruitment and functional spectrum of bacterial enzymes from secondary metabolism
Source: BMC Evol Biol. 2017 Jan 26;17:36. doi: 10.1186/s12862-017-0886-2 (PMC5270213; doi:10.1186/s12862-017-0886-2)
Supplement: Additional file 5: — 1005 multiple Fasta files (one per BGC that comprises enzymes) containing the sequences of the data set enzymes SM*. The BGC are named according to MIBiG nomenclature. (ZIP 6333 kb) [file 12862_2017_886_MOESM5_ESM.zip › BGC147.fa]

>emb|AAK19886.1 BGC0000147, ---, Uncharacterized protein
MRADNPSSAGICDAIERYIEHGQVLAAGRYTLFHYLEEHGVSPALFRAAEAAFVEEVREGTRAAFASLGEKSKRSPSPAQNAPAASSSLQLPITAPVDEPALNELCEIVRDCVAATSQGCERLAEMYHGQPVPLSVQEVWHEANELAQQCRPLLDGTFTHADHLRAWGVDPSMSAASPAVPVSNTGSAAQCTEPPLLPPARQQAAQQRPEAPHSSEDTHTGPLKLLLAVARKEFGVMLGSYGAHGLRERVEQEIRKTNWPEDVQEAVLQHFWSIAGKSAPAGPPLSDGLELSAPVPAARITRSPKWMRR
>emb|AAK19887.1 BGC0000147, ---, Uncharacterized protein
MRSFPKRFNFSPDTWAGPRAATFHRREDAFQQLVGDALREEFGAGVRVMPTEGRDGGIDVLLENDARLPFVSRDLAGPVIVECKDNDDARGRAFENVRAAWKKVEEKLAKQSAAGWPGTYRPWATARTYLYLTSAALPNQDARNRLQHDVEQFFQRLRRDGRTTIEHPVVADWTDLCSLLDRNPRLADRWLGLGRLSLRSQAEQLASLGGVSRYLVDLPFIAPGRESQTHPDRLLAHVLERAGEDRGVLLVGAGGVGKTRTLLEVGQRADAQGWRVLHVLSGEPPLSSSDLIQEVVDGRRDTLVICDYFDQRALDVVSIRQRLLPAARQRGFKVAILASARTPRDARRSRNPDFFAVVRLALETEQAQRLAGTMEQQIAPQAVRMLGEEKVRKLTGDQPMIALLVLKELERLAATRKLTRAQDTTVRPGELRHWLERRLAEDELVADAGSSRWDEEATSHVLGAAAALAFCPARPKHVYAVITCVIAEENKAKAADQAERIVQNLIELGWLRNAEGKLTVAHDVVTDQLLEQALRTTSDAVRRHALRRLLRPCAKSPAVLARFATALRRVIAAGGPFMRELERRAQAWLRKASPALGRMLAGASASKSSAALWAMLRGSPWKQTTTACWDQIVAPWLVRHGASSDAWPPLYALCIRKNLPEPYAARALEAAIAWIEQHHEDEHAASILLMLLDRPDLGSAIASRLFELAWPWYERHRQRPSAALVLGGLLERTEAPPALIERLGPETLRWWIEHPEVEEAGLPLGMLLRREDTSSALSQRVEGASWEWLERHRDAQTAGYVLHGLLLTCDEESARWHRAVDAALRWLKIHADTAEGGLVLGSLLLRGESIPEQLPAVLDAAWAWFKRRRRSFRVSFILPGLLTTSALDPDRFVQAAKIALGWVAAYDRYPQARILVHLVSRRGDLDPERAGAIDREACSILQKGPDMSLSGLLLGMLLERGTLPDDVAARVAELALGWLEKNVGGELHWLVLATSIACPHVDVTDARRLAADAIAQAESGAVRNVDGAVLGSIIHRIGIETSLLQRASAQMAQWFDGHASDLAAIQAYRLLLGRPDLDPGLMARLVEGAQLWLEQHGDMLGAVAVIAPLLAREDLTPEIRARAETTAITWLEQHNPRFEAVDIINVLLATSRTINKPGISIVAAAREWLQWHSRRPLASSLIANLIPPSAEPASPEDIQHALSWLEAHGDKPDAFDLLLRLSARRDLSPRSASVVVSTGLSWLSAHPHAELAAPLIYTLLVRPEIDASVVVQLVSRATDWLDTHELSEASGYALAAVMFAAQRRPELAHSVDGRGPLGAVEWLRDHASTHIAGPVIALLYSRKNLTRTTLAAAATSVKQWLGEHAHREESLWPLAALLQHRNLPRGLARRVVQKAVEWIDHHTHVGDAYAILHELFGRDLRDEDFRTVFLAALRWLGEHVDTPEGQQLLRLVFSQASPEESGATEGQDFVESLVDTLASSVEGEGFEDACRALPALLVEAARSRAPALERRARVLVARALRDRRMHRELRRRMAGACQRLLEADAWPDRARALQLLSELGLAPALED
>emb|AAK19892.1 BGC0000147, sorE, Acyl-CoA dehydrogenase
MPLSLAPEHEARRVEFQGFVDEHVAPFADAFHRAQRTPPELIALLAERGYLGISIPKEFGGAGEDAVTLGLLAAELARGCSSVRSLLTVHTMVALAILRWGTRAQRERWLPELASGRRIGALALSEPGVGSDAKSVTTRIAAQGTDLVIDGEKRWITYGEIADLFLVFGRTEEGPTAVLVERGRPGLRTEPIRDLLGIRASMTASVHLDGCRVEADHVVGRRGLGITQVASVALDLGRYTVAWGCVGILRACVEACVAYTSRREQFGAPLKEHQLVRRMISDMFTDLHASEMLCMEAGRLRDRRDPGALSATAMAKYFASTWIDWGSFEGPVTTAVWMPRILGFFARRGAAKGAPLGTAANSFSHASSPLRPRDRSSTATNSPFRNGSLAPSTVIGAPQRRPAARLLPRQTSTSPRSELIRPRDRRDPSALEVKPPGYWKWRMDHGPGAGVVAVGGSSGFSKS
>emb|AAK19885.1 BGC0000147, sorD, Beta-hydroxybutyryl-CoA dehydrogenase
MDRSAELQYPVVGVVGAGVMGVGVAQSLAQTGHDVVLVDVSEAALARARMGIRNGLRAVTLFGSAEDKKRAGDPKAVLERVAFTTDYGRLAGADFVVENVTEKWDIKREVYARLEGVCRPEIIFAADTSAISITRIGSVTKRPSQVVGMHFMNPVPLKPMVEVIRGFHTSPETLGAAKRFLAEMGKTCVVVEDAPGFVSNRVLMLTINEAIFLVQDQVASAADVDRIFKGCFEHKMGPLETADLIGLDTILYSIEVLYESFNDDKYRPCPLLKKMVDAGLHGRKSGRGFYTYE
>emb|AAK19884.1 BGC0000147, sorC, Putative methoxymalonyl-CoA synthase
MTTALHETNGSPQPNSLQISEPLRLALVAEGSSAELTASMDGLTRTLAAAPGSDVVIRVQTPGARPASHRGTLLLDAATKTVVARETAAGAMTPPAVAFLLPGLGDHYLGMARDLYNALPIFREQVDRCAALLTPELGVDIRTVMHAKARASAAAPGAELDLRRMLGRRGEGPSEEERRLNQARHAQPALFVVEYALAEQWRAWGVLPDVMLGYSLGEYVAACLAGVLSLEDSLALVARRAELIESLPAGAMLAVMLSEEELTPQLGAHLSVSAVNGPDFCVVAGPVEEVQRLEARLLDRRVTLRRVQSSHAFHSRMMEPIAERVTRIVAGFTRRPPRTPYVSNVTGALITAAEATDPAYWAIHLCRPVRFADGLRALGSEVLLEVGPGQTLSSLATLARKGAGAPSSGGSSTPARTIVASMRHAYESESDVSVLLKAVGRLWLSGAAIEGEQPATSAEPAAPADAEAGRGSMAPVVEEISPPAEPEAPLTDTEREVAALWQTLLRCEPPTRDANFFRLGGNSLLATRLIDRVSRSLRVKLPLRRVYQTSTLADMAAAIDGLRGAGARPGAATQGRAAPVTTSAPTAAARPAAAAPDAPRAPLFRLPNGLSVAHQNEAETRHFYDDIFAHRSYVKHGIRIRDGACVLDVGGNIGLFTLFAHTEAKDVRVFTFEPAPPLFEILSRNVALHGVRATLFNLGLSDRERDAPFTFYPRSAGMSSFYPDEAEERHNLKAIMDNQRRGGAAEVAQMDGYTEELLDVRFEAVTFTAKLRRLSDVLREQRIERVDLMKIDVQKCELEVIEGIDDADWPKFSQIVLEAHDADGRVAKLSSLFERHGFKVIAEQDELYVGTNIRNIYALREGV
>emb|AAK19893.1 BGC0000147, sorR, Reductase
MSVIHHFFTRPTPIRDAPDTYPSSERASMLAQVRSGCTPMVVGVDAFLLFSSSAGVLGSGLQGAYSAANAFLDVLSEQPRVLGRSATSIAWCIWNGGGIVDHAGKEHLRRRGVSVMPLDLALAASYREESRGGSPQRSSPSLCSPVPSSRCPG
>emb|AAK19883.1 BGC0000147, sorA, Soraphen polyketide synthase A
MTKEYTRPQSAPLTEGDLLTLIVAHLAERLRMDARFIDVHEPFSRHGLDSRGAVDLVVDLRTALGRPLSPVVVWQHPTPDALARHLAGGADAREGQARADSAYERPGAPNEPIAIVGMACRFPGAPDVDSYWRLLSGGVDAVTEVPAGRWDMDAFYDRDPRSLGDVSTLRGGFIDDVDRFDAMFFGISPREAVSMDPQQRLMLELAWEALEDAGIVAERLKESLTGVFFGCIWDDYVTLIHQRGRGAIAQHTVTGNHRSIIANRVSYTLDLRGPSMTVDSACSSALVTIHMACESLRSGESTLALAGGVNLNIAPESTIGVHKFGGLSPDGRCFTFDARANGYVRGEGGGVVVLKRLSSAIADGDPIICVIRGSAVNNDGASNGLTGPNPLAQEAVLRTAYERAGVNPADVQYVELHGTGTQLGDPVEASALGAVLGKRRPAERPLLVGSAKTNVGHLEGAAGIVGLLKAALCLKHKQLAPNLNFETPNPHIPFAELNLKVQGALGPWPDMDRPLVCGVSSFGLGGTNAHVVLSEWASLEAELHPLAAESPEALREEVQRRLLTMTSLVGRAPLSFLCGRSAAQRSAKEHRLAVTARSFEELKQRLLGFLEHEKHVSVSAGRVDLGAAPKVVFVFAGQGAQWFGMGRALLQREPVFRTTIEQCSSFIQQNLGWSLLDELMTDRESSRLDEIDVSLPAIISIEIALAAQWRAWGVEPAFVVGHSTGEIAAAHVAGVLSIEDAMRTICAYGRIIRKLRGKGGMGLVALSWEDAGKELTGYEGRLFRAIEHSADSTVLAGEPDALDALLQALERKNVFCRRVAMDVAPHCPQVDCLRDELFDALREVRPNKAQIPIVSEVTGTALDGERFDASHWVRNFGDPALFSTAIDHLLQEGFDIFLELTPHPLALPAIESNLRRSGRRGVVLPSLRRNEDERGVMLDTLGVLYVRGAPVRWDNVYPAAFESMPLPSTAGGGKPLPPMPLLISARTDAALAAQAARLRAHLDSHLDLELVDVAYSLAATRTHFERRAVVVARDRAGILDGLDALAHGGSAALLGRSAAHGKLAILFTGQGSQRPTMGRALYDAFPVFRGALDAAAAHLDRDLDRPLRDVLFAPDGSEQAARLDQTAFTQPALFALEVALFELLQSFGLKPALLLGHSIGELVAAHVAGVLSLQDACTLVAARAKLMQALPQGGAMVTLQASEQEARDLLQAAEGRVSLAAVNGHLSTVVAGDEDAVLKIARQVEALGRKATRLRVSHAFHSPHMDGMLDDFRRVAQGLTFHPARIPIISNVTGARATDQELASPETWVRHVRDTVRFLDGVRTLHAEGARAFLELGPHPVLSALAQDALGHDEGPSPCAFLPTLRKGRDDAEAFTAALGALHAAGLTPDWNAFFAPFAPCKVPLPTYTFQRERFWLDASTAHAASATPAAALEGRFWQAVESGDIDTLSSELHVDGDEQRAALALVLPTLSSFRHKRQEQSTVDAWRYRVTWKPLTTAATPADLAGTWLLVVPSALGDDALLATLTEALTRRGARVLALRVSDIHIGRSALVEHLREALAETAPLRGVLSLLALDEHRLADRSALPAGLALSLALVQGLDDLAIEAPLWLFTRGAVSIGHSDPITHPTQAMIWGLGRVVGLEHPERWGGLVDVSAGVDESAVGRLLPALAQRHDEDQLALRPAGLYARRIVRAPLGDAPPAREFRPRGTILITGGTGALGAHVARWLARQGAEHLILISRRGAEAPGASELHAELNALGVRTTLAACDVADRSALQALLDSIPSDCPLTAVFHTAGARDDGLIGDMTPERIERVLAPKLDSALHLHELTKNSALDAFVLYASLSGVLGNPGQANYAAANAFLDALAEHRRSLGLTATSVAWGGWGGGGMATERVAAQLQQRGLLQMAPSLALAALAQALQQDETTITVADIDWSRFAPAFSVARQRPLLRDLPEAQRALQASEGASSEHGPATGLLDELRSRSESEQLDLLATLVRGETATVLGHAEASHVDPDKGFMDLGLDSLMTVELRRRLQKATGVKLPPTLAFDHPSPHRVAFFLRDSLARAFGTRLSAERDGAALPAPGATSDSDEPIAIVGMALRLPGGIGDVDALWDFLHQGRDAVEPIPPTRWDAGALYDPDPDAKAKSYVRHAAMLDQVDLFDPGFFGISPREAKHIDPQHRLLLEAAWQALEEAGIVPSTLKDSPTGVFVGIGASEYAPREPGAEDSEAYIVQGTYASFAAGRLAFTLGLQGPALSVDTACSSSLVALHLACQALRRDECNLALAAGASVMVSPETFVLLSRLRALAPDGRSKTFSASADGYGRGEGVIVLALERLRDALAQGRRVLAVVRGTAVNHDGASSGITAPNGTSQKKVLRAALHDARIAPADVDVVECHGTGTSLGDPIEVQALAAVYGEGRSAEKPLFLGAVKTNVGHLEAAAGLAGVAKIVASLLHNALPPTLHTTPRNPLIAWDALAVAVVDATRPWVRHADGRPRRAGVSAFGLSGTNAHVILEEAPAIARVEPAASQPASEPLPAAWPVLLSAKSEAAVRAQAKRLRDHLLAKSELALADVAYSLATTRAHFEQRAALLVKGRDELLSALDSLAQGHSAAVLGRSGAPGKLAVLFTGQGSQRPTMGRALYDAFPVFRDALDTVAAHLDRDLDRPLRDVLFAPDGSEQAARLDQTAFTQPALFALEVALFQLLQSFGLKPALLLGHSIGELVAAHVAGVLSLQDACTLVAARAKLMQALPQGGAMVTLRASEEEVRDLLQPYDGRASLAALNGPLSTVVAGDEDAVVEIARQAEALGRKTTRLRVSHAFHSPHMDGMLDDFRRVAQSLTYHPARIPIISNVTGARATDHELASPDYWVRHVRHTVRFLDGVRALHAEGARVFLELGPHAVLSALAQDALGQDEGTSPCAFLPTLRKGRDDAEAFTAALGALHAAGLTPDWSAFFAPFAPRKVSLPTYAFQRERFWLDASKAHAADVASAGLTSTDHPLLGAGVPLADRDGFLFTGRLSLSEHPWLADHVVFGTPILPGTAFLELALFVAGRVGLDTVEELTLETPLALPSEGALLVQVSVGPLDDAGRRPLSLHSRPQGAPQDAPWTRHASGSLAPATPSPSFDLHDWPPSGATQVDTQGLYATLESAGLAYGPQFQGLRSVWRRGDELFAEAQLPDAAKKDAARFALHPALLDSALHALALDDERAPGVALPFSWGGVSLRAVGATTLRVRFHRPKGETAGSLVLADAAGGPIASVQALATRITSAEQLRTPGASHHDALFRVDWSELPSPTSPSGAPSAVLLGIGGLDLAPEVPLARVADLAALQSALDQGASPPGLVVVPFMARTADDLIQSAHSITARALALLQAWLADERLASSRLVLLTRRAIAARADEDVKDLAHAPLWGLARSAQSEHPELPLFLVDLDLSEASQHTLLAALETGERHSRLRNGKPFIPRLANARSKDELIAPDASNWRLHIPTKGNFDALTLVDAPLARAPLAHGQVRVAVHAAAFNFRDVLDTLGLYPGDAGPLGGEGAGIVTEVGPGVSRYTVGDRVMGIFGAACGPTAIADARMICPIPHAWSFAQAASVPIIYLTAYYGLVDLGHLKPNQRVLIHAAAGGVGTAAVQLARHLGAEVFATASAGKWSALRALGFDDAHLASSRDLDFEQHFLRSTHGRGVDVVLDCLAREFVDASLRLMPSGGRFVEMGKTDIREPDAVGVAYPGVVYRAFDLIEAGPDRIEQMLAELLSLFERGALRPPPITSWDIRHAPQAFRALAQARHVGKFVLTIPRPIDPEGTVLITGGTGTLGALVARHLVARHGAKHLLLTSRQGAHAPGAEASRTELEALGASVTLRACDAADPRALQALLDSIPSAHPLTAVVHAAGALDDGLLGAMSPERIDRVFAPKLDAAWHLHELTQDKPLAAFVLFSSAAGVLGSPGQSNYAAANAFLDALAHHRRAHGLPASSLAWGYWAERSRMTEHLSAADVSRMRRAGVRPLATDEALSLFDAALLRPEPALVPARFDVNALGANADEVPPLFQRLVRARVARKAASNTALASSLSQRLSSLPPAESERFLLDLVRTEAATVLGLASFESLDPHRPLQELGLDSLIALELRGRLAAATGLRLQPTLLFDYPTPAALSRFFTTQFFGETTDRPAAPLTPAGSEDPIAIVSMSCRFPGDVRTPEDLWKLLLDGKDAISSFPQNRGWSLDALDAPGRFPVREGGFVYDADAFDPAFFGISPREALAIDPQQRLLLEISWEALERAGIDPASLQGSQSGVFVGIIHNDYGAWLMNGTDEHKGFAATGSTASVASGRIAYTFGFQGPAISVDTACSSSLVAVHLACQALRHGECSLALAGGVTVLATPAVFVAFDSESAGAPDGRCKAFSAEANGAGWAEGAGMLLLERLSDAVRNGHPVLAVLRGSAVNQDGRSQGLTAPNGPAQERVIRQALDSARLTPKDIDAVEAHGTGTTLGDPIEAQAILATYGESHSQDSPLWLGSLKSNMGHTQAAAGVGSVIKMVLALQHGLLPKTLHAKNPSPHIDWSPGTVKLLDEPVVWKTNGHPRRAGVSSFGFSGTNAHVILEEAPAIARAESAAAQPASEPLPAAWPVLLSAKSEAALRAQAARLRDHLQAHPDLELADVAYSLATTRAHFERRAVVVAKDRDEATFALDAFEQGSPAHHVAHGEARVAGKLVFVFPGQGSQWPGMAQQLLTTSDAFRAQVEACARAFAPHLGWSLLAVLRGDEGAPSLERIEVVQPALFTVMVSLAALWRSRGIEPDAVVGHSQGELAAAYVAGALSLDDAAKVVARRSRLLSTLSGQGAMAAVERPPAALEPYLARFGRRLSIAAINSPSATTVSGEPDAIDHLLRLLKAEQIFALKLRVDVASHGAQIEGMREQLLEELREIEPRESRIPFYSTVRGEKLAGTELGAAYWYDNLLRPVRFADATQLLLDDAHRFFVEVSPHPVLMLPLEETLEASGLPTAVLGSLWQDEGDLSRFLASLGELYARGYAVDWRAFFEPLRPRRVALPTYAFQRERFWLDAPTAHADVASAGLTSADHPLLGAAVRLADTDAFLFTGRLSLQSHPWLAEHAAFGIPILPGTAFLELALLAADRVGLDTVEEVTLEAPLALPSQGTILIQISVGPMDEAGRRSLSLHGRTEDAPQDAPWTRHASGSLAKAAPSLSFDLHEWAPPGGTPVDTQGSYAGLESGGLAYGPQFQGLRSVWKRGDELFAEAKLPDAGAKDAARFALHPALFDSALHALVLEDERTPGVALPFSWRGVSLRSVGATTLRVRFHRPNGKSSVSLLLGDAAGEPLASVQALATRITSQEQLRTQGASLHDALFRVVWRDLPSPTSLSEAPKGVLLETGGLDLALQASLARYDGLAALRSALDQGASPPGLVVVPFIDSPSGDLIESAHNSTARALALLQAWLDDERLASSRLVLLTRQAIATHPDEDVLDLPHAPLWGLVRTAQSEHPELPLFLVDLDLGQASERALLGALDTGERQLALRHGKCLVPRLVNARSTEALIAPNVSTWSLHIPTKGTFDSLALVDAPLARAPLAQGQVRVAVHAAGLNFRDVLNTLGMLPDNAGPLGGEGAGIVTEVGPGVSRYTVGDRVMGIFRGGFGPTVVADARMICPIPDAWSFVQAASVPVVFLTAYYGLVDVGHLKPNQRVLIHAAAGGVGTAAVQLARHLGAEVFATASPGKWDALRALGFDDAHLASSRDLEFEQHFLRSTRGRGMDVVLNALAREFVDASLRLLPSGGSFVEMGKTDIREPDAVGLAYPGVVYRAFDLLEAGPDRIQEMLAELLDLFERGVLRPPPITSWDIRHAPQAFRALAQARHIGKFVLTVPRPIDPEGTILVTGGTGTLGALIARHLVANRGAKHLLLTSRKGASAPGAEALRSELEALGAAVTLARCDAADPRALQALLDSIPSAHPLTAVVHAAGALDDGLISAMSPERIDRVFAPKLDAAWHLHQLTQDKPLAAFVLFSSASGVLGGMGQSNYAAANAFLDALAHHRRVHGLPASSLAWGHWAERSGMTRHLSGVDTARMRRAGLRSIASDEGLALFDMALGRPEPALVPARFDMNALGAKADGLPSMFQGLVRARVARKVASNNALAASLTQRLASLPPTDRERMLLDLVRAEAAIVLGLASFESLDPRRPLQELGLDSLMAIELRNRLAAATGLRLQATLLFDHPTPAALATLLLGKLLQHEAADPRPLAAELDRLEATLSAIAVDAQARPKIILRLQSWLSKWSDAQAADAGPILGKDFKSATKEELFAAFDEAFGGLGK
>emb|AAA79984.2 BGC0000147, sorB, Soraphen polyketide synthase B
MNNDEKLVSYLQQAMNELQRAHQRLRAVEEKEHEPIAIVAMSCRFPGDVRTPEDLWKLLLDGKDAISDLPPNRGWKLDALDVHGRSPVREGGFFYDADAFDPAFFGISPREALAIDPQQRLLLEISWEAFERAGIDPASLQGSQSGVFVGVIHNDYDALLENAAGEHKGFVATGSTASVASGRIAYTFGFQGPAISVDTACSSSLVAVHLACQALRRGECSLALAGGVTVMATPAVFVAFDSESAGAPDGRCKSFSVEANGSGWAEGAGMLLLERLSDAVQNGHPVLAVLRGSAVNQDGRSQGLTAPNGPAQERVIRQALDSARLTPKDVDVVEAHGTGTTLGDPIEAQAILATYGEAHSQDRPLWLGSLKSNLGHAQAAAGVGSVIKMVLALQQGLLPKTLHAQNPSPHIDWSPGTVKLLNEPVVWTTNGHPRHAGVSAFGISGTNAHVILEEAPAIARVEPAASQPASEPLPAAWPVLLSAKSEAAVRAQAKRLRDHLLAKSELALADVAYSLATTRAHFEQRAALLVKGRDELLSALDALAQGHSAAVLGRSGAPGKLAVLFTGQGSQRPTMGRGLYDVFPVFRDALDTVGAHLDRELDRPLRDVLFAPDGSEQAARLEQTAFTQPALFALEVALFQLLQSFGLKPALLLGHSIGELVAAHVAGVLSLQDGCTLVAARAKLMQALPQGGAMVTLRASEEEVRDLLQPYEGRASLAALNGPLSTVVAGDEDAVVEIARQAEALGRKTTRLRVSHAFHSPHMDGMLDDFRRVAQSLTYHPARIPIISNVTGARATDHELASPDYWVRHVRHTVRFLDGVRALHAEGARVFLELGPHAVLSALAQDALGQDEGTSPCAFLPTLRKGRDDAEAFTAALGALHSAGITPDWSAFFAPFAPRKVSLPTYAFQRERFWPDASKAPGADVSHLAPLEGGLWQAIERGDLDALSGQLHVDGDERRAALALLLPTLSSFRHERQEQSTVDAWRYRITWKPLTTAETPADLAGTWLVVVPAALDDDALPSALTEALTRRGARVLALRLSQAHLDREALAEHLRQACAETAPIRGVLSLLALDERPLADRPALPAGLALSLSLAQALGDLDLEAPLWFFTRGAVSIGHSDPLAHPAQAMTWGLGRVIGLEHPDRWGGLVDVCAGVDESAVGRLLPALAERHDEDQLALRPAGLYARRIVRAPLGDAPPARDFTPGGTILITGGTGAIGAHVARWLARRGAQHLVLISRRGAEAPGASELHDELSALGARTTLAACDVADRNAVATLLEQLDAEGSQVRAVFHASGIEHHAPLDATSFRDLAEVVSGKVEGAKHLHDLLGSRPLDAFVLFSSGAAVWGGGQQGGYAAANAFLDALAEHRRSAGLTATSVAWGAWGGGGMATDQAAAHLQQRGLSRMAPSLALAALALALEHDETTVTVADIDWARFAPSFSAARPRPLLRDLPEAQRALETSEGASSEHGPAPDLLDKLRSRSESEQLRLLVSLVRHETALVLGHEGASHVDPDKGFLDLGLDSLMAVELRRRLQQATGIKLPATLAFDHPSPHRVALFLRDSLAHALGTRLSVEPDAAALPALRAASDEPIAIVGMALRLPGGVGDVDALWEFLAQGRDGVEPIPKARWDAAALYDPDPDAKTKSYVRHAAMLDQVDLFDPAFFGISPREAKHLDPQHRLLLESAWQALEDAGIVPPTLKDSPTGVFVGIGASEYALREASTEDSDAYALQGTAGSFAAGRLAYTLGLQGPALSVDTACSSSLVALHLACQALRQGECNLALAAGVSVMASPEGFVLLSRLRALAPDGRSKTFSANADGYGRGEGVIVLALERLGDALARGHRVLALVRGTAINHDGASSGITAPNGTSQQKVLRAALHDARITPADVDVVECHGTGTSLGDPIEVQALAAVYADGRPAEKPLLLGALKTNIGHLEAASGLAGVAKIVASLRHDALPPTLHTGPRNPLIDWDTLAIDVVDTPRSWARHEDSSPRRAGVSAFGLSGTNAHVILEEAPAALSGEPATSQTASRPLPAACAVLLSARSEAAVRAQAKRLRDHLLAHDDLALIDVAYSQATTRAHFEHRAALLARDRDELLSALDSLAQDKPAPSTVLGRSGSHGKVVFVFPGQGSQWEGMALSLLDSSPVFRAQLEACERALAPHVEWSLLAVLRRDEGAPSLDRVDVVQPALFAVMVSLAALWRSLGVEPAAVVGHSQGEIAAAFVAGALSLEDAARIAALRRKALTTVGGNGGMAAVELGASDLQTYLAPWGDRLSTAAVNSPRATLVSGEPAAVDALLDVLTATKVFARKIRVDYASHSAQMDAVQDELAAGLANIAPRTCELPLYSTVTGTRLDGSELDGAYWYRNLRQTVLFSSATERLLDDGHRFSVEVSPHPVLTLALRETCERSPLDPVVVGSIRREEGHLARLLLSWAELSTRGLALDWKDFFAPYAPRKVSLPTYPFQRERFWLDVSTDERFRRRLRRPDLGRPIPLLGAAVAFADRGGFLFTGRLSLAEHPWLEGHAVFGTPILPGTGFLELALHVAHRVGLDTVEELTLEAPLALPSQDTVLLQISVGPVDDAGRRALSFHSRQEDALQDGPWTRHASGSLSPATPSLSADLHEWPPSSAIPVDLEGLYATLANLGLAYGPEFQGLRSVYKRGDELFAEAKLPEAAEKDAARFALHPALLDSALHALAFEDEQRGTVALPFSWSGVSLRSVGATTLRVRFHRPKGESSVSIVLADAAGDPLASVQALAMRTTSAAQLRTPAASHHDALFRVDWSELQSPTSPPAAPSGVLLGTGGHDLALDAPLARYADLAALRSALDQGASPPGLVVAPFIDRPAGDLVPSAHEATALALALLQAWLADERLASSRLVLVTRRAVATHTEDDVKDLAHAPLWGLARSAQSEHPDLPLFLVDIDLSEASQQALLGALDTGERQLALRNGKPLIPRLAQPRSTDALIPPQAPTWRLHIPTKGTFDALALVDAPEAQAPLAHGQVRIAVHAAGLNFRDVVDTLGMYPGDAPPLGGEGAGIVTEVGPGVSRYTVGDRVMGVFGAAFGPTAIADARMICPIPHAWSFAQAASVPIIYLTAYYGLVDLGHLKPNQRVLIHAAAGGVGTAAVQLARHLGAEVFATASPGKWSALRALGFDDAHLASSRDLGFEQHFLRSTHGRGMDVVLDCLAREFVDASLRLMPSGGRFIEMGKTDIREPDAIGLAYPGVVYRAFDVTEAGPDRIGQMLAELLSLFERGVLRLPPITSWDIRHAPQAFRALAQARHVGKFVLTIPRPIDPEGTVLITGGTGTLGVLVARHLVAKHSAKHLLLTSRKGARAPGAEALRSELEALGASVTLVACDVADPRALRTLLDSIPRDHPITAVVHAAGALDDGPLGSMSAERIARVFDPKLDAAWYLHELTQDEPVAAFVLFSAASGVLGGPGQSNYAAANAFLDALAHHRRAQGLPAASLAWGYWAERSGMTRHLSAADAARMRRAGVRPLDTDEALSLFDVALLRPEPALVPAPFDYNVLSTSADGVPPLFQRLVRARIARKAASNTALASSLAEHLSSLPPAERERVLLDLVRTEAASVLGLASFESLDPHRPLQELGLDSLMALELRNRLAAAAGLRLQATLLFDYPTPTALSRFFTTHLFGGTTHRPGVPLTPGGSEDPIAIVAMSCRFPGDVRTPEDLWKLLLDGQDAISGFPQNRGWSLDALDAPGRFPVREGGFVYDADAFDPAFFGISPREALAVDPQQRILLEITWEAFERAGIDPASLQGSQSGVFVGVWQSDYHASLVNATGEYKGLVATGSAASVASGRIAYTFGLQGPAISVDTACSSSLVAVHLACQALRHGECSLALAGGVTIMATPGIFIAFDSESAGAPDGRCKAFSAEADGSGWAEGAGMLLLERLSDAVQNGHPVLAVLRGSAVNQDGRSQGLTAPNGPAQERVIRQALDSARLTPKDVDVVEAHGTGTTLGDPIEAQAVFATYGEAHSQDRPLWLGSLKSNLGHTQAAAGVGGIIKMVLALQHGLLPKTLHAQNPSPHIDWSPGIVKLLNEAVAWTTSGHPRRAGVSSFGVSGTNAHVILEEAPAATRAESGASQPASQPLPAAWPVVLSARSEAAVRAQAQRLREHLLAQGDLTLADVAYSLATTRAHFEHRAALVAHDRDELLSALDSLAQDKPAPSTVLGRSGSHGKVVFVFPGQGSQWEGMALSLLDSSPVFRTQLEACERALRPHVEWSLLAVLRRDEGAPSLDRVDVVQPALFAVMVSLAALWRSLGVEPAAVVGHSQGEIAAAFVAGALSLEDAARIAALRSKASPPSPATGMAAVELGASDLQTYLAPWGDRLSIAAVNSPRATLVSGEPAAVDALIDSLTAAQVFARRVRVDYASHSAQMDAVQDELAAGLANIAPRTCELPLYSTVTGTRLDGSELDGAYWYRNLRQTVLFSSATERLLDDGHRFFVEVSPHPVLTLALRETCERSPLDPVVVGSIRRDEGHLPRLLALLGRALWPGLTPEWKAFFAPFAPRKVSLPTYAFQRERFWLDAPNAHPEGVAPAAPIDGRFWQAIERGDLDALSGQLHADGDEQRAALALLLPTLSSFHHQRQEQSTVDTWRYRITWRPLTTAATPADLAGTWLLVVPSALGDDALPATLTDALTRRGARVLALRLSQVHIGRAALTEHLREAVAETAPIRGVLSLLALDERPLADHAALPAGLALSLALVQALGDLALEAPLWLFTRGAVSIGHSDPLAHPTQAMIWGLGRVVGLEHPERWGGLVDLGAALDASAAGRLLPALAQRHDEDQLALRPAGLYARRFVRAPLGDAPAARGFMPRGTILITGGTGAIGAHVARWLARKGAEHLVLISRRGAQAEGAVELHAELTALGARVTFAACDVADRSAVATLLEQLDAGGPQVSAVFHAGGIEPHAPLAATSMEDLAEVVSGKVQGARHLHDLLGSRPLDAFVLFSSGAVVWGGGQQGGYAAANAFLDALAEQRRSLGLTATSVAWGVWGGGGMATGLLAAQLEQRGLSPMAPSLAVATLALALEHDETTLTVADIDWARFAPSFSAARSRPLLRDLPEAQRALEASADASSEQDGATGLLDKLRNRSESEQIHLLSSLVRHEAALVLGHTDASQVDPHKGFMDLGLDSLMTVELRRRLQQATGIKLPATLAFDHPSPHRVALFLRDSLAHALGARLSVERDAAALPALRSASDEPIAIVGMALRLPGGIGDVDALWEFLAQGRDAVEPIPHARWDAGALYDPDPDAKAKSYVRHAAMLDQVDLFDPAFFGISPREAKYLDPQHRLLLESAWLALEDAGIVPSTLKDSPTGVFVGIGASEYALRNTSSEEVEAYALQGTAGSFAAGRLAYTLGLQGPALSVDTACSSSLVALHLACQALRQGECNLALAAGVSVMASPGLFVVLSRMRALAPDGRSKTFSTNADGYGRGEGVVVLALERLGDALARGHRVLALVRGTAMNHDGASSGITAPNGTSHQKVLRAALHDAHIGPADVDVVECHGTGTSLGDPIEVQALAAVYADGRPAEKPLLLGALKTNIGHLEAASGLAGVAKIVASLRHDALPPTLHTTPRNPLIEWDALAIDVVDATRAWARHEDGSPRRAGVSAFGLSGTNAHVILEEAPAIPQAEPTAAQLASQPLPAAWPVLLSARSEPAVRAQAQRLRDHLLAHDDLALADVAYSLATTRATFEHRAALVVHDREELLSALDSLAQGRPAPSTVVERSGSHGKVVFVFPGQGSQWEGMALSLLDTSPVFRAQLEACERALAPHVDWSLLAVLRGEEGAPPLDRVDVVQPALFSMMVSLAALWRSMGVEPDAVVGHSQGEIAAACVAGALSLEDAAKLVALRSRALVELAGQGAMAAVELPEAEVARRLQRYGDRLSIGAINSPRFTTISGEPPAVAALLRDLESEGVFALKLSYDFASHSAQVESIRDELLDLLSWLEPRSTAVPFYSTVSGAAIDGSELDAAYWYRNLRQPVRFADAVQGLLAGEHRFFVEVSPSPVLTLALHELLEASERSAAVVGSLWSDEGDLRRFLVSLSELYVNGFALDWTTILPPGKRVPLPTYPFQRERFWLDASTAPAAGVNHLAPLEGRFWQAIESGNIDALSGQLHVDGDEQRAALALLLPTLASFRHERQEQGTVDAWRYRITWKPLTTATTPADLAGTWLLVVPAALDDDALPSALTEALARRGARVLAVRLSQAHLDREALAEHLRQACAETAPPRGVLSLLALDESPLADHAAVPAGLAFSLTLVQALGDIALDAPLWLFTRGAVSVGHSDPIAHPTQAMTWGLGRVVGLEHPERWGGLVDVGAAIDASAVGRLLPVLALRNDEDQLALRPAGFYARRLVRAPLGDAPPARTFKPRGTLLITGGTGAAGAHVARWLAREGAEHLVLISRRGAQAEGASELHAELTALGARVTFAACDVADRSAVATLLEQLDAEGSQVRAVFHAGGIGRHAPLAATSLMELADVVSAKVLGAGNLHDLLGPRPLDAFVLFSSIAGVWGGGQQAGYAAGNAFLDALADQRRSLGQPDTSVVWGAWGGGGGIFTGPLAAQLEQRRLSPMAPSLAVAALAQALEHDETTVTVADIDWARFAPSISVARSRRSCATCPSSAPSKTEKARPPPSTARPPDLLDKLRSRSESEQLRLLAALVCDETALVLGHEGRFPARPRQGFFDLGLDSIMTVELRRRLQQATGIKLPATLAFDHPSPHRVALFMRDSLAHALGTRLSAEATPPRSGRASSDEPIAIVGMALRLPGGVGDVDALWEFLHQGRDAVEPIPQSRWDAGALYDPDPDADAKSYVRHAAMLDQIDLFDPAFFGISPREAKHLDPQHRLLLESAWLALEDAGIVPTSLKDSLTGVFVGICAGEYAMQEASSEGSEVYFIQGTSASFGAGGLAYTLGLQGPRSSVDTACSSSLVSLHLACQALRQGECNLALAAGVSLMVSPQTFVILSRLRALAPDGRSKTFSDNADGYGRGEGVVVLALERIGDALARRHRVLVLVRGTAINHDGASSGITAPNGTSQQKVLRAALHDARITPADVDVVECHGTGTSLGDPIEVQALAAVYADGRPAEKPLLLGALKTNIGHLEAASGLAGVAKMVASLRHDALPPTLHATPRNPLIEWEALAIDVVDTPRPWPRHEDGSPRRAGISAFGFSGTNAHVILEEAPAALPAEPATSQPASQAAPAAWPVLLSARSEAAVRAQAKRLRDHLVAHDDLTLADVAYSLATTRAHFEHRAALVAHNRDELLSALDSLAQDKPAPSTVLGRSGSHGKLVFVFPGQGSQWEGMALSLLDSSPVFRAQLEACERALAPHVEWSLLAVLRRDEGAPSLDRVDVVQPALFAVMVSLAALWRSLGVEPAAVVGHSQGEIAAAFVAGALSLEDAARIAALRSKALTTVAGNGAMAAVELGASDLQTYLAPWGDRLSIAAVNSPRATLVSGEPAAIDALIDSLTAAQVFARKVRVDYASHSAQMDAVQDELAAGLANIAPRTCELPLYSTVTGTRLDGSELDGAYWYRNLRQTVLFSSATERLLDDGHRFFVEVSPHPVLTLALRETCERSPLDPVVVGSIRRDEGHLARLLLSWAELSTRGLALDWNAFFAPFAPRKVSLPTYPFQRERFWLDASTAHAADVASAGLTSADHPLLGAAVALADRDGFVFTGRLSLAEHPWLEDHVVFGIPCPARRRLLELALHVAHLVGLDTVEDVTLDPPLALPSQGAVLLQISVGPADGAGRRALSVHSRRHDALQDGPWTRHASGSLAQASPSHCLRCSANGPPSGATQVDTQGFYAALESAGLAYGPEFQGLRRRLQARRRALRRSQAPGRRRRGRRSFCPPPRPARQRLAGARLCRRPGKGLQDALLVERSIAALRSEPPPCACVSTVLRANPRARSSSPTPEANPSPRCKRSPCAPRPPSSSADPGASHLDALFRIDWSELQSPTSPPIAPSGALLGTEGLDLGTRVPLDRYTDLAALRSALDQGASPPSLVIAPFIALPEGDLIASARETTAHALALLQAWLADERLASSRLALVTRRAVATHAEEDVKGLAHAPLWGLARSAQSEHPERPLVLVDLDDSEASQHALLGALDAREPEIALRNGKPLVPRLSRLPQAPTDTASPAGLGGTVLITGGTGTLGALVARRLVVNHDAKHLLLTSRQGASAPGADVLRSELEALGASVTLAACDVADPRALKDLLDNIPSAHPVAAVVHAASVLDGDLLGAMSLERIDRVFAPKIDAAWHLHQLTQDKPLAAFILFSSVAGVLGSSGHSNYAAASAFLDALAHHRRAQGLPASSLAWSHWAERSAMTEHVSAAGAPRMERAGLPSTSEERLALFDAALFRTETALVPARFDLSALRANAGSVPPLFQRLVRARTVRKAASNTAQASSLTERLSALPPAERERALLDLIRTEAAAVLGLASFESLDPDRLLQELGLDSIIALDLRNRLAAATGVRLPATLLFEHPTPAALAALLLARLEPGMRRGPAKDGASPTDTESDGALLGMVQPANEIGAIEEARNLIAAALKVRLAVEDASKRSAVAIAEEPPTRLARGQATPQLICFPAFVVPSAPIQYARFASHLRDRRDIWFIPHPGYRHKTPLTRSLDELVSSHARTTLACARNSPFVLFGHSSGGNIAHMVAEHLESIGHGPAGVVLLDSYDYASPAVEAGLKIFHVEQLQTWGASDAGLTAEAWYYEHIGLETWKPRQLAAPTLHVRATEPMKQFVGSEGAPAEWRASWKLPHVAIDAPGDHATVVDHPFLAQAVDDWLSSLSNEPSNQ
>emb|AAK19888.1 BGC0000147, ---, Uncharacterized protein
MDPKRIQSVIERIEIIDTLTTFTRAADMREWDTCRAILGETIINDHGTPETLSRDALIERWRVQSPTLDLIHHVTTDHLVVIDGDLAKVHTQFIITVRATGAPSGDLCTRGGSCDYDLKRTDEGWKLTGFKSVIQWSMGSVNI
>emb|AAK19894.1 BGC0000147, sorM, O-methyltransferase
MQISPGARTSPITADSKRGSNMASQQIELIKMFKRMVDAMASIQSAVDQDALAAQGGTLKRLIEDGYNLEAAQGADRFHNWGMFHEEVYRDVLQQLPDYDKSDTDGYSEQLYVYTLKQVPADEDRPRKILEVGCNTGKGLNFLSRIEGRSTFVGLDLSQQAVDIANARFSRPGSLTYVQGDAENLPFADGEFDVVINVESSHNYPNLRKSFLEVARVLRPGGFFSHVDVFSDNRYSVMQNCKQQTSGELDWLKETDISEYVKEAIRRRLAPGSKARQQVERALPYPLGRLFSSVMMRGYGSEFAVGQKSDDWIRNVSWLNPPGQQWLSQITSYRHTLATKARGHGS
>emb|AAK19889.1 BGC0000147, ---, Uncharacterized protein
MKRSVFLICFSLAAGLQACGSSDTGSSGADNTGGSGGDGAGTSGAGAGTPAGGGGAGTPSGSSGSGGGGETAGPTGFAQMEDLDRGVVAVSTGDGIYVGWRLFGYDPDDIAFNVYRDGAKVNDAPIADSTNLMDQDGSPGAVYTVRAVVGGVEQGASEGASVWRDGALSIPTEAPPAGDGYTYSSGDGSVGDLDGDGRYEIIVKWDPSNLKDNSQAGRTGKTYLDAYSLEGERLWRIDLGVNIRAGAHYSPFLVYDLDGDGKAEVAVKTAPGTRDGTGEPLSKGPAANDDDSRDYRNNDGYILTGPEYLTVFSGETGAELATTDFVVGRGDPCSWGNNECYGNRVDRFVGTVAFLDDTGRPSVVFGRGYYARTTLSAWNYRDGALTNLWTFDSSSSRDNGAYAGMGTHSISVANVDDDPQQEIINGGATFDNDGKGLCAVDYYGHGDALHVTDHILSRPGLEVFQPYEGGDSPAYAMRDARTCEVLWRGPGNGGEEGPGRGVAADVDPRNPGSEAWVNSSQLLSGADGDAIGNRPASSNFLIWWDADLSRELLDGNSIRQADGEGSNFAAEGCTANNGSKSNPTLSADILGDWREEVIFRCGSSIRIFTTNRVATSRIHTLMHDPQYRVAISWQNGAYNQPPHPSFHIGEGMAPVPKPDIHVR
>emb|AAK19890.1 BGC0000147, ---, Beta-mannanase
MRTSAWSYVSLSIALMGPAGCVVEADADLDAEVDELAGDLSTSTTYTLVGVQSGRCVDVPGRSTADDIALNLWDCSGGTNQQFRFEAVSGGYYRIRNVNSNKCLDVRGASTADGAAIVQYTCHNNTNQQWTVTDLGSDKVRITSRLSGKVIDAYGSPPENGTALFQWPSSGGTNQQFTLRAVGTGTGTGTGTGTGTGTTDPTGPAPVSPSASPQARRLLSYIYSVYGNHILSGQHESTWVGGPEYEMNYIHDRTGKYPAIRGLDFGDSGTSAASRAIAWWNAGGIPMIGYHMGAPTKPDGYAGSQMTVSINAVLTSGTAENRSFHQRLDFAAGELQKLEDANVAVLWRPFHEAGGTWFWWSKEGGAQYVRLWRYMFNYFTRDKGLTNLVWLHPYSGDPQASFYPGKEFVDITGADTYVSDHNPLKAMFDRVRGIAGTTIPIALHENGPIPDPDQLEAQGARWVLFNTWHTDWLTGGSNPDDFLRKVYGHRYVVTRDEVPNLR
>emb|AAK19891.1 BGC0000147, ---, Xylanse-arabinofuranosidase bifunctional enzyme
MTVGEFPNATPSWTVSAWVRVLTDQPPAEDTLRTVISTENTGGWELNIDYAGEAPGMHFAFWKGPEISDYHSALCFCLELQRWTHAAGVVDGEALTMSLYIDGRLYSTMPIEKTISPGPTSLYVGRWPQEGRLLVGDVDDIAIYSRALAAAEVAELSQHAVPAEVEADISTDTTYTLVGVQSGLCVDVDAAVITADDVVLQLWDCNGGTNQQFRFEAVDGGYYRIRNVQSDKCLDVRSASTADGAAIVQYTCHDNANQQWSVTEAGDGAVRITSRLSGRVIDAYGSPPASGTALVQRASSGGTSQQFKLTPLETGTGTGGTGGTGGTGGTGGTGP
