# Supplementary material for: Assessing in silico the recruitment and functional spectrum of bacterial enzymes from secondary metabolism
Source: BMC Evol Biol. 2017 Jan 26;17:36. doi: 10.1186/s12862-017-0886-2 (PMC5270213; doi:10.1186/s12862-017-0886-2)
Supplement: Additional file 5: — 1005 multiple Fasta files (one per BGC that comprises enzymes) containing the sequences of the data set enzymes SM*. The BGC are named according to MIBiG nomenclature. (ZIP 6333 kb) [file 12862_2017_886_MOESM5_ESM.zip › BGC149.fa]

>emb|CAL58678.1 BGC0000149, spiA, Type II thioesterase
MVAASSSIAARPEPSLWLPAYRALPSPRVRLVCCPYAGASATLFRAWPSGLPADVEVRAVQLPARQSRLREPPLTRIAPIVDAIVAALGALPPAPLALYGHSFGSLVAFELARRLSALGAPPIALVVAARRPPHLPHVHTNLYALPEPELLAALHQQYGTPWSLLSDRDLMELALPPMRADMEAIETHVHVDGEPLDLPVTVLRALRDAALPAGEAAKWSELVRGGAPVREIDAGHFFMDTHRAWVLARVADAIADGEARRRR
>emb|CAL58679.1 BGC0000149, spiB, O-methyltransferase
MSAAICSRAARAAHVRGRARRNQRNGALVDSAQFKASQAQWRKWYNFLSGSEKWLNIRGHEISGRDMLDWRFLNHGYEPIAADDVAPVLRPEDEAGRSSLQLYHHLATKAPLEGKDVLEVGSGRGGGSWYVARYHRPRRMIGMDLAENAVEFARRAHKAPGLSYQVGDALNLPFADRSFDAVLNVESSHCYDSIDTFASELKRVLRPGGVVLLTDLRPAQDMPELGRTFEAAGFRIASTQDITANVVRAIDRRSQDATNINAFLKSKALLSAWQMLVTEETAETFEGTAEDFFVTPSSKTYRCLVEREILYWTFVMSAPA
>emb|CAL58680.1 BGC0000149, spiC, Cytochrome P450 dependent monooxygenase
MSDNGDDAYAMPRTRLDAVGLRPKMRRGSLLLACAAALVGVLGTMGGCGSEDAVEPADPGAESRAAKAEHGFRVSPVTVSTEGLTPAQREQVGYGSYLVNAVADCNSCHVKFTPTGAYDVAYYSSPRYFLGGGLPLPFPPAEQELYGTVVFATNLTPDPTNGMDYTEDEFVEAMRTGKEKSTGETMYFMPWRTAYRWMTTEDLKAMYAYLTRIPPLESVVGADQKTKSTPLPVPAKYDMGDVERPLPPDSEPDRDGSARGFAIQPLAEPAGLRDMTEEARRQYGRGSYLVNAVAGCNTCHGNSGAVATPPGNKLDTANYLAGGRVFFIGDGLDATYGVRRTMGANLIGEENGYKAPFETFFSVMTEGKQVDQPGAPVVGYPMRWNAFRNMTRDDLEAIYAYITKAPRQTGASDKRTQEHVPACQADADCASGSCNVEAHECVGTACAVDSDCPACQVCTSEKCASPPAESSCVTRGI
>emb|CAL58681.1 BGC0000149, spiD, Polyketide synthase
MSDVRRARRSPASRARLARARQASDPSRLRGALTRALARLPMELRTHGSFMSHTTDTGGAPARPNEGSIHDWLRATLGELLGVPPAEVDFGVRFRELGLASLQVTTLVARLSAHLGRALAPTLPWQHPTPSALARHLEGAPLDEHPHAADGAKARSRGTSAPAANEPIAVVGMSCRLPGGATSPAAFWELLCEGRHGIREVPAERWDVEAFVHDDVAAPGKMTTRWGGFLDRVDGFDPGFFGMSPREVQQIDPQQRLVLELAWEAIEDARVDPVRLRGRDVGVFVGAMGSDYAKLTATEPRLIDQHTAPGVDTSILSGRVSYQLGLQGTSVTVNTACSSSLVAVHLACQSLRSGESTMALAGGVHLVLSPHGTVGMTKFGAMNPAGQCRAFDASANGYVRGEGGGIVVLKPLRAALADGDRVYCVIRGSASNNDGFSNGLTAPNPKAQEEMLARAYENAGVEPGSIDYVEAHGPGTILGDPIEAGALGAVLGPSHSADRPLRIGSVKTNLGHLEPAAGIAGLLKVALSLHHGLLPASLNYEAPNPHIAFDAWRLAVQTQLDAWPSSGGPARAGISSFGFGGTNCHVVVEEAPGSRALLLPIGAESAEELRARVAAIVPVARRLRGPREAAAMCRLVARCWGSGGACRVAIVARSAGELTRKLEEALATEASPLPITSPRPRLAFVLSGHGSQWIGMARTLLAEEPIFRAEIEACDRVVLTHRGISIVTELLADEGASRIEDLDVIQLALFAVEVALAALLGAWGVAPEVLIGHSFGEITAAYLAGVLSREDALLVLAERSRLVRDAGADGGAMLAVTGADDAAIDAVVAQIEGLSIGVYNGPGSIVLSGTRSAIAQAEAELARGGVRVDRVKVSYASHSPQMDPLVAPLRACLDAVSPRPARVPLRSTTRDAWLAGHECGADHWAQNLRAPVLFGRGIEAIAREAPTVFVEPSPHPVLVKSIERTVQACGASARALPLCFRGEDEREGLYACLAALFALGFQPAWGAALGRGEADALAPAAERALADVLGAPLGADRGAPDRPPAPIPFVLSAKSDAALRAQAARLHAHVLTSRDLALPDLAYSLATTRTGFDRRAAVVADDRATLLAGLEALAEGSGTRDTVVGSAVPEGGIVFVFPGQGSQWAKMAAALLDTSAVFRAEIDACERALAPHVDFSLLAVLRGEGEAAALLERVDVVQPVLFAVMVALAATWRSMGVEPAAVVGHSQGEIAAAYVAGALSLGDAAKVVALRARALTRLAGRGAMAAIELGVSEVEARLEGLVGRVSIAAINGPRATLVAGDNDAVDALVRGLSAAQIFARKIRVDYASHSAHVEAIEGALVAGLADIAPRASVVPLYSAVSGARLDGAALDAAHWYRNLRETVRFEAATRALLADGHRFFVEVSPHPVLTLALQETIDASGASAAVVATLRRDEGTVARMVLSLAELATRGRALGAKALFGGARRVPLPTYAFQRERCWLDAPRGPDADVKAAGLSAADHPLLGAAVAVADSGAYLLTGRLSLGAHPFLAGHAVFGAPILPGTAFLELALVAAHGVGLDRVEELTLEAPLALPATGGVAVQIHVGPPDARGARSFALHARDDAAAPDAPWTRNARGILGARAAAPAVDLGEWPPPGAEPIAIDGLYDRLAEAGLAYGPDFRGLRGVWRRGAELFADVALPDAAAREAPRFALHPALLDAALHALFAEDASRGDARVRMPLSWSGASLDAVHASSLRVRFAPRADDSVSLAIADAEGNPLASIDALAMRAASEGALRSALRAHAETLYCVTWTAAPGDAGATDPRGAWALVGSDVALAEALGSRAHVTTYADWATLADALAGGAQPPVAIVVRCASHDTTRDVAAAAHDATARALALVTAWLADERLATCALAVVTESAIATRAGEDVADLAHAPLWGLLRTAQTENPDHALVLVDVDDTIASRGALAGALDAALAAGEPQIALREGRRLTPSLARAGRGEVAARRALPADGTVLVTGGTGTLGALFARHLVREHGAAHLLLTSRSGRAAPGADALARELEAEGASVTIAACDVADRAALAELLASIPRERPLAAVVHAAGALDDGVVTSLTAPRLASVLRAKVDAAVHLHELTREMDLAEFVLFSSVAGVLGTPGQASYAAANAFLDALAHHRKARGLAALALDWGYWAERTGLTAHLGDADLARLARGGLRPLARDEGLALFDAALGRAEAALVPASFDVAALRARGGGPLLRSLAGAKDARPVAANAKTAATLAQRIARLSPEDRERALLDVVRPEIGVVLGLGASRDLDVHRPLRELGLDSLMAVELRNRLAAAAGLRLPTTLLFDHPTPAALARFLAGELLGGGEARDASRARAPSTGDAIAIVSMSCRFPGGVYTPEDLWALLRDGRDAIASFPEGRGWDTGTLYDPDPDALGKSYTRQGGFLYDADCFDPGFFGVSPREALAIDPQQRMLVETAWEAIERAGITPASLHGTDTGVFVGVMYGDYGGRLAQAPCELEGYVVTGSAASVASGRIAYTLGLEGPAVTVDTACSSSLVALHLACKALLQGECALALAGGVTVMATPATFIEFSRLRAVAPDGRCKSFSADANGAGWSEGAGMLLLERLSDARRNGHPVLAVLRGSAVNQDGKSQGLTAPNGPAQERVIRMALAQAGLAPRDVDAVEAHGTGTTLGDPIEARAIMATYGEGRPSDRPLLLGSLKSNIGHTQAAAGVAGVIKMVLALEHGELPKTLHAARPSPHVDWSAGTVRLLTEAAPWRPNGVPRRAGVSSFGISGTNAHVIIEEAPGDADASASAATAEAAPGRELPFVLSAKTEAALRAQARRLHAHVAANGELSLADLGFSLATTRSHFDERAAVVASDRDALLHGLDALARGEPAPETVAASTVSSGKLVFVFPGQGSQWPEMASALLDSEPVFREQLLACEGALAPHVDWSLLTVLRHGRDGDASLDRVDVVQPVLFAVMVALAAMWRATGVEPDAVVGHSQGEIAAAYVAGALSLEDAAKVVALRARAITRLAGRGAMAAIELPASELDRHLDGLDGRIGIAAINSPRTTLVAGDVAAVDALVGTLSAAQIFARKVRVDYASHSEHVAAIENELLRDLGGISPRASALPIYSAVTGEKLDGQALDAAHWYRNLRQTVRFEDATRALLADQHRFFVEVSPHPVLSLALRETIDDAGLSAAVVPTLRRDDGHRARFLLSLAELHARGHRVVWSALFDAHRPRRVPLPTYAFQRERFWLDAPRARADVAAAGLASAEHPLLKASVALAGSDGYLFTGRLSLAEHPWLAGHAVFGEPILPGTAFLDLALAAAHRVGLDAVDELTLEAPLALPATGGVVVQMALGATDDDGRRSLTVHARPDDAGDDAAWTLHARGQVGSRSARADAATAYDLRAWPPPGAVSVAIDALYDRLARAGLAYGPDFRGLCRVWRRGDELFAEVVLPEATARDAARFGVHPALLDAALHPLLLQVGDATGVVMPFAWSGAVLHAVGASTLRVRLARRGGGDGASADEGANATISIDVADAAGAAVATIEALAVRAVSKGAAARRGAREDALFHVAWTELARAADERGAGFAPGAPWAILDDGRAFARALAGAVGSDATSYDDVGAIAGAPSTRPAPAVVIAPCADDAANADARGIVEAAHVATARALALLHAWLAEPRLATSALVIVTRHAVATSADEDVKDLAHAPVWGLVRAAQTEHPDRAIVLVDIDGGDASLSALATALDVSEPQLALREGRRLVPRLGRLGGDDALVPPSAAAYRLHVAAKGTLESLALVPHEEATRPLAEGQIRVAVRAAGLNFRDALDALGMYPGDPGPLGAEGAGVVLEVGPGVTELAPGDRVMGLLSAAFGPIALADHRMVSRIPAGLSFVEAASIPVVFLTAYYGLVDLGRLRPGERVLVHAAAGGVGIAAVQLARHLGAEVFATASPPKWATLRALGLDDDHIASSRSGDFEAHFRRTSGGRGVDVVLDSLARELVDASLRLVALAPDGRFVEMGKSDVRDPLAVAASHPSVAYRAFDLAEAGPERIQAMLAELVALFERGVLRVPPITPCDLRRAPQAFRALAQARLVGKVVLTIPRALDPRGSVLVTGGTGTLGALVARHLVQRHGVRSLVLSSRRGPAAPGADDLRRELEAAGASVAIVACDAGDRLALERLLAGIPADRPLTAVVHAAGTLDDGVLTSLTPERLRSVMSAKVDAAAHLDELTRPLDLSAFVLFASLSGVLGTPGQANYAAANTFLDALAHQRRSRGLPAVSLDWGYWAERTGLTAHLAETDVARMERIGLRPMASDVGLALFDAALAHVDAALVAAPFDPIAQRAHAVAPILRGLARAAAPRLKAATNAASEATLAQRVRALAPADRMRALVDTVRAEVGVVLALPASKAVAPQRPLKELGLDSLTAVELRNRLAALAGIRLPATLLFDYPTLDALAAMLLAKLVDDEPASPPPLVMELDRLEHALGTPEGDDGTRALVATRLRSLLARWSVGTHGNGTSAVSKDFETATDEELFAQFDAGFGGPSQ
>emb|CAL58682.1 BGC0000149, spiE, Polyketide synthase
MSTTEEKLRAYLKQAMGELRQTHERLRVVEESKSEPIAIVAMGCRFPGGVRSPEDLWALLVDGKDAISPFPESRGWNLDVLAGGGAAREGGFVEDADLFDPAFFSISPREARDMDPQQRVLLEIAWETIERAGIDPASLSGTNAGVFVGVMQGDYGSSAPRATRGHDGYAVTGRVASVASGRIAYTLGLGGPAISVDTACSSSLVTLHLAARALREDECSLALAGGVTIMATPDVFVELGTQHAGAPDGRCKSFAAGADGAGWAEGAGMLLLERLSDARKNGHPVLAVLRGSAINQDGKSQGLTAPNGPAQERVIRAALASARLAASDVDAVEAHGTGTTLGDPIEAQALLATYGQARSKEHPLWLGSLKSNVGHTQAAAGIGGVIKMVLALRHGLLPKTLHAASPSPHVDWSPGTVRLLTDSVPWEPNGSPRRAGVSSFGISGTNAHVILEEAPADEAPPAPDARPHAGALPFLLSAKTEAALRAQATRLHAHVARDPDVALVDVAASLATTRSHFERRAAVVADDRAALLSALAALAEGRAGAGTVAGEALPPGKVAFVFPGQGSQWPSMARALLASSPAFRAEIEACERALAPHVDWSLLAVLGGDEAHAAPMLERVDVVQPVLFAVMIALAATWRAAGVTPDAVVGHSQGEIAAAYVAGALSLEDAARVVALRSRAITKLAGRGAMAAVELTTADLEARLAPFGGRLAIAAINSPHAALVSGDPDAIDELVAELSGAQLFARKVRVDYASHSAHVEAIERTLLEALDGIAPRPATVPLYSAVTGERLDGEALGAAHWYRNLRHTVRFEHATRALLDDGHRFFVEVSPHPVLTVALRDTIDASGHDAVACASLRRDEGDLARFNLSLAELHTRGLAVDWRAFFAPFAPRTVALPTYAFQRERFWLDAPEARPGDATRSAASAADDALWQAIDRCDVDVLAETLGVQGDEARAAITAVAPALSTWRQRRHAQSTADAWRYRVVWKSTSAPRDASVEGTWLALTPAAGGELARAVTAALAARGAAVVTVDVAHDDADRGRLATRLRAAIADGVTVRGVLSFAALDETPLPTHAAVPTGLALTLALAQALGDAGITAPLWLFTRGAVSIGSADRLTRPAQAMTWGLGRVVGLEHPERWGGLVDVGEALGAGSALGARGLAHLVAWIAQRGDEDHVALRPAGLFARRLVRAPLGEAPAIRKLAPRGAILVTGGTGAIGAHVARWLAEHGAEHVVLTSRRGAAAPGAEALRDELTARGARVTIAACDVADREAIAALVRDVEAEGPVTAVFHAGGVGPQAAIAATDIADLADAVAGKAAGARHLDELFGDRALDAFVLFSSGAGVWGGGQQGAYAAANAFLDALAEERRARGLAATSVAWGAWAGGGMLAENAEADARLRRMGFSPMAPPLAVAALARALEHDETSVAVADIDWARFAPSFASARPRPLIGEIAEARRALDALAEPAAAPHGEPPLLAALRALDEVDRLPHLVALVLAETAAVLGHADASRIEPHRGFFDLGLDSLMSVELRRRLRRATGVALPATVTFDHPSPRRVAMFLRDTLAHALGEVRPERDAGAPERARAPLDEPIAIVGIGLRLPGGVADTDGLFRFLEEERDAVGPIPAARWDADAAYDPDPNAPGKSYVRRAALLDRVDLFDAAFFGISPREAKHIDPQHRILLETAWQALEAAGIVPGSLRDTQTGVFVGAGASDYAALRGALEEAEAYDFMGTISSFAAGRLAFTLGLQGPALSVDTACSSSLVALHLSCQSLRRGECDLALAAGVQVMAHAEPFVLLSRTRALAPDGRSKTFSANADGYGRGEGAVVLALERLSDARARRHPVLAVVRGSAVNHDGASSGITTPNGTAQQKVIRAALSDARLTPADVDVVECHGTGTSLGDPIEVNALAAVYAEGRPAESPLLVGALKTTLGHLEFAAGLAGVAKMVAALTHGVVPATPHTSPPNPHIDWDAIPIQVADKARPWPPRGRPRRAGVTAIGLSGTNAHVILEEAPSPAEPEVDAQGNAGAGDSALLFLLSAKTDDALRAQADRLRAHLAAAPDLALADVALSLATTRSHFECRAAIVAKDRDALLTALDALARGAPAPDARTGDAACSGKVAFVFPGQGSQWPEMAASLLETDAVFREQIEACERALAPHVAWSLGAVLRGEAVGGETAAPLDRVDVVQPVLFAVMVALAASWRAMGVEPDAVVGHSQGEIAAAYVAGALSLEDAAKVVALRARAITKIAGRGAMAAVELSADELEARLAAFDGRVSIAAINSPRATLVAGDVDAIDALVGDLGAAQIFARKVRVDYASHSAHVEAIEADLATELAGITPRACVVPLYSAVTGAKLDGTALDAAYWYRNLRQTVRFEDATRALLADQHRFFVEVSPHPVLGLALGETSEAVGASAAVVGTLRRDEGDRARLLLALAELHARGREHAWEAFFEPLGARRVALPTYAFQRERFWLEPTVARAADVASAGLTPADHPLLRASVALADADGFLFTGRLALAEQPWLGGHEVFGARVLPGTAFLELAIAAAHRAGLERVEELTLEAPLALPPKGGVAVQIAIGAPDEAGRRSMTIHARPDAGPDERAPHDGAWTRHASGTLSPKAEQAAFDLRAWPPPLATPITTDGFYDRITDAGIAYGGEFRGLRAAYRGGDDVFAEVALPEEAEGDAHRFGLHPALLDAALQALVIEIPAGSARVAMPFAWSGVTLHAVGASAARVRLTRRDDETVAIAIADAAGAPVASIDGLAMRATSPEQVRAAVGVGRDAIAREALFRVDWTELPSPTGARGAGPWAILGGDDALARAFASAGIAVEAHRDVASMTGALARGAAPPSVVVAPYASSDAGGSAARSHEAAASALALLEAWLADERLAPCALVVLTTRAIATRPDEDVRDLAHAPLWGLVRAAQAERPDRAIFVVDTDGEGASHRALAAALDGAEPQLALRGGRRLAPRLARATTAAAPPPRALDPNGTVLVTGGTGALGALVARHLVEGHGITNLLLTSRTGPDAPGAEALRRDLEARGARVTIAACDVASRPALDALVGSIPREHPLTAIVHAAGATADGVIGALTRDELAVVFRAKVDGALHLHEITRERDLAAFVLFSSASGVIGGPGMANYAAANTFLDALAQRRRALGLPASSLAWGYWDQSTGMSARVGPALRARMGRGGLRALSAEDGLALFDVALSHPDASLVPARFAAIADGTDALSPLLRGLARPRAARRSGGAGAAQAALAPERIAGLSEAERERAVADVVRGEIAAVLGYRTPSELDVDRPLREIGLDSLMALELRRRLAAASQRTLPATLLFNHPTPAALVRVLLAEIAAHAKAPPPAAGDEIDRLEDALSAAHANAAIRDRLTARLQTLLSTWDRERDAAADGDLADRVRAASDDELLSMFDREFTTNAGTAS
>emb|CAL58683.1 BGC0000149, spiF, Polyketide synthase
MEAELRKRLEQAIVELNQRRQSLALATEKAHEPIAIVAMSCRFPGGVATPEDLWRLLEGGHDAISPFPEDRGWDLGALHARARAGNACARGGGFLRDADRFDASFFGLSPRETLALDPQQRVLLEIAWEAIERAGIDPTTLHGTQTGVFAGVMYNSYAAQHLHAPDDRDGYVVTGTAPSVASGRIAYVLGLEGPAISIDTACSSSLVAVHLACHALRQGECALALAGGVTVMATPGLFHEFGPQHAGSPDGRCRSFSADANGAGWAEGAGMVLLERLSDAQKNGRPILAVLRGSAINQDGKSQGLTAPNGLAQERVIRSALASARVSAHEIDAVEAHGTGTSLGDPIEAQALLATYGKARAEGGPVWLGSLKSNIGHTQAAAGIAGILKMVLALEHGLLPKTLHVSAPSPHVDWSAGAVRLLTDAAPWPRGERPRRAAVSSFGISGTNAHVIVEEAPAPAASAAAAVEPAPRAPGALPFVLSAKSDAALRGQAAKLYAHLAAAPDVPLVDLAFSLATTRAQLDHRAALVAHDRATLLGALDALAHGRSTPGAALGRGALGGKLAVLFTGQGSQRAEMGRGLYATFPAFRDAFDAACSHLDRALERPVRDVVFAPRETELARLLDETLYTQTALFAVEVALFRLLEAWGITPHALLGHSVGELVAAHVAGVLSLEDACALVAARARLMQDLPARDAAMVTVHASEDEARVEIAAGPGGVAIAAINAPASVVLSGDARAVLAVTTRFEALGRKTTRLRVSHAFHSHHMDPMLDAFRRVAEGLRFHPPRIPIVSNVTGERARDEDICSPSYWVRHARDAVRFADGLGALRSMGVSTFLEVGPHGVLSALGQSARAADAGDEHAFVPSLRADRADVDAIANALAALFVRGQRVDWAAFFAPFRPRRVRLPTYAFQRERFWLDAARASAAAPVTSEETRFWQAVEQRDVEALAAALRVDGEGRASLAALLPALAAWRRERHEQGTVDAWRYRVVWRTLEAPPAGDVAGRWLIVARAGVAEDVAASLARLLEARGAEVVHLRLGGDDARRERTAARIREAIGDAGAVRGVLSLAALDDGTRWRDASLPAGLALTLGLVQALGDVGVAAPLWLVTRGAVSTGRADLLGSATDAMIWGLGRVVGLEHPERWGGLVDLASGVDATALDRLAPFLASRDGEDQLALRPTGIFARRLVRAPLGDTSPARPYTARGTSLVTGGTGALGAHVARFLVGRGAEHLVLVSRRGEDAPGAGALRAELEALGARVTLAACDVADRASVAALLARLDAQGDPVRAVVHAGGVVAQATLASTDLDGVRAVIAAKVLGALHLHELLGDRELDAFVLFASGAGVWGSGQQGAYAAGNAFLDALAEVRRAAGLTATSIAWGAWAGGGMLADHADAEEHLRRRGLAPMAPALAVVALAGALDHDETTITVADIDWARFAPAFASARSRPLLFDLPDARDALEPTSEPAGARAAGEDRALRDALRLLSDAERAHRLVALVVAETAAVLGHADASAIDPHKGFFDLGLDSLVAVELVRRLHARTGVKLAATLAFDHPTPDALARHLDAELARDGGAEDAVFAALDTLAWRLAAITRDDPRRAAVGARLRGLVSRWTSAEAGTDEVEAEDLGAISDDELLAVIERELDGEPRAALI
>emb|CAL58684.1 BGC0000149, spiG, Polyketide synthase
MTGEKNLRAYLEGLTTSLRQARRRLSDIEGKQREPIAIVGLGLRLPGGAVDPESLGSFLERGVDAVAPIPASRWDADAIYDPDPNAIGKSYVRSAALLDRVDLFDAAFFGISPREAKHVDPQHRLLLETAWQALEEAGIVPASLKDTKTGVFVGAGASEYATLRGDAEKADAYATMGTSTSFAAGRLAFTLGVQGPALSVDTACSSSLVALHLACQSLRRDECDLALAAGVQVMASPEPFVLISRTRALAPDGRSKTFSASADGYGRGEGVVVLALERLRDARANGHPVLAVIRGSAINHDGTSSGITAPNGSSQQKVLRAALEDAGLAPTDVDVVECHGTGTSLGDPVEVHAVAAVYGEDRPAERPLLLGAVKTNIGHLEAAAGLAGVAKVVAALRRATLPPTLHTHPPNPHVAWETLPLRVVDAAQRWDRRADGAPRRAGVSAFGFSGTNAHVIVEEAPAPEGATAPEAERACAHASPLPVVISAKTEGALRGQAARLHAHLAARPELALADIAASLATTRSHFEHRAVVVAHDREAVLTALDGLARGANASPPPGTLVGGDAPKGRLAILFTGQGGQRAAMGHGLYQAFPVFRDALDAVCAHLDRDLDRPLREVLFAPKGSELARLLDETVFTQTALFALEVALFRLVEAWGVAPDALLGHSVGEITAAHVAGVLSLEDACALVSARARLMQALPARDAAMVAIAASEGEVAAVIAARGEGGARATIAAINGPSSTVVAGDRDAVLDVAARFEALGRKTSRLRVSHAFHSHHMDGMLDAFRRVAEGLTFHPPRIPIVSNVTGQRAGDGELCSADYWVRHARSAVRFADGLGTLHTERVSTFLELGPHGVLSALGQSALEADAPSRALFVPTLRADRDDGDALVTALGALHARGHRVDWRAFFAPVGARRVPLPTYAFQRERFWVDDAPPEPREAAQPAPAEARFWRAIEESNVDMLRDALGVASEGEERAALSTLLPALSAWRRKGQVLGLVDTWRYRVAWRPIAATSRGDASGTWLVVRAAGAYDGVVESVVRALEGRGGDVVTLGLGADACARAELAARLREAVAGRGALRGVLSFVGLDDGPSTSQPAVPAGLARTLTLVQALGDSALDARVWLFSRGAVSVSRADAIVNPAQAATWGLARVVSLEHPERLGGAVDLASSLGASGALDAAAIDHLVAALGGALAGEDELALRPEGLFARRLVRAPLGEAPRPRAPRGTVLVTGGTGALGAHVARLFAQRGAKHLVLTSRRGPDAPSARALHDELTALGARVTIAACDVGDRAALEELFAAMPADAPLSAVVHAAGVLDDGVLDALTPERLDAVFRAKALAARHLDELTRSRDLDAFVLFSSASGVFGSAGQGSYAAANAYLDALAEARRARGVTATSIAWGAWAGGGMLEDAVASDLRRSGLSPMRPEVATAALAHALDHDDDVVTIADIDWARFAPSFASVRERPFVSELPEAKRAQGALAANPARPDESALLTALRAQSDDDRLRHLVGLVLGETAAVLGHADASRVDAHKGFFDLGLDSLMAVELRLRLQKATGIRLPSTIMFDQPSPERVATFLRDALARTLGERGDVDAALVARTRHDGEPVAIVGLSLRLPGGTGDLAGLWDLLERGVDAVGPIPASRWDAGAAYDPDPDAKGKSYVRSAALLDGVDLFDAAFFGISPREAKHVDPQHRLLLEAAWQALEEAGVVPASLKGSKTGVFVGAGASDYALLQRDSDEDDAYAAMGTASAFAAGRLAFTLGLEGPALSVDTACSSSLVALHLACQSLRQGECDLALAAGAQVMASPEAFVLLSRTRALAPDGRSKTFSANADGFGRGEGVVVLALERLSDARANGRPVLAVVRGSAMNHDGASSGITVPNGTAQQKVLRGALDDAGLAPAEIDVVECHGTGTALGDPIEVNALAAVYGEGRPADRPLLVGAIKTNIGHLEAAAGLAGVAKVVAALRNGALPATLHTSPLNPHLAWDELPVRVIDGACPWLRRAEDTPRRAGVSAFGLSGTNAHVIIEEAPGDADASASAATAEAAPGRELPFVLSAKTEAALRAQARRLHAHVAANGELSLADLGFSLATTRSHFDERAAVVASDRDALLHGLDALARGEPAPETVAASTVSSGKLVFVFPGQGSQWPEMASALLDSEPVFREQLLACEGALAPHVDWSLLTVLRHGRDGDASLDRVDVVQPVLFAVMVALAAMWRATGVEPDAVVGHSQGEIAAAYVAGALSLEDAAKVVALRARAITRLAGRGAMAAIELPASELDRHLDGLDGRIGIAAINSPRTTLVAGDVAAVDALVGTLSAAQIFARKVRVDYASHSEHVAAIENELLRDLGGISPRASALPIYSAVTGEKLDGQALDAAHWYRNLRQTVRFEDATRALLADQHRFFVEVSPHPVLSLALRETIDDAGLSAAVVPTLRRDDGHRARFLLSLAELHARGHRVVWSALFDAHRPRRVPLPTYAFQRERFWLDAPRARADVAAAGLASAEHPLLKASVALAGSDGYLFTGRLSLAEHPWLAGHAVFGEPILPGTAFLDLALAAAHRVGLDAVDELTLEAPLALPATGGVVVQMALGATDDDGRRSLTVHARPDDAGDDAAWTRHATGALGPRAAGASLDVGAFPPGDATPLATAGLYDRLARAGLAYGTDFQGLRAVWKRGDELFAEVVLSEATARDAARFGLHPAALDAALHALAAEVLDGGEKAHVAMPFSWSGVSLHAVGASTLHVRIARKGGDTVALAIADAAGQKVASVDALALRPASATRVRGAKPRTGPVHDAXLRVDWIELPSGPEGAAPRAWAILGSDARLASALEAAGAHVTRHRDPGAWIDAIRGGGAPEVVAVLACTTRPDAPSGALAATHGAAADALAALQAWLAEERLASCALVVLTERAVATRPDEDVLDLVHAPVWGLVRAAQVENPDRALILVDVDADDASLPALPALVAAAVARAADASEPQLALREGRRLVPRLGRLGGDDALVPPSAAAYRLHVAAKGTLESLALVPHEEATRPLAEGQIRVAVRAAGLNFRDALDALGMYPGDPGPLGAEGAGVVLEVGPGVTELAPGDRVMGLLSAAFGPIALADHRMVSRIPAGLSFVEAASIPVVFLTAYYGLVDLGRLRPGERVLVHAAAGGVGIAAVQLARHLGAEVFATASPPKWATLRALGLDDDHIASSRSGDFEAHFRRTSGGRGVDVVLDSLARELVDASLRLVALAPDGRFVEMGKSDVRDPLAVAASHPSVAYRAFDLAEAGPERIQAMLAELVALFERGVLRVPPITPCDLRRAPQAFRALAQARLVGKVVLTIPRALDPRGSVLVTGGTGTLGALVARHLVQRHGVRSLVLSSRRGPAAPGADDLRRELEAAGASVAIVACDAGDRLALERLLAGIPADRPLTAVVHAAGTLDDGVLTSLTPERLRSVMSAKVDAAAHLDELTRPLDLSAFVLFASLSGVLGSPGQANYAAANTFLDALAHQRRSRGLPAVSLDWGYWAERTGLTAHLGDTDLQRMARGGLRPLTTDDGLALFDAALAHVDAALVAAPFDPVALRAHAVAPILRGLVRAGAARRKLANNAASAAPLAQRLAGLAPKERERAMIDVVRPEIGVVLGLPPSRHLDGDRPLKELGLDSLMAVELRNRLAAIVGTRLPATLLFDYPTPTALARFLATALVGRGDAAAAPSAARAASAGASDDAIAIVAMACRFPGGVLTPEDLFRLLREGGDAISAFPENRGWDLDALSDGAARQGGFLHDADLFDAEFFGISPRETLALDPQQRLLLEMTWEALERAGIIPASLHGSKSGVFVGVFGSDYVARLLHGPSGAQAMESLRGYIGTGSASSVASGRIAYALGLEGPAISVDTACSSSLVALHLACHAIRRGECSLALAGGVTVMATPGIFGEFSAQHAGAPDGRCKSFSADANGAGWSEGAGIVLLERLSDARKNGHPVLAIVRGSAVNQDGKSQGLTAPNGPAQERVIRDALASAGLAPADVDAVEAHGTGTTLGDPIEARALFATYGAAHAKERPLWLGSLKSNLGHTQAAAGIGGVIKMVLALQSGVLPRTLHAASPSQHIDWSSGAIRLLTEEVPWKPGGSPRRAAVSSFGISGTNAHVVLEEAPRAAAGDDQAAEPARAPLAPPVPVLLSAKSDAALRAQAGKLHAHLAEHEDVALVDVAASLATTRSHFERRAAVVADDRAALLSALAALAEGRAGAGTVAGEALPPGKVAFVFPGQGSQWPSMARALLASSPAFRAEIEACERALAPHVDWSLLAVLGGDEAHAAPMLERVDVVQPVLFAVMIALAATWRAAGVTPDAVVGHSQGEIAAAYVAGALSLEDAARVVALRSRAITKLAGRGAMAAVELTTADLEARLAPFGGRLAIAAINSPHAALVSGDPDAIDELVAELSGAQLFARKVRVDYASHSAHVEAIERTLLEALDGIAPRPATVPLYSAVTGERLDGEALGAAHWYRNLRHTVRFEHATRALLDDGHRFFVEVSPHPVLTVALRDTIDASGHDAVACASLRRDEGDLARFNLSLAELHTRGLAVDWRAFFAPFAPRTVALPTYAFQRERFWLDAPKASGVIPAAASPAEARFWSAVEDGDVATVTDALDVGDDERRAALATLLPTLATWRRARRAQSTIDAWRYRVAWRALTAPPKGDIAGTWLVVAPEVAGALADGVARALEARGARGVLVPVDAEDAARTPLAGRLRAVAGGQAIRGVISFAALDERPAPLEPSVPLGLAVSLGLVQALGDAAIDAPLWLVTRGAVAVGASERVTRPLQAMTWGLGRVVALEHPERWGGLVDLGEESAPDANGARDANVHDRLANLVARRDDEDQLALRAAGTYVRRLVRAPHDGARPPAFAPRGAALVTGGTGALGAHVARWLARIGAEHIVLASRRGAAAPGAAALAEELSALGARVTLAACDVADREAVAALVRDVEAGGATVRAVFHAGGAMHEAPVAAMRVEELADAIAAKARGAQHLHDVFAQRPLDAFVLFSSGAGVWGGGRQGAYAAANAFLDALAEARRADGLAATSIAWGAWAGGGMLATDAERRLKHRGVAPMDPELAVAALAHALDHAETCLAVADVDWARFAPSFASARPRPLLDELAEARSALDALREPPDDARTAAGPEPASTLRTTLAALPEGERHRHLLALVRTETAAVLGHADASRVEPNRGFFDLGLDSLMSVELRRRVQRATGIKLPATLAFDHPTPSALASKVLAAIVLHDATPRASPAAELERLEGMLSAIYADEALRDDLTARLRAFLDKRAVRTERPDDAAFAEKLGSASADELIRLIDQKLGDRIDVDRY
>emb|CAL58685.1 BGC0000149, spiH, Polyketide synthase
MRRLTQELHRSETRLRATEERRHEPIAIVGLGLRLPGGIHDRDTLWTFLEEGRDAIAPIPASRWNADATYDPDPDAVGKSYVRDAAMLDRVDLFDADFFGISPREAKYVDPQHRLLLETSWQALEDAGIVPASLRDSKTGVFVGTGASDYAFLQSDRDASEAYAFMGMISSFAAGRLAFTLGLQGPALSIDTACSSSLVALHLACQSLRQGECDLALVAGVQVMSSPEVFVLLSRTRALASDGRSKTFSANADGYGRGEGVVVLAVERLRDARAKGRPILAVIRGSAVNHDGTSSGITVPNGPAQQKVLRAALDDARLVPADVDVVECHGTGTSIGDPIEVNALAAVYGEGRPKDRPLFLGALKTNIGHLEFASGLAGVAKMVASMRHATLPATLHTSPLNPLVDWDALPVRVVDAARPWTRRDDGAPRRAGVTAIGLSGTNAHVIVEEAPAEPEPTTPDAAPALPAVPVLLSGKTDEALRAQAARLHAHLAGRPDARLVDIAASLATTRTHFDRRAAVVAADRDELLGALDALARGEAGPGSVVASAIPAGRVVFVFPGQGSQWVGMARALLASSVVFRDEIAACERALAPHVAWSLGAVLRGDGDEATLLGRVDVVQPVLFAVMVALAALWRSIGVTPDAVVGHSQGEIAAAYVAGALSLEDAAKVVALRARALTKIAGRGAMAAVELGARDTEARLAPFGDAIAIAAINSPRATLVAGDTDAIDALVRDLEAAQIFARKVRVDYASHSAHVEAIERELLADLAGIEPRAGAVPLYSAVTGAKLDGSRLDAAHWFRNLRSTVRFEDATRALHDDGHRFFVEVSPHPVLALALDETLSSIGGDAAVVSSLRRDEGDLERFLLSAGELHARGHAIDWGAFFAPLGARRVTLPTYAFQRERFWLDAGDASDDEDAAPGASAEETAFWRAIERGDVAALSDALHVADSGRRSALESLMPALSAWRRSRREQSTVGAWRYRVEWRPVSAASRGDVAGTWLVVAPAGVASDLASALAAALTERGADVVPLALEASDITAHDAASRLRDAIAGRPAIRGVLTLTPLDTAPLDGRPAVPAGLARSLALVQALAELAIEAPIWIVTRGAVAIGRSDRIESPVQAMAWGLGRVVSLEQPERWGGLVDLPRAHADGALDATAIERLVAALGSREGEDELALRPTGLFARRLARAPLGDAPAQRFEPRGTVLVTGGTGALGAHVARWLARHGAAHLVLASRRGAAAPGAEALRAELTELGARVTIAACDVADRAAIEELFAALPAEEPLTAIFHTAGVIDDGVLGSLTPERLETVLHGKADAARTLHELTKTRDLAAFVLFSSAAGVFGNAGQASYAAANAFLDALAEERRALGLRATSVAWGAWAGAGMLTFDVAQGLRRGGFAAMEPEIAVAALASALDRDETHVTIASIDWARFAPSYASARQRPLVADLPDARRALDAQPSASTEHDETALVATLRALSGEARLRHLVSLVLAQTAAVLGHADRSRLDPQRGFFDLGLDSLMAVELRRRLQKATGVKLPATITFDRPSPHRLAGFLLDALPLGGAAPSTDARPRAARADASDEPIAIVGVGLRLPGGVDDVDALFRLLEGERDAVAPIPASRWDVGAVFDPDPEAKGKTYVRHAAMLDRVDLFDAGFFGISPREARHVDPQHRLLLETAWQALEAATIVPASLRDSTTGVFVGAGASDYAVLQSSAEDAEAYAAMGTAASFAAGRLAFTLGLQGPALSIDTACSSSLVALHLACQSLRQGECDLALAAGVQVMASPEVFVILSRTRALAPDGRSKTFSANADGFGRGEGVVVLALERLRDARANGHPVLAVVRGTAVNHDGASSGITAPNGSSQQKVLRAALDDARLAPTDVDVVECHGTGTSLGDPIEVQALAAVYGEGRAPERPLRLGAVKTNIGHLEFASGLAGVVKIVASLRHGTLPATIHTNPRNPHIDWDALPVRVVDAAEPWERSADGSPRRAGVSAFGLSGTNAHVIVEEAPEPDAPKAARGALPLSGALPFVLSAKSDAALRAQAAALRDQLARTPDAALVDVAAALATTRSQFDHRAAIAASDHGALVAALEGLAAGVAAPGTFVAKGAADKLAFLFTGQGAQRAAMGRGLYDAFPVFRDALDAVASHLDRELDRPLRDVLFAPKGSELASLLDRTEFTQPALFALEVALFRLVEAWGVTPDVLLGHSVGELAAAHVAGVLSLADACTLVAARARLMQALPARDGAMVTVHATEAEVLAALEGRDGRAEIAAINAPSSTVIAGDVDAVLRVAAHFEARGRKATRLRVSHAFHSHHMDPMLDAFRRVAEGLTFHPPRIPIVSNVTGRLAADEIRSPDYWVRHVRSAVRFADGINTLEADGVSSFFELGPHGVLSALGESALANAQREVAFVPALRDGRADVDALTAALSSLHVRGHRVDWAAFFGPFDPQTVALPTYAFQRDRFWLDAPAGATRDEAAPAAPEDAAFWRAVDAGDVGALGATLNASGEDHLSALATLLPALSAWRRARDERSLVDALRYRVVWKPLTPTAARDVAGTWLLVTLAGAEDALARELERALTARGAEVITMPIAPAEADRVRLAVRVQGALADAGELRGIVSFAALDETTLATHTALPAGLALTLRLVQALGDMGIEAPLWLVTRGAVSTGRSDRLASAAQSMTWGLGRVVGLEHPERWGGLVDVADGDTIDARALDRLVTLLASRDGEDQLALRPTGIFARRLVRAPLGDAPPARTYTARGTSLVTGGTGALGAHVARFLAGRGAEHLVLVSRRGEDAPGAGALRAELEALGARVTLAACDVADRASVAALLARLDAQGDPVRAVVHAGGVVAQAALASTDLDGVQAVVAAKVRGALHLHELLGDRELDAFVLFASGAGVWGSGQQGAYAAGNAFLDALAEVRRAAGLTATSIAWGAWAGGGMLADHADADAEVELRKRGLVPMAPALAIAALAGALDHGETAVTVASVDWARFAPAFASARPRPLLLDLPEAQRAIEAPSAPAGADGASADRALVEALRPLSEADRARHLVELVVAETAAVLGHADASAIDPHKGFFDLGLDSLVAVELLRKLRARTGVELPATVTFDHPSPHRLATYVREALPLDAPLAPADATTARSSSAHAAIDEPIAIVGLGLRLPGGVEDREGLWSFLEQGRDGVGPIPKDRWDADAIYDPDPEAKGKSYVREAALLDRVDLFDAAFFGISPREAKQVDPQHRLLLETAWQALEEATIVPASLKDTSTGVFVGIGLSDYALMQGSAEETDAYAAMGTLSSFAAGRLAFTLGLQGPALSIDTACSSSLVALHLACQSLRKGECDLALAGGVQVMTLAEPFVLLSRTRALAADGRSKTFSAHADGYGRGEGVVVLALERLRDAEARGRRVLAVVRGTAVNHDGASSGITAPNGTSQQKVLRAALGDAGLAPADVDVVECHGTGTALGDPIEVQALAAVYGEGRAAERPLLLGAVKSNIGHLEAASGLAGVAKIVTALEHGALPATIHSRPRNPHVDWDALHVRVVDAAELWARRDEETPRRAGVSAFGLSGTNAHAIIEEAPRARRGAAATDEPPPAVPVVLSAKSERALRAQAERLRAHVTGRPGDALVDVAASLATTRSHFEHRAAIVARDLGALEDALAGLAEGRSPAGTVVSRTTGGKLALLFTGQGGQRAAMGRGLYGAFSVFRDAFDAACSYLDRELEHPLRDVVFAPRGSELAALLDETLYTQTSLFALEVALFRLVEAWGVTPHVLLGHSIGELVAAHVAGVLSLEDACTLVAARARLMHALPRRDAAMVAVHACESEVLDALDAMAGLDGRASIAAVNAPSSTVVAGDREAVLAVAARFEALGRKTSRLRVSHAFHSHHLDPMLEAFRRVAEGVRFEPPRIPIVSNVTGARASNDDLCSADYWVRHARGTVRFADGLEALRADGVSTFLELGPHAVLCALGHETLESEAVAFLPALRDGRDDVDTLTAALGALHARGHHVDWDAFFAPFNAGRVALPTYAFQRERFWLDMPKAKSSRAAAADSAGRYPLAGTRLDLPDGSAVHTLDIGPGAQPYLADHSVYGRIVVPGAFHLAVLLAVAESHWPDSPLELRDVEFVRALTFEEPSETVAVRVHLTPAGGDGKGFHATVATQTEGAWTTHATATLGAAPPSALARHPRAAHEPLAGDEPSRAVARLMASFEAFNVEWGPKWRWLRQTTHAGDRTGVGYLAAPDGVPTDDAPLPGGLVDNAFAVVGSAVTGLPAHDNRSTSNVPPLPFSIERLVWYGRAETPCWADFVMRGEITPDADRYIGDITLWSREGASSEGASREGTPIATIEGLAFRRAPADKFLPELPARNLYALTWPEQPAASRPPRGRWALLGEDSLGIATGIAADAYPDVDALRDALGRGAPCPDTVAVCLATAHGPSDTDETELVSSVHTAAARALALLNAWLSDERLASSTLVLLTQRAVATCAGEDVLDLASAALWGLVRSAQAENRDRAILLVDLDGSDASRRALPYAVGGALDDAEPQLALRDGRRLAPRLARVAAPTAATANAATSTSATPRALDPEGTVLVTGGTGTLGALVARRLVERHGVKHLVLLSRRGPDAPGATDLAAELQARGASVVLAAADAAEPAALARVLLAIPHDRPLTAVVHAAGTLDDGVLSSMTPARLSAVLRAKVDAAVNLDEQTRHSPLRAFVLFSSLSGVLGSPAQSNYAAANAFLDALAHRRAARGLPAVALDWGYWAQTSGLTKHLEQADLRRIARGGLRPLASDEALALFDLALAQDAPCLVPAAFDADALRKSGDALSALLRGLVAGPRARAQRASGAGAASALKLRLASLAPLERHRMLLDVVRADVATVLGVASPLDIEPGRPLQELGLDSLMAIELRNRLAAATGLRLSATLLFDHPTPEALAKLISGKLLHDEAAPPSTSAAEIDRLEGALASAYANEAIRDELTVRMKAILSKWMAAREPSPDDGLASRLDTANDDELFRMIDHVRAEAAT
>emb|CAL58686.1 BGC0000149, spiI, Polyketide synthase
MSAPPGTEAKLRDYLKQLTLDLQRSQTRLHAAESKAYEPIAIVAMSCRFPGGARSPEDLWQLLEGGRDAVSGFPASRGWSVEPRVDPRADVTGKTPALEGGFLEGAELFDAAFFGVSPREALEMDPQQRLLLETTWEAIERAEIDPASLQGSQTGVFVGVMYNNYASHHLGGDGDASGYVSFASSASVASGRIAYTFGFHGPTVTVDTACSSSLVAVHLACQALRSGECALALAGGVTVMATREAFDALSFAGSPDGRCKSFSADANGAGWSEGAGMVLLERLSDAQRNGHPILAVIRGSAVNQDGKSQGLTAPNGPAQERVIRQALAAARLETHDIDAVEAHGTGTPLGDPIEANALLATYGLGRPAERPLWLGSLKSNVGHTQAAAGVGGIIKTVLALRNGLLPRTLHAHAPSPHVDWAAGGLRLLADAVPWTRNGRVRRAAVSSFGLSGTNAHVIVEEAPRPDRDEASPAPSGRDQALPVLLSAKTEDALRAQAARLHAHLAGDPGASLVDVAASLATTRAHFDHRAAFVARSRDALLAALDAFARGAIDAPASVASVARRAPTKLALLFTGQGSQRPAMGRGLYDAFPAFRDALDAVASHFDRELDRPLLDVLFAPGGSELAALLDETLFTQPALFALEVALFRLVEACGLRPDALLGHSIGELVAAHVAGVLSLEDACTLVAARARLMHALPPRDAAMVALNASEREVLDVLSAHPTGVGIAAVNGPASVVVSGDEDAVLAVAASFQARGRKTSRLRVSHAFHSHHMDPLLEAFRRVAEGLTFHPPRIPIVSNVTGARAEEGELTSPDYWVRHVRGAVRFADGVQALRADGVSSFLELGPHGVLCALGSAALQEDRPPPEGAAFVPALRAERADDDAFAAALGALYTRGLTLDWRALFAPFAPRRVPLPTYAFQRDRFWLEAASAQPAEPRAAEETALWRAIDRGDVDAISAELRVDDADHRAAWATLVPTLAAWRRERRAHATLDAWRYRVVWRPCTIAPGASVEGTWLVVIPGVASDVARPLARALSARGAAVVEIEIAAGLEGVDREALAARVRAASADSRAIRGVLALTALDERPLAAHPAVPAGLGATLALVQALGDLAIDAPLWLVTRGAVSIGRSDPIASPVQAMSWGLGRVVALEHPARWGGAIDLAAGDPAAALDARALERLVAALATRDGEDQLALRPAGLYARRLVRAKIGDAAPARAFAPAGTVLVTGGTGALGAHVARWLAKSGAEHLVLTSRRGRSAPGAEALQAELTALGARVTIAACDVADRDAFGALLRDLEAQGSPLRAVVHAGGAAQGTPLDATSLDDLTRAIAGKAAGARNLDELTGERALDAFVLFASGAGVWGGGHQGAYAAANAFLDALAESRRARGLTATSIAWGAWAGGGMLAEDPAAEEHLRRRGLPPMAPELAIAALARALDHDDTNVTIADVDWARFAPSLASARSRPLLHDLSEAKRALDARPEAAQGRDGEPELLATLRPLPAGDRLRHLVALVVKETALVLGHADVARVEPRRGFFDSGLDSLMAVDLRVRLQRATGVTLPATVTFDHPCPHDLAAHLCDALALPLDGAGRDDVRAVASARAPSPSDEPIAIVGLGLRLPGGVGDMDALFRLLEEGRDAVGPIPKERWDADAIYDPDPEAKGKSYVRDAALIDRVDLFDAAFFGISPREAKQIDPQHRLLLETAWQALEDAGIVPASLKDTSTGVFVGAGASDYAFLQGTPSDAEAYAAMGTAFSFTAGRLAFTLGLQGPALAIDTACSSSLVALHLACQSLRRGECDLALAAGSQVTASPDVFILLSRTRALAADGRSKTFSAHADGYGRGEGVVVLALERLRDAEARGHRVLAVVRGTAVNHDGASSGITAPNGTSQQKVLRAALGDAGLAPADVDVVECHGTGTALGDPIEVQALAAVYGEGRAPERPLLLGAVKTNIGHLEAASGLAGVAKIVAAMQHATLPATRGTTPLNPHIHWASLPVSVVGATRPWRRRDEETPRRAGVSAFGLSGTNAHVIVEEAPLARAAKPCATATGADGAAPRDGGPVPVLLSAKTEAALRAQAERLGAHLDAHAGAALADVAASLATTRSHFEHRAAIVAGDRDALRDALAAVAEGRSAPRVLVGRAVAGGKLALLFTGQGGQRAAMGRGLYGAFSVFRDAFDAACSYLDRELEHPLRDVVFAPRGADLAALLDETLYTQTSLFALEVALFRLVEAWGVTPHVLLGHSIGELVAAHVAGVLSLEDACTLVAARARLMHALPRRDAAMVAVHACEREVLDALDAMAGLDGRASIAAVNAPSSTVVAGDREAVLAVAARFEALGRKTSRLRVSHAFHSHHLDPMLEAFRRVAEGVRFQPPRIPIVSNVTGARASNDDLCSAAYWVRHARGTVRFADGLEALRADGVSTFLELGPHAVLCALGHETLGSEAVAFLPALRDGRDDVDTLTAALGALHARGHHVDWDAFFAPFNAGRVTLPTYAFQRERFWLDMPKAKSSRVAAADSAGRYPLAGTRLDLPDGSAVHTLDIGPGAQPYLADHSVYGRIVVPGAFYVAIFLAVAESHWPDSPLELRDVEFVRALSFQHASDIVAVHVHLTPSRSEGAGFTATLSTRAADVWTTHATASLAPIAPSALARRVPPEALSRSGDPGVVGHLIESFESFQIGWGPQWRWLRHATHVRARTGLGYLEAPAGVPTDDAPLPGGLMDNAFAVVSATSPPEEAARAREAEGTASKAPPLPFSIERLVWYGRAETPCWAEFVLRDAGTRDADGYGGDITLWSREGASSEGASREGTPIATIEGLAFRRAPADKFLPELPARNLYALTWPEQPTASRSPRGRWALLGEDSLGVATGGIPVDTYADVDALRDALGRGAPCPDTVAVCLATAHGPSDTDETELVSSVHTAAARALALLNAWLSDERLASSTLVLLTQRAVATCAGEDVLDLASAALWGLVRSAQAENRDRAILLVDLDGSDASRRALPYAVGGALDDAEPQLALRDGRRLAPRLARVAAPTAATSSAATPATPSAATSASATPRALDPEGTVLVTGGTGTLGALVARRLVERHGVKHLVLLSRRGAEAPGASDLAAELQARGASVVVAAADAADRVALERVLLAIPHDRPLTAVVHAAGTLDDGVLSSMTPARLSAVLRAKVDAAVNLDEQTRHSPLRAFVLFSSLSGVLGSPAQSNYAAANAFLDALAHRRAARGLPAVALDWGYWAQTSGLTKHLEQADLRRIARGGLRPLASDEALALFDLALAQDAPCLVPAAFDADALRKSGDALSALLRGLVTGPRARAQRASGAGDASALKLRLASLAPLERHRMLLDVVRADVATVLGVASPLDIEPGRPLQELGLDSLMAIELRNRLAAATGLRLSATLLFNHPTVGALTDHVLSKMIDLPSAGSPAPASAGSPAPASDAELRDAIASIPLDRLREAGLVSVLMRIARPRDAASADAETKPEATTAAAIDAIASMDVNDLVRMALDKAKAPRVAGGHDEDLDE
>emb|CAL58687.1 BGC0000149, spiJ, Polyketide synthase
MSSSNQELVEALRASLTDVERLKQRNRELVRASREPIAIVAMSCRFPGGVRSPEDLWQLLEAGRDAVSGFPEDRGWNVEPRVDRDASDGRVRAREGGFLADAGAFDPAFFGISPRDSLEMDPQQRLLLEATWEAIERAEIDPASLQGSQTGVFVGVMYNNYATRLFEPDADVEGYASFASSASVASGRIAYTFGFHGPTVTVDTACSSSLVAVHLACQALRSGECALALAGGVTVMATREAFDALSFAGSPDGRCKSFSADANGAGWSEGAGMVLLERLSDAQRNGHPILAVIRGSAVNQDGKSQGLTAPNGPAQERVIRQALAAARLETHDIDAVEAHGTGTPLGDPIEANALLATYGLGRPAERPLWLGSLKSNVGHTQAAAGVGGIIKTVLALRNGLLPRTLHAHAPSPHVDWAAGGLRLLADAVPWTRNGRVRRAAVSSFGLSGTNAHVIVEEAPRPDRDEASPAPSGRDQALPVLLSAKTEDALRAQAARLHAHLAGDPGVSLVDVAASLATTRAHFDHRAAFVARSRDALLAALDAFARGAIDAPAAVASVARRAPTRLALLFTGQGSQRPAMGRGLYDAFPAFRDALDAVASHFDRELDRPLLDVLFAPGGSELAALLDETLFTQPALFALEVALFRLVEACGLRPDALLGHSIGELVAAHVAGVLSLEDACTLVAARARLMHALPPRDAAMVALNASEREVLDVLSAHPTGVGIAAVNGPASVVVSGDEDAVLAVAASFQARGRKTSRLRVSHAFHSHHMDPLLEAFRRVAEGLTFHPPRIPIVSNVTGARAEEGELTSPDYWVRHVRGAVRFADGVQALRADGVSSFLELGPHGVLCALGSAALQEDRPPPEGAAFVPALRAERADDDAFAAALGALYTRGLTLDWRALFAPFAPRRVPLPTYAFQRDRFWLDAPASLTADVASAGLAPAGHPLLAAVTPVAGEDAVLFTGRISLTEHPWLEGHSVFGAPILPATAFLDLALAAARHLGLARVDELTLEAPLALAGGGLLLQLHVAPPDARGVRAIAVHARPEADEGAPWTRHATGLLAPLRDLDASASDLRAWPPPGAAPQSIDGLYARLADAGLAYGDAFRGLRAVYTRGDDVFAEVRLPAEIALDAARFELHPALLDAAFHALLRKRADDTGDVTLPFSWTGVSLARRGVATLRVHFGATRDRRGLALTLADAAGEPVATIEGLHGRPASEKQIHGDEDVDRLRYRVAWKSIAPSELAAARDLRGAWLVVAPEHGEGPRLARAVGRALSARGAEIVELAVGDGDATRDHLDARMRGALAGREALRGVLSFASLDETPLAADAAIPRGLAVTLALVQALGDVAGDAPLWLFTEGAVSTSATDPIASPAQAMTWGLGRVVALEHPARWGGLIDLGKDALDPADALDRVLAALATRDDEDQLAVRPSGLYARRLVRAPRSEAAEARALAPRGTALVTGGTGALGAHVARWLAKSGADSIVLTSRRGPDAPGADTLAAELTALGARVTITACDVADRAALASLVARLDEGEAPIRAVFHAGGAMPEAPLAATGVGDLSAAIRGKVQGARHLDELLRDRALDAFVLFASGAGVWGGARQGAYAAANAFLDALAESRRARGLTATSIAWGAWAGGGMVASDAATARHLRRRGIAPMAPARALAALARALRHDDANVTVADVDWARFAPSFASARPRPLLRDLPEAKRALARSERPDARASTLTDRLAGLAAPERERALSDVVRAEVASALGLAASALDTSRPLQELGLDSLVAVELRNRLAALAGVRLPATLIFDHPTASALARFLAGTLFGHDAALPAAPAPAAARGNDDAIAIVAMSCRYPGGVRTPEELWQLLEAGRDAISGFPTNRGWDLDARAPIAPSAASPAREGGFLLDADRFDPGFFSISPREALDMDPQQRILLEIAWEAIERAAIEPASLQGSPTGVFVGVMYNNYSARVLVGDDREGYVGLCSSASIASGRIAYTLGLQGPTLTVDTACSSSLVALHLACQALRSGECALALAGGVTVMASRGAFDGLAFLGAGAPDGRCKSFSADANGAGWSEGAGMVLLERLSDAQRNGHPILAVIRGSAVNQDGKSQGLTAPNGPAQERVIRQALAAARLETHDIDAVEAHGTGTPLGDPIEANALLATYGLGRPAERPLWLGSLKSNVGHTQAAAGVGGIIKTVLALRNGLLPRTLHAHAPSPHVDWAAGGLRLLADAVPWTRNGRVRRAAVSSFGLSGTNAHVIVEEAPRPDRDEASPAPSGRDQALPVLLSAKTEDALRAQAARLHAHLAGDPGASLVDVAASLATTRAHFDHRAAFVARSRDALLAALDAFARGAIDAPASVARRAPTRLALLFTGQGSQRPAMGRGLYDAFPAFRDALDAVASHFDRELDRPLLDVLFAPGGSELAALLDETLFTQPALFALEVALFRLVEACGLRPDALLGHSIGELVAAHVAGVLSLEDACTLVAARARLMHALPPRDAAMVALNASEREVLDVLSAHPTGVGIAAVNGPASVVVSGDEDAVLAVAASFQARGRKTSRLRVSHAFNSHHMDPLLEAFRRVAEGLTFHPPRIPIVSNVTGARAEEGELTSPDYWVRHVRGAVSFPDGVKSAPDGVSSFLELGPHGVLCALGSAALQEDRPPPEGAAFVPALRAERADDDAFAAALGALYTRGLTLDWRALFAPFAPRRVPLPTYAFQRDRFWLDAPASLGPRASARDGDGAKPAHDALFRVEWVELPVPSRVEALGRVAFVGGDPATPFDAGAAEAAVAYGDLAAMTDAVAGGATPPDVAVVSFVSPDETRETMHVSSVAAASAVHDATARALALFKAWLADERFASCALVALTRRAVATCPGEDIEDLAHAALSGLVRSAQAEHSDRAILLVDVDGTGASRRALAGAIATARTSLEPALALRDGRCLAPRLARVAQDTARAARPLPEGGTVLVTGGTGTLGGAIARHLVERHGVRHLVLTSRRGSAADGSAALQRDLEAAGASVTIAACDAADRDALARLVASIDREHPLTAVVHAAGVLDDGLLRSMTAERLHAVLRAKVDAALHLHDVTRALDLTAFVMFSSVAGVVGAPGQGNYAAANSFLDALAHHRGAHGLAAVALDWGYWAQASGLTGHLTGADLRRMARGGLRALATDEGLALFDLALGRTDAALVPASFDLAALHADAPRDLPALFRKLAFPHAERATPRGPRLRALPRAERERALADVVRAEIASVLGHTAASAIEAHRPFLELGLDSLMAVELRAKLASATGLRLASAFLVDHTTLDAVTRALLARLEQDDTHDAPAAEPSGDADERRDTALFSLFKQAIHADEPDLAHSLLLAAGEIRYRHERAARTAPKVLEPARLARGPLGPGLVCLPSFYPPVSVYTRFAAALRGERDVWLLPPPGYARGEHLAPDMPALIEHQAAAIVRSTAGSPFAIVAYSSSGWLAYATASCLESKGSSPRALVLLDHVDQSIPRELGHQIWREWVDFPVPARDDVEMSALGHYVKLPQAETPAQIAAPILLVRPATLSATDVWPPHWRAPEAVVEVPGSHSTMLVTHAESTARAVHEWLLSRPA
>emb|CAL58688.1 BGC0000149, spiK, O-methyltransferase
MSQIAKAYGHVMRDPAYEQFAGGYVNYGLWTSATKSPAEACHHLVDTLFAKLPERGRVLDVAFGKGVSTKRLEERYGAENVAGINIDADQVQIARERGVTCDLRVMDAAKPDFPSESFDAILCIESAFHFQSRAQFLAEAHRMLRPSGVLVMSDILFRTGHGLDPEVFPPENHVSSVDEYRRAYVAAGFSPESVAIDVSSRQQIYPLCAAVAGAFDFFRGRAPGAEPQANGGQAFTAVERFWASFIVSRLVNIQECVLVAARK
>emb|CAL58689.1 BGC0000149, spiL, Cytochrome P450 dependent monooxygenase
MISISKSKQKLLPPGPRSPMALQTLQWLKNPVPFLEACGARYGEMFTLKLPTQWPVVVVQHPEAVKEVFALDSNAGHAGEANNILKPFLGKYSLLVLDGEEHMRQRKMMMPAFHGERMEAYGHAMIDAAHASIDAWPVGSPFGVHAPMQAITLQVILRTVVGMTDGPLLAELEALYPQVIDAASAPAMHFELFRKDLGPWSPWGKFKRRSARGKEIMIHEIRRAREKGTAGRTDVLAMIIDAKDENGELLTEDEIHGELMTLLVAGHETTATALCWALRWLLRDAALTRRVAEEAAEVADDPVKIAKSELLDRVVKEALRLQPIGPVVARVLKQPLTIQGRELPADVMVAPCVQLLHHRPSLYPEPTRFDPDRYATFTPKPWEFIPFGGGLRKCIGAAFSMYEMKMVLATAFSRLSMELATDDIKIIRRGVTLAPSGGLPLVIRKKSPRATKPIAA
>emb|CAL58690.1 BGC0000149, spiZ, Transcription factor
MSAEARATPAGEAGLPAGDGREREKSAMDRYVSGQVTAFRELYEELAPRLFRYILRRTRDAALAEDLLQQTMLQIHATRHRFAAGSNVSPWAYSLARRVVINHSRKKAESLVDPSSFDDVASTAQSTDESLDASRRSRALEYALTMLPETQRVIVTLIKDDDSSIRGIAEVLGISVNAAKLRRHRACLALRAAISAEHGVEVAPMDDSLLDA
