# Supplementary material for: Assessing in silico the recruitment and functional spectrum of bacterial enzymes from secondary metabolism
Source: BMC Evol Biol. 2017 Jan 26;17:36. doi: 10.1186/s12862-017-0886-2 (PMC5270213; doi:10.1186/s12862-017-0886-2)
Supplement: Additional file 5: — 1005 multiple Fasta files (one per BGC that comprises enzymes) containing the sequences of the data set enzymes SM*. The BGC are named according to MIBiG nomenclature. (ZIP 6333 kb) [file 12862_2017_886_MOESM5_ESM.zip › BGC14.fa]

>emb|ABK32246.1 BGC0000014, ---, Histidine kinase response regulator
MSLPAAGSGYAPGVPKILVIDDQPAVCVALTTLFELHGLEVRVAATPDAAIAAVLDDELGAVVQDMNFRQSATSGEEGMELLRRIKSIDPELPVVAMTAFTSIAGAVELIKAGASDYVPKPWDDQKLVAVVSNLARLRSLEQENARLVAQRGRARHRLAERHDLGGLVYASDAMHEVVSLAVKVAPADVPVLITGPNGTGKELLAGIVQANSRRRDRPFVKVNAGALPDELVEAELFGAEAGAFTGAARLRIGRFEEADGGTLFLDEIGTLSLNGQKKLLRVLQTGEYQRLGSSVTRRADVRVLSATNRDLPRAIAEGAFREDLYF
>emb|ABK32247.1 BGC0000014, ---, Putative uncharacterized protein
MLSRLRMLRSRPAALIVSLALISGCAARPRPAPAASTDIQLAPAPRPSEPQAAGDAATAGVVLIWGSTGEGTPRTWHVAEGGAVIREEPGIVVATRRGEWRWEARAKEVETTPCELWDGDTREPGEGTATDAELVLRGDGERQAVITAPDQDESNEFQHSAALIGSVGPYLFIEERTYSDLCGAHGSEGAAFTVWDAERGAAVDLLAEVSGVPSLQRAAEATLDDLEEDPEAARREKDPPQLVKIAPAYDARGSLRLTAQLARSACYACGDGAWSSYSRSATAPIPRSPGRLAAWASPPPAVQAFLAQTPGVKLGGWSRAGQDE
>emb|ABK32248.1 BGC0000014, ---, Putative uncharacterized protein
MRYGLTFLVLSASLAALAFLAGGAALALLWPALSFGLVGAAYLARRPALLGKQPDGTQAAWALVLLGPYFLLTWAVWRAERALGRADCANEVAPGLWVGRRPLAHELPAGVRLVVDMTAEFPAAAAVRRHPGYVCVPTLDGTGPEVERLRELLARLRGVDGVYLHCASGRGRSATLATALLLERELAADVDAMEARIRQRRPGIRLNAAQRELLRQARSGPGT
>emb|ABK32249.1 BGC0000014, amb1, Amb1
MRLQSVDTHLVVALHALLQEKSVTRAARRVGVTQPSMSHALARLRAHFEDPLLIQVGRQMTLSERARDLAPRAAEAVERLEHVFRPVERFDPRRSQRTFRLVATDNLELLVLPALTALLAVEAPRVNLRCRNIPADFAELLRRGELDGKLGRGGPVPDGCRSTLLAAEEIVCVMRRGHPASRGPLTAARYAACEHLMVSPHGEDHGVIDRALAEQGLRRRVTLTVSHFLVAPFIVSGSDLLLTVSARVAAALARRLDLVVRPCPFQLEGYTLTLVWPERSEHDEGHRWLRDAIQRAVALDPGSPAPGAGPARCDTA
>emb|ABK32250.1 BGC0000014, amb2, Amb2
MAVPSGFDLTSERFFADPFPTLERLRTEAPVYFFEPLQCFLITAPADIEGLVKDSSFTARRATALLGGLGMLGEDELSRKTFDSLSRLAFFQDPPRHTQLRQLIMKGFSPSAVEWMRPRVVGLVQRAIEGARRDGEMDVVSAFSEAVALNTLAEMFVIPEVDRPQFLRWSTDLLKLAGGGVSSEEQKRAVKQSCCDMLDYMMRLVEERRKAPGEDVASRFIAAEDGDTELAGEAAMQCFQMVAAGFVTSVNQIANTVLALLNHPAELAKLREAPGLVRGAVEESLRFEPSVLSLSRMCKKDTEIRGARVSEGQFVFAMIAAANRDPGLFSEPDRFDITRQQSRHLTFGSGAHYCPGAPLIRMEVEESLRALLSLPRWELAEETLSYAGSNLQDRGPSSLRVRFPAA
>emb|ABK32251.1 BGC0000014, amb3, Amb3
MKLARKLTLALVFGVFLVLALSAYAQIRRDAMVFENDVQRDHHTMGRALAAAVMEVWRSEGAARALRLVEDANEREQQVNIRWVWLDGQADEPHRPRLAPELLVPVIRGTFTMLKPLADKQGVTIVEEGDTPDRLVHADADQLQQALTNVVVNAIQAMPSGGTIAVRVQAVRAIPPADQGGAEGDYIALSVRDEGQGMMAGVLEHVFEPFFTTKPVGEGTGLGLSVAYGIIKEHGGWIDVDSRAGSGSQFTMYLPQEKP
>emb|ABK32252.1 BGC0000014, amb4, Amb4
MSGRVLIVDDERGVCELLDAGLKKRGFQAAWRTSAAEALELLGAEDFDVVVTDMTMRGMSGLELCERIAQNRPDLPVIVITAFGSLDTATSAIRAGAYDFVTKPFELDALRLTVERALRHRALREEVRRLRRAVDDSHRYEQILGGSPAMKGVFDLLDRVADSDTSILITGESGTGKELVARAVHQRSRRGQGAFVAVNCAAVPDALLESELFGHARGAFTDAKGPRSGLFARAHGGTLFLDEIGELPVGLQPKLLRALQERVVRPVGADEEVPVDVRLIAATNRDLETAIEERRFREDLYYRINVVHVDLPPLRSRGADVLLLAQRFLEHFATVKERPIKGLSAPAAEKLVAYAWPGNVRELQNCVERAVALARYDQITVDDLPEKIRSYRSSHVLVSSDDPTELVPMEEVERRYILRVLEVVGGNKSQAAQILGFDRATLYRKLERYGLRAGRASDPKP
>emb|ABK32253.1 BGC0000014, amb5, Amb5
MGRPTPRGLSWLRFPRPVRLSALLGAATLLLTSVAIVVASALMVASTTMQQATRILGATVESVRLVERLEIDLLLDAQQSGRAVGSDRGELAPSLAAWERGLRSGLAAARGHVSSPEEGEILEHAERRVEDYLARRRAADARELPSAPGARDPALLGVHDPALDEAFRALDRLVEINLEQARASEALVAYLTRRTTGAGVAAVVFFLAGASTVLLSARRLIYRPIVAIQQAIGRYGAGDRAARAPLIGPRELGEIARAFNDMAESLERQREAQFAFLGGVAHDLRNPLSALRMSVHVLDLDSLPPASSVRRTMALVGRQVDRLERMVGDLLDASQIEACKLELRVEERDLRDLAQEAVDLYRPVSPEHPIELSLPETPVLVPCDATRIAQVLNNLLSNALKYSPAGGQIDVAVRAGGDGAEIAIRDRGLGIEPAELAHLFEPFRRLKSSSGSIPGTGLGLTVAKRIVEAHGGRLLVESRPGAGSVFRIDLPRSPSREQADGPRGVSHG
>emb|ABK32254.1 BGC0000014, amb6, Amb6
MQRRLDGEIELQRDRAHRDSERYARRPRGAPRAPAPASPAPRAPVSSVLWTVIPVSSTLRAMPARTPRKPPPPASPAGPAGAPDDLSDSDRDALLRWRLALGPEAERVDPRLSLGGLGGAAPALDVDPRRLGDLDKALSFIYDERAGNLGGSRPYVPEWLSAVREFFSHEVVALVQKDAIERKGLTQLLFEPETLPFLEKNVELVATLMSAKGLIPDAARETARQIVREVVEEVRRALESEVRTAVLGALRRNTTSPLRVLRNLDWKRTIRKNLKGWDAERRRLVPDKLYFWANQTRRHEWDVAILVDQSGSMGESVVYSSIMAAIFASLDVLRTRLLFFDTEVVDVTPMLVDPVDVLFTAQLGGGTDINRAVAYAQANFIERPEKTLLILITDLFEGGNAEELVARMRQLADSKVKSICLLALSDGGKPSYDHEMAQKLAALGTPCFGCTPKLLVKVVERLMRGQDLGPLLGAEAR
>emb|ABK32255.1 BGC0000014, ambA, AmbA
MGLRDSDARFVEDTPPASDRPRPFAGIAVVGMGCRLPGGVDSPESLWAALSEGRDLISEVPPDRWDVNAHYDADASVPGKIATRHGGFLAGVAAFDAPFFDLSPREAKHMDPQQRLGLETAWEALEDAGLDARSLRGSRAGVFVGSMWAEYDVLASRHPESISPHGATGSDPGMIAARIAYTFGLRGPALSVNTASSSSLVAVHLALQSLQSGECELALAGGANLILTPYNTIKMTKLGTMSPDGRCKAFDHRANGYVRAEGVGFVVLKRLSRATADGDRIYAVVRGSAVNNDGLTEGLTAPSVEAQEAVLREAYARAGVSPAEVDYVEAHGTGTPLGDRVEATALGRVLGAGRAADRALRVGSVKTNLGHAEAAAGVAGLMKTALSLRHGSLPASLHVERPNPEIPLEALGLRLQTELGAWPEVDRPRRAGVSSFGFGGTNCHVVLEEWRGGVEQSAAETGSEPGAAVSPPALPLVLSARDHGALRAQAGRWAAWLTEHREARWADVIHTAAARRTHLGARATVVAAGVAEAVDALRALADGRAHGAVTVGEARERGKVVFVFPGQGSQWPAMGRALLSASRVFAEAVEACDAALRPLTGWSVLSLLRGDAGEAAPSLDRVDAVQPALFAMAVGLSAVFRAWGLDPSAVVGHSQGEVPAAYVAGALSLDDAARVVAVRSALVRRLSGAGAMAAVELPAGEVERRLAPFGGALSVAVVNTSSSTAVSGDAEAVDRLVAQLEAEGIFCRKVNVDYASHSAHVDVVLPELLERLAPIRPGATRIPFYSTVTGGVLEGTALDGAYWCRNLRQPVRLDRALARLLDDGHGVFVEVSAHPVLASPLTAACAEREGVVVGSLHRDDGGLARLLGALGALHVQGQPVDWRAVLAPFGGGLVNLPTYAFQRQRYWFDTDESVALAAASSIAEESWSEKLAGLSPARREERLLEWVRAEIAAVLGLEAPAVPPDVPLRDLGLKSPIAVELGSRLGRRTRRKLPVSFVYNHPTPRAIARALLEGMFSSSKDSPPSTADDRRPPGVPAGVAPPQALETSEMSDDELFQSIDALV
>emb|ABK32256.1 BGC0000014, ambB, AmbB
MDRSDKLRAYLEKTTASLVEAKSRIRELEARSREPIAIVAMACRFPGGVDSPEKLWALLDEERDVITEVPPSRWDLERFYDPDPDAAGKTYSRWGGFVGDLDRFDAAFFGISPREARSIDPQERWLLETTWEALERAGVRADTLEGTLGGVYIGLSGSEYQAEAFHDAERIDAYSLTGASPSTTVGRLAYWLGLRGPAVAVDTACSSSLVAVHLACQALRNGECDFALAGGVNALLAPESYVAFCRLRALSPTGRCRTFSANADGYVRAEGCGVLLLKRLSDAQRDGDRVLAVIRGNAINQDGRSQGLTAPNGLAQEDVIRRALSQAAVEPTTVDVVECHGTGTALGDPIEVQALGAVYGHGRPGDRPLVIGSVKTNLGHTEAAAGMAGLIKAVLSLQHAQVPRSLHFAAPSDYIPWDTLPVRVAAQRVAWERREHPRRAGVSSFGISGTNAHVILEEAPASEAPATAPVAAPVAAPLPATLPLLVSGRDEAALRAQAGQWAAWLAAHPEAPWADVVHTAAARRTHLEARAAVAAGSAADAAAALEALAAGHPHRAVSLGEARARGEVVFVYPGQGSQWPAMGRALLAESEVFAAAVAACDAALRPLTGWSVLSVLRGEQGEAVPPADRVDVVQPALFAMAVGLSAVWRAWGIEPSAVVGHSQGEVAAAYVAGALTLEDAARVVALRSQLVRRIAGGGAMAVIERPVGEVEQRLSRFGGQLSVAAVNTPGSTVVSGDAAAVDRLLAELEAERVFARRIKVDYASHSAHVDAILPELEATLASVEPRACTIPLYSTVTGEVLAGPELGGGYWCRNLREPVRLDRALSRLLADGHGVFVEVSAHPVLAMPLSAASAERGGVVVGSLQRDDGGLGRLASMLGALHVQGHAVNWQRVLAPYGGALVDLPTYAFQRQRHWLEAPRYAAEDTDGAARRDPLYRVTWIEAALEEAPWAAERHVVLGADGALASGLGALALAGLPELLEALENGAAAPERLVLDLTEGRPGAVAESVHATTRSALALVQAWLAAPRLSGTELVVVTREAVAAGPDEGVAALGPAAVWGLLRTVRVEHPERAVRSVDLGREPPDVAVLRRALGTAAEPELALRAGGARAPRLRAVNAGADARAPAAALDPQGTVWITGGTGELGRQVARHLVAAHGVRHLLLTSRRGAAAPDAEALVEQLRADGAETVEVVACDVTDGAALSAAVQVAAAKRPLTAVVHTAGVLADGVLTALTAEQLTRALAPKVDGACHVYAAAQDQPLAAFVLFSSIVGTLGNAGQANYGAANAFLDAFAAQLRARGVPATSLAWGFWEQAGLGMTAHLGAADLARLGRQGLVPLSVAQGLRLLDRALAHPEATLVPAALDLSALQRAASDAGRVPPLLRGLVRASPGRPTATATPEAGPAAASALRARLSALPEAERAGALLELVRAEVAVVLRLAGPAQVPADKPLKELGLDSLTAVELKNRLGARAETVLPTTLAFDHPTPRAIADLLLQRAFSELAGATRAQAPRARGAHDEPIAIVSMACRLPGGVDTPAALWDLLSEGRDAIGPFPEGRGWDVAGLYDPDPDAPGKSITTQGGFLYDADRFDPTFFGISPREAERMDPQQRLLLECAWEALERAGLAPHALEASATGVFFGLAHGDYGGRLLQQLESFDGHVLTGNFLSVGSGRIAYTLGLRGPAVTVDTACSSSLVAVHLACMSLRAGECDLALAGGATVMATPMIFVEFSRQRGTALDGRCKAFGAGADGAGWSEGCGILALKRLSDARRDGDRVLAVIRSSAVNQDGRSQGLTAPNGPAQQDVIRQALAAAGLTPADIDAVEAHGTGTRLGDPIEAQALLATYGTAHTAERPLWLGSLKSNLGHTQVAAGVSGLMKLVLAMQHAELPRTLHADPPSPHVDWSQGHVKLLNEPAPWPRTDRPRRAAVSSFGISGTNAHVIVEEAPEPAPAADAKAVEALPILPLLVSGADEAALRAQVRRLVEHLRSHPDQRLLDVAASLATTRTHLATRLALPVSAGAPRDAWMDELEAFARGGAAPTQASQTPVESSTGKVAVLFTGQGSQRAGMGRALYATHPVFRAALDAACAELDRHLDRPLMSVLFADAGSEAAALLDQTAWAQPALFALEVALYRQWDAWGLRPELLLGHSIGELAAAHIAGVLDLADASALVAARGRLMQALPLGGAMASVEATEDELRPLLDQHTGRLSLAALNTPRQSVVSGDEPAVDQVCAHFTALGRRAKRLVVSHAFHSAHMEPMLDAFARVARGLTFHPPRLPIVSSVTGARASADELTSPDYWVRQVREPVRFVDGMRALHAAGAATFVECGPHGVLSAAGAECLAPDGARDAGFVPSLRNERDEALALVHAACAVHVRGHALDWLRFFDATGARRVELPTYAFQRQRYWLQAPRPRPSLEGVGLTAANHPWLGAAVRLADRDGYVLSGRLSTSDHPWVLDHVVLGTALLPGTGFVELAWAAAEAVGLSGVSELAIEAPLALPARGAVALQVAIEAPDPAGRRGIAIYSRPDGAADAPWTAHARGVLGAAASDRDAAWAQGAWPPPGAVPVDVTQWLEIVDAWVGPAFRGVVALWRVGRTIYADVALPDGVAGTAQDFGLHPALLDVALRAFLRAELSADPSPREGTVVPFAWSDVALEARGTAALRVRAEVEAGGDGDAITASIQLADGQGRPVARVGALQMRWTTAERVRAAAAAGAAERDLYRVAWTDVALDDTAFVPEEHVVVGGDGALAAALGARAVAGLPELLASLPDGAAAPRRLVVDLTADAAGAVVDAVHAAARDALSLVQGWLAAPQLAATELVVVTRGAVAVAPDEGVAALGPAAVWGLLRATRVEHADRTVRMLDLGPGAPDMALLRRALTAAEEPELALRAGGARAPRLDAAGETDGELAPPDGARSLRLSIRTKGSFDALHLADAPDALRPLGPGQVRLAVRATGLNFRDVLNVLGTYRGEAGPLGLEGAGVVLDVGEGVTALRPGDRVMGILHAGMATHAVVDARLLTHIPRGLSFVEAATIPAAFLTALYGLRDLGALKAGQRVLVHAAAGGVGMAAVQLARLWGAEVFATASEGKWPALRGMGIDQAHIASSRTLHFRKAFLDATRGQGVDVVLDALAGEFVDASLDLLPRGGRFVEMGKSDVRDPERVAKDHPGVRYTAFDLLDAGPDHIQAMLRELVPLFEEGVLAPLPFAVHDLRRAPHAFRSMANARHVGKLVLVPPAALDPDGTALITGGTGELGRQIARHLVAAHGVRHLVLTSRRGMDAPDAAALVGSLRAAGAATVEVAACDVTDRDALAAVVQAIPAARPLTAIVHTAAVLDDGIVAGLSAEQLARVLRPKVDGAWRLYEATRDAPLAAFMLFSSVAGTLGSSGQANYAAANAFLDGLAAELRTRGVPAMSLAWGFWEQGGIGMTAHLGAADLARLKRQGIAPMTVAHGLRLLDRALERPDAALVPASLDVAVIQRAASDHRQVPPMLRGLVRVAPRQAAGAANGRSHEASTLRQQLAALPEPERQRALLDLVRTEAAAVLVLRGPDAVPADKPLRELGLDSLTAVELRNRLRTRAQTDLPSTLAFDYPTPKAVAVYLAQELDVHDVMTEMRGPSLRSDDEIKSAIASIRISTLRQAGLLDSLLRLAASEAVSTSSDTTPETDELTLQHVGDDELARLVFDLAGGAQ
>emb|ABK32257.1 BGC0000014, ambC, AmbC
MKEDISARQALEKSFIELRRIKRELDQLKAKSSEPIAIVSMACRLPGGVDTPAALWQLLSEGRDAIGPFPEGRGWDVAGLYDPDPDAPGKSITAQGGFLYDADRFDPAFFAISPREAERMDPQQRLLLECAWEALERAGLAPHSLEASATGVFVGLSVTDYGGRLLHEPEALDGYIATGTLPSVGSGRIAYTLGLRGPAVTVDTACSSSLVSLHLACMSLRAGECDLALAGGATVMATPMAFIEFSRQRGTALDGRCKAFGAGADGAGWSEGCGILTLKRLSDARRDGDRVLAVIRGSAVNQDGRSQGLTAPNGPAQQDVIRQALAAAGLTPADVDAVEAHGTGTRLGDPIEAQALLATYGTAHTAERPLWLGSLKSNLGHTQAAAGVSGLMKLVLAMQHAELPRTLHADPPSPHVDWSRGHVKLLNEPVPWPRTDRPRRAAVSSFGFSGTNAHVIVEEAPAASTEATTRGEKTPAAAPPSTLPLLVSGADEAALRAHAGRWAAWLAAHPEAGWADVVYTAAARRTHLGARAALTAADAAGAVAALTALSQGQPHAALAVGEARARGKVVFVFPGQGSQWPAMGRALLSQSEVFAAAVAACDAALRPFTGWSVLSVLRGDTGAEVPPLERVDVVQPALFAMAVGLAAVWRAWGLEPSAVVGHSQGEVPAAYVAGALSLEDAARIVALRSRLVRRLSGTGAMAVIELPVGEVEQRLSRFGGALSVAAVNTPRSTVVSGDAEAVDRLLTEFEGEQVFARKVNVDYASHSRHIDGLLPELEDGLGAVRPRASTIPFYSTVTGTVLTGAELDAAYWCRNLREPVRLDRALSRLLDDGHGLFVEVSAHPVLTLPLTGASATSGGVVVGSLQRDDGGLGRLLGVLAALHVHGHDVDWRAVLAPWGGGVADLPTYAFQRQRYWLEAPRGRAGLESGGLLAVKHPWLSAAVRLADRDGYVLSGRLSTVEHAWVLDHVVLGTVILPGTAFVELALAAADAVGLPSVSELTIEAPLALPARGAVTLQVTVEALDATGRRGFAVHSRPDGAHDAPWTAHARGVLGAAPAAATTAWAAGAWPPAGAEPVDVTRWVEALDAWVGPAFRGVTAAWRVGRSIYADLALPEGVSERAQDFGLHPALLDAALQALLRAELGAGSSPREGIPMPFAWSDVALEARGAAALRARVEVEDASDGDQLAASIELADAQGQPVARAGTFRARWATAEHVRKAAAGASERDLYRVTWTDVALEEAAWAPEEHIVLGGDGALAAALGARTAALPELIAALPEGAAAPRRLVIDAAAGDPGDGLVAAAHAATQRVLSLVQGWLSEARLADSELVVVTRGAVAAGPDDGVAALSHAPLWGLVRTARQENPGRAVRLVDLGPEPLDGALVRRAVAAAEEPELALRGGAARAPRLREVRAGAADAARPTRLDPGGTVLITGGTGELGRQVARHLVAAHGVRHLVLTSRRGMDAPDAAALVDELRAAGAATVDVAACDVADGAALGAVIAAIPAAHPLTAVVHMAGVLDDVIVTKLSAEQLARVLRPKIDGGWHLAAATRGHRLAAFVLFSSAAGTLGSAGQANYAAANAFLDALAAQLRARGVPAMSLAWGFWEQAGLGMTAHLGAADLARLRRQGIAPIALAQGMQLLDRALARPEAALVPAALDLSALQRAASDAGQVPALLRGLVRPAAGRRAASPAAAATGAAALRARLSALPEAERAGALLELVRAEAAAVLQLAGPAQVPADKPLKELGLTSLTAVELRNRLGARAETALPATLAFDHPTPRAIADLLLQRAFSELAAAGATRAQAPRARGAHDEPIAIVSMACRLPGGVDTPAALWQLLSEGRDAIGPFPEGRGWDVAGLYDPDPDAPGKSVTNLGGFLYDADRFDPTFFGISPREAERMDPQQRLLLECAWEALERAGLAPHSLEASATGVFVGLVYSDYGGRLLEHLEVFDGYVATGSFPSVGSGRIAYTLGLRGPAVTVDTACSSSLVSLHLACMSLRAGECDLALAGGATVMATPMAFIEFSRQRGMAPDARCKAFGAAANGIGPAEGCGLLVLKRLSDARRDGDRVLAVLRGSAVNQDGRSQGLTAPNGPAQQDVIRQALAAAGLTPADIDAVEAHGTGTRLGDPIEAQALLATYGTAHTAERPLWLGSIKSNLGHTQAAAGVVGLMKLVLAMQHAELPRTLYAEPRSPHIDWSQGHINLLNEPVPWPRTDRPRRAAVSSFGISGTNAHVIVEEAPAAAQTAAEAAAAVPSTLPLLLSGRDEPALRAQAGRLAEHLRAHPDQRLLDVAASLATTRTHLATRLALPLAPDAATEELGARLAEFASGGPAPSGAAVTAPGQPPGKVAVLFTGQGSQRAGMGRALYATHPVFRAALDAACAELDRHLDRPLMSVLFADAGSEAAALLDQTAWAQPALFALEVALYRQWDAWGLRPELLLGHSIGELAAAHIAGVLDLADASALVAARGRLMQALPLGGAMASVEATEDELRPLLDQHTGRLSLAALNTPRQSVVSGDEPAVDQVCAHFTALGRRAKRLVVSHAFHSAHMEPMLDAFARVARGLTFHPPRLPIVSSVTGARASADELTSPDYWVRQVREPVRFADGMRALHAAGAATFVECGPHGVLSAAGAECLAPDGARDAGFVPSLRKDRDEALALVHAACAVHVRGHALDWLRLFDPSGARRVELPTYAFQRQRYWLQAPRPRPSLEGVGLTAANHPWLGAAVRLADRDGYVLSGRLSTLDHPWVLDHVVAGTVILPGTAFVDLAWAAAEVVGAAAVSEVTFTTPLVLPPRSVVELQVRIGEPDASGRRTFAAYSRPDAASEAEWTQHATGVLSAQAAAGADVADLSVWPPPGAEVVALDGGYAWLAAQGYGYGPAFQALREVWRAGTTLYARVALPDAVADTAQSFGIHPALLDAVLHSLLARSPQEEASDDDKVLLAFAFSDVVIEARGAAEVRVRLNKQAGDDGEGLTASIHLADAQGRPVARVGAFQARATTTERVRALAGASERDLHRVTWTDVTLDEAPWAHEDSVVVGGDGALAAALGVRAVAGLPELFAGGAAAPRRLVIDATAGDPGDGLVAATHAATQRGLALLQGWLAEARLASTELVLVTRGATAAEPDEGVAALSHAPLWGLVRAAREEHPARALRLVDLGREAPDGAVLRRAIAADDEPELVVRRGALRAARLSLAHAAPDAAGRATRLAPGGTVLITGGTGELGRQVARHLVTAHGVRHLVLTSRRGMDAPDAAALVEALRAAGAATVEIAACDVADRDALAAVLRAIPAAHPLTAVVHTAGVLEDGVVTGLSAEQLARVLRPKVDGAWQLYEATRDAPLAAFMLFSSAAGTLGSAGQANYAAANAFLDALAAELRTRGVPAMSLAWGFWEQGGIGMTAHLGAADLARMKRQGIVPMAVTHGLRLLDRALERPEATLVPLSLDVAALQRAAGDAGRVPALLRGLVRPAAARHTAVPAAAATGATGLRARLLPLSEAERQDVLLDLVRTEIADILALSGPAAVPPDQPIRELGLDSLTAVDVRSRLVQRSEIDLPVTLAYDYPTARAIAGHLSEQMGLEGAPEDRESALDEAQIRALLMQIPISTLRQSGLLGDLVRLASPQAPPREEGESETLSFDHLGNEEFLSLASKLIAEEGS
>emb|ABK32258.1 BGC0000014, ambD, AmbD
MNQETVLRQTLEKSLHKIQHLNRELERLKAKSSEPIAIVSMACRFPGGVDTPAALWDLLSEGRDAIGPFPEGRGWDVAGLYDPDPDAPGKSITTQGGFLYDADRFDPTFFGISPREAERMDPQQRLLLECAWEALERAGLAPHSLEASATGVFVGLVYSDYGGRLLEHLEVFDGYVATGSFPSVGSGRIAYTLGLRGPAVTVDTACSSSLVSLHLACMSLRAGECDLALAGGATVMATPMAFIEFSRQRGMAPDARCKAFGAAANGIGPAEGCGLLVLKRLSDARRDGDRVLAVIRSSAVNQDGRSQGLTAPNGPAQQDVIRQALAAAGLTPADVDAVEAHGTGTPLGDPIEAQALLATYGKAHTAERPLWLGSIKSNFGHTQAAAGVAGIIKLVLAMQHAELPRTLHADPPSPRVDWSQGHVKLLNEPVPWPRTDRPRRAAVSSFGVSGTNAHVIIEEAPAEAPTAAQTAAAAATEPAAAVVPSTLPLLLSGRDEPALRAQAGRLAEHLRAHPDLRLLDVAAGLATTRTHLATRLALPLAPDAATEELGARLAEFAAGGPAPSGAAVTAPGQPPGKVAVLFTGQGSQRAGMGRALYATHPVFRAALDAACAELDRHLDRPLVSVLFADAGSEAAALLDQTAWAQPALFALEVALYRQWEAWGLRAHALLGHSLGEIVAAHIAGVLDLHDASALVAARGRLMQALPHGGAMASIEATEHELRPLLDQHTGRVSLAALNAPRQSVVSGDQPVVDQVCAHFKALGRRAKRLDVSHAFHSARMEPMLDAFAHVARGLTYRAPRLPVVSNVTGRMATADELTSPDYWVRHVREPVRFVAGVRALHATGVTTYLECGPDPVLGGMAADCLTPDETRDVGLIPSLRKDRDEALALAQAACALYVRGHALDWLRLFDATRARRVELPTYAFQRQRYWIDAPRRAAGLDSVGLTAADHPWLGAAVRLADRDVHVLSGRLSTVDHPWILDHVVAGTPLMPGTGFVELAWATAQAVDAAAIAELTLTTPLVLPARGAVQLQVTVDEADANGRRAFAIHSRPHGPGDLAWTQHATGVLSAEEPAGADEAAGLSEWPPPGAEAVALDGGYEQLSEHGYGHGPAFQGLRGLWRADRTLYAHVALPDAVAGTEQGFGLHPALFDAALQSLARLSREEAAAGDPVLVPFAWTDVALYATGATELRARIALEQAEGGAPAVASLLLADAHGRTVATTGRVRGASAAQTRSAASRAEPMYRVAWTDVALEAATWAPEEHVVLGGDGALAAALGVRAAAGLPELLEALADGAAAPRRLVVDLTAGDAGAVVAAVHAAVRGALALVQGWLAAPQLAATELLVVTRCAVATGPDEGVDALGPAAVWGLLRATRAEYPDRAVRVLDVGREPLDGALLRRALAAGTEPELSVRSGEARAPRLREVRGSEPAAAPATRLDPDGTALITGGTGELGRHVAKHLVTAHGVRHLVLTSRRGMDAPDAAALVDELRAAGAATVDVAACDAADAAALAAVVEAIPAARPLTAVVHTAGVLDDSVVTKLSAEQLARVLRPKVDGAFHLHELTKHAPLAAFVLFSSAAGTLGSPGQANYAAANTFLDALASHLRARGVPAMSLAWGFWAQTGLGMTAHLGAADIARMKRHGVVSMPVAQGLRLLDRALAQAEATLVPLALDLSSLQRAGSNAGPVPPLLRGLVRAPAGRRTAASAAGANGNGTGAAALRARLSPLPGAERQKVLLDLVRTEIAEVFQLPGPAHIPADRPLKELGLDSLMSVELRNRLGPRVEAALPATLVFDYPTPGAIASYLGTLLNLSGEDAHPGQTGRDPDEEHEIRAAIARIPITTLREAGLLQSLLRLAPNQTASDDVTPRTDELMVEHLGDEELLKLAFASTGGAK
>emb|ABK32259.1 BGC0000014, ambE, AmbE
MKDEVLSFRRALEKTVVEIRRLNTEIDGLRAKSVEPIAIVSMACRYPGGVDSPAALWQLLSEGRDAIGPFPEGRGWDVAGLYDPDPDAPGKSITTQGGFLYDADHFDPMFFGISPREAERIDPQQRLLLECAWEALESAGIAPHTLGASATGVFIGLMYTEYGLRLMNQPEALDGYIGIGSAGSTASGRISYTLGLRGPAVTVDTACSSSLVSLHLACTALRRGECDLALAGGAAVVSTPAPFIEFSRQRALAVDGRCKSFGAGADGVSWSEGCGLLVLKRLSDAQRDGDRVLAVLRGSAVNQDGRSQGLTAPNGPAQQDVIRQALAAAGLTPADIDAVEGHGTGTPLGDPIEAQALLATYGKAHTAERPLWLGSIKSNFGHTQAAAGVAGVMKLVLAMQHAELPRTLRANPPSPHVDWSQGHIALLNEPASWPRTDRPRRAAVSSFGVSGTNAHVIIEEAPAPAAEVTSPGAEPPAVALPLLVSGRDDAALRAQAERWAAWLAAHPEARWADVVHTAAVRRTHLEARAAVTAASAADAAAALTALSQGEPHPAVTAGEARARGKVVFVAPGQGSQWPAMGRALLAESEVFAAAVAACDAALRPFTGWSVLSVLRGEQGEAVPPADRVDVVQPALFAMAVGLSAVWRAWGIEPSAVVGHSQGEVAAAYVAGALTLEDAARVVALRSQLVRRIAGGGAMAVIERPVGEVEQRLSRFGGQLSVAAVNTPGSTVVSGDAAAVDRLLAELEHEEVFARRVNVDYASHSAHVDAILPELEACLASVEPRACAIPLYSTVTGEVLAGPELGAAYWCRNLREPVRLDRALSRLLADGHGVFVEVSAHPVLAIPLTAASAERGGVVVGSLQRDDGGLGRLVSALGALHVQGHSVEWARVLAPYGGNLVDLPTYAFQRQRYWLEASRSRIDASDLGLAATGRPLLGAATRVAGTDSYILAGRLSTAEHPWLSGQVVFERTLFPATGFLELALEAADAMGVAGVTELVVPAPLILPARGAVHVQVAVQGPDEAGRRPFSVYSRAETAGLDAEWTLHATGLLGGARASAAADTGLEAWPPEGAAPVDVSDAYARLEDAGVRYAPSLRALVEAWQAERRIYARAVLPGGATQGHGLHPALWDAALHALALVVLGQDAEHAGVLLPRAWSDVTLAAQGATELRVRVELADADAEHVSASLTMADADGQPVATVGSVEVRRATAAQVRAMSTATQHLYGVEWKAVALAEPPRSAGEQVVLGPDGELATRLGARRAGNLDELFADGEAARPAPRRLVVDARTRRDGDVPAAVHQATRQALELVQRWLADARLTDTELVVLTREAVSTGPDVGVEDLGHAALWGFLRAVRSEHPDRGVRLIDLGPDASAAELLDRALETVAEPELALRQGIALAPRLGVPRDRAGAPAPMRLDPDGTALITGGTGELGRHVAKHLVTAHGVRHLVLTSRRGMDAPDAAALVDELRAAGAATVDVAACDAADAAALAAVVEAIPAARPLTAVVHTAGVLDDSVVTKLSAEQMARVLRPKVDGAFHLHELTKHAPLAAFVLFSSAAGTLGSPGQANYAAANTFLDALASHLRARGVPAMSLAWGFWAQAGLGMTAHLGAADIARMKRLGVVTMSPQEGLELLDASLQRPDPLLVPAPLDLAALERAAREGAPASPMLRELVRGAPARRAAAGDGASGKASALRALLARRPQSERFAAVLELVRAEAARVLRLPGAAAVPPDRPLKELGLDSLTAVELRNRLAARTEAKQPATLVFDHPTPSAISRFLLKQAGADLAPSEAAASLAPSSRRAPLDEPIAIVAMACRCPGGVDSPEALWRLLSEGRDAIGPLPEERGWSVEQILGRDPGASSKPFSGRGGFLYGADQFDAEFFGITPREARFLDPQHALLLECTWEALERASIVPQSLEGSSTGVFVGMVGGMAAGHGSVSSEGYALTGTALSTASGRISYALGLQGAAVTVDTACSSSAVAIHLACTSLRTGECDLALAGGVTVMGRPEIFSEFGRLDILASDGRCKAFGATADGVGWGEGCGVLLLKRLSDAQRDGDRVLAVIRGSAVNQDGRSQGLTAPNGPSQEAVIQRALASAGLTAADVDAVEAHGTGTRLGDPIEAQALLSTYGQAHAAGQPLWLGSIKSNLGHTQAAAGVAGVIKMVLAMQHGQLPRTLYADTPSPDIDWSQGHVRLLVDAVPWPQSARRRRAGVSSFGISGTNAHILVEEAPEPPRAGAAPEAPVTLPFLPLLVSGRDLAALRSQAARLAAHLRERPDQRLVDVTASLATTRTHLAARLALPVAATAGRDEICGALDAFAARGLALNGAWVTPAQHRAGKVAVLFAGQGAQRPAMGRGLYEALPVFREALDEVCARLDAHLGAPLKDVLFSAEGSPEASTLHQTGWAQPALFALEVALYRQWEAWGLRPDALMGHSLGEIVAAHVAGVFDLADACALIAARGRLMQALPTGGAMASIEASEDDVRPLLDAQQGRASLAALNGPRQTVVSGDEDAVEAVCDHFKAQGRRVKRLTVSHAFHSARMEPMLEAFRAVAATLTFRAPQIPIVSNVTGERAPVEALTSPDYWVRQVREAVRWTDGVRALEADGITTYVECGPDGATCAMASQCVTRAAKAPAFVSSLNRKGDEVQALVSAACAVHVRGDSLDWSAFFAGSGARRVELPTYAFQRRRYGVDEPSPRPAEVRAPDTTRTRVHVSADDPTVRGHVVGSQTLYPAASYIDLALRVAASAGQACVRAANMAWFAPAIVPPEGLSLDVQLRRTKAGLECEVSSGDSDQRTIHFQGTLLGGDPGPWPAVDLRRIIGECSLRLDRAHLYGIFANYGFGYDRAFQSVAWLVSNANDVVGRVELPASESATAEHHLQPNLLDGAFQTIIGLDAVSALSGPTPDAGFNFVPSAIQDVQIFGRLRRAAYVHATRRGKAHGSPSCDFQLLGENGEPIALVTGLTFRKLRSRAELDAPSAPAQRPSNGEAARPRNVPAPANVPAPANVPAPGGDHADASPRAPSAEVLFFSPAWVPEKPVMAASVTGDIVVFGDDDAQITHLRGLLPLARLIHVRSGPGFQRTGPAAYAVRPDSQEDLSALFTEFDDARSKSLRALYLWEPSRRAAEGSAPPGDGDVAAAIRSLFCLFKAHMAERRKGMQLLYLTSSATSAVPVNEAVLAFFRTIRTENPTYVGKVIAVADPGHIGRACATELGLPTGSDVVQHVDGARHVRKLFSREPAPRERLRDALPLAPGGTFVLTGGAGKIGLLLTDMLVREYQVNVALIGRSQLDEPRRQAIDSIRSGPARALYYSADVGVLSDTERAIGEIRETLGPIRGAIHAAAIIRDSFFIKKTLAEVDSVLRPKVNGAIYLDFLLRDDPLEVFVLCSGLASLLGNQGQSDYAAANGFLDGFAIQREALRQAGRRQGRTISINWPLWGGDGGMGVPDYIETELLKRGLVPLDISDGVTAFRQAIAMKEPQVAVVAGQRAAARRLLRPWLSEGRTEDHQ
>emb|ABK32260.1 BGC0000014, ambF, AmbF
MTSWLLAKTEEFLGDLVSEVSEIRRDTISPDADFQEFGLDSRFVIAMNSRLEQYFSGLPRTLFFEYPSIRAVASYLVEEFQDQLHELFPDGEPAEASRPAQSVPVARPSGAIPSGASPSGASPSGAIPSGASPSGAIPSGASPSGAIPSGASPQTSTSSAADLSDLASLIQQIPLPEAVLSSVERPRVDPRPAAPAPSVVRASSGDQSGDDIAVIGVAGRYPKARNIEEFWRNLREGRDCIEPLPKERWSPDPSDPLRWGGYLDGVTDFDSLFFGISPREGEGMDPQERLFLEVAWETIESAGYDPLRLGRSGEPASVGVFVGVMYGEYQVFGAELTLLGQPTLVSSSYATIPNRVSYFLNFSGPSLALDTMCSSSLTALHLACASLRSGDCKMALVGGTNVTIHPNKYRLLEAGKYLASDGRCRSYGADGDGYVPAEGVGAVLIKPLADARRDGDTIWGVIKSTSINHGARARGYTTPNPNAQSASLSLALERAKIEPHTLGYIEGHGTGTSLGDPIEIRGIQKAVGRVSEKIPIGSVKSNIGHAESAAGVAGLTKVLLQLRARELVPSIHCEPPNPNIDFDRAPIQVQRHAAPWNRRTITSGGVTREVPRRAVVSAFGAGGSNAHVVVEEADAPALQRTVSAQPRLFVLSARSVERLRAHAQSFLDFFSRMPTLREAEARELFYDMCATLYFGRAPFEARLAIVAESLRTLQQKLAAFVYGASRDPDILVSDGRSLAATDGGQRQLSGLADLGRRWVAGEAVDASELFPHPWKKLALPTYPFERRRLWAPSGEKLYDLRSAAAPAPAAPPGNGASPREVPANVPRAARTDTAETAVVSGPQHARIAPAERRLAVAEQVIEVAERPSPPDRGPSTSETRGSESDPHVTSTLNGHTSALNGHTSALNGHAARATGPERPAAAVQAADQGAAVEIVQEMVRDLVAQILFVDRSTILPDAALFDYGLESVSSVELAERLNAMLGTDITPTSFYEFNTLAHFSRHLVERYNLADRLSGLSAGLAGGSSAPAGPSGRGDSPPRAAAGAEGPVVGAAAAEGAAAPAAGGPTVEELWASAMHAEGLAALPSPEPRRSASKAPRPAPPVQPSDQATPVEIVQEIVRDLVAQILFVDRSTILPTTALFDYGLESVSSVELAERLNAMLGTDITPTSFYEFNTLAHFSRHLVERYNLADRLSGLSAGLAGGSSAPARASAPRAQGPAALSSSEPRRSDAGIELHVIPGVDGHAVEFATLGSGVPLFVLGGLLATHDALTLNPDILSLGQTYRVIMVHPPGAGRSELPRGELTMDFIVRQVEGVRQSLGLSSVVLVGYSFGGLVAQAYVAQFPERASKLVLACTTSDPASVVNGMHLVAAEAQRHPDGLRALQFADVSKFPLYSQLSTRLRPETLAYPAIPTLIVAGAEDRYVPTIHAERLARANPNATLHIVEGAGHFLGLSHGGVLVHLVNGFVLGDRTAPARSPAVSASRRGGLRKMSQESVGALKSYLEEGEIASGVEASPVAGQVGYLLNRLLSGQEAPSSPYHCFFMPSGLEAVDAALRFGRRRAKLSRGLGDAKTLVLDPEGALRRHFEFLPQERLFPDLIFVGESRELLRLLQSAEDVGAAYVTTACDDATLETVAAECARRGIVSVLGELHADTGELVSARLRSKPDVVVLDEAIAGFELPFGVCAIRRFHESGVWTRQPEEFAVRVPGSMAGPALTVVRENILRRFRAVVTNDTTANLRAIAVDQRRTKEAHRSYVNPVLLESLDAFGLAGRQRHADRRGYEIERDDGSSARVINLYLVTSASFRGHTGSEIAQSVLGTHDITRDYWADLERRIPRETDFGRVFPAAGPATAVETAVKLGLLAARKGSALLVLKGSPIFTRLGALVSHAEPGSPLEALVESCPWSKVIAVDPFGEGAAAELEAKLTSDDVGFVWLETLQSDWGGLRSVPDAVLEVIDRHRERSGYLVGVDETYTSLGCGRMFHWQGKLARPDVVAVCVGWTDCQLLAGYVLTTEEVAARARQRNEAVVSALQEQLRCQLTAHATLRLLDVLKEDRILAQIAETERRFSGALNDFAAECGMVKRVWGEGLFWAVQFDLDGWPRFVRDWFSSFLWSECLRDPVAPVAVSMQPLTPACIRVEPRYDIPAAELDAAMGTLKRVLGKGVEGIVASVADDVERRGDARRAELFRRILRGFKTT
>emb|ABK32261.1 BGC0000014, ambI, AmbI
MSAQPEYCIVGGGPIGIGIGKCFAQEGLKFTIVEADEDFGGTWALSQRSGLVYKSTHLISSKKNTQFLDFPMPEDYPHYPSHAQMLSYLRSLATHYGLYDRALFGTRVEHVEPNGAGCRVRLSNGETRTFSAVVVANGRMRTPLIPRYPGVFSGETMHSAAYKSHEVFRGKRVLVIGGGNSGCDIAVDAALAAEQTFHSTRRGYHYMPKFIHGKPTQEWLMDMGSKFRSQDDYWSFVQREFKAAGYDPVDYGLPRPDHAIHEAHPILNSLVLYYIGHGDIHPKPDVRRFEGRTVEFVDGTRAEVDLILYATGYEMDFPFLAEDLRPSDGALELFLSMFHRKADSLVFVGYFNAASGLGNLLNCGGALVTDYLVAREKNTDAFRVLRRLIQGPEPDIGRGRFLNSPRHRVETDLWKAMKVMNFFRSVLNPARAAGDVVRA
>emb|ABK32262.1 BGC0000014, ambG, AmbG
MQCMSREGTSSMNIGSPLPPIENALDLFKHYATSAPEARIAVFIEEEGQEQGLTYRELERAATNLSLELASVAAPGDRVLVAYDSGPMYLVGVWAALYAGMIAVPVDPLGPDRPAANLTRLLNVTADSGATVCIASRSMLDAVKSHPGARQLTEQLRWVVPSLPDLLGRAPGSPPAALRTEKDVAMLQYASGSTGAPKGTIVTHASLLMLARALLISTSAESPFGRPDVEVTWLPLTHSTAGYGLIMKCLTGATMSAWYIAPSAFARSPAIWLRTISRHKGKQVYSVAPNFALDWCVSSTTEAERKQLDLSCWTHVMSMGEKVRPETWKAFSDAFRESGFHPKLFIAGYGMSETGYVSGSVNGGKTVRFDRAAMDEGSLVEAPEGGILLLSSSGFTLPGVRVAIVDPETREVLPEGKIGEIWVSTPTAMTGYWNRPEETEQQFRARAADGSGPFFRSGDMGAFYGGNLFVTGRRKSIVVIRGRKHYAEDIESTLERALDWLGANSSIAFADDVNGVEELFIAVDPRGARDGVGFEERTDAIRSVVAREFGVRVHEVLFLAAGQLPRTSMGKVSRVSCKDLFRSGELEIAARSGSIARGGADLPAVDLRAILDEPDAELRVARMTEYIRSLLSASLSVPADALSLTKSFDELGVDSMTGVRFRGELVRALGLELPESIVYNYPTIAQLASFVCEKLTGTAGSNDAERADRGPAALAALDVESMSEEAAAAALRAHLDGRK
>emb|ABK32263.1 BGC0000014, ambH, AmbH
MSESGELSLTKRALLALQKAELEIGRLRDARPEPIAIIGVGCRIPGGATSPSRFWKLLEEGFDALAEIPAARRKLFELQGARSPTSGGFLDEIDKFDPSFFSISPREAISMDPAQRLLLEVSVEALEDGGVPMAQIRGTRTGTFMGFSGYSGYGSLTGAQVEQLYAVTGLSINVAAGRISYVLDLQGPCVSVDTACCSSLVAVHLASQSLRSRECDLALAGGVNVIAAMAGNEAMAATGALSSSGGRCRTFDAAADGYIRSEGCGVVLLKRLTDAMEAGDRILGVVAGSAVKHDGHSNGLTAPNGRAQQQLVREALAAARVRPEEIDYIETHGTGTPLGDPIEVDALAEVFGSSHGPDRRIMLGSVKTNVGHPEGAAGIVGLIKVLGMFRRGMVPRHLHFNTPNPRVPWDSVPFLVPRDTLPWPATDKVRVAGVSAFGFSGTISHAIVMEPPKAPERSVDVGPATAGRPLLLPISARTPEALRAYAASYLDHLSAEATPEETDRDVAYTASLRRDHHAHRLAVVGSDRAAWREKLQSYVSGEGCRGLVEGVVPEARPRLAFVFCGQGPQWWGMGRELLDKEPVFRGALEACHERIREAGGPSLLDELRREADTSRLNQTEVAQPALFALQVALAALWRSWGVQADAVVGHSIGEVAAAHVAGALSLEDAARLVVHRGRIMQRATGLGKMLSVALPLSAAQRIVSDYGQRISIGASNSPTSTVLSGEAAALDEVVEQLQGRQVEAKWLPVEYAFHSAQMEGFGEELSKELRGLAPGANGPLLMSTVTGTEQRGTSFDADYWGQQIRKPVLFAQCVEELARKGCSLFLEIGPHPVLSASMTETLLAQEKSGRVVASLRRREEEVPTLLEALGQLHCAGYPVDWSKQHPVRGRTVSLPTYPWQRESYWLEAPKSQTPRQHGAEHHYETEWRLAERERPAEPRRGGWLILDDQAERAAALQDYLEARGQTCVRVVAADTYARRGARDYQIDPREPEHFARLLGEQEVVDALADASPSDRCGVVHLWSAHSSPAPTLESIQQAQALGSISALHLVQALARAGWRQPPRLWLVTQEVQAIKNPTVSVAQAPVWGFGATVALEMPELQCTLLDLDATPNIDALGQELLSASDEDRIALRGAERHVARLVPHVPEQRPAPEPLSFKADATYLLTGGLGGIGLVVLEWMAARGARHFALLGRSGPSASAQPVLDRMREDGAQVRTFSVDVADRERLRTVLAQIQTSMPPLAGIIHAAGVGDQKMIPDLDGPSLQAIGRPKVDGSWNLHELTSELPLDFFVLFSSVSSLFGSHGQSSYAAGNAFLDALSHHRRALGLPALSLNWTAWTDVGMATPIIAHTSRYLATQGMGALSSREGVAALEQLFRASSAQIGVVPLSIPSLPRKPFYSVVAPPTAPTPTAQTVRASERIAARPPGERQEAIEGTLRELFARALRMPPDKLKLTEALQNLGVDSLIALELRRRIDEELGVKLQAAEIARVANVRELAQLVTAKFDALHGSAGVAQQARLEVRGPLTVLKPSRQRPRLRLVCFPASGGSAGDFAEWAKVMPDDCELVAVEYPGSGARQLESCEHPLAALTLQAAGALMAMPRVPLVLFGHSLGGLIAHATAVELERHAMGPSCVVLSNPANVITVQRDLPRDGFRDQKFLTWLARSTGISIEPEATDSDATRQFLKTFGEQLAWTFDFDLGWRVSCPVIISCGRDDTTLHAESLEFWRRSGGDLEEWTFAGAHDYIRQEFAEIVSKIMTTTTSARSSPRSCPKS
>emb|ABK32264.1 BGC0000014, ambJ, AmbJ
MSRAIVIGGSIAGMCSARVLCDFFDEVVILDRDQFPTEIAPRPGVPQSRHTHVLLPRGEQELEELFPGFSASMMAAGALKFDVGTGMAVRRVFGWQTVGPTGRELLWASRDLFEGTIRSLMRQQTKVRIREGSQVLALRSTAGERPRIRGVLLRDDAAEQELEADLVVDASGRHTRAEQWLTELGLPAPKTQCVDSRAGYASRFYKVPPPERRPSDWWWKGLWVEAEPDRPRGAVVFPIEGDRWLVTASGFSGSYPPTDEQGFLEHLASLSSPIVARAVALAEPISPIYGNRSMANVSRAYDRWEIQLPGFVAVGDAACAFNPVYGQGMSTSTVSAVILRDVLRRRGPGAGFEPGFFQQQAKFLRSVWDFATRSDFRWPGTVGERPHTPAIIGAYAKLAIESAHHDSAIRRHLFPAFDLTGSATLLFEPLFVGKVLLSAGQRRLRQRLLGTPPIPESPPVPAGVPRWAAGAAM
>emb|ABK32265.1 BGC0000014, ambP, AmbP
MAELDHWHPVLLSHELRRKPRSVRLAGREIVVFRTSSGGLGAFTDRCPHRSMRLSEGWVEGDRLVCAYHGWRWAADGRGDIPATPAARPCARRDDVFDAVERYGAIWVKRAGAQATFPRFDAEGYVPAGVLRHRAAVPFELALDNFIEVEHTPFVHFMLGYSLDQMPQVEAQVTLSDDAVQVVNTGPKRPIPRIVEKMFRIPHDAKFVVEWTARFSPVHAIYDHSFINPRTREVVTYPLRSAVFFNPVGPESSEIYTFLFASLGRWSEFGLGSLIWPPLRVAMDLELRLDMRLLSRLADKRGILKGNVLGRFDKALVASRDRIDRIYRGQAAEATPEAGDGHEATRAARRLPLAAS
>emb|ABK32266.1 BGC0000014, ambO, AmbO
MIEESHVIIIGAGPSGLAVGACLRERGIPFVLLEQSDAVGASWRRHYQRLHLHTVKQFSSLPGLAWPRYAPPYPSRAQMVDYLQRYAERFRLEPRFGAEVVRAYRDGSRWVTQTRAGEFTSRALVVATGYSRLPNVPTWPGQERFRGPILHSSTYGSGAAFRGQRVLVVGSGNSGGEIAMDLWEHAAETTVSARSGIHVIPRDPLRLPAQFSALALYGALPPAVGDRLATAFLSRTVGDLSRWGIHRPEIGPGTRAVKEGRIPLIDMGTLALIQQGKIAVVPGPRAFTETGVIFTDGRELPFDAVVLATGYRAGLGDFLEDAARFTDERGYPRWHGAPTPTPGLFFIGFRNPITGQLRDIAAEAPRVARHLRGVN
>emb|ABK32267.1 BGC0000014, ambN, Aldehyde dehydrogenase
MRDAHCEPRGASGKLPPRFRANEEPLMAQAFPASPTTTPSTRTLVVQSPIDGSRLGEVPLMGDAEVHAAVERARLAQRAWAQLPIETRAGRVARVIDAFVERLDDLVDAVVLETGKPRNDALAEWITVVDACHYFTRHAGRILADTSITLHHMKWRGSYVTYVPMGVVAVISPWNLPLAIPMGSVIEALIAGNAVVVKPSEVTPLTLLKAKEVVDAIGIPTDLFQVVTGDARTGAALIDAGVQKVVFTGGVSSGRRVGAACAERLIPCVLELGGKAPLIACDDCEIERTARSIVAGGFINSGQLCISVERVLATEAVHDRLVDRVVALTRELRQGDPRADDVDVGAIIFAKQMDIAEAHIKDAVARGALVATGGRRRPGPGMFFEPTVLTRCTPEMTVMREEIFGPVVPIMKVRDEDEAVRIANDSPLGLHAYVFSRDKTRARAVAERIEAGTVMINDVLVSYCAPEAPFGGIKNSGYGRVHSDDSLRAMCYARHVNHERFAMPLNSPLLFPYTTAKYRGMRAAIRATFKRTPLLGRLADLL
>emb|ABK32268.1 BGC0000014, ambQ, AmbQ
MVWQHGRQSLHECHDGGREPCSETSEIRGAPPGLDRMTVPGLSTRHVFHLCYKPQLGGLARLRRSATSSWDARRPRQRQLEPRADNATLNARLPQAPLADTMEPKAHGTIPEEMMQSTATIAPLAVLFVLMAIEAVVARHRRGDTTYRLPDTVASVGVGVGYFALVAFFSFISIVVYDIVYERWAITHHARSAVTIVFTIFAADFLYYLFHRASHRINVLWAIHVVHHQSREQNLAVNLRMPWLQPAYQWFFYLPLAFLGIPPAVFLLARGVSISYNVFTHTRAVGKLGPLEYVLNTPSHHRVHHGMDEQYLDCNYGGIFIVWDRLLGTFVPEGKEPTYGTRRRVVSWNPIWLNVEPFIHLAKLSRAARSPWDRVKVWFMPPEWQPAGVLEASAPPEPRDVESRGSTASSIAQMALSVGVTVVIGAMVIMYTGTSSTMPRLALLVLLLASLGAHARSLESPGFAWRFELARAALLLAVAGWLDASGARPLASVALMAGGLSAASGVLFRLGRRPRGSRAGGAEDAAPSMSLPGS
>emb|ABK32269.1 BGC0000014, ambR, AmbR
MASSEDGTRSWSNTKSLALHERAAKVMPGGQANFRGGLLSTPLFFSHARGARLWDVDGNEYVDLINAGGPGILGHNDPEYIDALKRQLDTVYSLGSGICQTEQDIELAEKIASHVPCAERVRFCVTGSEAVHLALRLARAYTKRPYFIRFQTHYHGWFDSVLGGVVDEHPEGRPLPLESEQSFFHTEGRVPDAFKYSFLLPWNDIDVLEETLKKYGHEVAMIHMEPILVNGGGCPPRPGYLERVRELCDQHGIVLGFDEVITGFRVGLGGAQAALGVTPDLATFGKALGGGMPMAAVAGKAEIMDQLRTGKVTGAGTFNGYPLGVAASLATLKILERDDGAVYRRIDMMQARLKEGLLDICKRRGIPALVQGPRGVFFLLFTDKPVIYSFQELMEAALPRQFKFYSTMPEEGTLLMYGGRWYISAALTEADVDCALESADRTLARI
>emb|ABK32270.1 BGC0000014, ambS, AmbS
MPPTEDLKQILEQLGSARLSHEVELSQLMAPLSPEEVLFCFLFIKSGSAEGFGEEPVRFKDLPSAPDRFWKAMALHVGALSGQFKPLPPSYLKDAWLRFVKERPGDEPLSLLEYYSLAAQLLSDTDRVFINHGYAFLNPAEAPSLAAWEEPSRLSIHLYHKLLGGQDFTGLDVVDMACGRGGGSLYLKQRKEARLVAGIDAVRTHVLLAREAHPSVDGVYFLHGRAEEIPLPTGAFDALIAVDAVFHFPLREFLHEAHRVVKPGGRCFLNSWGPPTWYMDLEGAVESCGWKLEHAEDITTGVLLAREQWRTHDMFTWVRSRPRKCRPEIYIEFDRMVMLPVEGRRYYNFHLTRLDQKAS
>emb|ABK32271.1 BGC0000014, ambM, AmbM
MICFVPALRRMGATPARICMRQRLDVTDLYNDAYTAYIEAFRRQTELVASEILLEHLVDQSGAVQVLDDRPESAPSVTAYQFRRKLLDYFSDKGDLIQDPSGRLVPSEAVRKRVAEREAMELADRAILGEMVEFLQRYRGLAGPVLAGKDALATMDLQYGMQASLKFWEYSMISLPAKKPCNVMLARALMAKLAEGPGISVFEGGAGLGVVLRQALSDPRFLPLSRNLVRYDYTDISALLMETGKQWLRTHAPADLFQRIHFQRLDLDALPSAGNTFARAASVDLIVLEHVLYDVRDLHATLQAFHTMLKPGGQLAFTMSFRDRPGLFFPNEFFQSMLHTYSKAKLDPPRRQHVGYLTLQEWELSLRAAGFSEWEVYPAPEDHAKWPFGGIVAYR
>emb|ABK32272.1 BGC0000014, ---, Putative uncharacterized protein
MTLGYATIALFFLRFWKKTGDRLFAKFSAAFWLMMLGRIAVALNRVEEDAIHYLYLFRLLAYVLILYAIVHKNRGNGGQVPSSR
>emb|ABK32273.1 BGC0000014, ---, Putative uncharacterized protein
MAAAVYMLCSLTSIACAVLLLRGYAQRKVRLLLWSGLCFAGLAANNILLFVDLVVIRSIDLSSLRHLTALIGLTLLLYGLIWDLRE
>emb|ABK32274.1 BGC0000014, ---, Putative uncharacterized protein
MSSGLPDRVQRFLGAHISSIEELEVLLLMRRTAEREWSAAAMAREIGSSKMSIQDRFGGLASRGLLVAREDGEDIVYRYAPADDDTRRTIDDLAQAYKERRLSVINHIYATPPPSDIQSFSDAFRITKKGKEG
>emb|ABK32275.1 BGC0000014, amb7, Histidine kinase, EC:2.7.13.3
MAPPWRGSNMEQRTSGKIASPRSRTASSKDGAAKGTNGKDGKHPRNGKNAAAKRAEGAARTSQATALQQRSQPVHLEDLPRPRRRAAQDDVMRRPARQALEMGQMLAVLVALKKGDFSVRLPIDLEGLDGKIADTFNDVVEMNEKFAFELERLSRAVGKEGKIGQRVSMGEVSGAWADEVASVNALIGDLVQPTREMARVIGAVAKGDLSQTMALEVGGRPLEGEFLQTAQTVNTVVYQLGSFASEVTRVAREVGTEGKLGGQAEVKGVAGTWKDLTDSVNSMAGNLTAQVRNIAAVTTAVANGDLTQKITVDVRGEILELKDTFNTMVDQLRSFASEVTRVAREVGTEGKLGGQASVPGVAGTWKDLTDSVNSMASNLTAQVRNIAAVTTAVANGDLTQKITVDVKGEILELKDTFNTMVDQLRSFASEVTRVAREVGTEGKLGGQAEVKGVAGTWKDLTDSVNSMASNLTAQVRNIAAVTTAVARGDLTQKITVDVRGEILELKDTFNTMVDQLRSFASEVTRVAREVGTEGKLGGQAEVKGVAGTWKDLTDSVNSMASNLTVQLRDVSKVATAIANGDLTQKITVDVRGEILQIKDVINTTVDQLSSFAAEVTRVARDVGTEGKLGGQAEVKGVAGTWKDLTDSVNSMASNLTAQVRNIAAVTTAVARGDLTQKITVDVRGEILELKNTFNTMVDQLRSFAAQVTRVAREVGTEGKLGGQAEVTGVAGTWKDLTDSVNSMASNLTAQVRNIADVTTAVANGDLSKKITVDVRGEILELKDTFNTMVDQLRSFASEVTRVAREVGTEGKLGGQASVPGVAGTWKDLTDSVNSMASNLTAQVRNIADVTTAVARGDLSKKITVDVKGEILELKNTFNTMVDQLSSFAAEVTRVAREVGTEGKLGGQAEVTGVAGTWKDLTDSVNSMASNLTAQVRNIAAVTTAVANGDLSKKITVDVRGEILELKNTINNTMVDQLNAFASEVTRVAREVGTEGKLGGQASVPGVAGTWKDLTDNVNFMAGNLTNQVRGIAKVVTAVANGDLKRKLAFDAKGEIAALADTINGVIETLATFADQVTTVAREVGVEGKLGGQASVPGAAGTWKDLTDNVNQLAANLTTQVRAIAEVATAVTKGDLTRTIRVEAQGEVASLKDTINEMIRNLKDTTLKNSEQDWLKTNLAKFSRLLQGQKDLLTVGRLILSELAPVVGAQQGVFFTMDVAKEEPILKLLASYAYKVRKHVDNHFKLGEGLVGQCALEKEKILLVNAPPDYIRITSGLGEAPPVNIIVIPVLFEGQVKAVIELASFERFSPTHQAFLDQLTESIGIVLNTIEANMRTEDLLKQSQSLARELQSQQEELQQTNAELGEKARLLAQQNVEVERKNREVEQARQALEEKARQLAITSKYKSEFLANMSHELRTPLNSLLILSDQLSKNNDRNLTGRQVEFAKTIHSSGNDLLALINDILDLSKIESGTVIVDVGELSFSDLQDYVERTFRHVAESKKLEFELNFAQNLPQVIYTDAKRVQQVLKNLLSNSFKFTERGSVALDVDLVTSGWAPENEGLSRAGAAIAMSVRDTGIGIPHDKQQIIFEAFQQADGSTSRKYGGTGLGLAISREIAWMLGGEIKLSSKPGSGSSFTLYLPLTYTPARPRRKEQTVEVPSAPPAVVSGDVPPRSAAEPPPHLLNQSVDDSAGLKPSDSVVLIVENDASFAHFVMDVAHDHGFKAILAYRGGAALSIVRERRVNAITLDINLPDMDGWRVLDRVKRDLETRHIPVQVITTDEERERALRMGAKGVLCKPLKTRDALDETFRRLSQFMVSSRRKIVLAGPDDAERQELVELLGGDDVTIRSVASGEEALDALVTERPDVLILRLDLPDVRCFDLIGQLAQGSGSTDLPVLVYAPEEISPADEAQLSRFSQLMVLKHVRSKERLFDDVSLFLHRPVAALSERQLQIVEELHQSNKVLVGKKVLVVDDDVRNIFAMTTILDAQHMKTVYVETGRAAIEMLQRTPDIEMVLMDIMMPEMDGYDTIRAIRARPEHHALPIIAVTAKAMKGDREKCFEAGANDYISKPVDPEHLLAMLRLWLHR
>emb|ABK32276.1 BGC0000014, amb8, Amb8
MGTLPSPARQRVIGAITRRFGSDRGPSLKGLNSRSAAVVTIDAPCKEDVTSEREAASVKEASWTRATSCQGTSFLVVKGSSCPGRGMKHSCQHLCDGFQAAMDVLAKPWNGLIIATLDEGPLRFGEIGERLDAISDRMLSSRLKELEALGLVVRRVLPGPPVRVEYELTDSGRGFQAVAQAISRWGEMLAESAPRAGTGASSSSGARGRVKAKAGRAAPRTRSRNAARVRGEGTA
>emb|ABK32277.1 BGC0000014, amb9, Amb9
MTTAADLLFSPFKLGPLSLPNRLVMAPMTRCRAGEGNVPTELNAVYYEQRASAGLIITEATQVSQQGVGYLRTPGIHTDAQVEGWRRVTDAVHRAGGHIFAQLWHVGRASHVSFQPGRQAPVSSSALPIRTGHAHTPEGAQPYSTPRALETREIPGVVAQFEDGARRARAAGFDGIELHAANGYIIDQFLRDGVNQRTDQYGGSVENRARFLLEIVDAVTGVFDPDRVGARVSPLGGYNDMSDSNPKAIFGHVAAELSARKLAYLHVVEPVDGQAEDAAGRVMPLLRERFRGVLMANGGYTLETAEAALRTGAADLVSFGAPFLANPDLPERLSRRAPLNPPDVSTFYSEGPRGYTDYPRLAEAQAAAQPSA
>emb|ABK32278.1 BGC0000014, ---, Putative uncharacterized protein
MSAAPGEVQRIGAGELRAFIQDAGELKKGTLLYDGGQLLNLARHENKLFCEAKGSGAAPYKVTLVYSGSPAPAFKGRCTCPARTFNTAFCKHAAALLVAWARAPESFVVSDAAPPGAPGADTARKSVKKGSANAQALMKSGVEQVGTLVRELAVAGVAAIGADRIEQMEKLAEGLRENRLRRLSARTLDLAALLRGPAAGAGSASGPQAPGARRGALPAVAYANLMADLLLTARKLEKHLAGEPLDDRHVEELVGKTWKASDRKPAEGLTLVEYAFSTRTTSDDYVIRESRFLDLETGRHFSEKQILPAFMAKRTEPKRSFAGEVLAGARATTYPGYPPLRLDFTDLGDKRPLDAGALEAVLARALPDVGAALAALQEHRKDVFAPDLVPVAVRIDTLFARGARLSAVDDKGEALHLPDDAALEERLAGSLRDARLRALLGDVGIDAALPTLWPLAAVVEGPLGLELRPVVEQGAAARSAPLEGSAWNAAAREAGASPAAIALGEVREELAEALATGLTGLGARVTDPLAERLRDLRLEKQATLLQSLPQRPEPADRLDDFIKLYQVLEMALVRLAGATHIDRASTERVPTYESVTVARPDEVLPPDEVARRRAAGAMSRYVAAVHYARHYESLPASELVESIFPLWADGTATPTIARTFAPLGAEAIAAAERALTVKAGRVAKLTAVRVLQAVALHGGATSADAATMLGRVAEHAKDAGLRALARDALDVLDVLDARAAGPGGAAVRARRAARMERVQELAKALGAAPNKEERGEALKALAELGDLSALPALRRAFYADAARGVREEAAYALAQLGDVEMVETFVRMLASRGEDEREAKIAAYALGYLGDVRGLSELLSAYAEGYKPGIVADAIRAFGPVALAPLVDLIEARPEIAKRAAALDALKKMEDAAVAGCLLERVEARRGDADFPERAQLYLKLADVHPHSRREVATAVAAALAGAEGKDAQAALRAAQRALGVVKRGK
>emb|ABK32279.1 BGC0000014, ---, Putative uncharacterized protein
MTQHFRDEGTAARGLNPMEAQAASDASRSIHSIHALFTEAPTAIAVFRGPDWVIDFTNRLAQRLFRDRTVVGRRLFQCAPELAGSRVAELLEQAHGSGRAAAACELLILLDRGDGALAEGYFNVTLEPIPAAAGGTESVVLFAVEVTDQVLARRRIEQLAEQLEHERHKLEQIIQQMPHAVYIAEAPSGELVMGNAQGAAQLGRSFVASTDIAAYSAGYQGFHADGRPYAPHEWPLARAVASGELVRAEPVEMQRADGSRAIIEYSAAPIRDAAGQIVAGVVVGVDATERIRALREEQRRSEQLRGLAEASLAVNSAPSLDRMLVEITERARSLIGAHQSVISMTRGQNWAQAINAVSLSDKYAAYRGYDGKTNGSGIYTLACQQNRPLRMTQAELEAHPAWRGFGGEASRHPPMRGWLAAPLVTRDGSNIGLIQLSDKVEGDFTGDDESILMQLAQLASVAIENARLREEALAAEKRFRSMVEATTVVVWRTGPDGHVVEDSASWRDFTGQRYEEWLGYGWLDAVHPDDRAHANAAWRGAVASRSRYEVEYRLRRRDGSWAHTVARGVPLLADDGSIHEWVGCNVDVSDIRRAEEALRVQHQIVRTIAENATLGLLMTDARQRCSFMNPAAEKITGFTFDEIKALDRPLHEIIHHRRPDGSHYPVEECPIDRALPRKSQEQGEDVFVHKDGSFYQVAFTASPILDGGVPVGTVIEIRDITEQKRAEAERERLIAALERSNKELDQFAYVASHDLKAPLRGIANLTQWIEEDLAGTIEGESREHMSLLRGRVRRMEALIDGILDYSRAGRMRHEVEAVDVGQVLADIVELIAPAPGASVEVAPGLPVLRTERIPLQQVFMNLIGNALKHARRADARVRVGHRDAGPHHEFFVEDNGPGIAPEFHDRVWGLFQTLEARDKVEGTGIGLSVVKKIVESRGGHIWIDSSPGQGATFRFTWQKRDPNDR
