# Supplementary material for: Assessing in silico the recruitment and functional spectrum of bacterial enzymes from secondary metabolism
Source: BMC Evol Biol. 2017 Jan 26;17:36. doi: 10.1186/s12862-017-0886-2 (PMC5270213; doi:10.1186/s12862-017-0886-2)
Supplement: Additional file 5: — 1005 multiple Fasta files (one per BGC that comprises enzymes) containing the sequences of the data set enzymes SM*. The BGC are named according to MIBiG nomenclature. (ZIP 6333 kb) [file 12862_2017_886_MOESM5_ESM.zip › BGC150.fa]

>emb|ABP55135.1 BGC0000150, Strop_2691, Uncharacterized protein
MDVPRRQRVRHNPNGACATVETAAAHPRARHTAASPAGPFDRPALRLSPYPLIHSDQVRHRTVQRNDNPDDCRTSKAWQPGILVTLLLKLLRQQDDRQEQRASGHQDPP
>emb|ABP55136.1 BGC0000150, Strop_2692, Transcriptional regulator
MRISELSKQSGLSVPTIKFYLREGLLQPGVRTGRNQAEYAEEHLARLWFVKVLTGPGRLGISDVREVLTAIDSRGRPLRGLCSVISPTVAAMPMVDGEDDVRLEVDRYVNRLGWQVDDDAAERRTLAQVLVMLRRLGWPDGAEVFDAYATAACELGASEAADLSADPSDAEVCMRLTARLVLLDVALTALRRMALTHHAGSGPQPNPQVP
>emb|ABP55137.1 BGC0000150, Strop_2693, Transcriptional regulator, AraC family
MSHTVEKVAERVIALMHDDLSRQLTIDDMARTAMFSKFHFSRIFQKATGVTPARFLAALRLQRAKHLLVSTSMTVADISIQVGYTSVGTFSYRFSRSVGLSPTTYRRLGGFTPQVPVMDHAGPGSATGSVSGAIRSSASHGSTLIFAGLFPDRIPEGRPVRCTILRGPGRLRLDRVPEGEWYLLAHSVAGDDPEDALAKPEPACVGSVGPLVVRRGVVTHSRDLRLSPTRSIDPPVLLALLDIRRAAMHGQHGPELAGLAA
>emb|ABP55138.1 BGC0000150, Strop_2694, Cytochrome P450
MTVAAAGRTFSGPTGAALLRSLWQLGQDRLGLMTSAARYGDAVRLGVGSRSLYFFNHPDHAKHVLADNSGNYTKGLGLVHARRALGDGLLTSEGELWREQRRVIQPVFQAKRVAGQAHAVAEEADRLIARLRARRGRGPVNLTDEFTALTLGVLGRTLLDANLDAFTTVGAAFEEMQNQAMFEMASMSMVPMWVPLPQQLRFRRARRELERIVGRLVADRTARGEGTGADDALSRLIASTRDEPDPGVARRRMRDELVTLLLAGHETTASTLGWTFHLINQDPRVRVRLREEAIDVLGGRLPEYADLARLTYTKMVVSEAMRLYPPVWMLSRLARDADVVDGYPVPARADVLICPYTLHRHPAFWPEPERFDPERFDPEVTTDRPRYAYVPFGAGPRFCVGNHLGLMEAVFVVAMVSREFDLVAPVGQPVVAEPMLSLRVRGGLSMTVEPVS
>emb|ABP55139.1 BGC0000150, Strop_2695, Flavin reductase domain protein, FMN-binding
MGIDQMTPVAATDLNGLRGAFGTFATGVTVVSVGDPLPHGMTANSFTSVSLEPPLVLVCVDRTAVMHERLLATGVFGVSVLAEEQEKVARHFSDRRRPLGAAQFESVGWTPGQLTGAPLIDGALARFECAVWQVYDGGDHSIFTGRLLSAERRGEDEPVLFLRGRFRRVVAEPSGVAP
>emb|ABP55140.1 BGC0000150, Strop_2696, Uncharacterized protein
MEDYFEYRHTVGFEETNLVGNVYYVNYLRWQGRCREMFLHERAPEVLVEVRDDLKLFTLKVDCEFFAEITAFDELSIRMQLVDLAQTQLEFSFNYVRLAAGGESTLVARGRQRVACMRGPNNRTQPARVPEALVRALSPFRARNGAQLVGTRRA
>emb|ABP55141.1 BGC0000150, Strop_2697, Beta-ketoacyl synthase
MSRIAIVGMANRYPDATSPGELWENAVSGRRAFRRLPDVRMRLEDYWDPDPSTPDSFYARNAAVIEGYEFDRIAYKIAGSTYRSTDLTHWLALDVAAMALADAGFPMAEGLPRERTCVVVGNSLTGEFSRANQMRLRWPYVRRMVTAALKDQNWDDDQLATFLADFELRYKAPFPGIDEDTLAGGLSNTIAGRICNHFDLKGGGYTVDGACSSSLLSVATAGKTLLDGEVDVAVAGGVDLSIDPFEIIGFAKTGALARTEMRVYDRNSNGFWPGEGCGMVVLMRERDALAAGHRVYATIAGWGISSDGKGGITRPEVNGYQLALRRAYDRAGFGIDSVSLFEGHGTGTAVGDATELKALSTARRAADPRAPKAAISSVKGMIGHTKAAAGVAGLIKAAMAVHHELLPPAIGCVDPHELLTADDAALRALRRAEPWPEDTPVRAGITAMGFGGINTHVVLDKREPKRRTRMDSRTRNLSRSVQDVELLAVDADSAGLLRDRVQQVLDFVPEVAYAQLGDLAATLHRELQDRPYRAAVVATSPEDAERQLRRVLGALEAGESRLLTADGRAFCGHVVEEGRIGFLFPGQGSGRGTSGGALRRRFGRAEDVYERAALPTNGDMVATAVAQPRIVTGSMAGLRVLSDLGIEAHVAVGHSLGELSALHWAGAMDGDTLLRVAGVRGRTMAEHSASGTMASLAASPDTVAGVLASHDVVVAGFNGPQQTVIAGTVDAVEAVSRAAKDAGIAATRLSVSHAFHSPLVAPAAAAFGARLSDEHFGPVREPVVSTVTGEVLGPDTDIPALLHRQITDPVLFAQAVALAAKDIDVFVEVGPGQVLSGLAAAVTDVPAVALDTDDESLTGLLRVVAAAYVTGAAEVHPGLFYGRLIRPVQLGQSFNFFASPCEAAPTDDIRVVPAAAGVATETTAPTRGRGESGLTLLRRLAAERAELPLDMVRDDSRLLDDLHLSSITVGQVVNQAAQQLGIGAAETPTNFATATLRELADAFDELHRTAHPADAEQTPAVTGAAPWSRPFRLDLDPVPKPSRGPAEDNGHWRVYAQAGDPLAEELRRALEHGGVGSGVLVCLPTDCREEHLDLALQGAQAVLSGQLGDRFVVVDRGHGAAGLAKTLRLEAAQLRVTIVHTPDQQTAAERVLAEVAATEDFAEVHHDGRGGRFVPTLRALPVQATRPVSPLNAGDVLLVTGGGKGITAECAIVVARDTGARLAVLGRSDPAVDEELAANLRRMTEQGLTVYYVRADVTDAGQVRAAVAEATAALGPVVGVLHGAGRNEPVALPNLDREAIRRTFAPKIDGLRAVLDAVDPDRLKALVTFGSIIGRSGLRGEAHYAMANDWLADLTTEFARRHPACRTLCLEWSVWSGAGMGERLSVVEALQRDGVTPITLDQGVEIMRRLLVDAEAPPVVVVSGRTQGIDTIRHHLPELPLLRFVDRLLVHYAGVELVSETTLSPDTDRYLPDHLLDGNLLFPAVFGMEAMAQVAVALTGHQSAPSIEQAEFVRPIVVPPEGSTTIRVAAVVTDDDTVQVSIRSAETSFAADHFRACLRFTGKPAPDGPPEPVGRGLPDVPLAPDKDLYGDVLFQGRRFQRLRRYHRAAAREVDADLAVLPDTDWFADFLPAELILGDPGTRDALMHGNQVCVPHATLLPAGIERVHPGPAVARMAAGEVRYCARERSRDGDTYVYDIAVRDADGRLLERWDGLRLQAVRKRSDRRWAAPLLGPYLEREFGDLLGVAVAMAVEPDAPGDGGAGVAGRGRTARAAGRALGRAVDVRYRPDGRPEVDEDRQVSAAHGSGLTFCVAGPGPLGCDVEAVAVRPGSEWDGLLGPNRSLADVIAEEAGEELAVAATRVWTAAECLQKAGLPQRSPLALLSAGDGLVLLASGDLRIATTPAILRDQAAPVVFAVLTGKDG
>emb|ABP55142.1 BGC0000150, Strop_2698, Uncharacterized protein
MTATPTAAPRHDPKVIKALRNFAISITVFNIFGYTVLGFEQPWLWPFAALATGYTLEIVLETVGARVEGRAPRYRGNGLRGLIQFLYPAHITSLAVNMLIYVNDQILVLMFGVAVAIGAKWVLRAPFKGRLRHYMNPSNLGIAVILLFFPWASIAPPYHFTEHITGVWDWFVPAIIVVGGTMINGKLTGRMWLILGWLSFFVLQAVVRGILLDVSIPGALAMMTGTAFVLFTNYMVTDPGTSPSPPAAQFAFGAGVAIVYGFLTGAGLAYGIFFATALVCLARGGFHWALHFVNQARERRESLAASSRAHASTVPAPVPDSGKEVVPA
>emb|ABP55143.1 BGC0000150, Strop_2699, ASPIC/UnbV domain protein
MSRSVGWLRRQLAGVLALVLMAGLFLASQLPSASASEREELADRYRFTPTTISLPGGFPQQAIRRVNQDYSKIDAWISSVGSAIAMNDLDGDGLANDLCVTDPRTDQVSITPVPGQGGDRYAPFALRPDPLPMTKPMAPMGCAPGDFNEDGRMDLLVYLWGRTPILYLAKDGLTGLSAASYQPTELVPGNSARYEGPLWNTNAVAVDDFDGDGHVDIFVGNYFPHSAVLDDTVSGGVEMNDSMSHGVNGGEDYFFRFTGGTAGPTPTATFEQVGDVLPAEVSKGWALAAGANDLDGDHLPELYVAHDFGPDRLLHNRSTPGEIKFGLVESAVGRALVPKSKRIGLDSFKGMGVDFGDLDRDGRYDLFVSNITTSFGIEESHFAFIDGAKDNADLRRQFTEGRAPYEDRSAPLGLAWSGWGWDAKLADFDNGGELVVAQATGFVKGDVNRWPQLQELATANDELLRHPLWWPNVNAGDDIGGSQRLHFFVKGDDGRYVNVAGELGLDIPVPTRGIATGDADGDGRLDFAVARQWDEPVFYHNQSPSPGQFLGLRLVHDGQTEASGAGTAAPGSPVVGAQVRVTTAEGQTFVTRVDGGSGHSGKRSHEAHIGLGRDVTGPVRVDLRWRDRTGQVRQQELELTPGWHTLRLGTQAQER
>emb|ABP55144.1 BGC0000150, Strop_2700, Uncharacterized protein
MRPQLGEVVTSAWRILRRRILTPDVSTTKIEVRGFAAKDAAAQELLETIGSTFLVGYSYAAETPESDKLSQRLDQIPTRFCGFAYEGAAMALAVLDALPGPGRHVGRFLAGPGDPHAYMAYVGIGWAMARLPRFRWRTLTVPDPLLRWLVLDGYGFHQAYFATNRYVHGQYREAALGWPPGDTHRGYAGRAIDQGIGRALWFVCGTDAERVAETIESFAPGRRADLYSGASLAATYAGGADGEELRAFWVRADEHRAHVFQGSVFAASARVRAGLVVPHNEVATRALCGMSVAEAADLAYLRRPSGEVQGGPPAYEVWRQAVANEFVAIGRN
>emb|ABP55145.1 BGC0000150, Strop_2701, Uncharacterized protein
MASVVGSVRRLLLAPELADVSFRRRGFPATPSATTERLEAVPRAVICGFEWGLDTRDQWELERRVELVEEELRGFAYEGATMACTVLDALPGRSGRTRALLLGPGQPHLFLAYIGIGFAMARLPRPLWRGVLPDLDGIVYHPTMSWLAVDGYGFDRAYFDTVRVVDRQERLAAYPWQGAAEYFPRAVDQGIGRALWFIHGGRVPNVAAAVGRFAAERQPDLWSGVGLAATFAGGCDAGPLHRAAGGHASDLAQGAVFAAKARSWSGCVPEHTRTALVGLTGLTVEAAVGLADEVAVTGPIDGQVPPYEMWRNRVRARFLATSARS
>emb|ABP55146.1 BGC0000150, Strop_2702, NAD-dependent epimerase/dehydratase
MTVLVTGGTGFVGAHSVVALLTAGHRVRLLVRDPARVPATLRPLGIESASIDVVAGDVTDPDTVAAAVHGCTSVLHAASVYSFDTRDHPRMRAVNVRGTEVVLGAAVTAGLDPVVQVSSFGALLPARQTPVTPDAEVGTPRETYLDSKAQADRVARRYQAEGAPVVVTYPLAALGPHDAYLGDQTTRLRNALRGLMPIWPRGGFPVGDVRDVARLHAAVLEPGRGPRRYLGPGRYVDTQEYLRVLRRVTGRALPAIRLPATAMLPVGALTGLVQRVTPVHLPAEYGAIYTCAVARPVDTTLTDQLLDGPTVPFERTVADTVAWLAATDHITPRQAGRLAAPRPAPFEHPVDGPR
>emb|ABP55147.1 BGC0000150, Strop_2703, Alkyl hydroperoxide reductase AhpD, EC:1.11.1.15
MVNRFARAAVRRSLGRVRYVRPVPRGSAPPAVRRVYDPLEREFGVLAPPVALHAPQPQVLAVAWVLLRETLVARGHATRATREAVAAAVSLGNACPYCVDVHTSTLYGLVQGPDAAAVAAGRVDVVTDPDIRTLVRWARGPVVVGPPPFPAAVAPELLGVAVTFHYLNRMVNVFLDDSPVPPAVPGRLRGGTRRLLGAMLRPAASRSVQPGAALALLPAAPLPSDLDWALGRPTIAAAFARASAVVDELADAAVPAVVRELVGERIAAWDGTPPGISRAWAADAVAGLAPAHRPTARLALLTAMASHQVDDAVVHDHGHRAPGDADLLTVTAWASLTAARRLGARMARDVGRPVDQPGAG
>emb|ABP55148.1 BGC0000150, Strop_2704, Glucose-methanol-choline oxidoreductase
MTAIESTDVVVVGSGFGGAITAYHLAAGGARVVVLERGPWLTGQDFDQDFKFGASSTRAFDFTVGDGMSVLAGNCVGGGSVVYFAAMPRAPRFVFERHGSIGRRMWPAAVSRDTLEPWYDRVAEALPVTGQSWSDVPYSGGLWAAACDHAGRTANPVPVAIDNQRCVNCNWMMSGCRFDAKRSLLLNYLPAAIAHGAHIRPLHEVQRLERTDGGYRLHYTVVDDVDYRVETGGGAIDAKIVVLASGAGATPVILQRSAELLGPMPAAVGRYFSGNGERLNTAVVNEDRVRDVLGLSRSDGVPYEAYQIGKGPCVASWDRLDGSLPEYLRYSLEQLYFPPGFGTILAQVPDATGPTWFGAEKKELLRHWKSWLTIFTMSEDDNEGVFGPPPPTGNAVRVSQQMLGRGALRYRPTENTLRGWAASDAEVRDILERDGLARVMPWTNDVVGAYTVHPLASCRIGDDPATSALDDRHELRGHPGIFVTDGSAVPGALTVNPAMTIAALAERAIPAIVEAARQRGVAVRYGAPSPDGATAGRNAVLPLVSGGTGR
>emb|ABP55149.1 BGC0000150, Strop_2705, Uncharacterized protein
MHGSVQDDATEMTLEAFADTILPGEKRFPGDVTVAGAATGGGAVASGAVAVLRTDEGGMAPALDNLAEALNEHAGGYAAERELSLAPAIPPFVALTFADRTALVARLTDPTHSERDIWVSLAMFSTIAFDAAAHLHTVDALAAGHPGMSTMGFKPPQADGLWRFPEFSYGRQLARPHPDTTPSGSPA
>emb|ABP55150.1 BGC0000150, Strop_2706, Wyosine base formation
MLVGPSWRLPAEFGGLEAEPGDPGPAVSTTGQPKGYDVTDQQQDVIAALMAEGKELDGLVAGLTPEQWSLPTPAPGWTIAHQIAHLAATFRLAGMAAAQPDAFTTMVSRLSGDFNNNVEAALSEYLSDPPEVLLRRWRAERTTAEKALAAVPPTQLVPWLVRPLPPGVLAAAGMMELFGHGQDIADTLQVRRTPTDRVGHLVGFAVRTWDFGYLARGLTPPETTLRFELTAPSGQVWTFGPEDSTELVTGSAWDFCLLVCRRRHRNDLALRASGTVADQWLDIAQAYRGPAGPGREPGQFAEAVRS
>emb|ABP55151.1 BGC0000150, Strop_2707, Uncharacterized protein
MPTLRDGTPTPSSILASEINNANPAHCGGGTDDQVVNQFRPGADPRQTSTRPSTARPSPPAPSTRPSGNTRSPGHPAGTRCVDQHPFGTTQDLVELTELLPADMLGLVAGRSPVTAYARARDPLAVRNSQTPQRPLSRSGSPSAVNSAESRQMSRVDLPPNSATCISVMACSVFSSARSRSARAEARRCGQTSGHAWWTPRSQ
>emb|ABP55152.1 BGC0000150, Strop_2708, Acyl-CoA dehydrogenase, type 2, C-terminal domain
MAVPTRTELARRAEELVPMLRESAQDAEQQRRLPEKTIEALTDAGLLKLRLPGRHGGYESEMGTVVDVVSELGRGDGSTGWTVAVWTISSWMVGFFPDETQEEIFSTPDVRVSGILSPGAMAVPTDGGVILNGRWPFNTGAAQSHWNTNAAVLATPDGGHEPVMVALPMDDLQIIDDWHTAGMRGSGSVTTVADNLFVPQHRVLPMGPVIQGAPLTNSNAGASIFRVPFMSMACTTVGASCLGLAKAAKEVFFERLPGRKITYTDYADQSQAPITHIQVADATVKIDEADFHAYRTAELLDRKATAGDELTLEERARIRLDLGAVCQRSKEAVDLLNTASGGSSIYQDVPIQRIERDVQTLNLHAIMHPNTNLELYGRLLCGLGPNTVYI
>emb|ABP55153.1 BGC0000150, Strop_2709, Uncharacterized protein
MSNNIAEKLSTEDQAAVQDVPQRIMAAWAAHDADAFAATFAEDGSMILPGVLRQGRNEIRDFMVEAFGGPYRGTRVTGTPTALKPLSEDTVLVLTEGGVLAPGETEPAAERAVRASWLLVRRDGQWLLTAYQNSPMHRA
>emb|ABP55154.1 BGC0000150, Strop_2710, Monooxygenase, FAD-binding
MGDHSTRRVVVLGASMGGLLAARVLADRYAEVLLVDRDEVTGVTGYRQGVPHGRHAHGLVARGHQILESHFPGLTDDLQAAGVKPGDFSGDIRWYVEGRRMLPSRSGLLSAPATRPVLEHQVRSRVQALPNVRILERHDIVGLVTTPDRKRVTGARVQRRAAGSQEQVLDADLVIDTTGRGSRTPAWLEELGYARPTEDRVKVDLAYTTRHYRLAEDPFGDDLAIIPAATPASPRGAFFYRMPGNDGRVELSLTGVLGDHPPTDPDGFLAFVRSLPVPQIYQAVRGAEPIDDPVTFRFPASVRRRYERLTSFPTGLLVLGDAVCSFNPIYAQGMTAAALGSLVLAEQLRRGEPEPLAFFRDLAAQLASPWDFSAGADLGYAGVEGRRTAKIRLANAYVPRLQRAATRDARLTDAFIRVAGLIDPPSSLMRPATLLRVLRHSRPRANTPAAQSELLGGRA
>emb|ABP55155.1 BGC0000150, Strop_2711, Epoxide hydrolase domain protein, EC:3.3.2.9
MRPFRIHVPQADLDDLSRRLAATRWPTELPGIGWERGVPLDYLRDLADYWRNRYDWRAAERWLNDFPQFITEIDGTDVHFVHVRSAEPNATPLILTHGWPGSFVEFLNLIGPLTDPVAHGGDSAEACHVVVPSIPGYGFSGPTRETGWDTRRVARAWAELMRRLGYDRYVAQGGDWGMPISMELGLADPEHVAGVHVNMFVTFPPEDSTLIAGLDEADRARLEFAQTFEQEGAGWRKLQSSRPQTLSYALTDSPVGQLAWIVEKFWEWTDSTKAPEDAVDRDRLLTNVMIYWLTGTAGSSAQLYYESQRLDADFIRTWAGPWQLAMPVGVAVFPADAVRPVRRWAERILPTLSRWTEFDRGGHFAALEQPALLVDDIRHFIRPLP
>emb|ABP55156.1 BGC0000150, Strop_2712, Luciferase family protein
MSALANDPNIVKFVYWDNVTYSPPGSVEPEKWDGKLATELYESYLDHCVEAEGLGYAGVSLPEHFGPSSPLPHPVIMMAALAVKTTSARIVSGANIPLWHHPMELAEQLAMVDVLSGGRLEVGLGRHGDRTEQENAIDLIDGVLNKIDYPVAKADLRPMQAAFLQDAEVATVNAWPRPVQRRVPLWSAAGTEESLAAAARRGMCVFTGLSINPTASGMAPITIEETIPRLHRYIEIGQENGHHLSMANVAATCFTAIAETDQEAADIVREGFINHVQAVAGHTGRLAGTIKPGETSLSSLAGLETPEMKALLEAPAESYIQNPFALVGSVETVKAKLEALLSAGMRRFIVLCGGVGSRQEIGWQTAKALAEDVAPDLFAAAREELLLG
>emb|ABP55157.1 BGC0000150, Strop_2713, 4-hydroxyphenylacetate 3-hydroxylase, EC:1.14.14.9
MTGPAGTRPLTGGEYVESLRDDREVYLYGERVKDVTTHPAFHNPIRMTARLYDAMHDSEQSSVLTGPTDTGEPGYTHRFFTTPHSADDLIADQKAIAAWARMTYGWMGRSPDYKASFLGTLGANAEFYAPFADNARRWYRESQQKVLYWNHAIVHPPVDRDRPPDEVADVFVHVEQETDAGLIVSGAKVVATGSALTHYSFIAHYGLPIKRKEFALVATLPMNAPGVKLVCRPSYSAAAAVMGSPYDYPLSSRLDENDTILILDKVLIPWENVFIYGEIGKVHLFGAESGFIQRFTFHGCTRMAVKLEFLAGLLAKALEIGGTQDFRGVQSRLGEVLAWRNLFWGLSDAAARNPVQWKNGAVLPNLDYGLAYRWFMQVGYPRVREIILQDVASGLIFVNSGAEDFAHQSVGPYLDKYLRGSGGTDAVTRVKVMKLLWDAVGSEFGGRHELYERNYAGSHENTRVELLSAQLADGQLDQHKAFVDRCLEEYDQDGWTVPDLSSFESLKEIRRNLLNG
>emb|ABP55158.1 BGC0000150, Strop_2714, Sigma-70, region 4 type 2
MSDDQDIERLLRRCAPTALDALVRRHGQFDLCEDALQEALLVAATSWPQRGQPDEPVAWLVKVSNRKLTDYWRSEHARRRREDIVAAQEAPALRHAPGADAELLADTPKPAPDDELEMLLLCAHPALSELSKIALALRTVGGLTTAEIAQATMVTEATMAQRISRAKATVRAAGASFTRSHRDREDRLAAALHVLYLIFNEGYTATMGENLIRADLTVEAIRVTRQLHRLLPDDGEVTGLLALMLLIDARRSARTTEDGRLVPLAQQDRRRWDYGAIAEAVKLLEHALATAPLGPYQLQAAVAAVHAEAASAEETDWQQIAILYGMLERRSGNPVVTLNRAVAVGFAHGPGAGLAVLDSVADDVRLRRSHRPDAVRAHLLERLNEHASAREHYRRAARAAHNQCEKRYLEERAADLTAVEPTTSSDSDRALVTIGA
>emb|ABP55159.1 BGC0000150, Strop_2715, DGPFAETKE family protein
MKYLLIIQMNPMTWESLSEAERSRIAESQNAFIDTVTASGELVAAHALADPAQSSVVRGRTGASSVTDGPFSEAKEYMGGFYVVDCPNVERAREIAAMIPGTEWLPVEVRPVVFTAGYGLEKPETA
>emb|ABP55160.1 BGC0000150, Strop_2716, Uncharacterized protein
MPTDKGANLAGKVATIVAGMLAGADRIEDLDVARHGGMPVVVRQCVRAVDAGAFLRAFAHGHVRQLQATARQTLIGLAGRVPLLTGADTRCFVDID
>emb|ABP55161.1 BGC0000150, Strop_2717, Uncharacterized protein
MLRRVHGKQKQGIGFGHAKVGGYIVWLRGYNPLVATLSTPMSTPVAAATRLHSGNTGSARGAASMNAEVIGTARACGASGEIVVRADSAFYAKTVISTCRRHGVRFSVTTRIDAKTRTAYAGISEDQWIDIRYPQAVWDEQEQRWISDAQITETTYTAFAGTRHAVTARLIVRRIRHDNPNRAAGQEELLPDRRYPAVFTDSPYTLVQAQAQHRQHAITEQVNADLTAGPLPHLPSGQFSANDAWLTCAGIAHNLTRIAHNLTRAAGHLAAGAWPTARPATIRARIITVAARLAHRARTIHLHLPQP
>emb|ABP55162.1 BGC0000150, Strop_2718, Major facilitator superfamily MFS_1
MNDTIPARAGRREWIALAVLALPTLLVSIDIYSLLLALPNLTADLGASSVQQLWITDIYVFMLAGFLITMGTLGDRIGRRKLLLIGAAAFGVTSVVAAYSVSPEMLIATRALLGVAGAILAPSTMSLIRTLFRDPKQMGLAIGIWGLCFSAGAVIGPVVGGALLSHFWWGSVFLLGVPAMVLLLAVGPALLPEYRDPNAGDLDLISVALSLAAVLPSIYGLKELAKNGWQGVPIVAIVIGIIFAVLFVRRQQRLENPLLDLRLFASRSFTVALIGLMFGTLLMGSIMLFVTQDLQLVEGLSPFDAGLWLLPAVLANAVSFIVSPLLARRFRPAHVIGVGLAISVSGLLVLTQTDAMSGPTTLVTGFTLVLFGAGPLVTLGIQLILASAPAEKAGSAAALNETGGQFGFAFGLAVLGSIGFAVYDSRFTPPADVPAGAADTARESLADAVVVARDLPPEQADALLASAREAFVFGLHLVSAISAVVLAVVALLIVRLLRGVAPTGTAPDDESATNDAPRSEEKRAMLGD
>emb|ABP55163.1 BGC0000150, Strop_2719, DGPFAETKE family protein
MKFLLLHMNPSAWEALTNDDQNSAIQGHDEFIKLTRESGEFVATKAVGDPSTSSTVRVRDGKSTVTDGTYLPTTAGFMCGYYVVDVASKERALELAAQIPEAKYTGVEVRPVAFEAGAE
>emb|ABP55164.1 BGC0000150, Strop_2720, Acyl-CoA dehydrogenase, type 2, C-terminal domain
MTVTRRVPGRAPTLPPEPDLTPAEVVARAEDIGPLLVERQGETEKRTYYAVDTHTTFKNAGFYRILVPRRYGGYEFGVDTFLRVVMALARGCPSTGWMYCLGATHALQVATLFDEKAQAELFRGGDFICPATIVPSGAAERAANGDWILNGTFPYCSGSPYATHFLGHTLPSQAEGEPPAPMLFVAPREEWRRLDDWGTQLGLKGSGSHSIHFENGRIAEHLTLPGTHMSEVDVSTTPGRQLHGNPEYGGGPLSFMLLEVSALAVGMAKGALDAYENLMRNRTTLFPPIVRRAESPDFQWWYGQAAGMIATAEAAVLQAIGQWSAQSARNVAGFSREEDLRLAAICREAIRLAWHAVESHLFPTAGSSSVRQGERIERVWRDMSTMHSHAGIGVLLASTATRELAQARFGVGER
>emb|ABP55165.1 BGC0000150, Strop_2721, Condensation domain protein
MEQIPLSFNQQFMCQFDRGDEEGAFGPHNHIVHGWRIRGEVDVDTMRAALTDVVARHEALRTEIVRDAEPSYQRVLPPSPVVLDTRDMSHVDQADRDDIVDRLITEVESSTISIRELPLIRGLLARFEQGDHLLVLTVHHMAADGFSVRVISRDVVHRYAALRGFDVGELPPTRPYREYAVRQQASHASPALDPSRRYWRETLRGGRILSLPTDIPKSAGLPESTSVFRFLIDTEVAEAVLKVARAHRCTPFMVLLAGFMRLVHQMSGTTDVVVPTFTPGRGDEDFQDTVGLFFNFLPIRSQLSEYRNFGELVNGIRANCLEAYSHDIAQILDEAPHLMEPVLEDDRAACVFQVFPFPLLLDGSMIGDLAYTEVRRRVRSQPVGGDVPNGALWTLNFDPAGDIVVAVNFNRNLFHEGTISAMAADYVSILRQSVADSSAPLTW
>emb|ABP55166.1 BGC0000150, Strop_2722, Uncharacterized protein
MTQNTDPTVITMWMPHYPVIPWFMGWVTEVAKTFNHTHPDYRVDIEGYDWYHLPNAIHQAALQGNPPTIAQYFYTSTQEAYDTRRADGSPLFTSVERALDGRTEILGEPVVLDDLLPAAREYYVYDGAVAAMAPLTSTTLLYANMTQLAAAGIADVPRTWHELDIACRAVVAQRDGPPHAITWPNHGWLFQQSVAQQGGLLADHDNGRSGRAETVNLASSEMMAYVRWWQRLHRDGHYLYLGDGNEVDWERNFQAFAEQRVAFVLTTSVESTRMADAGRRGGFDVRACRMPHNGEVPYAGNVIGGDALWLASGIDQATRDGALAFIQFLSSPANAAARHRETNFMPGTRGAIDLLDDQGWFLENPHHWTAVAQLEANDGTAAGKGALLGDFAAIQNVMTRAMHDVLTGGVNADERFQRATAEAQRLLDNYNEYCAGQRPRGHILIH
>emb|ABP55167.1 BGC0000150, Strop_2723, Alcohol dehydrogenase GroES domain protein, EC:1.1.1.1
MRAAVVSEAGSPWELREVRTPEPGPGEVLIRVRASGVCHNDVWLTNGVYPFPPIRPMIVGHEPAGDVVAVGAGVTSRMVGDRVGATWVQGGCGRCDYCSLNLPATGQTAMNCESPVLTGMTVQGGHAEFIAVRASSTVLLPDGVSYEQAAPVMCAGYTALSALRAADPRPGDRVAVLGIGGLGHLAVQFASAFGHEVVAITRSSDKHDLARALGASAVVSSGEELRAAGGADIVLATGTSYPAASEAMRGLRVNGRISLASIDPHGAFTIDPSEQFFAKGHRVSGASHDGLQHLDEALKLVAAGRVNPVTESFACTDIAEAIDKVDKGAVRFRAAITY
>emb|ABP55168.1 BGC0000150, Strop_2724, Cytochrome P450
MRRRCPVVIDPAGTDIHAEGARIRANGSVSQVELPGGVLAWSVTGQQVARKVLSDQRFSKDPRKHWTDYLEGRIGQDFPLIGWVLMDNLTTAYGSDHSRLRKPCANAFTPRRVEALRPAVERAAVELLGELATVSPTESVDLKARYAHPLPSRVICDLFGVPEEDREEMLRGGEVNVDTRVSAEEAAANVERWHQQMLDFIEEKRRNPGPDLTSDLIAAQQAEGSRLTDSEMVGTLHIMLATGTEPVKNLIGNAVFALLTHPEQLDLVRSGRAGWDDVIQETLRMQAPVAHLPFRFAVEDVDIDGVTIRRGDPLLVNFAAIGRDPDVHGDTAAEFDITRADKEHLSFGHGVYRCIGQPLALREAEIALRMLFQRFPNLVLAVPPEEVTPQPTFIMNGLDTLPVLLKGRA
>emb|ABP55169.1 BGC0000150, Strop_2725, Amino acid adenylation domain
MVSATIQEAFSEQVRRTPDRVAVSFGDLRLTYRQLDERANQLAHRLLALNVRPEEPVAVLMDRSVELVVALLAVLKAGACYLPLHSAYPMERMQWIIDNCERPVLLTDTPTLRRGLPKTRKLIPVDTDPEIAAQPVTDPAAPRHPLQLAYLIHTSGSTGHPKGVQVTHSDVLGLVQDRVWNGDRHERVLMVAPYAFNVSTYEFWVPLLHGGQIVVAPPGDLDIATLRSLISENRITGLHLTAGLFRIIAEEAPDSLTGVREVLTGGDVIAPTAVRRVLEANPDLVVRGMYGATELTLFSTHEPMTTPFHEDTTVPIGSPMDGVQRYVLDAGMRPVVVGEVGELYVAGRGVARGYHGRADLTAERFVANPFGQPGERMYRTGDLMRVTPEGRLTFVGRIGDQVKINGFRVEPAEVEVAIASFPGLAHVAVVASPTALDGDRLVGYVVPKATEIDLAALRTHIAQALPDYMVPAGIMVVDTLPLTPNGKLDRKALPEPSFEGDAHVEGPATEREKLLLSLFADVLGVDRIGVNDGFFDLGGQSLQAMRLISRIRTTLGVDLTISDFFDAPTVADLDAHLTLRRADRSEAR
>emb|ABP55170.1 BGC0000150, Strop_2726, MbtH domain protein
MTSPFDIEDGTYVVLVNAENQHSLWPHAVEVPAGWSVVCGPTGRSSCLEYVSTHWADLRPRSLLAELNN
>emb|ABP55171.1 BGC0000150, Strop_2727, 4-hydroxyphenylpyruvate dioxygenase, EC:1.13.11.46
MSTDDITVFDNMVLDHVSFYAEDASAAAKWLVSGYGFAEYEDDRAFTGFPDARSVVVGVNDIRFRITQPLADSHPANRYLTRHGDGVADIALRVPDATAAYLAAVRRGATPVAEPTERGGLVTATIGAFGDVTHTFVQGRAGMIGVVPAEGPGNRRSTSGADGELGEIDHFAVCVYAGDLDTTVSFYRDVLDFELIFAERVQVGSQAMTTKVVQSRSGTLTLTLIEPDLNCEAGHINDFLTNHRGPGVQHIAFTAECIVQAVDVIGARGVELLSTPDAYYAALPARMDLARYTVDELRSRSILVDSDHDGQLYQIFTKSVHPRNTIFLEIIERLGARGFGSGNIRALYEAVERTREQE
>emb|ABP55172.1 BGC0000150, Strop_2728, Uncharacterized protein
MTMLSGARGVDESGERVPGGPNSDHTFRAALDRLRVPGMGTEVVAPLLSNLIHMVRPTRVLEVGMGYTTLFLARALAEVDRAIEDERQALVEKTEPYLRDGRDLDEKWIETTPALLVPGFYNRRRATRFIAVDDLSDEHSSARRVGEALHEVGLADRVTVVNGQLRDCREALPEGFAPIDFAWVDAWECLYFFEHFWDLIDPDGGLLVMHYLMTYPEGEAILEYIADSQRLRAGEFEVLSLLEGQKLRQNSLTVIRKTAGTKPKTYAEQGQVFPMDGRFREEANTLLENARGHRLRGSDR
>emb|ABP55173.1 BGC0000150, Strop_2729, Uncharacterized protein
MVGTWPGRFLARRLERLVDEPRPGAPRRITDDQVDEVIVKTLERRPGNQDNHWSTRSTARETGLSQMAVSRVWWAFGLKPHLVTPGSCRLIRCSWKRS
>emb|ABP55174.1 BGC0000150, Strop_2730, Uncharacterized protein
MVLCVDEKSQTQALERIRPMLPMMPTVPARQTHNYVRHGVASLFAAFDPAAGTVIGQLHRRHRHQEFLTFLKVIDANTPTDMDLHLVLDNYAAHKTPTVHRWLAAHPCFHLHVTPTSVSWLNLVERWCAELTNRKLRRSSHRSLADPRNRRTAVDRGMEHRPETVRLGPNRRRSPQQPRRIMWPN
>emb|ABP55175.1 BGC0000150, Strop_2731, FAD linked oxidase domain protein
MGKAPTPLAATLDTAAVTALRRLVTGRVITPTDHDYDRARRIFFDGYEGRPAAIVRVVDVEDVPPVLDIARRTGVPLAIRSGGHSVHAVCDDGIVLDLSGLRALDIVPESRTAAAQPGVTAAQYTNAAGAFGLATSFGDTGSVGLGGLVLGGGIGFLVRKHGLTIDDLIAVEMITSSGDRLRIDADSHADLFWALRGGGGNFGVVTRLHLRLHRVAPIVGGTLVLPATPATIAGFLAAADSAPDELSTKVNVMPIPPLPGVPEEHHGRMGLLATMVFAGDVGSAESIYAPFRALATPLADLIHTMPYAQIFEPDDENYHPRAMSRTFFTDELLDETKAEALLAHLGSSTALVPVAQLRVLGGAMAQVAEDATAFAHRGRKMMISVAAVHESPDETDTHRSWADNFVAEQRSSQPGAYVNFLYDDGPDRRGEAYPRRTWDRLARIKQRYDPTNLFRVNVNIPPGAAHPGPSDR
>emb|ABP55176.1 BGC0000150, Strop_2732, Uncharacterized protein
MPSGDADEGPGQQNAGTRRTAPTSLVRSCRRAGIPPSHRGAACRPGCCRVWLPTVPNARPLRAVPGIDHHRNIGDAGGSVGCDAVAQHRLAAVPLTSASRREGTESAVRETLQSARNDSTDETKPPRRQRPVETTRWPWYRSPWVIAAAVIVVFNLLYALPRYLSLDPTLSRVGIDPDFPLHHEIIVVHVVTGNIAMVAMFLQILPWLRQRSVRFHRWSGLVYLYGGALPSALLALALLPPSLAPTGKVGLAAMSIAWIATSVAGYRTQARHHYRDHRRWMTYSFAIALGTSWGRTLNLGMQTFPWFKMDIMIFLELVSWLWVVNVLIAHWWLQRRTRLNRARASLRPKSNISVSE
>emb|ABP55177.1 BGC0000150, Strop_2733, Methyltransferase type 11
MGRSSIAELLLSFAAAPAKDSFEEYQQLTAALWRDGELTELAHGAVSTVVDCLDEVADSHKGYLAILLGLLAEADPSPHGEVVAGVRKGLDRYLDLLARQPSGQPLALALLYLVGHFPEARDQIMSSVAGHRLAEDDLTRLTRVLQPLDADDVVLGRVWPSPAEWTLSEAEREHDRTWIARLSPEQVAATYAGDTLMLLGYSGAKAYWALQNGVPGRAASPDPYGDAAPENPPPFAPETIQRHTSALRCPTCHSRLIVADDVVTCTGCESQFSTAHGVLDLTGALAESGDPDDVLRNAAVQRRIGLFYENVLRPGFLRLMGSNWSNQIMPWHEDAYLVENTRPVDGPVLDLAAGAGRWTAVLTNALDGGRMIALDLNPVMLTWLRGRLPEVAAVRASALDLPFGEATLGAVNCWNALQALPDPASAITEIGRCLRPGGSFTLLTFRSSDDPIYRYFQNSFRGPGFPDGGMPLFRLEDIRTWLDQAGLTVRAESVPGTFILVTAERR
>emb|ABP55178.1 BGC0000150, Strop_2734, Uncharacterized protein
MVAQAGPYAPALTAYAQRVQAMDEADTGTSQTSDEVAAVVMEILTAPEMPFRTQTSNWARDFVGWSLSDLNGSAVLRETRGWVGQ
>emb|ABP55179.1 BGC0000150, Strop_2735, Major facilitator superfamily MFS_1
MDIDESRASRREWVGLAVLALPTLLLALDLNVLYLALPRLSADLAPDAAQLLWIMDSYGFMIAGFLVTMGTLGDRIGRRRLLMIGAAAFGLASIVAAYSNSAEMLIGTRALLGVAGATLMPSTLSLISNMFRDPQQRTVAIGIWMSCFMIGSILGPLIGGALLESFWWGSVFLLAVPVMAVLLIAAPVVLPEYRNPDAGRLDLVSVVLSLVTVLPVVWGLKELATDGFGVAPLLAMMVGLVVGAAFVRRQRRLAHPLLEVRLFANRTVSAALLIMLVGGITIGGIALLFAQYAQLVAGLPPLRAGLWMVPYAIAMLVGSTLAPLLVRRVAPGYVVAGGMTTAAVGYSLIVLVGSAGGLGLAVLGLVLVYLGFGPGAVLGTDLIIGAAPPQRAGSASSISETSTELGVALGVALLGSIGTVVYRSAVADAIPVGLPGDAGEAAAESLAGATVVADQLPAQTGAALLEAARVAFTSGFNAAGG
>emb|ABP55180.1 BGC0000150, Strop_2736, Uncharacterized protein
MNLPPVVSAQEWQAARERLLVREKEATRARDALAAERRRLPMTRIEQKYVFDGPAGRVGLADVFEGRRQLVVYHFMLTPGSSHHCEGCSMFVDNLGHPAHLNARDTTLALISRAPRTEITPFQERMGWTLPWYSSYGTDFNPAFGLTSEAGESFGLSVFLRDGDDVYRTYFTTGRGVEALGSNWTLLDLTPLGRQETWEDTPDGRPQGTPYSWWRLHDDYDR
>emb|ABP55181.1 BGC0000150, Strop_2737, Transcriptional activator domain
MRFGLLGPLGVWTADGTPVTVPDVKVRRLLAALLAHEGHPVSVDRLLEHLWADLPPANPAGALQTKVWRLRRALNAATPGARDRVVSHPPGYLLRTGPEPTDAERFTALLEQAANTTAAHTRAALLDEALGLWRGPVLADFPEAPFATALTARLAEHRLTAIEDRAEARLALGQHHLPSGELADLLTRHPYRERLRALHLRVLYRAGRQGEALDCYDRFRRKLADELGVDPGPELVALHRAILSQDPALLAPPPASSPVTIAPAPSGALPPARVRGNLPAAPTELIGRAAAVRDLHLLLDAGRLVTLVGSGGVGKTRLAVEAAHQVAGAYPDGVWLVELAALEADPATLAGAVLAVLGVRENAERPPATPAERLLAALRGRQLLLLLDNCEHVVEPIAQLADRVLRHAPGVRLLASSQEPLGVAGEQVCAVPPLALPNPEVGDPVLLAQASAVRLFVTRTRAAAPGFALDETNAREVAELCHRLDGIPLALELAATRVRALGVRGLLTRIDDRFRVLTRGHRGAPPRQQTLRAMIDWSWELLSEPERLVLRRLAVHADGCTLEAAEAVCADDDLPADKVLDLLARLVDRSLVVMAETPVGPRHRLLESVAAYCAERLREAAEVATVRRRHRRYYTALARRADEELRGPKQQQWLARIDQETANLRQALDDAIADGDAVGALDLSTALAWYGYLRGRLRETRRSIEAALAVAGPAPATPRAAAACWHAGLALLESGGEHAPLVAPALSGWPAGEELATRARAVAFLGLALLNTGDVAGSTALVNEVLPEFERFGDRWGVAAALSLRASQALARGDLAAVHQDGERAVALFRELGDRWGQLQASFPLTNRAEATGDYPEAARLHREGLELAEGLGLWLEAADRLSGLGRIALLAGDYHRAREFHERALRLAGEQSCKPAELYAQIGLGLGARREGRLADAERLLRSVLDWTRQPGLDADVVRALLLAELGFIAELRGAVPAAGSLHAESFALASAVGDPRAQALALEGLAGVAAIDGRPTRAARLLGAAAMARVSVGAPLPAGERGDVDRITAAARAELGAPAFTEAFDRGRALRPEQAYASSGANGARTPPGTGATRPPADVG
