# Supplementary material for: Assessing in silico the recruitment and functional spectrum of bacterial enzymes from secondary metabolism
Source: BMC Evol Biol. 2017 Jan 26;17:36. doi: 10.1186/s12862-017-0886-2 (PMC5270213; doi:10.1186/s12862-017-0886-2)
Supplement: Additional file 5: — 1005 multiple Fasta files (one per BGC that comprises enzymes) containing the sequences of the data set enzymes SM*. The BGC are named according to MIBiG nomenclature. (ZIP 6333 kb) [file 12862_2017_886_MOESM5_ESM.zip › BGC153.fa]

>emb|CAD19077.1 BGC0000153, ---, Cytochrome P450 monooxygenase
MLRSVSASRPPSPANPVAAFDLARLDDAFYADPFPLYRAMRERDPVHRMPDGSLFLTRWADLDCIYRDTRTFSSDKRAEFGAKYGDAPLFEHHTTSLVFNDPPLHTRVRRLIVGALTPRALSTMEPGLRTLVDRLLDGLAVKGAADLIEDFAAAIPIEVIGNLLDIPTEERGPLRGWSLAILGALEPRLTAEQEACGNEAVTEFLDYLRILVAQRRARPGDPATDVLTRLIQGESDGERLTETELLHQCVFLLNAGHETTTNLIGNALELLARFPDERARLLRAPALIPTAVEEVLRYESSNQLGNRRVAEDTEIGGVAVPTGTFLTLCIGAANRDPARFEDPEHFDVGRQPNRHLAFAGGAHTCAGMNLARIEARIALAAFLARFPDYALTAPPVRARRARFRGFTAMPTRLGSLR
>emb|CAD19078.1 BGC0000153, ---, Protein kinase
MEELISEALPDGSRVGPWRIEGRAGYGTYGAVYRAHRVGRICPRSVALKLARYPNDLRFEREAELLERVRHANVPRLLGHGTWRAGPQGEAHPYVVMQWVEGVRLYQWNKERLRTAREVLRVLAQVARALEATHMRGGLHRDVKGENVLVSPEGHASLMDFGCGTWEGAAPLTGGILAPGTKAYRSPEALRFHWNHRNEADAHYQATPADDVYALGVTAYRLCTGIYPPPATEPSGVGEDERETQEVKKPPSQVRPLVPALEQLILRMLRDNPKERGRAGELAAEMEALAERAGAEADEPMNPNHSSVPSEITGRPVSVQREWGGWPVALVLVAVGLLLWGSGSLNTGRRVAPASRMTEGGTGGVADAAVEALPVSSAAREPEPSGLNLDMLKEPLPGQRRPPCPRFQISIQGGCWLEVPQSSPPCGESYYEWKGACYSPVAAPPRPRTSDPQ
>emb|CAD19079.1 BGC0000153, ---, Methyl transferase
MSQNIYDDPSFFESYSQLARSLKGLAGAPEWPALRALLPDVKDLRVVDLGCGFGWFCRWARKNDAAHVLGLDLSEKMLTRAKAETSGDAITYQQADLERLVLPEGAFDLAFSSLAIHYVEELEPLLATVHRGLTPGGWFVFSIEHPIFMASRQPEWMTGPEGHRTWPVDSYQLEGKRTTHWLAEEVVKYHRTLGTTLNALLEQGFTLRHIEEWGPTDAQLSAHPELAEERDRPMFLLVSAQR
>emb|CAD19080.1 BGC0000153, ---, Acyl-CoA binding protein
MALEDDFRSAQERVKALKTRPSNDRLLELYSLFKQATEGDVQGKRPGILDVKERAKYDAWVGRKGLGRESAMQQYVALVERLLRG
>emb|CAD19081.1 BGC0000153, ---, Potassium channel beta chain
MVYLLCRSRSQLRWILNGSAHRVRFAWGGHARPRRMHFRHLGRSGLMVSEISYGNWLTHGSQVEEAAAVACVRAALDEGITTFDTADVYAGTRAEEVLGRALQGQRREGLEIFTKVYWPTGPGPNDRGLSRKHILESIHGSLRRLKTEYVDLYQAHRYDTETPLEETMQAFSDVVRQGKAHYIGVSEWTADQLREGVKLSRQMGFQLVSSQPQYSMLWRVIEAEVVPASQELGVGQVVYSPIAQGVLTGKYRPGQKPPEGSRATDEKGGASFIKRFLNDDVLTRVQQLTPVAQEAGLSLAQLAVAWVLQNPNVSSAIIGASRPEQVKENVKAAGVKLSEEAMRHIDTLLGPIVERNPKKTLENSPRKRP
>emb|CAD19082.1 BGC0000153, ---, Ribosome binding factor
MTSFKQRRRRAPRRGTESSLSSFEAQSLPAHHLRVQSTLFQEVARLFRGELSDPLLEGVSVTSFELTPDGRNARIGFTLPPEYAEGGSAPIEAALVRASGFIRAQLALGLNLKRVPHLRFVCVGVAPPGFSIPEDGSAEEGGES
>emb|CAD19083.1 BGC0000153, ---, ORF8, ORF7, ORF6, ORF5, ORF4, ORF3, ORF2, ORF1, stiA
MRPRRIEGAPGAVPILAWARAVPAGAVKQLQLLARQPYLAEHVAAMPDVHVAEGVAVGTVFATERHIVPGALGGDLGCGVSAVRFDFPAMSLGRVELTRLLAAFARAVPVGDAVHRGRGLSLPPGLDIGRLSTHRLQREWERLVPKHLGTLGGGNHFLELDRDAEGALWLLLHTGSRGVGAAIAAHHLRVAQVSGEGSLPGLRTDTSEGAACLADTELACQFARANRDTLLQRAVEVLAGAIGQGPVLDSRVDVHHNHVAAESHFGRTLLVHRKGAVGLVAGQQGLIPGSMGTASYLVAGKGEPQAFCSCSHGAGRVMTRREARERIRPAALAHALRRVVFDEGRVTALVEEAPTAYRDITEVLEDEAELVTPLRRLTPIAVLKG
>emb|CAD19084.1 BGC0000153, ---, Cellulase
MKNSLLLLMLAVLPLYGTAALARPGMANAEPGHFEGPENAGLTAAQCNPRVPLSTRGRYIVDRCGERFKLKSVNWFGASDQLEVVGGLDKQKLSDLVAGMKAMGFNSVRLPFSNNMLHPDDNKPAAQRCLEKYSVTCIDSTKNPELLNKTALEVYDAVVAELTRQGLVVILNNHTTKSMWCCGWDGNGFWDSSQALQRWQDDWVMLAARYQGNKWVAGADLRNEVRPDGLDSPNWGMRNQHDWHMAAQTMGNLLLRTNPDLLIVVEAVNWWGLLDGSRPQLKPVRQRPVALLRGDKLVYAVHNYGYTGPNQSGGSLGSGPKYSDMDKPTLYGTLDQEWGFALAANQAYTAPVWMSEFGVGYNEQAANSRAWFSNLADYLIEKDVDWAYWAINAAKLQNSVQGEDETYGLWSYPDWNGVRSGDWRLGTGPLGRLLGADGRTGAVDATRFLPMTVLLKDGSSTYYVDNNSLDSDWHSGKAKISCPRGYRMVGVSANFTILCTNAGAVPAQQGTGSYQTITQEVSPLRYPGDWANQSIKFECPTGFYAVGISTANPFFLELAGLLCEQNTGGIPLNSKSAKNFWGGDQRASSSGGDWSVSQYKGQCADNQYLIGLAHRRSGLADYPSVVLCSN
>emb|CAD19085.1 BGC0000153, stiA, StiA protein
MTQLASRLGVGSESIDPRERFSRYGIDSRDTKSLLAELGALLKRPLSPTLAWTYPTVEALSRHLAGEADVSGGERADTLGVDQDEPIAIIGMAGRFPKAPDVESFWSLLRDGVDAITEVPPERWDLDAFYSVGLKSPGKMNTRWGGFLDQVDQFDPLFFGISPREAIQMDPQQRLALELSWEALESAGVAVDSLMDSRTGVFMGAMWSDYAKLTRGALGLIGPHTATGQDSSIIAARVSYFLGLRGPSLTVNTACSSALVAVHLACQSLRNGEAAMALAGGVNLLLSPESSVAMSQLGALSPDGRCKAFDARANGYVRGEGGGVVVLTPLSRAIANGYPVLCVIRGSAVNNDGFSNGLTAPNPRAQEEVLRDAYARAGVSPDKVHYVETHGTGTVLGDPIEANALSAVLGVNRPAERPLILGSVKTNIGHLEAASGIAGLMKVVLSIQHRAIPPNLHFEQPNPYIRFEELRLLVPKSLHPWPNEGESALAGISSFGFGGTNCHLVLEAPSPGSAHIAPLAAETPEELSLLARQARDAVSVVGSQVELADLCFSVAARCREGSQRLALIARSPAELAAQVDGFLAGEKRPGLLRGEVTSGGSQKPVFVFSGTGSQWPGMGRELLRTEPVFRGAIERCDRALRGLSGWSMLEELSAGEASSRLKECSGLQTAIFAIQVGLAALWRSWGIEPAGVVGHSIGEVAAAHVAGILNLEDAARVIHHLSRLMGRLSGQGAMIVVDLSAEEANRLLREWERHVVVAACNAPASTVLSGAREVIEELGAELERRGIAAHTVRIDTPSHSPLMDPFMGELAEVLAGLSPRVAAVPMVSTVTGAFLKAEECTAAYWVRNLREPVLFSQALTKLFEQDLRLFLELSPHPILARSVEQCLKGEGRQGVVLASMRRGENEGACMRESLGRLFTLGTSVAWQALYPAEAKRVELPMGLGTGSLDAELRGSARLLPLSAHTAEALEDAARALQASIAKHPDVRLDDLCYSASVGKSVHAHRLAFVTDSKRALVEHLDDFLKGESRPGRIAGVCATGEPKKVVFVFPGQGSQWQGMGRQLLRQEPVFREAIEECDAAIRSCAGWSLIDALQADEPHSRLGSIEVIQPTLFAIEVALAALWRSWGVVPDAVVGHSMGETAAACVAGALRLTDAARVICERSQLLRRVAGQGGMALVELSLEQAREMLSRKDGRVSIGASNSPRSTVLSGDAIALEEILRELEAQGTFCRRVKVDVASHSPQVDPLKDDLLRVLSTIAPRAATVPLYSTVTGEPIEGARMDASYWMRNLREPVLFGQAIERLAGDGHGVFVELSPHPILLPSIDQTLRHKSHKGVVLPSLRREEPERAVLLESLGTLFTGGGRVDFRGLHPLGGHRVRLPHLPWQRQRFWLDMDVAAAGAASVGAAWHPGGGSEHPLLGHRLPSLAHAPACHVWENKLSRSAVSYLDDHRVGGTVVLPGTSYIEMALAAAAKGSGKKTVSLRDVELREKMSFLETASRTVQLSLIQEEAGHSSFRLHGRSTPDEPWTLHGGGTVHVEEGDGPPSADPVLWAAVETVRLQGKEVSASDAYEAMHAQGNEYGPLFRGIEQMWVRDAELVARLRVPEPLEQELPEYRFHPAALDLGLQALIVLAAEHGCEGLALPTRLESIRAHASPGARMWCHVRLNPVREAASFSGEVLFLDESGQRLAELQGARFQILGEGSRPHDGGRLVDWLHEVEWQPAPVPVPTAEPSSQGRWVLFADGTGVAEGLAAQIAARGEPCIRVLPGMAFAEAEDGHFVVDPEQPEDVRKLFGALSRTSTIPLRGIVHLWSLDAPSPEEGGVDALSRARRLGSGSVLSLIQGLNAAELAQKPRLWLVTRGVQAVGSAGPGAGAVAQSPLWGLGQVVAYEHAELRCTRVDLAPVSVPGEEQTLLQELLAPAGDDQVALRGRERHVPRLTRCRTDEVAGRSTDLRAGAIRSDGCYLITGGLGGLGLTIAKWLVARGARHLVLVGRRGASDAAEIALGQMRGAGAECLVMKADVANTSEVEELVGTIQRKMPPLRGIFHAAGLLDDGTVLQLTQARLRSVMAPKVEGAWNLHRATLGASLDFFVLFSSAASLVGIPGQGNYAAGNAFLDALAGLRKARGLACQSIQWGPWSEIGLAAEQDNRGERLALRGMGSLNPREGLEALEALLSPGEPLRERARIGVLRLDARRWCKSYPAIRSSPLFSVLLAGERNAKQVLERSGLRARLNEEPARTRRAALESFLREEAAQVLRLPPARIDLSRSLQTLGMDSLLSLELRNRLEANLELTLPATVLWNYPTLSALAPFLAERMGIQLNGVEEPPQAVESPSVSEEDGAAMLKMLEQFQELSNEDLLGMLSDDKEDEVSS
>emb|CAD19086.1 BGC0000153, stiB, StiB protein
MSDMMKQLARMIRDLPPDRRAFLADLLRPEPEPIAIVGIGCRFPAGADDPAAFWNLLEQGVDAISEVPPDRWDLKAFHDPEPEAKGKGNTRWGGFLRKVDEFDPGFFGITPREAIQMDPQQRLFIEVAYEAIEDAGIPIERISGTHAGVFVGISGGDYNLIQLASPDQTDAYTCIGAVRSIIANRLSYLFDLRGPSIVVDTACSSSLVAVHLACQSLRSKECDLAIAGGANLVLSPHWSVAISKLQALASDGRCKTFDARADGFVRAEGCGTIVLKRLSDALASGDRIRALIRGSATNQDGHSQGLTAPNGLTQQALLRQALQNGGVKPEQVSYIETHGTGTILGDPIEVSALSEVYGKPRPDGRPCILGSVKTNVGHLEAAAGIAGLLKVVLALEHGAVPKQLHFQKLNPNISLEGTRFVIPTEMSPWPSDGQRRMGAVSSFGIGGANAHMVLEEAPSVGPKPPSAVERPRHLLALSAKTADALRAQAGRFELLLSTVGEEAVPDVCHTAHVGRSHFKHRLAVEGASGAELREHLASFAAGNETAVAASGKVEEEAHREVAFLFTGQGSQYVDMGRVLYRTQPVFREVINQCSALLGANPISLLSVLYPEPGVPTPLDETEFTQPALFALQCALAKLWRSWGIEPSVVMGHSVGEYAAACVAGVFNLEEGLRLIAARGRLIQALPAGGAMSAIFTHEAQVAAAVAPLAGRVSIAAINGPTEVVISGEKAAVEEISERFRGEGVETRRLNVSHAFHSPLMEPVLSAFTKLAEGVTYRTPKVKLISNLTGQVMSEAPTADAWCRHLRQPVRFLDGLRTLGAMGCGAIIEIGPTPTLIGIGRRCLPEESMAWLPSLRKGKDDWQQMLSSLGALYTRGLPVNWVGFDKGYSRHRVSVPTYPFQRKRYWLAEASADRAVAHGSTRMAVALPGAPDTLHRLEWTPEAQDPLVDRSRGEAERDGGTWLLLTDQGGVGAALADRLGARGARCLLVSPGEGPLRQEDGVWKVDPSSVGEFTRLLEEGANDKGRPLRGIVHLWSLDMPSGLLAAQRLGCGSALHLVQALSRFTQEAGAPRVWWVTRGVHAPGEEASPIAVAQAPIWGLGRVLALEHPELWGGLVDLSPRSGEEEIKALLREFSAPGSGGQIALRGTSRSVMHLAPCAMPEPSREIHLRADGTYLLTGGLGGLGLRVARWMVEQGARHLVLVGRRGASEAQQAAIDEMERAGARVLVAQGDISQKDVLAGLLEKARQSMPPLRGVIHAAGVLDDGVLIRQDWQRFERVMAPKIEGAWNLHELTREVELDFFILFSSMASALGSRGQGNYAAANAFLDALARLRRSQGLPAVSIQWGPWAEVGMAASHEARALRVWSEKGVGPIQPEEGLRLLGRAIRSGGTTGPVEVCVIPVQWPVFLEQFTANGIPRWLAGIARKVQGEVKNERAAQPRLLERIAEAPLLERRAILSAHIGSEVSRIMGFDSSQTINPREGLFAMGMDSLMAVELKNRLQKELGRTLSSSCVFNYPTLESLTGYLASSVLSREIPTATSEASPPTRTKDSAPTIEPQVDALSGTALAELFDEQLSAIDALIDNT
>emb|CAD19087.1 BGC0000153, stiC, StiC protein
MQKMSTRLDALQRSKTEPIAIIGMGCRFPGGADTPEAFWRLLRDGVDATRQVPADRWDADALYDADPDAPGKIYARRGGFLEHVDHFDAEFFGIAPREAKSIDPQQRLVAEVSWEALESAGYASARLSGSATGVFIGAGIDDYAQFQLRSDDLEQIGPYAGTGTSLCFTAGRVSYLLGLQGPSLMVDTACSSSLVAVHLAMQSLRNGECRMALAGGVNLILSPEISIFLSRSHALAPDGRCKTFDALADGYARGEGCGVIVLKRLSDAQQDKDRILAVIRGSAVNHDGPSSGLTVPNGLAQQALLRQALSNARVEPARVGYVEAHGTGTPLGDPIELEALGTVLSEGRSREHPFALGSVKTNVGHLESAAGVAGLIKVVLALQHREIPPHLHFERLNPRASLEGIPAVIPTRRIPWEAIGGGRIAGVSSFGLSGTNAHVVLEEAPELVPPASTVAGTPSFERPLHLFALSAKSEQALRTAAGNLSNHLVATESEAPHTLADACFSANVGRSHFGHRAVVVAETTATLRERLGKISSGTQVPGVQEGQVAGAAPRVVFLFSGQGSQYIGMGRRLYETQPTFRSVLDRCDELIHPWLGRSLLSVIYPESGATSPLDETLFTQPALFAIEYALAELWRSWGVTPSMVMGHSVGEYVAACVAGVLRWEDGLQLIRERAQLMQTKTAPGEMAAVFADESEVLAAIAGHQERVSIAAYNGPSEIVISGARESIREVLGVLSARGVKSRKLNTSHAFHSPLMDPMLDEFERVASQMIHQEPRITLISNVTGRAAGAEVFSKPGYWRQHVRAPVRFFEGVRTLHERGATLFVEIGPNPVLMGLGQRILPEGAATFLPSLQKSRDDWSPMLESLGALYVRGVNVDWEGLDRDYSRRRTALPTYPFQRERFWIDRGSRRSAREPVETSSREASPSVLLGRRVRSPALEQIVFESEFNTARLPFLSDHRIYGEVVVPGACHLAMVISAGLELFGAGPLVLKDVVFPQPLIVPEGRSRWVQLILGTPCEPGTPVSFRIVSAAEGEHTWVEHAVGGLLRERAVSPLEAATRDPSFEMGKTPDEEAVSALEVFYRPFLEAGLALGPSFQWLTRIWKRDGQALSQMQAPEETRRAGGFPVHPGLIDACFQLFDSSLPSAASVTVFVPVAVGCLRWSGSPGERPRCYVSVREASSASRERIVGDVRVVDATGTTALEMDAVSLRHAPKDALLRAVRPRLSDALYEVEWRHAAPRPSAQASGAPSGRWLVFAERKGFGTALADRMGSRGVGCVLVSPGETYARLGDAHFAVNPKQPSDFVRLLEVLGASGEPPLRGIVHAFGLGDRAASVSTETPSLTSLEARLELGCGSLLHLIQALAPSGHAASAKLWVVTAGAQPIQAGTGSVSSTHAALWGMARSLAAEHPELWGGLVDLDPANTNEVSATQLDSELGKSDREDQVAYRSESRHVARLRRRGASSGVGRPVALRSDGAYVLSGGMGGLGLQVAQWMVERGARRLVLMGRGGPSEHASKSIREMERAGAQVLVVQGDVARPEDVAAALKVAGSEGWPIRGVVHAAGVVQDGALLRQDWGRFTPVLAPKVAGAWNLHVQTLDQPLDFFVLFSSAASLLGPRGQGNYAAGNAFLDALGHGRRSLGLPSLSINWGLWAGAGMGEGRSPSARRTLSTQGIEPIEPEEGIRILEELLAGRAAQVAVLPIHWPTFVEQSLGGRSPAFIEELAGAIHSKPTAEASRTQVSDFANQLAAASPSEQKELLTALVREEVGRVLGLEPSRPLKPQQRFFEAGMDSLMAIDVRRKLQLRLGSAFELSSTLVFDYPTTQELAQYLVKQVSTAHSSAQRVDEPRAGETQSDAPSVVLDVLSRNEVESRLDERLAAIEASMMDD
>emb|CAD19088.1 BGC0000153, stiD, StiD protein
MSTTPNMPEQGEDLGRLKRALTALEKMQAKLDAAERGRTEPIAIIGMGCRFPGGANDPESYWQNLIQGTDAISEVPPDRWDVDAFFDSNPDTPGKMYTRWGGFLKNWEVDRFDARFFGIAPREAEAIDPQHRLLLEVSWEAMERAGIAPGGLEGSSTGVFFGLMARDYDILQMKVGDPTRIDAYYGTGNETSFAAGRLSYLLGLRGPSLVVSTACSSSLVALHMACQSLRGKECNLALAGGANLILSPEFTIASCRLRSQSPNGRCKSFDAKADGYVRSEGSGVVVLKRLSDAMADGDRILAVIRGSAINHDGASSGLTVPSGPAQESLIRAALAAAKVEPHQVSYVEAHGTGTALGDPIEVRALSETLCKGRDRARPLVLGAVKTNVGHLEAAAGMAGLFKAVLALQHGVVPPNLHFSQPTSHIPWDDLPLLVPTQSVPLASGEGRAIVGVSSFGLSGINAHVVLEAAPEPPHAKAAGAEAGADAAGPVLLPLSARSPDALRVLAEAYVQRVRAPDLRATLQDIAYTAGARRDHFEHRLALVATSKEALATQLEGFLRGESIQGLSVGEHSSGAPRKATFIFSGQGSQWVGMGQQLIASEPVFRDAIHQVDTALREHVGWSLLDVLAADKERAGFDRVEVVQPVLFAVQVALAALWRSWGIEPGAVVGHSMGEVAAAHVAGALSLEDAARVIGLRSRLLSRVRGRGGMALVELSLDQVRELIRPYEGQLSVGASNGPRSTVLSGDPAALEQVLTSLRRQEVFCRPVDVDVASHSPQMEPLLPELERGLAVLQPRAAAVPFYSTVLGDVLDGRRLDASYWARNLRSPVLFFQSLQRLIAAGHELFIEVSPHPVLLPGIEDELRRGSRAGFAVASLRRGEQERSTLLSSLGALYTQGAPVDWRRIYGSAGRCVPLPSYPWQRQRFWVLGGAEATEARAPVAPAAPSRGAAANGQGNEHPVDGTPVRFYDALTKARGSAVDESYLTFGVLNEKQPGFSWLRVAYGLDPSEERMRLLLHSQRALRNVLLDSVDFSRAKSVWDFGCGYASDIIALGERHSHLKLHGHTLSSEQAELGLRKIEARGLGGRVQVLRRDSSKDAPLESAYDVILGFEVATHIKEKRSLFQNLSSHLREGGFMLLADFIANSGSGVDVQDIASYNVTPSQWVELLSEHGLRLVECVDVSQEVANFLFDADFDANLTQLETSVGISAIEKRNYQAMRNFGAALERKILSYVLFIAQKDSHVRSTYLRHINQKWVEAPAPYAARELMLPGRSGDTAEWLYEINWERKARIARTSTQAQGSVLLLADQAGIARALSTKLTEQGVRCILVEPGDAYQREEDHFVVRLGEPGDMAQLVKDVAESGGLRAILHLWSLRAAPLGETTAATLRKAEKLGCGSTLHLIQALSRTSSRLPPRLWLVTRGAQPVSNAPGTVVVSPAQAPLWGLGRTLALEVPSLWGGLVDVDSAASASDIAEQLAGEVLHSDGEDQVAFREGARFVARLVHPAPFKPTPVTLREDASYLITGGLGDLGLKSAAWMVERGVRWLVLVGRTGLPERSKWPEMDPRSKQGQQIAAVQALEAKGAHVRIAAMDVAEEPRLRMLLSDMRQEGWPAVRGVLHAAGVANPKPLADLDAEGLQAIFRSKAEGSWALHRVLEGTPLDFFVFFSSGSALMSSPLLGGYAAANAFMDALAHTRRAQGLPALSINWGFWSEVGMAAREARGLSQGMESFTPDEGLAVLERLLGQSSPQVGVMRLDVERWIESYPAAGQSPIFSRLRRARVRAASSGPEVPSIREALAALGPGFRRRSMLEQHVREQLAHVLKMPPAQLGMDTPLHDLGTDSLMAIEIRNRLEKSLELVLPATLVFTYPTVAALVVFLSSTMGLPLEAPPEPPRETAEKKDSASTAAELDALSDDEMAARLAEKLAALNKGRK
>emb|CAD19089.1 BGC0000153, stiE, StiE protein
MSTGSQDHRSLLKQSFLEIERLQAKVDSLERAKSEPIAIVGVGCRFPGGSDDLASYWEFLRDGVDGITEIPSERWDIDAFHDPNPEARWKMSTRRAGFIKDVDRFDASFFGISPREAASMDPQQRVLLEVAWEALEDAGLPASRLGGSRTGVFMGVCSNDYTWLQLSEPERIDAPYFGIGSAHNILAGRLSYIWDLRGPNIAVDTACSSSLVAVHLACQSLRAGECDAALAGGVSLILSPLTLIFPSKMHMLAPDGRCKAFDAQADGFSRGEGCGVVVLKRLSDAQASGDEILAVIRGTSINQDGRTNGLTAPNVLSQQVVIRKALEDAGMAPERIAFIESHGTGTNLGDPAELEALKAVFGTRKAGEPSCAIGSVKSSVGHLEAAAGIAGLIKAALAVKHGAIPPNLHFQKINPNVNLEGAPFVVPTGTQPWPESGAPRAAGVSAFGWSGTNAHVVLEEAPAKEARQESSQAARAQVLPLSARGPEALRALAQRYREFLSRGESTGALPDICRAAAMKREQFDHRLAIVGEDSRAMVERLDAFLQGEARSGLVSAVAGERRGIVFVFPGQGSQWVGMGRQLLEREPAFRTALEACDRAMKPHVGWSAVEVLVGSEGAPRVDRIDVIQPILFAIEVALAATWRARGIEPDAVVGHSMGEVAAAHVAGALSLDDAARIICRRSQLLAGLSGQGAMAVVELSQEEAERAIVGYEDRLSIAVCNGPRSTVLSGDPQALTAVLATLESRGVFCRQVKVDVASHSPQMDPLRPALLNALQGLQPKTAAVPIFSTVTGAIFDGTGMNAAYWVDNLRKPVLFSKAVSRLIEEGHALFIELSPHPILLPPIDEQLRTLNRKGGVFPSMRREEPEQAVLVESLGALYTRGHPIDWSRSFPGEGRDVKLPAYPFQRARYWNVASPAGLLPGAIVEGEGPRLDGSVADEGTSASEGTSGIIASFYDSLVTQAAGEDVRSSNDDEHFLTWGVFQEIVPGFSWIRTVFRPSERPEGRERLAVAQRELRRVLFRAVDLSAIKNVMDFGCGHGSDLIILGEQNEHLKLDGYTISGKQAEVCKQRVRTRGLQNRIRIFQRDSAKDDFPGMYDLVLGFEVAGLIPDKDALFSNIDRHLTNGGLLIMADFVANTLSPIEVQETSTFSSTREQWNKLFSSNHLRLVDAVDVSNEVANCLHNPDYAAQFEALCKELKLDEVTQRSFGSYENVYKALRGGLISYVLFHVQKDRFSRSDELFHLNAKQFEQLTPYAEFAKRRDASGAQSDGDETKEWLYESQWRRETPPLTAQGPSASVGPGRWLILGDRGGVGETLMRRLEERGEKCTFALAGNSFQRVSERRYEIRPGQTEDFQRLVQEVFRSDSLPCKGVVHLWSLDGVSTQELTLDAIHAAQPLGVESALSVVQSIAWAGLRDAPRLWLVTAGAHVAGGETGPVAVAVAPLWGLGGTIVQEHPELRCSRVDLSGARRKEEIDALIETLWADGSEDQIALRGGERFVARLAHWTGERARRTDGEVAIRSDGTYLITGGYGGLGLTFARWLVDRGARHIILAGRNGAPESARGAIEELRKAGAEIIAAKMDVADAEQTARVLEEARKTLPPLRGVIHSAVVLDDGVLLKQNRQRLERAMAPKVDGTWNLHRLTLDCPLDFFLLFSSLASMLGAPGQGNYTAAGAFQDAFVFYRRALGLPAMTINWSPWSDVGQAVVQANRGERLAQGGLQSINPEQGVRVLERLLQHTAPQIGVMRLDLRQWRQFYPKNASSPLFAELMRALNTAKPTKVASDSSVRVALQSLEPGPRRREMLEEHLQTLAAQVLRMSPKDLDRSTPLRSLGFDSLVAVEFRNRIEASLGLTLSATLAWNHPTIEAMTTHIADKMGLVLSVAEAPSQAAEQSGSRAAGDLEALAEGLLDELEGLSDDESGRLASGTAQRSPREDINE
>emb|CAD19090.1 BGC0000153, stiF, StiF protein
MSSFLERVAELSPEKRAALAELLRLAPEPIAIVGMACRYPGGVKDSDSYWDLLKRGGDAVTEIPAARWDINAFYDPNQDSPGKTTTRWGGFLDDVEGFDPHLFGISPREAASMDPHQRLFLEVAWEALENAGQQTDRLAGSKTGVFVGLYTSDYSPVVLSDLNAINVYTGTGTANNVAAGRLSYLLDLQGPSFVVDTACSSSLVAVHLACQSLLNRECRMAVVGGVTLLLTPLTLVMASKMQLMAADGRCKTFDSRADGIAMGEGCGVVILKRLSDAQADGDRILAVIKASAINQDGRTNGLTAPSGASQQVLLRQALTRAGISPSQVTYVEAHGTGTPLGDPIEVEALAEVIGQPRPSGPPCVLGSVKANLGHTGAAAGVAGLIKVVLSMQNEAIPPQLHYRELNSNISLENTSLVIPKELHPWPAGKGPRIAGISAFGWSGTNAHVLVEEAPAAPKARAAVERPVHLLTLSARTEAALREFAERVKTYVSAHADLPIADLCYSANTGWSKFEHHLAVPAGTTAQLSERLSAFLEGQPQAGTSYGQVTGRRGPGVAFLFTGQGSQYAGMGRQLYQTQPTFRRALDRCDELLRPLLGRSILSVIYPEAGQASPIDETAFTQPALFAFEWALAELWRSWGVVPTVVMGHSVGEYVAACVAGVFTLEEGLALIVERARLMQSLPPGGEMAAVFTDGARTAQAIAPYASQVSIAAFNGPSETVISGDGKAVEAILGALSAEGVKVRRLGVSHAFHSPLMDPMLDAFERAAAKTRFMPPKITLISNLTGGPSEEFSARALRRHAREPVRFSDGMAALKARGVSVAVEIGPNATLLGIGSRCLPEGSVAWLPSLRKDKDEWEVLLATLGALSVRGVPVNWAGFDSDYPRRRVSLPNYPFQHERFALKQMDGRGVAPSGQVVGHPLLGSRLRVATVDGTLFESKFRADEPSFFSEHRVYGMSTVPATAYLEGALAAAEEIFGAGEHALESVDIQEALVLSDAPRTVQYLIGSREEGGTARFQVFSLASSGSGSEGVWTTHSSGQIRIASGAEPLSGTPLTPEQALEAIRTRCPRGLEPRAFYDWLEGQGLEYGPRFRGVQQVWRGDGEALGLVELPESAVDEAKAFKVHPGLMDACVQLFGVIEYREGAQDDTEVYLPVSIDRYRLKGRLGSKVWSHARIRPSEGTARETLKADIRLYDEAGRIVAEVEGMCIKRAPREMLARFGQAQFSNWLHEVEWKEEVRSAAAGAARPGSCRWVVFADRSGVAEALIDRLTARGEPVVRVLADDHYSREGDLVRLHPEQPEHVRSLMESAASSGGAVTRYLYLWGLDSSGPVSRGEASRVDTRAIGSNPLLHLVQELAGQQGSHQLFLVTRGAQATTREHAPIDAFQASLWGFARTIAFEHPELRPVRIDLEPSRKGGSPRETEILLGEVTRSDAASAEDAIAFRGSLRLVSRLMRQAKRASSNRKLRIPPAPAFRLEISQRGTLEDLTVRPVERRPPGPGEVEIRVRATGLNFRDVLNALGMYPGDPGLLGGECAGVISAIGPGVEGFKVGDPVVAVISLGSFATYCTVLADFVAHKPAALSFAQAAAIPIAFLTAQYGLQQLGRMAAGSRVLIHAAAGGVGMAAVQLAKRAGAEVFATASSGKWDVLEAMGVEHRMNSRTLDFADEVMARTEGQGIDIVLNSLADDFIPKSLSVLRSGGRFLEIGKRGVWTSAQVAERYPGVSYAIYDLGEVGTKDPSIIRSMFRALMAEFEQGTLVPPPLRVFALQDAVEAFRHMALAKHVGKVVITVNDGAPESAETTARAGAAVPIRGDSTYLITGGLSGLGLKTAQWMARRGARHLVLVARSEPGPEALGVIGELELSEVQVVVARGDVSRIDEVRGILDRVRDSLPPLRGIVHSAGVLDDGVLRQQTAGRFDRVLAPKAGGAWNLHLLTRDLPLDFFVLYSSIASMFGSASQGNYAAANAFLDALAHHRRALGLAGLSINWGAWSEAGMAARLSQRDMNRLSGQGIGTIAPDQGTQVLEMLLGQDAAQVGVLPIDWGTFFQRNPASKTSPFFSSLEGGTSVKKAAPTQVPSDILPRLREAAVGRREQLLSAHIREQAIKVLGLNPSHPLNPLQPLNEIGLDSLTAVELKNALGRTLGSSLHATLLFDYPTIDALTRYLAKEVMGWSAPALAPEAAEGAEDAEKARRVAEIQQLSDDEVAASINEELAALRQES
>emb|CAD19091.1 BGC0000153, stiG, StiG protein
MSKPANPVEQLSPLQQALLALREMRAKLDASERARTEPIAVVGMGCRVPGGASNAELLWALLRDGVDAISEVPADRWDLKDYYDPDPDAVGKMYTRHGGFVDAIDRFDAQFFGIAPKEASRMDPQQRLLLEVTWEALEHAGIAVDRLTGSSTGVFVGLCNNDYSFLHMRSGAGDAPDTYSATGSALSIASGRISYLLGLQGPCMTVDTACSASLLTVHLACQSLRQRECNLALAGGVNAILLPEGTVSGCQLRALAPDGRCKTFDAAANGYVRSEGCGMVVLKRLSDALADGDDILAVIRGSAVNQDGRSGGLTAPNGPAQEDVIRKALARAGVEPKQVGYVEAHGTGTSLGDPIEVRALGAVLGAGRSKEQPLLLGSIKTNVGHLEGAAGIAGLLKVVLMLKHGEIPPHLHLSRPNPYISWDELPLAIPARRIPWAPIDGRRIAGVSSFGLSGTNVHVVLEAAPPRTAATSGPAAPRSESDLFHLLPLSARTKGALESLAKEYLGLLSQEAPAAAPLLQDVCRSASVRRSHHEHRLAVVGKTHAELSEQLQNFLRGETLAGLSTGYTVPGERRKVVFIFPGQGSQWVGMGRKLLAQEPVFRAAIERCDEEMRTHLNGSLLEALRDGSAALPLDRIDVLQPALFAFEVALAALWRSWGIEPDAVIGHSMGEVAAAHVAGILSLPDAVRIICQRSKLLRRVSGQGAMAVVALSMEAVRRELAGYEDRLAVAVSNSPASTVISGDPTVLRELLGRFKERDIFCREVKVDVASHSPQMDPLRGELLQALTGISARPASVPFYSTVKDRLVEGSELDVAYWADNLREPVLFGNAVQGLLSEGHEIFLELSPHPILLTPVEEILHASGRQGAALPSVRRDAPEQATLLASLGSLYSLGASVDWMKLATDGQFVRLPSYPWQRQRFWHPAAELAPRARVERGGRQESEQGHPLLGGYLPLARPEGTHAWEIVLDPEAQPFLFEHRIKGAALLPGSVFLEMALAAAKEALGWQPLVVSEMELHRALVLPKHGTCAVQLLIEPVREGRAGFQIYGRASASESWSLHVTGTLREKHGELESLTKEELALSAIEARCDTEVPGERFYERIASMGVQLGSSQQLIEHLRQREGEALASLRIPDGLVSELSTYVLHPSLVDACFQLFGAMSMASGTQESGDFVHLPVHLGGVQVVRRPEGRLWAHARLDLEASDGELPSGSVRLLDETGKTLVLMKGVRFMRVHREALEAQASPDAASSAPGQEAPGRARIAHLVAGAPAARRRGLLLAEVCSDVCGVLGFDPAAPLETRLGFFKMGMDSLTAMKLRKRLEVGIGKSLPPTLVFEYPNIEQLTDFLGRELAIHSAAPENTPVGNPSRGIPDELEGLPEEELIALFDREMAALERTSGEKS
>emb|CAD19092.1 BGC0000153, stiH, StiH protein
MSESAQPIDYPARLRRALRVVRELQAELKSGRRARAEPIAIIGVGCRLPGGIEGPEAYWKALREGVDAISEVPPDRWPIDAYFDPNPETPGKMYARFGGFLDQVDRADMRFFGLSPRQAASTDPQQRMFLEVCWAALEHAGIPPDRLSGQLGGVFVGVNGNDYALLRAGDPAGLDAYSGSGNTNSAVAGSVSYVLGLHGPSLSVDTACSSSLVSVHLACQSLRLGECDIALAGGVNLIMSPNGTIALSRTRVLSPDGRCKAFDASADGMGRGEGCGAVVLKRLSDAITDGDRILATIRGSAVNQDGTSSGVTVPNGMAQQALLRRALANANIEAPQMGYLEAHGTGTSLGDPIEMRAVATVLCEGRSQEQKLIVGSVKTNFGHLEAAAGIAGLIKVALSLHHQEIPAHLHLKKPNPLIPWETLPVTIPTQRISWPVADGQRRIAGVSSFGMSGTNSHVILEEAPPQEPVAPSAQVERPCHLLGLSAKGDEALKALAVRYERLLAEQPELSLPDLCHGANTGRTHFSHRLAVVAESQAQLREQLAAFIGGQKGQGLVARSVPSGREPELVFLFTGQGSQYAGMGRQLYETQPVFRQTLDQCDALLQPHLGRSLLSVLYPEPGSRTPLDETAFTQPALFAIEYALAMLWQSWGIQPTAVMGHSVGEYVAACVAGVFSLEDGLRLIAERGRLMQALPPDGDMAAVFAEEARVVEAIAPFSSQLSIAAVNGPTETVISGEKGALAAVLERLSAQGIQARRLNVSHAFHSPLMQPIVDTFAGVVASVTFHPPQFELISNVTGRPADPQLLSSSEYWCRHLLAPVRFWDSLQSLHQRGSRLFLEIGPGATLASMGRRGFSQDGSCLWLSSLQKDRGDWTHLLRALGELYASGLKVDWQAFDQGYTRHHVTLPTYPFQRERHWFKLSRSSAIQPVAAVGARDLGPSPESGEAELPGDWLYELEWKPWVASVPVPERANSPRQWLIFADRHGLGAALAERIEQRGERCVLVSPAQAGSGGEGTSGSATSRRMSVDPQNSADYRRVIQEAFAEGSEPAAVVHLWGLDAESVEGKDSAALEEGQHLGQNSVLILLQALSAVGRGTPRLWAVTRGAALVGSGKPSLVQAPIWGLGRVLAIEHPSLWGGLVDLDPAAGATAGDVTALLGEFEAPEGEDQVAWRGGQRLVPRLRPQRLPEQQGRAPRLKAEATYLVSGALSGSLLEVSRWMVERGARHLVLAGLEQSEVGALSEALSALESRGAHLQFLSRDEMLQSPEALTGLFSSLRESNRPLRGVLHAGGAWTPRASRDLGPGELQSALRSEVVLPWALHEQVAGEELEFFILFSSVASVWGSGGLSHHAAAHHVLDALAHQRRALGLPALVVNFGQWAQVGVLPEEAYRMSARSGVDALPPATALAVLEPLLEAGGTQRTIASVRWNVFKPILEMGRARPMLADIDARDPQRGDVVDDAVERARKLKEALGEALPNERHEVLQAYLQGDVASVLGYENPGDIEPTAGFFDLGMDSIMAMDLKTRLERGMERTFPSTMAFEHPTIDALARYLSKEVFATLFEEAPRATTPEPVSNDDDARWDALDELSEDQVASLLAERLNAIE
>emb|CAD19093.1 BGC0000153, stiJ, StiJ protein
MSVKTKDNQDLLKRALVTIDKLQAKVDALERAKSEPIAVVGIGCRLPGGANDPESFFQMLREGRDATSDMPAERWDADAYYDPDPDAPLKMYTRRGGFLDQVDQFDPQFFGISPREAVSMDPAQRIFLEVCWEALERAGQAPDKLGGTRTGVFVGAGTEEYAHVIEAAGYCDTHTATGNIPGFVSGRISYLLGLTGPSVTLNTTCSSSLAAVHTAMQSLRAKECDMALAGGVNLILRVSPFVALCKIRMLSRDGRCKTFDASADGYGRSEGCGVVVLKRLSDAQRSGDHILALLRGSSMQQNGSTTSGITVTSVPAQQSLIREALANTGVEPSQVSYVEAHGTGTTLGDPIEVQAIASVVSEGRSADQPLMIGSVKANLGHSELAAGVTGLIKVVLSMHHEELPPYPSHLTQRNPAIAWNDLKVMLPTEITPWPRGNGRRFAGVNSLGGNGLNVHVVVEEAPLPSPVPVGLERPRHMFALSATRETALSALAGRYARHLAKHPSLSLADVCFTAGAGRSHFKHRAAFQATSVEQLRTQLEALAAGSGVRTRSAALRRSGRPKIAFLFTGQGSQYVGMGRALFETQPVFRRAILECEEVLRPILPKPLLSVLYPEVGQESPIDETEYTQPALFAVEYALATLWRSWGIEPSIVMGHSVGEYVAACVAGVFSLEEGLRLIAERGRLMSTLPRDGDMVAVFATEARVTAALAPVANDVSIAAVNGPEEIVISGARDGVNKVVEQLTAEGIKTRRLTVSHAFHSPLMSPIRSAFTEAASRVNYAAPRVRVISNITGRAAKGSELSQPSYWVEHVQAPVRFADGLRALHEHGCDAFLEVGPQATLLGLGKRCLPDAVQPWLPSLRKGHDEWESLLGSLGALYESGVDVDWAGFDRDYPRRRLPLPTYAFQRERYWVEPQEGAQVHVETRSFASARPLEEVPATVERSVEEEEPGLHLEALRLASPEVRNEEVSAWLRQLVSRVFKLAEADLDSQEPILNLGLDSLMAVDMKERIKRGFDIDLSLAELLEGPSIAALSERLGQMLEQATPRVLAVQAPAPSPTPVVRPRETAPSTGPKKAQGKRPVINHQCVGTWKLVSFESKTPDGRNFIDFVSKKTMRLALSALGSVLPSAMPMNFQPNAPVFYPFGPSPIGHLIYTAEGHYALDMGSQGRRGFGSEELATASPMAQRSALMTYISSSGKFTAEGDQVIHKVEAHLYPDEVGRDHAFTMEFDKNGRMIALKPTAPSPLFGGKSVLTYATWERV
>emb|CAD19094.1 BGC0000153, stiK, Methyl transferase
MPVNNGMYDEMNWWNDDSSVSLLSTSINPCRIAYFHNLLTNRIGLDPTKVRVLDVGCGGGLLAEEFSKKGWKVTGVDQSAPSIELAKAHSAKVGLNIDYHVSKAQKLPFEDETFDIVYCCDVLEHIPTYPAAVAESARVLKKGGVYLYETINRTFMSKMIAIKMLQEWSWTRVIPDDVHDWKMFIRPEELHNAMHAAKIQNVETAGMTVDNPVGFIRAILRHRRGHSSLGDVGRVAPAVVSKDLSMGYMGFGVKTA
>emb|CAD19095.1 BGC0000153, stiL, Cytochrome P450 dependent monooxygenase
MDVAIVGGGPVGLMAANLLGSYGVGVLVLERESSPHTYPRAVALYDDALRTFQAVGLVEKQASEMMMDLEMQIVSGTGQLLIGVNPAVASMPFGHPSGGAMLQPLLEDNLRKGLGRFKDVELRLGHRVDGVVQDSEGVQLRVTSANGESYTVRARYALGCDGGKSSLREACGIELAGSTIDQPWLVIDTRKPTQSPPKARIVADAVRPMVYIPLPDRYERWETRLMRGETPEHFSTEQSVRDILAPWMKSEPYEIVRHRVYIHHYRLAERYRDRRIFLLGDAAHLVPPFGAQGLSSGIRDAVNLAWKVAMAVKGLVGSEVLNSYQAERRMQMRETMLGVRMMSMVVSPNKWTAPLRDGFFGLLAAIPPVRKALHEVDGRFPSRFRSGFFLRGGGAGDMIIQPRVRTQKGGNVLLDEVLGTGFAVVGMNREPAHVMSSASKRFWEGLGARFVRVVSGNTIVGEDSGVEGGSVVAADESGALTKWFTASGGDMAIVRPDRYVAALFQASRVDSVTSDLQRMLRAS
>emb|CAD19096.1 BGC0000153, ---, Polynucleotide adenyltransferase
MTFESLHRADIPRPILDVLQRLRELGFAVFLVGGCVRDILRGVAPKDFDVASSALPQEVQGAFKKVIPTGIQHGTVTVVIGGNHVEVTTFRSEGDYLDGRRPSSVTFERDITQDLSRRDFTINAMAYDPLGRELVDPFGGMTDLHARLIRCVRSPIERFSEDGLRPLRAVRFAAVLGFTLDPATRDAIPPTLPVFRKVALERVREEFVKLLLSPRAELGLSLLVETGLLEAFLPELSSAGDEAARMARAAVQGAPAEVEIRLAALLADLVRGSQARDIALRLKFPTKVADTVGLLVEHAALEERTEQAEPALRRLLAQVGPALLEPLLAVARSRVEARQPERLPSVLRLQERLRTLAAAKPPLTSKELALTGKDIMAALGIGPSPQVGEATRFLLEAVLDDPALNESERLKDLLRIWQAGKGV
