# Supplementary material for: Assessing in silico the recruitment and functional spectrum of bacterial enzymes from secondary metabolism
Source: BMC Evol Biol. 2017 Jan 26;17:36. doi: 10.1186/s12862-017-0886-2 (PMC5270213; doi:10.1186/s12862-017-0886-2)
Supplement: Additional file 5: — 1005 multiple Fasta files (one per BGC that comprises enzymes) containing the sequences of the data set enzymes SM*. The BGC are named according to MIBiG nomenclature. (ZIP 6333 kb) [file 12862_2017_886_MOESM5_ESM.zip › BGC157.fa]

>emb|ABI94372.1 BGC0000157, ---, TMC biosynthetic enzyme L7
MTEQVSAAAPHYEAPLVIGTEATPPIAWRPVLITAAVVAAVITAVSWRVGAYSNELYFIGAGGHPAWGYVDQPPLTPVLAHGLWSVAHSLVLLRLPATLCMVAMVVLSALTARELGGERRAQTVAALTTATSILLLSLSATLATTAIDSALWATVLWLVARWNRLRQDRLLLVATLVTAVALENKYLIVSLWAVLIVAVLVSGPRELLRRPLLWVGGAVAILSAVPGLLWQASHGWPQIEMTSVIAAEAQRDAGGRLGFLPLVLFYAGIPVGVALAVRGVVRLWRIPAHRFLGITVGGVVLAFLIADGRHTYTGGLLPLLFAAGSINLRGRVWRVVAGAPGLILAALIAVPLSLSVLPVSTGAQVNILTRGSTGWPELVDTVAAAYRSAGPGPVALVADTYRQAGALDAYGESRGLPKASSPDRGYSAFGPPADEVTTVLWVGDRPPAEFRAAFAEVREVARFDDNPDGYLGINSDVPVWLCTGFHDDWQQLWPRIKHYDSRDRVAA
>emb|ABI94373.1 BGC0000157, ---, TMC biosynthetic enzyme L6
MALLGKLLKNRRAGETGLAWHAPHLAGAETLAVTSPDFGHETTLPVVHANRKLGGEDASPALAWTAAPAGTAQLLLVVEDPDAPTPKPFNHGVFLIEPSVTSLARGALDGTSPAAGVRPLRSGKGVGYLGPAPIKSHGPHRYAFQLFALGEPIAADVESAKPAAVLAAAGSVLARGRIDGFYENP
>emb|ABI94374.1 BGC0000157, ---, TMC biosynthetic enzyme L5
MMSDQPWLHRLDPAEAAEIDDALDVLLKSGKPNFAASPADFPLPTLGPRLRGIVDSIENEPGFALVRGVPVGDKSEDEVRRLYWGLGMYIGVPMIQNNNDSSMVDIRDERRAGKLRVHKSNQHIGFHIDSTDVVTLLCRRAASQGGTSLVVSAEAVRREMSWECPELLSALYEPLPFADVASPDDERPDVFLSPVFGRHEGLTTTRFYIRRVLRSQDNPDAPRLTERQLEAINKVEEIAARPGLVTPMQFEPGDLQMINNHLVLHGRTAFASEEPGEGRHLLRMWFSVPSSRSLPPGYEAAWGTREGGTLRGAGPRWQLQGEFGEFQRRQAEELGVAIPA
>emb|ABI94375.1 BGC0000157, ---, TMC biosynthetic enzyme L4
MTEQWAVLDPAIRPADPEAYLRAALQWHFGEDTGSPFWLRRAKSLDFDPLTDVRTYDDLTLFPNIVDELRDIPVEDLVPRGYGPRPPAPKVFETGGTTGAPKRVILMPDWFESSIDRMLAGPVFAGREPGNILIATPTGPHKIGGQYDDVVRRQNTIKFTIDVDPRWVKKLIARGENDQVKAYVEHVLDQIEHVLTTQNVGLLVITPPLLRACSARPLLVELINTKVSVVFWGGAHMTADERYELQHVHFPGVRMVSRYNSAMILEGAAERAGTGTGDHVIYDPYSPVVTFRVIDPETRETVDYGRRGQVVMNHVSKGFFAPNNLERDSAVRVPGPEGQFGDSVADPRPVETFGGERVIEGIY
>emb|ABI94376.1 BGC0000157, ---, TMC biosynthetic enzyme L3
MSTDETPRQVFRSCLYVPGHHPDRIARAYDTETDAVILDLEDAVPPPEKARAREIVAEAVTTPAAKPTYVRVNPVSSGLCEDDIRAVAGAGLAGLRVAKVSSSEEVRLVAGVLDELGHPGRIHVLIESAEALEHAYELATASERVTMVGLGESDLRADLNTTNEGPTMDSARARVIVAARAAGLPNPIQSVYAEPRDLRGLLVTSRHGRRLGFLGRMAIHPAQIPIIHDVYTPTTNEIDDALEVFAAADLAATESRSIAITAQGKMVGPPALARARQVLELATALDLIAEARTGTTPSPRDTGSNGGSS
>emb|ABI94377.1 BGC0000157, ---, TMC biosynthetic enzyme L2
MSDTPPPLAGLTVIDASTLFAGPFAARLLGDYGAEVIKVEAPAGDPVRGFGHAQNDVSLLWKVLGRNKKSVVLDLRESAGAESFLRLVRRADALIENFRPGTLERWGLGPEVLAEANPRLVLARVTTFGQDGPYARRPGFGTLAEAMSGLAAMSGEPDGPPALPSFPLGDAVAGLHAALAVLIGLRARDTNGTGQVADVAIAETLIGTLGAQLTVYEHLGVKPERIGNRSHNSAPRNVYRCADGRWVAVSASALSIAERIVRLVGRPELVAEPWFATGSGRAAHREVLDDAVRSWIATRKRDEVVTAFEKAQAAVAPIYEVDDVLNDPQFRARGLTVEVPDAELGTVRMPGLPFRLSATPGRIDWAGPRVGEHTEEFTGETEA
>emb|ABI94378.1 BGC0000157, ---, Carboxylic ester hydrolase, EC:3.1.1.-
MKPPALVVPGPVPPWNYRRGSRPTRPRLRELTAMGDHFDRDLVVETSSGTVRGFLDRGTPNWRGVPYGRVEQRFHPPVPALPGEPVDGRHWGPICWQLPIVAGRSPSSVFPDAAESEDCLNLNVWSPGPDPGARRPVLVWLHFGSRAYGAGSTPMIDVWHFAARHNAVVVTPNYRLGPWGWLYLGALDPEFEDSANLALLDQILMLRWVKDNIAAFGGDPDNVTVFGMSSGASDLGALLGAPAARGLFHKAASYSGAQAPMLEKDATEFAEEFLAAAGPLAATAAELAALPNVGLRTVHRRLLKQSVSRAGGPIIIRYGPFVDGSVLPKAPLDALADGLMAGVALLVSNVAEEAGVWDAWGAVDHAYSRVFAGSDQSVSHEEKVEQLSEYRWVGPARKLIAAHHQGGGTGWMQKFDYAPTTNWQTALSYPEVARRPVHGADVASLFLDPEGEVGSEDDRAVAALDQAALLALARDGRAPWTPWSPDNQTPHRIAAAAH
>emb|ABI94379.1 BGC0000157, ---, Tautomycetin biosynthetic PKS
MSRGPGNPGPCRTTSPPPSRDQNGHPWLSAPGVEGGWGETRVDSSRAAPAPEPLMLVVSRRGRALPGGQQTSPVDYQVEECPALPAAVSLVLCPPKCGCRHPPPPERGIPLTGGCPMGAAHADRLVAVVGLSCRLPHAENLDAFWELLRSGASGVTEVGDDRWPGQGDPARPAAVRHGGFLPQVDTFDPGFFGISPREAVEMDPQQRLALELSWEALEHAGIVPGALRGEPVPVYVGVMADDYAKLRLADAGDDPDPYAQAGTQRALIANRISHFLGVQGESMAVDTGQSSSLVAVHLACEALLSGRATAALAGGVQLNLLEETALMAAKLGTLSADGQCYTFDARADGYVRGEGGGFVVLKTLARALADGDHIHAVIRGTATNNGGSARGLSVPSAAAQEAVLRQAYERADVDPAQAQYVELHGTGTKVGDPIEAEALGAVLGRGRSSAQPLVVGSVKTNIGHLEGAAGIAGLLKTVLMIRHRSIVASLNFAEPNPAIRFEEWRLRVATAAAPWPGSEAEEPLLAGVSSFGIGGSNCHVVLSSAPVPPAGSAASEPGASSGAGVVPWVLSGRSAEAVAAQAERLRARVESDPALRPADVAWSLLHAREAFDHRAVVVGSDREQLLAGVRHVSPVAAGADPRVGVLFTGQGAQRVGMARGLYERSPVFAAALDEILAELDPLLERSLAGVMWGDDPGLVDRTGWAQPALFAVEAALFAVLRSYGVRPAFLLGHSIGEVTAAYVAGVWSLPDACRVVAARARLMQALPAGGAMATVQLPEADVIPLLPEGVAVAAVNTAGSVVVSGPRDAVEGLLASVSVKVTRLRVSHAFHSALMDPMLAEFARVLESVEFREPRIPVVSNLTGVVGDELTSPGYWVRQVRGTVRFADGVRWLGEQGVSVLVEAGPDGVLSGLVDNGAPMLRRKRDDSEAVLAAVGHLWANGVTVDWAPVFEGLDAQRVALPTYAFQRQRYWPGVERVSPTPKLAGRLQLESGRSLRDVVRESAAVVLGHHPDTALDTHRTFRELGFDSLTGVELRNLLQSRTGIELAGSAVFDYPTVTRLAEHLAGRAEPATPQTAADVTGDPIVLVGMACRFPGGVSDPDGLWRLVAEEADATGPFPTDRGWDLDRLQEVSATSRGGFVAGVDGFDAAFFRISPREALATDPQQRLLLEVSWEALEQAGIDPGTLAGTPTGVFAGAYGSGYGDLVSREQLQGHLLTGGAGSVISGRVAYALGLEGPAVSVDTACSSSLVAMHLAAQALRTGECNLALAGGVTVMATPEMFLEFTAQNGLAEDGRCRSFADSADGTGWSEGVGVVVMERLSDAVRNGHEVLAVMRSSAVNQDGASNGLTAPNGPSQQRVIRQALAAAGLSSADVDAVEAHGTGTRLGDPIEAQALLATYGQDRPGDRPLWLGSLKSNIGHAQAAAGVGGVIKMVMALRHGVLPRTLHVDAPSTQVDWTQGDVRLLTDAVPWPETGRPRRAGVSSFGVSGTNAHVILEAPEATEPATTDPAVAESNAGESVAAESVVAEPEARGGGVVPWIISGASDEAVRAQAARLLEHVESVPELRPVDVAWSLISARAALTHRTAAVGADRDELLAGLRAVAAGEVVPRMVRPGDKVVFVFPGQGAQWVGMAQELLGSSPVFASSMGECAEALEPFVDWSLVDVLGDESALRRVDVVQPALWAVMVSLAAVWRSYGVEPAAVVGHSQGEIAAACVAGALSLSDGARVVALRSRAIAERLTGGGMMALSVPAAAARDLIADRPGLSLAVVNGPGATVVSGEAAALDRLQAYCDEHGIQARRIAVDYASHSVLVEQIRDRLLTDLAAITPQTSKVPVVSSVTGELMDTVGWDAEYWFRNLRNTVLFEQALTAASADVVVEVSPHPVLLPVIQDTVPVVGTLRRGEGGLQRLVTSVAQAHAYGIAVDWSPVFAGRGAERVALPTYAFQHQRFWPAPSAAPADVTAAGLSAAEHPLLGAMLTLPQTDGVVFTSRLSLRTHPWLAAPAGEDVAVFPATGWVELALRAGDSVGSDRIDELVVEAPLVLPAQGGVQLQVALGAPGPGTSRRTVTVHARPDGQDEWTRLVSGVLSAGGARETGAWGDGWPAPGATELDVESQPGLVHAWQLGDQIFAEVEVPGSAGAEAFGLHPALLDAALRAAAFDGVPSEFTDVVLHARGAERLRVVLTRTAPTEVAVEAADGTGAPVLAIGSVVMRPLTAESLTIGTGDAALLTWEWTDVPVPSAAPIDDWTAVGPHGFTRRSGTPQAVVLSVSGDGEPVPTAVHELTGWVLEQLQHQLNEGTTPLVVVTQGAVAPVVTDVAAAAVWGLVRSAQSENPGRIVLLDTDAEVDGALLGRVLAAGEPQLVLRDGTWRAARLARATAESSPAPEVTGTVLVTGGTGGLGGLIARHLVVAHGVRDLVLLSRRGPDAPGAAVLVTDLEEHGATVKVVACDVADRAALADVLAAHTIGGVVHAAGILDDGVINTLTREQLNRVLAPKADAAWHLHELTRELDLSLFVMFSSVAGLIGSGGQGNYAAGNAFLDALMQLRRHDGLPGLALAWGPWTDELGLTGGLSGADLRRIARSATPPLAVDQGLALFDRALRSDRPLLALTRFNPRAMRAQGEVPPLWRTLVGGTVRRTADNSGSSRDGLQERLAGLSGDQARALLVELVGDAAATVLGHASGTRINTGQPFKELGFDSLTAVELRNLLQSRTGRALPSSVVFDYPTVTRLAAFLAGEIAPVRAAAPLPVPVADDPVVLVGMACRYPGGVTGPDELWDLVAAGVDGITPFPADRGWDLDGLLGSGETGSGSSATGEGGFLEGVDGFDAAFFSISPREARATDPQQRLLLEVSWEALEQAGIDPHSLAGSPTGVFAGVYSSGYADLVARGGEQLQGHQITGGAASVISGRVAYALGLEGPAVSVDTACSSSLVAMHLAAQALRAGECSLALAGGVTVMATADAFVGFTAQGGLSPDGRCRSFADSAEGTGWSEGVGVVVLERLSDARRNGHEVLAVFRSSAVNQDGASNGLTAPNGPSQQRLIRQALAAAGLSSADVDAVEAHGTGTRLGDPIEAQALLSTYGQDRPGDRPLWLGSLKSNIGHTQAAAGVGGVIKMVMALRHGILPRTLHVDAPTSQVDWTEGNVRLLTGAVPWPETGRPRRAGVSSFGVSGTNAHVILEAPSVSSTSPAPAGVAADGSGAGEVVSGGREARVAVPWVLSARTAEAVRAQAARLVEHVEADPSLRPVDVGWSLVDTRAVFDHRAVVVGSDREQLLAGVRHVSPVAAGADPRVGVLFTGQGAQRVGMARGLYERSPVFAAALDEILAELDPLLERSLAGVMWGDDPGLVDRTGWAQPALFAVEAALFAVLRSYGVRPAFLLGHSIGEVTAAYVAGVWSLPDACRVVAARARLMQALPAGGAMATVQLPEADVIPLLPEGVAVAAVNTAGSVVVSGPRDAVERLLASVSVKVTRLRVSHAFHSALMDPMLAEFARVLESVEFREPRIPVVSNLTGVVGDELTSPGYWVRQVRGTVRFADGVRWLGEQGVSVLVEAGPDGVLSGLVDNSAPMLRRKRDDSEAVLAAIGHLWANGVTVDWAPVFEGRDARRVKLPTYAFQHQRFWPEISAAAGDATSTGSRFDSELWASVEQQDTGTLAETLGVDSALAASMLPALASWRDRHRDAETVNGWRYREAWKPLNIELSGARGGRWAVVVPAGRSDDVLVDAVTGALGTDVTVVEHGDIPGLRAVDGIVSLEVLLQDSTQAGLTAVIDLLQTLPDQGIPLWVLTRGAVSTGAHDPVTDPDQAAVWGLGRVAALEQPACWGGLIDLPAVLDARAARELAVVLSNGSSEDQVAVRPAGVFGRRLRHAPAATGPAPWTTSGTVLITGGTGGLGAHVARWAVERGAEHIVLASRRGPDAEGADMLRLELEAAGARVTVAACDVADRDALARILSEIPGEWPLRTVVHAAGVMSDATPLAATTAEQVQHQVRVKVDGARNLDELTSGLDLDAFVLFSSGAAAWGSGGQGPYAAGNAYLDALAAHRRAQSRTATSVAWGSWDEAGMLIGLAEAERENLDLLGVIPMRPEPALSALQRTLHDDETTLVVTDMDWARFAPVFTAARPSALISDLPEVAAALTGTGSTGTGEPGRHLAALPSAEREQALVDLVRAAAASVLGHSSSAQVDVDQPFKEQGFDSLTAVELRNALLAGTGTSLPASAAFDYPTVTRLAAHLSAQFGEPEAAATPVVPVSAALTDDPIVLVGMACRFPGGVQDPEGLWRLVAEGTDSITGFPADRGWNFDELLGTAGPGSGTIATGQGGFLDEVAGFDAGFFRISPREALATDPQQRLLLEVSWEALEQSGIAPSTLVGSPTGVFVGAYQNGYAEFAARSGEHELQGHLITGGAGSVISGRVAYALGLEGPAVSVDTACSSSLVAMHLAAQALRSGECSLALAGGVMVMSTPDAFVGFTAQGGLAGDGRCKSFSDTADGTGWSEGVGVVVMERLSDAERNGHEVLAVMRSSAVNQDGASNGLTAPNGPSQQRLIRQALAAAGLSSADVDAVEAHGTGTRLGDPIEAQALLATYGQDRPGDRPLWLGSLKSNIGHAQAAAGVAGVIKMVMALRHGILPKTLHVDAPASQVDWTEGNVRLLTEAVPWPETDRPRRAGVSAFGVSGTNAHVILEAPARIDAEPPSEPATDGPLPWALSGKTGAAVQAQAARLLEHLESVPSLHPADVAWSLIASRESFDQRAVVVGADHDELRAGLRAIAVGSPAPGVVRGTRTGGRVVFVFPGQGAQWVGMAQELIESSPVFASSMRECAEALEPFVDWSLADVLGDEAALQRVDVVQPALWAVMVSLAAVWQSAGVSPSAVVGHSQGEIAAACVAGALSLSDGARVVALRSRAIAEHLTGGGMMALSVPAAAARDLIADRPGVSLAAINGPSSVVVSGEADALDSLQAHCEEQGVRARRIAVDYASHSVLVEQIRDRLLTDLAAITPQTSKVPVVSSVTGESMDTVGWDAEYWFRNLRNTVLFEQALTAAGPGVIIEVSPHPVLLPAVQDIAPAVGTLRRGEGDLRRLLESVAQAHAYGVSVDWKRLVTGRRVPLPTYAFQHQRFWPEPAAGPADVSAAGLSAAEHPLLGAMLPLPETGGVVFTSRLSLRTQPWLADYAIRGAVVFPGTGYVELAVRAGDSVQCDRVDELVLEAPLVLPAQGGVQLQVVVGEAAAGRRSVAVYARPDGQDEWTRHATGVLSASAGPAGPEFTAVGQAWPGPGATELDTREFYAELGTGGFAYGPLFQGLTRAWRDGDRILAEVELPEAGRGLAESFGIHPALLDAALQSTALTGLAGLQFSFVDVVLRATGASRVRVALTRTGPDQVAIAIADNSGLPVLSIGSLTVRPLAADSIVAGVGDGTLLSLQWVGIPAGTADARAAVVVPVSGDSGAVLTSAHELTARVVRKLDETTGPLVVVTRGAVAVEPGEPVTDLAAAAVWGVVRGMQTADPGRIVLLDTDTEVDGAVLSQVLGADEPQLALRGGALRAARLVRHSSSTEPETVPSRVLVTGGTGTLGAAVARHLVAAHGVRDLVLLSRRGSDAPGAAELAAELSQAGAAVELVACDLTDRQSLAEMLTAYPVGGLVHAARVDGPGQIDAAWHLHDLTRAFDLSLFVVFSSLAGIVGDENRPGDAFLAALMHQRHHDGLPGLALAWGDWETDRGLSAPQAMVLFDRALSAGVPAVAPTRLNVQALRSQANLPAVWRALAGGSSRRAATQAHGGRDGLGQRFAGLSAAERQQALIDLVRESAAAVLGYGSAAQLADDQPFSDLGFDSLTAVDLRNTLRTRTGLNMPATLVFDYPTVARVAGYLAEELGEVSPAAASALVPAAPLPVAVADDPVVLVGMACRYPGGVTGPDELWDLVAAGADGITPFPADRGWDLDALLGVDGSAASATAEGGFLAGAGEFDAAFFRISPREAQATDPQQRLLLEVSWEALEQAGIDPLSLAGSSTGVFAGVYSSGYADLVARGGEQLQGHQITGGAASVISGRVAYTLGLEGPAVSVDTACSSSLVAMHLAAQALRAGECSLALAGGVTVMATPDAFVWFTVQGGLSPDGRCRSFADSADGTGWSEGVGVVVMERLSDAVRNGHEVLAVMRSSAVNQDGASNGLTAPNGPSQQRVIRQALAAAGLSSADVDAVEAHGTGTRLGDPIEAQALLATYGQDRPGDRPLWLGSLKSNIGHAQAAAGVGGVIKMVMALRHGVLPRTLHVDEPSTQVDWTQGDVRLLTDAVPWPETGRPRRAGVSSFGVSGTNAHVILEAPEATGPEPGPEPGPEPGVGGLVPWVLSGKTADAVRAQAARLLERVGSDPSLRPLDVGWSLVDTRAVFDHRAVVVGGDREQLLAGLRNVSPAVAQTAPRLGVLFTGQGAQRVGMARGLYERSPVFAAALDEIVAELDPLLERSLFGVMWGDDPGLVDRTGWAQPALFAVEAALFAVLRSYGVRPAFLLGHSIGEVTAAYVAGVWSLPDACRVVAARARLMQALPAGGAMATVQLPEADVVPLLPEGVAVAAVNTAGSVVVSGPRDAVERLLASVSVKVTRLRVSHAFHSALMDPMLAEFARVLESVEFREPRIPVVSNLTGVVGDELTSPGYWVRQVRGTVRFADGVRWLGEQGVSVLVEAGPDGVLSGLVDNSAPMLRRKRDDSEAVLAAIGHLWANGVTVDWAPAFEGLHARRVKLPTYAFQHQRFWPEPVHQPTDVTAAGLSAAGHPLLGAMLPLPRTNGAVFTSRLSLRTHPWLAEHTVDGAAVFPGSGYVELAVRAGDGVGCGHLDELVLEEPLVLPAQGGVQLQVVVGDDPAEAGTSRRSVTVYARRDDAESWTRHATGAVTATPAQATPAQAGPELDLVTGAWPGPGATELDLAGFYDSVEYGPLFQGVTKAWRRAGHVIAEVAVPAEAGAESYGIHPALLDAVLGTAKLTGVDGSPFGLTGVVLHAAGAAHLRVALTRTDDAAVSIAAADGAGQPVLSIGSLSLRHLDTINITAVRGDRSLLRLDWIDIAATGSPVTKWVTADSTDQESAQVAVLSASAAPDDVAASTHELVGRVLEQLQSWLTEATIPLVVLTRGAVAADPGEPVTDLAAAAVWGLVRSAQTENPGRIVLLDMDADTNANADTGRDMGVDAALLGHVLASGEPQLALRNGTLRAARLTRIEPTDQPPTPLEHAGTVLITGGTGGLGGVVARHLVGEHGVRSLLLLSRRGMAAAGAEELVAELSGTGAAVEVVACDVTDRVALAEVIGAHDISGIVHTAGVVEDGVVATLSREQLDRVLAPKVDAAWHLHELTRGLDLSMFVLFSSIGGLLGGGGQANYAAGNAFLDALVQQRRHDGLPGVSMAWGPWTTEVGMVGTLSETNRRRMGRAALPALAVEHGLELFDEALRADLPLLAPTRLDLRALRAQPEIPALWRALAGGPARRTAGAAPDGSVGQGLAALPPAEREKALVELVSESAAVVLGHASAAQINAQQPFSELGFDSLTSVELRNLLQSRTELSLAASAVFDYPTVTRLAAHLAGEIGEPDAAGPASVPAVGTVTDDPIVLVGMACRFPGDVQGPEDLWRLISEGTDGIGSFPTDRGWDLDALLGPDGSGTGTSITAEGGFLTGIDEFDAAFFHISPREAQATDPQQRLLLEVAWEALERTGITPSALAGSATGVFVGAYQTGYLDLVNRGHDDLRGHVLTGAATSVMSGRVAYALGLEGPAVSVDTACSSSLVAMHLAAQALRSGECSLALAGGVTVMATSDMFVGLTKQGGLSADGRCRSFDDAADGTGWSEGVGVVVMERLSEARRNGHEVLAVFRASAVNQDGASNGLTAPNGPSQQRVIRQALATAGLSPADVDAVEAHGTGTRLGDPIEAQALLATYGGDRPGDKPLWLGSLKSNIGHTQAAAGVGGVIKMVMALRHGILPKTLHVTEPSTKVDWTQGDVRLLTEAVPWPETGRPRRAGVSAFGISGTNAHIILEAPEPDPAGAGPETMPDVTPVVPWVVSGKTAAAVRAQAARLLEHVESVPGLRPVDVGWSLLASRETFEYRAAVVSGDRDELLAGLRAISDDAVQPAPARFPDRVVFVFPGQGAQWVGMAQELLGSSPVFASSMGECAEALEPFVDWSLVDVLGDESALRRVDVVQPALWAVMVSLAAVWRSYGVEPAAVVGHSQGEIAAACVAGALSLSDGARVVALRSRAIAERLTGGGMMALSVPAAAARDLIADRPGLSLAVVNGPGATVVSGEAAALDRLQAYCDEHGIQARRIAVDYASHSVLVEQIRDRLLTDLAAITPQTSKVPVVSSVTGELMDTVGWDAEYWFRNLRNTVLFEQALTAAEPGVVIEISPHPVLLPVIQDTVPVVGTLRRGEGGLQRLVTSVAQAHAHGVSVDWTTLFAGHGARRVPLPTYAFQRGRFWPEPAGGPADFAAAGMSSAEHPLLGAMVPLPHSDGVLFTSRLSLRTHPWLADHAVRGTVIFPGTGYVELAARAGDSVGCAKLDELVLEAPLVLPAQGGVQVQVVVDAGETQRAVSVYARPEGQEEWTRHATGLLSADAPETGDEFDAVRGNWPAPGGTELDTAGFYEQLTAAGFLVYGPIFQGLTRAWRHGDRILAEVEVPAAAGPESYGLHPALLDAALHATVFAELDAARTGGLPFSFTDVILRATGASRLRVALTRTGPDEVAIAVADGTGLPVLSIGSLVVRPAAAAGPVVGVGDGVLVTMSWTDTTATGAPVGDWLLVDRNGTGHTTVETLDTVDSSPVVLAVAAGPGPVVDTTHELTGWVLEQLQHWLRKESVAPLVVWTRGAVAAHPGESVGDLPAAAAWGLVRSAQSENPGRIVLLDTDAALDAAVLGRALATDEPQLALRGGQFQAARLTRVVPADELAVPGPDTPWRLGLTESGTLDGLALLPCPEATRPLAPHEVRLEVRAAGLNFRDVLNALGMYPGEPGPLGSEAAGVIVEVGSGVTGLAVGDRVMGLAFGAFGPLVVTDHRLLVAMPAGWQFSTAASVPIVFLTAWYGLVDLAGLQAGESVLVHAGSGGVGLAAVQIARHLGAEIFSTASPAKWPVLHEWGVAEDHVASSRDLDFHRRFTEGTGGRGVDVVLNALAGEFVDASLDTLAPDGRFVEMGKTDVRSSEQLRDRHPGVCYQAFELMDAGAVRVQAMLRELVELFEAGDLRPLPVADWDIRQAPAAFRYMSQAKHIGKLVLTVPAATRLPVDNDGTVVITGSGGLGGLAARHLVREYGVRHLLLVSRRGAEAPGVPELVAELADEGATALVAACDLSDRQALAGVLASVPPDHPVTGVVHTAAVLEDGVIGSLTREKLDRALAPKVDAVWHLHELTRDLDLSMFLVYSSLAGHLGSAGQGNYAAANVFLDALMRRRRRDGLPGLSLAWGAWTTEVGRVGELSRGDLERITRSAMPLLGVEQGMELFDRALRTGHAVLGPARLNPQALRAQPDVAPLWRNLAGGAPRLPAADNTRNGHEDLEQRLAGLSRADREKILTDLVRGSAATVLGHSSAGRIDTDRSFSELGFDSLTSVELRNLLRTRTGRTLSSGVVFDYPTVTQLAGYVDSLFAPAEPSGDEDGPDGAVARRARPADDGPDEALLLDADVDDLINIALRDQ
>emb|ABI94380.1 BGC0000157, ---, Tautomycetin biosynthetic PKS
MPSPAGLGRPTTVPTRLFCSTPTSTTSSTSRFAISERPTRELMMAVSVDKLTEALRASLLANTRLRQENKTLADAAGEPIAIVGMACRYPGGVAGPDDLWRLVESGGDGVGPFPADRGWDLDELLGTAESPPASVTSEGGFLADAGDFDAAFFRMSPREALATDPQQRLLLETSWEALEHAGIDPVALKGSRTGVFAGAYQMGYTGLVTESDEQLRGHAFTGGAGSVTSGRVAYTLGLEGPAVSVDTACSSSLVAMHLAAQALRAGECTLALAGGVTVMATPETFIAFTVQGGTAADGRCKSFAEAADGAGWSEGVGMLVLERLSDARRNGHEVFAVMRSSAVNQDGASNGLTAPNGPSQQRVIRQALAAAGLSPTDVDAVEAHGTGTKLGDPIEAQALLSTYGHNRPDDRPLWLGSLKSNIGHTQAAAGVGGVIKMVQALRHGILPRTLHVDRPTTHVEWEQGDVRLLTESIPWPETGRPRRAGVSSFGVSGTNAHVILEAATADIDAEPAAEGDEPAADGAEVPIALGDFGADGVVPWVLSGKTDEAVQAQAARLLEHLESVPALRPVDVGWSLAGFRSAFDHRAVVVGAGPDELTAGLRALAAGRPAAEVLQGSTRGKRDAVFVFPGQGAQWVGMAQELIESSPVFASSMRECAEALEPFVDWSLADVLGDEAALQRVDVVQPALWAVMVSLAAVWQSAGVSPSAVVGHSQGEIAAACVAGALSLSDGARVVALRSRAIAEHLTGGGMMALSVPAAAARDLIADRPGVSLAAINGPSSVVVSGEADALDSLQEYCEEQGIQARRIAVDYASHSHLVERIEDRLLADLAPVTPRSSSVPVFSSVTGALMDTAEWDAGYWYRNLRNTVLFEQALTAAEPAVVIEVSPHPVLAPAVQDVAPVVGTLRRGEGGLLRLVLALAQAWTHGAPVRWDAVFAGRSAVRVGLPTYAFQHQRYWPGPATSPADVAAAGLSPAEHPLLGAVVPLPHTDGVVFTSRLSLRTHPWLADHAVRGTVLLPGTGFVELAVLAGDSVRCDRVDELVLEAPLVLPAQGGVQLQVVVGEAEPDTSRRGVAVYARPDGQEEWTRHATGTVSAGAAGAGAEFDPVSRDWPVPGATEIDTGEFYEQLDAGGFLAYGPVFRGLGRAWRAGDRILAEVELPEAGRGLAASFGIHPALLDAALHPAVFAEPAAARDDGLPFSFTDIVLRAAGASRLRVALTRTGPDQLAIAVADSTGSPVLSIGSLTIRPVRAGAVTAGSGDGTMLRIDWVETAPAEATADAADAVLLAAEGDPNEVVRSTHDLTARVLGQLQQHLGTDERPVVVTTRGAIAADSGESVTDIAAAAVWGLVRSAQSEHPGRIVLLDSDTEVDAAVLGRVLTADEPQLVLRNGKLLAARLTRVTGADELTAPASSPELWRLDSTEKGTLENLALQPVPELAGPLEQGQVRVRVRAAGLNFRDVLNALGMVDDPRAAGPLGGEISGVIVETGPGVTSLVPGDRVMGIVPGGFGPEAVTDHRLLTTIPSGWSFVTAASVPVAFLTAYYGLVDLAGLRSGESLLVHAGAGGVGSAAIQLARHLGAEVFATAHPAKWPVLHAQGLTTDRVASSRDLAFRERFQALDVVLNSLAGEFVDASLDVLAPGGRFLEMGKTDIRSADDLREQRPGLSYQAFDLMDAGIDRIQEMLQEVARLFAVGVLKPLPVTAFDVRRGQDAFRHMSQARHVGKLVLTIPHALVPDGTVLITGGTGGLAGAVARHLVTEHGTRHLLLLSRRGPDAPGAAELIADLTRSGATAQVLACDVTDRAALAEALAAVSPDHPLTGVVHTAGIIEDGLLGSITREQLDRVLAPKVDAAWHLHELTRDLDLAMFVVFSSLAGFMGGGGQSNYAAGNVFLDALMQHRRRAGLPGLSMAWGAWTTEIGLVGTLSEVDIARMARSAMPPMSVEQGLDLFDRALGTGHPVLGLTRLKVQALRAQHDAPLWRALTGGIARRTADNTRAGRHGLGERLAALPAAERRQILTDLVRDAAAAVLGHASGTQINADQPFSDLGFDSLTSVELRNLLRARTGVSLAAGAVFDYPTVARLAAHLATGFGEPETTETTTVPAPVSVTGDPIVLVGMACRFPGGVADPDDLWQLVAGGIDGVTAFPADRGWDLDALLGADGSAASATAEGGFLAGAGEFDAAFFRISPREALATDPQQRLLLEVSWEALERAGIDPGTLAGSPTGVFAGAFGSGYGELVARSGEQLQGHLITGTAGSAISGRVAYALGLEGPAVSVDTACSSSLVAMHLAAQALRAGECSLALAGGVTVMATADAFVGFTAQGGLSPDGRCRSFADSADGTGWSEGVGVVVLERLSDAVRNGHEVLAVMRSSAVNQDGASNGLTAPNGPSQQRVIRQALAAAGLSSADVDAVEAHGTGTRLGDPIEAQALLSTYGQDRPGDRPLWLGSLKSNIGHAQAAAGVGGVIKMVMALRHGVLPRTLHVDEPSTQVDWTQGDVRLLTDAVPWPETGRPRRAGVSSFGVSGTNAHVILEAPEATGPEPGPEPGSEVGGPVPWVLSARTAEAVRAQAARLVEHVEADPSLRPVDVGWSLVDTRAVFDHRAVVVGSDREQLLAGVRHVSPVAAGADPRVGVLFTGQGAQRVGMARGLYERSPVFAAALDEILAELDPLLERSLAGVMWGDDPGLVDRTGWAQPALFAVEAALFAVLRSYGVRPAFLLGHSIGEVTAAYVAGVWSLPDACRVVAARARLMQALPAGGAMATVQLPEADVVPLLPEGVAVAAVNTAGSVVVSGPRDAVEGLLASVSVKVTRLRVSHAFHSALMDPMLAEFARVLESVEFREPRIPVVSNLTGVVGDELTSPGYWVRQVRGTVRFADGVRWLGEQGVSVLVEAGPDGVLSGLVDNSAPMLRRKRDDSEAVLAAVGHLWANGVAVDWAPAFEGLDARRVKLPTYAFQHQRFWPDTTGGPADVAAAGLSAAEHPLLGAVLPLPQFDGVVFTSRLSLRTHPWLADHAVRGVAVFPGAGFVELAVRAGDSVGCDHVDELVLEAPLVLPAQGGVQVQVLVGAEADARRSIAVHARPDGEETWTRHATGTISATVAEAGPEFAPFARPWPGPEATELDTAGFYERVREGGLLAYGPMFQGLHRAWRDGDRVLAEVELSDAARGTSFGLHPALLDAALQAMAFAGLDAVESGGLPFSFSGVVLRATGASRLRVVLTPQGADQAAIVVADGAGSPVLSIGSLTVRAAVAPGAAAGTGDRSLLAPQWPEIPVPDAEPVAEWVMVDPDAAAHAGLPEVATGTDDEAQPRAVILPVSGDPDDVVESAHDRTAWVLEQLQVRLEGTAVPLVVVTRGAVAAQPGETVTDLAAAAVWGLVRSAQTENPGRIVLLDTDAEVDAVLLGQVLAVGEPQLAWRQGRLHTARLYRTGRGDELPVPAAEVPWRLDTTGRGTLENLALVPRPELGEPLEAGQVRLDVRAAGLNFRDVLNALGMYRGQAGPLGGEIAGVVTEVGHGVTGVRPGDRVLGLAFGSIGPVAVTDERLLTAMPEDWSFATAAAVPIVFLTAYYGLVDLAGLHPGESVLIHAGAGGVGMAAIQLARHLGADVYATASEAKWPVLHERGVAQHRIASSRDLTFRERFRTATEGRGVDVVLNSLAGEFVDASLDVLAPGGRFLEMGKTDIRSAQELAPRANYAAFDLMDAGWDRIQEMLRDVMGLFGAGVLHPLPVTAWDVRRAQDAFRHMSQARHVGKLVLTIPRALDPDGTVVITGGTGGLGGVMARHLADHGARKLLLLSRRGADAPGAAELVADLAQRGAVAEIVACDVADRSALAVALAARTVTGVVHTAGVVEDGVLGSLSRDRLDRVLVPKVDAAWHLHELTCDQDLAMFVVFSSLAGISGGAGQGNYAAGNVFLDALMQHRRHAGLPGLSMAWGAWTTEIGLTGTLSRTDLARLARSAMPPLSAEQGVELFDRALETGHPVLALTRLNIAALRNQQDLPAVWRALAGGSARRAADNVPSPHELPAAERRRVLTDLVRETAASVLGHASAAQIDPDQPFNELGFDSLTSVELRNLLQSRTGLSLASSAVFDYPTVTRLAGYLAAESGDPAPDPALVPALVPVADDPIVIVGMACRYPGGVTDPDGLWRVVTGEIDGITPFPADRGWDLDALLGADGSGTSMSATAEGGFIDGADEFDAQFFRISPREALATDPQQRLLLEVSWEALEQAGIAPSSLVGTPTGVFAGAYQSGYTDIVDHGNEELRGHLVTGGASSAISGRVAYTLGLEGPAVSVDTACSSSLVAMHLAAQALRSGECTLALAGGVTVMATPGAIVGLTAQGPLAGDGRCKSFSDGADGAGWSEGVGMIVLERLSDAERHGHEVLAVFRSSAVNQDGASNGLTAPNGPSQQRVIRQALAAAGLSTADVDAVEAHGTGTRLGDPIEAQALLATYGHNRPDDRPLWLGSLKSNIGHTQAAAGVGGVIKMVMALRHGLLPKTLHVDAPTSQVDWTKGNVRLLTSAVPWPENGHPRRAGVSSFGISGTNAHVILEAPSWAEVPPPVSADNEGVVPWVLSGKTDDAARAQAARLLEHVESVPALRPVDVGWSLLETREAFDHRTVVVGSDRDELLDGLRAVTTGEQAPKQARRANRVVFVFPGQGGQWVGMAQDLLGSSPVFAASFAECQAALAAFVDWSLEDVLGDEVALKRVEVVQPVLWAVMVSLAAVWRSFGVEPDAVVGASQGEIAAAVVAGELSLADGARVVALRSRLLAERMVGRGVLASIALPVERVRELLPEGLSIAGVNGPATVTVAGGQDAVEGFTARLTEEGVRARVVASSVATHCALVDDLEDDLAELLREVEPREGAVPFYSTVDPGLREPGTLDAGYWFANMRRPVSFEPVVRELVESESLTFIEVGPHPVLLPPIQDIADLHATGSTVVVSTLRRNQGDLRRLVASVAQAYSYGVAVDWAPLFHGRGARRVALPTYAFQRRRYWPEMTGGPAGVTAAGLDSAEHPLLGAMVTLPHSDGVLFTSRLSLRTHPWLADHAVQGTVIFPGTGYVELAVRAGDSVGCDRLDELVLEAPLVLPAQGGVQVQLVVDAGGTQRAFAVYARPDGQDEWTRHATGVLSSGAAQAGAEFDPVSQAWPAAGATEMDLSQFYAATDSYGPQFQGLTRAWRHGDQILAEVELPEAARGAAGSYVIHPALLDAALHPAAFAGLSDGGLPFSFTDVVLHASGAARLRVTMTRTGPDEVAVAVADGTGLPVLSIGALAVRPFNTGSLTGGADDGAVLTLDWIGIDPAGIPVDSWTVADRTAPLGDETATLPVVLVVSGDPVTVAESSHELTGWVLTQLQQWLGSESTVPLVVMTRGAVAVRTSSSAPASPEGARGEPVPDLPAAAVWGLVRSAQTENPGRIVLLDTDSDLDAATLGNVLAADEPQLVLRDGRLHAGRLTRSRLSAGAPLEPAGTVLITGGTGGLGGVVARHLVSAYGIRSLVLLSRRGADAPGAAELVAELSQQGAEAELVACDVADRSALAEVLASRSIGGVVHVAGVLDDGVIDTLSREQLDRVLAPKVDAAWHLHELTRDLDLSMFVVFSSLAGILGGGGQGNYAAGNAFLDALMQQRRHDGLPGLSLAWGAWTTEVGRTGELSEVDLRRIARSAIPPVAAGQGMELFDRALRAGSPVVALTRLNVRALRDQAGVPAVWRALAGGMLRRAADNTIDGRSGPAHRLAELAPADREKQLLDLVGDAASAVLGYAPGTRISADQPFKELGLDSLTAVELRNVLKTRTGLRLASSAVFDYPTVARLAAHLAAGFDDVRPAVPVTVPALPPVTDDPVVIVGMACRFPGGVMNPDDLWQLVADEADGVAPFPTDRGWDLGRLLGTVSRTAASAASEGGFVDGVDEFDAAFFRISPREALATDPQQRLLLEVSWEALEQAGIDPHSLAGSPTGVFAGAYQSGYTELVARSGMDVQGHMITGAASSAISGRVAYALGLEGPAVSVDTACSSSMVSMHLAAQALRAGECSLALAGGVTVMAEPDVFIGFTVQGGMAADGRCKSFAEAADGAGWSEGAGMIVLERLSDAVRNGHEVLAVMRSSAVNQDGASNGLTAPNGPSQQRLIRQALAAAGLSSADVDAVEAHGTGTRLGDPIEAQALLSTYGQDRPGDRPLWLGSLKSNIGHTQAAAGVGGVIKMVMALRHGILPRTLHVDAPTSQVDWTEGNVRLLTDAVPWPETGRPRRAGVSSFGISGTNAHVILEAPEATGSEPEPGSGPEPRPEVGGPVPWVLSARTAEAVRAQAARLVEHVEADPSLRPVDVGWSLVDTRAVFDHRAVVVGSDREQLLAGVRHVSPVAAGADPRVGVLFTGQGAQRVGMARGLYERSPVFAAALDEIVAELDPLLERSLAGVMWGDDPGLVDRTGWAQPALFAVEAALFAVLRSYGVRPAFLLGHSIGEVTAAYVAGVWSLPDACRVVAARARLMQALPAGGAMATVQLPEADVVPLLPEGVAVAAVNTAGSVVVSGPRDAVEGLLASVSVKVTRLRVSHAFHSALMDPMLAEFARVLESVEFREPRIPVVSNLTGVVGDELTSPGYWVRQVRGTVRFADGVRWLGEQGVSVLVEAGPDGVLSGLVDNSAPMLRRKRDDSEAVLAAVGHLWANGVTVDWAPVFEGRDARRVKLPTYAFQHQRFWPEVSAAAGDATSTGSRFDSELWASVEQQDTGTLAETLGVDSALAASMLPALASWRDRHRDAETVNGWRYREAWKPLNIRSSSTKDRRWAVVVPAGGSDDALVDAVTGALGTDVTVVEHDGMHTAEHGSHPLGDNDGTAIGSRFDGILFLSAVGGSDPATMLTTVTDLLSKMPDDGVPLWVVTRGAVSVGAQDPVTAPGQAAVWGLGRVAALEQPAVWGGLIDLPAQLDARSARALAAVLSDAAGEDQIAIRPAGTFGRRLTHAAAPGGPAPWKTSGTALITGGTGGLGAHVARWITERGAEHVVLVSRRGPDADGADLLRLELETAGARVTVAACDVTDRDALAQVVSEIPEEWPLRTVVHAAGVMGDPTLLTALTPRLLRHQLDPKVDGARHLDELTRDLELDAFVLFSSGAGVWGGGGQGAYAAANAFLDGLAAWRRSHGRPATSVAWGSWAEGGMLADAESEHRERLGLLGLVPMRPHLALAALQRVLHDDETGLVVTDLDWARFAPVFTAARPSPLLSDLPEAAVALVQPDAASTERPALRLAGLSAAEREEALLTLVREAVAAVLGHAPGTQVDDEQPFKELGFDSLTAVELRNVLQTRTGVGLAAGVVFDHPDPRSLAKALAAALRPADHAEPQEAQSDYFGELFLQAMRTGELAQAQQLMAGAAQLRLKYGDPAGPEAVPEIVRLGRGQLGPQLILVCPTVMTTGPQVYSRLAEELDAGRRVSALVPPGFHGGQALPATLTVLVRSLADVVQAEVADGEFALAGHSSGGVVAYEVARELEARGLAPRGVVLIDSYSFDGDGGRPEELFRSALNERFVEYLRLTGGGNLSQRITAQVWCLELLRGWRPEGLTAPTLYVRPAQPLVEQEKPEWRGDVLAAMGQVVEAPGDHFTIIEGEHVASTAHIVGDWLREAHAHYSTEGWGGGLRTEE
>emb|ABI94381.1 BGC0000157, ---, TMC biosynthetic enzyme R1
MGRRPPDGRMTGMRLIVAITGATGAALGVRLLQRLRAVGSVETHLVLSRWSRPTIELETPFTVAQVRDLADVSYGSADQAAAISSGSFRAAGMVVIPCTMKTLAAIRAGYADDLVTRAADVVIKERRRLVLVTRETPLSPIHLENMLELARIGITIMPPMPAYYARPHDLDDVADNFVGRVLDQFGLETDVVHRWGGLHVSPSGIPVHKLTDEGFLKGTGE
>emb|ABI94382.1 BGC0000157, ---, TMC biosynthetic enzyme R2
MKRLKDLREYLAVLEAHQDVREIDEPVDPHLEAGAAARWTYENRGPALMLNDLTGTGRFCRILAAPAGLSTIPGSPLARVALSLGLDVSATAHEIVDSLAAARTREPVAPVVVDSAPCQDNVLLGDDANLDRFPAPLLHEGDGGPYLNTWGTIIVSTPDGSFTNWAIARVMKIDGKRMTGTFIPTQHLGQIRKLWDNLGQPMPFAIVQGTEPGIPFVASMPLPDGIEEVGFLGAYFGEPLELVRAKTVDLLVPASAEIVIEGHVMPGRTAVEGPMGEYAGYQPRHTSMQPEYVVDAITYRDDPIWPISVAGEPVDETHTAWGLVTAAEALALLRAAKLPVATAWMPFEAAAHWLIVCLTEDWRERMPGLSRDGICLRISQVLAATRIEAMMTRVFVLDDDVDPSDQTELAWAIATRVSPAHGRLVRHGMINPLAGCYSAEERRLGYGPKAVLNGLLPPMAERSRRSSFRHTYPEPVRQRVIELLA
>emb|ABI94383.1 BGC0000157, ---, TMC biosynthetic enzyme R3
MRSSMDEIRQAIVHGDYAAAASLPVPESYRAVTVHADETDMFEDMAPADRDPRKSLHVDEVPTPELGPGEALVAVMASAINYNTVWTSIFEPIPTFTFLRRYGRSNPLAKRHDLPYHVVGSDLSGVVLRTGPGVHVWRPGDEVVAHCLSVELEGPDGHNDAMLDSEQRIWGFETNFGGLAEIALVKATQLMPKPPHLTWEEAASLGLVNSTAYRQLVSRNGADLKQGDTVLIWGASGGLGSYATQYALNGGAIPVCVVSSPDKAEVCRAMGAEYVIDRSADGYRFWKDDHTQDPKEWRRFGTRIRELTGGDDPDIVFEHPGRETFGASVYVARRGGTIVTCASTSGYEHQFDNRYLWMNLKRVIGTHFANYREAWEANRLVAKAQIHPTLSTTYPLEQTGHAVLDLHRNVHQGKVGVRVLAPAEGLGVHDHELRERHLKSINRFRSTP
>emb|ABI94384.1 BGC0000157, ---, TMC biosynthetic enzyme R4
MFPPLESENGTVTSTRSETDLTGRVAAAVSSPATHDDFDPHAALTEVLAGIGISPADSGGRIGFAGADPVVPSTLRLGGASAIALATKAVAVAKLWRLRGGQSQDIAVDLRVTPHRLCPFYDGRWEKINGHLLGSPANAGSAAFAFGFYRTADDRWVMPLNPYPKIKVAAQKLLGVPDDVASVRAAVARWPGRELEEAAAEAGCVLPMLRTTAELLAEPHYRDHLARLPLVTVERIGDSAPEPLPPGVPDPLTGVRALGMGHVIAGAGTGRALALHGADVLNVWHPMQLEHPVTYATANVGVRSTTLNPRAADDAATLRRLLAGADVFYANRRPGHLDRIGLSAEQAAAERPGIVHVTASLNGPDGPWAGRVGFDQSAGSLTGMMHLEGGLGGTGTEPALPPILVVNDYIVAWLMAAGAIEALCRRAVLGGSYRVHVSLTRTALWILGLGIFDRDYAHATAGRGPEHAYHDPELFTAETPLGHYQGVTEQVRMSATPGRYRTVLVPRGSSRPEWID
>emb|ABI94385.1 BGC0000157, ---, TMC biosynthetic enzyme R5
MGDHAGRDPEEFDGGRMQQARTGHRRSGISAAQPCDRHQPWWPLRSTRVALEYPAGSARQDIASSSGCGRRSSVGISRCSSGGRETLHECGSISPRLSREFGSVTGSPGVGHFDDDLLGRDDTQRMVDLFLGDGASHGGALIFSGPTGIGKTALLEYGIARAQARGLVVLRVAGTAGHVAGSGLTELLGLLLEVVAGDPAQEKRFANAVQHCQDSERVKLSKLVSTVRAVLRQTRATSLLIASDDLDRMDPTSYQALSMLAARLDGTGTRMIGTVHAGAGRYGPATHQLEPLHEDAAYALLERHFPLLSGRVRRRIVAEAEGNPLALRELPLPLTRTQSEVAAALPTILPLTERLQEIYRPQVSSLSAGARDVLLAAALEGTGDLITLEALAGETLEAAVRDAEEARLARVDDTGNRLVFRHPLARATVVALASPAERREAHRRLAQALADRPELHAWHLSQSVIATDSTTAKLVHDAAVKAMSRGAVVSAVRLMTRAADLSADPRQRARRFGYAAAISVDATGDLTAVSRLLRDARESDPDFDDTLPAIVTAAKTFLLSEGDADTASGLLVSALRARSEERMESVILLKSALWTLLRVCRLSGRPELWDVFLRLIDEYRRHLTTFEVTVWQAAADPARADVARLAVVDREIASAMTDKDHNRIIRLAEACAPVDRLGEMRAALWRVAQSGRNGLQPTTHAIRALNFLCADALTHGRWSDVDTLSEEITRLCEGNSQRALFWLTEGSVAILAALRGDTERARALTREMVAWAVPRDARVVLLLAAHARMLDALGAADFEAAYQYVAEAGLPDLTKSSSIEHMQMSFDIVLATVHTERHREAERYVRAMQASEMASLSPRLALQTAACAALVAPRAKAARNYETALALPGVNRLPYDRARVQLAYGEHLRRVRATNEARRHLRTALNSFHDLGAQRWAARAKAELRAAGDRDTAAEPAESAALTPQELAIVRLAANGLTNKQIGKRLFLSPRTVANHLYRAFPKLDITSRASLRDALASLQLEDTGVPTP
