# Supplementary material for: Assessing in silico the recruitment and functional spectrum of bacterial enzymes from secondary metabolism
Source: BMC Evol Biol. 2017 Jan 26;17:36. doi: 10.1186/s12862-017-0886-2 (PMC5270213; doi:10.1186/s12862-017-0886-2)
Supplement: Additional file 5: — 1005 multiple Fasta files (one per BGC that comprises enzymes) containing the sequences of the data set enzymes SM*. The BGC are named according to MIBiG nomenclature. (ZIP 6333 kb) [file 12862_2017_886_MOESM5_ESM.zip › BGC158.fa]

>emb|ABV91285.1 BGC0000158, ---, Probable transposase
MSTRCMIANRRSNVLSRPDHKIVDRTKIRDGAVANRPIYVALAVTTEGRREILGLWAGDGGEGAKHWLHILTEIKNRGVNDLLMLVCDGLKGLPEAVETVWPKTIVQTCVVHLLRNSFRYAARQDWDKIAKLLKPVYTAPTEEAALDRFAEFADAWGRKYPAIVKLWENAWEEFTPFLRFDTEIRRIVCTTNAIESVNARIRRAVKARGHFPNEQAALKCVYMAIMSLDPTGKGQARWTMRWKTALNAFDITFDGRLSAARQ
>emb|ABV91302.1 BGC0000158, ttnQ, Putative regulatory protein
MMASQCRVQTELLGTPSDEFTQLIVAGGIRDCGLALSVSAWLAGEVRQGIDLAADAAQDVRHGHCSPLASLWHALLLVRVRDLRGGARVLADAQGHPGADDELTAARLVCRAELALGSGDTGEAVAQATVGVRLAERAGVHALLPNLHAVLALGAVRQSDLGTALGYARLLGDDALIRRTAYAPGQSAWAAAQVFEAATGPTSVAHLVERLIVDDRLNRELLVAQPAAAAWLVRVARAVGEEKLAMRCAERADLIARSSWGFRAVHAAALHAGGLLERNPDKLRAAAALHLDRWASASASEDQAEVLSEQRAGRDTAVAQLRQAAILYGETGAVRDLARVTSRLRDLGVRSGRAMRPMRRNGHRVGSLTDTEFSVANLVSQGLTNDQVGQRLYISGHTVAFHLKKIFRKLEMSSRVELAGSWSDPDGRSAGRRLSGGARAALRIRPLRVAVVARSDAARATTVGRTRLPPHA
>emb|ABV91295.1 BGC0000158, ttnJ, Putative multidrug transporter
MAPGPRRPAGDADLTHRQILAVLCGLLMGVALSALDQTVVATSIRTIADHFHNFSQLAWVTTAYLATSTIVTPLFGKLSDLYGRRPCYIAAVTVFAAGSLACTFATSLEQLAVFRGVQGIGAGGLVSLAFTILGDMVAPRQRARYQGYFLAVFTGANLLGPLVGGLLAGTPSILGISGWRWVFLMNVPLSVATLAVVVRVLTFDRSRPAGVRVDWLGGLLLVAGITPLLIVAELGRTWGWGSTASIVCFAACAVSTLAYVWSGKRAGEKAFMPLRIFANRSFVKGTLVAFVVGTVMVGVISIIPQFFQVSAGMGPTEAGLRLLPTMLGAIAGALCSARLIVRTGRYRAQAVVGGVLTSASLAGLYFLTGAAERWPFEVVALLLGFGVGMFNQPLTLALQNVLPARDMGVSTGAVTFFRQLGGTLGLAFFLTLFFACTPAAIEQRVDVATGDPAFRAAVVQAATTSDPDVRAVTTALRAGDTAAATHVVVHDSEVLSALPTVVARPFEQAFADAMGVVFLAAAGVALVGLLLLLSWPAVPLRHESGLQETARRSAXTSPPG
>emb|ABV91294.1 BGC0000158, ttnI, Probable cytochrome P450
MTHAVLRTGETTLFLPDSARWALTHGLIRLAMRREAAKGNPATLRVTDPSVRLNPYAHYETMRSDQPFVGGLGSKMTVRHDVASEVLRSDAMGAAAFGGAPAPIRRILAAFAPSAARSVFEPPSMVAVDPPYHTRYRKLVVRAFSAKAVNALRVRTEEVAATLLDAIAARDLREPVDLVQAYTSQLPSVVICEMLGAPTGMSEQFLQWSDAAASPLDPGMSRRRFLADQRRIDALLDWLRGHFDHLRHHPGQDIMSDLVNSTDAEGRRLTEAELLATTMLVLAAGLETTVNLMANGIALLEQHPGQRALLAERPELWPNAVDEMLRVESPVQRISRRALRDTEIAGVRLAEGEIVVVMLGAANRDPEVFTDPAAFDVTRANAGKHLAFSTGIHYCLGAALAKMEGEVGFRALYDRFPDLTLIDEGERKPTRNLRGFNRLMATPAPTPVR
>emb|ABV91303.1 BGC0000158, ttnR, Putative MmgE/PrpD family protein
MSATPAEQLGALAAQAGKDGLPAARRDDVAGRVLDLLGICLAALSERPAEVVVATVDEWGGAPAATAIGSAVRLPAPSAALVNGTLGHSLDFDDTHLPSVLHPSAAVVPAALAVAEQYDVSGPAFLDAVAVGVEVTCRLGMAGYDREHANSVFFDRGQHATAICGTVGAAVAAGMLQGLTADQLTSAIGIACSMGSGVIEANRTGGTVKRVHCGWAAHAGVIAASLARHGLTGPPTVLEGRFGLLRAFCGEQFDIDAVTGELGERWESDRIFVKPFPCNHFTHAGVEAALRLRRAGLNPADLTGITLGVPEPVLRTIAEPLADKRRPLSGYHGAFSGPYTVAAALLGSGGGLGVSHEDFTDGAVADPDRLALAALVTPEADPDCTRIFPHQFPAVLTVRLSGGEVLRERVEHNLGGPENPLTPAELTTKFRMNAARAVGEATATALSDLVTRLSSDSRPTMFTALLRASA
>emb|ABV91304.1 BGC0000158, ttnS, Putative cyclase
MTDALLAALAKGTRTIELGQPLFTGMPCSPNHPGFRMTLARRHGDMRRPDGGSASNEVIVTGGHVGTHIDALAHVSQGGKLYGGVDAEAAQRGGAFTELGAEQIPPLITRAVLLDVAGTRGVDVLDPGYGVTRRDLEDAAERAGALPEPGDVVLVRTGWATHFHDAGTYLGRATGVPGITEDAAAWLAAHDITATGADTTAYERIPPGEGHRTLPVHRLLLVEHGIHIMEHLALEQAAAAGLTEFAIVVAPLRIVGGTGSPIRPLAVVSG
>emb|ABV91293.1 BGC0000158, ttnH, Probable thioesterase
MVVKSSPSHFQKWVRTFQPAPGGTVRLVCLPHAGGSASFFFPMAKAFGPGVEVMAVQYPGRQDRRHEPGIDSVDEYADEIFAVLRQLDDRPLVLFGHSMGAVLAYEVALRLRRAGLPAPARLFVSGRRAPSRYRDENVHQAPDARIVAELRRLGGPHQGMLADPEVLSLVLPAIRSDYRAIETYRHDATARLDCPVTVLVGDADPRVSIDEARAWAQHTTAPTEVEVFPGGHFYLVEQSSAVIGLMAGRLSAAQAEPRC
>emb|ABV91292.1 BGC0000158, ttnG, Putative transcriptional regulator
MTGSPGVGHFDDDLLGRDDTQRMVDLFLGDGASHGGALIFSGPTGIGKTALLEYGIARAQARGLVVLRVAGTAGHAAGSGLTELLGLLLEVVAGDPAQEKRFANAVQHCQDSERVKLSKLVSTVRAVLRQTRATSLLIASDDLDRMDPTSYQALSMLAARLDGTGTRMIGTVHAGAGRHGPATHQLEPLHEDAAYALLERHFPLLSGRVRRRIVAEAEGNPLALRELPLPLTRTQTEVAAALPTILPLTERLQEIYRPQVSSLSAGARDVLLAAALEGTGDLITLEALAGETLEAAVRDAEEARLARVDDTGNRLVFRHPLARATVVALASPAERREAHRRLAQALADRPELHAWHLSQSVIATDSTTAKLVHDAAVKAMSRGAVVSAVRLMTRAADLSADPRQRARRFGYAAAISVDATGDLTAVSRLLRDARESDPDFDDTLPAIVTAAKTFLLSEGDADTASGLLVSALRARSEERMESVILLKSALWTLLRVCRLSGRPELWDVFLRLIDEYRRHLTTFEVTVWQAAADPARADVARLAVVDREIASAMTDKDHNRIIRLAEACAPVDRLGEMRAALWRVAQSGRNGLQPTTHAIRALNFLCADALTHGRWSDVDTLSEEITRLCEGNSQRALFWLTEGSVAILAALRGDTERARALTREMVAWAVPRDARVVLLLAAHARMLDALGAADFEAAYQYVAEAGLPDLTKSSSIEHMQMSFDIVLATVHTERHREAERYVRAMQASEMASLSPRLALQTAACAALVAPRAKAARNYETALALPGVNRLPYDRARVQLAYGEHLRRVRATNEARRHLRTALNSFHDLGAQRWAARAKAELRAAGDRDTAAEPAESAALTPQELAIVRLAANGLTNKQIGKRLFLSPRTVANHLYRAFPKLDITSRASLRDALASLQLEDTGVPTP
>emb|ABV91291.1 BGC0000158, ttnF, Predicted dehydratase
MTSTRSETDLTGRVAAAVSSPATHDDFDPHAALTEVLAGIGISPADSGGRIGFAGADPVVPSTLRLGGASAIALATKAVAVAKLWRLRGGQSQDIAVDLRVTPHRLCPFYDGRWEKINGHLLGSPANAGSAAFAFGFYRTADDRWVMPLNPYPKIKVAAQKLLGVPDDVAAVRAAVARWPGRELEEAAAEAGCVLPMLRTTAELLAEPHYRDHLARLPLVTVERIGDSAPEPLPPGVPDPLTGVRALGMGHVIAGAGTGRALALHGADVLNVWHPTQLEHPVTYATANVGVRSTTLNPRAADDAATLRRLLAGADVFYANRRPGHLDRIGLSAEQAAAERPGIVHVTASLNGPDGPWAGRVGFDQSAGSLTGMMHLEGGLGGTGTEPALPPILVVNDYIVAWLMAAGAIEALCRRAVLGGSYRVHVSLTRTALWILGLGIFDRDYAHATAGRGPEHAYHDPELFTAETPLGHYQGVTEQVRMSATPGRYRTVLVPRGSSRPEWID
>emb|ABV91290.1 BGC0000158, ttnE, Predicted crotonyl-CoA reductase
MDEIRQAIVHGDYAAAASLPVPESYRAVTVHADETDMFEDMAPADRDPRKSLHVDEVPTPELGPGEALVAVMASAINYNTVWTSIFEPIPTFTFLRRYGRSNPLAKRHDLPYHVVGSDLSGVVLRTGPGVHVWRPGDEVVAHCLSVELEGPDGHNDAMLDSEQRIWGFETNFGGLAEIALVKATQLMPKPPHLTWEEAASLGLVNSTAYRQLVSRNGADLKQGDTVLIWGASGGLGSYATQYALNGGAIPVCVVSSPDKAEVCRAMGAEYVIDRSADGYRFWKDDHTQDPKEWRRFGTRIRELTGGDDPDIVFEHPGRETFGASVYVARRGGTIVTCASTSGYEHQFDNRYLWMNLKRVIGTHFANYREAWEANRLVTKAQIHPTLSTTYPLEQTGHAVLDLHRNVHQGKVGVRVLAPAEGLGVHDHELRERHLKSINRFRSTP
>emb|ABV91289.1 BGC0000158, ttnD, Predicted decarboxylase
MKRLKDLREYLAVLEAHQDVREIDEPVDPHLEAGAAARWTYENRGPALMLNDLTGTGRFCRILAAPAGLSTIPGSPLARVALSLGLDVSATAHEIVDSLAAARTREPVAPVVVDSAPCQDNVLLGDDANLDRFPAPLLHEGDGGPYLNTWGTIIVSTPDGSFTNWAIARVMKIDGKRMTGTFIPTQHLGQIRKLWDNLGQPMPFAIVQGTEPGIPFVASMPLPDGIEEVGFLGAYFGEPLELVRAKTVDLLVPASAEIVIEGHVMPGRTAVEGPMGEYAGYQPRHTSMQPEYVVDAITYRDDPIWPISVAGEPVDETHTAWGLVTAAEALALLRAAKLPVATAWMPFEAAAHWLIVCLTEDWRERMPGLSRDGICLRISQVLAATRIEAMMTRVFVLDDDVDPSDQTELAWAIATRVSPAHGRLVRHGMINPLAGCYSAEERRLGYGPKAVLNGLLPPMAERSRRSSFRHTYPEPVRQRVIELLA
>emb|ABV91288.1 BGC0000158, ttnC, Putative decarboxylase
MRLIVAITGATGAALGVRLLQRLRAVGSVETHLVLSRWSRPTIELETPFTVAQVRDLADVSYGSADQAAAISSGSFRAAGMVVIPCTMKTLAAIRAGYADDLVTRAADVVIKERRRLVLVTRETPLSPIHLENMLELARIGITIMPPMPAYYARPHDLDDVADNFVGRVLDQFGLETDVVHRWGGLHVSPSGIPVHKLTDEGFLKGTGE
>emb|ABV91287.1 BGC0000158, ttnB, Type I modular polyketide synthase
MMAVSVDKLTEALRASLLANTRLRQENKTLADAAGEPIAIVGMACRYPGGVAGPDDLWRLVESGGDGVGPFPADRGWDLDELLGTAGSPPASVTSEGGFLADAGDFDAAFFRMSPREALATDPQQRLLLETSWEALEHAGIDPVALKGSRTGVFAGAYQMGYTGLVTESDEQLRGHAFTGGAGSVTSGRVAYTLGLEGPAVSVDTACSSSLVAMHLAAQALRAGECTLALAGGVTVMATPETFIAFTVQGGTAADGRCKSFAEAADGAGWSEGVGMLVLERLSDARRNGHEVFAVMRSSAVNQDGASNGLTAPNGPSQQRVIRQALAAAGLSPTDVDAVEAHGTGTKLGDPIEAQALLSTYGHNRPDDRPLWLGSLKSNIGHTQAAAGVGGVIKMVQALRHGILPRTLHVDRPTTHVEWEQGDVRLLTESIPWPETGRPRRAGVSSFGVSGTNAHVILEAATADIDAEPAAEGDEPAADGAEVPIALGDFGADGVVPWVLSGKTDEAVQAQAARLLEHLESVPALRPVDVGWSLAGFRSAFDHRAVVVGAGPDELTAGLRALAAGRPAAEVLQGSTRGKRDAVFVFPGQGAQWVGMAQELIESSPVFASSMRECAEALEPFVDWSLADVLGDEAALQRVDVVQPALWAVMVSLAAVWQSAGVSPSAVVGHSQGEIAAACVAGALSLSDGARVVALRSRAIAERLTGGGMMALSVPAAAARDLIADRPGVSLAAINGPSSVVVSGEADALDSLQEYCEEQGTQARRIAVDYASHSHLVERIEDRLLADLAPVTPRSSSVPVFSSVTGALMDTAEWDAGYWYRNLRNTVLFEQALTAAEPAVVIEVSPHPVLAPAVQDVAPVVGTLRRGEGGLLRLVLALAQAWTHGAPVRWDAVFAGRSAVRVGLPTYAFQHQRYWPGPATSPADVAAAGLSPAEHPLLGAVVPLPHTDGVVFTSRLSLRTHPWLADHAVRGTVLLPGTGFVELAVLAGDSVRCDRVDELVLEAPLVLPAQGGVQLQVVVGEAEPDTSRRGVAVYARPDGQEEWTRHATGTVSAGAAGAGAEFDPVSRDWPVPGATEIDTGEFYEQLDAGGFLAYGPVFRGLGRAWRAGDRILAEVELPEAGRGLAASFGIHPALLDAALHPAVFAEPAAARDDGLPFSFTDIVLRAAGASRLRVALTRTGPDQLAIAVADSTGSPVLSIGSLTIRPVRAGAVTAGSGDGTMLRIDWVETTPAEATADAADAVLLAAEGDPNEVVRSTHDLTARVLGQLQQHLGTDERPVVVTTRGAIAADSGESVTDIAAAAVWGLVRSAQSEHPGRIVLLDSDTEVDAAVLGRVLTADEPQLVLRNGKLLAARLTRVTGADELTAPASSPELWRLDSTEKGTLENLALQPVPELAGPLEQGQVRVRVRAAGLNFRDVLNALGMVDDPRATGPLGGEISGVIVETGPGVTSLVPGDRVMGIVPGGFGPEAVTDHRLLTTIPSGWSFVTAASVPVAFLTAYYGLVDLAGLRSGESLLVHAGAGGVGSAAIQLARHLGAEVFATAHPAKWPVLHAQGLTTDRVASSRDLAFRERFQALDVVLNSLAGEFVDASLDVLAPGGRFLEMGKTDIRSADDLREQRPGLSYQAFDLMDAGIDRIQEMLQEVARLFADGVLKPLPVTAFDVRRGQDAFRHMSQARHVGKLVLTIPHALAPDGTVLITGGTGGLAGAVARHLVTEHGTRHLLLLSRRGPDAPGAAELIADLTRSGATAQVLACDVTDRAALAEALAAVSPDHPLTGVVHTAGIIEDGLLGSITREQLDRVLAPKVDAAWHLHELTRDLDLAMFVVFSSLAGFMGGGGQSNYAAGNVFLDALMQHRRRAGLPGLSMAWGAWTTEIGLVGTLSEVDIARMARSAMPPMSVEQGLDLFDRALGTGHPVLGLTRLKVQALRAQHDAPLWRALTGGIARRTADNTRAGRHGLGERLAALPAAERRQILTDLVRDAAAAVLGHASGTQINADQPFSDLGFDSLTSVELRNLLRARTGVSLAAGAVFDYPTVARLAAHLATGFGEPETKETTTVPAPVSVTGDPIVLVGMACRFPGGVADPDDLWQLVAGGIDGVTAFPADRGWDLDALLGADGSAASATAEGGFLAGAGEFDAAFFRISPREALATDPQQRLLLEVSWEALERAGIDPGTLAGSPTGVFAGAFGSGYGELVARSGEQLQGHLITGAAGSAISGRVAYALGLEGPAVSVDTACSSSLVAMHLAAQALRAGECNLALAGGVTVMATADAFVGFTAQGGLSPDGRCRSFADSADGTGWSEGVGVVVMERLSDAVRNGHEVLAVMRSSAVNQDGASNGLTAPNGPSQQRVIRQALAAAGLSSADVDAVEAHGTGTRLGDPIEAQALLATYGQDRPGDRPLWLGSLKSNIGHAQAAAGVGGVIKMVMALRHGVLPRTLHVDAPSTQVDWTQGDVRLLTDAVPWPETGRPRRAGVSSFGVSGTNAHVILEAPEATGPEPEPEPGVGGPVPWVLSARTADAVRAQAARLLERVGSDPSLRPLDVGWSLVDTRAVFDHRAVVVVGSDREQLLAGVRHVSPVAAGADPRVGVLFTGQGAQRVGMARGLYERSPVFAAALDEILAELDPLLERSLAGVMWGDDPGLVDRTGWAQPALFAVEAALFAVLRSYGVRPAFLLGHSIGEVTAAYVAGVWSLPDACRVVAARARLMQALPAGGAMATVQLPEADVVPLLPEGVAVAAVNTAGSVVVSGPRDAVEGLLASVSVKVTRLRVSHAFHSALMDPMLAEFARVLESVEFREPRIPVVSNLTGVVGDELTSPGYWVRQVRGTVRFADGVRWLGEQGVSVLVEAGPDGVLSGLVDNSAPMLRRKRDDGEAVLAAVGHLWANGVTVDWAPVFEGLDARRVKLPTYAFQHQRFWPDTTGGPADVAAAGLSAAEHPLLGAVLPLPQFDGVVFTSRLSLRTHPWLADHAVRGVAVFPGAGFVELAVRAGDSVGCDHVDELVLEVPLVLPAQGGVQVQVLVGAEADARRSIAVHARPDGEETWTRHATGTISATVAEAGPEFAPFAGPWPGPEATELDTAGFYERVREGGLLAYGPMFQGLHRAWRDGDRVLAEVELPDAARGTSFGLHPALLDAALQAMAFAGLDAVESGGLPFSFSGVVLRATGASRLRVVLTPQGADQAAIVVADGAGSPVLSIGSLTVRAAVAQGAAAGTGDRSLLAPQWPEIPVPDAEPVAEWVMVDPDAAAHAGLPEVATGTDDEAQPRAVILPVSGDPDDVVESAHDRTAWVLEQLQVRLEGTAVPLVVVTRGAVAAQPGETVTDLAAAAVWGLVRSAQTENPGRIVLLDTDAEVDAVLLGQVLAVGEPQLAWRQGRLHTARLYRTGRGDELPVPAAEVPWRLDTTGRGTLENLALVPRPELGEPLEAGQVRLDVRAAGLNFRDVLNALGMYRGQAGPLGGEIAGVVTEVGHGVTGVRPGDRVLGLAFGSIGPVAVTDERLLTAMPEDWSFATAAAVPIVFLTAYYGLVDLAGLHPGESVLIHAGAGGVGMAAIQLARHLGADVYATASEAKWPVLHERGVAQHRIASSRDLTFRERFRTATEGRGVDVVLNSLAGEFVDASLDVLAPGGRFLEMGKTDIRSAQELAPRATYAAFDLMDAGWDRIQEMLRDVMGLFGAGVLHPLPVTAWDVRRAQDAFRHMSQARHVGKLVLTIPRALDPDGTVVITGGTGGLGGVMARHLADHGARKLLLLSRRGADAPGAAELVADLAQRGAVAEIVACDVADRSALAVALAARTVTGVVHTAGVVEDGVLGSLSRDRLDRVLVPKVDAAWHLHELTRDQDLAMFVVFSSLAGISGGAGQGNYAAGNVFLDALMQHRRHAGLPGLSMAWGAWTTEIGLTGTLSRTDLARLARSAMPPLSAEQGVELFDRALETGHPVLALTRLNIAALRNQQDLPAVWRALAGGSARRAADNVPSPHELPAAERRRVLTDLVRETAASVLGHASAAQIDPDQPFNELGFDSLTSVELRNLLQSRTGLSLASSAVFDYPTVTRLAGYLAAESGDPAPDPALVPALVPVADDPIVIVGMACRYPGGVTDPDGLWRVVTGEIDGITPFPADRGWDLDALLGADGSGTSMSATAEGGFIDGADEFDAQFFRISPREALATDPQQRLLLEVSWEALEQAGIAPSSLVGTPTGVFAGAYQSGYTDIVDHGNEEHLVTGGASSAISGRVAYTLGLEGPAVSVDTACSSSLVAMHLAAQALRSGECTLALAGGVTVMATPGAIVGLTAQGPLAGDGRCKSFSDGADGAGWSEGVGMIVLERLSDAERHGHEVLAVFRSSAVNQDGASNGLTAPNGPSQQRVIRQALAAAGLSTADVDAVEAHGTGTRLGDPIEAQALLATYGHNRPDDRPLWLGSLKSNIGHTQAAAGVGGVIKMVMALRHGLLPKTLHVDAPTSQVDWTKGNVRLLTSAVPWPENGHPRRAGVSSFGISGTNAHVILEAPSWAEVPPPVSADNEGVVPWVLSGKTDDAARAQAARLLEHVESVPALRPVDVAWSLLETREAFDHRTVVVGSDRDELLDGLRAVTTGEQAPKQARRANRVVFVFPGQGGQWVGMAQDLLGSSPVFAASFAECQAALAAYVDWSLEDVLGDEVALKRVEVVQPVLWAVMVSLAAVWRSFGVEPDAVIGASQGEIAAAVVAGELSLADGARVVALRSRLLAERMVGRGVLASIALPVERVRELLPEGLSIAGVNGPATVTVAGGQDAVEGFTARLTEEGVRARVVASSVATHCALVDDLEDDLAELLREVEPRQGAVPFYSTVDPGLREPGTLDAGYWFANMRRPVSFEPVVRELVESESLTFIEVGPHPVLLPPIQDIADLHATGSTVVVSTLRRNQGDLRRLVASVAQAYSYGVAVDWAPLFHGRGARRVALPTYAFQRRRYWPEMTGGPAGVTAAGLDSAEHPLLGAMVTLPHSDGVLFTSRLSLRTHPWLADHAVQGTVIFPGTGYVELAVRAGDSVGCDRLDELVLEAPLVLPAQGGVQVQLVVDAGGTQRAFAVYARPDGQDEWTRHATGVLSSGAAQAGAEFDPVSQAWPAAGATEMDLSQFYAATDSYGPQFQGLTRAWRHGDQILAEVELPEAARGAAGSYVIHPALLDAALHPAAFAGLSDGGLPFSFTDVVLHASGAARLRVTMTRTGPDEVAVAVADGTGLPVLSIGALAVRPFNTGSLTGGADDGAVLTLDWIGIDPAGIPVDSWTVADRTAPLGDETATLPVVLAVSGDPVTVAESSHELTGWVLTQLQQWLGSESTVPLVVMTRGAVAVRTSSSAPASPEGARGEPVPDLPAAAVWGLVRSAQTENPGRIVLLDTDSDLDAATLGNVLAADEPQLVLRDGRLHAGRLTRSRLSAGAPLEPAGTVLITGGTGGLGGVVARHLVSAYGIRSLVLLSRRGADAPGAAELVAELSQQGAEAELVACDVADRSALAEVLASRPIGGVVHVAGVLDDGVIDTLSREQLDRVLAPKVDAAWHLHELTRDLDLSMFVVFSSLAGILGGGGQGNYAAGNAFLDALMQQRRHDGLPGLSLAWGAWTTEVGRTGELSEVDLRRIARSAIPPVAAGQGMELFDRALRAGSPVVALTRLNVRALRDQAGVPAVWRALAGGMLRRAADNTIDGRSGPAHRLAELAPADREKQLLDLVGDAASAVLGYAPGTRISADQPFKELGLDSLTAVELRNVLKTRTGLRLASSAVFDYPTVARLAAHLAAGFDDVRPAVPVTVPALPPVTDDPVVIVGMACRFPGGVMNPDDLWQLVADEADGVAPFPTDRGWDLGRLLGTVSRTAASAASEGGFVDGVDEFDAAFFRISPREALATDPQQRLLLEVSWEALEQAGIDPHSLAGSPTGVFAGAYQSGYTELVARSGMDVQGHMITGAASSAISGRVAYALGLEGPAVSVDTACSSSMVSMHLAAQALRAGECSLALAGGVTVMAEPDVFIGFTVQGGMAADGRCKSFAEAADGAGWSEGAGMIVLERLSDAVRNGHEVLAVMRSSAVNQDGASNGLTAPNGPSQQRLIRQALAAAGLSSADVDAVEAHGTGTRLGDPIEAQALLATYGQDRPGDRPLWLGSLKSNIGHTQAAAGVGGVIKMVMALRHGILPRTLHVDAPTSQVDWTEGNVRLLTDAVPWPETGRPRRAGVSSFGISGTNAHVILEAPEATGSEPEPEPGSGPEPGPEVGGPVPWVLSGKTADAVRAQAARLLERVGSDPSLRPLDVGWSLVDTRAVFDHRAVVVGGDREQLLAGLRNVSPAVAQTAPRLGVLFTGQGAQRVGMARGLYERSPVFAAALDEILAELDPLLERSLAGVMWGDDPGLVDRTGWAQPALFAVEAALFAVLRSYGVRPAFLLGHSIGEVTAAYVAGVWSLPDACRVVAARARLMQALPAGGAMATVQLPEADVVPLLPEGVAVAAVNTAGSVVVSGPRDAVEGLLASVSVKVTRLRVSHAFHSALMDPMLAEFARVLESVEFREPRIPVVSNLTGVVGDELTSPGYWVRQVRGTVRFADGVRWLGEQGVSVLVEAGPDGVLSGLVDNSAPMLRRKRDDGEAVLAAIGHLWANGVTVDWAPVFEGLHARRVKLPTYAFQHQRFWPEVSAAAGDATSTGSQFDSELWASVEQQDTGTLAETLGVDSALAASMLPALASWRDRHRDAETVNGWRYREAWKPLSIRSSSTKDRRWAVVVPAGGSDDALVDAVTGALGTDVTVVEHDGMHTAEHGSHPLGDNDGTAIGSRFDGILFLSAVGGSDPATMLTTITDLLSKMPDDGVPLWVVTRGAVSVGAQDPVTAPRQAAVWGLGRVAALEQPAVWGGLIDLPAQLDARSARALAAVLSDAAGEDQIAIRPAGTFGRRLTHAAAPGGPAPWTTSGTALITGGTGGLGAHVARWITERGAEHVVLVSRRGPDADGADLLRLELETAGARVTVAACDVTDRDALAQVVSEIPEEWPLRTVVHAAGVMGDPTLLTALTPRLLRHQLDPKVDGARHLDELTRDLELDAFVLFSSGAGVWGGGGQGAYAAANAFLDGLAAWRRSHGRPATSVAWGSWAEGGMLADAESEHRERLGLLGLVPMRPHLALAALQRVLHDDETGLVVTDLDWARFAPVFTAGRPSPLLSDLPEAAVALVQPDAASTERPALRLAGLSAAEREEALLTLVREAVAAVLGHAPGTQVDDEQPFKELGFDSLTAVELRNVLQTRTGVGLAAGVVFDHPDPRSLAKALAAALRPADHAEPQEAQSDYFGELFLQAMRTGELAQAQQLMAGAAQLRLKYGDPAGPEAVPEIVRLGRGQLGPQLILVCPTVMTTGPQVYSRLAEELDAGRRVSALVPPGFHGGQALPATLTVLVRSLADVVQAEVADGEFALAGHSSGGVVAYEVARELEARGLAPRGVVLIDSYSFDGDGGRPEELFRSALNERFVEYLRLTGGGNLSQRITAQVWCLELLRGWRPEGLTAPTLYVRPAQPLVEQEKPEWRGDVLAAMGQVVEAPGDHFTIIEGEHVASTAHIVGDWLREAHAHYSTEGWGGGLRTEE
>emb|ABV91286.1 BGC0000158, ttnA, Type I modular polyketide synthase
MGAAHADRLVAVVGLSCRLPHAENLDAFWELLRSGASGVTEVGDDRWPGQGDPARPAVVRHGGFLPQVDTFDPGFFGISPREAVEMDPQQRLALELSWEALEHAGIVPGALRGEPVPVYVGVMADDYAKLRLADAGDDPDPYAQAGTQRALIANRISHFLGVQGESMAVDTGQSSSLVAVHLACEALLSGRATAALAGGVQLNLLEETALMAAKLGTLSADGQCYTFDARADGYVRGEGGGFVVLKTLARALADGDDIHAVIRGTATNNGGSARGLSVPSAAAQEAVLRQAYERADVDPAQAQYVELHGTGTKVGDPIEAEALGAVLGRGRSSAQPLVVGSVKTNIGHLEGAAGIAGLLKTVLMIRHRSIVASLNFAEPNPAIRFEEWRLRVATAAAPWPGSEAEEPLLAGVSSFGIGGSNCHVVLSSAPVPPAGSAASEPGASSGAGVVPWVLSGRSAEAVAAQAERLRARVESDPALRPADVAWSLLHAREAFDHRAVVVGSDREQLLAGVRHVSPVAAGADPRVGVLFTGQGAQRVGMARGLYERSPVFAAALDEILAELDPLLERSLAGVMWGDDPGLVDRTGWAQPALFAVEAALFAVLRSYGVRPAFLLGHSIGEVTAAYVAGVWSLPDACRVVAARARLMQALPAGGAMATVQLPEADVVPLLPEGVAVAAVNTAGSVVVSGPRDAVEGLLASVSVKVTRLRVSHAFHSALMDPMLAEFARVLESVEFREPRIPVVSNLTGVVGDELTSPGYWVRQVRGTVRFADGVRWLGEQGVSVLVEAGPDGVLSGLVDNSAPMLRRKRDDGEAVLAAVGHLWANGVTVDWAPVFEGLDARRVALPTYAFQRQRYWPGVERVSPTPKLAGRLQLESGRSLRDVVRESAAVVLGHHPDTALDTHRTFRELGFDSLTGVELRNLLQSRTGIELAGSAVFDYPTVTRLAEHLAGRAEPAMPQTAADVTGDPIVLVGMACRFPGGVSDPDGLWRLVAEEADATGPFPTDRGWDLDRLQEVSATSRGGFVAGVDGFDAAFFRISPREALATDPQQRLLLEVSWEALEQAGIDPGTLAGTPTGVFAGAYGSGYGDLVSREQLQGHLLTGGAGSVISGRVAYALGLEGPAVSVDTACSSSLVAMHLAAQALRTGECNLALAGGVTVMATPEMFLEFTAQNGLAEDGRCRSFADSADGTGWSEGVGVVVMERLSDAVRNGHEVLAVMRSSAVNQDGASNGLTAPNGPSQQRVIRQALAAAGLSSADVDAVEAHGTGTRLGDPIEAQALLATYGQDRPGDRPLWLGSLKSNIGHAQAAAGVGGVIKMVMALRHGVLPRTLHVDEPSTQVDWTQGDVRLLTDAVPWPETGRPRRAGVSSFGVSGTNAHVILEAPEATEPAATGPAVAESNAGESVAAESVVAEPEAGGGGVVPWIISGASEEAVRAQAARLLEHVESVPELRPVDVAWSLISARAALTHRTAAVGADRDELLAGLRAVAAGEVVPRTVRPGDKVVFVFPGQGAQWVGMAQELIGSSPVFASSMGECAEALEPFVDWSLADVLGDESALRRVDVVQPALWAVMVSLAAVWRSYGVEPAAVVGHSQGEIAAACVAGALSLSDGARVVALRSRAIAERLTGGGMMALSVPAAAARDLIADRPGLSLAVVNGPGATVVSGEAAALDRLQAYCDEHGIQARRIAVDYASHSVLVEQIRDRLLTDLAAITPQTSKVPVVSSVTGELMDTVGWDAEYWFRNLRNTVLFEQALTAASADVVVEVSPHPVLLPVIQDTVPVVGTLRRGEGGLQRLVTSVAQAHAYGIAVDWSPVFAGRGAERVALPTYAFQHQRFWPAPSAAPADVTAAGLSAAEHPLLGAMLTLPQTDGVVFTSRLSLRTHPWLAAPAGEDVAVFPATGWVELALRAGDSVGSDRIDELVVEAPLVLPAQGGVQLQVALGAPGPGTSRRTVTVHARPDGQDEWTRLVSGVLSAGGARETGAWGDGWPAPGATELDVESQPGLVHAWQLGDQIFAEVEVPGSAGAEAFGLHPALLDAALRAAAFDGVPSEFTDVVLHARGAERLRVVLTRTAPTEVAVEAADGTGAPVLAIGSVAMRPLTAESLTIGTGDAALLTWVWTDVPVPSAAPIDDWTAVGPHGFTRRSGTPQAVVLSVSGDGEPVPTAVHELTGWVLEQLQHQLNEGTTPLVVVTQGAVAPVVTDVAAAAVWGLVRSAQSENPGRIVLLDTDAEVDGALLGRVLAAGEPQLVLRDGTWRAARLARATAESSPAPEVTGTVLVTGGTGGLGGLIARHLVVAHGVRDLVLLSRRGPDAPGAAALVTDLEEHGATVKVVACDVADRAALADVLAAHTIGGVVHAAGILDDGVINTLTREQLNRVLAPKADAAWHLHELTRELDLSLFVMFSSVAGLIGSGGQGNYAAGNAFLDALMQLRRHDGLPGLALAWGPWTDELGLTGGLSGADLRRIARSATPPLAVDQGLALFDRALRSDRPLLALTRFNPRAMRAQGEVPPLWRTLVSGTVRRTADNSGSSRDGLQERLAGLSGDQARALLVELVGDAAATVLGHASGTRINTGQPFKELGFDSLTAVELRNLLQSRTGRALPSSVVFDYPTVTRLAAFLAGEIAPVRAAAPLPVPVADDPVVLVGMACRYPGGVTGPDELWDLVAAGVDGITPFPADRGWDLDGLLGSGETGSGSSATGEGGFLEGVDGFDAAFFSISPREARATDPQQRLLLEVSWEALEQAGIDPHSLAGSPTGVFAGVYSSGYADLVARGGEQLQGHQITGGAASVISGRVAYALGLEGPAVSVDTACSSSLVAMHLAAQALRAGECSLALAGGVTVMATADAFVGFTAQGGLSPDGRCRSFADSAEGTGWSEGVGVVVLERLSDARRNGHEVLAVFRSSAVNQDGASNGLTAPNGPSQRRLIRQALAAAGLSSADVDAVEAHGTGTRLGDPIEAQALLATYGQDRPGDRPLWLGSLKSNIGHTQAAAGVGGVIKMVMALRHGILPRTLHVDAPTSQVDWTEGNVRLLTDAVPWPETGRPRRAGVSSFGVSGTNAHVILEAPSVSSTSPAPAGVAADGSGADEVVSGGREARVAVPWVLSARTAEAVRAQAARLVEHVEADPSLQPLDVGWSLVDTRAVFDHRAVVVGSDREQLLAGVRHVSPVAAGADPRVGVLFTGQGAQRVGMARGLYERSPVFAAALDEILAELDPLLERSLAGVMWGDDPGLVDRTGWAQPALFAVEAALFAVLRSYGVRPAFLLGHSIGEVTAAYVAGVWSLPDACRVVAARARLMQALPAGGAMATVQLPEADVVPLLPEGVAVAAVNTAGSVVVSGPRDAVEGLLASVSVKVTRLRVSHAFHSALMDPMLAEFARVLESVEFREPRIPVVSNLTGVVGDELTSPGYWVRQVRGTVRFADGVRWLGEQGVSVLVEAGPDGVLSGLVDNSAPMLRRKRDDGEAVLAALGHLYARGVEVDWAPVFEGLDARRVALPTYAFQHQRFWPEISAAAGDATSTGSQFDSELWASVEQQDTGTLAETLGVDSALAASMLPALASWRDRHRDAQTVNGWRYREAWKPLNIELSGARGGRWAVVVPAGRSDDALVDAVTGALGTDVTVVEHGDIPELPAVDGIVSLEVLLQDSTQAGLTAVIDLLQTLPDQGIPLWVLTRGAVSTGAHDPVTDPDQAAVWGLGRVAALEQPACWGGLIDLPAVLDARAARELAVVLSNGSSEDQVAVRPAGVFGRRLRHAPAATGPAPWTTSGTVLITGGTGGLGAHVARWAVERGAEHIVLASRRGPDAEGADMLRLELEAAGARVTVAACDVADRDALARILSEIPDEWPLRTVVHAAGVMSDATPLAATTAEQVQHQVRVKVDGARNLDELTSGLDLDAFVLFSSGAAAWGSGGQGPYAAGNAYLDALAAHRRAQSRTATSVAWGSWDEAGMLIGLAEAERENLDLLGVIPMRPEPALSALQRTLHDDETTLVVTDMDWARFAPVFTAARPSALISDLPEVTAALTGTGSTGTGEPGRHLAALPSAEREQALVDLVRAAAASVLGHSSSAQVDVDQPFKEQGFDSLTAVELRNALLAGTGTSLPASAAFDYPTVTRLAAHLSAQFGEPEAAATPVVPVSAALTDDPIVLVGMACRFPGGVQDPEGLWRLVAEGTDSITGFPADRGWNFDELLGTAGPGSGTIATGQGGFLDEVAGFDAGFFRISPREALATDPQQRLLLEVSWEALEQSGIAPSTLVGSPTGVFVGAYQNGYAEFAARSGEHELQGHLITGGAGSVISGRVAYALGLEGPAVSVDTACSSSLVAMHLAAQALRSGECSLALAGGVMVMSTPDAFVGFTAQGGLAGDGRCKSFSDTADGTGWSEGVGVVVMERLSDAERNGHEVLAVMRSSAVNQDGASNGLTAPNGPSQQRLIRQALAAAGLSSADVDAVEAHGTGTRLGDPIEAQALLATYGQDRPGDRPLWLGSLKSNIGHAQAAAGVAGVIKMVMALRHGILPKTLHVDAPASQVDWTEGNVRLLTEAVPWPETDRPRRAGVSAFGVSGTNAHVILEAPARIDAEPPSEPATDGPLPWALSGKTGAAVQAQAARLLEHLESVPSLHPADVAWSLIASRESFDQRAVVVGADHDELRAGLRAIAVGSPAPGVVRGTRTGGRVVFVFPGQGAQWVGMAQELIGSSPVFASSMGECAEALEPFVDWSLADVLGDESALRRVDVVQPALWAVMVSLAAVWRSYGVEPAAVVGHSQGEIAAACVAGALSLSDGARVVALRSRAIAERLTGGGMMALSVPAAAARDLIADRPGVSLAAINGPSSVVVSGEADALDSLQAHCEEQGVRARRIAVDYASHSVLVEQIRDRLLTDLAAITPQTSKVPVVSSVTGESMDTVGWDAEYWFRNLRNTVLFEQALTAAGPGVIIEVSPHPVLLPAVQDIAPAVGTLRRGEGDLRRLLESVAQAHAYGVSVDWKRLVTGRRVPLPTYAFQHQRFWPEPAAGPADVSAAGLSAAEHPLLGAMLPLPETGGVVFTSRLSLRTQPWLADYAIRGAVVFPGTGYVELAVRAGDSVQCDRVDELVLEAPLVLPAQGGVQLQVVVGEAAAGRRSVAVYARPDGQDEWTRHATGVLSASAGPAGPEFTAVGQAWPGPGATELDTREFYAELGTGGFAYGPLFQGLTRAWRDGDRILAEVELPEAGRGLAESFGIHPALLDAALQSTALTGLAGLQFSFVDVVLRATGASRVRVALTRTGPDQVAIAIADNSGLPVLSIGSLTVRPLAADSIVAGVGDGTLLSLQWVGIPAGTADARAAVVVPVSGDSGAVLTSAHELTARVVRKLHETTGPLVVVTRGAVAVEPGEPVTDLAAAAVWGVVRGMQTADPGRIVLLDTDTDVDGAVLSQVLGADEPQLALRGGALRAARLVRHSSSTEPETVPSRVLVTGGTGTLGAAVARHLVAAHGVRDLVLLSRRGSDAPGAAELAAEVSQAGAAVELVACDLTDRQSLAEMLTAYPVGGLVHAARVDGPGQIDAAWHLHDLTRAFDLSLFVVFSSLAGIVGDENRPGDAFLAALMHQRHHDGLPGLALAWGDWETDRGLSAPQAMVLFDRALSAGVPAVAPTRLNVQALRSQANLPAVWRALAGGSSRRAATQAHGGRDGLGQRFAGLSAAERQQALIDLVRESAAAVLGYGSAAQLADDQPFSDLGFDSLTAVDLRNTLRTRTGLNMPATLVFDYPTVARVAGYLAEELGEVSPAAASALVPAAPLPVAVADDPVVLVGMACRYPGGVTGPDELWDLVAAGADGITPFPADRGWDLDALLGVDGSAASATAEGGFLAGADEFDAAFFRISPREAQATDPQQRLLLEVSWEALEQAGIDPLSLAGSSTGVFAGVYSSGYADLVARGGEQLQGHQITGGAASVISGRVAYTLGLEGPAVSVDTACSSSLVAMHLAAQALRAGECTLALAGGVTVMATPDAFVWFTVQGGLSPDGRCRSFADSADGTGWSEGVGVVVMERLSDAVRNGHEVLAVMRSSAVNQDGASNGLTAPNGPSQQRVIRQALAAAGLSSADVDAVEAHGTGTRLGDPIEAQALLATYGQDRPGDRPLWLGSLKSNIGHAQAAAGVGGVIKMVMALRHGVLPRTLHVDAPSTQVDWTQGDVRLLTDAVPWPETGRPRRAGVSSFGVSGTNAHVILEAPEATGPEPEPEPGVGGPVPWVLSARTADAVRAQAARLLERVGSDPSLRPLDVGWSLVDTRAVFDHRAVVVGSDREQLLAGLRNVSPAVAQTAPRLGVLFTGQGAQRVGMARGLYERSPVFAAALDEILAELDPLLERSLAGVMWGDDPGLVDRTGWAQPALFAVEAALFAVLRSYGVRPAFLLGHSIGEVTAAYVAGVWSLPDACRVVAARARLMQALPAGGAMATVQLPEADVVPLLPEGVAVAAVNTAGSVVVSGPRDAVEGLLASVSVKVTRLRVSHAFHSALMDPMLAEFARVLESVEFREPRIPVVSNLTGVVGDELTSPGYWVRQVRGTVRFADGVRWLGEQGVSVLVEAGPDGVLSGLVDNSAPMLRRKRDDGEAVLAAVGHLWANGVTVDWAPVFEGLHAQRVKLPTYAFQHQRFWPEPVHQPTDVTAAGLSAAGHPLLGAMLPLPRTNGAVFTSRLSLRTHPWLAEHTVDGAAVFPGSGYVELAVRAGDGVGCGHLDELVLEEPLVLPAQGGVQLQVVVGDDPAEAGTSRRSVTVYARRDDAESWTRHATGAVTATPAQATPAQAGPELDLVTGAWPGPGATELDLAGFYDSVEYGPLFQGVTKAWRRAGHVIAEVAVPAEAGAESYGIHPALLDAVLGTAKLTGVDGSPFGLTGVVLHAAGAAHLRVALTRTDDAAVSIAAADGAGQPVLSIGSLSLRHLDTINITAVRGDRSLLRLDWIDIAATGSPVTKWVTADSTDQESAQVAVLSASAAPDDVAASTHELVGRVLEQLQSWLTEATIPLVVLTRGAVAADPGEPVTDLAAAAVWGLVRSAQTENPGRIVLLDMDADTNANADTGRDTGVDAALLGHVLASGEPQLALRNGTLRAARLTRTEPTDQPPTPLEHAGTVLITGGTGGLGGVVARHLVGEHGVRSLLLLSRRGMAAAGAEELVAELSGTGAAVEVVACDATDRVALAEVIGAHDISGIVHTAGVVEDGVVATLSREQLDRVLAPKVDAAWHLHELTRGLDLSMFVLFSSIGGLLGGGGQANYAAGNAFLDALVQQRRHNGLPGVSMAWGPWTTEVGMVGTLSETNRRRMGRAALPALAVEHGLELFDEALRADLPLLAPTRLDLRALRAQPEIPALWRALAGGPARRTAGAAPDGSVGQGLAALPPAEREKALVELVSESAAVVLGHSSAAQINAQQPFSELGFDSLTSVELRNLLQSRTGLSLAASAVFDYPTVTRLAAHLAGEIGEPDAAGPASVPAVGTVTDDPIVLVGMACRFPGDVQGPEDLWRLISEGTDGIGSFPTDRGWDLDALLGPDGSGTGTSITAEGGFLTGIDEFDAAFFHISPREAQATDPQQRLLLEVAWEALERTGITPSALAGSATGVFVGAYQTGYLDLVNRGHDDLRGHVLTGAATSVMSGRVAYALGLEGPAVSVDTACSSSLVAMHLAAQALRSGECSLALAGGVTVMATSDMFVGLTKQGGLSADGRCRSFDDAADGTGWSEGVGVVVMERLSEARRNGHEVLAVFRASAVNQDGASNGLTAPNGPSQQRVIRQALATAGLSPADVDAVEAHGTGTRLGDPIEAQALLATYGGDRPGDKPLWLGSLKSNIGHTQAAAGVGGVIKMVMALRHGILPKTLHVTEPSTKVDWTQGDVRLLTEAVPWPETGRPRRAGVSAFGISGTNAHIILEAPEPDPAGAGPETMPDVTPVVPWVVSGKTAAAVRAQAARLLEHVESVPGLRPVDVGWSLLASRETFEYRAAVVSGDRDELLAGLRAISDDAVQPDPARFPDRVVFVFPGQGAQWVGMAQELIGSSPVFASSMGECAEALEPFVDWSLADVLGDESALRRVDVVQPALWAVMVSLAAVWRSYGVEPAAVVGHSQGEIAAACVAGALSLSDGARVVALRSRAIAERLTGGGMMALSVPAAAARDLIADRPGLSLAVVNGPGATVVSGEAAALDRLQAYCDEHGIQARRIAVDYASHSVLVEQIRDRLLTDLAAITPQTSKVPVVSSVTGELMDTVGWDAEYWFRNLRNTVLFEQALTAAEPGVVIEISPHPVLLPVIQDTVPVVGTLRRGEGGLQRLVTSVAQAHAYGIAVDWTTLFAGHGARRVPLPTYAFQRGRFWPEPAGGPADFAAAGMSSAEHPLLGAMVPLPHSDGVLFTSRLSLRTHPWLADHAVRGTVIFPGTGYVELAVRAGDSVGCAKLDELVLEAPLVLPAQGGVQVQVVVDAGETQRAVSVYARPEGQEEWTRHATGLLSADAPETGDEFDAVRGNWPAPGGTELDTAGFYEQLTAAGFLVYGPIFQGLTRAWRHGDRILAEVEVPAAAGPESYGLHPALLDAALHATVFAELDAARTGGLPFSFTDVILRATGASRLRVALTRTGPDEVAIAVADGTGLPVLSIGSLVVRPAAAAGPVVGVGDGVLVTMSWTDTTATGAPVGDWLLVDRNGTGHTTVETLDTVDSSPVVLAVAAGPGPVVDTTHELTGWVLEQLQHWLRKESVAPLVVWTRGAVAAHPGESVGDLPAAAAWGLVRSAQSENPGRIVLLDTDAALDAAVLGRALATDEPQLALRGGQFQAARLTRVVPADELAVPGPDTPWRLGLTESGTLDGLALLPCPEATRPLAPHEVRLEVRAAGLNFRDVLNALGMYPGEPGPLGSEAAGVIVEVGSGVTGLAVGDRVMGLAFGAFGPLVVTDHRLLVAMPAGWQFSTAASVPIVFLTAWYGLVDLAGLQAGESVLVHAGSGGVGLAAVQIARHLGAEIFSTASPAKWPVLHEWGVAEDHVASSRDLDFHRRFTEGTGGRGVDVVLNALAGEFVDASLDTLAPDGRFVEMGKTDVRSSEQLRDRHPGVSYQAFELMDAGAVRVQAMLRELVELFEAGELRPLPVADWDIRQAPAAFRYMSQAKHIGKLVLTVPAATRLPVDNDGTVVITGSGGLGGLAARHLVREYGVRHLLLVSRRGAEAPGVPELVAELADEGATALVAACDLSDRQALAGVLASVPPDHPVTGVVHTAAVLEDGVIGSLTREKLDRALAPKVDAVWHLHELTSDLDLSMFLVYSSLAGHLGSAGQGNYAAANVFLDALMRRRRRDGLPGLSLAWGAWTTEVGRVGELSRGDLERITRSAMPLLGVEQGMELFDRALRTGHAVLGPARLNPQALRAQPDVAPLWRNLAGGAPRLPAADNTRNGHEDLEQRLAGLSRADREKILTDLVRGSAATVLGHSSAGRIDTDRSFSELGFDSLTSVELRNLLRTRTGRTLSSGVVFDYPTVTQLAGYVDSLFAPAEPSGDEDGPDGAVARRARPADDGPDEALLLDADVDDLINIALRDQ
>emb|ABV91296.1 BGC0000158, ttnK, Carboxylic ester hydrolase, EC:3.1.1.-
MGDHFDRDLVVETSSGTVRGFLDRGTPNWRGVPYGRVEQRFHPPVPALPGEPVDGRHWGPICWQLPIVAGRSPSSVFPDAAESEDCLNLNVWSPGPDPGARRPVLVWLHFGSRAYGAGSTPMIDVWHFAARHNAVVVTPNYRLGPWGWLYLGALDPEFEDSANLALLDQILMLRWVKDNIAAFGGDPDNVTVFGMSSGASDLGALLGAPAARGLFHKAASYSGAQAPMLEKDATEFAEEFLAAAGPLAATAAELAALPNVGLRTVHRRLLKQSVSRAGGPIIIRYGPFVDGSVLPKAPLDALADGLMAGVALLVSNVAEEAGVWDAWGAVDHAYSRVFAGSDQSVSHEEKVEQLSEYRWVGPARKLIAAHHQGGGTGWMQKFDYAPTTNWQTALSYPEVARRPVHGADVASLFLDPEGEVGSEDDRAVAALDQAALLALARDGRAPWTPWSPDNQTPHRIAAAAH
>emb|ABV91301.1 BGC0000158, ttnP, Predicted acyl-CoA transferases/carnitine dehydratase
MSDTPPPLAGLTVIDASTLFAGPFAARLLGDYGAEVIKVEAPAGDPVRGFGHAQNDVSLLWKVLGRNKKSVVLDLRESAGAESFLRLVRRADALIENFRPGTLERWGLGPEVLAEANPRLVLARVTTFGQDGPYARRPGFGTLAEAMSGLAAMSGEPDGPPALPSFPLGDAVAGLHAALAVLIGLRARDTNGTGQVADVAIAETLIGTLGAQLTVYEHLGVKPERIGNRSHNSAPRNVYRCADGRWVAVSASALSIAERIVRLVGRPELVAEPWFATGSGRAAHREVLDDAVRSWIATRKRDEVVTAFEKAQAAVAPIYEVDDVLNDPQFRARGLTVEVPDAELGTVRMPGLPFRLSATPGRIDWAGPRVGEHTEEFTGETEA
>emb|ABV91300.1 BGC0000158, ttnO, Probable citrate lyase beta subunit
MSTDATPRQVFRSCLYVPGHHPDRIARAYDTETDAVILDLEDAVPPPEKARAREIVAEAVTTPAAKPTYVRVNPVSSGLCEDDIRAVAGAGLAGLRVAKVSSSEEVRLVAGVLDELGHPGRIHVLIESAEALEHAYELATASERVTMVGLGESDLRADLNTTNEGPTMDSARARVIVAARAAGLPNPIQSVYAEPRDLRGLLVTSRHGRRLGFLGRMAIHPAQIPIIHDVYTPTTNEIDDALEVFAAADLAATESRSIAITAQGKMVGPPALARARQVLELATALDLIAEARTGTTPSPRDTGSNGGSS
>emb|ABV91299.1 BGC0000158, ttnN, Uncharacterized protein
MTEQWAVLDPAIRPADPEAYLRAALQWHFGEDTGSPFWLRRAKSLDFDPLTDVRTYDDLTLFPNIVDELRDIPVEDLVPRGYGPRPPAPKVFETGGTTGAPKRVILMPDWFESSIDRMLAGPVFAGREPGNILIATPTGPHKIGGQYDDVVRRQNTIKFTIDVDPRWVKKLIARGENDQVKAYVEHVLDQIEHVLTTQNVGLLVITPPLLRACSARPLLVELINTKVSVVFWGGAHMTADERYELQHVHFPGVRMVSRYNSAMILEGAAERAGTGTGDHVIYDPYSPVVTFRVIDPETRETVDYGRRGQVVMNHVSKGFFAPNNLERDSAVRVPGPEGQFGDSVADPRPVETFGGERVIEGIY
>emb|ABV91298.1 BGC0000158, ttnM, Predicted hydroxylase
MSDQPWLHRLDPAEAAEIDDALDVLLKSGKPNFAASPADFPLPTLGPRLRGIVDSIENEPGFALVRGVPVGDKSEDEVRRLYWGLGMYIGVPMIQNNNDSSMVDIRDERRAGKLRVHKSNQHIGFHIDSTDVVTLLCRRAASQGGTSLVVSAEAVRREMSWECPELLSALYEPLPFADVASPDDERPDVFLSPVFGRHEGLTTTRFYIRRVLRSQDNPDAPRLTERQLEAINKVEEIAARPGLVTPMQFEPGDLQMINNHLVLHGRTAFASEEPGEGRHLLRMWFSVPSSRSLPPGYEAAWGTREGGTLRGAGPRWQLQGEFGEFQRRQAEELGVAIPA
>emb|ABV91297.1 BGC0000158, ttnL, Uncharacterized protein
MALLGKLLKNRRAGETGLAWHAPHLAGAETLAVTSPDFGHETTLPVVHANRKLGGEDASPALAWTAAPAGTAQLLLVVEDPDAPTPKPFNHGVFLIEPSVTSLARGALDGTSPAAGVRPLRSGKGVGYLGPAPIKSHGPHRYAFQLFALGEPIAADVESAKPAAVLAAAGSVLARGRIDGFYENP
>emb|ABV91284.1 BGC0000158, ---, Putative glycosyl transferase
MTEQVSAAAPHYEAPLVIGTEATPPIAWRPVLITAAVVAAVITAVSWRVGAYSNELYFIGAGGHPAWGYVDQPPLTPVLAHGLWSVAHSLVLLRLPATLCMVAMVVLSALTARELGGERRAQTVAALTTATSILLLSLSATLATTAIDSALWATVLWLVARWNRLRQDRLLLVATLVTAVALENKYLIVSLWAVLIVAVLVSGPRELLRRPLLWVGGAVASLSAVPGLLWQASHGWPQIEMTSVIAAEAQRDAGGRLGFLPLVLFYAGIPVGVALAVRGVVRLWRIPAHRFLGITVGGVVLAFLIADGRHTYTGGLLPLLFAAGSINLRGRVWRVVAGAPGLILAALIAVPLSLSVLPVSTGAQVNILTRGSTGWPELVDTVAAAYRSAGPGPVALVADTYRQAGALDAYGESRGLPKASSPDRGYSAFGPPADEVTTVLWVGDRPPAEFRAAFAEVREVARFDDNPDGYLGINSDVPVWLCTGFHDDWQQLWPRIKHYDSRDRVAA
