# Supplementary material for: Assessing in silico the recruitment and functional spectrum of bacterial enzymes from secondary metabolism
Source: BMC Evol Biol. 2017 Jan 26;17:36. doi: 10.1186/s12862-017-0886-2 (PMC5270213; doi:10.1186/s12862-017-0886-2)
Supplement: Additional file 5: — 1005 multiple Fasta files (one per BGC that comprises enzymes) containing the sequences of the data set enzymes SM*. The BGC are named according to MIBiG nomenclature. (ZIP 6333 kb) [file 12862_2017_886_MOESM5_ESM.zip › BGC159.fa]

>emb|ABW96537.1 BGC0000159, ---, Putative uncharacterized protein
MWRSPAPVSARGCTVRPVTLALLHTSPVHVPVFDALRDTDHPGFALRHLVHEDLLVRAGESGPEAVSGEIRDLLAGAVTEGASAVLCTCSTIGGVAESAAAMIGVPVLRVDRPMAAAAAEHARVVVLAALAATLAPTLALLAEEAGERPVDVRAVLVDGAWARFRAGDRDGFLDLIAAAVERVTDADVIVLAQASMADAGARTVTRIPVLSSPRSGLAAAVAAAGG
>emb|ABW96536.1 BGC0000159, ---, Putative uncharacterized protein
MAEQTERTEIDIRDDRASGNLLAYDSGKAAGVVAYFVMDGEPAALVAVHTVVEPGHEGKGIAGALVQEFYAMAGREGVPVVPLCPYAAQWARRHPDLAPEAPSELVERAKTQLTSHPELD
>emb|ABW96535.1 BGC0000159, ---, Putative uncharacterized protein
MTRLSAPGTRVLLIGTGTHGAASGLPPVPAVMGTLADLGQVLVERCGLAEENLRVIRDPANPTELGIAIAQEAERAEDVLWVYYVGHGLVNPAGELYLATVATDSRPGWVAYTALAYTAVRGSLLQTAARSIVVVLDCCFSGRAVDVLGSAEEQEVDLARVLPSAPSREHPSWRNRPNGPRSTSATTGRAAICSRTTAARPPGSSRTS
>emb|ABW96534.1 BGC0000159, ---, Putative dehydrogenase
MSSEKKVAIVTGASQGIGAAVADAYRGRGYAVVVTARSIPSSHDPDVLAVPGDLSRPGTGAQIVEQALDRFGRIDTLVNNAGVYREKPFTDYTDADYDLVTGVNLRGFFDVTRSAIPAMLAGGDGGHVLCVSTSLVDRANARIPAALASLTKGGLVAATKELAIEYAARRIRANAVSLGVIRTPMHPDDPGGTLAALHPLGRMGEIDDVVEAIMYLEQASFVTGEILHVDGGQSAGF
>emb|ABW96533.1 BGC0000159, ---, Putative MOSC ferredoxin--oxidoreductase
MAALIAVNVGMPKDVPWHGRATRTGIWKHPVAGPVMARRLNLDGDGQGDLAGHGGEQRAVLVYQLSSYRHWQEYLKRDDFTYGQFGENLTVDGLADDEVCIGDRYEIGGAVFEVTQPRVTCYRVGLRLGEPQMAALLVSHRRPGFYMRVLTEGRVRAGDEIVKIASGPEEMTVAEIDALLYLPGHARPQLERALRIPALSPGWKTSLRALLDDADRGSGAVGGNRGLTTSSPPPAWPGFRRLEVARIEPESASIFSLTLAAVDGEPLPAALPGQFLTVRLRPDPRASPVIRNYSLSGRPGAETYRISVKQEPHGVASTYLRQHVKVGDVLDVAAPRGTFLLADADTPVLLLSAGVGATPVLAMLHALAAERSQRAVWWLHAARDGESHPFAGEARALLSRLPAGRSFVSYSRPSGVDRPGVDYTFSGRFSPERIRGLEPPPDADAYICGPSAFMGDMTGALEACGLPSSRIHTEVFGATSAVTPGVVTGSARAPHQPAAPPGGRPGPSVAFARSGLIVPWHPDYGTLLGLAEACDVPVRWSCRTGICHTCETALLSGHVEYDPQPLEPPSGGSALICCSTPPADVVLDM
>emb|ABW96532.1 BGC0000159, ---, Putative uncharacterized protein
MAKVLFIVSGATYWVLKDGTRHATGYWAEEFANPYKILTDAGHEVVVATPNGVTPTVDMMSLRPEMVGGNDSALELEAIIRSAEVMRRPLQLSDVRLEDYDAVYLPGGHGPMADLAWDADVGRLLTQQLTSGNPLFVVCHGPAAMLATRIHGESPFKGYNITCFTDEEEDGVGLASRAPWLLETDVRTKVGVNFSRGPIWEPYVVEDRNLVTGQNPASAAVLGNRMLEILK
>emb|ABW96538.1 BGC0000159, ttmF, Putative regulatory protein
MRDSRSQLHTQLPHTPSEGPTATAADDQRDDPLARSLSAWLAGEVHRAIELATTPGGDENDPRHAKIWHARLLTRVRELPEATRVLDELTTSYDVADDGGVSAALTTCRAEFALASGDAGSAFAEANVGLGLAEGAGAYALLPDLHVVLALSAVRQSATSTGLRFARNLGDDALLGRTAHMRGQCVWAAAQAFEADGGPACVSHLVERLISDDQLTQELLASQPAAAAWLVRLARSMGDERLAFKCVVRAESFILKSWGFRSPYAAALHAKGLFEKNPDKLRAACELYPDGWASASAAEDLAQTWSSLRLGRDRAAEQLKRAAAGYERAGAARDLARVASKLRELGVRSGRVRRPMRCDGHRTGSLTDTEFAVADLVSQGLTNVQVGRQLYISAHTVAFHLKKIFRKMEVSSRVELARTWVNSDQQTVG
>emb|ABW96539.1 BGC0000159, ttmG, Putative decarboxylase
MARIPYLTSSTASETIAEPLSKLPSLHVFGLMAHAETVFRPWLRFSGALLNHLALDPVLRELAILRVGQLAARYEWDQHVPLALAVGATQQQIDALDRGDLDALEPLPRAVVDFVTGVVRDEVDDAIYSSVSAFLDDREVVELTLVAGHYLMVARMMTTLRIDPDPAAGADALLLG
>emb|ABW96540.1 BGC0000159, ttmH, Type I modular polyketide synthase
MTVPVDKLTEALRVSLLANSRLREENRALVDATNEPIALVGMACRFPGGVRGPEDLWRLVADGVDGVGPFPADRGWDLDTLLGPDGSGSGTSATGEGGFLDEPGEFDAAFFRISPREAVATDPQQRLLLEVSWEALEHAGIDPSSLAGSRTGVFTGAYQSGYAELVARGGEQLRAHQITGGAGSVISGRIAYTLGLEGPAVSVDTACSSSLVAMHLAAQALRAGDCTLALAGGVTVMASPGMFLGFTAQGGLAADGRCKSFSDGADGTGWAEGAGVVVLERLSDARRHGHEVLAVLRSSAVNQDGASNGLTAPNGPSQQRVIRQALAAAGLSASDVDVVEAHGTGTRLGDPIEAQAVLATYGQDRPEGRPLWLGSLKSNIGHAQAAAGVGGVIKTVLALRHGILPKTLHVDEPSRQVDWSQGDVRLLTEAMPWPETGRPRRAGVSSFGVSGTNAHVILEAAGEAAVGPAGPPSGPPAVEGVVPWVVSGKSADAVRAQAARLLERLQAEPALSPADVGWSLLTSRAAFDHRAVVVGGDRTELMAGLRATADGEPAANVALGTARSGAKLGVLFTGQGAQRVGMARELYDRSPVFAGALDEILVELDPLLDRPLCEVMWGEDAELINETGWAQPALFAVEAALFEVLRAFGVTPAHLLGHSIGEVTAAYVAGVWSLGDACRVVAARARLMQALPSGGAMAAVGLPEAEIAGLLPETVSIAAVNTADSVVVSGPREAVDSVVAVVSARGAEVTRLRVSHAFHSSLTHPMLEDFRQVLGSVRFAPPRIPVVSNLTGERASDEELCSPEYWVRQVRSAVRFADGVRWLAGHGVAAMVELGPDGVLSGLARQSCASVAVPMLRRQGTSERNEAATVVAALAQLHAQGVPVDWNTLFAGQAAARIPLPPYAFRHERYWLDGSNRAADVSSAGLTAAEHPLLGAMLSLPQTDGFVFTSRLSRRTYPWPAEHPVGGSAVLPATAYVELAVRAGDSAGCDRLDELVVEAPLALPARGGVQLQVVVGDRVDGRREVAVYARPDGEETWTRHATGTLSTGSSDADGDDPVAALGREWPVPGATAVDLGDTSGRGPLVPDVTGVWTRGDQVFAEVELPESEHDLAASFGIHPALLDAALRTAALAQPAQSAAVPAAFGDVVLRASGAARLRVALTRTGPDEISVAVADGAGLPVLSIGSVIARRMDSATPSTGDRSVLAVEWVGITPAAGADLRDWLLAGPDDARFADLTAPGEERPVPQAVVLAVSGAADAVVESTHELTGRVLRLLQHWLADGRFSAVPLVVLTSGAVAAGPDEGVRDLAAAAVWGLVRSAQTENPGRFVLLDSDAEPDTTTVSRVLASGEPQVVIREGRMHAARLVRTEPGEHAFTPPEPGTVVITGGTGALGGVVARHLVGARGVRHLLLLSRRGMAAAGAADLVGELAALGAEVTVAACDVTDRQALAEVLGAVPPERPVTGVVHTAGVVDDGVLGSLSQEQVDRVLAPKVDAAWHLHELTRDLDLSLFAVFSSIGGSLGSGGQANYAAGNVFLDALMQQRRHAGLPGLSMAWGPWTTEIGMTGTLSDGDRRRIARSAIPPLTPAQGMELFERALVTDRPVLVLTRLNLSALRAQTEVAPVWRSLAGGVRRRRADDGTGGRDGLRQRLAGLSEADGLRLLIGFVRDSAAAVLGHAPEARIEADQPFSELGFDSLTAVELRNLVQARTGLAMPASLVFDYPTVGHVARYLAAEFGDVRPEVPSAVRELVSVADDPVVLVGMACRFPGGVSGPEELWRLVADGADGITPFPANRGWNLDALLGLDGSGSSATGEGGFIDEVGDFDAAFFRISPREALATDPQQRLLLEVSWEALEQAGIKPASLAGSSTGVYVGAYQSGYAELVSRSDGQLLGHALTGGAGSVISGRIAYTLGLEGPAVSVDTACSSSLVAMHLAAQALRAGECSLALAGGVTLMASPDTFVGFSVQGGLAADGRCKSFADAADGTGWAEGVGVVVLERLSDARRNDHEVLAVLRSSAVNQDGASNGLTAPNGPSQQRVIRQALAAAGLSASDIDAVEAHGTGTKLGDPIEAQALLATYGQDRPAERPLWLGSLKSNIGHTQAAAGVGGVIKMVMALRRGVLPKTLHVDAPSTQVDWAQGDVRLLTESVPWPETDHPRRAGVSSFGVSGTNAHVILEAADTAAASPGVDPGGVVPWVLSGKTEEALRAQAARLLAHLESDAPWRPVDVGWSLIDSRTVFEHRAVVVGTDQDELLTGARAVAAGEPAAGLTEGVARAGDGVVFVFPGQGAQWVGMAQDLLAESPVFAESMRECAEALAPFVDWSLEQVLGDEAALARADVVQPVLWAVMVSLAAVWRSFGVEPAAVVGHSQGEIAAACVAGALSLSDGARVVVLRSRAIADTLAGGGGMVALPMPVTEVGELISQRPAVSVAAINGPASVVVAGEPGALDRLLADCEGDGIQARRIAVDYASHSPSVERIEDRLLADLAPVSPRSSTVPVYSSVTGQLADTASWDARYWYDNLRNPVLFETALGAALDAGPDLVIEVGPHPVLVPAVQDIAQQRGKPVAAVGTLRRDSGTLRRVVLSVAHACALGAEVDWARVFADRGARRVPLPTYAFQRRRFWPDTTGGRADVSAAGLTAADHPLLGAMLPLPQTDGVVFTSRLSLRTHPWLADHAVRDAVVFPGTGYVELAIRAGDSVGCDRLDELVLEAPLVLPAHAGVQLQVVVGALDAPAEAEARSVAVYARVDGEESWTRHATGVVSAGSGEAGGTELFDPVSRDWPGPGATALDTDYFYDRLADEGFLRYGPVFRGLTQAWQCGDRVLAEVELPESGRGPAESFGIHPALLDAALHASVFAGLEARGALPFSFTGVVLRASGASRLRVALTRTGPDEVGVVVADSSGSPVLSIGSLAVRAASTGSLSAVPGDGALLKVGWIAADGPVVPVPVADWLLVDRASSTGTAYADLAEVSAATADGARPQAVVLAVAGDRDAVVDSVHELTAWVLGQLQHWLAEDRFASIPLVVAVRGAVTVEDGESVRDLAAAAVWGLVRSAQTENPGRIVLLDTDTELDHDVLGRVLSTDEPQLALRGTRLHAARLARVRSADDLVAPETEAWRLESVEKGTLENLALVPCPEVTNPLRPGQVRIEVRVAGLNFRDVLNALGMYRGQAGPLGSEVAGVVTEVGPEVTGLAPGDRVMGLAFGGFGPVAVTDRRLLTVIPAGWSFAVAASVPIVFLTAYYGLVDLAGLRAGESLLVHAGAGGVGLAAIQLGRHLGAEVYATASEGKWGVLHEWGVDESRVASSRTLDFRERFRAATDGRGVDVVLNSLAGEFVDASLDLLVPSGRFVEMGKSDIRSAEDLRDRCADLNYQAFELTDAGFERIQQMLRELVSLFEAGVLRPLPVRSWDVRQAQDAFRFMSQAKHVGKLVLTVPRAPDSSGTVVITGAGGLGGALARHLAGEYGVRHLLLVSRRGSAAPGAPALVTELAAQGVTVTFAACDLTDREALAAVLAGVPAERPVTGVVHTAGILEDGVLGSLSPDQLDRVLAPKVDAAWHLHELTRDLDLSFFVVFSSLAGLLGSGGQANYAAGNMFLDSLVQHRREQGLPGSSMAWGAWTTEVGLVGTLSSADLRRIERSALPPFSVAQGMDLFDRAMRSSRPVLGLARLNARALRAQQDVPALWRSLAGAVPRRTADNTRDGRGGPGQRLAELSVGEREQALAELVRESAAAVLGHGSGAQIDADRPFRELGFDSLTSVELRNLLRAKTGAVLAASVVFDYPTVTRLARHLAAGFGAGQPAEPTAVPASVSVSDDPIVLVGMACRFPGGVAGPDDLWRLVADGADGVTPFPADRGWNLDTLIGREGPGSGTSATGEGGFLAGVDEFDAAFFRISPREALATDPQQRLLLEVSWEALEQAGIDPTSLAGSPTGVFAGAYQSGYGEMVARGSDQLLGHQMTGGATSVISGRVSYTLGLEGPAVSVDTACSSSLVAMHLAAQALRAGECTLALAGGVTVMASPDTFVGFTVQGGMAADGRCKSFSDAADGAGWAEGVGVVVMERLSEARRNGHEVLAVFRSSAVNQDGASNGLTAPNGPSQQRVIRQALAAAGLSTADIDTVEAHGTGTRLGDPIEAQAVLATYGQDRPEGRPLWLGSLKSNIGHAQAAAGVGGVIKMVMALRHGVLPRTLHVDRPSTQVDWTQGDVRLLTEAVPWPETGRPRRAGVSSFGISGTNAHVILEAPARTDVVPADDTGAAVPWVLSGKSAEAVRAQASRLLGFVAADPTLRPVDVGWSLVGSRAVFDHRAVVVGGERAELLAGLRAVAAGESVPGTVRPGTRLGVLFTGQGAQRVGMARDLFDQSPVFAAAVEEILAELDPLLERPLREVMWGEDAELINETGWAQPALFVVEAALFEVLRAFGVTPDYLLGHSIGEVTAAYVSGVWSLADACRVVAARARLMQALPSGGVMAALEISEAEIADLLPDGVSVAAVNTDDSVVVSGPRAEVDRVVAAVGERPRRVSRLRVSHAFHSALLDPMLGEFMRVLESVRFAEPRIPVVSDVTGRVATAEQLCSPEYWARQVRVPVRFADGVRWLAEQGVTAMVELGPDGVLSALAQRSCAPGTVVTPVLRREHSDTSTLLSAIGQLYTRGVAVDWTAAFAGRGGTRISLPTYAFQRQRFWPDAAGGRAEASAGLRSADHPLLGAVLSLPQFDGVVFTSRLSLRTHPWLADHAVLDEVVLPGAAYVELAIRAGDSVGCGRLDELVLEAPLVLPVRGGMELQVVVGGADAPEPEGRRSVTIHARPDGAETWTRHATGVVSAASLPTRADGLFQAVGGTWPVPGATPADVERVYDRLADLGLEYGPVFRGLTEAWESGDRIFAEVDLPESARGMAGSFGIHPALLDAASHPVAVAGADSVGSGRLPFRFTDVVLRASGAARLRVALMRLGPDQVAMAAADNTGMPVLSIGSLAVRAPVAGSRTAGDEALLRLEWLETTGTAAPVSEWLTVEAAFERETAPQAVVLNVSGDPDAVVVSVHDLTGRVGGRLRHWLDEDRFTAVPLVVVTRGAVAVEPCEPVSDVAAAAVWGLVRSVQAENPGRLILLDTDADLDADALGRVVAADEPQLALRRGRLHAARLTRTGDTDGPVTSLVSGTVVITDGERARVVARHLVAEHGVRRLLLLGRRGPDEPETAELVAELAQQGAEVTVTACDVTDRRALAEVLASGPADQPLIGVVHTAEARSLPEEGSDPVPGPTADAAWHLHELTRDQDLALFVMFSSFAGLEGSGGHGGDAAFLAALARHRRDQGLPGLSIAWDDRAGEPELTAAREMALFDRALGTGEGVLAATRLDVRAMRARPECPAVWRSLAGGPRRRAADNSRPDREGLRQRLAGLSEVDREEVLIDVVREAVAAVLGHTSGVSIDPDRLFGELGFDSLTAVELRNSLQAKTGVELAATLVFDHPDLRSLATELDTVLSELPRAGDGGGPLPEHHDLFGELYLQAIENGRPELGEELMIKAARLREKFDDPAQVKAKPAVVRISPAGEGPHLICVCPTVMTTGPQVYLRFAAELTGRGNQVSALVPPGFAAGELLPATRAALVTGLADTVEEFVGETEFSLAGHSSGGVVAYELAQELHARGLAPAGLVLLDTYTLNLKGERGVFDDEALQHALNTRLVEYVRRMGFGTLSERITAQLWNLDLLRGWRPEGISVPSLYIRSTQALAHGQGDEWRDEVAAAADSVVEVPGDHFTMLEPEQVSSTARAVGEWLGNVR
>emb|ABW96541.1 BGC0000159, ttmI, Type I modular polyketide synthase
MTASVDRLTEALRASLLANKRLKQENKALTEAAHDPVVLVGMACRFPGGVRGPEDLWRLVANGAEGIGPFPLDRSWDLDALLGTDGPGSGISATGEGGFLEGPGDFDAAFFRMSPREALATDPQQRLLLEVSWEALERAGIDPSSLAGSRTGVFAGVYQSGYNELLSHADEQLRGHQITGGAPSVISGRVSYTLGLEGPAVSVDTGCSSSLVSMHLAAQALRAGECTLALAGGVAVMAASDAFVGFTAQGGLATDGRCKSFADAADGTGWSEGVGIVVMERLSAARRHGHEVLAVFRSSAINQDGASNGLTAPNGPSQQRVIRQALTAAGLSASDIDAVEAHGTGTRLGDPIEAQALLATYGQDRPEGRPLWLGSLKSNIGHTQAAAGVGGVIKMVMALRHAVLPKTLHVDAPTTQVDWAQGDVRLLTESRPWPESGHPRRVGVSSFGVSGTNAHVILEAPTDAGSPAAAPSGPGVFGAAGMVPWILSGKTEDAVRAQAAKLLAHLEAEPAPGPVDVGWSLVTTRAMFEHRAVLLGTERDELLTGLRAVASGESAPGTTLGTAAEDNQLGVLFTGQGAQRVGMARGLYGESPVFAAALDEVCAELDPLLDRPLCEAMWGEDAELINETGWAQPALFAVEAALFEVLRAFGTTPDYLLGHSIGEVTAAYIAGVWSLSDACRVVAARARLMQALPSGGAMAAISLPEAEVVELLPESVSVAAVNTADSVVISGPREAVDGVVEVVSGQGHRVSRLRVSHAFHSSLMEPMLAEFQQVLESVSFAPPRIPVVSNLTGVRATDEELCSPEYWTRQVRSAVRFADGVRWLGEQGVTALVELGPDGVLSGLARQSCPPETVVVPLLRREQGDVPTLASALAHLCAQGVEVDWTTLFAGRDVTRVPLPTYAFQHQRYWHTSSGSGDVSAAGLTAAEHPLLGAMLPLPQTDGLVFTSRLSVRTHPWFADHMVRGAVVFPGAGLVELVIRAGDSAGCDRLDELVLETPLVLPAQGGAQLQVVVGEDDAHRRAVAVYARPDGEETWTRHATGTVSSAATGPADDAPFDVLGRQWPPAGAAPLDTERFYERLGGGEFAYGPAFRGLREAWRDGDRILAEIELPEPGRGSAESFGIHPALLDAALHAMVFADLESAGVGWLPFSFADVVLRASGASRLRVALTRTGSDEVTIAVADDTGAPVLSVGSLAVRPLAAGSLAAGDVGTLLKPEWTAITGTVAAVDEWLVADPADVTAVAADAEPQAVVLAVSGDPEAVVASTHELTGHVLRQLQQWLSDDRFASIPLVVATSGAIAAEREPVRDLAAAAVWGLVRSAQTEHPGRFVLLDADCAVDADVLGQVLAADEPQLAVRKGQLLAARLTRTGPADELAAPRDRPWRLESTEKGMLENLALLPCPEAVEPLESGQVRIRVHAAGLNFRDVLNALGMYPGKAGPLGGEAAGVVTGTGTGVTGLRVGDRVMGLVPGGFGRVAVTDHRLLTVVPDGWSFTTAASVPIVFLTAYYGLADLAGLRTGESVLVHAGAGGVGLAAIQVARHLGAEVYTTASEGKWDVLREWGVRPERLASSRDLGFREAFRTATAGRGVDVVLNSLAGEFVDASLDVLASGGRFVEMGKTDVRPAESLTDRYPGLSYHAFDLSDAGAERVQRMLRELVDLFEAGVLRPLPVTTWDVRQAPEAFRFMSRARHVGKLVLTVPHEPDAAGTVVITGGTGALGAVVARHLVGEHGVRHLMLLSRRGPDAPGAAELVAELARHGAEVTVAACDVTDRRALADALASVTPEHPLTGVVHTAGVVDDGVLGSLSQDQVDRVLSPKVDAAWHLHELTRDLDLPLFLVFSSLSGVLGSGGQANYAAGNSFLDALMQRRRDLGLPGLSMAWGPWTTEIGMAGALSRTDLQRLARSAMPPLTTEQGMDLFDRAARSAQPVLGLARLNLPALRKQQDLPVWRTLTGGRRRAANRRSTGRGLGGQLASMSTADRERALAELVRESAATVLGHSSGAGIDPARLFSDLGFDSLTAVELRNLIQARTGIALVAGVVFDHPTVTRLAGHLADRFGDSRTTGPTAVPEPVSGAADPIVLVGMACRLPGGVTGPDDLWRLVSEAGDGIGPFPVDRGWDLDELVSPDGTGMSATGEGGFLTGADEFDAPFFRISPREAVATDPQQRLLLEVSWEALEQAGILPETLAGSRTGVFTGAYQMGYGELVARSDDQLRGHQITGGATSVISGRVAYTLGLEGPAVSVDTACSSSLVAMHLAAQALRAGECSLALAGGVTVMATPEAFVGFTMQGGLSADGRCRSFAETANGTGWSEGVGVVVMERLSDARRNGHEVLAVFRSSAVNQDGASNGLTAPNGPSQQRVIRQALAAAGLSASDVDVVEAHGTGTRLGDPIEADALLATYGQDRPEDRPLWLGSLKSNIGHAQAAAGVAGVIKMVLALRHGVLPKTLHAERPTTQVDWARGEVRLLTDAVPWQENGHPRRAGVSSFGVSGTNAHVILEAPAETGAPHEAAPGTGAVGAGGVVPWVLSGRSDEAVRAQAARLLEYVEGAPSVRPVDVGWSLVTSRTAFDHRAVVVGGDREELISGMRAVAGGAPGVVRGTARCGHRLGVLFTGQGAQRVGMARGLYGESPVFAAALDEVCAELDPLLDRPLREVMWGEDAELINETGWAQPALFAVEAALFEVLRAFGTTPDYLLGHSIGEVTAAYVAGVWSLADACRVVAARARLMQALPSGGAMAAVGMSEAEIAGLLPETVSVAAVNTADSVVVSGPQADVDQVLSLASECDARVSRLRVSHAFHSSLMDPMLDEFRRVLESVRFEPPRIPLVSNVTGVRASDEELCSPEYWVRQVRSAVRFADGVRWLGEQGVTTMVELGPDGALSGLAQDSSAVAAVPMLRRQKSGGQCDSGLVLSAIGQLSAHGVAVDWTTAFAGRGAVRVPLPTYAFQHQRYWPDTVRAAPEPSEDRADRRFWASVEHQDVQGLATTLGLDGGVVAPVVPALASWRARRHEQSLVDGWRYREVWKRLAVAGAPTTGQWLVVVPEGARDDAWAAEVAHALGASTLVLDHSGAELTERLKEAGESAAGVTGVVSLAAALEPGITAGLAATTSLLRAVLDSGLAARIWVVTRGAMSVGPHDPVIAPAQGGVWGLGRVAALELPALWGGLADLPEVLDPRSARWLAAALPGTTGEDQIVVRPAGVFGRRLVHAPVAGSGDPSWTTSGTALVTGGTGELGAYAARWLVERGAEHVVLVSRRGLDAEGADALRLELEVAGARVTVAACDVTDRQALADVMAGIPEEWPLRTVVHAAGVVSEDRALTSATADDLDQQVRAKVHGAHNLDEFTRELELDAFVLFCSGAGVWGSGGQAGFAAANAYLDSLARHRRAAGRTATAIAWGSWDQVGALSDPGAAQREQLRLLGVVPMRPELAVAALQRAVHDDETAIVVADLDWARFAPVFTAARSSALLSGLPEAEAALTATRDDTAISGELRDRLAGLSEADRREVLLGLVRDSSAAVLGHGSSAEIESDQPFSELGFDSLTAVELRNRLQAATGVALPASLVFDYPTANRLVDHLAGRFGVTESAQPSVVPASVPVADDPIVLVGMACRFPGGVSSPDALWRLVADGADGITPFPVDRGWDLDTLVGTDGPGSGTSATAEGGFLDEVADFDAAFFRISPREALATDPQQRLLLEVSWEALEQAGIDPTSLAGSSTGVFAGAYQSGYLELVSRADEQLRGHALTGGAGSVISGRIAYTLGLEGPAVSVDTACSSSLVAMHLAAQALRAGECSLALAGGVTVMAAADTFVGFSIQGGLAVDGRCKSFSDDADGTGWSEGVGVVVLERMSDARRNGHEVLAVLRSSAVNQDGASNGLTAPNGPSQQRVIRQALAAAGLSTSDVDVVEAHGTGTKLGDPIEAQAVLATYGQDRPGDQPLWLGSLKSNIGHMQAAAGVGGVIKMVLALRHGVLPKTLHLAEPTSQVDWSEGNVRLLAEAMPWPEHDHPRRAGVSSFGVSGTNAHLILEAPADSPAHQAAAGADGVVPWVLSGRTEEAVRTQAERLLEFVEAEPALRPVDVGHSLVGSRAAFDHRVVVVGGDRDELVAGLRAAAAGEPAPAVVRGTARTGNQAVFVFPGQGAQWLGMAQDLYTESPVFAESMWECARALDPFVDWSLEQVLGDEAALERVDVVQPVLWAVMVSLAAVWRSFGVEPAAVVGHSQGEIAAACVAGGLSLADGARVVALRSRAIADTLAGGGGMVALPLSAARAEELLAERPGISVAAVNGPASVVVAGGAEAVDRLLADCRDEEIQARRIAVDYASHSPSVERIEQRLLTDLAPITPESSAIPVYSSVTGEVTDTAGWDAGYWYRNLRNTVRFEEALSAALAAGYGAVVEVSPHPVLVPAVQDIVDERGAAVAVVGTLRRDEGTPQRMVLAVAQAYAHGVAVDWTPAFTGRGAARVALPTYAFQHQRYWPELASGPADVSAAGLTAAEHPLLGAVVPSPDSDAVVFTSRLSVRTHPWLADHAVRESVVFPGTGFVELVIRAGDSVGCDRLDELVLETPLVLPAHGGVQMQVVVGDSEDEALRRSVAVYARPDGEDAWTRHATGFVGAVPPGGGGHDLFGILGRAWPPAGVTHVDTEGFYEQLREGGFLRYGPVFQGLRRVWRSDDQIFAEVELPESARDSAESFGIHPALLDAAQHATAFAELGSAGTGGLPFSFGGVVLRASGAAQLRVALTRTGPDEVTIAVADSTGAPVLSVGSMAVRPVSAGELGAGTGDRTLLRTEWVDATLSAGASSAHWLAVGRTGEDHTGMEAAAAALDDGLPAPDAVVLAVSGDADRVVESTHELSGWVLRQLQYWLSQDRFESIPLVVTTRGAIAAQPGETVPDLAAAAAWGLVRSAQTENPGRIVLLDTGPGSALDAGVLGRVLAADEPQLALRDGQLLAGRLTRVGPADELAMPPDTPWRLDSTGKGALENLALLPCPETEDPLASGQVRIRVHAAGLNFRDVLNALDMVHDARAEGPLGGEVAGVVTEVGPGVSDLRPGDRVMGLVSGAFGPMAVTDRRFLAEVPTGWSFATAGSVPIVFLTAFYGLVDLAGLGPGESVLVHAGAGGVGLAAIQLARHRGAEVYATASEGKWSVLREWRVPAERLASSRDLGFRETFRDAGVNVVLNSLAGEFVDASLDILAPGGRFLEMGKTDIRSPEDFRDRPVSYHAFDLMDAGADRIQEMLRELVTLFEAGALRPLPVTGWDVRRAPDAFRFMSQAKHVGKLVLTVPQDLDDAGTVLLTGGTGGLGGVLARHLVAERGVRHLLLVSRRGANAPGAADLVEELTAQGAEVTVAACDVTDRQALAGVLASVSPEHPLTGVVHTAGVLDDGVLGAQSQDRLDRVLAPKVDAAWHLHELTRDLDLSLFAVFSSVAGQLGNPGQANYVAANVFLDALMQRRHREGLPGLSMAWGAWTTEIGMVGSLSRTDLRRITRSPMPPLSAPQGMDLFDRAVATGFPLLVLTRLNMRALRAQHDLAPLWRSLAGGALRRAADNTSHGRDELRQRLATLSGVDREELLTELVGETAAAVLGHGSGVRIDAERPFSELGFDSLTAVELRNLLKAKTGAVLPASVVFDYPTVARLARYVGTFFGEAEVPEPAEVSEAAVRAALGSIPLAKLRKARLLDALLELARDGDEPAVDRREEEELLLAADVGDLVDIALRAE
>emb|ABW96542.1 BGC0000159, ttmJ, Type I modular polyketide synthase
MRSAHIEQPIGSGPDRLPLLLPGGHPESVRAHAGRLAEYLDARADVRPADVGAALRAMAATGPHRAAVVAADRAGFADGLRALAAGHGAPGLVEGTALGGPVAFVFPGQGGQWPGMARDLLAESPVFRARLDDCTQALEPFVDWSLLDVLRDPAPPGRVDVVQPALFAMMVALADVWLSHGIEPTAVAGHSLGEVAAAVVADALSLDDGARVAALWSRAQATIEGRGEMVSVRAPEQLVRERLAAWPDALVVAAINGPATVLVSGDTAAAAELVAALTADGIPARRVATGLAAHSPQIEQILPSMRRDLEPIRPRPPRLPFYSAHLGARLPGDAVALDAEYWCGNLRHPVRFEEATRALLADGCRVLVEVSPHPVLTAAMQETVESGPVAATVCGSLRRDQGDLRRFLLSLGEAYVGGAEPGGDALYAGHAPVPPADLPVAGTGTGQSSSDPSLYGELAGLERARRQAVLTELVCREVALALGVGEADAVDPDRPFRDLGFDSVTVVEVRNRVSAASGLTLPVTVTFDHPTPAALAAALAERLFGPDPGAGHEPDRLTSATEDPVVIVGMGCRYPGGAHGPDRLWELVASGADALTPFPANRGWDVTGTYAPETDRTGHHYQREAGFVHDADLFDADFFGISPREATVMDPQQRLLLETSWETFEHAGIDPTSLRGSRTGVFIGAMTLEYGPGTGDDTGFGGYVFTGTTGSVHSGRIAYSLGLEGPAVTVDTACSSSLVALHLAVQALRAGQCDLAVAGGATVMPNLGMFVEFSRQGGLAGDGRCKAFSAAADGFGLAEGVGLLLVERLSDARRNGHQVLAVVRGSAVNQDGASNGLTAPNGPSQQRVIRQALADAGLAPSDVDVVEAHGTGTRLGDPIEAQTILATYGQDRERPLWLGSVKSNLGHTQAAAGVAGIIKMVQAMRHGLLPKTLHVDEPTPHVDWSAGAVRLLTDPTPWPDDGRPHRAAVSSFGVSGTNAHVILEAPEKAVPDATPEAPSDSVAVPWVLSGKSDAAVRAQAARLLEFVEADPALRTVDVGWSLVSSRSLFEHRAVVAGSGRDELLAGLRNAVAGESAPGVARGIARPGGVKTVFVFPGQGAQWAGMGRDLMASSPVFAARLRECADALAPYVDWDLAEVVGGAEGAPGFERVDVLQPVSWAVMVSLAALWRSFGVEPSAVVGHSQGELAAAVVGGYLTLEDAARIVARRSRMITEELTGRGGMLSVLMGVDWVTEALRPWAGRLWIAAVNGPASVSVSGDAEALGEFGRVLSKARVHRWQLPGVDFAGHSGHVDAIEERLRAELADITARPGEVPWMSTVDGQWADHARVDADYWYRNLRDVVRFEDATEALIASGHRVFVEVSTHPVLTTAIGEVAEAHQDPGIAVAGTLRRDDGGAGRFVAALAEVVAAGVDADWAAVFAGTGTKRVPLPTYAFQRKRFWFDTAEVPTDVTAAGLSPAEHPLLGAKVPLPHTDGVLFTSRLSLRTHPWLAGHTVRDTVLFPGTGYVELAVRAGDSVGCDRLDELALDTSLVVPAEGGVRVQVVVSDADADSRRSVAVYACPDGQEVWTRHATGVLGTGASADADADFDIVTGVWPVPGATEVDTSSLSDRLDAAGFAYSPLFQGLTRAWRHGDRILAEAGLPADAGAESFGIHPALLDSAVRTGSLTGVDGLPAGFTDVVLRASGASRLRVVLTRTGPDEVSLAAADAAGLPVLSIGSLTVRPPTAQSVSTGLGDGALVKLDWPGIAATAAAVADRLVVDRPGSIADAVAAGPLPPVVVLPVSGDPDAVVESVHDVTGWVLEQVQHWLSDERFAATPLVVATTGAIAVRPGDTVTDPAAAAVWGLVRSAQTENPGRFVLVDTDAELDTAVLGRILAADEPQLALRAGRLHAARLTRVSPADGAGPALDGAGTVVITGGTGGLGGLFARHLVTEHGVRHLLLLSRRGPDAPGVTELVADLARLGAETIVSACDVTDRRALADALASVAEEHPVTGVVHAAAVLDDGVIGSLSRRQLDRVLAPKADAAWYLHELTRDHDLSLFAVFSSVAGLTGNGGQGNYAAGNVFLDALMQQRHDAGLPALSMAWGPWTTEVGLVGSLSDTDLRRIARSAMPELPVAQGLALFDRALRAGAPVLGLTRLNIGALRAQADVPAVWRSLAGGTRRRAADNTTDSTRLAGLSGAECRRVLVDMVREAAAAVLRHDAGTEISTTQPFKALGFDSLTSVELRNLLRARTGLALPTGVVFDYPTVARLAEYLSGRLGQPPAAEPEVRPAVVPAPMADDPVVLVGMACRYPGGVSDPAGLWQLVVEEADAITPFPADRGWDLAALRGTDGPGLSATEQGGFLDAVGDFDAAFFGISPREALATDPQQRLLLEVSWEALEHAGIDPAALAGSQTGVFTGVYQSGYGDLLSRSAQRLQGHLLTGSLASVLSGRVSYVLGLEGPAVSVDTACSSSLVAMHLAAQALRAGECSLALAGGVTVMAGSEGFVEFTAQGGLSADGRCKSFADAADGTGWSEGVGLVVLERLSDARRHGHEVLAVLRSSAVNQDGASNGLTAPNGPSQQRVIRQALAAAGLSASDIDVVEAHGTGTRLGDPIEAEAILATYGQNRPGDRPLWLGSLKSNIGHTQAAAGVGGVIKMVMAMRHGVLPRTLHVDEPSARIDWSQGDVRLLTEAMPWPENGHPRRFGVSSFGISGTNAHAILEAPAGSPTEPAATGAASVLADGVPWVLSGKSEDALRAQAARLLEFVEADPSRSAVDVGWSLAHSRSAFDHRVVLAGADRDELVAGLRAVAVGGPAPGAVRDTVRPEPRVGVLFPGQGAQRIGMARDLYDRSAVFASTVDMILAELDPLLDRPLREVMWGEDAELVNETGWAQPALFTVEAALFEVVRAFGVTPDYLLGHSIGEITAAYVSGVWSLADACRVVAARARLMQALPAGGAMAAVGLSEAEVADLLPGGVSIAAVNTADSVVLSGPRDDVERVTAAAAERGAKVTRLRVSHAFHSSLMDPMLAEFAGVLESVEFRPPRIPVVSNLTGEPAAEDLCSPEYWVRQVRGTVRFADGVRSLAEQGVTALVELGPDAVLSGPAQHSCAPGTVVAPMLRRGHDDVCTVLSALGLVYAQGVSVDWAGVFAGRGAARVPLPTYAFQRQRFWPEPSPVASRASVDPADEQLWTSVEQQDVEALADALGLDSAEAASVLPALASWRTRRRDESTTDGWRYRESWKPLGAPTAATPGHWLVVVPAGAGDDAGTREIVDALGAGTRVLEHSGPDRAALAGKLSDAAGSGVPVAGVLSPAALEPDTATGLVSATLLLRALRDTGLSARLWVVTRGAVSIGSHDPVTAPGQGAFWGFGRVAALEEPELWGGLVDLPGTLDLRTARRFAAAVSDTAGEDQIAVRSSGWYGRRLVHAPAKTAGPPSWTTSGTALVTGGTGGLGARVARWLVERGAEHLVLLSRRGPAAEGADEIRLELEAAGAQVSVVACDVADRAALTAVLADLPDEWPLRTVVHAAGVMDDDVALAATTPERFERQLRVKADGARHLDELTGDQELDAFVLFSSGAAAWGSGGQAAYAAGNAYLDALAQHRRARGRTATSVAWGSWGETGMVLGLAAAERDDLDLLGVVPMRPELAIAALQRALHQDDATVVVTDLDWSRFAPVFTAVRPSALLSDLAEVAEALGGSQPDDASSEGPAARLAGLSEEQRRAALLDLVGESAAAVLGHAAGTRIDEDQPFKDLGFDSLMAVELRNLLQAGTGTSLPAGLVFDYPTVSRLAAHLAGEFGEARAAEAATVPALVSLTDDPVVLVGMACRFPGGVSGPDDLWRLVIDETDGITPFPADRGWNLDELLGTNALVAAGEGGFLDGVGDFDAAFFRMSPREALATDPQQRLLLETSWEALEQAGITPSSLAGSPTGVFVGAYQTGYTELASHSGEQSQGHLIVGGAGSVISGRVAYTLGLEGPAVSVDTACSSSLVAMHLAAQALRAGECSLALAGGVMVMPTPEAFVGFTAQGALAADGRCKSFADAADGTGWSEGVGVVVLERLSDARRHGHEVLAVLRSSAMNQDGASNGLTAPNGPSQQRVIRQALAAAGLSAADVDVVEAHGTGTRLGDPIEAEAVLATYGQDRPGGRPLWLGSLKSNIGHAQAAAGVGGVIKMVLALRHGVLPKTLHVDEPSAQVDWARGDVRLLTEAVAWPETGRPRRAGVSAFGVSGTNAHVILEAPPEEPGVPARQLSTEDGVVPWVLSGKSAEAAREQASRLLEHFGADPSLRPVDVAWSLLGSREVFDHRTVVVGADREELLAGLRAAAAGRPAPGVVRGVARSGGGVVFVFPGQGAQWVGMGRELLVSSPVFARSMRDCAVALEPFVEWSLEEVLGDEVALGRVDVVQPVLWAVMVSLAAVWRSFGVEPAAVVGHSQGEIAAACVAGGLSLADGARVVALRSRAIAEQLTGGGMVALPMPAGQVRDLLAEHPDVSLAAINGPTSTVVAGETGALERLLFDCREREIQARRIAVDYASHSRLVERIEERLLTDLAPITPRPAAIPVFSSVTGEQADTASWDARYWYRNLRSTVRFEDALTAALDAGPGTVLEVSPHTVLVPAVQDIVDGRESAVVMGTLRRGEGGFPRTVLALAQAYAHGVRVDWATVFAGRDARRVALPTYAFQHERFWPEPATGPADVTAAGLSSAQHPLLGATVPLPQTDGVLFTSRLSLRTHPWLADYTVRGVAVLPGTAYVELAVRAADSVGCDRLEELVLEAPLVLPAQGGVQVQVVVGDADPGTRRRNVAVYARPDGQEEWIRHATGQLGAGGQVLAGTTFDPVTQAWPPREATPLDTAGFYERLGDDGFGYGPVFQGLTRAWRSGERILAEIELPEAGRGLAESFGIHPALLDAALQTSALAGLDGLQFSFTDVVLQASGASRVRVALTRVGPDEAALVVADSTGLPVLSIGSLIMRPLTAGGLSAGTGDGALLELRWNAVPATAAIPVDQWRLAAPGEPVLSALDDEPTPAAVVLPVSADPGTVADSAHQVAGRVLGRLQDWLADERSADVPLVVVTTGAVSTGQDEPVTDPAAAAVHGLVRSAQAEYPGRIVLLDADTELDAAGLGLALATGEPYLALRAGQFHAARLTRVSGAAGAPPALDPAGTVVITGGTGRRGGVLARHLVAGYGVRHLLLVGRSGPATPEAEAAVADLAERGATVSVVACDVTDRAALGDVLASVPPEHPVTGVVHAADVDDDFAVETLSREEFDRALASRIEGAWHLHELTRDLDLAFFVLFSSLDGVTGTAFADWLARQRRRDGLPGLSLAWGSWASEHGLSTEQSLDLFDRALGSQDPALVLTRLNLPALRAQAEVPAVWRSLAGITVRRAADNSRGGGEGLSRRLAGLSAVERDRLLVELVRESAAAVLGYPSGERIGTDQPFRELGFDSVTAVDLRNTLQAGVGATLPATLVFDYPTVTRLAAHLAEEFGDTAPAAGAVTRPVAAASVADDPVVLVGMACRYPGGVSDPDGLWRLVADGTDGITAFPDDRGWDLETLRGTDGPGSGTSATGRGGFLDGAGEFDAAFFRISPREALATDPQQRLLLEVSWEALEQAGIDPTSLAGSSTGVFAGVYSSNYANLVARGGEHLQGHQITGGAASVISGRVAYTLGLEGPAVSVDTACSSSLVAMHLAAQALRTGECSLALAGGVTVMATADAFVWFTAQGGLSQDGRCRSFSDSADGTGWSEGVGVVVLERMSDARRNGHEVLAVLRSSAVNQDGASNGLTAPNGPSQQRVIRQALAAAGLSTSDVDVVEAHGTGTKLGDPIEAQAVLATYGRDRVDGQPLWLGSLKSNIGHTQAAAGVGGVIKMVLALRHGILPKTLHVDEPSTQIDWTQGDVRLLTAAMPWPENGRPRRAGVSSFGVSGTNAHVILEAAAGDERRGTPETPAVLTAAVPWVLSGRTEEALRAQAARLLDFVEADPSPRPADIGWSLSGSRAVFDHRAVVPGTDRDELVTGLRALAAGEPGAGTVSGAAGAGARLGVLFTGQGAQRVGMARGLYGESPVFAAALDEVCAELDPLLDRPLCEVMWGEDAELINETGWAQPALFAVEAALFEVLRAFGTTPDYLLGHSIGEVTAAYVAGVWSLGDACRVVAARARLMQALPSGGAMAAISLPEAEMAEILPESVSVAAVNTADSVVVSGPREAVDSVVAVVSARGAKVTRLRVSHAFHSSAMEPMLAEFAAVLETVAFRQPRIPIVSNLTGEIASAEELCSSRYWTDQVRGTVRFADGVRLLADQGVTALVELGPDGVLSGAAHHSCAPGTVVAPVLRREQDDASAVLSAVARLFVDGVAVDWTAVFAGRGAVRVALPTYAFQHRRFWPDTVADVADVTSAGLSPAEHPLLGAVVPSPTDDGIVFTSRLSLRTHPWLAAHTVGGTAVFPGTASVELAIRAGDSVGCDRVEELALETPLVLPATGVVQVQVLVGAADEDARRSFALYARVDGTQEWTRHATGRLGTAARAAGPDPFGPLRQAWPAPEAEEIDVTRFYEQSAEYGPMFQGLTKAWRHGDRILAEVELPESGRDAAESFGLHPALLDAALQARVLAGREGVGSGFRDVDLLASGAARLRVAVTPQGPDEVSLAVADRTGSPVLSIGSVTLRPLDAVGTVVDTGDRSLLEISWVPTPGGAAPVGRWTVVGSMEPVPAAEEGAVVLRASGDSASVVESTHELTAEVLRQLQQWPADPAGSPLIVWTRGAVTTAPGDPVTDLAAAAVWGLVRSAQTENPGRFVLLDTDPHTDRLDATVLGEVLAAGEPQLALRGGRLFAARLTRAGAGDEPAPVLDPEGTVVVTGGTGGLGALAARHLVTEHGARNLLLVSRRGAAAPGAEELLAELGALGATVVASACDATDRQALAEVLAEVPPEHPVTGVVHVAGVVDDGVLASLSREQLDRVLAPKVDAAWNLHSLTRDLSFFVAFSSLGGLLGGGGQANYAAGNTFLDALMQQRRHHGQPGISLAWGPWSTELGMVGSLSGTDRRRIARSATPPMSVEQGMELFDRALRADRPLLAPTRLDMAALRAQRDITPLWRSLAGSAARRVADNTDGGGDGLGRRLAGLSDVDRLEELADLVRESAATVLGHAPGERFDIAQPFRELGFDSLTAVELRNLLQARTGVALAASLVFDYPTVGHVARYLAAEFGTQPAEAAVVPALASVADDPIVLVGMACRFPGGVSGPEDLWRLVAEGTDGITPFPADRGWDLDSLLGSGGPGTGTSATGEGGFLPEAGEFDAAFFRISPREALATDPQQRQLLEVSWEALERAGIDPSSLAGSATGVFTGVYQTGYAELVARAEEQLQGHLLTGAAGSVMSGRVAYTFGFEGPAMSVDTACSSSLVAMHLAAQALRSGECSLALAGGVTVMAAADMFVRFTMQGGLAADGRCRSFSDDADGTGWSEGVGVVVMERLSDARRHGHEVLAVFRSSAVNQDGASNGLTAPNGPSQQRVIRQALAAAGLSTSDVDVVEAHGTGTKLGDPIEAQAVLATYGQDRPEGRPLWLGSLKSNIGHTQAAAGVGGVIKMVMALRHGMLPKTLHVAEPSTQVDWSRGEVRLLAEAMPWPENGHPRRAGVSAFGVSGTNAHVILEAPAEADADETSAVGTPADETVAGEEAAEVERVVPLVLSGKSGEAVRAQAARLLEHWERYPSVSAVDVGWSLVSSRAVFGHRLVVAGGGREELLAGLRAVAAGEAAAGVVRGVARVGSKAVFVFPGQGAQWVGMGRELLVSSPVFARSMRDCAVALEPFVEWSLEEVLGDEVALGRVDVVQPVLWAVMVSLAAVWRSFGVEPAAVVGHSQGEIAAACVAGGLSLADGARVVALRSRAIADTLAGAGGMVALPLPVGQVRDLLAGYPDVSLAAVNGPVSVVVAGESDALGRLLAECEDRGVRARRIAVDYASHSGLVERVEERLLTDLASIVPRSSAVPVFSSVTGGVMDTAEWDAGYWYRNLRTTVRFEEALTAALEAGDRVVLEVSPHPVLVPAVQDIVDGREDAVTAMGTLRRDKGSLHRMVLAVAQACVHGVAVDWTTAFPDSGARRVQLPTYAFQHQHFWPESTGGATDVGAAGLTAAEHPLLGAMLSLPQNDEVVFTSRLSVRTHPWLADHAVRDSVIFPGTGYVELAIRAGDSVGCDRLDELVLEAPLVLPASGGAQVQVVAGADEAERCSVAVYARVDGEETWTRHATGIVSASAADDRADDAFEPLTQAWPAADAAPLETEQFYQQLAEGGFLRYGPVFQGLRKAWRSGDRILAEVELPESARASAESFGIHPALLDAALHTTVFAGLDAAEQGGLPFSFTDVRLRASGASRLRVVLTRTGPDQVAIAVADSAGAPVLSIGSLAVRALASDSLTAGSGDGAVLLTEWLETGPGAADPVGDWVIVAPCGADHLDLSAVGTALDEGRPVPGAVVLAVAGGPDSVVRSTHELTGWVLRQLQYWLGEARFASIPLVVSTRGAVAVHSGEPVTDLAAAAVWGLVRSAQSENPDRIVLLDTDTDTDTDTDKDTGIGIEAGVLGAILASGEPQWAVRGGRFHTARLVRARPVDELAAPGDVPWRLDSTDKGMLENLVFVPAPELADPLAHGQVRVQVHAAGLNFRDVLNALDMVSDVRAAGPLGSEVAGVVTEVGPGVSDLRPGDRIMGLAFGAFGPVAVTDHRLLARIPEGWSFATAASVPVVFLTAYYGLLDLAGLEPGESVVVHAGAGGVGLAAIQLARHRGAEVYATASEGKWGVLREWGVPAERLASSRDLDFRERFRAATADRGVDVVLNSLAGEFVDASVDLLAPGGRFLEMGKTDIRSPEDFRDRSLSYRAFDLMEAGADRIQEMLRELTALFESGGIRPLPVAAWDVRRAPEAFRFMSQARHVGKLVLTVPQPLTPDGTVLITGAGGLGGVVARHLVAEHRVRNLVLVSRRGSDAPGAAELTAELAGQGARVTFAACDLTDRRALAAVLGAVGPEHPLTAVVHTAGILEDGVIGSQSQEQLDRVLAPKVDAVWNLHELTREYDLSRFVVFSSLAGQVGNSGQGNYAAGNVFLDSLMARRRAEGLPGQSMAWGAWTNDVGLVGTLSDTDLRRIARSAMPPLGVEQGMNLFDRAWDSGAAVLGLARLNVRALRAQRDVAPLWRSLTGNAARRSADNTQGGRDGLARQLTGMSTADGLAILVELVRDAAAAVLGHASSAQIDAAQPFAELGFDSLTAVELRNLLQARTGAILPASLVFDYPTVTHVAKHLAGAFDDTRPAGTAPLPSPVSVTDDPIVFVGMACRFPGGVADPDDLWQLVADGAEGITPFPADRGWDLDAALGASATGEGGFLAGVGEFDAAFFQISPREALATDPQQRLLLETSWEALERAGIDPNSLAGSQTGVFTGAYHMGYSELVARGGEQLQGHQITGAATSVISGRVAYTLGLEGPAMSVDTACSSSLVAMHLAAQALRSGECSLALAGGVSVMASADAFALFTMQGGLAADGRCRSFSDDADGTGWSEGVGVVVMERLSDARRHGHEVLAVFRSSAVNQDGASNGLTAPNGPSQQRVIRQALAAAGLSTSDVDVVEAHGTGTKLGDPIEAQAVLATYGQDRPEGRPLWLGSLKSNIGHAQAAAGVASVIKMVMALRHGVLPKTLHVAEPTTQVDWSRGEVRLLTESVPWPDTDHPRRAGVSAFGVSGTNAHIILEAPADAGSGQGAPPAEPSGVGDFAVDAVVPLVLSGKSGEAVRAQAARLLEHWERYPSVSAVDVGWSLVSSRAVFGHRLVVAGGGREELLAGLRAVAAGEAAAGVVRGVARVGSKAVFVFPGQGAQWVGMGRELLVSSPVFARSMRDCAVALEPFVEWSLEEVLGDEVALGRVDVVQPVLWAVMVSLAAVWRSFGVEPAAVVGHSQGEIAAACVAGGLSLADGARVVALRSRAIADTLAGAGGMVALPLPVGQVRDLLAGYPDVSLAAVNGPVSVVVAGESDALGRLLAECEDRGVRARRIAVDYASHSGLVERVEERLLTDLASIVPRSSAVPVFSSVTGGVMDTAEWDAGYWYRNLRTTVRFEEALTAALDVGDRVVLEVSPHPVLVPAVQDIVDGREDAVTAMGTLRRGEGSLHRMVTAVAQASTCGLVVDWTKVFAGRDAVRVPLPTYAFQHERYWPDPEPLAVPVVVDPADERFWASVEQQDVRSVAETLGLDSGVVAAMVPALASWRARRRDEHAADSWRYRETWKPLGGSHFQVTSGRRLVVVPAGKSDDAWVSDVVAVLGADTLVLEHSDDAALSGRLRAALDADVPVTAVLSLTAALEPDTTTALASTIALLRALRDTGAPPLWVATRGAVSVGGQDPVTAPGQGAAWGLGRVAALDQPGLWGGLIDLPEILDTRSARLVTAVMSGTSGEDQVAVRASGLFGRRLVHAPAPRSRAGSWTTSGTALITGGTGGLGAYVARWLVERGSDHVVLVSRHGPDAEGMKQLRLELEVAGADVTVVACDVADRAALADVLAAIPEDRPLRTVVHAAGVVGETAPLPSMTRDQLEWPVRVKVDGARHLDELTRDLDLDAFVLFSSGAAAWGSGGQAGYAAGNAFLDALALHRRSQGRTATSVSWGAWDQVGMLSGSGVAQRDQLAALGVVPMRPELAITELEHAVREGETSLVVTDMDWARFAPVFTAMRPSALLSDLSEVRAALNGSGQDAEAPGGWRGRLTGLSEADRERAVLELVRGSAAVVLGHGSGTQVPREKPFSELGFDSLTAVELRNLLQSESGAALPASVAFDYPTAARLAHYLSGVLELGAAVEAEVVAEPPVLPDEDETALLAANADDLIDLALRED
>emb|ABW96543.1 BGC0000159, ttmK, Carboxylic ester hydrolase, EC:3.1.1.-
MVETSSGSIRGFLDRGVPNWRGVPYGRVGHRFRPPEPVVPVERIDARHWGPVSWQLPIILGQTPSTVSPDATESENCLNLNIWSPDPNPDARRPVLMWLHFGSRAYGSGSTSTNDVWHFAARHDAVVVTANYRIGAWGWLYLGALDPDFKDSANLSMLDQIQALRWVKENVAAFGGDPDNVTLFGLSSGSSDVAALLGAPAAKGLFHKAALYSGAQPPMAEERAARFAEDFLESAGPLAATPADLAQLPNVGLRTIHRRMLKQATSKSHGPAMIRYGPFVDGNVLPRSPLESLEMGLMADVPLLVSNVTEESGAWDAWNAIDTAYLRAFPEHDQSLPHKEKIDALSELIWVGPAKKLLAAQHKGGAPVWYQQFDYAPSTNWRTVLAYPELANRPVHGADVACLFLDPEGTVGSDEDRAVGAQDQAALLALARDGRVPWTPWTPESPAPHRIGVPAD
>emb|ABW96544.1 BGC0000159, ttmL, Putative uncharacterized protein ttmL
MALLGKLLKNRRAGETGLAWNAPNLTGPETVRVASPDFEHGATMPLAHAGKRSGGQNTSPALSWTGTPAGTAQLLLVVEDPDVPLPKPFVHGVFLLDAALTEVARGALDQNSATAGVRVLRSGNGRGYLGADPIKGHGPHRYVFQLFALAKPITVVAGGADPESAKPRAVLDAADGVLARGRIDGCYENP
>emb|ABW96557.1 BGC0000159, ttmE, Phosphatase, methoxymalonyl-ACP biosynthesis protein
MTATPMVKCLIWDLDDTLWRGTLLEDDGVRPFEWVREVITTLDGRGVLQSVASKNDHDHAWSRLEEFGLAEYFVVPHIGWGPKSESVRAVAERLNFAHNTIAFIDDNPVERAEVAHHLADVRCYPAEEATGLVRRPEFSPAVVTVDSRRRRQMYRAGFERDAGRAEFTGPDEDFLRTLDLEMTIGRATEQELSRVAELTLRTSQMNATGVHYDDATLRGLLADPGHEVLVVTLEDRFGPHGAVGIVLLARHERAWHLKLLATSCRVVSLGVGSALLNWLSDQAARAGVHLVADLRRTDRNRMMEIAYRFAGFTEHECACATGLPAPGVDGVERLHLVPARRPVPSTLSLTSPDLTSAALPR
>emb|ABW96553.1 BGC0000159, ttmA, Acyl-CoA dehydrogenase
MSDDLAGLVADRVGDRAAGWDIAGELPRDLLAELGGLGVLCAQVGVEHGGAGLDSRANGELTAAVGELCGSLRSVMTSQGMAAWAVRRLGTAEQREHFLRRLTSGELAAVGFSEPGAGSDLAAMTTTITDGGSGELVVSGRKVWVTAAHYADLLVVFGGYRGGTTAVVVPADTPGVRVERVPHPSGCRAAGHAGLVLDHVRVPADHMLGGVGLSFPLVVTAALTYGRMSVAWGCVGILRACLAAAVEHTGRREQFGTPLAGHQLVGRLLAELYVGEQIATRACEHASASWDEGAPEVAIDAVQAKYVASREAAAGASRAVQLLASAAASDGHVVARAYRDAKLMEIIEGTTEICQLLLAEHVRGRAGTVRGRQ
>emb|ABW96556.1 BGC0000159, ttmD, Acyl-carrier protein
MKTSSEPVAEHVQAFLAERTRQTWARDTDLFATGGLSSMFAMELVVHLESTFDIVIAGPDLALDNFRTVDAMTALVLRLREAER
>emb|ABW96554.1 BGC0000159, ttmB, 3-hydroxyacyl-CoA dehydrogenase
MLREEVEDFSLAVLGAGTMGLGISALAVGHGVPVTLVETDAARARQAPAAVTVQLRMAQLMNALPADRERGELTVTGSLAGTAGATVVIEAITEDLTLKTKVLAEAAALTGAEVPLVSNTSSIPIDELAGHLPDAARLIGTHFMNPPYLISTVEVVRGASTGEATLSAVTRLLGALARKPVVVGDGPGFVTSRILHPMINDAARVVQEGTATAEAVDTLMRECLGHRTGPLSTADLIGLDNLVDSLRVLAERTGDQRAAPCELLLDKVRDGHLGRKTGRGFYDYGKAQP
>emb|ABW96555.1 BGC0000159, ttmC, O-methyl transferase
MAQQITANQEILDYVRATSLRDDQVLAGLRAETATVPAAQALQVMPEEGQLLALLVGLTGARAVLEIGTFTGYSTLCMARALPTDGRLVTCDIAAKWPDMGRPFWEKAGVADLIEVRVGDARATLAALREEGAEFDFVFVDADKSGYLHYYEESLPLLRPGGLIVVDNTLFFGRVADPAVTDIDTVSVRELNTRLHTDERVEICLLPMADGITLVRKK
>emb|ABW96545.1 BGC0000159, ttmM, Predicted hydroxylase
MSILLNVEPGVSRAPDQEPWLHELTVPEAAEIDEAFATLLASGKSDFAAGEADFPLPRVGPKLRCILRSLEDEPGFALVRGIPVAGKSEHEVRRLYWGLGMYLGVPLIQNNSDSHMVDIRDEGRAGRLRVHSSNQHIGFHIDSTDIVGLLCRRAAAHGGTSLVVSAEAVRREISWVYPDLLPALYEPLPFADVASPDEHHPDFFLCPVFGRHEGRTTTRFYLRRILRSQDNSAAPRLTDRQRRAIEAVEEIAARPDLVTAMEFQPGDLQLINNHLVLHGRTTFDSEEADTGRHLLRMWWSVPSSRPLPPEFEAAWGTREPGTLRGAARRWQLHGEFGEFQRRQADELGVVIPA
>emb|ABW96546.1 BGC0000159, ttmN, Putative uncharacterized protein ttmN
MTGVLTDKRWAVLDPAVRPTDPGGYLRTALEWHFGADTGSRFWLERAKTLDFDPIRDVRGYEDLTLFPNVVDELRGIPVEDLIPRGYGPHPPAPKVFETGGTTGAPKRVILMPDWFESSIDRMLAGPVFAGREPGNILIATPTGPHKIGGQYDDVVKKQNTIKFSIDVDPRWVKKLISRGEQDQLKSYVDHVLDQIEHVLETQHVGLVVITPPILRACAGRPRLVELINAKVDVVFWGGAHMTADERFELSQVHFPQVRMVSRYNSAMILEGAAERTGTGAGDQVIYDPYTPVVMFRVVDPGTGETVDYGRRGQVVMSHVSKGVFLPNNLERDSAVRVRGPEGQFGDSVADPRPVEKFGGERVIEGIY
>emb|ABW96547.1 BGC0000159, ttmO, Probable citrate lyase beta subunit
MTDDHGKHRVFRSCLYVPGHHPDRIVRAYDTEADAVILDLEDAVPAPRKPEAREIVAEAMATPAAKPTYVRVNPMSSGLCEDDIRAVAGPALAGVRVAKVDSPADVLRVAEVLRELGHPAKIHVLIESAVALEHAFALATASPEVTMLGLGESDLRVDLSTTAEGPTMDTSRARVIVAARAAGLPNPCQSVYAEPRDLRGLLVTSKHGRRLGFLGRMAIHPAQIPVIHDVYTPTTNEIDDALEICAAVNLAALESRSITITSQGKMVGPPVLARAKQVLELATALNLITDAAWPVEQARTSESVGYIRNKGGSS
>emb|ABW96548.1 BGC0000159, ttmP, Predicted acyl-CoA transferases/carnitine dehydratase
MAIPRGRTECGRPALPALAAPLAGLTVIDASTLFAGPFAARLLGDFGAEIIKVEQPSGDPLRRFGHAHDDVPLLWKVLSRNKKSVVLDLHEPEDAQRFRQLAAGADALIENFRPGTLERWGLGPEVLAEANPRLVLARVTAFGQDGPYARRPGFGTLAEAMSGLAAMSGEPDGPPALPAFPLGDAIAGLHAALAVLIALRARDVIGTGQIADIAITETLIGSLGAQLTVYEHLGLKPERIGNRSNNSAPRGVYRCADDRWVAVSAPARSVAERVVRLVGRPELGAEPWFATGVGRAEHRELIDDAIRPWIAARCRDEVVDAFEAAEAAVAPIYEVDDVLADPQFRARGLTVDVPDAELGSVRMPGVPFRLSATPGRIDWAGPPIGAHTEDVCGSVAPARSTAGEAGA
>emb|ABW96549.1 BGC0000159, ttmQ, Predicted transcriptional regulator protein
MSEYETTCQPSDGSPAFTDSEPASWLSGQLAASTVRSILISSLNLDFTLRQARVNTEHVRILAGITEELPPIVVHEPSGRVLDGIHRVRAALAQERNRISAIVYNGSDEDAFAVAVRLNTAHGLPLSRAERIAAAERILRTHPRWSNRMIAGVTGLAESTVRVRRRDLPGPRSCTRVGRDGRVRPVNAADGRLRASRLLAERPTASAREIAREAGVSPNTVLDVRRRLAEGREPVQARGGEAGAPATPCPAGPSDLEKITEAMLVDLMADPSIRLNNRGRFLIRWMRANRQALNTRSDVVCAIPDHWSVPVARLARAYSLFWQDLARQLEHRSAEPPRESADPLLEQPGLP
>emb|ABW96550.1 BGC0000159, ttmR, Putative MmgE/PrpD family protein
MTPAERLGALAELVANDGLPASRRSDVAGRVLDLLGNCLAALSERPAEAVAATVEEWGGSPQATAIGSATRLPAPSAALLNGVLAHSLDFDDTHLPSVLHPSAAVVPAALAVAEQTDASGPAFSDAVAVGVEVTCRLGMAGYDEQNANSVFFDRGQHATAICGTVGAAVAAGMLRGLSAARLTSAIGIACSMGSGIIEANRTGGTVKRIHCGWAAHAGVVAAALAGNGITGPPTVLEGRFGLLRAFCGDRFDLEAVTRDLGERWESDRIFVKPYPCNHFTHAGVEAALRIRRRDVDPAIITELTLGVPEPVLRTIAEPIEDKRRPLSGYHGAFSGPYTVAAALLGGGGLGLSHADFTDTAVADPARLALAARVTPVADPECTRIFPHQFPAVLTVRLADGTVLEERVRHNLGGPENPLSAADLTAKFRMNARRAVDDAVAAELAALVTGLASDTRPAAITCLLRSAT
>emb|ABW96551.1 BGC0000159, ttmS, Putative cyclase
MTDARTGALLAVLAKGVRTIELGHPLFTGMPCSPNHPGFRMTLARRHGDLRRPDGGSASSEVIVTGGHVGTHIDALSHVSHDGRLHGGVDAETAQRGGAFSELGAEQIPPLVARALLLDVAAVLGVDVLEPGYGVTRKDLLEAAERAGALPGPGDVVLVRTGWAAHFASPETYLGHATGVPGVAEDAAEWLAEQGVVATGADTTAYERIPPGEGHRTLPVHRLLLVEHGIYLMEHLNLEEIAASGLTEFPIVVSPLRIVGGTGSPIRPIAVVGA
>emb|ABW96552.1 BGC0000159, ttmT, Probable thioesterase
MTGSTEYFENWVSTFNPAPSAAVRLACLPHAGGSASFFFPLAKAFGPDVEVMAVQYPGRQARRNEPGIDNVPEYADHIFAALRQLADRPLALFGHSMGAVLAYEVALRMREAGLPAPVRLFASGRRAPSRYRDEQVHKGTDVQIVAELRGLGGPNQSMLTDPEVLALILPAVRGDYRAIERYRHDPDARLDCPVTVLVGDEDPRVTLDEARAWAEHTTGPTELEVFGGGHFYLVDHGKEVIDLLARRLSTQGTEPIR
>emb|ABW96529.1 BGC0000159, ---, Putative uncharacterized protein
MVVRTVWFWAFWGCCPVFGPYSSLVRFLRVRAFTRCRRRAGRRSSRHPDRSRSAVTQAETIKAKDVRPPLSRPSIPVRRINTPYRGDNST
>emb|ABW96530.1 BGC0000159, ---, Putative uncharacterized protein
MCNFRQPPRPRSPRPANGRGRSSRSPSRDRARGAGPSITPGYRSPTANTCAACARRAKRKRRLSSMLTTFRDLGALPGASRAEVEMRAADDRSVVVGGPADATTLTPQELKIVRLAADGLTNKQIGRRLYLSPRIIDNHLHHAFPELGITSHINLRDALNSPIASDTPHHTPGAVRQCLGNPAPAEGGDAAGHRT
>emb|ABW96531.1 BGC0000159, ---, Putative uncharacterized protein
MSQQANEAMAERLIELYNTDVHAMIDQCYPDDLRIKVNGVLALTDRDKFHKVESEVLGIAPDRQAAITRLLHTGDDTVTVEGTCTFTDTESGSTRRTYWCSIWTITDGLVTSDSTYLDASVWTGVGSGK
