# Supplementary material for: Assessing in silico the recruitment and functional spectrum of bacterial enzymes from secondary metabolism
Source: BMC Evol Biol. 2017 Jan 26;17:36. doi: 10.1186/s12862-017-0886-2 (PMC5270213; doi:10.1186/s12862-017-0886-2)
Supplement: Additional file 5: — 1005 multiple Fasta files (one per BGC that comprises enzymes) containing the sequences of the data set enzymes SM*. The BGC are named according to MIBiG nomenclature. (ZIP 6333 kb) [file 12862_2017_886_MOESM5_ESM.zip › BGC162.fa]

>emb|ACB37719.1 BGC0000162, ---, Putative uncharacterized protein
MSTSRPVAPTTAAIAPNAPTGATHMIIARTLKTSRCSSPTARRTGSPRPPRPCTAKPTRRATSSVWSTSPSVSAETSVVGMIPSRNSVVPPLSPAAAAWPAPAVCAPRSRPAPGWIRLPTTSPMASATVDISRN
>emb|ACB37720.1 BGC0000162, ---, ATPase-like protein
MAEWQGIRTGRAFTTTNVGTLGESVRAVVPVRAVDGRIVGLVSVGITTRAINRRLLAQAPVLIAAATPALAVAAAGSWLLSRRLRRQTHGLGPAQMATVDRRVALVNDEARRLLGLTDDAAVVDRPAGQVDLPPAVAELLTSGRDAHDEPVVAGDRVLVVNQRAALFEGHRLGTVLTLRDQTELRTLTSELDSVRALTDALQAQTHESANRLHTVLTLVELGRTDEAVRLATEDLAVAQQLTDRVVGAVRRRWRRCGSARSTPSTSSCSTSGCPTCTGWRCAGRCAPPAARWTCWP
>emb|ACB37721.1 BGC0000162, ---, Transcriptional regulatory protein
MAALRQRAEHPVDLVLLDFRLPDLHGLEVCRALRAAGSAVDVLAVTSARDLAVVRTAVSLGVTHYLLKPFTFAAFRDKLHRYAEYRRQVLADGEVAAQHEVDRMFATLRGPAAHTLPKGLDEQTLRAVLGSLGGDAGRSASEVAGLAGISRVTARRYLEYLVAAERVVRAPRYGTPGRPEVEYRPA
>emb|ACB37722.1 BGC0000162, ---, DNA-directed DNA polymerase, EC:2.7.7.7
MATTGCPSGAVQTRLRLGQFDEAIKVASAYQDIFGKDNYFLELMDHGLDIERRVREGLTEIGKKLGIPPVVTNDSHYTHEAQAEAHDVLLCVQTGSNIADPNRFRFEGGGYFIKSADQMRAVDSSELWLQGCRNTLLVAEKVDPAGMFEFHNLMPRFPIPEGETEESWFRKETFKGLARRFPGGIPEGHVVQAEYELGVIIQMGFPSYFLVVADFIQWAKNQGIAVGPGRGSAAGSLVAYALGITDLDPIPHGLIFERFLNPERVSMPDVDIDFDERRRGEVIKYVTDKWGEDKVAQIATFGTIKAKAAIKDSARVLGYPYAVGDRITKAMPPAVMGKDIPLSGIFDPKHPRYAEAGEIRGLYESDPDVKKVIDTAKGIEGLIRQTGVHAAGVIMSAEPIIEHIPLMRRDSDGVIITQFDYPTCESLGLLKMDFLGLRNLTIIDDAVKNIQLNHGKDLDLLGLDLDDKAAYELLARGDTLGVFQLDGGPMRSLLRLMKPDNFEDISAVLALYRPGPMGVDSHTNYALRKNGLQEITPIHPELEEPLREILAPTHGLIVYQEQVQRAAQILAGYTLGQADLLRRAMGKKKKEILDKEFVPFRDGCRERGYSDEAIQAVWDVLVPFAGYAFNKAHSAAYGLVSYWTAYLKAHYPAEYMAGLLTSVGDDKDKMALYLSECRRMGIQVLPPDVNTSAGPFTPVGKDIRFGLAAIRNVGANVVASIMRCRQEKGEYADFYDFLAKVDAVVCNKKTIESLIKAGAFDVMGHSRKGLLAVHADAIDAYADVKRKEAVGQYDLFGAGFGDTETVGGNTTVMPTIGEAEWDKRDKLAFEREMLGLYVSDHPLFGLEHVLGAAADCTIAALSEEGTVPDGAVVTLAGILSGVQRRVTKQGRAWASATLEDLAGGVEALFFPNTYEVIGQYIAEDAIVVVKGRVDRRDDTPRIMAMDMQLPDVTSNPGSKPVTLTIPVHRCTPPLVERLKETLVLHPGDTEVHVKLLNGGKTTTLRLGPFRVAATTALMGDLKSVLGPANVS
>emb|ACB37723.1 BGC0000162, ---, Glycosyltransferase
MIVACATQPAPGHFLLMTGLLRALRDRGHQVTVLSSPAFGGFVASRGFAFRGVGSPWLAAQRAPLPFTVGESPTAQSTDHSFAEAAIRDSFRAAAGVLDDLSPDLLLREPTEFGVTFAAERAGIAVATVGIGFLRTGDRLMADGGSLLLRLRAEAGLPATPDDLDALSRRRYVQTTPPSFEQVPQALTTMRAVDPDPGHAAPHAPRLLVTLGTLVNRKELLTRVLAELARIPVDCVLAAGDRAAEIAAHAPAHVQVQPFADLGRLAASCTALICHGGFGSILHAVVHGLPVTVLPYNADQEWNAERMRVIGAGRRVGWDELGDGALAAAVEEMHSPPPLRAARLLAAELGGMPSPDQVADLLTAEIGATH
>emb|ACB37724.1 BGC0000162, ---, Possible flavoprotein oxidoreductase
MRRGRIGMVESRVEPVSELPAPVPASIDPLEFRGVLGHFATGVAAVTGVDAGTPVGLLVNSFTSVSLDPPLVAFCVAHTSTSWSRLRRGERHCICFLAADQQEQGLRLAGRGVDKFRDVDWSPSPSGLPVLDGALAWLECAVEAEHPAGDHVIVVARVHHLARSGDDARTEPLLFYRGRWTRLPGA
>emb|ACB37725.1 BGC0000162, ---, Putative uncharacterized protein
MGRPGSFNPALAPAARIIPVRSRTQNTICPLLIRYLAELGYACWTMSGVPLPPLERSQFRDEVIEVGPPPGHPERLSTAPPTRVERRLWRQLRKNRTARSWSRFAFFRG
>emb|ACB37726.1 BGC0000162, ---, Biotin-requiring enzyme
MTRSATNRRAKTKQRRDHRVGPLRFNDDELRIVQMAADKAGLSLGAYVTAAAVRSARTELHLGLPECESPTELHDIRTILTLLRWRLDMAGGDSRRADLLNDLLTEAINATLHQQAEATAQAGAPASRPAPPHGPDSAEPPPPPPG
>emb|ACB37727.1 BGC0000162, ---, Putative pathway specific activator
MRYEILGPVRITAGKDTPSVGTHKMEVLLRTLLIRNGHILSLDQLATELWGDKPPIRARASIHVYVSQLRKVLNRFSRNTGVITTRAPGYILELGGDELDLELFLALVEKARLQRSVHRHDLAVETLTEALRYWREPVQASSYEGPIIREFANWAEELRVECTELLARSLLASDQSSKAVRILYGLIAEFPLREKLYAFLMEALSQSGRRADALEVYQTARRQIREELGLEPCRFLRETQEIILKDNLDELSFRRARHEQRIQPYAV
>emb|ACB37728.1 BGC0000162, ---, Bifunctional NDP-hexose 3,5-(Or 5-) epimerase/putative dTDP-4-keto-6-deoxyglucose-2,3-dehydratase
MDSMDFTETSIPGAYRITVTQHSDRRGSFFEAWRFSELLQQVGQRFEIRQVNYSVSRKNTLRGIHGTTLPPGQSKLVTCVRGAAMDVAVDLRVGSPTFGKFDVTFQDATSGIGVYLTEGIGHAFLALTDDTCMSYLCGAEYVPGTMIDVAALDPALGIPWKLDGPPVMSDKDAAAPTLAEAAESGLLPTYEQVLATTRSA
>emb|ACB37729.1 BGC0000162, ---, 3-ketoreductase
MEHMGNTRPIRMGVIGCADIAWRRTLPAMENEPLITLTAIASRHRDRAAHFTERFGGVPVEGYEALLEQDDIDAVYVPLPAVLHAEWIERALRAGKHVLAEKPLTTDRKQAEHLFRVAAEHRRVLVENFMFLHHHQHQRVADMLADGVIGEVRSFASSFTIPPKPQGDIRYQADVGGGALLDIGVYPIRAAGRFLGPDLQVAGAVFRHERFRDVVVGGSALLATDQGVTAQLTFGMEHSYTNTYEFRGSTGRLWLNRVFTPPATHQPVIYIERQDHFEQFVLPADDQFAKIVRAFAQAVLAGSAPPEWTEGSLAHASLVDAVIAVALKFPFS
>emb|ACB37730.1 BGC0000162, ---, Glycosyltransferase
MRVLFTSATFRSHLFPLVPLAWALRAAGHDVRVAVQPPLVRDVLGAGLPAIEAGAGPDFMIELKKALAGGLEGPGGTTPSIEQIVVPHVRIAEAFAADLVPFARRWSPDLVVADPAAFVAPVVARAVGAPLVLHTWGPMPDQLWADLVTESEVRQNWPKELLAFLDRWDVPLGPDYADLVIDPCPDELLAIRMASRHATRYVPYNGSALTPSWLDEPAGRPRVCISWGTTSDFMGSEVLRTPLRIVEALADMDVEVVAALGKIDRGLLGAPRDNVRVVDWLPLSMLLPTCDALINQGGPGTVLAAVASGVPQLVVPQISAQPLGAELLTASGAGLSLTPDEVTAESIEKTVSELLDGSSVRAAAQALAERNAARPDATQLVPALQALADSAR
>emb|ACB37731.1 BGC0000162, ---, Methyltransferase
MGNAIENALFDERLAQFQQWQKTPWGRLRYSVVEANVARHLGDRPLRVLDVAGGNGRDAVPIAARGHHVTVLDSAPVSLAMAQRLAADEGVAERIEIREGDAHDVPELFAGQEFDLLLCHNLLQYVADPAVVIRGLVKVLKPGGSLSVVGPNAYAVPLEAAVRELDLDAALRAVTARTKQVPVYGRDVAVLTADQIGADLRDSGLEIVGHYGVINICNVIADNDVKSDPEFFARLEKLELALADRMPYPLTARNFHLVGQRPG
>emb|ACB37732.1 BGC0000162, ---, Aminotransferase
MINVTQPSIGAEELAAITAVFDSKWLGSGPRTEEFEGLFARHLGVPAENVLFLNSATSALFLAVELLGIGPGDDVVMPSNGFVANASAVVAAGGRPVFCDIDEHHLNPSVEDVLAALTPHTRAVMVLHYGGYPGDVDKIAALCAERGIALIEDAAVSIASSVRGQMCGTFGDLGIWSLDSRKVITTGDGGVLYARDPAVAQRARRLSYHGLDDRSSFTTATKSQHVWWSFQIEDIGRRLVGNDITAAIGTVQLGKLAGFVERRRAIGQRYDKALGGFSGIRLPPPLPEGHRSTHYFYCVRFDSQAIRDGVSEDLLANGIYTSYRYYPLHRVRRYGATDTVLPVTDAVSDTSLLLPAHQSLLDDEVDLIAQQVLAAVEARL
>emb|ACB37733.1 BGC0000162, ---, O-acyltransferase
MSRLDSLTGARFIAAASVFIFHAASIRIFQPTGPDSDFFLTISATSGTMAVSFFFVLSGFILTWSARKYDTAREFYRRRFFKIFPNHIVTFLLSLVVYATLAGALLPALLNITLLHAWVPKMPYFISFNHVTWSLSCELLFYAAFPLLYKLAQRIPVRRLWWAAGGVLAAIFVVPLFAKLLPTEPRMMLLLTDNQTFSEPILQYWFVYIFPPVRLLDFVLGILMARIVLAGRWINLRPLPALAVVVACYVLASFVPFLYSLNAVTIVGVALIIPAVASAETAGRPTFLASRPMIWLGEISFAFYMVHMMVILYGRQQVGYRHFLNTTQGIGWILLMFAITLVGGWLLYVAVERPMMRRFARARRKRPAVETTVS
>emb|ACB37734.1 BGC0000162, ---, Glucose-1-phosphate thymidylyltransferase, EC:2.7.7.24
MKGIVLAGGSGTRLHPLTVAFSKQLLPLYDKPMIYYPLSTLMLGGVREFLIISTPADLPLFRKLLGTGAELGLRFSYAEQQRPAGIAEAFRIGADFVGPDPVSLILGDNIFHSPQLPGLLARGMAEVDGCALFGHTVADPRPYGVVEKDAEGRLVGIEEKPARPRSSEIVTGLYVYSADVVELAHRIRPSARGELEITDVNRHYLAQGRARLHSLGPDSTWLDAGTYDGLLDAAAFVRSEQRRGIRIACPEEIAFRMGYIDADALYRLGSRRQNSGYGRYLMDISRGAVEAGVGA
>emb|ACB37735.1 BGC0000162, ---, dTDP-glucose 4,6-dehydratase, EC:4.2.1.46
MTTSKRVVVTGGAGFIGSHYVRQLIGGAYPAFADASVVVLDKLTYAGNLDNLAAVSGDERFELVVGDICDAQLLAGLLPGADVVVHFAAESHVDRSIVGAADFMHTNVQGTYTVLQACLDAGVGRVVQVSTDEVYGSIATGSWPESDPLEPNSPYSASKACGDLIARSYFRTYGLPVCLTRCSNNYGPHQYPEKIIPLFITNLLDGRPVPLYGDGHNVRDWLHVDDHCRAIQLVVEGGRPGEVYNVGGGTELSNHDLTARLLAELGADWSSVRHVPDRPGHDRRYSVDWRKIKNELGYEPRIGLETGLTETVRWYVENRDWWEPLRKTGAAV
>emb|ACB37736.1 BGC0000162, ---, Putative flavoprotein
MSLRPARQEPIAGLYEPVTPAGHAVLDRLRGYLPLIRSTAAEHDRAGTFPTGTFDTFRKEGMLGATVPTELGGMGLDRLYDVAVAILAVAQADASTALALHMQFSRGLTLGYEWRHGGPAARALAERLLRAMVAGDAVVCSGIKDHHSAVTTLTPDGSGGWLLSGRKTLVSAGPVGTHFVINAQTDGTGEPPRLASPVVTRDNPGLSVLDNWDGLGMRASGTVDIVFDNCPIPASDVLMRDPVGARNDAALAGQTVSSIAMLAIYVGVAQAAYDLTVAALARRPEPPQAAAQTLVADAGSRLYALRATASTALTTIDVLNTDTSMDPGERGRQMMRPFQHAKMMVNQLAPSIVSDCLTLVGGAAFTAGHPLARCYRDVRAGGFMQPYTYVDAVDFLSSQAFGIDRDNNYMSHWAIRARSQGSATAESPSKLLSR
>emb|ACB37737.1 BGC0000162, ---, NDP-deoxyhexose 3-aminotransferase
MTTRVWDYLPEYRQERADLLRAVETVFGSGQLILGNSVHGFEEEFAAYLGAAHCVGVDNGTNAVTLGLEALGIGPGDEVITVSNTAAPTVLAIDNAGAVPVFVDVREDDFLMDTDLVAAAITPRTKALLPVHLYGQCVDMAPLQRLAAEHGLLVLEDCAQAHGARHHGRLAGTMGDAAAFSFYPTKVLGAYGDGGAVVTDDPHVDKRLRQLRYYGMEQVYYVVETPGHNCRLDEVQAEILRTKLPRLDSYIARRQAVARRYQEELGDLADSHGLILPSVADGNEHVYYVYVVRHPRRDEIIERLKQYGILLNISYPWPVHTMRGFAKLQYAEGSLPVTERLAKEIFSLPMYPSLSQDLQDKVISALREVLTDL
>emb|ACB37738.1 BGC0000162, ---, Methyltransferase
MSHLADVSPPTACRVCGGGVQEFLDLGRQPLSDRFRKPDELDDEFTYRLAVGRCDSCEMVQLTEEVPRDLMFHEVYPYHSSGSSVMREHFAMLARDFLATELTGPDPFIVEIGCNDGIMLRTIQEAGVRHLGFEPSSGVAAKAREKGIRVRTDFFEKATADDVRRTEGPANVIYAANTLCHIPYVQSVLEGVDALLAPDGVFVFEDPYLGDIVAKTSFDQIYDEHFFLFSATSVQGMAQRCGFELVDVQRLPVHGGEVRYTLARQGSRTPSAAVAQLLAAEREQELSDMATLRAFAGNVVKIRDELTALLHRLRAEGRSVVGYGATAKSATVTNFCGIGPDLVHSVYDTTPDKQNRLTPGAHIPVRPASAFSDPYPDYALLFAWNHAEEIMAKEQEFHQAGGRWILYVPEVHIR
>emb|ACB37739.1 BGC0000162, ---, Putative uncharacterized protein
MISSGAARPLSRPRPRCPPGPRRFEESGTEIMYLDKLREVCHTNVHRESRPGVGHHLTFTEELYDVDGNLVSTSEGMAVVYGDPADGSLMQLMTATEKLADGTISWTGTVRQEDPNGTEFVVNSFPAIGVSGRYAGKTGTRTFKFVERPDEHTTICEATIYMED
>emb|ACB37740.1 BGC0000162, ---, Putative type I polyketide synthase
MNDHATVPARPLPEPDDAIAVVGLSCRLPQAPDPAAFWRLLAEGRSAVTATPPDRWPDAGADNPGLRHGGFLDDVDRFDPAFFGISPREAAGMDPQQRLMLELAWEALEDAMIVPASLAGGPVGVFVGAIGDDYAALLQRSGPDAVDQHSLTGTRRGIIANRISYTLGLRGPSLTVDAAQASALVAVHLAAESIRSGESTLALAGGVNLNVATASAVETERFGALSPDGRCYTFDSRANGYVRGEGGGFVVLKRLATALADGDEIYCLVRGTAVNNDGATAGLTVPSVDAQREVMLRAHERTGLTPGAVQYVELHGTGTRVGDPVEAASVGAALGTARAGSPLLVGSAKTNVGHLEGAAGIVGLLKAALSVKHRLLPASLNFAEPNPDIDTAALNLEVNTTLRPWPRADEPLVAGVNSFGMGGTNCHVVVSEPPTATDRAAPAVPAAPPVVPWVVSGRGGAALRAQAAALLAGVEEQPDLDPVDVGWSLLTTRSAFADRAVVLASDREGLLRGLAKVAGGEGGPGVVTGRVAAARGKTVFVFPGHGTQYPHMGLDLYTTNPTFAHHLHACDTALQPHTGWSLLDVLHQKPHAPDLDRVDVVQPAIFAITVALARTWQHHGIHPDAVIGHSQGEIAAAHIAGALTLDDAAKIITHRGLTAHTLTGTGGMAAIPLPPDTVTTHLQHHPTLHIAAHNSPHNTVITGDLETLHTLTTHYHQQGIQARPIPIGYASHSPHIETLKDHLLTALADITPTTPTIPFHSTTHPHTTPTLNNHYWYDNLRQPVQLHTTITHLLHTGHTHYIETSPHPVLTTPIQHTIDTTTTKATTIPTLHRNRPGWSSFLANLAAVHADGGSVDWAPIFADQQPRRVPLPTYRFQRSRHWLASRTPQRQLPGPEAAGPQAAEPPAAPAAARVPDSASPAARRRAVLERVRADVAVVLGHSSAADLDVGRPFKDLGFDSPLMVELRDRVVASTGLTLPVAALFSHPTPEALAEHLCDRLAASSASAATAAADTRADDATDDPIAIVGMACRFPGGVRSPEHLWRLVETGTDAISDFPDNRGWDLDTLFDPEAASGTSSVRRGGFLLDADLFDPAFFGISPREAQAMDPQQRVLLEVSWEALERAGLDPLSLRNSRTGVFVGAMSQEYGPRLAEGARELEGFLLTGTTASVASGRIAYTLGLQGPTLTVDTACSSSLVALHLAARALRAGECGLAIAGGVTVMSAPGIFVEFSRQQGLSPTGRCRAFADAADGTAWSEGAGMVVLERLSDARRNGHRVLALVRGSAVNSDGTSNGLTAPNGASQQQVIRQALADAGLRPVDVDVVEAHGTGTRLGDPIEAQAILDTYGHGRPDDAPLWLGSLKSNIGHAQAAAGVGGLIKMVLALRHESLPRTLHVDRPTRQVDWSAGTVRLLTEERPWPRATVRRAAVSSFGISGTNAHLVLEQAPDPAEPAGTGDDQPVDLPWLVSGHDEQGLRAQADRLSRFLDTVSDDLIGDVGRALATTRPAFARRAVVSGVDRAALRAGLDALAQGEPAAHVQVGTARERGKIVFVFPGQGSQWAGMAAELMRTSTVFREELLACADALQPYLDWSLRDVLSGREGAPRLDRSDVVQCATFAVVAALAALWRSMGVEPDAVMGHSQGEIAAAYVAGALTLPDAARVVALRGRALLSVAHTGGLVSVARSRADVDELIGRWPGRLSVAALNSPVSTIVAGDLDALGELLAECAATGVWARRVPIDYASHSAHVDPLRDELAEVLAPVTPHEPRIPFRSTVEGVRGGPLRTDAEYWYHNMRNRVEFAPTIRELVAEGFGTFIEVSPHPVLTTAVEQTLEAEGAGHAVVTESLRRDDGGWARFASSLGRVHVHGVPVDWSAAFAGRPARPVDLPTSSFRRQRYWIESGRRGANTLGHPFLGTVTELAVGDGHVLSGTLSRAAHPWLGDHAIQGTVLLPGTALLELAVRAGRELGCASAEELTLESPLPVPEDGGVQLQIVVDAADASGRRPLRLFSRGDETGWTRHASGFLSAAAPDQGPAPATAAWPPRRATALDVAALYDALDEHGYQYGPSFRQVQAAWRAGDDLFAEVAVPAELLAEGSRFVFHPALLDAALHPLVATGLLGEDDGRILLPFGWTGFTVTGLPGDAGVAERVRVRLVPAGSGGVDLTVTDDTGTLVLATGSLTLRPVATDRLLPVRQVRHLYRVDWEPLPTGVPESARWAVLGDAALGVARAGGVTAAAYPDLTALSTAVDGGDPRPDLVLVDPVADAVGEGDDGAPDASAHLFAGRVLALVQDWLADEHLTGARLVVLTRRAMDVGAADDPAPASATVWGLLRSAQTEHPDRLVLLDLDDDETSARSVAAAATSGEPQLAVRAGEVRRPRLVPVAAEAAPPVPGLDGTVPGLDGTDGTVLVTGGTGGLGGLVARHLVGVHGVRHLLLLSRRGGASPGAEALEAELRALGAEVTFAAADAADRASLAGVLATVPADRPLRAVVHLAGALDDGAVVSLTPERIGTVLRSKADSAWHLHELTRDLPLAAFVLFSSVIATVGGAGQANYAAANAFLDALAGHRHAAGLPAVSLAWGLWGDADGMAGGLSEADRARLRRSGVAAMTSGEALALLDAALATDRAVVVPAKLDLASVRAEHEHAAVPALFRRLLPRVGASGTRAAAPASAVLARQLAGLSPQEREETLTALVRVKAAEVLGHDGAHTIEPDRALREQGLDSLTTVELRNRMSAAVGMPLPATVVFEHPTVTALARYLAERLTGTQHVDEVKAVRVDSDEPVAIVGMGCRYPGGIRSPHDLWQLVLNGTDAISEFPTDRGWNLDTLYHPDPDHPGTSYTRHGGFLHDAADFDPDFFGMSPREALATDPQQRLLLETTWETLEHAGIDPTTLRGTHTGVFTGVMYDDYGNRLMQASPDGYEGFLLSGNQTSVASGRVAYALDLAGPALTVDTACSSSLVALHLAVQALRNGECDLALAGGVTVMATPASFVEFSRQRGLASDGRSKSFAASADGVAWSEGVGLLLVERLSDAQRNGHRILAVVRATAVNSDGASNGLTAPSAPAQRRLIRQALATAGLTPADVDAVEAHGTGTKLGDPIEAEALLATYGQDRDQPLWLGSIKSNIGHTQAAAGAAGIIKMIQAIQHGVLPKTLHVDTPTPHVDWTTGNVALLTDTQPWPDQGRPRRAAVSSFGISGTNAHIILEQAPAATEPEQATPTDRSGPLTWTLSAKTPTALRQHARQLLHHLTAHPELSASDVAAALTTRAALPHRAAVVGDTREELTEALAALSAGDSHRRLVEGTEITGKTVFVFPGHGTQYPRMGLDLYTTNPTFAHHLHACDTALQPHTGWSLLDVLHQKPHAPDLDRVDVVQPAIFAITVALARTWQHHGIHPDAVIGHSQGEIAAAHIAGALTLDDAAKIITHRGLTAHTLTGTGGMAAIPLPPDTVTTHLQHHPTLHIAAHNSPHNTVITGDLETLHTLTTHYHQQGIQARPIPIGYASHSPHIETLKDHLLTALADITPTTPTIPFHSTTHPHTTPTLNNHYWYDNLRQPVQLHTTITHLLHTGHTHYIETSPHPVLTTPIQHTIDTTKAVTIPTLHRYQPAPTQLALALAHAHTTGLTPHQPTPTPHTTPHLPTYPFQHHHYWLHPTPDTSSASGQSSTGHPLVASVIELADERGHVLTGQVSTTTHPWLADHAVFGTVLLPGAAMLDMVFRVGIEVGCEHVEELTLHAPLLIEEEAAVQLQVVVDDPDDSGRRTFAVYSRPTGADATTPWTRHADGALASAVPAPMPAAMDQPAAWPPAGATPIDLTGSYEQLGTRGYDYGPAFRGLRAAWRSGDEVFAEVSLPESEQPRAHRFCLHPALLDAALHPVALGLVGEHAAGALPFTWSGVSLHAVEASSVRVRLAPAGPNGVTVAMTDASGAPVAAVDALTLRAVDVTRLRGGVSPLRVDWPVLAMPSVQPAQPWRKGVVVGADPLGLCERFEGLTATDAIPDDASVDIIFLHCGYDGDDGDSLAAAHAVAERTLHQLQQWLTNPHLTHTHLVILTQHAIPTTPHQPINLPTTTTWGLIRTTQTEHPNRITLIDHDHHPTTNHTITTALTTRHPQLAIRNNHLHTPQLTPTTTTAATATAGKPHPTLDPNGTILITGGTGTLATHIAQHLITHHGIKHLLLLTRTGPHTPHAQQLHQHLTNLGAHPTITTCDTTNPHQLATTINNIPPNHPLTAIIHTAGVLDDATTTNLTPHQLHTVLQPKIDTAWHLHHLTTTHPLTHFILFSSAAGTLGTPGQANYAAANTYLDALAHHRHTQGQPATSLAWGLWTHTSKMTNKLTEVDRERLQRQGFRPMAAETALELFDAALTSTEPVLVTAEWDLPALHANAAAGALPPILSGLVRTRARRTAAEPASGGATLAERLRTLPEKEQEGALRDVVSRQIATVLGLPEASGVDPDRTFHELGFDSLTGLELRNRLGSATGLRLPATLVFDHPTAAALARYLRGELLPATTDVVPSAPAAPTTVDGDPIVIVGMACRYPGDVRSPEDLWRMTVEGVDAVSPFPEDRGWDIERLFDPDPDAPGKSYVREGGFLTDAAEFDAAFFGISPREALAMDPQQRLLLETSWETFENAGIDPESLRGSRTGVFTGVMYDDYGSRFLHHQPAGFDGQLVTGSAGSVASGRVSYTYGLEGPAVTIDTACSSSLVALHLAAQALRNGECDLALAGGVTVMATPASFVEFSRQRGLAPDARVKSFAAAADGTSWSEGVGLLLVERLSDAQRHGHRILAVVRATAVNQDGASNGLTAPNGPSQERLIRRALAEARLTPADVDAVEAHGTGTKLGDPIEAQALLATYGQNRNQPLWLGSIKSNIGHTQAAAGAAGIIKMIQAIQHGVLPKTLHVDAPTPHVDWTTGNVALLTDTQPWPDQGRPRRAAVSSFGISGTNAHIILEQAPPATEPEQSTPTDQPVTWMLSAKTPTALRTHARQLLHHLTTHPDLSAPDVAATLTTRALLPHRAAMVGVSREELTDALTALAGGTPHHRLIEGTPLTGKTVFVFPGQGSQYPHMGLDLYTTNPAFAEHLHACDAALRPHTGWSLLDVLHQEPHAPDLDRVDVIQPTLFALMTALARTWQHHGIHPDAVIGHSQGEIAAAHIAGALTLDDAAKIIAIRSKALRTLTGTGAMAAIPLPPHHITPHQHHHPDLHIAAHNSPHHTIISANPDTIDTLITHYQQQGINARKLPVTYASHHPHTEQLRDHLLTTLADITPTTPTIPFHSTTHPHTTPTLNNHYWYDNLRQPVQLHTTITHLLNTGHTHYIETSPHPVLTTPIQHTIDTTTTKATTIPTLHRNHPAPTQHAHALAHAHTTGLTPHQPTPTPHTTPHLPTYPFQHHHYWLHPTPDTAGFGRAATGHPLLGGALDLPGSDATLLTGQVSVNAQPWLADHAVFGTVLLPATGLLDMALRAGAEVGCARAEDLVLDQPLLLPANRAVDVQIQVNAPDDTGRRAFTIHSRHDEDWVRNATGLLSPEAAAVPGPLAVPATAAALPVTDLYPRLAEQGYDYGPAFQGLRGAWRNGDALYAEVELAGDLHETGFGIHPALLDAVLHVRLLAGLGEDSAGAPGDLRLPFSWSGISLHASGARTLRARVTPVDDSTIAVAVSDLEGRPVLTVDAMATRPVDAGKLMGHGAAMLAVRWAEQPRAEADVAAVAPAVVLGEAGDLAEALSLPAVAGVDELARTTGGDVPGWAVVSFGSAEGDDPVPSAHGLVERARVLVRRWLETDRLAETRLIFLTRGAVSTGQDDPVTDLPGAAVWGFVRSAQTEHPDRFVLVDHDDARPSREDLDAAATGEPQLALRDGHRLTPRLAPGTSTGSGTALDPDGTVLITGGTGTLGAHIARRLITHHGARRLLLVSRRGLDAPGAKQLRQELTGLGAEIDIAACDVTDRAGLVATLGTVPAGHPLTAVVHTAGVLADATVTQLTEEQLGTVLAAKVDAAWHLHELTTGLDLAAFVLFSSAAATVGAPGQANYAAANGFLDALAHHRRTRGLPAASLGWGLWTDTSELTSGLAAADLDRLRTSGFQPMSTQEALALFDAALHDTGHAHLVLAPVDRAALRRRAVQGDLPPLFRELVPGAPPRAAADGAYDWRNRFAAAPAHERDTLLLDLVRTHAAAALRHEAPGEIDPDGALKDLGFDSLIAVEFRNRLGAAIGLRLPATLAFNYPSLRALTGYLGERMSESEPDRAEPQKPADATVHDELDRIEQALRTSPEEAREEITARLRRLLAAHGGTGPHAQIASATDDEIFDLIDNQLGTA
>emb|ACB37741.1 BGC0000162, ---, Putative type I polyketide synthase
MGSDAMNIEEKLREYLKRVTADLQTTRARLQELESRGSEPVAIVGMGCRYPGGIRSPHDLWQLVLNGTDAISEFPTDRGWNLDTLYHPDPDHPGTSYTRHGGFLHDAADFDPDFFGMSPREALATDPQQRLLLETTWETLEHAGIDPTTLRGTHTGVFTGVMYDDYGNRLAETSPDGFEGYLGTGSAGSLASGRVSYAFGFEGPAISVDTACSSSLVALHLAVQALRNGECNLALAGGVTVMATPAAFTEFSRQRGLAPDGRSKSFAASADGAAWSEGVGLLLVERLSDAQRNGHRILAVVRGSAVNQDGASNGLTAPNGPSQERLIRQVLAEARLAPADVDVMEAHGTGTTLGDPIEAEALLATYGQDRDQPLWLGSIKSNIGHTQAAAGAAGIIKMIQAMHHGVLPKTLHIDTPTPHVDWTTGNVALLTDTQPWPDQGRPRRAAVSSFGISGTNAHIILEQAPPVTEEAPAGDGATTPVPWALSGRSPEALRAHAAALRALLDTLPDGDLAAAGRALATDRAALTYRAVVVGGERAELAAALDAVASAATPPVRAVEGKVAFLFTGQGAQRLGMGRELYERFPTFARCLDAVLAELDGHYAVPLRDVVWGSDADAVQRTEHAQALLFAIEVALFRLAESWGVRPDFVAGHSVGEIAAAHVAGVFSLADAAALVAARGQLMQALPEGGAMAAVRATPDEVRPVLSGAVGLAAVNGPQSVVVSGDHDAVAAVVAHFSALGRRTTVLRVSHAFHSPLMEPMLDRFRAVAAGLSYGAPAIPVVSTVTGEPSTDWATAEYWVRHVMATVRFADAVRALRSRGVTTFVELGPDAVLSTAGPETTADAAFVPLMRRDRPEVTELVTGLGRLHSHGVRVDWAAFFGPGRRVELPTYPFQRRTYWLHPVGGSGARGDHRRHPLAGNAMELPDDAGRIVTGEITVAAHPWLAAHRVHDVTVLPDTAFPDLVLAAGAEAGFDRIEQLTVERLLPLPGDAPTRLHVTVAPHEDPARARVTVHSRVGDHADQPWTRCATAVLAVGVDADPGTATPWPPADATPVDVGDLADRLAGLGRDGDGYLAGLVAAWRSGDTGYAEVRLPDDAPGGYLLDPRLMQVALVAAGDPAEQLWTAAGWEDVTVVRPGXRELRVALTRTAPDRASVLVSDASGAVVSTIGAVVLRPLTADELRPVDVAYRLDWMSLAAASATDETRWALVGDDDALGGLPGDRHPDLAALTRAVGEEAAVSGAVVVAAPQGGPEPYPSMGGQVTALADSARRWLAEERFGASRLVVVTRGAVAATAGEDVGDLGQAALWGMLRSLQGEHPGRLALVDTEDGLTVSSLRAVLAAREDQLAVRGSTLFAARLSRVPVDTTGCPAGPPLDPAGSVVVLVGGDGNAGPIVRQLTAGHGIRRLVLGRAPGVAAPDTAELTASGVTVTVVPDEISDRAGVAALLAAVAPEHPPTAVVFVGDAGDGPPAGGAADDAGAASRLQPALAWHLHDLAGGTDLPAFVLLGPAGGILGTPGGGDRAATGAFLDALARHRSARGLAALSIGWGPWHGPDDTDPVRESRHGLRAVPVAHLLAVVELGLTDGRHPGLLPVALDQAELRRHARSMTLPTVFRDLVPAPAAPTGVGGPALGRQLRGRPEPEQTRIVLDLVLTQIAAVLGHENPGSIAPTRPLQELGFDSLTAVGLRNRLQEATQLTLPATLLFDYPTATAMAAHLRSELLGTQDVTAVPLSAKPVDDEPIVIVGMGCRYPGGVRSPEDLWQLVADGRDAITEFPTDRGWDLDALYDPDPEHPGTSYVRTGGFLHDAPLFDADFFGISPREALAMDPQQRLLLETSWETFENAGINPESLRGSRTGVFTGTHDRDYGTLVAGNESLEGYLIVGNSASILSGRLSYTYGFEGPAISLDTACSSSLVALHLAVQALRSGECDLALAGGVSVLATPASFVEFSRQRGLAPDGRAKSFAAGADGTSWSEGVGLLLVERLSDAHRHGHRILAVVRGSAVNQDGTTSQLSAPNGPAQQRVIRQALTTAGLTPTDVDAVEAHGTGTKLGDPIEAQALLATYGQNRNQPLWLGSIKSNMGHAAGAAGVAGIIKMVQAIQHGVLPKTLHVDTPTPHVDWTTGNVALLTDTQPWPDQGRPRRAAVSSFGISGTNAHIILEQAPPATTPTDAQPDQDTPVTWMLSAKTPTALRQHARQLLHHLTTHPDLSAPDVAATLTTRALLPHRAAIVGTTREELTDALTALAGGTPHHRLIEGTPLTGKTVFVFPGQGSQYPHMGLDLYTTNPAFAEHLHACDAALRPHTGWSLLDVLHQEPHAPDLDRVDVIQPTLFALMTALARTWQHHGIHPDAVIGHSQGEIAAAHIAGALTLNQAAKIITIRSKALHTLTGTGAMAAIPLPPHHITPHQHHHPDLHIAAHNSPHHTIISANPDTIDTLITHYQQQGINARKLPVTYASHHPHTEQLRHHLLTTLADITPTTPTIPFHSTTHPHTTPTLNNHYWYDNLRQPVQLHTTITHLLNTGHTHYIETSPHPVLTTPIQHTIDTTKAVTIHXLHRNHPAPTQHAHALAHAHTTGLTPHQPTPTPHTTPHLPTYPFQHHHYWVKPRVATAAFGDGPSGHPFVGGRLDQPDDRGEIFVGQVSTALHPWLADHAVRDTVLLPGTAFLDLALHAAERRGSTHVEELTLEHPLVLPDSGALRLHVATAPEPDGRHTVTVHSRPAGDPDHPWTRHAVGTISGDAHGTPAVLDGAWPPPGAQPVRLDQFYGDLADLGYLYGPTFRGLRAAWQAGDAFYAEVELPEQAAPDGFTVHPALLDAALHTTAVGVNLDPAHTPVRLPFSWSDVTLHATGATRLRVRTTRVDDTTVALDMADGTGRPVLTVARLRLRELDPGQLAAPSPLHNSIFRTDWVRAETPPVPAGDLSHWAVLGDLDAGADPAFAGLPRHPELADLARELDAGAAAPGVVLLACHSGPDDAGTDPAARAHEVTRRVLGTVQGWLADPRLAGSRLIVLTRGAIAARPGDEVRDLPGSTVWGLLRAAWWEEPDRFVLADLDDAATPESLRAALATDSYQVVLREGACLVPRLAAVQPEEGAAGFSFDPAGTVLITGGTGTIGAHLARHLVTAHGVRRLLLTSRRGIAADGAGALRDELVAAGADVTVAACDTADREALAGLLAAVPAEHPLTALVHTAGVLEDGVLGALTADQADAVLRPKADAAWHLHTLTEHLPLRSFVLFSSAAGIIGNPGQSTYAAANTFVDALAAHRRSRGLPADSLAWGLWAETSTMTAGLDGAGKARLTRHAAAITTEQGMALFDAALAVADATPLLLAKIRPATIDAADDTIAPILRTLARPTVRRAVSPAERPAASDGLAERLLPLDPAGRRELLAGLIGAHVAAVLGHGQPDALDAARSFKDLGFDSLTAVELRNRMNAATGLRLPATLVFDHPTIESLADRLSAELLDTHPAAPAAALPAAPATTRDQADDPIVIVGMACRFPGGARTPGDLWRLVADGVDAVGDFPVNRGWDLDELYHPDPDRHGKTYVRRGGFLHDADEFDADLFGISPREALATDPQQRLLLETVWEVLENAAIDPTSLRGSSTGVFIGAAAQEYGLHTRAEDTGPEGYLITGSTTSVASGRIAYTFGFEGPTMTVDTACSSSLVALHLAVQALRNGECELAVAGGVAVMAAPTLFVEFSRQRGLAPDGRCKPFGADADGTAWGEGTGLLLVERLSDARRNQHPVLAVVRGTAVNSDGTSNGLTAPNGPSQQRVIRQALSTAGLSPDDVDAVEAHGTGTPLGDPIEAQALLATYGRDRRAGEPLWIGSVKSNIGHAQAAAGAAGVIKMVQAMRHGLLPRTLHVKEPTPHVDWSAGAVRLLTTDRPWPETGGPRRSAVSAFGISGTNAHVVLEWDPTVAAEPVGSGPRPEPGGVPVPWLLSGRTAAAVAAQAGRLAEQLTGQPELHPVDVGGSLTARAAQRYRAAVVGTDRAELLSALRDVADGSTPAEVTGAGGTAFLFSGQGSQHPGMGRELYERHAVFAAELDRVCERMDARLDAPLRAVMFAAAGTPEAALLDETRFAQPAIFALEVALFRLLESWGMRPDVLLGHSIGELAAAHVAGVFDLDDACLLVAERARLMQSVPARGAMVAIRAGAAEVAESLADRDGVVSIAAVNAADATVVSGDEEAVAEVAELWARRGRRTTRLRVSHAFHSPHMDAILGEFHDVAARLDYRPPALPIVSASTGRPADAAQLGDPRYWTDQLRLPVRFHDGMRAVRALGVTTCLEVGPDGALTALPADEGAGLRIATQRRDHPQASTLVSAVAQAWTQGTPVGWREFFAPLAARTVPLPNYAFQGRRFWLPAAPPASPAALGLGVGGHELLKATTSLADNGGWLLSGRVSRSTHPWLAEHTVNGAALVPGSVFLDIAVHVARTVGGARVDELTMESPLVLPPQGPVDLQVTVSGPDPRGVRSLAVSSRAAAPDDPAGERPWTRHVSGTLSDRETEAFTGFPAAWPPPDAEPIDLDGLYEALAGAGIEYGPAFQGLRGAWRDGSTVYTDAVAPDGGTADGLHPALVDAAMHALAANHPSLSSGTEILLPFAWRGVDAYSWHAAAIRSRLTVTGPDTLALAVTDTDGVPVMAVEELLVRRVPLAAIAAQRAPAYVLAWTGAPAVRHPRPARVGLLGGSDRLRAALAGAADVHDDLPALLGTPDPLPDVVLLPVPPHDGPGPDQVRAALAEVMDTAQRWLAEDRAAGSRLVVVTEGAVSTGAEDPAPDLAGAGVWGLVRSAQAEHAGRFVLLDLDATGASADAVTAALALDEPQVAVRAGRCLLPRVTEAPLREPAGTPLDADGTVLVTGGTGALGALVARHLVARHGVRHLLLLSRRGGDAPGAQRLRAELAAQGADVTIVACDAADRAALGVALATVDPDHPLTAVVHTAGVLADRTFTNLTADRLDAVLRPKVDAAWHLHELTAAMDLAAFVLFSSVAGTLGTPGQANYAAANTGLDALAHHRSARGLAATSLVWGPWPDAGGMTADDQRVRQAALTPLTTEENLGLFDAALSAEHPVLLALRFDRAALRAADRADLPPVLSGLAGTAARRAPQRASLVQRLQAAGRQQRGRLLLDAVSRHVATVLGHDDGADIAADREFNELGFTSLTAIDLRNRLSAETGHRLPATLVFDYPNPAALAAYLEGLLFDGGQAEPARVQTLRPASDEPIAIVGMACRFPGGVGSPQDLWRLVSDGRDAIGPFPGNRDWNVDDLYDPDPDRPGKSYTRQGGFLYDADRFDAQFFGMSPRDAVAADPQQRLLLETSWEAFEHAGIDPATLRGSRTGVFTGVMYSDYGARLASGSADEYEGYLGTGSAGSIASGRVAYSFGLEGPALTVDTACSSSLVTLHLAIQALRADECDLALAGGVTVMATPAAFVEFSRQRGLAPDGRCKAFAEGADGVAWAEGVGQLLVERLSDARRNGHTVLAVVRGSAVNSDGASNGLTAPNGPSQQRVIRQALADAGLRPAEVDAVEAHGTGTPLGDPIEAQALIATYGQDRPAGRPLWVGSVKSNIGHAQAAAGVAGIIKTVQALRHGQLPRTLHADTLSPHVDWGAGDVAVLREARAWPEHDGPRRAAVSAFGISGTNAHVILEAAEDAHEAPDLGPEAPLPADRAGDAVVVPWLLSARSEAALAAQADRLRAFVRADPALDPADVARSLATRPVLEHGAAVVGRTRADLLAGLDALAAERTAAAVVREGSRETGPIAVMFSGQGSQRPGMGSGLYAAHPEFRRALDEVCDRFDALLGRSLRELMFAPAGSREADLLHETRYTQPALFAVEVALYRLLRSHGVVPDFLLGHSVGEFAAAHVAGVLSLADACLLVATRGRLMHEVSGNGAMVAIGADPDEVRASLAGLEESVGIAAVNGPAGTVVSGDEVAVMSVVQQWSARGRRVKRLLVSHAFHSPLMAPMVDAFRAVAETMTFSAPVVPIVSTVTGDFADPQALAAPDYWVDQVLRPVLFAQGVETLYQAGARVFLELGSDALASLTPDCLADRFPGPLVSALLRKDRPEPESVVTALAQVRLRGAPVDLAALLPGARRIAELPTYPFQRERFWLSRPVGSGDPAGLGMDRASHPFLGAGTELPDGGSLFTGRISVESQPWLADHAVHGSGVVPASALLELILYVGEQSGCDLVEELTVSIPLVLPDAGAVHVQLVTGPADEAGRRTVMIRSRTAGDPWVGHGQGIVAPAPAAEPPGVAGDTWPPAGATPVDVAELYERLADLGFGYGPTFRGLRNAWRHGDEVSAEVRLHAAPVPGFRIHPALLDAALHTIAIAYRDLDPEAGVPVPFAWSGVSVRAAAPDSLRVRLAPAASGFALRLSDEAGNPVAAIDSLSIRQLAAGQLQQAGRAPHGAQFRVTWAETALPADRTDAGAPVPPVQDLGHDEPVPELVLLDCAPAGTATTGDAAADAHRATRRALDVLQRVLGDDRFARTRLGVLTRSAVAAVDGDTVTDLAGAAVGGLVRAAQTENPGRIVLLDTDGTEASTAVLRAALDAGEPWLALRDGTAYAARLVAADSTAPGEDAGPPFDPDGTVLVTGGTGALGALVARHLARRHGVRHLLLVSRSGTAAAGADELVGELDRLGTRATVVACDVADRESLAGVLASIPAAHPLTAVVHTAGVLDDATLPALTPHRVDTVLRPKADAAWHLHELTAGLGRTRFVLFSSVSGVLGGAGQGNYAAANAFLDALAEHRRALGLPAVSLAWGIWAAAGTMGGRLGTADRARISRGGMLPLDTGQGLALFDSALRVDHATMTVARFDLPTLRAQADENRLPVILGGLVGGTARRPDDAGRPVLGERLAGRTEAAQLEILLEFLHQEMAVALGHRETATIDLDRGFLELGFDSLTALELRNRLSEVAGWRLPATTLFDYPTPRKLAARLRELLIPADTADTPEAAIREAIAAIPLERLRAAGLLDAVLRLADGTADPGHAQDEDAETDLIDADVDDLVRIALGDTDT
>emb|ACB37742.1 BGC0000162, ---, Putative type I polyketide synthase
MNMPAEKVVEALRTSLLENKRLRRQLQRQTDTAVEPIVIVGMGCRYPGGVRSPEDLWDLVASGRDGIGPFPEDRGWDVERLFDPDPDAPGKSYVREGGFLTDAAEFDAAFFGISPREALAMDPQQRLLLETSWETFENAGIDPESLRGSRTGVFTGVMYGDYATRLRRMPEGLEGQVVTGSAGSVASGRVSYVYGFEGPAISLDTACSSSLVALHLAVQALRSGECDLALAGGVSVMATPVAFTGFSRQRGLAPDARVKSFAAAADGTSWSEGVGLLLVERLSDAQRHGHRILAVVRGSAVNQDGTTSQLSAPNGPAQQRVIRQALTTAGLTPTDIDAVEAHGTGTKLGDPIEAQALLATYGQNRNQPLWLGSIKSNIGHTQAAAGAAGIIKMIQAIQHGVLPKTLHVDAPTPHVDWTTGSIALLTEPQQWPQHGRPRRAAVSSFGISGTNAHIILEQAPPATTPTDAQPDQDTPVTWMLSAKTPTALRQHARQLLHHLTTHPDLSAPDVAATLTTRTLHHHRAAIVGTTREELTDALTALTTGTPHHRLIQGTPLTGKTVFVFPGQGSQYPHMGLDLYTASPTFAHHLHACDTALQPHTGWSLLDVLHQTPDAPPLDRVDVIQPTLFALMTALARTWQHHGIHPDAVIGHSQGEIAAAHIAGALTLDDAAKIITIRSKALHTLTGTGAMAAIPLPPHHITPHQHHHPDLHIAAHNSPHHTIISATPTTIDTLITHYQQQGINARKLPVTYASHHPHTEQLRHHLLTTLADITPTTPTIPFHSTTHPHTTPTLNNHYWYDNLRQPVQLHTTITHLLNTGHTHYIETSPHPVLTTPIQHTIDTTTTKATTIPTLHRNHPAPTQHAHALAHAHTTGLTPHQPTPTPHTTPHLPTYPFQHHHYWLDSGADGVDDVAAAGLDDARHPLLAAVADLPESGGVLATGRIRADADSWLGGYLLEGTPVLPAVGILDLVLSTMDGLGLQHLDELVVDKPIVVPAHGGTDLRVQVTGADADGRRTVLVHTRQAGAWTRHAAGVLGVTPGPVDVPGPGPAPATADQLDLLTERLASAGYDHDGAYRSIRAFHGEYAEVALPDDVDADGFGFHPALLAAALDGMLSGLSAETLVPSRFTDVRLHATGATNATVQARTRADGTVAVGMVDAAGAPLLTIGSVASRPLTAADVTVAADEALASPLAVEWVRIPVPDDVSGAATVFGDLEEVLAAEEPTDVPAVLLLRVGQGEDPDAGPEAAHAVAERTLHQLQQWLTNPHLTHTHLVILTQHAIPTTPHQPINLPTTTTWGLIRTTQTEHPNRITLIDHDHHPTTNHTITTALTTGHPQLAIRNNHLHTPQLTPTTTTTTATTTTAATATAGKPHPTLDPNGTILITGGTGTLATHIAQHLITHHGIKHLLLLTRTGPHTPHAQQLHQHLTNLGAHPTITTCDTTNPHQLATTINNIPPNHPLTAIIHTAGVLDDATTTNLTPHQLHTVLQPKIDTAWHLHHLTTTHPLTHFILFSSAAGTLGTPGQANYAAANTYLDALAHHRHTQGQPATSLAWGLWTHTSKMTNKLTETEVDRLKATGLLPLATDDALALFDAALRTPDRPHLVLTHIDRTALHRHAREGTLPPLFQRLVPAQVRNTRSPSAPLAERLRGLSPEKRKQALLDLVRTHIAGTLGHTSAADVAPGQTLKELGFDSLTAVALRNHLSKTTGLQLPTTLVFDHPSAAAIAAFLGEQFGRDEAGAQAPVQAELERLEAAVAAQSWDGVGRERLSARLQALLARIAESGETARTAVDDDLAAVTDDELFEVLDEELGVSGLDER
>emb|ACB37743.1 BGC0000162, ---, Putative type I polyketide synthase
MDKEQKLVDYLKWTTTELQETRRRLARVEATHREPIAIVAMSCRYPGNVRSPEQLWRLVSDGVDAVSAFPGDRGWDLDALYDPDPETTGTCYTREGAFLYDAAEFDPEFFGISPREALAIDPQQRLLLETSWEAFENAGIDPASLRGSRTGVFAGVLYDDYAARLMEHTPDGFEGYLGTGSAGSVATGRIAYTLGLEGPAVTIDTACSSSLVALHLAARALRAGDCELALAGGVTVMATPGVFVDFSRQRGLSPDGRCRSFSADADGTGWGEGVGLVLLERLSDARRRGHPVLAVLRGSAVNSDGASNGLTAPNGPAQQRVVRQALADARLTAAEVDVVEGHGTGTVLGDPIEAQALLATYGQGRPADRPLWLGSVKSNIGHTQGAAGVAGVIKMVQAIRHGVLPRTLHAGEPSRHVDWTAGRVELLTEARPWPDGSPRRAGVSSFGVSGTNAHVILEEAPTTPAADPVAPAAGPAPARPLPLLISAHDEAALRDVARSLADRLAADPPPRPLDVAYSLATTRTTLAQRAVVVGTDRAELARGLDAVARGGLLPGNVVLDRAAPEPGGLAYLFTGQGSQRPGMGRALAEAHPVFADALEEVCAELDRHLDRPLRPLLWAAEDDPESRLLHETGYAQPAIFAVETALFRLLDHWGLRPDVLVGHSIGELVAAHVAGMLDLPGAAELVAVRAQAMQRARADGAMVSLDAGEEEVLASLSGHEHQVSIAAVNGPRATVVSGDRDAVGEVAARWKAEGRRVRRLTVSHAFHSPHMDDVLADFARAAARLTFAEPAIPLVSNVTGRLSDPAELRSPGYWREHARGTVRFADGVRAARASGVTTYLEVGPDAVLTPLARECLRDHDSGGRPPTFAPLLSARRPEPQTALLALARVHAAGHRVEWGAHFAGSGAERVGLPNYPFRRRHYWLDPKPEGTGGGEERSRTSLESLFWAAVDGQDVESLGRALRLSREQRSSLAALLPTLALRRRWTGWHHRTSWQPAPGAVAEPGPRALLALVPADLAGDATVTAALDALDTTTKPLLVPASTQDAGELAMLLRGRRAGVGDGVVSLLGLRRDAADTGVPAGLGLTGALPDALDQAGLDVPLWVLTCGAVETGRSDSPVVAGQAAVWGLGQALAAGHPRREIRLVDLPRVLGAPARRALAALLRGRPADTRLAVRGDGVRTPRLVRLAPPGTDRDAWRPEGTVLVTGGTTTLGGHVARWLAEHGAEQLVLTGPADASADVTVLRKELAEYGVDVAVSDCDPADRAALERLVAERPPTAVVHVACDAGDGPAAGRPPAERFAALARGAAVLDDVTSRLELSAFVVCAAGAGAVGAPGSAGLAAAHAYLAALAGRRRQRGARALSVAFGPLADAPPGDDGGAGAPRGLRPLVAAVAVEALGYVAQPGVGDVTVVDLDPHTGSWPRSDRLFRDLPGFRQAPEATAPAVDTTLLDRLAASGPAERAAIVLALVRARAADVLGRESADDLEPDADLLALGLSSLAALELSAQLRAVGLDVSPRQIFDHPTPASLAAAVCPAG
>emb|ACB37744.1 BGC0000162, ---, FAD-dependent oxygenase
MFHDVVIVGAGPVGLMLACELRLAGTPVVVLESGSEPGAQAPGVALNAGVVELLEMRGLMDACRAEGFEFPMAHFAHIWLDPTQLADRYPFNFAIPHSRLVHHLAERARSLGVDLRLGQRVVEVTQDDESVRTRIETPSGEQTVRSRYLVGCDGVDSRVRQAAGIGFPGDEQPFHGTVADLAVGPDSPLGELVGAREYPAGLVAVTPMGPGRVRLLTGEFGVEPPRRDGAPDLAEIQDSVRRIAGVAVTGGTLAWSARWFHVTRLAERYRAGRIFVAGDAAHTHFPLGGQALSTGLDDAVNLGWKLAADLGGRAPEGLLDTYHTERHPAGARACRTTRAQVALLHPLTELRDIVAELVRFPAVNEYLGMMVGGTDTRYPVEPAGGDAHPLAGRRLPGIAAAARSVPGLAEAWAAGHAVLLDLTGDDSLGEAVGGSAKRVTLLRSAPLPHVDAAAVLLRPDGRVAWAAPAGGDTAGLHAALTAVAGAPAQGS
>emb|ACB37745.1 BGC0000162, ---, 3-oxoacyl-ACP synthase III
MQATKRTSMDVYVYSAGSMLPGPPVDIPTLARRFRMTSIWEQWVEAFIGTPVRHYSVDLDTGEARFSLADLATTAAERALAAAGMTAADVDLVVMGTSSPDMLMPATVNVVADQLGVDGVPTYQLQSGCTGAVQALDVARHMLRSGAARTALVLGADSCAKHFDLTADVSALPPEEQVNGVLFGDGAGAAVLGTTPPPEPVALRWTQVHCVGHNRPPGQTLNWFGAAERHVLRPAAVEDYRAVQEAVPPMAVETLDEVLDVLGWDRDGLDYVLPPQLSGRMTAEIQARLDVPQAQEVSCVGETGNTGNALPFFQLERLLPGMVTGDRAVGVAIESSKWIKAGFALEKVGP
>emb|ACB37746.1 BGC0000162, ---, FKbH-like protein
MTTAGTFPPDTAAPARTLRDLHGAGRLEAEYPLVQGLLAGLPADELSRAGHVLARADADEVLRRHPSTPTLTVAVTGHRTLGTLVPPLTAEFARHGVLLRPHLSDFDSYVFELGDPGSALYAAGPGLVLCVLDPEVVFDELPLPWTAADVEQALDAKVAMLRGLAATFDRRGAGTLVLNTLPLPRRFTAQLVDYRSRARLGAAWRQANARLLAFGDEFPSVVPLDLDPLLAEGIPAEDVRLGSYAGTGLSPALLARYAREIGHLGRHLTGKTKKVLVCDLDGTLWGGVLGDDGPDGIELGGTPRGEVFAAFQRVVKQLGSQGVLLAVTSKNDPGPVDAVLRGHEGMVLAPDDFVRVTANWRPKPENLTALAGALNLGVDSFVLADDSAYECGLVRHALPGVAVVRLGEEPAWHVGDLLCDGWFDTREVSTDDRARPTRYREELDRQSFLATFDSVADYLQQLQTRVSLAPVAEREVARASQITLRTHQFNLTGHRMQPAEVRAAAARHGNRVLGIHSGDRFGDNGMVGLVLTRVDGELVHIDNFLLSCRVFARGIETACLRSVLSHARATGARAVEARFRPTAKNAGARGFYPDNGFTLVADEGDVLVFRHDLAEIEPPPAHVRLTAAYEENR
>emb|ACB37747.1 BGC0000162, ---, Acyl carrier protein
MTTIDDFLAIVSAELGLPVRHEQVDLPLDSVPGWDSIHLLSLLTILERETGRQIALPAVLQATNLDEIYRAVVAE
>emb|ACB37748.1 BGC0000162, ---, 2-oxoacid dehydrogenase/acyltransferase
MTRIRDHRAAARAQGRHFSWLTYVLYAAGRAMAAHPEANAAIRGRIRPKVVRFPSAHGKFTMDHTVNGQRVVLSAIIPHVQSAGLAEIQRQVDYYTRGDAEKLPEFAGARLLRRLPWVLGSAAYRSRTRPLRTRATTVGTFAVTSLSHRDVDGFHSTGGTTVTLGLGRIADRPVVRDGAVSVAPVLRLNLTFDHRVIDGAEAADLLTDLKQALEQFEDPSAGDDGTNDVGELKQFVLAHTRGQRVTDHEDVLARIRTDAEGDGSWAAEWTRSARALERDGRLLDACRHYTMARFPFVDGPARQRALDDTVRTFDQWRRGDRDIERLEVDLPTGRVVAWATGMSDGVRRPVLIVSGGIVTVKEQWASTLRAIRRLGMAGIVTEMPGVGENTLPYDQDSWRMLSHLLDHVSDRADVADSYALALSFSGHLALRCALEDSRIRAVLTAGAPIDTLFTDRRWQANLPRITVDTLAHLMGKEAGSALGELPSWGLSPDQLRALTIPVRYVACDRDEIIPGADVDLLARHVRDIEILRHDDVHGAPAHAAETQLWLIRSLLRVRRVKAPVHLVIDLLYRLARRRAAAAG
>emb|ACB37749.1 BGC0000162, ---, TetR-family transcriptional regulator
MSTTIRANKVAAVRRVLSEAALGLAVERGWDNVRVEDIAARAGMSTRSFNNYFRSKNEALYAADLDRSAAIREQLRARPADEPLTQAVINAMLAAFLAWDNLDRDLVTKVRLAVATSPLGGEYLKAHAARETALAEGIAERLGMELHDDIYPRLLATMVVNAVRVAVEFWVDSSRATSLSDAIRDTLERIAPGLPGPPTGR
>emb|ACB37750.1 BGC0000162, ---, Glycosyltransferase
MRVLFTPLTVRSHYYHQVPLAWAFRAAGHDVRIAAQRQLTSIIANTGLTPVEVGDDYDFMAGMVALRSGNKFTAAQVADLTFEERVRLRDERFVPPVELATRMTPDLMRFAQRWQPDLVITDPVIFAGPLVAAAQGIPVVRNIWGPDILYGHPVQGQPHTGTERADWPTGLVELFDRYGVEVRNDHPKHTVDPWPGSLQNFGSPGRLPRRFIAYNGEGAAPDWVTERPDRPRVCITWGTTNEILGGAKDVWPRVIRALTPLDIDIVLAIGPADRAKLGRLPDNVRVAENLPINLFMPTCQAIVNQGGTGSLLTAASVGVPQVLLPETGETPVNSLSFRESGAALVLDYAKADEETIATAVTRVLTDEAIRTAARKVSEEIAGMPAPAEVVDTLVKLAA
>emb|ACB37751.1 BGC0000162, ---, Glycosyltransferase
MRILFTPVAATATPLFHLVPLAWAFRAAGHEVRVAVLPDLAQAVTATGLPVAEVGRDYKIMDGVIASRGGHRVIEAPASEWTRSGLASADGATSAPPPADQAGLADLRNAAMAPLVEGAARMTPDLLRFAERWRPDLVVTDSMVFAAPIVAARLGIPLVRHTWGPDVMRMISQPLQGFSDAGDVRGQWPVGLPELYDHHGVEVRNDHPLRTVDPWPTSLQLPGMTGRLPVRFVPYNGAAAVPDWALDRPGRPRVCVTWGTSTAALAGDEAFVLPRVVDALAGMDVEVVLAISAADRVKLGSLPDNARVAENVPLHLFMPSCSAIVNQGGTSSLLTAACFGVPQVMMPQTADNPFNAANYNASGAGITLDPTRATNDEIH
>emb|ACB37752.1 BGC0000162, ---, Dehydrogenase
MPTRRTLLKGAAALAAAGTGIVGIGQGASAAVNNRWNSLRRNLSGKLVLPSDSNYDVAKQLHFSAFDAVQPAAIAYCTSPKDVQVCLAYAQHHGLPAVPRSGGHSFGGYSTTNGLVIDVSRLNGIQVEQNKTVVGPGAQLVDLVDTASAHGVALAGGICPTVAMGGYLQGGGVGWQTRALGLGCDSLLSAQVVLADGCVVTCSEQVRPDLFWALRGGGGGNFGIVTSYERRNSTIPRMVNFTLAWLWDSAESVLTAWQQWQRAAPRALSSRWLLGLLDAAPGAVPFLLVDGTFLGTPEDLTPHLNALASAVGTPPAYNSVQDLGFRDGMMAFFKCGDKTVDQCHRVGTNPEAMLARSGFIIQRSRFFREDIPGTGVSEILAAFDADRRAGQTRIATGFALGGAASDIPRTATAYVHRDAQFSVDWAVALSEAADTGEGRAAASVWADNAFTVTDRYSTHETYQNYIDPALTDWREAYYAENYPRLSTVKHTYDPHGFFSFAQAIS
>emb|ACB37753.1 BGC0000162, ---, Putative thioesterase
MTTASQESARWARRFVPAAERAPVRLLCLPHAGGSASYFHPLARLLDTRVDVLAVQYPGRQDRRLEPCIDDIRVLADAAFEALRPVLDRPVALFGHSMGATLGFELARRIEAADEANPVRLFASGRRAPATQGGDLVHRFDDDRLLGELASLSGTDVRVLGDEEMMRSVLPAIRADYKAAESYRLTEQVRLRCPITALAGDADPKASLDDVRAWQRHTTAEFDLRVYPGGHFFLAEHGQAIVQLITEQLTVCTA
>emb|ACB37754.1 BGC0000162, ---, 2,3-hexose dehydratase
MSGILSRSDPRPSVLPDGLRVLRSGSATQGVLTTNEEFSAWLREREATDSMTVEQVPLDDMRGWHFSAGRAALVHDSGKFFSVGGVDVSRTGRGPRSWQQPIIRQNEVGILGLLAKEFGGVLHFLMQAKIEPGNRRQVQLSPTVQATRSNYTKVHGGASTPYLEHFLRPGRGRVLADVLQSEQGTWFLGKRNRNMVVETTDDVPVRDNFRWLTFGQIRQLLTVPNMINMDSRTVLSCLPSDTSGWLFDPLAGNGDCADPEFAFDLQRSLQASEAEGRHTDAEIISWLNDVRIDTAIELRPVGLAQLEDWELSRSRIEHRKGKHFRVIGVSVASGQREVTQWAQPLIAPCDVGLVAFLTRRINGVLHILMRASVEAGFLDVAELGPTLQCNPATYADLPPQERPRFYDYVLAARDNIRYDVLLSEEGGRFYHAECRYLVLECDAEPAVLEPHPDFRWMTVRQLMALLRHHNYVNVQARTLLACLHALW
>emb|ACB37755.1 BGC0000162, ---, Putative type I polyketide synthase
MSSESAELDPMANEAKLREYLKRTTTGLRQARRRLQEVEDRGHEPIAVVSMGCRFPGGVGSPEQLWELLVAERDAVTRVPTDRGWDIEDIYDPDPDAVGKSYTREGAFLADADRFDAEFFGISPREALAMDPQQRQLLEVTWETLERAGIPPARLRGTRTGVFVGSIGQTYNMSLLPAMAQVEGYVLTGTQASIMSGRIAYAYGLEGPAVTVDTACSTSAVALHLAVRALRNGECDRALAGGVTVMATSAWFTEFSRQRGLAPDGRCKPFAAAADGIGWGEGVGMLMLRRLSDAHRDGDRVLAVLRGSAVNSDGASNGLTAPNGPSQQRVIELALADARLTPGDIDVVEAHGTGTTLGDPIEAQALLATYGQDRPTGQPLWLGSVKSNIGHPQGAGGVAGVIKMVLALQHGLLPRTLHIDAPTPHVNWDAGQVSLLGEARPWPETGRPRRAAVSSFGVGGTNAHLVLEAAPPRPAPQPAPDRAAPAGALLTGGTLPWLLSARSEEALRRQAARLREFATARPGDRLADIGHALAFEREHHEHRTAVVADTAEELLAGLAAIADGRPAASVVSGHGAAARTVFVFPGQGSQWDRMAVELSESCPLFREHLRACADALAPHTDWSLLDVLHGVPGAPALDRVDVVQPALFAVMVSLARVWQAAGIRPDAVVGHSQGEIAAAHIAGALPLDAAATIVALRSRLLLDLAGTGGMASLPLPAADVERLLQHPGRDGLSIAAVNAPGSTVVAGPPDALHDLVRACEADGVQARVIPVDYASHTAAVEPLRERLEAALAGIAPVPADIAFYSTVTAAPADTGSLDAAYWYRNLRQPVALEPAVRALLSDGHTLFIEVSPHPVLTTPLQETIDDSGTPATAHGTLRRDHGGPDRLLQSLAQAHVHGATPDWATVLPRRDVTPVDLPTYPFVGHRYWPDGVQTGGDVRSAGLGSAGHPLLAAETMLADGGGHLFSGRLSLRTHPWLADHAVHGEVIVPATALVELGLHAAYRVGCGQLAELTLQTPLVVAERDAVQIQVLVGAAAADGERPVAIHSRPEHDDDADDAPWVCHATGLLLPQVAPAPAPVEVWPPAGATRLDTAEVYPRLSDIGLAYGPVFRGLRAAWGLGGDLYAEVELPDDVDARGFALHPALFDAALHATALSGGEHDGRTRLPFAWRGVSVHAVGATAVRVRLRPEGPDTVSVSVMDQAGLPVASVEALTVRPLSAGRTAASAARRSSLYRLSWQPVTAGTEAEQDGDWLVLGAPPHPVEWLGGDLRVVADPESWWPAVDAGAPVPGTVVAFAPAPPADADPPSGAHATTHWVHDLVRRWLTAERLEHSRLVVVTERAVAARAGDHVTGLAAAPAWGFLRVAQLEQPDRFHLVDVDGRESSLRRLRAALASGEPQLALRDGEAYAARLIHADAEALAVPPADATAWRLSSSGPGTLDNLVLEHCTADRQPLADGEVRVAVRAAGMNFRDVLIALGMYPGEALIGSEAAGVVLDTGAGVTDLAPGDAVMGLFSDGAVGPVAVADRRALTRVPAGWTFVQAAAAPVAFLTAYYALRDLADLRPGQRLLVHAATGGVGMAAVQLARHWGAETYATASTPKWGTLHAMGFDARHVADSRTLAFEETFRAATGGDGFDVVLDSLAGEFVDASLRLMPRGGRFLELGKTDVRDPAEVAARHPGVAYRAFETVESGPDHVQRMLADLGRLFAQGALTPLPVTAFDVRQAPQAFRLMSQARHTGKLVLTVARPLDVDGTVLVTGGTGTLGAAVARHLVTAHGVRHLLLVSRRGIEAAGAAELQAELTGLGADVVVRACDVADREDLRRLLDEIPPEHPLTAVVHSAGVTDDAAVTVLEPRQLDPVLRPKVDAAWQLHELTAAHDLSAFVLFSSLAGTLGNPGQANYAAGNTYLDALAAHRHARGLPAVSLAWGLWQSASGITAELFDDKRHAVAHSLLTTMSDAEALALFDVGLDGGRPDLVPAGINLGAVRAAADTRAAPAVLRGFLHPTRRQVGGRAARQGALQRELAGRSEAEQQALLLDLVRDNVGAVLNHPAPQTIDPRRPFQEIGFDSLTAVELRNRLNAETGLRLPATLIFDYPHAAALAGHLHERVSGQDRPATARAATTREAGDPIVIVGMACRFPGGIRSPRDLWDVVVSGGEHVSTFPQDRGWDLDRLFHPDPDHAGTTYVDRGGFLDGAGHFDAEFFGMSPREALGTDPQQRVLLETAWETLERAGIRPESLRHSRTGVFVGMTSYGYPGGASRAAEAVEGYLLTGASSSVASGRIAYALGLEGPAVTVDTACSSSLVSLHLAVQALRNGECDLALAGGATVMPSPSVFVGFSRQRGLAPDGHCKPFAAAADGTVFSEGVGLLLVERLSDARRNNHQVLAVVRGSAVNSDGTSNGLTAPNGPAQQRVIDQALTNAGLGHADVDAVEAHGTGTTLGDPIEAQALIATYGRARSDDGPLWIGSVKSNIGHTQQAAGVAGVIKMVQAIEHGLLPAVLHVDAPTPHVEWADSGVAVLTETAPWPQTGRPRRAGVSAFGISGTNAHVILEQPADADSRRAAAPEATATPAALSPGRPDGDPTPLAWLVSARTPAALRQQAAGLASYAREHHDTRDADVAWSLATARTTFDHRAVVLGGDRDELLAGLDAVAAGEQHPAVVRADTPTGPARIVLVFPGQGSQWTGMALDLLEQSPVFAEHLRACAEAIDRHTDWSLLDVLRGAPGSADLGRVDVVQPALFAVMTSLAALWRAAGVVPDAVVGHSQGEIAAAYVAGALSLDDAARVVALRSRILTRIAGLGAMASVSLAAEEITARLSEADDVHLAAVNGPHDCVVAGDVTAVGDFVARCVADGVRARLIPVDYASHSPHVDAIRDELLDALGPVRPRAGTVPFYSTLTGAPVDTTELDAGYWFRNLRHTVRFAAATEALLDAGHHLFVEASPHPVLAVGIEQSLERAGRTGQVGGTLRRDQDGAREVLAALARAHVHGAPVDWTTVLPRGSARLDLPTYPFQRGHYWLKAQTATGDVTSAGLDDTGHPLIAAGLSVAADGQRIFTGRVSLRTHPWLADHRVEDVVVVPGTAFVELALYAAHLAGGAAVDELTLLAPLVVPEQGGVRLQLVVAAEENGTQQLTVHARPESEDDDADWTLHASGTLTGTAPPAAEGLTAWPPPGAERLDLDAVYDRFLAKGQLYGPAFQGLRAAWRHGDELCAEVTLPEDVDVEGFGVHPALLDAALHTLMADPARAREAAGSAALLPFSWTGLSLEATVGRALRVRIRSSADQAVSLDLADAEGRPAGRIGALRMRPLRGDLGAAARDRQPTLRWRWVEATAQAAPAQPLVFVGATAVDQVSAPRHATLDDLRAALAGGAPVPSVVVVSVPDGAGADPAAQAHLATHRTLHTVQEWLADDTFAGSSLALVTRGATGITEQEPVPDLAAAAVWGLVRSAQAENPGRFQLVDVDATATEQAVAAVIASGEPQSAVRDGRAYVPRLAWWSATDDASGGADARPALAAAFRPGGTVLITGGTGTLGGLVARHLVTAHRVGHLVLVSRGGLDAPGAPELATELSALGASVTVAACDTTDRAALTGVLSAIPGEHPLTGVVHAAGTLDDATVPSLTPERLDTVLGPKVDAAWNLHELTRDLDLSAFVLFSSAAGVLGAPGQANYAAANSFLDGLARHRHALGLPAVSVAWGPWQQKSALTGGLDEGRHGGAARRGLVPLPTDEALACFDGVLDADLPTVVVARLHLRELRAQAVADALPPVLRDLVRVPRRRAESAEPDLAARLVGRDDDEQRAVTVEVLRGHLAAVLGHGSPGDIATDRPFQDLGFDSLTALELRNRLRRATGLPLPATLVFDYPTVGALADHVRQRLVPPQPSPAEAVLEHLDRLEAALAALPGDATRDLIDHRLRLLALGPDPVDEAEQRAAEGAMIGAASADELMDLIDREFRQA
>emb|ACB37756.1 BGC0000162, ---, Putative oxidoreductase
MRRLGFGAMRLAFGGSVRDPETAATVLRSAVDSGVNHIDTAGFYGFGDLHSHEVIRQALSPYPADLVIATKVGPVIEGGVVPTAEAKPDQLRQLVEEDLRRLGVDRLDLVYLRVGGATAAPGGVSIGDRFAALAQLREEGLVRHLGVSNVDAEQLAEAQAIAPVAAVQNQFHVHFRGDSELVAQCAKDGIAYVPFFPVGGGGAPIDHDRLKAVAERHGATTRQVALAWLLAVSPAILAIPGTSVLDHLTENIAAAGLALTDEDMAALSE
>emb|ACB37757.1 BGC0000162, ---, Putative multidrug export protein
MLRKRSTEPRAAGGDAPLPKELQKIAVVVLVGLLLMQLDGTMVGIALNTLSGELSVSVSTLQWVVTGYLLALMVGMPIAGWAADRFGTRRMWTVSLVVFLVGSVLCGIAVNIETLIFARVVQGLGGGMMVPVGQAMLMRVAGAEHRARLVGLMAIPGVIGPTLGPVVGGVIVDDFSWRWMFLINIPIGLIAFFLAGRNLPNFKEEARAALDVLGVVLLVPGLVAVVFGLSRAAAGGLGDPLVVAPLVTGVVLIAGFILHAARPNIEALVSMRLFKYRNFAAASALTLLAALTMGAGIVQPLFLQQVHGESPMGAGLLLVGFGVGSALTSVVLSRVFNRLGARLVGTVGLALTFTGTVAFTQFYASTGRVFIVLAMLLSGVGLAMVTLTMSTALYVGLPPQQIARATGASRIVQQLGLSTGTAVISLVLQIQLTKQTAGSDLDSLANAYHHAFWWSAGFLALAIVPALLLPGRIPATPGTQDKKVAQAQPA
>emb|ACB37758.1 BGC0000162, ---, Putative M23 peptidase domain protein
MILNEEPHPELQDVSHGELQPEDLAGVAYLRGLSRRGFITGAALAASGVSVAFALLPDPARAAGSYQRPCGNVRISSSWQDHRNRTPPSGEPGTDYAVGTGTPVMAAANGTIRFVKTDTSTATGRVVGMAHDDGNYTRHLHLSSIAVSTGQRVSRGQTIAYSGASANGSDHGVGPHVHTSLWLNTASPTNFGATADFENYAGDAATPDPTDQEVDDVFIANVKGSWYLVVPQGTGKPRAVVLGGDSNAAASGIPVLNFSWDPSISALRAAVDGIG
>emb|ACB37759.1 BGC0000162, ---, Putative uncharacterized protein
MRRTLLPLAALALVLVAGGCTIEINDGAAPGPGDTTTPADSPVAEEPFGDGSSENDNVSPTAAPPAKVPALTCDQVAESELGSTKVRYNDYPDPIPLTEGRWAGEDGVVVALQPPCAIGDMTGDGAADAVRAIMLDGGGTGKFWGIVLWRNVKGAPAYVGTVDLGDRTPVEKVTISAGQAQVVYLTRPDDASMVELVIERTATYRLIDGKLEEIGYVDKPHS
>emb|ACB37760.1 BGC0000162, ---, Putative uncharacterized protein
MPLNTYHLRASIAVSDIQRAVAFYEGRLGLRPLRSGPSADIAGGSRVYGSGGVAALNVYQSVTAGKSPATLATWYVDDIERIVDELASAGVGFIRYDQLDHDARGITARAGGGRIAWFQDPDGNTFAVESDV
>emb|ACB37761.1 BGC0000162, ---, Regulatory protein
MTHGQVLARFGHALSDPTRARLLLALRDGPGYPAQLADLLGTTRQNLSNHLTCLRGCGLVVAAPEGRRTRYELADPRLAHALGDLLGLVLAVDPAACPDAATKGCC
>emb|ACB37762.1 BGC0000162, ---, Putative Co/Zn/Cd cation transporter-like protein
MALPLVQAPAGPTPARRAVLARRVRLLVAATITYNVVEAVVAISAGTIASSTALIGFGLDSAIEVSSAAAVAWQFAGRDPEARERTALRVIAVSFFALAAYVTVESVRALLGGADADHSPVGLVLAALSLAVMPGLSYAQRRAGRELGSRTAVADSRQTLLCAYLSAVLLVGLGLNSLFGWSWADPLAALVIAAVAVKEGREAWRGDACCAAPAAGTPTAATPGGEDDCGCQPGCSCCSGDDR
>emb|ACB37763.1 BGC0000162, ---, Putative alpha/beta hydrolase fold protein
MGAPGAPLSADLDAIWAAPAGPPGARDMLSRLVLDQALVTDAAVEARAAAMRAGAAAFASLFPPPRARWADDLTLSTQTLAAIRAPVLLVHGADDRVTPLATSTLPLLEHLADVRLHVLGRCGHVPAIEHPHEFWQLLSGFLRRDSRH
