# Supplementary material for: Assessing in silico the recruitment and functional spectrum of bacterial enzymes from secondary metabolism
Source: BMC Evol Biol. 2017 Jan 26;17:36. doi: 10.1186/s12862-017-0886-2 (PMC5270213; doi:10.1186/s12862-017-0886-2)
Supplement: Additional file 5: — 1005 multiple Fasta files (one per BGC that comprises enzymes) containing the sequences of the data set enzymes SM*. The BGC are named according to MIBiG nomenclature. (ZIP 6333 kb) [file 12862_2017_886_MOESM5_ESM.zip › BGC163.fa]

>emb|ACR50750.1 BGC0000163, ---, Putative ABC transporter permease protein
IRHGGLPYLLLLPAVLLELLVHIVPMVIGIVMSFRELTQFYINNWDQAPWRAFDNYKIVVDFDAPLGEALLHSFYVTCLFTVITVGLSWLFGMAAAIMLQENFRGRGLLRAVFLTPYALPVYAAVITWAFMFQRDNGIINHVLNDQLGLTDEPSFWLIGDNSFIALVVVAVWKSWPFAFLMLMAGLQNIPRELYEAASIDGAGIWQQIRKITLPSLRPVNQVLVLVLFLWTFNDFNTPYVLFGDSAPEAANLISIHIYQSSFVTWNFGTGSAMSVLLLLFLLLVTAVYLVATSRGRKGSGAV
>emb|ACR50751.1 BGC0000163, ---, Putative ABC transporter permease protein
MMVSSSLKPLEDVTGKFQWIPSEITIRPYFDIWDTVPLAHYFVNSLIVAGAATVLSVTIAVFSAYAVSRYRFRGKRVFTVTVLSTQMFPGILFLLPLFLIFVNIGNSTGVALYGSRGGLILTYLTFSLPFSIWMLIGYFDSIPRDLDEAAMVDGCGPFGALFRVVVPAAIPGIVAVSVYAFMTAWGEVLFASVMTNDETRTLAVGLQGYATQNDVYWNQIMAASLVVSVPVVAGFLLLQRYLVAGLTAGAVK
>emb|ACR50752.1 BGC0000163, ---, Putative uncharacterized protein
MRCTAPAAGAPPRGRTALLPGHAPALARRRLADDLGVPVSAGLDRPPLRRVVDMDEAEPLVVAVRPLEVVQQRPREVPGQRHPLAYGTRAGRQMLLQIAGALRVVDRAVVPQDVRVGRAVLGDVHALCAVLLGQPHQQLLQAVRVHLPVHRRVAHARQIDLLGVRRGPGRVVGDDLAEVVVQPQPVQRRGDGLQIAGALGQLHPVQVEHVLRVAAPVDRVQPPAVDVTVGPHGRRPVRLAVGGRLDRTEVVHDADTGVGGRRADGLDGETVTEVQMVRGVHRGLDVGETRRHPSLQMADPRGAQRLVEGRPVLDPVAQTLGDDGGVGGEVLGRLAGRPAAAVLERLREVPVVERGEGGDARLQQAVHQPVVEGDPGLVHRPVPAGDDTRPGEREAVRADPEPLHEADVLGHPVVVVTGDVPGVAVVDLARGVGEGVPDRGRAAVLGDGALDLIGGCGDAPEEIVGEGVEVVH
>emb|ACR50753.1 BGC0000163, ---, Putative sugar kinase
MGEALIDLVPTAGDAEEHRAQPGGAPANVATGLARLSTPSWFAGALGNDGFARSIERRLVSAGVELGLCARPDLPTALAVADPGPEGTGYHFHLQHTATFQLPDRTDVERFAAVYVGGLAAVVEPAASAVVTTARAAAAGGPLLVVDPNVREDRTLDAEGGAAKLRELCELAQVVKASDEDLARLWPESAPEETCRRLAGGGRLVVLTRGSRGSTAYTGSAEPVSVPAVPVEVVNTIGAGDAFMAAMITWMVSGGVHPAAGAGEFTRAQALEMLGFASRVAASVVAQAGTEPSLPEARV
>emb|ACR50754.1 BGC0000163, ---, Zinc-binding dehydrogenase
MSVTTVPDPTPGPRDVVVSVAACGICGTDLHILQGEFAPTLPILPGHEFAGEVVGVGADVTELVVGDKVAVDPSLYCHECRYCRAGRGNLCDRWNAIGVSVPGGAAEFAVAPVANCVKLPDHVDVRDAALIEPLSCAVRGYDVLSSTLGADVLIYGSGTMGLMMLELAKRTGAAGVDMLDVNPERLATASKLGCSRAAASAEEFERPGGWDVVIDATGNAGAIQDGLGRVAKGGTFLQFGVSDYATKAVIEPYKIYNQEITITGSMAVLHSYERAAALFATGVLDPAVFISDRLPLEQYPQAIERFKAGQGRKIVVEP
>emb|ACR50755.1 BGC0000163, ---, Integral membrane sugar transport protein
MSTLSAPKTAGAPGKASTPAQHQDKYGPAARRAKRRSTALGLLAWVIGIVFCFPALWMLLTSLHSESDAATNPPSLTAPLTFDNFSAFFGAEGGASPWPPLINSVTASVFSTLFVLVLALPAAYALSIKPVRKWTDVMFFFLSTKMLPVVAGLLPVYLFAKNVGMLDNIWLLVILYTSMNLPIAVWMMQSFLADVPVSIIEAAQVDGARLPTVLMRVVAPVAAPGIAATALICFIFSWNELLFARVLTGVTAQTAPVFLTGFVTSQGLFLAQLCAASVVVSLPVLAAGFAAQDKLVQGLSLGAVK
>emb|ACR50756.1 BGC0000163, ---, Putative ABC transporter permease protein
MSTSVSAAPPPAPPDPSPPAKSRPPAGPRSGRARAWATRAPLLPALIFLIAVTQLPFVATLFISLFDWNSLNPDARSFSGLSNYGSVFTDADLRDSVFTTMLLTATVVIASVVLGLLLALLLDRKFMGRGFVRTLLITPFLLVPVSAALLWKHVLYNPEYGLLNGGWAWFTGLFGVEDPSQPDWISDMPLLAVEASLVWQWTPFMMLILLAGLQSRPLDMMEAARLDGANAWQMFAFLTLPHLRRYLELGVLLGSIYIVQNFDAVFTITAGGLGTANLPYTIYQTFYQAHEYGLASAAGVVVVIGTIVIATFALRVVSSLFSEEARRA
>emb|ACR50757.1 BGC0000163, ---, Putative multiple sugar ABC transporter solute-binding protein
MGAGAALTALLAGCSGAGGTGSDGGDTLNVLMVNNPQMVELQKLTAANFTKDTGIKVNFTVLPENDVRDKISQDFSNQAGQYDVATISNFEVPFFAKNGWLHTLDEYAQKDKKFDQGDILKPLQESLTAEDGKLYGQPFYGESSFLMYRKDVFDAKNLKMPANPTWQEVADLAAKTDGAEKGMKGICLRGLPGWGEVIAPLTTVVNTMGGTWFTEDWEAQLTSPEFKKATKFYVDLVREHGEAGAPQAGYAECLNNMTQGKTSMWYDATAGAGSLEAKDSPVKGKIGYVPAPVDKTDSSGWLYTWAWGMQKASNNTDNAWKFISWASGKEYEKLVGEKIGWSNVPAGKRASTYINPDYRKEAAAFADVTSEAISSANPRDPGTQPRPTVGIQFVGIPEFTDLGTKVSQEISEAIAGRQSVDEALEASQKLAEKVAEEYR
>emb|ACR50758.1 BGC0000163, ---, DeoR family transcriptional regulator
MDTDERRREILEIARRDGSVEVTALATKLSVAKETVRRDLHALEEHGLVRRTHGGAYPVESAGYETTLAVRTTRLVPQKSRIAAAAADLIGDAETVFVDEGFTPQLVAEALPRDRPLTVVTASLAVANGLADADKIAVLLLGGRVRGGTLATVDHWATRMLADFVIDLAYVGANGISREYGLTTPDPAVSEVKAQAMRSSRRKVFAGIHTKFGAVSFCRFADVGDFETIVTDVGLPSAEAQRYSLLGPQVIRV
>emb|ACR50759.1 BGC0000163, ---, Putative secreted protein
MASVAATTLLAAFAVTLPAAQPAHAAGSVVKVTGSQGAWQLTVDGAPYQVKGLTWGPSVADADKYMPDVASMGVNTIRTWGTDGTTKPLLDSAAANGVKAIAGFWLQPGGGPGSGGCVNYLTDTQYKNDMLAEFPKWVETYKDHAGVLMWNVGNESVLGLQNCYSGDALEQQRNAYTTFVNDIAKKIHAVDPNHPVTSTDAWTGAWPYYQRNSPDLDLYAVNSYADVCNIEETWNAGGYTKPYIVTEGGPAGEWEVDDDVNGVASEPADTAKAQGYKDAWNCVTGHEGVALGATLFHYGTEYDFGGVWFNLLPAGQKRLSYYAVKEAYGRSTAGDNKPPVISNMAVDGATSVPAGRPFKVTSDVTDPDGDTLSYEVLVNSKYIDNGGQLTPAQFTAEGNGDFTVTAPDKLGVWKVYIKASDGKGNVGIETKSFKVVPPPVDGTNVAKGKPATASSFQPDSVGCPCPAANAVDGDFGSRWASEWADPQWIQVDLGTRTAFKHVQLAWEAAYGKSYTVQTSDNGQDWNTVRTVTGGDGGIDDIAVNGEGRYVRVNATERGTPWGYSLHEFGVYS
>emb|ACR50760.1 BGC0000163, ---, Putative uncharacterized protein
MAERLRRTTLVSALLVFTALALVAMGLTAITDTATADPRDDRGTTAASHAGHKMPPVVPVPSGDDPDGDGYIPANPPVTGVEPSDEIPPHRYFHEFQANCDVTHTRPDDPIVYPGQPGASHDHTFMGNRTTDAGSTTASLDAGTTACKAPGDRSAYWMPTLLNDNQPVRPIGPQTIYYKAGVTDYRTVRPFPKGLRFVVGSPTQTAEQFRNHPGWVEGWECGESYNNTEIPASCPTARDVQLNLRFQAPSCWDGKYLDTPDHKSHMAYPLVQGANQDVCPTSHPVALPMIEFKMAWPVNGDMSKVRLASGTGHSFHYDFFNAWDNATLAAMVNHCVVGGLQCDARGYDQNNPQAGAALNEDYELP
>emb|ACR50761.1 BGC0000163, ---, 6-phosphogluconate dehydrogenase, decarboxylating, EC:1.1.1.44
MSGTAQIGVTGLAVMGRNLARNFARNGFTVALHNRTASKTHALVEEFGEEGAFVAADSAEEFVAALERPRRLVIMVKAGDATDAVIQEFAPLLEEGDVIIDGGNAHFADTRRREKELRERGIHFVGVGISGGEEGALHGPSIMPGGSKESYESLGPLLERIAAKAPDDTPTVAHIGPDGAGHFVKMVHNGIEYADMQLIAEAYHLLRAVAGYSPEKIAETFRTWNTGRLDSYLIEITAEVLAHQDAATGKPFVDVVVDQAEQKGTGRWTVQIALDLGVPVSGIAEAVFARSLSGHAALRDVSQTLPGPTATALSEEEAARFADRVEQALYASKIVSYTQGFHQIQAGSEEYGWNIDLGSVAAIWRAGCIIRAAFLDRIRGAYDAQRDLPSLLADKQFAEEIGAAQDDWREVIATAVRQGVPTPGFAAALSYYDALRAERLPAALTQGQRDFFGAHTYRRTDREGSFHTLWGGDRSEVSG
>emb|ACR50762.1 BGC0000163, ---, Putative uncharacterized protein
MTETDIRDDRARGRFEAYEGDELVGVIGYFVMAGAPAALVAVHTVVEKGHEGKGIAGALVKEFYATAAREGVPVVPLCPYAARWTQRHPAEAAVAPAASEDTVRAAEAQLKADSGRW
>emb|ACR50763.1 BGC0000163, ---, Periplasmic beta-glucosidase
MQAATPVSSPDTPSARTDPYDRPVAELLARMTDEEKLGQLQQLAWAGATGPGGTQTREAEEAARAGLLGSVLNIHGARESNALQRIAVEESRLGIPLIFGLDIIHGFWTTFPIPLAQAASFDPAVSELDASVSAAEARSNGVHWTFAPMMDVTSEPRWGRIAESGGEDPYLNGVLAAAKVRGYQGGDLKAKDRIAACAKHYVAYGGAEGGRDYNTVDVSEARLRNHYLPPFKAAVDAQVATVMAAFNTISGVPAHGNEHTLTRILKEDWGFDGFVVSDWSGVQELIPHGFAADGEDAARLALGAGVDMEMVSTHVVDHGRKLLSEGRIDAGRLDDAVTRVLRVKFRLGLFDDPYVPEQAEIAGPTPEARSAARTAAARSMVLLRNEGGALPLAKTVRSLAVVGPFADSDDLQGTWAGPGAEKFRSVTVLDAVRAALPDATVTHALGIDAAGQDTGTLQDAVGAARAADATVVVVGESPDISGEANSRSDIGLPGRQEELIAAVAATGKPYVVVLVNGRPLTLGDWADDAPAVLEAWHPGMEAGNAIADVLFGDVDPGGRLPSSFPRTVGQIPVNYNHERTGRPYDPAEPDQRYVSRYLDVPDGPRYPFGHGLSYTTFTISEPTLSRSSIGARALREGDTVEVAVTVRNTGERDGDEVVQLYLHDPVASIVQPVRRLRGFSRVGVAAGKSTTVRFSLGAADFGFWTNDPDGRFVLEEGAVDIIVGADSTATAKGTLTIV
>emb|ACR50764.1 BGC0000163, ---, Putative uncharacterized protein
MRLGLDQRRAELARGHQVHDQERHGHHHEAEHPERGRGRQALAEVVVRRPDRREDDAADTQERRAEQECGVAVPVLPDLLPELPRSQHVDEDDAEDQKDHTERAVGAGPAKSVDYVVH
>emb|ACR50765.1 BGC0000163, ---, Putative uncharacterized protein
MPRLNVRGADGPPVRTVRHPAPRLRRDRHGRQHDAAVRQPASFEPVQGTAPGPRRPGEEVRGERPSRRVEDEPGLLELQEAPRQRKPRLVDRLLGTEQQPVPGHARRGHQEFLHRDLLVGQGHRLQDAFGQRQRRLRVDTDRGHVRGAGHHGRAVARAVRDAADHTLRPQRRAALAGEDRPRRGAQPRQGLPRAVPRGGELATALRDGGLHQQRLLREERGLGKVSVRLGRLRLGGHDALDHLGTPASPRTGSGSICTGRPGSCARRPHSLG
>emb|ACR50766.1 BGC0000163, ---, Putative phosphoesterase
MEPAPFPARPGRLVATSDLHIRYPENRKIADSLRPESEHDWLLVAGDIGELVSDIEWTLRTLSERFAKVIWVPGNHELWTAPDDPVKLRGDAKYRHLVELCREMGVVTPEDPYPVWEGEGGPAVIAPLFLLYDYSFRPAGTYSKEAALAVAEAAGVVCTDEFLLHPDPYPSREAWCRARLAATERRLMEIPPELPTVLINHWPIVREPTNVLWRPEFALWCGTEGSADWPRRFRAASVVYGHLHIPRLMWCDGVPHQEVSLGYPREWGRRAQEPGRPVQILPLPVRGEAGVPR
>emb|ACR50767.1 BGC0000163, ---, Putative uncharacterized protein
MFAYHRRSRRRQPFDRGEDPWPPCLPGGVPAAPDLDVQMQPVLDHLRLRDLEEGQGRAHAVRISEIGAVVPLLLRNPEVPEPRLPGGETGGRRLLGIPQGDCPELRQLRGVRAVDRQTPLGGHHASSVVCANRIGWH
>emb|ACR50768.1 BGC0000163, tsn1, Putative E2-like acyltransferase component of pyruvate/2-oxoglutarate dehydrogenase
MSATAFHPERRHTLYLCEENRAAAAAFLDTEVDMSRVQQHRVSAREAPKAYSVVAYVMHAVGRVLSNHPEVNAAIRGRMRPRVARYSMVSGKLTLDSSLNGRRVVLSTVIPSLDDASLDTIQEQVNHFRGGDPDTMPEYARIRALHRLPTPLGRALFKLRTRSLRHRPELIGTVAITSLGHRAVDSFHFVGGTAVTVGVGRVVDRAVVRGGVVTVAPMMRLSLAVDHRIVDSAEAADVLTELKSRLEAFTPDYQPPGYGALGYGPDARLRSP
>emb|ACR50769.1 BGC0000163, tsn2, E2 dihydrolipoyl acyltransferase
MTEIRVPKLNNNDTEYTLVEWLVDDGKPIAEGDPVALVETSKAAEELESAAEGVLRQSLAAGAVCAPGDVIGHVLAPGETVEAAPVAPVASAAPVPGAESSPAGVTITKPARVLMSEWGIGEEQVLGWGLKVVRRTDVERLAGPPPAGTTETVVEAETVGETETKPASPALASPARTAPTPASPAPAALTPTAPTHSAKGTVPTLSQALPSVQQAVGRSVLTSHQTIPAAYTVVKVDVTGAQTLAAQEGKRLRRLVGLPELLLSAVARSYRAFPLCFARLADARTAELADAAHVGVTMDVGQGLFVPVVERASDLTFEEIVEAVSGFRRTVMSGTFRESELSGGNITVTLHNDLDVVAAVPFVFPGQACALALAGPQQELFLDSDGAVTARTVVNVGLAYDHRLLNGRDAVLFLQRVKALLQSPEKLLGEA
>emb|ACR50770.1 BGC0000163, tsn3, Pyruvate dehydrogenase E1 beta subunit
MEWLMRVAENLNQSLHSLLEAEPRAYVLGEDIADPYGGAFKVTKGLSDSFPGRVLTTPISESGIVGAGAGLALAGDVAIVEIMFGDFVALAFDQIVNFASKSVSMYGRRVPMPLVARCPMGGRRGYGATHSQSLQKHFIGAPGLSLYELSPFRDSYELLSEIVEREEPAMLFEDKVLYTSQMFTDGVVDDLLSFDRHPQAPDVARVFVDDPDRYDVVLIAAGGMAHRACEAVRDLLVEEEITALLLVPTRLYPFAAEPLLGTLGAADVICVAEEGTAGGTWGAEVAQQLHQRLWGTLRRPVRLVHSADSVIPSAAHLEERVLVSGDTIRQAVVEALRD
>emb|ACR50771.1 BGC0000163, tsn4, Pyruvate dehydrogenase E1 alpha subunit
MTDVSVETPGTNTNTNGDACADGNENPDATTDANPDANADVTAIGPLTELADDDLELLLLIRHFERKLLDLFGQGELNGTTHTCLGQEYVPVSLRPLLEDRDFVFSNHRGHGHYLSRFRDPAGLLAEIMGREGAVCSGVGGSQHILRDRYLSTGVQGQSLPVAVGAGLHQLRTDPGALVCAFIGDGTWGEGAVYEALNMAQLWRVPLLVAVEHNGIAQSTPAEANMAGTIEGRAAAFGIRYQRVASLDVNAVRAGLAPLVREVREQRSPLVVEFVTHRIGPHSKGDDTRTREQLAHAREHDWYRLYGAAFPEHFESWDGKVRAEVDEIARDVAGRPPAVWSGSCA
>emb|ACR50772.1 BGC0000163, tsn5, Acyl carrier protein
MRRMRMNSSDAHRKSSTMTSTSTSVPLPQRLLAIWRDVLDTHQVDSDGLTIDADLPDLGTRSILIIEIAMRIQREIGVDVPLETFIETRTIDQLAKSIMEMDPEADSR
>emb|ACR50773.1 BGC0000163, tsnAII, Polyketide synthase
MSISTEDKLRDYLKRVTADLRRTRQRLDAAVSGEQEPIAIVGVACRFPGGVASPEDLWRVLADGVDTVSTFPTDRGWDLERAVGESETLRPEGREPQGAFLDDIAGFDAEFFNISPREALAMDPQQRVILEIAWEAVEHARIEPRSLRGGRTGVFIGATHQDYGPRLSEPAEGVQGHLMTGSLPSVISGRVAFTLGLEGPAVTVDTACSSSLTALHLACQSLRQSECDLALAGGVTLMATPGMLVDFDYQGGLAPDGRCKAFSDGADGTGLAEGAGVVLVERLSDAVRNGHEILAVVRGSAVNQDGASNGLSAPNGPSQQRVIRQALANAGLSVADVDAVEAHGTGTTLGDPIEAQALLATYGQDRPENAPLWLGSLKSNLGHTQAAAGVAGVIKMVLAMREGVLPRTLHADEPSSHIDWSSETVRLLGENTPWPEGEGRPRRAGVSAFGISGTNAHVILEQAPAAEPVETTETDDPAESSSGVLVWPVSGHTSDALAEQASRLHAHLAAHPEITPEQVAHTLTTTRTALSHRGAVVATEYAELMEGLAALGEGAPSAHVVSGVTRPQGKTVFVFPGQGAQWPLMTADLLTTEPVYAQSIDACAKALAPYVDWSLRDVLTDPTGELLERVDVVQPALFAVMVSLARLWEHHGTSADAVIGHSQGEIAAAHIAGALSLEDAAKIVALRSKALTSLTGRGTMASVTLPHEQVTEQIAGYNSLSVAVINSPTHTVISGTTEDIHTYLDHCTTNGVQTRLLPVDYASHSPHVEALEAELLTALADITPQAASIPFHSTTHPAQTPTDTTTLNNTYWYDNLRRPVHFHTTLTHLNNTGHTTYIETSPHPTLTTPINQTNEETNDTPLTVTGTLRRHQHGPTQFRLAQATLHTHNTPTTWPTPTTQPTTLPTYAFQHQHYWLNTPTGTGSDPTTLGLQHTNHPLLGAAIQLADSTTHAAVFTGTLNQRTHPWLSDHTVTGITVLPATAYVDLALHAGHHTNHPRLTELEMHKPLVIPEQATLQLQVMTAPLPDSDDLRVTVHVRQESDALWVLHATGTLSAAVPAAEADLTAWPPADARPVAPADVYTELVARGNEYGPAFQGLTAAWRDGDDLYAEIELDPDTDVTGYGIHPALLDAALHTLGIDTSPSDANEPQLPALWRDISLYATGATTLRVHLGRSGPGSARVLLADAVGQPVAKIESVALRPVETAQLAAADTSTHNRLFAVEWTATALASDGGTDAVDHQAWTILTAGTPATALPESITHLELDSADPDLPLPEQVHHAAAQTLQHLQDWLTDPANTDRHLIVLTHHAVTTHPGENITDLAHAPLWGLIRSAQNEHPHRITLIDTDNHPNSQQQLTHAIATGEPQLALRNGDTLVPRLARHTPTPGNTLTLNPHGTTLITGGTGTLGALTARHLVTTHGARHLLLTSRTGPDAEGAHELHQELTALGADIRITACDAADRQQLTALLDTIPAEHPLTAVIHTAGVLDDATIDNLTPEHFATVMAPKVDAAWNLHQLTADHNLDAFILFSSAAATLGATGQANYATANTFLDALAHHRHHNGQPTTSLAWGYWAQTSGMTAHMTTNDINRLTRTGITPLTTQQALTLLDTATTHPHLIPTAINTTTIDPDTASPVLRKLIRPRRTTAARSTVTMGGFAEELRALPESEQRERLVTLVVSHAAVALGHSDGTSLLPHRPFRELGIGSLTAVELRNSLARAIGSALPTTVVFDYPTPQELADHLRGLLLQTTAAPRRSVAAVRTAEDEPIAIVGMACRFPGDVRSPEDLWQLLRDERDAVGDFPTNRGWDVERLYDTDPDHPGTSYVRHGAFLHDAAEFDADLFHMSPREALATDPQQRLLLETAWEAFERAGIDPTSLRGTGTGVFTGVVNHDYLSRLSSVPDEFEGYRRIGTAPSVASGRVSYAFGLEGPAVTVDTACSSSLVALHLACQSLRSGESTIALAGGVSLMASPDLFVEFSRQRGLAPDGRCKPFAAGADGTGWSEGVGLLLVERLSDAVRNGHEVLAVVKGSAVNQDGASNGLTAPNGPSQERVIRQALANSGLSAADVDAVEAHGTGTMLGDPIEAQALLATYGQDRSDGTPLWLGAVKSNIGHTQAAAGVAGIIKMVMAMREGVLPRTLHVDEPTPHVDWSAGAVELLTENTPWTVGGDRPRRAGVSSFGISGTNVHVVLEQALTIEPVEGETEPSESGSPDVVVWPVSGHTAPALAAQAAQLHAWLEDHPDADLPAVADALGRTRATLDHRAVVFGTGRGELLDALAGIAAGTPTPQGVTGRYQAGKLAVLFTGQGSQYPGMGHDLYTTHPAFRDALDEACAALDPHLPVPLLSVMFAEPGTPEADLLHHTTYTQPALFALETALYRLVESYGVRPDALAGHSIGELTAAHAAGVFTLTDAAVLVTTRARLMGELPAGHGTMLTLHTTPDHITPLLEGTTLEIAARNSPTNTVVSGTVSDIETLTARAAEAGIRTRALNVSHAFHSAHMDPVLDTFRTTLTTLNPQAPALPVISNRTGQPLTPEQALSPDYWTEQLRHSVNYTDITHHLDTTGTTAYLELGPDTTLTTLTTQTLPDATAVGTLHPKHPHHHTLHTALATLHTHHTPLTWPTTTHPTHPTHHHPTLPTYAFQHHHYWLNDTPAIRDLTSAGLTTTDHPLLAATVDLAQGDSAVFTSSLSLRTHPWLADHTIANRALLPGTAFVDLALHAGLHLGCDRLTDLTLATPLAVPEQGSVQLQVTVAQEGASGERIVTIHSRPDGFESPWTAHATGLLAPAEEGSDAPATGLEAWPPHGAATVDVGALYADFAAQGYAYGPAFQGLRAAWQADGHVYAEVELASDVDVNGFGVHPALLDAALHTLALDARTSGHSGDEVKLPYSWSGIRLYATGATAARVRLTPTSETTATVTLSDATGQPLLEIDVLTLRSVDAKQLNASAGSDRDGRLFVLDWTEMSPVEETTETVVSDLRIFAAGPDTGEFNAVGSNTSVFAALPPLDLELPLPERVFTATAHTLHVVRDWLSDDSASGAPLVVVTRGAVSVAPENDIDLVHAPLWGLLRSAQSEHPHRFLLVDVDDDPASLAALPSAVTTAVARQEPQLALRAGAPLVPRLVRHDAGAPAQESATASRTASATTFRPDGTVLITGGTGAFGARIARHLVSAHGVRHLLLVSRSGPDTEPATALRQELTGLGAEVVVAACDAADRDGLAALVSAIPADRPLSAVVHAAGVLDDGTLAQLTPEQLRGVQRPKADAAWHLHELTRDLELDAFILVSAGAATLGTAGQGNYAAANTFLDALAAHRRHHGLPGLSLAWGFLAQDAGMTGHLDERDRARLARNGAVPLSVERALELFDAALAQAAPAHLLPLAMDSAQPLLHGLVRKRRAVTMAVAGRPSGSASGAGGQGLAELPPEARLTRLTELVTTLVAAVLGHVDSQQLDPGRTFSELGFDSLTAVELRNQLGAATGLQLSSTLVFDYPTQQALAAYLSTRFAETATVRPSAHTQLQDTEPIAVVGMACRYPGGVTTPDDLWELLQGGRDAISDFPDNRGWDLDSLYDPVPGTRGSSYVREGGFLHDAGQFDPSLFGMSPQEALATDPQQRLLLETAWETFERAGIDPRSLRGSQTGVFAGVMYSDYAARLLPDTPEGFEGQIGNGSAPSIASGRVSYAFGLEGPAVTVDTACSSSLVALHLACQSLRSGESSLALAGGVTVMASPSTYVEFSQQRGLAPDGRCKPFAAGADGTGWSEGVGLLLVERLSDAVRNGHQVLAVVKGSAVNQDGASNGLTAPNGPSQERVIRQALANSGLSAADVQAVEAHGTGTTLGDPIEAQAILATYGEGRSEDAPLWLGSLKSNIGHTQAAAGVGGVIKMVMAMREGVLPRTLHVDEPTPHVDWSAGAVELLRENTPWTVGEDRPRRAGVSSFGISGTNAHVVLEQAPVTAAVEPETGETESGVVVWPVSGHTAPALAAQAAQLHAWLEDHPDADLPAVADALGRTRATLDHRAVVFGTGRGELLDALAGIAAGTPTPQGVTGRYQAGKLAVLFTGQGSQYAGMGHGLYTTHPVFRDALDEACAALDPHLPVPLLRVMFAEPGTPEADLLHHTTYTQPALFALETALYRLAQSYGVRPDALAGHSIGELTAAHAAGVFTLTDAATLVTTRARLMGELPAGHGTMLTLHTTPDHITPLLDGTALEIAARNSPTNTVVSGTVSDIETLTARAAEAGIRTRALNVSHAFHSAHMDPVLDTFRTTFSALNPQPPALPVISNRTGQPLTPEQAVSPDYWTEQLRHSVNYTDITHHLDTTGTTAYLELGPDTTLTTLTTQTLPDATAIGTLHPKHPHHHTLHTALATLHTHHTPLTWPTTTHNTNHHPTLPTYAFQHHHYWLNAPTNNSGSGQVGSAEEARFWQAIEQGDLDALATALRLPDDADSAEATMTALSPVLPMLSSWRKQHAERSAVSNSRYQLSWTPVNTPSSAALSGRWLVVSAEEAGEAGEHGESGSSADWTAWCTAALRRAGAEVVELKTDGPSVDRADFVKALGNLPGDEHPPAGVLSLLALTSTDATGYVPLSATAALIQALGDAGWQAPMWSLTSGAVSTGVSAPVTHPAQAHVWGLGRVAAAEHPNRWGGLVDVVGKLDERSGGLLAATLAGNGGEDQVAIRPGGVFGCRLRTAAAGRPPRRDWRPAGTVLVTGGTGALGAHVARWLAGKGAAHLLLTSRRGESAPGAGQLRAELEELGATVTIAACDVADRGELASVLAAVPTEQPLTAVVHTAGLLDDGVLDALTPERLKRVLRPKTDAVLNLHELTKDLDLSAFVLFSSIAGVLGSMGQANYAAANAHLDAFSEYRRAAGLPTTSIAWGPWSGDGMAADEAVDRNIRDTGVRPLAPDVAIAALQEALDRDETRLVVADIDWQLVAASAADAARRDPLLGEFPEVRAVWQAADQVAADGALAATALRDKLQGAGSKAEREQVVLELVQSRLATVLGHGSADLVEGDKAFREVGLDSLGSIKLRNAVNAATGLNVSATLLYDYPTPLALSQYLLTEITEEDTVTEATLLAELERLDGALRSLALADSGRRRVAGRLQVLLSKWGDGPDQTDEDSSHQDLDAVTAEELFDLISDEFGKS
>emb|ACR50774.1 BGC0000163, tsnAIII, Polyketide synthase
MENEKKLLDHLKWVTAELRQARQRVRQLETDGDEPIAIVGMSCRLPGDVSSPEDLWELVSNGTDAISEFPTDRGWDTDSLYDPDPDNPGTSYSRHGGFLHDAAQFDPEFFGISPREATAMDPQQRLLLETSWEAFERAGIDPTAERGHQVGVFAGVEDQDYISRLRSVPEEYEGYIGTGASMSVASGRVSYTFGFEGPAVTVDTACSSSLVALHLACESLRKGESSLALAGGVTVMATPACFVIFSRQRAMSADGRCKPFAAGADGTGWSEGASMLLLERLSDAKRNGHEILAVVRGSAVNQDGASNGLTAPNGPAQRKAIEQAVVNARLSVADVDAVEAHGTGTTLGDPIEAQALLDTYGKNRPAEQPLWLGSLKSNLGHTRAASGVAGVIKMVMAMREGVLPQTLHVDEPTPHVDWSAGAVELLRENTPWAVGEDRPRRAGVSSFGMSGTNAHVILEQAPAAEVTEPATESDPENGAGVLVWPVSGHTAPALAAQASRLHAHLAAHPEITAEQVAHALTTTRAALTHRGAVVATEYTELMEGLAALGTGTPSAHTVTGVTRPQGKTVFVFPGQGAQWPLMTADLLTTEPVYAQSIDACAKALAPYVDWSLRDVLTDPTGELLERVDVVQPALFAVMVSLARLWEHHGTSPDAVIGHSQGEIAAAHIAGALSLDDAAKIVALRSKALTSLTGRGTMASVTLPHEQVTEQIAGYDSLSVAVINSPTHTVISGTTEDIHTYLDHCTTNGVQTRLLPVDYASHSPHVEALEEHLLTVLADITPQAASIPFHSTTHPAQTPTDTTTLNNTYWYDNLRRPVHFHTTLTHLNNTGHTTYIETSPHPTLTTPINQTNEETNDTPLTVTGTLRRHQHGPTQFRLAQATLHTHNTPTTWPTPTTQPTTLPTYAFQHQHYWLNDTPTQANLTTAGLTPANHPLLGAAIQLADSTTHTTVFTGTLNQRTHPWLSDHAVAGTVLFPGTAYIDLALHAGHHTNHPHLTELTLQTPLTIPENETVQLQVTVGPIDEGGLRTLFVHSRRADDEPWTTHAEGTLSVQSPVSSAADGLTSWPPADATALSTDSLYDDLATHGYGYGPAFQGLNAAWRDGDNLYAEIELDPDTDVTGYGIHPALLDAALHTLALEGAETGEVLLPFSWTAVELHATGATALRVKVNRSTPSTVELTLADPTGEIVARIGGLTLRAIDPSQLKASGAARPHGSLFSVEWTPVPALDASPPPAAAQDWSVVPVGVPLESLGDLPVHAAFEPVDSELSLPEQVRAASEQALALLQRWLADPDNTRRHLVVLTHGAVTAQPGERLTDLVHAPLWGLFRSAQSEHPLRITLIDTDNHPDSTDHLTHAVQTATTTDEPQLALREGNILTPRLTPFPTPERFLEPHDGLRRRLGVTGKGTLDDLGLVEFPEADAPLGSGQIRIRLHAAGLNFRDVAVALGVVDDARALGGEGAGVVLEVAPDVSHLAVGDRVVGLIDGTGPVTVADARMVTTVPSGWSFAEAATLPIVFLTAYLGLVDLAKIRPGEKLLVHAGAGGVGMATLQLARHWGVEVFATAGPGKQHVLRAHGLDDAHIASSRTLDFEDHFRTTLGDAGVDVVLNSLAGDFVDASLRLLGSGGRFMEMGKTDIRDAESVRGDRPGVSYRAFDLGEATPERVQQILAELRELCEAGTLRPLPVTTWDFHDARTAMRYFSQARHIGKVVLTLPTGVSPEGTVLITGGTGVLGGHIARHLVTDHGVRDLLLISRSGPEAPGAAVLHEELAGLGARVRIAACDAADREQLAELLESVPAEHPLSAVVHTAGALDDATVTNLTPERLRDVLRPKVDAAWNLHELTAGSDLDAFVLFSSAAGVLGAPGQANYAAANAFLDALAAHRRHQGLPTLSLAWGFWAEATGLTKHMDADGLARMERGGVVPLSTELGIRLFDEGLLSGRPMLVSAAVQTARLTEPVPALLRGLTRGGTRRAAASGNADSGSGLAGQLARLSGIDRRQRLLDVVTAHAAAVLGHNSGTAVDSARPFKELGFDSLTAVELRNRVGGATGLALPATLIFDYPTPALLADFLLTQLMGTESADAARPASPSGTAVEDEPIAIVGMACRFPGGVASPEDLWRLLEEGRDGIGEFPTDRGWDTDGLYDPDPTRPGTSYVRQGGFLYDAAEFDHDFFRISPREATATDPQQRLLLETAWETFEGAGIDPTTLQGSATGVFTGLVNQDYLTRLSSVPEEYEGFMGTGTLGSIASGRIAYTLGLEGPAVTVDTACSSSLVALHMAAQSLRNGECDLALAGGVTVMPTPHAFVVFSRQRGLAPDGRCKPFAAGADGTGWSEGVGLLLVERLSDAKRNGHQVLAVVKGSAVNQDGASNGLTAPNGPSQQRVIRQALANAGLTAADVQAVEAHGTGTTLGDPIEAQALLATYGQDRPENAPLWLGSLKSNLGHTQAAAGVGGVIKMVLAMREGVLPRTLHVDQPSSHIDWSAGAVELLTENTPWAVGEDRPRRAGVSSFGMSGTNAHVILEQAPAAEVTESATESDLEDGAGVLVWPVSGHTAPALAAQASRLHAHLAAHPEITAEQVAHALTTTRTALAHRGAVVATEYAELLEGLAALGEGAPSAHVVSGVTRPQGKTVFVFPGQGAQWPLMTADLLTTEPVYAQSIDACAKALAPYVDWSLRDVLTDPAGELLERVDVVQPALFAVMVSLARLWEHHGTSADAVIGHSQGEIAAAHIAGALSLEDAAKIVALRSKALTSLTGRGTMASVTLPHEQVTEQIAGYDSLSVAVINSPTHTVISGTTEDIHTYLDHCQANNVQTRLLPVDYASHSPHVEALEAELLSVLADIVPQAASIPFHSTTHPAQTPTDTTTLNSTYWYDNLRRPVHFHTTLTHLNNTGHTTYIETSPHPTLTTPINQTNENPETGNGNNTPLTVTGTLRRHQHGPTQFRLAQATLHTHNTPTTWPTPTTQPTTLPTYAFQHQHYWLNDTPAGAGSDPTTLGLQHTNHPLLPATIQHPDSHTTTFTGTLSLRTHPWLADHAVTGTILLPGTAYIDLALHAGHHTNHPHLTELTLQTPLTIPENETVQLHIATGPEDPATQDLIPVTIHSRQADDEPWTLHATGQLGTAAGEQTASADLTVWPPQGAEEMKVDALYEAFATRGNEYGPAFQGLTAAWRDGDNLYAEIELDPDTDVTGYGIHPALLDAALHTLGITEDIDGDVHLPFSWNDVALHATGASAARVQVTRLNDTTVNVALADLAGRPIADVGGLVLRPVDTAQLAAAGTSTHNRLFAVEWTATALASDGGTDAGDHQAWTILTAGTPATALPESITHLELDPADPDLPLPEQVRHTAARTLRHLQDWLTDPANTDRHLIVLTHHAVTTHPGENITDLTHAPLWGLIRSAQNEHPHRITLIDTDNHPNSTNHLPGAVHAVITAGEPQLALRNGETLVPRLARHTPTPGSTLTLNPHGTTLITGGTGTLGALTARHLVTTHGARHLLLTSRTGPDAEGAHELHQELTALGANVRITACDAADREQLTTLLDSVDTEHPLTAVIHTAGVLDDATIDNLTPEQFATVLAPKVDAAWNLHQLTADHNLDAFILFSSAAATLGATGQANYATANTFLDALAHHRHHNGQPTTSLAWGYWAQTSGMTAHMTTNDINRLTRTGITPLTTQQALTLLDTATTHPHLIPTAINTTRLDAANAPALFRGLLRAQRRTAVSASAQGAAEPSALAQQLSGLGRAEQQEFLLRLVSGHVGAVLGHGEDAVAASRPFKDLGIDSLTAVELRNRVGSATGLRLPATLVFDHPTPAALADYLRDTVLGVLQRPSEAAAVTSRDNSDPVVIVGMSCRYPGGIRTPEDLWQLVAEGRDAIGGFPENRGWDTDSLFDPDPDHAGTSYVREGGFLHDAAAFDAELFGMSPRESTATDPQHRLLLETAWEAFERAGINPQSLQGSRTGVFTGVISQDYYSRLSSIPEGYEGQVGIGSAGSVASGRVSYAFGLEGPAITVDTACSSSLVALHMAGQALREGECDLALVGGVSVMASPSMFVEFSRQRGLAPDGRCKPFAAGADGTGWSEGVGLLLVERLSDAKRNGHEVLAVVKGSAVNQDGASNGLTAPNGPSQQRVIRQALANAGLSAADVQAVEAHGTGTALGDPIEAQAILATYGQDRPEDAPLWLGSLKSNIGHTQAAAGVAGIIKMVMAMREGVLPRTLHVDEPTPHVDWSAGAVELLRDEVPWADKPEILRRAGISSFGMSGTNAHVVLEQAPAVEPVESATDLEETPGVVVWPVSGHTAPALAAQAAQLHAWLEDHPDADLPAVAVALAGTRATLDHRAVVFGTGRGELLDALAGIAAGTPTPQGVAGRYQAGKLAVLFTGQGSQYPGMGHGLYTTHPVFRDALDEACAALDPHLPVPLLSVMFAEPGTPEADLLHHTTYTQPALFALETALYRLVESYGVRPDALAGHSIGELTAAHAAGVFTLTDAAVLVTTRARLMGELPAGHGTMLTLHTTPDHITPLLEGTTLEIAARNSPTNTVVSGTVSDIETLTARAAEAGIRTRALNVSHAFHSAHMDPVLDTFRTTLTTLNPQPPALPVISNRTGQPLTPEQALSPDYWTEQLRHSVNYTDITHHLDTTGTTTYLELGPDTTLTTLTTQTLPDATAIGTLHPKHPHHHTLHTALATLHTHHTPLTWPTTTHPTHHHPTLPTYAFQHHHYWLNDTPAVADLEGLGLGTIDHPLLDAAMEQADGIGAVTFTGRLSLRMHPWLADHSVFGNVLLPGSAFVDLALHAGDHTGHAHLVDLTLEAPLLVPEQGTVHLQMIVGSENADGERPVTIHSRAGRDEPWALHASGRLGTSAAGPAVDLSVWPPAGAEALPVETLYDDLAVKGYQYGPVFQGLTAAWSSGDDVYAEITLGKDADPDGYGIHPALLDATLHALGLTPGTDQQDKDGNENGKAQLPFSWSGVDLHATGASTVRAHLRHTSETTAEITLADGAGQLVARIESLSVRPVDTAQLAAAGTSTHNRLFAVEWTPLTAAADASATPEPVPHDLILAGITPDGLTSTTDTCTQLDHHTDLPLPEQVRHAAAQTLQHLQDWLTDPANTDRHLIVLTHGAVTTHPGENITDLTHAPLWGLIRSAQNEHPHRITLIDTDNHPNSQQQLTHAIATGEPQLALRNGDMIVPRLARHTPTPGNTLTLNPHGTTLITGGTGTLGALTARHLVTTHGARHLLLTSRTGPDAEGAHELHQELTALGANVRITACDAADREQLTTLLNSVDTEHPLTAVIHTAGVLDDATIDNLTPEHFATVMAPKVDAAWNLHQLTAESDLDAFVLFSSAAATLGATGQANYATANTFLDALAHHRHHNGQPTTSLAWGYWAQPTGMTAHMTTNDINRLTRTGITPLTPQQALTLLDTATTHPHLIPITINTTRLDTANAPAILHNLVRTRRTTAAVAAQQPSRLLAELAGLDDEKRGERMLVLVTSEVADVLGHDNGHGIERTRPFSELGFDSLTAVQLRNRLGALVEQPLPATLVFDYPTPLALAEYLRSRITARSASAGGLVTVDDLNRLDAALSARPADDSERVAIVERLEALLSTLSVSGARSRESSEDVLDSLREASNEELFSFVDKDLGL
>emb|ACR50775.1 BGC0000163, tsnAIV, Polyketide synthase
MADEGKLRDYLTRVIAELHQTRQRLHDAESQEHEPIAIVGMACRFPGGVRSPEDLWRLVADGRDAVGGFPTDRGWDIESLYHPDPDHPGTSYVREGGFLEKAADFDADLFHMSPRETLATDPQQRLLLETAWEAFERAGINPQSLHGSRTGVFTGVMYNDYSSRLMHQVPAGFEGHVGNGSAGSIASGRVSYAFGLEGPAITVDTACSSSLVSLHLAAHALRQGECTLALAGGVTVMATPGTFVEFSRQRGLAPDGRCKPFAAGADGTGWSEGVGLLLVERLSDAKRNGHQVLAVLRGSAVNQDGASNGLTAPNGPSQQRVIRQALVNAGLTPADIDAVEAHGTGTALGDPIEAQALLATYGEGRSEDAPLWLGSLKSNIGHTQAAAGVAGIIKMVMAMREGVLPRTLHVDEPSSHIDWSSGTVRLLTEQQDWSHPERPLRAAISSFGLSGTNAHVVLEQAPAIEPVEGETEPSESGSSGAVVWPVSGHTAPALAAQAAQLHAWLEDHPDADLPAVADALGRTRATLDHRAVVFGTERGQLLDALAGIAAGTPTPHGVTGRYQAGKLAVLFTGQGSQYAGMGHDLYTTHPVFRDALDEACAALDPHLPVPLLSVMFAEPGTPEADLLHHTTYTQPALFALETALYRLVESYGVRPDALAGHSIGELTAAHAAGVFTLADAAVLVATRARLMGELPAGQGTMLTLHTAPDHITPLLEGTALEIAARNSPTNTVVSGTVSDIETLTARAAEAGIRTRALNVSHAFHSAHMDPVLTTFRTTLTTLNPQPPTLPVISNRTGQPLTPEQALSPDYWTEQLRHSVNYTDITEHLDTTGTTAYLELGPDTTLTTLTTQTLPDATAVGTLHPKHPHHHTLHTALATLHTHHTPLTWPTTTHNTHHHPTLPTYAFQHHHYWLNAPANSGDPASLGLRRTAHALLGAAVELADGGSAVTFTGSLSLRTHPWLADHAVAGAVLLPGTAFVDLALHAGEHTGHPHLAELTLQAPLVMAETGSVHLQVTAGADEDGSGRRPVTVHSRTEDGESWALHATGHLTTTPPAPVEDLTVWPPAGAEALSVDTLYDDLAEHGYHYGPTFRGLTAAWRSGDSDDVYAEITLGEDADPDGYGIHPALLDATLHALGLTPGTDQQDEDGNENGKAQLPFSWSGVDLHATGASALRAHVRRLTPTTARITLADPEGQPVGHIDTLTLRPLDVAQLHRAGESDPYRDTLFSLDWSPVTLPEAGAGSSGQYAVLAPLADGSSSDDNSTNNAAEFAASLAAAVGCEGTTDLDRLAEGDEVPATVFLPVVDRGMHADDEPVPARVRQLGTRLLALVQRWLRDESLAAVRLVVVTSGAVAAEPGDPVSDVVSASVWGLLRSAQSEHPDRFLLVDVDGGPESAAALPAVVLSGEPQVAVREGRPLAARLGRYSTEEALAVPAGASDWSLGVTGQGTLDHIALVESPEASAELAPGEVRVSVRAAGLNFRDVVVTLGMVSDVRAVGGEGAGVVLEVAPDVTHLRSGDRVMGLFTSTGPVTVTDARLLTRIPQGWTFAEAATVPIVFLTAYYGLVDLAAIEPGERLLVHAGAGGVGMATLQLARHWQVEILSTASTGKQHVLRAHGLDDAHIASSRTLDFEEHFRAATEGAGVDVVLNSLAGDFADASMRLLSDGGRFIEIGKTDIRDSEAVAAAYPGTVYQAFDLGDAGPERIQEMLEELRTLCEEGVLSPLPVTAWDIRRAPEALRYLSQARHIGKVVLTLPSALRAEGTVLVTGGTGTLGALTARHLITEHGARHLLLTSRSGPDAGGARELQEELTALGADVRIAACDAADREQLTALLDTIPAEHPLTAVIHTAGVLDDATVDRLTPEQLTTVLAPKVDAAWNLHELTAESDLDAFVLFSSAAATFGAPGQANYGSANVFLDTLAAHRHRRGLPAASLGWGLWAESSGMTQHLDGADVARVSRAGVVPLTTPQGLALLDMGLAENRPFLLPTGLDTRALGSTAPPPLLRALVQPRRASVSRAARGSGASTGKGGSLAEALSLLAPEQRERHLLDLVRSHVATVLVRGDAAAIEADRTFRELGFDSLTAVEVRNRLTASTGLQLPTTLIFDHPTPILAARFLLTELLGTLPATAIDAVAPIAHDEPIAIIGMACRFPGEVSSPEDLWQLLAEGRDGIGDFPTDRGWDIERLMDPDPERTGTSATSSGGFLYDAAKFDPELFRISPREAVATDPQHRLLLETSWEAFERAGIDPMSLQGSDTGVFAGVISQDYLSRLTDTPKGFEGQVGIGSALSVASGRVSYTFGLEGPALTIDTACSSSLVALHLACQSLRNGESSLALAGGVTVMAAPGCFTEFTRQGGLAPDGRCKPFAAGADGTGWSEGVGLLLVERLSDAKRNGHQVLAVVKGSAVNQDGASNGLTAPNGPSQQRVIRQALANAGLSAADVDAVEAHGTGTALGDPIEAQAILTTYGQDRPEDAPLWLGSLKSNLGHTQAAAGVGGVIKMVMAMREGILPQTLHVDEPTPHVDWSAGAVELLTENTPWTVGGDRPRRAGVSSFGMSGTNAHVILEQAPAAEPVETTETDDASGSSSGVVVWPVSGHTSDALAEQASRLHAHLAAHPEVTAEQVAHALTTTRAALTHRGAVVAADRGELMEGLAALGEGAPSAHVVSGVTRPQGKTVFVFPGQGAQWPLMTADLLTTEPVYAQSIDACAKALAPYVDWSLRDVLTDPAGELLERVDVVQPALFAVMVSLARLWEHHGTSADAVIGHSQGEIAAAHIAGALSLEDAAKIVALRSKALTSLTGRGTMASVTLPHEQVTEQIAGYDSLSVAVINSPTHTVISGTTEDIHTYLDHCTTNNVQTRLLPVDYASHSPHVEALETELLTALADIVPQTAQIPFHSTTHPAQAPTDTTTLNSTYWYDNLRRPVHFHTTLTHLNNTGHTSYIETSPHPTLTTPINQTNENPETGNGNDTPLTVTGTLRRHQHGPTQFRLAQATLHTHNTPTTWPTPTTQPTTLPTYAFQHQHYWLNDTPTQTNLTTAGLTPANHPLLAATIQHPDNHTTTFTGTLSLRTHPWLADHTVTGTILLPGTATSTSHSTPDTTQTTPTSPNSPSKPPLTIPEHETIQLQVIAGPEDTQQQTTPISIHSRRVTDEAWTLHAIGVLSDVPADSAGTDLTAWPPAGAKALSVETLYESMDARGYGYGPAFRGLTAAWRDGDDLYAEIELDPDTDVTGYGIHPALLDAALHTLGADSGTDSSADGRAEAELALPFSWSGVSLHATGATALRVHIGRGDARTLALSIADPVGQPVVHVEALTLRAIDPAQLAAVSTGPADENRLFTVAWSPAIPSEAGTEAVANGVAKDAEPQPYALLLAGVDEAPQEAEVHARLGDFAELPLPERVQAASEQALALLQEWLTDDARTNSHLVVLTRHAVAAQPGEHLTDLTHAPLWGLIRSAQSEHPRRITLIDTDNHPDSTNHLTQAIHTATTTDEPQVALRNGNILTPRLTPFPTPERLSPPADAPAWRLGVTGGGTVEDVRLVDFPEAVAPLAPGQVRIALRAAGLNFRDVVVALGMVADVRSLGGEGAGVVIEVAPDVSHLAVGDRVMGLLSGTGPVTMTDARLVTRMPDGWSFAEAATLPIVYLTAYYGLSDLAGVQRGERLLLHAATGGVGLATLELAEHWGLEVFTTASPAKQYVLRDRGIPDTHVASSRTLDFEQHFRATAGAPGIDIVLNSLAGDFTDASLRLLGDGGRFIEIGKTDIRDADTVSAEHDHDVVYQAFDLGDAGPDRIQEMLQELRELFVSGALKPLPVTAWDIHDAQQAIRFLSQARHIGKVVLTLPSGISPEGTVLITGGTGVLGGHIARELVAGHGARHLLLASRSGADAAGATELRAELEALGAEVRVESCDAADRDQLAELLDTVPAEHPLSAVVHAAGVLDDATVERLRPEQLAFVRRPKVDAAWNLHELTAGSDLDAFVLFSSAAAGLGAPGQANYASANAFLDALAVHRRHQGLPAGSLGWGYWAEASGMTGHMSDADTERLVRGGVRPLRTETALRLFSTALTSGAPSLLPIDLDTKRLSPESAPALLRGLVRRPTRRVAAGAGAGAVAGLAGSLAGLSPAAQREQLLALVSQHVAAVLGHAAGVDADRAFKELGVDSLTAVELRNRLGAATGVQLPTTVVFDHPSPKALTQYLLTQLVGTESAGTARPATSNGTSQDDEPIVIVGMACRFPGDVSSPEDLWRLLADGGSGIGEFPTDRGWDIERLLDPDPDHAGTSTTQRGGFLHSAAQFDAELFRISPREALATDPQQRLLLETAWETFESAGIDPTSLKGSATGVFAGLTSQDYFSRLSSIPEDLEGYLGSGSLASIASGRIAYTLGLEGPAVTVDTACSSSLVALHMAAQSLRNGECDLALAGGVTIMSTPNAFVVFSRQRGLAPDGRCKPFAAGADGTGWSEGVGLLLVERLSDAVRNGHQVLAVVKGSAMNQDGASNGLTAPNGPSQERVILQALANAGLTAADVQAVEAHGTGTTLGDPIEAQAILATYGQDRPENAPLWLGSLKSNIGHTQAAAGVGGVIKMVMAMREGVLPQTLHVDEPTPHVDWSAGAVELLTENTPWTVEGERPRRAGVSSFGMSGTNAHVILEQAPAAEPVETTETDDASGSSSGVVVWPVSGHTSDALAAQASRLHAHLAAHPEITAEQVAHALTTTRAALAHRGAVVATEYTELMEGLAALGTGTPSAHTVTGVTRPQGKTVFVFPGQGAQWPLMTADLLTTEPVYAQSIDACAKALAPYVDWSLRDVLTDPAGELLERVDVVQPALFAVMVSLARLWEHHGTSPDAVIGHSQGEIAAAHIAGALSLEDAAKIVALRSKALTSLTGRGTMASVTLPHEQVTEQIAGYDSLSVAVINSPTHTVISGTTEDIHTYLDHCTTNGVQTRLLPVDYASHSPHVEALEEHLLTVLADIVPQAASIPFHSTTHPAQTPTDTTTLNNTYWYDNLRQPVHFHTTLTHLNNTGHTTYIETSPHPTLTTPINQTNENPETGNGNDTPLTVTGTLRRHQHGPTQFRLAQATLHTHNTPTTWPTPTTQPTTLPTYAFQHQHYWLNDTPTQANLTTAGLTPANHPLLAATIQHPDNHTTTFTGTLSLRTHPWLADHTVTGTILLPGTAYIDLALHAGHHTNHPHLTELTLQTPLTIPENETVQLHIATGPEDPDPAGTQHLIPVTIHSRQADDEPWTLHATGLLADAGSTNYPAEPASWPPADATALSTDSLYDDLATHGYGYGPAFQGLTAAWRDGDNLYAEIELDPDTDVTGYGIHPALLDAALHTLALGSSDEQRVQLPFSWSGVELFSTGATSVRARITQTDASSVSLVLTDPQGALVARIQALTMRAIDTAQLAAAGTSTHNRLFAVEWTATALASDGGTDAVDHQAWTILTAGTPATALPESITHLELDSADPDLPLPEQVHHTAAQTLQHLQDWLTDPANTDRHLIVLTHHAVTTHPGENITDLTHAPLWGLIRSAQNEHPHRITLIDTDEHPDSNKHLPGAVHAAITAGEPQLALRNGDTLVPRLARHTPTPGNTLTLNPHGTTLITGGTGTLGTHIARHLVTHHSARHLLLTSRTGPETEKAQALLKELTALGADVRIAACDAADREQLTTLLASVDTEHPLTAVIHTAGVLDDDVDNLAPEQFATVMAPKVDAAWNLHQLTADHNLDAFILFSSAAATLGATGQANYATANTFLDALAHHRHHNGQPTTSLAWGYWAQPTGMTAHMDDGHVAKLRRSGLVPMTSETGVALFDIAAAPGEPPMLLPAELSPSHIDADSVPPLMRGLVRPVRRAAAGSTPGGPAGLLGRLSGLEVHEAREELVKLVSAHVSAVLGHGPGASASPDKAFKDLGFDSLTAVELRNRLAATTGLRLPATLVFDHPSPKAVALHLHEELFAGGPASGEAVAVTVPKNPLAELDRLDAALLAGTDDSVLDRVALRLTAVLARLNADRNEREAAAREDTTSDRLQGASSDELFDFIDKDLGRNSHA
>emb|ACR50776.1 BGC0000163, tsnB, Epoxide hydrolase
MPDEAERKKVALEYCHRLNAGDVDGALALFSPEIRYEDPVGSGTLTGLTALREHLARAVASRVLETPGVPVASLDDEHVLLPATAELDDARLPAGSRLTVAFIALLRVGADGLIREMRLFWGRTDTSVTPAASAAQGVR
>emb|ACR50777.1 BGC0000163, tsn7, Putative major facilitator transporter
MSTPSTPVQQPQEAAPSYAALAEPTEPVSRPWTLLLVLANLGVWMAFMAPLQVLLPDQIQDISPENKKSLLGWVTGAGALAVLLTTPLVGALSDRTTGRLGRRRPWTVGGAVLGAVALVALSRQDTIAGVAVAWVFVQVGLNMMLATLTAAVPDRVPVRQRGLVSGWVNLPQVLGAVLGVGLVSAVVPGRPGYVALGLVVVGLMLPFVLLTPDDPLPLAARPPLGSLLRGMWISPRRHPDFGWAWASRFITQLSGAAASLYLLYFLQDSVKVKDADEAVLQLTAVTTLFLLVTIVLGGYWSDRVGRRKVFVLGAGAVLALASVVMAVSPTWPAAVLAAAILGAGFGVYLAVHSALVTEVLPSATDRGKDLGLVNVANTAPNLLAPAIAGPVVSLAGYPALFALSAVLTLGGSALVLRIRAVS
>emb|ACR50778.1 BGC0000163, tsn8, Methyltransferase
MLGSLVKFRMASDWTKKVQSIYEMYPPGHLMTEESTYFNQGYWETGNETYDAAQEALAGLLADTVGMREGDTVLDCGFGYGDQDFYWLKSRKPRQIFGINITPKHVEFASDRARREGVTDRVNFQLASATEIPFPDNTFDRVVSLESAMHYQPRSQFFKEAYRVLKPGGVIATADIVPMPGAGPRENLKAHALGWLKWTVDDRNWHDRDVYAEKLSQTGFESVGVTTIQPKVWEPWRAYITKKVADPAFKPTVSKLYYRVLQKAWADPELLKRELETVDYIMAAGTKPLT
>emb|ACR50779.1 BGC0000163, tsn9, Putative 3-oxoacyl-ACP synthase III
MCAGEVGDGMDSPNIHILSVRTALPGPPVDNVALAHRLGVGDSWARWAETGVGIRSRHLARDLESGEITHTLADLGEAAAREALAAAGLDAQDVDLLVMGTSMPDMLMPATVNIVADRLGIDGVPSYQVQSGCAGVVQAMEIAVQRLAGGSARTALVLGGDTWVKHFDPSGDIKHLSPAELVSMALAGDGAGCAVLSVEPRPGAAVVRRVRTRLVGGLPPAQTVEWFGAHAGTGAPAVTDDRGAVETQVPVLAAEAWRELLDDVGWKDSDVDAVLPPQHSGRVTERVCELLGVAESSVTSRVEETGNNGNGLLLFQLERALAGLGSGGRVVGLTVEATEWVRGGIAVEVL
>emb|ACR50780.1 BGC0000163, tsnC, Epoxidase
MSGGTHAVVLGGSVAGLLAAAALAPYVGSVTVVERDEYPAEGPAARTGVPQAEHAHVLWSGGARAVERLLPGATERLLAAGARRVGVQRDMLLMSAAGWCERFPETQYMLTCSRALLEWVLRGCVLALPNVSVLEGTVAAGLAGDAGAVSGVRVRARDGEGGAERLLAADVVVDATGRGSGLSGWLTGFGLPAAEEETVDSGLTYTTRVFRAPEGAAGVFPVVSLYADHRVAKPARNGLVVPIEGDRWMVSLSGSRGARPPADAAGFAAFARSLRHPLVARMVAAAEPLTEPRSTRSTRNRRLRYERMPSWPAGLLVLGDALSALNPAYGHGMTAAARGAEALRDELAAHGVRPERARETVGAISAAVDDPWLWATSQDVRFPECRIVSRDAELGARAEARARFADLLQAAASREAGVNVAMTGVMSMSEPLAGLEDAGVLDAVRAAAASGAKPLPQPRLSGAELALLRGPARVAVR
>emb|ACR50781.1 BGC0000163, tsn11, Putative FAD-dependent oxygenase
MEEPGMEIPLTGTVVIAGAGPVGLFLASELRLAGVEAVVLERSPKANEHTVGGTLHARTADLFDQRGIMDTLRAGNPPLWPRLHFASYWLDLAPHMEDEYSLLLPQQYTEEMLEAHATELGADIRRGHTCVSLTQDADGVTVGVRADSGDYELRGAYLVGCDGGDSTVRELAAFPVQESGPRWYGLLADVESIEGDWHPGNYPGGQFAVIRSPHEGGPSRIMTLEFNETTQPPPADQPVSVEEVIASTERITGRTPVVGEVQWLHRYTNTTREAENYRQGRVFVAGDAAHLHVAFAGHGLSTGLHDAANLGWKLAAVLDGRAPDSLLDTYDEERRPVGHRACVFTQSQMALLTQGQQLDILRQLFTDLVKLPEVNHHLITTVTDVRYALDGAEKEDTHPLLGRPVPNQLVKDADGQATAVAEALRAGRGVLIDLTDGAAALPDTSGRRGHLDSVSRGPADAVDATALLVRPDGFVAWAATADTGNDGLEPALRRWFGDTA
>emb|ACR50782.1 BGC0000163, tsnAV, Polyketide synthase
MANEEKLLDYLKWVTADLHETRRRLADAEAGRHEPVAIIGMGCRFPGGVRSPEDLWRLVSTGGDAVSRFPRDRGWDVEGLYDPDPERPGHTYVKEGGFLYDAAHFDPEAFDMTPREAAATDPQHRLLLETAWETFENAGIDPLSLRGTDTGTFAGVMYSDYATQVGKALEGYEGHISIGSAPSIASGRVAYSFGLEGPAVTVDTACSSSLVALHLAAQALRNGECSLALAGGATVMCGPGIFVEFSRQRGLAPNGRCKPFAAAADGTGWAEGSALLLVERLSDARRNGHQVLAVLRGSAVNQDGASNGLTAPNGPSQQRVIRQALSHAGLSSADVDVVEAHGTGTTLGDPIEAQAILATYGQGRPDGQPLRLGSVKSNLGHTQAAAGAAGLMKMILSMRHGVLPRSLHIDAPTPHVDWTAGSVELLTENTPWPGGGEQPRRAGVSSFGMSGTNAHVVIEEPPAPAEPPAAPVRPAGPVTLRLSGHSSAALRAQADRTHRHLTDHPDLELPDVAHTLATARATLDHRGAAVGETRDDVLAALRGLADGSPAAVSGRAVAGRLAVMFTGQGSQRPGMGRELYARFPVFAGAFDTVCAALDPHLDRPLRDLVLAEPGTAAADEAAELLDRTQYTQPALFALEVALYRLAESFGVRPDHLIGHSLGELTAVHVSGMLDLPDACAFVAARGRLMQALPEGGAMAALQVAEDQILPMISGRAHQVGIASVNSPDSTVISGERSAVEEITAFWEVWGHSTKRLRVSHAFHSPLLEPMLDELTEIVSGLTFRPAAIPVVSNLTGKVLSTEEAASPRYWADHVRHTVRFADSIAHLAQQDVRFYLELGPDGTLTGLTYDCLTSGAAPSPDAAVLAAALRPGEPEAMTFMTALARLHASGAPIAPDTDGSGTPADEHRPPGGALVPLPTYAFQRRRLWVDPPPGPRPRTVSAGDTPFWAAVENGDLDQLAATVHADDEQRAALAALLPALTGWRRAQDGRYRLRWDPVPDPVPDAGDHSAPGNWLAVLPPALATADAADVLTGITGALTAHGHRVVAFVADPDGEPSPAELLRAQLAAGAPDGTPFTGVLSLLALDERPHHDHPAVSVGTALTAALVQGVAAAARPVPVWGLTRGAVAVEASDGTRPEQAPVWAVLQAAAAELPTWSGGLIDLPGTLDDDAGRRLAAFLRGSAEQQVALRPAGLLARRLSPLPTDGSDVWQPGGTVLVTGTDTPYGAHAARWLAAHGAEHLVLLAAEAPTGLAETGVGLTLWPYDPTDGDTDTDHDALAALLADTPVTAVIHTTGAAHTDPRTALATAHHLDRLTRDRDLAAFVVFSDLSGTLGLPGTGAQAPLHARLEALTDARRAAGLPAATLAFGPLTEEPHLAPLGVRPLAPKPAMDVLGRIPARGAATTVVADIDWARFTAEPNNAPLALLREIPGARTAAAHDGTGPAGADRDAEGERLRARLAEASDDEEARAVLLDLVRDCAADILGHHSADQVGPEDNLAEIGFSSFSALQLCTRLNAATQLTMPTVVVYDHPTPAGLALHMHGRLAATAHPAR
>emb|ACR50783.1 BGC0000163, tsn12, P450 monooxygenase
MAEETTPGTPGAESPGPVAALMGQLAMARAFKSVVFDDNTKTWQVVRYDEAVQVLTDASTFSAQLDRVMPLGTVNRGNLGFMDPPEHNQARALVGQAFTPRTVQELGARMETVTEELLTGLAGRGEFDLIADFAYTLPVITIAELLGVPAEDRALFHKWAQARASTTSAVTDVLKDEKVMGALREQTEYFSEHARARRKNPGDDLLSQLTQAELDGDRLDEEEIANFAGLLLMAGHVTATSVIASAVLALDDHPDQAAALRADPALLPGAIEETVRYYPPLSQAFRVTTREVELGGETIPEGQIVVAWMLSANHDERRFTDPQKFDIRRDPNPHIGFSRGVHFCLGAALARLEIRIALEGLYRHFPNLKVLPGTEWHDNLRLIGPRYLPVGTGS
>emb|ACR50784.1 BGC0000163, tsn13, Putative 3-oxoacyl-ACP synthase III
MGVPLNGAQVFVHGVGTALPGPPVTNEDIAAHYGMPTVWRQWVDEFIGTRSRHLAVDLATGKTSHSLTDLGEIAARGALADAGVAAGDIDVVVMSTATPDHLAPSTVSRIAGRVGIAGVPVYQLQSGCTGAVQALEITQDLLRGGAYRTALVIGGDTSAKHTSPDVDAASVPLEVQVNGLIFGDGVGAAVLGTAPAEGRPVLTHVHSRLVGAGRAPGQTVYWFGRAVSGEDGVPASEDFKAIETTAAPMAADALKHLLHELSWDAEQVRYILPPQLSARMTDRTLSHLALPGSEPISRVTEIGNTGNAIPYFQLELLLPRLNPGDRAVGISIEASKWIRSGYALEQPATA
>emb|ACR50785.1 BGC0000163, tsnAI, Polyketide synthase
MSVAGQESHQDADRDGSAFADPAVNRRPIAVVGMACRLPGAGGPDDFWTLLREGRDAVGPAPEGRWPEGSLSPQDLVDAGLLSTARAGYLPRVDEFDPAFFGIPPKEAAAVDPHQRLVLELTWEALEEAGIVPATLDGAPIGVFVGAMEDSYAAVTRDHGPDGIGRHTATGLNRGVIANRVSYTLGLRGPSLTVDTAQSSSLVAVHLACESLLRGESDVALAGGVNLALAGEGFLTAARFGALSPTGACRTFDAGADGYVRGEGGVVLVLKPLDRALADGDTVHCLISSSAMNNDGSTQALTQPSPDAQEQVLNAAYRRAGLTAAEVQYVELHGTGTRLGDPIEAAALGAFAGSLRGSEDPLLVGSVKTNVGHLEGAAGITGLLKTILAVRHRQLPASLHFTEANPRIPLDELRLELVRETRSWPHPDRQLTAGVSSFGMGGTNCHVVLREYAADTTAATTEDVAPAAQSTGAQTNGAQTTGARSTGASTTGPLPYVLSARSEPALRDQATRLADFLAEQPAHRLTDVAHSLAVHRSAFEQRAVLFAPDRGTLITHLTELAEGRTPGGAARGTSLRGGTAFLFAGQGSQRPGMGLQLADAFPAFRAAFDSVCAEFDRHLEVPLRRVIAAPDGTPEAALLHRTAYTQPALFAYETAAFRLLESWGVRPDYLLGHSIGEIAAAHTAGVLSLTDACTLVAARARLMQELPAGGAMVAIEATEAELATEAEEAGETGRVAVAAVNGPNATVIAGDEEPVLAVAARWHAKGRRTKQLRVSHAFHSARMDGMLDAFREVAESLTFHAPDIPVVSNLTGQLADPDELRTADYWVRHARHTVRFADGMERLSELDVTTFVELGPDATLTTMARGCVDDPEPAFVPLSRRDGRSEADDVLAAVATAYTHGVAVDWSTALLPTGAARVPLPTYPFQRRSHWLAPRPSAGSVVRELSPGRELSDGADPFAEETGASSPDSPARSKAESWRNRLTGRDAHDGRRLVLDLIRTEAAALLGHDSPDAVEERLAFRDLGFDSLGSVELRHRLTLATGLSLPSSLLFDHPTPLRLAAALRGQLVGESADSAPVTATGATDEPLAIVGMACRYPGGSDSPEALWRLVAEGHDVIGPFPGDRGWDLDALYQPDPESARNGTSYVREGGFLHEAAEFDAALFGISPREALAMDPQQRLVLETAWEAFERAGVDPQSLRGSRTGVFVGGTFQEYGPRLSEQGDGVAGHLLTGSAPSVASGRVSYAFGLEGPAVTVDTACSSSLVALHLACQSLRSGESSLALAGGVTVMASPSMFVEFSRQRGLAPDGRCKPFAAGADGTGWSEGVGLLLVERLSDAVRNGHQVLAVVKGSAVNQDGASNGLTAPNGPSQERVIRQALANSGLSAADVQAVEAHGTGTTLGDPIEAQAILATYGEGRSEDAPLWLGSLKSNIGHTQAAAGVGGVIKMVMAMREGVLPRTLHVDEPTPHVDWSAGAVELLRENTPWTVGEDRPRRAGVSSFGISGTNAHVVLEQAPAVEPVDSAPDLEGPGESGSSGVVVWPVSGHTADALRAQALRLHAWLEDHPDADLPAVADALAGTRATLDHRAVVFGTERGQLLDALAGIAAGTPTRRVTGGISGKLAVLFTGQGSQYAGMGHGLYTTHPVFRDALDEACAALDPHLPVPLLSVMFAEPGTPEADLLHHTTYTQPALFALETALYRLAQSYGVRPDALAGHSIGELTAAHAAGVFTLTDAAVLVATRARLMGELPAGQGTMLTLHTTPDHITPLLEGTTLEIAARNSPTNTVVSGTVSDIETLTARAAEAGIRTRALNVSHAFHSAHMDPVLDTFRTTLTTLNPQPPALPVISNRTGQPLTPEQALSPDYWTEQLRHSVNYTDVTEHLDTTGTTAYLELGPDTTLTTLTTQTLPDATAIGTLHPKHPHHHTLHTALATLHTHHTPLTWPTTTHNTSHHPTLPTYAFQHHHYWLNDTPAIRDLTSAGLATTDHPLLGATVEQAESGGTLLTGRFAQADHSWVGDHVILGATVLPGTALVDVVMHAAEHVGCDTIEELTLEAPLVVTVKDAVQIQVAVGAPDETGGRSLVVYSREAPAPVDEPWSRHARGRLVAEPAAAPADFDWLPAGAQPLSLTDAYDMLALRGYEYGPQFRGLTAAWRSGDEVFAEVRLPDGELDSADAPFAIHPALFDAVLHATLLFGLAAESPDEAQDGLRLPFAWSGVRVHAVGGPAVRARIRPTGEDTVSLTITDEAGGPVASVESLAFRRASAAQLSSARSNADVAAHYVVEWNAMAGRVSQPALSPHSWASVGAPTLGLPNEWALYGNMTELGAAVAEGATVPDFVSLTVPSEAADDLADTANRTTQHVLRELQVFAADARLADAMLVVVTRGAVAAGEGELPGLSAAPVWGLVRSAQAENPGRYLLVDLDPAAAEGLPPHHLTAAVQSAVAADERQIALRGETVLVPRLGRLDLSPAQPENPWDGAGTVLITGGTGALGAAVARHLVVRHGIPSLLLTGRRGAEAPGAAELRAELRALGAEVIVAACDTTDADALAALLGEVPDTYPLTGVIHAAGVLDDGLIDTMTPDQLERVLRPKVDTATHLHHLTRDLDLSVFVTFSSVFGVLGNAGQANYAAANSFLDALMQHRRAAGLPGTSLAWGLWDTESGITRHLNAADVARMERNGVLALAPEDALPLLDSGCATGNALVVPTRWNLNSLRAQAVAGQLPPVLRSLAPSTGRLGTASGRPGTRNPSASLTVRLTGLNKAEQETLIRDLLRTEVATSLGHVAPEQVDLADSFKALGFDSLTSVDLRNRLSSSTGLRLPATLLFDYPTPAALVEYVWSSATEAAATTIAGGTAVAVTTPRSDDEPIAIVGMACRFPGGVTSPEDLWRLVAEHTDAISEFPTNRNWNLEELYSPDPDHSGTSYTSEGGFLHDADAFDAAFFGISPREALAMDPQQRLLLETAWETLERSGIDPTSLKGSATGVFVGAMYHDYAHWAEQARESAEGFALTGTFGSIMSGRIAYNLGLQGPALSIDTACSSSLVALHLACESLRKGESSLALAGGVAVMSTPNTFVEFSRQRGLAPDGRCKPFAASADGTGWSEGVGLLLVERLSDAKRNGHEILAVVRGSAVNQDGASNGLTAPNGPSQQRVIRQALANAGLSVADVDAVEAHGTGTTLGDPIEAQALLDTYGKNRSAEQPLWLGSLKSNIGHAQAAAGVGGVIKMVMAMREGVLPRTLHVDEPTPHVDWSAGAVELLTENTPWAVGEERPRRAGVSSFGMSGTNAHVILEQAPAAEPVETTETDDASGSSSGVVVWPVSGHTSDALAAQASRLHAHLAAHPEITAEQVAHTLTTTRAALTHRGAVVATEYAELLEGLAALGEGAPSAHVVSGVTRPQGKTVFVFPGQGAQWPLMTADLLSTEPVYAQSIDACAKALAPYVDWSLRDVLTDPTGELLERVDVVQPALFAVMVSLARLWEHHGTSADAVIGHSQGEIAAAHIAGALSLEDAAKIVALRSKALTSLTGRGTMASVTLPHEQVTEQIAGYDSLSVAVINSPTHTVISGTTEDIHTYLDHCTTNGVQTRLLPVDYASHSPHVEALEAELLTALADITPQAASIPFHSTTHPAQTPTDTTTLNSTYWYDNLRQPVHFHTTLTHLNNTGHTSYIETSPHPTLTTPINQTNENPETGNGNDTPLTVTGTLRRHQHGPTQFRLAQATLHTHNTPTTWPTPTTQPTTLPTYAFQHQHYWLNTPTGGGSDPTTLGLQHTNHPLLGAAIDAATEDRTTTFTGTLSLRTHPWLADHSVTGTTLVPAALFLELAFRAGDEVGCDSVEELMLKAPLVLHGSETVRLQVVVEKADDAGRCSLTVFSRSKDADEWTRHAEGVLGTSADSVTGAGFAWPPAGGQDVERVPAEEFYADLADRGYDYGDAFRGVRELWREGEVISAEVVLPESVRADAERFGMHPALLDAVLHTALGGAGGGVLVPFVLSGVTLGRSGASVVRVRVTPTGEDAVRVDVADPAGQLVLTVASLVLRPAVGLEAARAAATADLPYTVEWTPGRLAATATATTSATATATAEEATPACAVLGDDSWGLTAALEGMGVPVVSVSGDGAGDGPEFVLLPVGAPAGGTAEGVPAAVRQATGEVLAELQRWLSEEQDQAQQRAAGARLVVVTHDAVTTGTGEESVDLSAAAVWGLVRSAVTENPDRFLLADLDRHEESLSALVPALRAAVRHGEPQFAVRKGSALVPRLARPTGPGSALVPPSHTGWRLETTSPGMLEQLAFIPTSHADEPLAAGEIRVAIRAAGMNFRDVLISLGMYPGAAIMGSEGAGVVLEVGPGVTDLGVGDQVMGLFLGGAFGPVSVTDRRMVVRMPSGWSYEEAAAIPVVFLTAYFGLVDLAGVRPGEKLLVHAATGGVGMAAIQLARHWGLEVFGTASPAKQELLRSLGVDAGHAASSRDLDFEERFRETTDGKGVDVVLNSLAREFVDASLGLLAPGGRFLEMGKTDIRGADELAERWPGIRYDAYDLREVDPDRIAEMLADLRELFESGALTSLPVQPWDVREAPEAFRFMSQARHTGKMVLTVPRTLDPDGTVLITGGVGVLGGLLARHLITTHGVRHLMLTSRRGPAADGADELRAELTAMGAEVTVAACDAADREALAELLAGVPSDRPLTAVVHAAGIVDDALLGALDTGRLDRVLRPKVDAALNLHELTRDADLAAFVLFSSAAGVFGTPGQANYAAANAFLDALAGRRRAEGLPATSLAWGYWAQTSGMTAHMGQADIARLSRQGIAPLAADAGLAMFDAALRTPYAQLVPVALDLPALRGQAESGELPALLSGLVRVAVRRAAAAGETARGDGQSLAERLMPLPEARRLEELVAVVRANTAVVLGHGSADGLEADRTFKEFGFDSLTAVELRNRLNAATGLRLAATLIFDYPTPQALAAHLRDELGLEGAGAEPSVLGELKRLEAALAVRPDAGTRAEVETRLRTLLRRLDEDESSQRESGLDDATDDEMFALIEQELGLE
>emb|ACR50786.1 BGC0000163, tsn14, Putative regulatory protein
MVRGTDKRGRNMSAMPDTEAAQDAAVAQFVERFALSLSAFAFPRMAARVFVAVLISEKGRLTSRELADTLQVSLAAVSQSVQYLQQVGLISKDREPGQRRDNYRLHDEGWYEMFARRDEAFLQMEELLAAGSDALGPDSSGARRLDETRRFMEFVRTEVADMLRRWQESSARHGVTEK
>emb|ACR50787.1 BGC0000163, tsn15, Putative ABC transporter, membrane spanning protein
MSFTGTGNLLRLALRRDRIQLPVWIVALTLVTSSTVSGVISLYANEQERVSAQQGAAENAVALVFNGLVSGTSEGATAMTQALLLVLVAAALMSSLTVVRHTRQNEETGRAELIGSSAVGRHAALTAALILAVLANVVLALVTAVTLIGSGLSAGGSLAAGAAIGAVGIAFAGVAAVTAQIWESSRAANGAAAAFLGLAFLLRAVGDAAGSLSENSTRVSSSWPSWLSPIGWGQQIRPFDDNAWWVLILPVAAFVGLVGAAFALTKVRDVGMGLRAVKLGPPSAAPSLLSPFGLAWRLQRGALLGWAVGVVIMGFAFGAVGDEINDLVGESERTAEIVEQLGGAGSLVDSYLSATVGLLGLAIGAYAVQLLNRMRSEETTGGLESLLSTSVSRYRWLTSQIACAVIGIVALTLLSGLSAGLGYGIASGDIGGGLVDLTAAALARLPAVLVLAGVTVAAFGMLPRLSVVLPWGVFAICLLIGQVGAALDLPEAVLDLSPYSHVPQMPSADFAAGPVLVLLLIAAVLMAGGAALFRRRNLSI
>emb|ACR50788.1 BGC0000163, tsn16, Putative ABC transporter, ATP binding component
MCPNLVKTLGPVRALDGLDLTVARGEVHGLLGPNGAGKSTTIRILLGLLRADSGTTELLEGDPWADAVGLHRRLAYVPGDVNLWPNLSGGESIDLLGKLRGGIDKGRRDELLERFKLDPTKKFRTYSKGNRQKVALVAALASDVELFIFDEPTSGLDPLMESVFQESVLEIKNAGKTVLLSSHILAEAEVLCDRVSIIRDGRTVESGTMSELRHLTRMTISVQTERELDGLEGLAGVHDLKSDHDGVHFDVDTSHLDAVLRHVTQYGVRSLTSTPPTLEELFLRHYGDELPGQRSEVGAKL
>emb|ACR50789.1 BGC0000163, tsn17, Putative pathway specific activator
MKYEILGPLRVTDENGSYFINARKMQVLLTLLLIRAKQVVSIDEAITEIWGTNPPRRATAGIHVYISQLRKFLTRPDRAESPILTQPPGYFLNLGDDEIDVHQFQALMHQGRESMKASQYTDASASFESALALWRGPVLGELHGGPALEGFTAWTHETRLECTELLVEAQLSLGRHLELVGRLYSLTAEHPLREAFYRQLMLALSRSERQADALRVYQHARNILNEELGLEPCRALREMQRAILVNDERLEIATAA
>emb|ACR50790.1 BGC0000163, tsn18, Putative oxidoreductase
MITIPQKDSRIGVHVDEFDAMTAAAEDLTALKQLIYTDRIVVLRNQHLSPAEFVEFGRRLGEVETYYQPMYHHPEHKEIFVSSNVKEDGAQVGVPQTGKFWHHDYSFMPRPFGLTLIYPQVVPQRHRGTYFIDMARAYENLPAELKDEIRDTRGLNSVRRYFKIRPTDVYRPISEVLAEIESVTPAAAHPTVFTHPVTGEQVLYISEAVTYRLEDAAGNGLRQGLLEELFEACGQADTTFTHDNIHLQTFQKGDMLLWDNRSLVHRALHTVNPEPTVSFRVTVHDEHNFYPGIG
>emb|ACR50791.1 BGC0000163, tsnDIII, Putative polyketide synthase
MPTTYDEPVAIVGIGLRLPGANDTPDGLTEFLRAGRSGLGPIPTDRWDPEGLTSDDPDAKGTMRCAQGGFLDRPDHFDAKFYNVSPKEADYIDPQQRLALEVAWEALEDAGIDPTGLRHGDGAVYVAVSNMDYAAEMMALPVAELNGYIGTGMAHSAVSGRISYFLGWRGPSITVDTACSASLVAVHLAARALRSGECGIALAGGVNTIHSPRGHIIASQSKMLAPDGICKTFDDSADGYCRSEGGAMIALKRLSDAQRDGDRVYAVVRGSAVGQDGESSALMVPNGAAQESVMRRAIDSAALTPSDISYVEAHGTGTSLGDPIEMGAISSVFGVSHSPDSPVTVASLKTNLGHMEAAAGIGGLVKTALQLREATIFPHLNFTTPSRQIPWDTAPVTVPTTLRPWQAATRRGVVNSFGFAGTIASVVLEEAPAEPPVGTDGRGELPPGPHVFALSAKTAPALRGQIQRYQELLADRPELDVGELCAAVGAGRAHFPLRVAGVVRDQEDVARLLDRSRTRAARTGRNPDTAKVAFLFSGGGSQYVGMGRPLYERFEVFRDRLDTCDRLFSPHLGRSLRDMILGDAEDAELIHEIRYMQPALFSLEYAVAELWMSWGITPSVVAGHSIGEIVAATVAGVFGLEDAVTLMAARGELMHESPPGAMAAVEATTDEVAPLLAERPDLSLAAVNGTNQMVISGGEESLARVVEVLAARGIRTKRLAVSCASHSPLMAEAAERLREVVAGLTFHEPRFTLVSNLTGAVAAPGELASADFWARHLLEPVMFADGLRAVAARGRHAFVEIGPATDLIGMGKQCLPADEHLWLSSLHPEDTDGTVVRQSLAQLYVSGAPVDWTAHHGRPRRTITLPTYAFDRRRHWLPEAAAAPQHTGGDTHPLLGREITTDGQRAAGTREFTARLGAGQPAYLADHTVMGKIVFPGAGYLEILLALQDAVHGESGLPLTGVTIHEALFLDESATVEIRTRLSTREDGTAGVDIVSLAGTGDGDGPALERLHVTATIATDGHGGGGEELAATERELRGASDAAGTPRAEHRADDLYAEFAELGVDYGPGFRGLEHVGLHGDDLVVGRLRGVRAAPAELLPPAVLDCAFQTLAALSREGDAVAMPVGFRRCRLLRKPRGAELRSVLRRAIVLDPDDLPRADLLILDGDRTVFVLEGLALRRVTNAAPDRERMYSEVRWVKRSLRTENREPRRVLLVGAGRESLDELAGAAAGQNTELTVAADAAQALALLADRPTDVCWFWRGTGSVPDGGDQDAAGLRAECERNYRDLLALRDGLDAARFGGGQRLWLITEGGQWVPGDSAWDTGTPPAAATLWGFGQVMWTEYPAYRVTLVDLPGGGRDLSPLLAEWSAPDSAEYQIAYRSGLRHVRRVYAETGGPRTDVELVVKEYGRLDGIVPVPLQEAPAPEGDEIQVRVHAAGLNFKDVLNALGLHREHAKAAGLDDTALPLGLECAGVVTAAGPDAEFSVGDEVVLAHPGCLRQRVTCASAMAARKPAHLSFAEAAALPTAFLTAYHGLHHLAGIKPGDRVLIHAAAGGVGQAAVQLAKLAGAEIFATASPHKWPLLRSQGVTRLANSRTPEIADEILAATGGAGVDIVLNSLAQEFIEESVRALADGGRFVELGTMSAWTAQEMHRKRPDVTYHTVDFGVYDPAQAQQLARDVLGGVMEMVNSRELTAIPTTAYTLDEVEEAFGVLSRGANIGKVVIGFGEPAPEKTADTGIRPDETYLVTGGFGALGGVVAERLVHLGARHLALVGRRTPAPEALDALRERLGPGTGITTLTGDIGDPDDVRRITAVLGALPQPLGGVVHAAGVLADAPVTAQTWENIDTVFRSKVYGSWLLHRATEHFPSLRFFVGYSSVASVVGSRGQANYAAGNSFLDTLMCRRRTAGLPALSVNWGAWGDIGLASGMEQRHIANVEDQGFSFFGPTVGIRALFRVLDRPVAQIVIAEVDWDRYSATRPQPNALYLQVGRRTADVTVHVDPQVLLALPRGERLEAVSEVLRGAIADLLHFDGADDVPPDARFFEVGLDSLAAVELKNRLELHFRVPLSTSSVFDHPSVALLTEFIEQRLTTPEETR
>emb|ACR50792.1 BGC0000163, tsn19, Putative acyl-CoA synthase
MNASHAARPAVRRFPTLTATAAHHAETRPDRVAVRCGDREVTFLELYHRGNRTAHALLAEGLVPGSRVGYLAKDTEHYYDLLLACAAGGTVLVPVDPRLTPGEIEHVLRDSGTELLVTEEEKLPVVEGLELGSLRTVLALDDDGARPGGFLHWKADRPDTPPGAPAGARRPLAQMYTSGTTGRPKGVVLGQHTFWAVNDLLARHGLDWIDWREEDRLLQVLPGHHIGGPWWFMQGFRAGATHVVAQGFDARRTLALLAEGGITTTLMVPSMLRILLAEPGVGPGHFAGLRKVVYGGAPIPEPLLEQCLDVMGCEFAQIYGLTETCASAVCLPPADHVPGNPRLKAVGRPYPGVAVQAVDRSGDPLPPGRVGEIRIDTPAVMTGYWQRPEETELALADGWLRTGDAGHVDEDGYVYLHDRIKDVILVAGENVYPAEVENALSKHPAVAEAAVVATPDQVRGEAVRACVVVRAGERLTARELMLFLRELLAPYKIPTAYTFVDSLPRNAAGKILRRELRDRF
>emb|ACR50793.1 BGC0000163, tsn20, Putative P450 monooxygenase
MSRPTEELPALPTPRLDECPFGPAPEMTRLRETTPVIRVKCPTGITAWLITRYADVREVLGDSERFSSRPGQAAHVLAHMNPDRPVAEGEFTRMDGPAYQRFRHHLGPEIGMPRRLLELRPLVRRIVDERIDALAAAGRSAEFYGDFAVPVTTATIGGLLGVPYSDRGLFHDAAAAMFGSATSEKGIRASTEPLFRYVHGLVQERRKNPGDDAISRMIGRSAASAEPFSDTELVMMSAGLLISGFDTTATTLTHGLLALLVDSEESGESGRSREWERLRADPSLLPAAVEEFARYFGGAAGLTREVTEDTEIGGQPLAKGDYVVLAVQTADRDPAVFEDPERLDVGRRAEGHLGFGYGPHQCVGQQTARLEMSVVLETLTRRIPSLRLAADLADIPFKTGTPVVGPAALPVEWDAVLPAGEDE
>emb|ACR50794.1 BGC0000163, tsn20a, Putative type II thioesterase
MAGATEATSPWIIRFHPVPEPRVRLVCFPHAGGSASYYFPVSRVLSSAAEVLVLQYPGRQDRRDTPFIDSITELADAVTAELRGGPDIPTALFGHSMGATLAFEVARRLERHGEKPLALFASGRRAPAEVKDEGLHKSTDAELIEHVAQLSGTGVEVLRDPDIVRMILPVMRSDYRAAETYRYQPGEKLTCPVYALTGDNDPQVSTVEADAWTHYTDGPFEKKVFEGGHFFFTTGPEKPLAYVAECLAALTSGTA
>emb|ACR50795.1 BGC0000163, tsnDII, Putative polyketide synthase
MTDDVLLRRSLNAIRVLREQMRELRSAAEEPIALVGMGCRFPGGADSPERFWELLRDGRDAITDVPPERWSADRFHSQARDEPGTAYTRKGGFLTEDVHAFDGPFFGITDAEAREMDPQQRLLLETSWEALESGGLLSNGLSGERIGVFVGVSGSESSLLNRPLDDTGPYTATGVAPSITAGRIAYALGLRGPALAVDTACSSSLVAIHLAVESLRRGECTAAVAGGASAMMSPDVFVALCRMEALAADGRCKVFDAEADGYVRSEGAGMVALMRASDAAAVRAPVLALIAGSAVNHDGHTAGLTVPNGRAQRELITAALTAARTRPDEVDYLEAHGTGTPLGDPIEVRAAAEVFCADRDPATPLRIGAVKSNVGHLEAAAGVAGLIKTVLALKHAQVPGNLHLNQLNPQLRADRLPVDFCDSARPWPASADRPRVAGVSAFGFNGTNAHLVVREAPAARTPQTGTGDRPAHLLALSARDPRGLRESALRLAHWLTEHPEASVADVCHTVSARRPAFPYRTALVVRSADGLADRLRALADEPARPPERTTGPVAFLLNATGDRAWRSADVLYASHPAFRDHFDRCDELLRPVVGEPLAAALAQGPSGSPLFRDAVALAYQIALVRALDGWRVSAGAVAGSGPGELAAACLAGVFDAGTAGRLLAARHEDAPAPALTEARGPRLRLLHGPLADAVSAERAADALFWARESEGTTTRALTDALAGHGYGTLVSLGDAGTADEATHHGNALAHWAVPGDDVWEELLTGAAGRYLAGADVDWSDLDLGHDRARLTLPTYPFQRRSYGPLGTAAPAPARDFGSVRPTGELGLRTVPSPLDQHQFDTVVSRALLPELADTAGVLHVGYYQEMLAAATATDGTGDGFHVRDVNFHQALRLSGRQERTVQLVVEPADDKGWADFAFYSRPTAGTEWDRHVRGSVRPGPADRTEEESAPLTGQERELILSRCTERIGGEEFYKLMRDRGVALGPSVEWVEEAWAGDGEVLARLRPAGEAAVPAGRPGRALPAHPGVLDACVQLYALAAGAALADDDLFITARLGEADAVSAPVTGPLWCHVRLRSAVGQRLVGDHVLCDDRGRIVASGRDTEVQVISPQESLSLLAATDGEQSGDHPGEILARYRAAAPADRPRVLMDFLTETAAGLLRQPADEIPAGRPLAELGLESLAAMELRKRIRTGTGADLPVELLVDGPSLDELARHIASEIDTDDEPDTTRSAPRDYDLDSARWLGTAVRETSRLRLFCLPYGGRGASLYRDWPHELDGGVEVCPVQLPGREERADELGIVNVDEAVESIAQVLKPYLDRPFAFYGHSMGGLLAYRLAHRLGAEHGSLLRHLFVGAFSAPTGAVNPLDDRILAVMRSLGFPGMPAQQDLLRLRRERPGEYEQALRREFDDRVAAKLDASTSGCGYGDLRIVQSYRHDPAEAPLATGVTAFHGAGDPVVPEADMRAWEGLTSGPFELRVVPGDHFFLHGDQSGPRLLAAFSETLR
>emb|ACR50796.1 BGC0000163, tsnDI, Putative polyketide synthase
MGAQLFEAFPELVVQADEILGYSIETLCRENPDGNLEKTQYTQPALYVVNALSYFEHLDSSGEIPDFLAGHSLGEYNALLAAGVFDFATGLRVVQKRGELMSRVNDGGMAAVVGLDADRVAEVLAGPGLESLSVANYNNPAQIVIAGPRDRIEAARSAFEEAGAGLYTVLRVGGAFHSPHMAGVQEEFAEFLGGVELAAPTVPVLSNVTARPHGPDVSDLMVSQLTRPVLWTDSVRHLIDQGVEDIRQIGPGRALIGLVQATQRDAAERRAQEPSTAEDRADTTPTPAQPATTLSANPTPDTTATATATATAETAGERIRTLRLRRPARDRAQGGTDHTEEQLTALLLADLRTIVTRVLTADPGALRAETELSALGFDSIKLIEFADQLREEFGVDLTPSVFFEYFTIGAFTAHLLAEHRDTVVARYRDSAAGGAEQTPPAPAEAAGRARSGAVPAPRDGATAAAGGAQPAAGTGSDAVAIVGVSAVLPGSADLDEFWRHLVDGTELVTDTPADRWRSWAGPERAPGARGALIKDFDTFDCRFFGISPGEAELMDPHQRIFLQTVWKAFEDAGRRPTELAGTRTGLFVGHGSMDYVEVLAHSAAGTQSHTATGLAHSILPNRISHQLDLRGPSESVDTACSSSLVALHRAVRSLREGECDLAVAGGASILMSPTPFDSFQQAGMLAPDGRCKTFDRAADGYVRGEGVVAVVLKPLDKALADGDHVYAVVRGSAVNHGGRSASLTAPSPDAQADLIATAWRRSGLDPATATYIETHGTGTSLGDPIEIEGLKKAFATLYRDWGHTERAEPHIGLGSVKTSIGHLEAAAGLAGVVKMLLALRHERLPALRHFGELNPFIRMDGSPFRIVDRTEAWPRLTDGEGAPVPRRCGVSSFGFGGTNAHVVLEEFIAAPAPDEAADPAAGPYLVPLSARTPGALREYADAVVRWLDEHAPENGAPAFDLSALADTLQLGREAMDERLALVVADTDDLYDGLVRYLRGEDADTAWYAGNAAGAGALSGVLLSDAEGAAYLQALLDRGATDKLARLWAAGADLDWRELRGDRPVRRTPLPTYPFERRRCWPQDLVPRQAVTPAGAAPVPYAGVPAPVPAAPAGPAAPVTDEQVGAHLAAVFAETLKWRPEEVDPGVAFDELGLNSLVIEQLRRRLVAHYGPIDSTTFYVYKNLADLTRYVAGKARAEGLTLPAVGGQGTALAPAPAVVPAPAVAPAPAAVSAPARPVSAAAGTGGGDIAIIGMSGRYPKASSLADYWRNLLYGRDCVGEIPMDRPGYRRYAELARERYGDKWYRWGGFLDDVDAFDPQFFQISPREARALDPQERLFLETAWETLEDAGHTRKSLADPTAGDARGSVGVFAGVTFNNYQMFAANDLEHGQWQPISSQTFSIANRVSYLFNLGGPSLTVDTACSSSLYAIHLAVASIRRGECETALAGGVNLSLHPSKYMMLAEAGFLAEDGRCRAFGDGGTGYVPAEAVGAVLLKPLERALADGDQVYAVIKGSAVNSDGHTFGYSVPNPVAQSELITAALADAGVGAETISYVEAHGTGTSLGDPIEIRGLTDAFAASTDARQFCAIGSVKSGIGHAEAAAGIAQVTKVALQMRHGELVPSLLHSATTNSNLELDRTPFKVQRERTPWERPRTTGPAGDELVHPRRAGISSFGAGGVNVHLVLEEAPAVATPPAPARDLVFPLSAREPETLRDLAARMAGHLRSLPAGAIRVADVAHTLQSGREPMEHRAAFVADDLPGILKGLDEIAAPTGGPSSVSTGHREPRSTPPPLADGASPREVAAAWVAGAAPDWAAYLRGLSPRRVSLPTYPFARRRYWMAEAGPTAQAPTTAHPVTAPPAVAAADVRPGDAGETLLNRLAGLPEGERNPALASYLQTELGRLLEFPPDAPPDRRRGFFDLGMDSVMSVRLGNTLEELLGIELYTSVTFDYPCVDDLTGFLLEQLDLDMPEPAAESVTPPRVETAPVQRTVHYRVDWEPAAGPPRNDARLTGSVLVFDPDGRLSELAREHAGDDARIVTVRTGDTFDGSADSYRIRPENDEDYATLLAALGTTPTTVIHAWPGPEAGLTSAFRLTQALMRGRVSRPLRLLRVETFSGEHPDAMAEAFGGFARSVRHENPNLVYQALTVAVTDDPAADVLRACVGELAFDDAVEAEVRHDRAGRWTRRLRELAPATGAPKVAVRDGGTYVITGGGGGLGLIFAEHLAQQSRVRLLLLGRSELDATRREALDRIRSLGSEVVYESVDVSDAAEVTRVLDETRSRWGRLHGVIHSAGVLRDALILNKSADEIGTVLSAKVDGARALDEATRLDELDFFMTFSSLAALAGNPGQVDYAFASRFLNAFSRGRERQRAQGERSGASITVVWPFWRDGGMRVDAETGGFVRRRLGLEHLPTDAGVEAFDIALRTAEPEIGVVLADREKLDRVLRIERPEESPDDISSSRTTAVELLDTLEELGL
>emb|ACR50797.1 BGC0000163, tsn21, Acyltransferase
MTSVAAIEDVHEDRAEYRPDAAAERVALTSAPTIGAALLERAELYPDQPMCYIEESEGRTVRLTAAELVERAGAAATTLAEAGVRPGDRVGICLDTSADAYAALHGCFLLGAVPFVSEPPLSTMRRQRWSDRLRLLISRAEPRAVISAPSFRDAVAGPCQEAGVEIIEPPFEGGYVPTSVRADADDLALIQFTSGTTGNSRGVALTHRAIMSNAASIGDRCFRSGELIVTWLPLHHDMGLIGCNLAPFLHGLPVASMPPLSFALRPERWLRALHRYRGTFTSAPNFAYQMCATKIPDAKLAGLDLSAWRVAGNGAEVVNAATLRRFAERLSPYGYRATSMMPCYGMAETVLAATMCVPGDPMITTTVRRDVLADTGKVVEAGPDDPDRQELASSGTPVLGTEIRVVDESRTDVADRVQGDILLRSPSLMSGYYQQKDETDKVLRDGWLHTGDQGFLDDGQLYVTGRVKDVVIIGGRNYHPYVFETAASNAAGTHPGAVAAVGCPDPALGTEALTIVVESKLHASDEADALREAVVRSVSEETGLRPDRVEIVPRGSLPKTPSGKLQRLKVVESLLDGTLGRKS
>emb|ACR50798.1 BGC0000163, tsn22, Putative TetR-family transcriptional regulator
MGGRRLDHRPRRGARAALPSGSAGGPRLGTASRLPSRPPGRAGELTSASHGAEPGVPPTRRELILQAAVELFGRRGFRGTTVRAIAEQAGVDPALVMHHFGSKEKIFSVVIREAMRADAFLPEPGEGTDSAPGRKLLRAFLVRWEASAAKPSPLMVVFRSAMEHPEASRLFSEVASGEFLLPLATRLRAPDPHLQATVLGVLLVGLVTGRYVVRVEPLASLSLDAVVDLFGPHVDRMIGDWITPETETA
>emb|ACR50799.1 BGC0000163, tsn23, Putative membrane protein
MHPLTGVFFVTRSPTVPSPTTAPDTTAPPPVAAPDTAATRRMLLGPMVIGLFLVLAFAGLMIPALQDPQPHDVPIGVVGPAGTGDKIDQQLQAGSPDAFDVTSYRSEGAARDALMDHEIYGALLFTAPQEPPTLLVAGAAGDAPVRVVTAAYEELTRQAGATGEIQDVAPLPESDSRGVSGLLLSIALVIGALLFQAVLSLMAARLPARKRFLAGLGYAVIAGGVGALLAGPVIGAFDGSFPQLFGVAVLLSLAVIGVVAACQGLLGVLGVAVGALVVLPLGVSSSGGPVDYHFLPDFYSTISQYMPMGSAITSLRRIFYFDGNNVMTPLLTLAVWVAVAWIIALVAERVRPFRPAVLVVPVSELPPGYLPDRRAGRAS
>emb|ACR50800.1 BGC0000163, tsn24, Putative LuxR-family transcriptional regulator
MILAERARVLSELQELLQDARAGDGSVVLITGPVAVGKTELAHSLAGSAEKESQLLVLRAQASASGKNRNADLLEQLTESLQSTNYWADDELPLTRRGVDRTPSRVAHEIARCSKTIPLLIVLDDLQHSDPESLDAILHLIRLSRTSRIMLVLVVAEGSQLLIPLIHAELLRAPHCWRKRLSPLSPSGVAEVVTRAFGPDVAARTVDDYYRYSGGNPLVLRALIEEQGSTSILRRVDGEPAAAEAVGELEAGQVSALAVFTSLHRGGAETMAVARGIALLGVAASVELLALVLKTDVDHVAGRVMALEEAGLLSEGQFRHPGVAEAVLSDPEFTQLQVLRYEAARVLEAEGHSRQVVARQLVASRAVTEPWTVDVLRESAVEAVSQNDWSFASKCLDLALQGQMSEADKGLLITDLLQVQWKLNPARLIKYLPECFQLQQTGHIPDLRVVAVLKLFLWHGHVDEAAEIVLDIARRGEGSEVQQQLYGFLEWARMGHPRLYKRVREANHSLLPALAESAGYELPRPVTALRTALSDENHREAAAIAEEILAAEPADSDSATSALQALLYADELVLAESWFERTMRDMEAFDSMGSRAIHYSIWAETVRRRGDLQAAERNAATALRYMAPRAWGVALGLPLGTLVAAHAARGSLEKAQEYLSWVVPRGMFLTVFGLNYLEGRGRYYLAAGQYAAAQQDFLECGELMKSWDLDIPSLVSWRVGAAEAALAQGDRREARRLIGRQLHHPRAQSPRLRGMALRVYAPLVGRHHRVAMLKEAADLLSNGSDRYQHFLALTDLSRAHRGAGDAAEAHITSQRAWRGAVRCGAERVARTLLPESARTAPVESEEPPADSQDAVQLSEAELRVAKLAAAGETNREISVKLFITVSTVEQHLTRVYRKLQVSGRADLRDCLAGRLTCG
>emb|ACR50801.1 BGC0000163, tsn25, Putative methyltransferase
MMDRNIRTVDDVLKLLDGLFAPEADRWTRGASDWWDAFYDDRSREVPFFAGKPDESLVSYLDRGLVAPPGRALDLGCGPGRNAVQLAAAGFEVDAIDLSPAAVAWGEERAREAGVDVRFSQGDAFDPDGPGVEGPYDLIHDSGCFHHLPPHRRISYLALVERALAPGGHLALTCFASGAMGSELPDREFYRRSGLHGGLAYTPDALRGIFTDLTEIELRRMRDQPPGSGRFGEPFLWTALFQKPGGRET
