# Supplementary material for: Assessing in silico the recruitment and functional spectrum of bacterial enzymes from secondary metabolism
Source: BMC Evol Biol. 2017 Jan 26;17:36. doi: 10.1186/s12862-017-0886-2 (PMC5270213; doi:10.1186/s12862-017-0886-2)
Supplement: Additional file 5: — 1005 multiple Fasta files (one per BGC that comprises enzymes) containing the sequences of the data set enzymes SM*. The BGC are named according to MIBiG nomenclature. (ZIP 6333 kb) [file 12862_2017_886_MOESM5_ESM.zip › BGC164.fa]

>emb|BAE93717.1 BGC0000164, tmn3, Putative transcriptional regulator, LuxR family
MATPSISAREAEVLALLGEHLSNAEIAGRLFISVRTVESHVSSLLRKLQLPDRRALARHAAASARTTGQAGPPPALPAPLTAFVGRTRERAELAAAVRAHRQVTAVGPGGVGKTRLALAVAGDLAGEFPDGVWFADLVPVADPVRVGAAVAAAVGVGEQPARDVDDAVLAALADHDALLVLDNCEHVRDGVAPFLERLLAACPRLRVLATSRARLVVPFERAVPVPPLSRAGGDESDAVALFMDRAAAVGWPPGPGASAGVVAVCERLDGMALAIELAAARWATLGLDGLAAGLGDQLRI
>emb|BAE93718.1 BGC0000164, tmn4, Putative uncharacterized protein tmn4
MTAPTHPAEPRTRARRRRDTEHRLAHDVDVWVASAAPDGTPYLVPLSFSWDGAAVWVATPAGSPTGRNLAATGAARLALGPTRDVTLIDGGVEVFELDALPQEHGDRFAARAGFDPRGAAGPYRWFRITPRRILAWREVNELKGRELMRDGRWLD
>emb|BAE93719.1 BGC0000164, tmn5, Putative transcriptional regulator, LuxR family
MAFVIRAAEFEALRSAFSRCLHGMSRTILIEGGVGCGKSALLHAITEHAADMGATVLSVQGRSTAAHPPISLFQQLVAQVPAPPPGEGPAGATAALQFSAALPHVAENGAVVISVDDVQDIPWSELDFLLQTVSWHRSRRTLILLSHCPHLRHRDQPVKTELLRRPNAQRIHLGPLDERGVRAAVTTRVNRPHEQWIELLHHLSGGSPLLLRALLEDLRDEDMEVRPTGAETTSGPLGMYGRAVVSCLYRSGASAVELGRLISVLGDSATPELLSGMTRISPAVMDQQLEALRDSGVLDGTNFRHGSAPREILADLGTLQRNELHRRAAVVQNNAGSPTTEVARHLLAARHAAEAWQRSALRDAAETAIGQEKIRLAVRYLELALENSPNTPDRIEIYLRLALITQRISPAATEIRHLTALLSAFHSDKMPSTAYDGLADLLFSYGKIQEAFAVLRRQGAESSAADVRAGDHPSIAWLWAWYSHHTDQPQNDGQAPRLPPPDGGGAGPYGATALFQTFEGSFLFGERGDWAAAAENLLEVSTLSDSTVWSMACAIKALVIADRLETAWQWCEWLVKESATRDAPGWQAVFSLQQATVALRQGKLAAGLDCIRLVETVITERSSGYACAVETVLAATHMEMGRYDEVARVFAKPIPPAWEKSIYWLSYLCARGSFHLATNRPHSALADFLRIGKVAERTLVDHPTLVPWRLYVAEAWLHLGDEKMAARMLDEHTARDPGHGGRNHAMVLRLRARLAPPHRRVGLLFRAMDELLASGDRLEQARTLHELGAALRGLGHDSWAARARAAAAHIARNCLPDQAVARSPAPERVGRPGPAAVSAVGTPCPVGQKLLTRAEHRVAALVAKGLTNRQVAGRLHITVSTVEQHLTRIYQKLGIGQRADIGQRLKSLPA
>emb|BAE93720.1 BGC0000164, tmn6, Putative type II thioesterase
MAPVPTQIPFDETWLRRFGTARQPDVRLVCLPHAGGAATTFFPLQRELPPSVEFVAVQYPGRQDRRQEQPLRDVRTLADRVAAVLEPLTDLPIVLFGHSMGAVVGFETAARLEEKGANAPIGLVASGRHSPATPRVENVHQRDDDGLIAEITTLSGTDPQILADPDMRAMILPALRADYTAVETYEYDRGFVLRCPISVFTGTSDPRVTEHEAAAWESLTSGAFRIERFPGGHFYLEGAERAVATALMRDVRAFSATTTTPPR
>emb|BAF73715.1 BGC0000164, tmn7a, Acyl carrier protein
MTTIDDLVVLIRDELGLPVSVEDADRPLDEIAGWDSVHLLWLTAAIERRTGRSVSLPDLLEAGSLNGIHKAAVAA
>emb|BAE93721.1 BGC0000164, tmn7, Putative 2-oxoacid dehydrogenases acyltransferase
MSVARFPAERRHTLYHCDEIRETAPVFLDTEVDMSRVQEHRAAARHDGRRYSVVSYVLRASGSVLARHPDANAAIRGRLRPKVARYATVGGKVTLDKTLGGRRVVLSSVVPGLERSSLDDVQQHVDRLRDGDPESMPEFEAVRKLHRLPVPVGRTLFRLATRSFAHRPELRGTVAVTSLGHRAVDSFHSVGGTTVTLGLGRIVDRPVVRDGAVAVAPVMRLSLAFDHRVIDGAEAADVLSELKDFLEAYGPEAAPEAAGAGETASAGEPAAREEAVHEAVDARDPASPAPGP
>emb|BAE93722.1 BGC0000164, tmnA1, Type I polyketide synthase
MWTVSEPAAQALARPEGPAPIAVVGTACRLPQADTPEAFWELLRDGRDAVTGLPDGRPDLHAPGEAPGRARSGAFLDHVDLFDPAFFGIGPREAAAMDPQQRLVLELAWETLERTGIVPASLAGTRTGVFVGAMADDYARLTQQLGPAAVGQHTATGLHRGIIANRVSYLLGLTGPSMSVDTGQSSSLTAVHLACESLLRGEADLALAGGVSLNLTADGYEITEAFGALSPDGRCHTFDARANGYVRGEGGGLVLLKRLSDALDDGDRVLGVILGSAVNNDGTTDTLTTPGARGQTDLLRLACDRAGVAPGDIQYVELHGTGTRLGDPVEATALGEALGAGRGDADRLRVGSAKTNVGHLEGAAGITGLIKTLLSLHHRELPRSLHFRAANPAIPLAGLGLRVQEEHGPWPDGDRRLIAGVSSFGMGGANAHVVVAEPPSHSPDEEDAGRIPADAGRAPVAAAGVLPFLLSARSAAALRAQARRLHDHLTARGDVATPLDVARALFTTRSAFEYRAAVLPALTTAEATAPAAEGSHDALLAGLAALADDTPASGILRGTVRDGRVAHLFAGQGSQRAGMGSELYATWPVFRAALDELCTALDVALAPYVDRPLRDVMFADDDPELHRTVYAQPALFAFEVALFRLLESWGVRPDVVAGHSIGELAAAHVAGVLTLPDACRLVAARGGLMQALPEGGAMLSVRAPADDVEALLTGSDALAGLDIAAVNGPAATVVSGDAEAVDRMAAACAERDWKTRRLRVSHAFHSAHMDGMLADFAAVAADLDFRPPRIPIVSNLDGQEVGADEICDPGYWVRHVRRTVRFHEGVRWLGAAGVTTLVEIGPDGVLSAMAKDCLPNAVTVPLRRGGTPEAREVLTAVVRAHLHGVAVDWSAVFQGAGTGHVDLPTYAFQRERHWLTGEKQTAAVRPTAGPGEARTEAPLPPATTTPATVGSDAGLSRTLALVVGEAAGVLGYADASAVEVRRAFRDLGFDSISAVTLRDRLADATGLDLPSSVLFDHPTPERLAAHLHARLTGADDGVATTATAVDADDPVVVVGMACRYPGGVTSPAELWEMVWSGREGISEFPVDRGWGADLFDADPGKSGKSYARHGGFLHDAGEFDAEFFGVSPREALAMDPQQRLVLEASWEACERAGIDPDSLRGSRTGVYIGATAQEYGPRLADGHDGHDGHLLTGTTVSVLSGRVAYAFGLEGPAVTIDTACSSSLVAVHLAAQALRNGECDRALVGGVTVMGSPGMFLEFSRQRGLSPDGRCKAFAEGADGTGWAEGVGLLLVERLSEARRQGHEVLAVLRGSAVNQDGASNGLTAPNGPSQQRVIQQALASAGLSAGQVDAVEAHGTGTKLGDPIEAQALLATYGREHSAEQPLWLGSLKSNIGHTQAAAGVAGVIKMVEAMRRGGLPRTLHVDQPTTHVDWDAGAVALLTEAREWPETGEPRRAAVSSFGISGTNAHVILEAPAEEERAPAGESGSDRLPVVPWVVSARSAEALRAQAARLGEFVARAGGEVSPVDVGTALLSRATGDYRAVVTGSGTEELTRALARVAADGSERASAAAGGVGFLFTGQGAQWPGMGSGLTGFPVFREAFEEVCGGFDGLLSRPLGEVLADAGGDGLIHRTEFTQAGLFAFEVAMFRQLRAWGVEPGVLVGHSVGELAAAHCAGVWSLADACRLVAARGRLMDALPPGGAMVSLRGSLDEVTALIEGCSRVDVAAVNGPLSVVVSGDEGEIEGLVSRWEADGGKARRLRVSHAFHSPLIEPMLADFRRVAEEVEYHEPSLTVVSNVTGEVAEAQTVCDPEYWVRHVRRAVRFADGVQAAARTGVSVFVEVGPARVLTAMGQECLPDEPVNWIALSRAPREGDKESPIEQSAKANTEFAHEESRAAGDLMSGVGAAFSAGVPVDWRAVFGGVRGRRVALPTYAFQRRRYWLSGPASNGDPAGLGLGAFGHGLLGAAVTSASSGAVVLTGRISRAGDGWLTGHRIQGRVLVPGAALVEMALRAGDEAGCPVLDDLTLEAPLELPETGGVQIQVTVDPAEDGEPARTVIVHARPDDGTDGPFIRHATGRLTPATDDTAGEPWQGAWPPPGGEAVDLAGAYDLLAEQGYEYGSGFRGLTALWRDGSTRYAEVVLPEEHTGEHGPDAFGLHPALLDAALHTLLVDTGDVQDAGIRVPFSWSKVALHATAATHLRVKAVPAGPDTVAITLFDAEGGPVAEVGELTMRTLAAETQPAADLYTLRWTPQQLPGDVPDLASWAALGATAPVPDTPARHYASLADILATDDQPTAVVYVPAPGGTTPTAAHTAVNDLLTLLQQHLAEPRLADTPLVVLTRHAHTAEPDPVHAALWGLARTAQTEQPGRIHLLDTDDHPDTRTHLPRALAEALKTPQLALHVGTPHTPHLTHLPPQGDAGRALGRRNGTVLITGGAGALGGLVARHLAAEHGVRHLLLAGRRGIDTPGAPELQEQLRAAGAEATFARCDLTDRDAVARMLAGIPDDRPLTAVVHAAGVVADATIASLTPETLREVLAPKVDAATHLDELTRDLDLDAFVLFSSIAGVLGTPGQGNYAAANAWLDALAARRRARGQAGQALAWGLWGDVGGSGGMGAALGEAELARWSRSGIAPLTPELGLASLDAALRTRTPNVIPVRMDLPALRAQAEVGEVPYLLRDFAPRRRARRVAAAGTATGTSALAGRLAALDAAAQDAELLALVRTQAALVLGHDDAAHVDAEQDFKALGFDSLTAVELRNRVNSAAGVRLAPTVVFNHPTPARLARHLRDEVLGAATASAAVPVTAVDADDPVVVVGMACRYPGGVTSPAELWELVWSGREGISEFPVDRGWGADLFDADPGKSGKSYARHGGFLHDAGEFDAEFFGVSPREALAMDPQQRLVLEASWEACERAGIDPDSLRGSRTGVYVGVMYHDYAPRMSTERQEIEGYALTGNLSSVLSGRVAYAFGLEGPAMTIDTACSSSLVALHLAAQAMRNGECDRALVGGVTVMATPNTFVEFSRQRGLSPDGRCKAFAEGADGTGWSEGVGLLLVERLSEARRQGHEVLAVLRGSAVNQDGASNGLTAPNGPSQQRVIQQALASAGLSAGQVDAVEGHGTGTKLGDPIEAEALLATYGREHSDERPLWLGSIKSNLGHTQAAAGVAGVIKMVEAMRRGALPQTLHVDEPSTHVDWDAGAVALLTEAREWPETGEPRRAAVSSFGISGTNAHVILEQPADEPVRGESGAGDLPVVPWVVSARSAEALRAQAERLGEFVARAGGEVSPVDVGTALLSRSAGEYRAVVVGSDADELRAGLALVAEGDASPVATGGSVGLLFTGQGAQWPGMGSGLTGFPVFREAFEEVCGGFDGLLSRPLGEVLADAGGDGLIHRTEFTQAGLFAFEVAMFRQLRAWGVEPGVLVGHSVGELAAAHCAGVWSLADACRLVAARGRLMDALPPGGAMVSLRGSLDEVTALIEGCSRVDVAAVNGPLSVVVSGDEGEIEGLVSRWEADGGKARRLRVSHAFHSPLIEPMLADFRRVAQDIEYHEPSLTLVSNVTGEVAEAATVCDPEYWVRHVREAVRFADGVQAAASTGVSTFVEVGPAPVLTAMGQECLPDEPLHWIALSRAPRDEEPGEAAVSRAAAVLMSGVGSAYAAGVPVDWRAVYGAARAPRVALPTYAFQRRRYWLSGPVFAGDPAGLGLGASGHGLLGAAVTSASSGAVVLTGRVSRAGDGWLTGHRIQGRVLVPGAALVEMALRAGDEAGCPVLDDLTLEAPLELPETGGVQIQVTVDPAEDGEPARTVIVHARPDDGTDGPFIRHATGRLIAADDTAGEPWQGAWPPAGGEAVDLAGAYDLLAEQGYEYGSGFRGLTALWQDGSTRYAEVVLPEEHTGEHGPDAFGLHPALLDAALHTLLVDTGDVQDAGIRVPFSWSKVALHATAATHLRVKAVPAGPDTVAISLYDTQGGLVAEVGELTLRTLPAGAQPTGIPEHLYALRWTPQQLPHDVPDLADWAVLGTAALQDTPARHYASLADLLATDDQPTAVVYTPAPGGTTPTAAHTAVNDLLTLLQQHLTEPRLADTPLVVLTRHAHALPTDADPATDPAHTALWGLARSAQAEHPGRIHLLDTDDHPDTRTHLPRALAEALNTPQLVLHHGTPHTPLIMGSEGAGVVTEVGPGVTDLVPGDRVMGLLPHSFGPLAVADRRMLAPMPAGWTFAQPRPVPVVFLTAYYGLRDLGRLEKGDSVLVHAATGGVGMAAVQLARHWGAEVYATASPPKQELLRELGLPEERIASSRDLDFAERFRRASGGAGMDVVLNSLAREFVDASLELLGESGRFVEMGKTDIRDAAGVTERHPGVAYRAFDLMEAGPDRIREMLAEIVALLESDVLTPLPLRTWDVRRAPEAYRFMSQARHVGKIVLTVPAPPDPAGTVLVTGGTGALGAQVARHLATVHGVRHLLLTSRRGMDAPGAAELRAELAGLGADATVAACDVSRREDVVRLLAAVPAEHPLTAVVHAAGVTADGTVETLNAAAVDRVLAPKVDAVAHLDELTRGLDLSGFTLFSSIAGTLGTAGQGNYAAANAWLDGLAQHRQALGHPAASLAWGYWAEESELSGHLSDADVARLSRTGILPLATAEGLDLLDEAVALGDAAVVPARLSTRAEEGVEVPAVLRQVVRPARRTAAADDPSASGGSGARLTELPAAERAEALVRLVRTHAAAVLGHGSANSVPRDAAFKTIGFDSLAAVELRNRLNAAAGLRLPATAVFDNPTAEALAALIDGELPGAPATAEPADARAGSLGELEEKLAAGAFDEQEQARLAKRLKALLWQIEDARPAGGEDAAPADAAPGGGLDVASDEEMFAMIDRELGRD
>emb|BAE93723.1 BGC0000164, tmn10, Putative DedA family membrane-associated protein
MILEPQVWAAAPADSSGNWATDLMESLGSPGVAIATGLESLFPTVPSELVLLLGGYTARLGDLNFLALVCWSTIGSVVGSVLHYYVGALLGRRRTRAIFIRFPLVQESDLDRAEGWFARYGAKAVLVGRLIPIVRSYVSLPAGIERMPVPLFTAYTAIGSLLWNLVLLTVGYAVGSSHDTVEQYANGFTAVVGGLLLVLVARFVFVRLRARRRERRETPAEPV
>emb|BAF73716.1 BGC0000164, tmn8, Putative ribosomal protein L15P
MPALLSGARRLRPAVPPPEGKAVRPTEFPSRLTAAGAAAIALTVPIGASQAHAADTHKEECVTISFIEQLVTTETKDAAPVGPSVGDVVITEDAVLDDQRNRIGTNDIKGIIIKKDAATGELFSFSASEYTLDDGTIHVAGLVNLTALASGKEQKLPAYGTGGRYAGKVGELSWTLVSETESLNSIALCD
>emb|BAE93724.1 BGC0000164, tmn9, Putative FAD-dependent monooxygenase
MSEPVVVVGAGPAGLMLACELAMRDVPAVLVDIHPTQRAEAPAMAINAGTLEMLDQRGLAAGLREGTVTFPEVRFADLRLAFEKVQGPREPTHMVLQSRLEKVLIDRAVELGVDLRWATRLTGFEEAADGSGVTVTLASDAGEEQLRCRYLVGCDGRESIVRKQAGIDYVGDDWVIVRGIVGDVAINREDVAPEQYGLSYTDNGDQFLGAPLSPDVMRVFSAEFSTEPPEFEDGPATLEQLGDAVKRLTGKELKATEAHWLQHYSIVTRNAEQYRKGRVFIAGDAAHVHYPYNGQGLGTAIGDAVNLGWKIAAEVHGWAPADLLDSYHVERHLAGRLACMNIQAQLALLYPRPLARYMREMMGEFLKFDEVNVFLAEIVTNLGPAVPIAYEGVPEPVEGDRLLGRRLPKVQIKTADGDMGVAETLQSGRGVLLDLSGDASAQEESGWPTASTWSAPKPGTDLPGTLLLRPDGCVAWHDGGGWGQDELRTALRTWFGAPTG
>emb|BAE93725.1 BGC0000164, tmnVI, Type I polyketide synthase
MSKEEKLVEYLKWVTAELHEAQQRLSVLETGDREPVAIVSMACRYPGGVRSPEDLWQLVADGSDAISGFPLNRGWELDGLFDADPDRSGTSYAREGGFLHDAAAFDAAFFEISPREATATDPQQRLLLEAAWETFERADLDPHSLRGSRTGVFAGVMYSDYVARLMDRLPPGFEGFLGNGGAASVASGRVAYTFGLEGPAVTVDTACSSSLVSMHLAAQALRNEECDLALAGGVTVMATPGVFVEFSRQRGLAPDGRCKPFAEAADGTGWGEGVGFVLLERLSDAERNGHEILAVLRGSAVNQDGASNGLTAPNGPSQQRVIEQALASARLSAGQVDAVEAHGTGTTLGDPIEAQALLATYGQAHSAERPLWLGAVKSNIGHTQAAAGVAGVIKMVEAMRHGVLPRTLHVDEPSTHVDWNTGHVALLTEAQQWPETGEPRRAAVSSFGISGTNAHVILEAAPEPGKPVEERVDKSMPVPVVVSARSSAALAEAAGRLAAYVEHHPDVEIGALAARLWSGRAKLEHRAGVVTADPTELHEALTALAAGTTHPALVTGPGSAETGGRLAVMFSGQGSQRPGMGRDLYETFPAYAEALDEVCAALDQHLDTEVPLRDVMFAEPGSEHAALLETTLYTQPALFAHHVAGYRLLQKVGVQPAALIGHSIGELSAAHLTGTLPLAVAADMVATRAKLLHTLPDGTGMLAVNTDADTLTPYLKRHEDVAVAAHNSATSLAVAGPHQPLRELAAELTEAGIRTKALKVAHAFHTAHTEPILDTFTGHLTDLFNRHTLGDADIPVISNVTGLPATSGQHHDPEYWAQHIRQPVHFHQGITHLTTDDSISLFTELAPHPTLAPQLPSGTKRTPRLPTETLTHLATLVGLHGNHHPVDLAAHLPETAAKVPALPTYPFQHRPYWLRADPAKGTDARPGDAELWDALEREDLDGVLSAMGVRDADVTAWKAVLPSLVTWRRQRGWGHRLGWEALDDGTPPLLDGAWVVLLPEDAAEHPAVRTALTALDEGGAGVEVVTVERQMARTTFAGRLRAALSACGARLAGVLSLLAFADPARPGPDGLELSATLLHALDDAAAQVPVWFLTAGGTTAGGEDPLADPAQARIRGLAQSLAVEHPERWGGLADLPAGGAGGRDVRDRLRAALAGRADRSGAREDQVAVRAGALFARRMRPADLAAATEPWLRATDGTVLVTGAGGALAEEIAVQLVREGVRHLLLATGPGAYGEAAALVAQLREAGAEPVVAAIDLADRDAVAALVRSVAPEHPLTAVVHVAAQLDDAVVGAVDADDVGRLLDPAAAALANLCELTLDRGLESFVHCTSAVGALGAAGFGAQGAVHAHLEALAQTYRERGLPVTSVVCGPWQDPEAADTAAGKHLRYQGIRPMAPRLAARLLVRAVAGRPATPVLVDVDWDRYVRQSEQGAAGSLLRAIPEAGAGAGDGGAWEPETDGAGPLGEAAARLRQRLDTAAGAERAELLLELLRDAAAQVLGHADTGEIAADAQFTELGFSSFTALELCNRVAAVSGLEIPPMAIFDNPTPQALAGYLMTTFEGETSLATAAGAAAR
>emb|BAE93726.1 BGC0000164, tmnB, Probable epoxide hydrolase
MLDEDARKRVALEYCRRIGAGDVDGVLALFADPLHVEDPVGDKTFTARAEYRAHIARLVSYGVHEVPGTPVAGLDREHVALPITVELRPEGVPQGKIVRISLIAVMRIGGDGLIRHMRVISGRTDMSLHDAAEAADAARFM
>emb|BAE93727.1 BGC0000164, tmn12, Putative methyltransferase
MKSSLWQDLRMLGNLFLVRTTSDPEKKTARLYEMYPPDRLVVEDTNYYNLGYWPGATKLDEAAQALADELADTAGFKPDDTVLDVGFGYGDQDFHWIDKYGPSKIIGINITKVHIRIATDRARERGLLDRIDFREGSATAIPLPDNSVDKVVALESAFHFDTRADFFAEAYRVLRPGGVLVTADIIPMEGGKPKADIRSHAIKWIRVMIDDANWYPRKKYGEIMESKGFEGVEVRTIRDEVYEPWREYHVRRLQDPTFKKRSSKLFYKMVAIAHRDQDLLTEELKSLDYVVASARKPVEP
>emb|BAE93728.1 BGC0000164, tmnAII, Type I polyketide synthase
MASSNEEKLRDYLKAVTADLRQTRQRLQSLEERDHEPIAVVGMACRYPGGAVSPDALWELVSAGGDAIGEFPGDRGWDLEAVFDADPDRAGTSYARRGGFLYDLPEFDAGLFGVSPREAAAMDPQQRLLLELAWEALERAGIAADGLRGSATGVFAGTSAADYGPRLHEASGGAEGYMLTGTTPSVASGRIAYTLGLEGPALTVDTACSSSLVAVHLATRALRAQECTMALAGGATVMSTPGMFVEFSRQRGLASDGRCKSFSEDADGTGWAEGAGMLVLERLSDARAAGHPVLAVIRGSAVNQDGASNGLTAPNGPAQRRVIEQALADARLTARQVDAVEAHGTGTSLGDPIEAQALLATYGREHTAEQPLWLGSVKSNIGHTQTAAGVAGIIKMVQAMRYGRLPRTLHAGTPSRHVDWDAGGVALLAEEVAWPESDRPRRAAVSAFGISGTNAHVVLEQAPPTADTDRDEPSGGAGARTALWTLSARTGEALRARAAELAEAVRTDPAPAAGDVGFSLATTRAAFDERAVVLGGDADELAGGLAALAADRGSPRVVRGSAVSGAARPVFVFSGQGAQWPGMAVGLWDSEPVFAASMERCAAGLAPHTGYALREKLTAPADDPAWERDDVVQPLLWAVMVSLAELWRHHGVAPAAVVGHSQGEFAAAVVAGALSLEDGARLVAVRSRVVHALSGHGSMASVSLPVAEVEKRLAETGGDVGIAAVNGPSATVVAGVDADVRAFMRDCEERGVRTRTVPIAYASHSPLVEPVREEMLRELAAITPRAGEVPFYSTVTGEPMPTESLDAAYWYRNLRSPVLFAQTAERLMDAGHTVFLEMGAHPVLVPAIEQVLDATETEGRALGTLRRGEDGEPRFKQALAEAYAAGVVPDWQVLFPGARTVPLPTYPFQRRRYWLADRDDRTPQNAAGGGTDDAFWALVERADTGALRRELPEVGEDALREVVPALHRWRTRSRTDAALNSRRYEIGWRPSAERRTPGPGGHWLLVTRDGADGRPAAWAGAADTALRARGARVTVVALDERAADDRADVTRRVSAALAGEAVDGVLSLLALDERAHPGHPALPSGVAGLLGLVQALVELDVAAPVWSLTCAAVSALDDEVPAYPLQAQTWGLGRVVALEQPQLWGGLVDLPERPGDEDWQRLCAVLAGAAGDEDQVAVRPGGLRVRRLLPAPAPAGGPAWQPSGTVVVTGGSGSLAPHLARWLADGGAEHIVLASRRGPDAPGHAALAEELGGRGVRVTALSCDLTDRDSVRSLLERSAEPGRPVRAVVHAATATHLEPLAGASAAGVADVLAAKALGAVHLAELLAGEDAELVFFSSIAAVWGSGEHGAYAAANAFLDAYAEQLRGQGRKVTSVAFGAWRSEQLPEELDEAQLTRQGLPLLDPEVALTGLGRELAAGGGRPVTLVDVDWETFAPVFASARPRPLLDEVPAARGALRRSAADGAGTAAAGGAGELLKRLAQLPEAARGREVLDVVTAEVAAVLGHGPADRPAPGQTFKELGLDSLTAVALRNRLRAATGLPLPVTLVFDHPSPQALARFLTGQLGAAGEQAPPGSVHEELDRLAAALDAAPVEGAERVAVQDRLRALAAALADHGTAADGMPADDEAGLDEASTDDLLKIIDDEFGPAEPGPTASTIG
>emb|BAE93729.1 BGC0000164, tmnAIII, Type I polyketide synthase
MAEEDKLRDYLKRLTVDLRRTTRRLREVEEQRREPVAVVGMACRLPGGVRSPEELWELLRDGRDAISAMPANRDWHLDDHFDPDLGRPGTSYVREGGFLDDVAGFDAAFFGISPREALAMDPQQRLLLELAWESVERAGIDAHALRGSRTGVFVGSNPTEYGGLLGDAAAQVGGHLLTGTVLSVLSGRLAYTLGLEGPAVSVDTACSTSLTAVHLAVQALRRGECTMALAGGATVFSTVGPFTEMSRQRVLAADGRCKAFGAGADGMGMSEGAGVVLLEPLSAARRNGHRVLAVIRGSAVNSDGSSNGLTAPSGQAQEKVIRAALADAGLGAADVDAIEAHGTGTELGDPIEAQALLEVYGRGRAAAKAPLYLGSVKSNIGHTQAAAGVAGLMKLVLALEHGQLPRTLHADTPSPHVDWDPATLALLDEALPWRGEDRTRRAAVSAFGISGTNAHVIVEQPPADEQEPAAPEASGNPVRPWLVSAATADGLRAQAARLADHVRARPELTADAVGHALATSRATLGHRAVLLGADRGELLGRLDALGRGDAATGLVTGVQQTGRLALMFSGQGSQRAGMGRELYEAFPVFAEALDEVCAALDGHLDVPVREVMFAAAGTERAALLEHTLYTQPALFAMHTALARLLASWGVRPDHLIGHSVGELSAAHVAGVFPLGVAADMVATRAKLMHSLPEGTGMLAVRSGPEPLAGQLERHAGVEVAAYNSPAATALAGPLDVLDELARELTGAGVRARRLHVAHAFHSAHTEPVLDAFAHHLADLFDRHAPGEAEVPVISNVTGLPATSEQHRDPAYWAEHIRRPVRFHQGVADLAARGTTTYLELGPDAGLSTLAQAVLDEADPAQPGGEPAVVTSVLRRAHPEVPALLTAVARLHVHGTDVDWRALHADGRPAELPTYAFQRRPYWLRQARPAADRPGVRVTRHPLLGAVLETADAERPGAVFTGRISARTPGWLPDHVLGTTVVLPGTGTVEVALCAARHVGCARVEELTLRHPVVLPAEGALQLQVAVAAPDAAGRRSLSLYARPEPDADEDSPELAADAAWTLHATGVLAPGATAAADAWDGAAWPPAGEPAAVVDDLYDRLHERGMRFGPAFRSLRTVWRTDEHLYADLALPEAHHEDLDEYGIHPALLDAALHTVALLDESGTELRLPFAWSGVRLLARPALRSLRARVTPTGPETVALDLADAAGTPVLRVDEVAPRPVPADSLGAVSADPLYGVQWQRVDAPEAADGAELRETDLDAFAGVLDAAGAGSEGSGVYVVRCPDADGGDADGTAERARTTVARVLTAVQRWLSDDRFADSRLAVVTRGAVGADADGDVPALESAPVWGLLRSAQSEHPDRIVLVDDDPGQGSSLDAADAVRAALAAGEPQVAIRGGGLLAPRLTRIEPDRPAALDPEGTVLVTGASGTLGGQVAAHLVAAHGVRRLLLVSRRGQEAPGAGELRAELAGLGAEVAFAACDVADPDALAGALDAIPAEHPLTAVVHAAGVLDDATVGELTPAQLDAVLRPKTDGAWHLHRLTADRPRVAFVLFSSFASVVGTPGQANYAAANSFLDALAQHRRARGLPAVSLAWGLWEQGGMGESLDRAARARIARAGVRAMSASRALALLDTALRSPVALAAPVVLDRPALRAQSRAGTLPAVLRTQAPAPAAPAGGSADPAAPAAADPLAGLAALGRAEQDRTLLALVRRTAVLALGLPEGESVSPGQTFRDLGFDSLTAVEMRNRLSAATGRRLPATAVFDHPTPQALADHLRTELLGSDGAAAPAAPKAAPRAADDDPIAVVAMSCRYPGGVDSPAGLWDLLSRGAEGTSTFPENRGWDIDAIFDPSGERPGTTYTRAGSFLHEADRFDAEFFGISPREAASMDPQQRLLLELCWEAVEGAGIPADELRGSSTGVFAGIMYSDYGGRLLLRTPAEYEGYVGNGSAPSVASGRIAFTFGFEGPALTVDTACSSSLVAVHLAAQSLRNGECTLALAGGATVMSTPAVFVEFSRQRGLAPDGRCKSFSDSADGTGWGEGAGMLLLERLSDAERNGHQVLAVLRGSAVNQDGASNGLTAPNGPAQQRVIRQALANARLTGAEVDAVEAHGTGTTLGDPIEAQALLATYGREHSAEQPLWLGSVKSNLGHTQAAAGVAGIIKMIQAMRHGVLPRTLHVDEPSRHVEWDDGVVSLLTEQREWPRAGAGRPRRAGVSAFGISGTNAHVILEEAPAVAQDQPEGEPQPSAAALPWLVSGATPEGLSAQAARLAEQVEAQPELTSSDLAWSLASRRTALPYRATVLGRDRTELLDGLRAVARDRSAPGVIRTGSEQKPGGLVFMYSGQGSQRPGMGRELYGVLPEFTEALDEACAALDAHLDIPVREVMFADAADDGSALLDQTLYTQTGLFALHTALTRQLQAWGVRPDHLIGHSIGELTAAHVAGVLSLADAARLVTARARLMNELPHGTGGMLAAQAGPEALAEYLERHGRAEIAAYNSPVATVLAGPADALAALAEELGAAGIRTRGLKVSHAFHSAQMEPVLAEFTSTAASLTYRAPELPVVSNLTGTAATAGELADAAYWAEHIRRPVRFHQGLAHLAGEGATAFLEIGPGATLTTLTRAILPTDDGAAVIPALRPARKSPAADAPAAPADEPTALLHAMGELHAQGMGPRWTDVLPRGRSVELPTYAFQRRRYWIDPEEPAAAGPAESGLHYRTSWARLPRDGGAVLAGTWLLAVPDSGRAGEWPEFCAGALQGAGAQVTTVEVAAGTERAALAEQLARRIEETGQPRGILSLLAVRAEPADTAAEAAYAADADPAFDGVPEELTATVVLTQALGDTGVTAPLWAATREAVSVGDEDPLRNPEAALMWGFGRAAALEEPARWGGLVDLPGTPADLGARGRAELAALLGGSPDGSGAPVEDQIALRADGPRARRLRRTTPARKADAEWPPRGTVLVTGGTGGLGAHAARRLAADGAEHLLLVSRRGPAAPGADELRAELTAAGAAVTIAACDVTDRSALAALLAGVPEETPLTAVLHAAGVSADRGLADLDAKHFAEVLGPKSLAARHLHELTRDADGRSRLSAFVLFSSTAGVWGSGAQGAYAAGNAYLDALAEHRRALGLPATAVAWGAWSGEGMAGAAENSRRLLRRGIRGLDPAAAAAALADAVRADEPPVTIADIDWSTFTVAFTSRRHSPLLGELPEARAVTGAREAAEPEAAGADAAGQLRALLAGRTREEQQRELLDLVRTEVAGVLGHASADSVRPGKPFNDLGFDSLTAVELRNRVNTRTGLRLPTTVIFDYPSPDALAECLRDELGGPDAAGQSLLADLARLDGALNGAALADEEVRRRAGERLRTMLQRLDGTAPAASQGAGGDADGGDAGAEANSDLEDASVDDLLDIIQSEFGKS
>emb|BAE93730.1 BGC0000164, tmnAIV, Type I polyketide synthase
MKNEQKLLDNLKWVTAELRQARRRLGEVESKSAEPIAIVSMACRYPGGVASPEDLWRMVAEGRDGIVELPGDRGWPEDLYDPDPAASGKSSTRMGAFLEGVEQFDAELFGISPREALAMDPQQRLLLETAWEAFERAGLDPAGVKGNRTGVFAGLNSQDYLLRLYRATGDLEGYAATGSAGSVASGRVAYTFGLEGPAVTVDTACSSSLVALHLAIQALRNGECDSALAGGATVMSSPSAFTVFSRQRGLAADGRCKAFAEAADGTGWGEGVGLVLLERLSDAQRNGHTVLAVLKGSAINQDGASNGLTAPNGPSQRRVIEQALANARLTPGQVDAVEAHGTGTTLGDPIEAQALLATYGREHTAEQPLWLGSVKSNVGHTQAAAGVAGVIKMVEAMRHGVLPPTLHVDRPTSHVDWESGTVSLLTETQEWPETGQPRRAAVSSFGMSGTNAHLILEAAPVAAPEEAEASPEAAPETEAAEAARSLPVPVVVSARTAAALAESAGRLAAYVERHPQVEVGALASGLWSGRAKMEHRAGVVTADRDELLEALTALATGSAHAALVTGPGSVSAGKTAFVFPGQGSQWTRMGYDLAAEEPAFAAHLAACRDELSRWCDWDLLEVLASEDEDALDRVDVVQPALFAVMTGIAQLLRHHGVEPDAVIGHSQGEIAAAYVAGALTLSDAVAVVALRAQAITRLAGTGTMASFPLPQDELGDLPEGVYVAAVNGPHTTILAGETHPLTDLVNTYQEREIRARLIPVDYASHTPHVEDLRETILGDLTQRADIKPVAPSIPFYSTHTGTLLAEDRLLDAEYWFDNLRHPVHFHTTLEQLLGDGHHTLIESSPHPVMTAALADTFEQHATPAHHHATLIRNNGTQTRFLTALTTLHTHHHPVSLGPHLPPVDESVELLHGLPTYPFQHQPYWLDAPAQLTSATDLGLSSTTHPLLSAAVQLADTTGAAETGASTMVFTGRLGLATHPWLADHAVAGTVLLPGTALVDLALHTGDHTGATHLEELTLHAPLTLEEAGARDLQVTAAPIPDGRGGRQVTIHSRPHTDDEAEPESWTCHATGTLTAEPAAAAESLGQWPPAGAQALDVSELYPQMAAAGYGYGPAFRGVTAAWAQPDGTLHAEIALPADTDADGHTVHPALLDAALHPLALRALAKGGAAKDEAQELRLPFAWSGVSVHATGATRLRATLVPTGEQGHDLTLHAWDPTGAPVATITALNTRPIDPGALTSGGADTGAATRNSLFQLAWTPPQPRQDDSDRIDPDLVDLYVAPRPAEDTPAAAHAATEALLTHLQGWLADNDETDRRLVVLTHRAVATGPAEDVHLAHAPLWGLVRTAQNEQPDRIHLIDTDTEVDAAAVTDVPQLADALAEGEPQLALRHGQFLVARLVRATGAGGALAMPESTWKLATGGDGTLEAVTCRPMPEWDGPLAGGQVRVRLHAIGLNFRDTLIALGMYPGDAPLGSEGAGIVTGVADDVTGFAVGDRVMGVMIDGAGSHAVTDHRLLTTVPEQWGSTQAAGIPVAFLTAYYALKDLGRLEAGESLLLHAATGGVGSAALQLARHFGADVYATASPGKHHLLRAQGLDDAHIASSRSLDFEDHFRTHGPDQGVDVVLNALAHEFTDASLRLARPGGRFIEMGKTDVRDADTVQTEHQVQYRNFDLIEAGPDRIQQILAHLTELFAEGHLTPLPTASFDVRHTPQALRHLSQARHTGKLILTLPRALDPDGTVLITGGTGVLAGLTARHLITEHGVRHLLLASRSGPDHPAAAALSEELEALGAEITVTACDVTDPDAVHALVDSVDEHHPLTAVIHTAGALNDTVLTQLTPENLHPVLEPKVDAAHHLHEATRHLPLAHFVVYSSAAGTLGNPGQANYAAANAYLDALAHRRTRQGLPATSLAWGYWKQASGLTGHLSDNEVRNVTHGTTPLEADHAFRLFDAALAGPEAYQLCLPLNPAALRTAPRLPSLLRDVVPRPSRRVAATSAAGDGNALAEQLAALPEAEQERRLLDLVRSNVAAVLGHGTGDAIDAQRPFKELGFDSLTAVELRNRLTNATALRLPATLIFDHPTPQALTRHLLGQFLDTGSLTSRAGSRAGTAVAAVTDDPIAIVSMACRYPGGVRDSQALWDLVSTGREAIGDLPTNRGWDLENLYDPDPDATGKVYTRHGAFLHDADLFDADFFHMNPREALATDPQQRLLLETSWEAFERAGIDPAALHGSNTGVFAGVISQDYLLRLHQNPEGLEGYIATGSSGSVASGRIAYTFGLEGPAMTVDTACSSSLVALHLAMQALRNGECDLALAGGATIMATPGTFQVFSRQRGLAADGRCKPFADAADGTGWGEGAGLLLLERLSDAERNGHRVLAVLKGSAINQDGASNGLTAPNGPSQQRVIEQALANSGLTAEQIDVVEAHGTGTTLGDPIEAQALLATYGQAHTEEQPLWLGSIKSNIGHTQAASGVAGVIKMVEALRHGRLPQTLNVDRPSTHVEWDTGHVSLLTETQEWPETGRPRRAAVSSFGMSGTNAHLILEAASARPASGEAADGDEPGSGAAVPVVVSARTAGALAQAAEQLAEYVEQHPEIEVGPLAARLWSGRAKMEHRAGVVTADRDELLEALTALATGSAHAALVTGPGSVSAGKTAFVFPGQGSQWTRMGYDLAAEEPAFAAHLAACRDELSRWCDWDLLEVLASEDEDALDRVDVVQPALFAVMTGIAQLLRHHGVEPDAVIGHSQGEIAAAYVAGALTLPDAVAVVALRAQAITRLAGTGTMASFPLPQDELGDLPEGVYVAAVNGPHTTILAGETQPLADLVSSYQEREIRARLIPVDYASHTPHVEDLRETIITDLAERAGIEPMPPTIPFYSTHTGALLAEDRLLDAEYWFDNLRHPVHFHTTLEQLLDDGHHTLIESSPHPVMTAALADTFEQHATPAHHHATLIRNNGTQTRFLTALTTLHTHHHPIDLTPHLPAAGLSGDELPELPTYPFQRDSYWIQSSAQLTSATDLGQISSAHALLSAAVQLADGNEDSGDGTRGAYTTTVFTGRVSLGTHSWLADHAVAGTVLLPGTALIDLALHAGDHTGATHLEELTLQAPLLLDEAARDLQVTTSPEAGAEDGGPVRRQVTIHSRPHTDDAEPEPWTCHATGTLTAEPAEAAQPLTQWPPTGAQRLDTTGLYARMAAAGYEYGPAFQGVTAAWAHPDGSLHAEIGLAEDADTAGHTIHPALLDATLHPLATRSLDEDGDAAQELRLPFAWSGVSVHATGATHLRATITPTGEHGHDLTLHAWDPTGAPVATITALNTRPIDPGALTGNARTGAATRNSLFHVAWSPAPAEPVEQVDLDQVDVYVAVPAAEDTPAAAHVATEALLTHVQNWLADNDQSDRQLVVLTHRAVATDAAEDVHLAHAPLWGLVRTAQNEQPDRIRLIDTDAAGIRGNAADIPQLAEALATGEPQLALRDGRVLTPRLTRSTATDAAARPLDPEGTVLITGGTGGLASLTARHLITEHGVRHLLLASRSGPDHPNAPALTDELTALGAQVTVTACDTTDADQVTALIAAIDGDHPLTAVIHTAGALNDATLAKLTPDELHPVLAPKVDAAYHLHQATKHLDLAHFVLYSSAAGTLGNPGQANYAAANTYVDALAHDRTRQGLPTTSLAWGYWEQATGLTSHLSDNEVRNVTHGTTALTAEHALHLLDTALTTPQPHHLCVPVTPSALRNPDRLPVLFRGLASRPARRAAAGSAAGDGNALAERLAALSEPEQQHKVVLDVVRSNIAAVLGHGTADTIDPHRPFKELGFDSLTAVQLRNQLTTTTALRLPATLIFDHPTPEALTRHLLGRLLDSAPARARTVTTRTVTDDDPIAIVSMACRYPGEVRSADDLWRLVADGTDAVSEFPVNRGWDLDNLYDPDPDATGRTYTRHGAFLHDADRFDADFFHMNPREALATDPQQRLLLETAWEAFEQAGIDPAGLRDSNTGVFTGVIYADYGPRLMHRTPEGFEGYLGNGSAASVASGRVAYTFGLEGPAMTVDTACSSSLVGMHLAAQALRNGECDLALAGGVTVMSTPSAFLEFSRQRGLAADGRCKPFADAADGTGWGEGAGLVLLERLSDARRNGHEVLAILRGSAVNQDGASNGLTAPNGPSQQRVIEQALANAGLSAGQVDAVEAHGTGTTLGDPIEAQALLATYGQAHTEEQPLWLGSIKSNIGHTQAAAGVAGVIKMVEALRHGHLPQTLHVDEPSTHVEWDTGHVALLTEGQPWPETGEARRAAVSSFGISGTNAHVILEAAPEPGKPVEERVDKSMPVPVVVSARSTAALAESAGRLAAYVEHHPDVEIGALAARLWSGRAKLEHRAGVITSDRTELHEALTALAAGTTHPALVTGPGSAETGGRLAVMFSGQGSQRPGMGRDLYETIPAYAEALDEVCTALDEHLATGTSLREVMFAEPGSEHAALLETTLYTQPALFAHHVAGYRLLQKAGVQPAALIGHSIGELSAAHLTGVLPLAVAADMVATRAKLLHTLPDGTGMLAVQSAPEPLTEYLDRHAQVEIAAYNSEVSTALAGPLDALDELGRELTEAGIRTKTLKVAHAFHTAHTEPILDTFTNHLTDLFNRHTLGDADIPVISNITGQPATSGQHHDPAYWAQHIRQPVHFHQGITHLTTDSVSLFTEVAPHPTLAAHLPVGVRSTPHLPDETRTHLAALTALHAHHHPADLALRLPRSGGGLPSLPTYPFQSLPYWLDLPAQVTSATDLGQATTTHPLLHAAVQLADGVDESAATTVFTGRVSLKTHPWLADHAVAGTVLLPGTALVDLALHAGDHTGATHLEELTLHAPLTLDEAGTHDLQVTASVRGGSDDEGEGAGRWQVTVHSRRTSDNAEPEPWTHHATGALTTEPAEQAAPLAQWPPTGAEPVEVTDLYPRLLAAGYEYGPAFQGVTAAWAHPDGTLHAEISLAEDTDVTGHAIHPALLDAAIHPLATRTLLADSKAAELRLPFAWTGVTVHATGATELRATLTPTGEHGHDLALRTWDTTGAPVATITALNTRPVDATALAGAPHANTATRNSLFHLAWRSAATPQDQAQVDLDRVDVYAAAPAEDDSPAAAHTATEALLTHLQSWLAKNDATDRQLVVLTHRAVATGPAEDVHLAHAPLWGLVRTAQNENPDRIHLIDTDTDNTPDLTAALATGEPQLALRNGDILIPRLTRSTDSAATEPRPLDPDGTVLITGGTGGLASLTARHLITEHGVRHLHLASRSGPDHPNAPALTDELTALGAQVTLTACDTTDADQVTALIAAIDGDHPLTAVIHTAGVLNDAVLGKLTADGLHSVLAPKVDAAYHLHRATMGLDLAHFVVYSSAAGILGNPGQANYAAANTYLDALAHHRTRQGLPTTSLAWGYWKQATGLTSHLSDNEVRNVTHGTTPLTTDHALHLLDTALTTPQPHHLCTPLNPSTLRTTPHLPALLRDLVPAPRRTAARAHGAQPSGADLADRLRALPPEGQQKLLLDVVCSAVAAVLGHGGADAIDPYRPFNELGFDSLTAVQLRNRLTEATGLRLTSTLIFDYPTPNDLARYVGEGIGPDETSVETSFLAEIDKLELTLIDRSAEDAGRVKVTRRLQALLTRLNETAGSAPAGEDIETKLRSASNDELFDLLDGDLDLS
>emb|BAE93731.1 BGC0000164, tmnAV, Type I polyketide synthase
MSDEAKLREYLTRAVAELHQTRQRLQDAETARQEPIAIVSMACRYPGGVRSPEDLWQLVADGTDAISGFPGNRGWDVEGLYDPDPDRTGKSYSREGGFLHSADEFDAEFFGMSPREATATDPQQRLLLEAAWETFERAGIDSHSLKGSKTGVFAGVMYDDYTGRLMHRIPEGYEGFLGNGGAASVASGRVAYTFGLEGPAVTVDTACSSSLVSMHLAAQALRNEECDLALAGGVTVMATPGVFVEFSRQRGLAPDGRCKPFAEAADGTGWGEGVGFVLLERLSDAERNGHEILAVLRGSAVNQDGASNGLTAPNGPSQQRVIEQALASARLSAGQVDAVEAHGTGTTLGDPIEAQALLATYGQAHSAERPLWLGAVKSNIGHTQAAAGVAGVIKMVEAMRHGVLPRTLHVDEPSTHVDWNTGHVALLTEAQQWPETGEPRRSAVSSFGISGTNAHVILEAAPEQSAEADATTEPSPVPVVVSARSTAALAEAAARLAAYVEQHPDVEVAALAARLWSGRAKLEHRAGVITADRTELHEALTALAAGTTHPALVTGPGSAETGGRLAVMFSGQGSQRPGMGRDLYETFPAYAEALDEVCAALDQHLDTEVPLRDVMFAEPGSEHAALLETTLYTQPALFAHHVAGYRLLEKVGVQPAALIGHSIGELSAAHLTGTLPLAVAADMVATRAKLLHTLPDGTGMLAVNTDADTLTPYLKRHPSVAVAAHNSEVSTALAGPLDALEELGRELTEAGIRTKALKVAHAFHTAHTEPILGAFTGHLTDLFNRHTLGDADIPVISNITGQPATSGQHHDPEYWAQHIRQPVHFHQGITHLTDDGISLFTELAPHPTLTPHLPGGARSTPHLPAETLTHLAVLTALHAHHHPADLAPHLPETAARVPVLPTYPFQHRPFWLDAPAALTSATDLGQLGTAHALLGAAVQLADTTGSGAGSAGTTVFTGRVGLNTHPWLADHAVAGTVLLPGTALVDLALHAGDHTGATHLQELTLHAPLVLDGAGTHDVQVTTAPQPGPEGEDAGRWQVTIHSRRHTADDAEPEPWTCHATGILTADDPAAGTAPALAQWPPSGAEPVEVADLYPRLLAAGYEYGPAFQGVTAAWRGADGALHAEIALPEDTDAAGHTIHPALLDAALHPLAAEKVGKDDADGRLRLPFAWTGVTVHATGATHLRATLIPTGEHGHDLTLHTWDPSGAPVATVTALNSRAVDASALTGAAHAGAATRNSLFHLVWNATAAEPQERAGLVAPELVDLYVAAPAEEDGPVAAHAAAEALLAHVQGWLAANDRTDRRLAVLTHRAVATNPADDLHLPHAPLWGMVRTAQNENPDRIHLVDTDTATDAVTGGDPAAVPHLLDALATGEPQLAVRHDQVLAPRLARSADGAADALSIPAGEQSWRLDKTASGTFDNLALLPNPHLPEELAPHQVRVAVRAIGLNFRDVLITLGMYPGEALLASEGAGVVTEVGADVGNVAVGDRVMGMFPNGVGAQTVTDHRMVTAIPERWSFTDAAGIPVAYLTAYYGLKDLGGLEAGESLLLHAATGGVGSAALQLARHWGAEVYATASPGKHHLLYAQGLDQNHIASSRSLDFEEHIRTHAPDQGVDVVLNALAHEFTDASLRLLRPGGRFLEMGKTDIRDPQAVEAEHQVRYQNFDLIEAGPDRIQEMLVHLAELFAEGRLTPPRTTCFDVRHAPHALRHLSQARHTGKLILTLPRPLDPDGTVLITGGTGGLAGLTARHLVTEHGVRHLHLASRSGPDHPNAAALSEELGALGAQVTITACDTTDPEAVHRLVASVDEQHPLTAVIHTPGVLDDTILTQLTPETLHPVLAPKVDAAYHLHQATRHLDLAHFVLYSSAAGTLGNPGQANYAAANTYLDALAHHRTRQGLPTTSLAWGYWKHTTDLTSHLGDSEVARSDAALSTEHGLQLLDAALATPSPYHLCVPLNPATLRTGDRVPALLRDLAPRARRRAAAAVAAGEVSGLAQQLAGLSAADQQRLLLDLVRTNAAAVLGHSDAAAVDAQAPFNDLGFDSLTAVELRNRLDSATGLRLPATLIFDYPTAQVLAEHIGAELLESAPRSAAPQLVSADAADDPVVIVSMACRFPGDVRSAAGLWKLVTEGREGVSGFPTNRGWDLDNLFDPDPAATGKSYTSYGTFLHEADEFDADFFRMNPREALATDPQQRLLLETSWEAFERAGIDPGTLRGSSTAVYAGVIYGDYGSRLMQNAPEGFEGYLGNGSAASVASGRVAYTFGLEGPAVTVDTACSSSLVALHLAAQALRNGECDLALAGGVTVMSSPGAFIEFSRQRVLSVDGRCKAFAEAADGTGWGEGVGLVLLERLSDAQRNGHTVLAVLKGSAINQDGASNGLTAPNGPSQQRVIEQALASAGLTPGQVDAVEAHGTGTALGDPIEAQALLATYGREHSPERPLWLGSIKSNIGHTQAAAGVAGVIKMVEAMRHGTLPPTLHVNEPSQHVDWSSGTISLITESTPWPESDEPHRAAVSSFGISGTNAHVVLEAAPVEPAAAEPTAERVPDKSRAAPVPVVVSARTADALAQAAGQLAEFVERHPQVEVGALASGLWSGRAKMEHRAGVVTADRDELLEALTALATGSAHAALVTGPGSVSAGKTAFVFPGQGSQWTRMGYELAAQEPAFAAHLASCRDELSRWCDWDLLEVLASEDEHALDRVDVVQPALFAVMTGIAQLLRHHGVEPDAVIGHSQGEIAAAYVAGALTLSDAVAVVALRAQAITRLAGTGTMASFPLPQDELVDLPEGVYVAAVNGPHTTILAGETQPLADLVNNYQEREIRARLIPVDYASHTPHVEDLRETIITDLAERAGIEPMPPTIPFYSTHTGALLTFDQDLDAEYWFNNLRHPVHFHTTLEQLLDDGHYTLIESSPHPVMTAALADTFEQRATPARHYATLVRNDDTKVRFLTALTTLHTHHHPIDLTPHLPAADRSGDGLPELPTYPFQRESYWLHGSAQLTSASDLGLGTTAHPLLHAAVQLADEAGTGAAGAVVFTGRVGLSTHSWLADHAVAGTVLLPGTALVDLALHTGDHTGATHLEELTLQAPLVLQESGARDLQVTASPHPEADGWQVTIHSRPHTDDEAEPEPWTCHATGTLTAEPAVKAEALDQWPPAGAQALDVSEIYPRLAAGGYEYGPAFRGVTAAWAQPDGTLHAEIALPEDTDPDGHTIHPALLDAALHPLAAHGGAGGKADAAEDAQVRLPFAWTGVSVHATGATHLRATITPTGAEGHDLALRAWDPTGAPVATIGALNTRAVAASALTGGADAGAATRNSLFHLSWSPAQAEQEEQEELDRYDVHVAAPAAEDTPAAAHAATEALLVHVQNWLAANDQTDRLLAVVTHRAVATHPAEDVHLAHAPLWGLLRSAQSENPDRIHLVDTDATGIAPDADAADIPYLADALATGEPQVAVRGGQVLAARLVRAAGAESGVLDVPEGTWKLGNEGDGTLEALACRPAPEWDVPLTGSQVRVQLHAVGLNFRDTLIALGMYPGDAPLGSEGAGVVTEIGADVTNVAVGDRVMGLMPEGAGSRAITDHRLLTPVPAEWSSTQAAGTPVAFLTAYYALKDLGRLEAGESLLLHAATGGVGSAALQLARHWGAEVYATASPGKHHLLYAQGLDDAHIASSRSLDFEEHFRTHGPDQGVDVVLNALAHEFTDASLRLMRPGGRFIEMGKTDIRDPQAVEAEHGALYRNFDLIEAGPDRIRQILAHLTELFAEGHLTPLPTTSFDVRQARQALRYLSQARHTGKVILDLPRALDPDGTVLITGGTGVLAGLTARHLITEHGVRHLLLASRSGPDHAGAAALSEELTALGAQITVTACDVTDPDAVHALVDSVDEHHPLTAVIHTAGALNDAVLTKITPADLHPVLAPKVDAAYHLHQATRHLPLARFVVYSSAAGTLGNPGQANYAAANTYLDALAHHRTRQGLPTTSLAWGYWKQATGLTAHLTADQQGRTGTALTTEHGLRLFDVALRDRPESTLVCMPIEPGGLRRAAKVPALLRDLVPATARRATAAGASAVRRSGLAEELAGLGEAEQDRLVLDLIRSNVAAVLGHARPETIDPQRPFKELGFDSLTAVELRNRLTNATALQLPSTLVFDHPTLTELSVFLRGKLLDEQPRVRAAKQVATVVDDDPIAIVSMACRYPGGMRRPEDLWKLVSEGVEAIGDLPDDRGWDLDGLYDPDPDAPGKMYTRKGAFLYDAGQFDADFFHMNPREALATDPQQRLLLETAWEAFERAGIDPTSLKGSSTGVFAGVISQDYLMRMHDAPDHLEGYFATGGSASIASGRVAYTFGLEGPAMTVDTACSSSLVALHLAAQALRNGECDLALAGGATIMATPGTFQVFSRQRGLAADGRCKPFADAADGTGWGEGVGLVLVERLSDARRNGHEVLAVVRGSAINQDGASNGLTAPNGPSQRRVIEQALANAGLSGDQVHAVEGHGTGTTLGDPIEAQALLETYGQAHSEENPLWLGSIKSNIGHTQAAAGVAGVIKMVEAMRHGVLPPTLNVDAPTSHVDWAAGHIELLTEARPWTEEAGPRRAAVSSFGMSGTNAHLILEAAPAEADAEAEPEAGAPPVPVVVSARSAAALAQSAGRLAEYVEQHPEIEVGPLAARLWSGRAKMEHRAGVVTADRDELLEALTALATGAAHPALATGPGSAVAGKTAFVFPGQGSQWTRMGYDLAAEEPAFAAHLAACRDELSRWCDWDLLEVLASEDEDALDRVDVVQPALFAVMTGIAQLLRHHGVEPDAVIGHSQGEIAAAYVAGALTLSDAVAVVALRAQAITRLAGTGTMASFPLPQDELGDLPEGVYVAAVNGPHTTILAGETQPLTDLVNTYQEQEIRARLIPVDYASHTPHVEDLRETIITDLTERAAIEPVPPTIPFYSTHTGAVLTFDQDLDAEYWFNNLRHPVHFHTTLEQLLDDGHHTLIESSPHPVMTAALADTFEQRTTPAHHHATLIRNNGTKARFLTALTTLHTHHHPIDLTPHLPAAGSTPAGLPTYPFQHQPYWLNTPARLTSAGDLGLATTTHPLLHAAVQLADGADGGAGTTVFTGRVGLSTHPWLADHAVTGTVLLPGTGLVDLALHAGDHTGATHLEELTLQAPLVLEETGARDLQVTAAPQGGSDAGGTGRWQVTIHSRPHTGDAEPEPWTCHATGTLTAEAAEAAEALTEWPPTGAEAFDVGALYPELAAAGYEYGPVFQGVTAAWKGSDGTLHAEIALPQGADAAGHTLHPALLDAALHPLAAHNDGADGQMQLPFAWTGVTVHATGATELRATLTPTGEQGHDLALRTWDTTGAPVATITALNTRPVDAAALSTRSSDDTRNSLFHLAWSPAPAEPATQVDLDQVDVYAAAPAEDDSPAAAHTATEALLTHLQSWLAENDETDRRLVVLTHRAVATDAAEDVHLAHAPLWGLVRTAQNEQPDRIHLIDTDTDDTPDLTAALATGEPQLALRNGDILIPRLTRSTDDAGTEARPLNPDGTVLITGGTGGLASLTARHLITEHGVRHLLLASRSGPDHPNAPALSSELTELGAQVTITACDVTDDDAVRALVDSIDGDHPLTAVIHTAGALGDAVLSKLTPDDLHPVLAPKVDAAYHLHQATKHLDLAHFVLYSSAAGTLGNPGQANYAAANTYLDALAHHRTRQGLPTTSLAWGYWEQATGLTGHLTASQQNRTGTPLTTDHALHLLDTALTTPQPHHLCTPLNPSTLRTTPHLPALLRDLVHRPVRRTAAASAPGVPGGTALADQLAALPEPEQRHKVVLDVVRSNIAAVLGHGTADTIDPHRPFKELGFDSLTAVQLRNQLTTTTALRLPATLIFDHPTPDAMAARILADLMPEAVSPSRRVIADLDALELELKQLAADEAERSRITLRLQTLLSNWNDARPVPAEDVSNKIQESSTEEIFDFIDRQLGRTDGDEAPSAPAR
>emb|BAE93732.1 BGC0000164, tmnC, Putative tetronomycin epoxidase
MAEATRGPNTRVHGVVLGGGLAGVLAARALRDHVDHVTVVERDTYPDLTEPRKGVPQGRHAHILWSGGAEAIEELLPGTLDRLRAAGAHRIGVKEDMVLYSAYGWQHRFPGSHYALTCSRPLLDRTVREAALDHPDTEVLTRTEAHGLLGDRTSVTGVRVRTSDGATRELPADIVVDATGRGSRLRHWLTDLGLPPAAEESVDTGLTYATRVFRAPAGAPGAFPVVSVYADHRSGEPGRNGLLLPIEDGRWIITLSGTRGGEPTADEERFATFARSLRDPIIADLIEAAEPLTPVRTTRSTLNRRMHLDRLADRPEGLVALGDCVVSLNPIHGHGMSVAARSARALEACLSRAGGLKPGLARTAQQAIAAAADAPWLLSASQDLCYPDNKAAVSDPRLTTQAAQRQGFADMVTSASLVNERVCDALTAVTTLTAPLGSLETPEFLAAMRQPARPPLTAAPLKDAEAAVLRAAK
>emb|BAE93733.1 BGC0000164, tmn14a, Putative ferredoxin
MRDSSMQVETEIERCVASGMCTLLAPEVFDQDEVTGQVVVLVKRPAEEQWEAVDEAVRSCPGQVVRFEEAAEPAGAAEAP
>emb|BAE93734.1 BGC0000164, tmn14, Putative cytochrome P450-like protein
MSDTLSTPPRRLPTERPRPLDPPEELGRLRAEEPVSPLLYPDGHVGWLVTSHAAARKVLSDQRFSARGDIKKVPFELPSGGRPWEKVPPGFFMHMDPPDHTRYRRLLTGQFTVRRMKALEPRIEQITEEHLDEMERQGPPTDLVPSFALPIPSLAICELLGVPYGERQRFQDHSTTVMRIGSTGEEVAAAFAAIYGLIHELVQLKHKEPEDDLLSGLIATGELDDAELTGIGMLLLMAGHETTASMLSLGTYALLRHPGEVKRLREDPKLFANAVEELMRYLTIAQFGVPRTALEDVELEGKLIKAGDGVTVSLAAANRDPGRFEDADGFDVGRSTSGHMAFSYGIHQCLGQQLARVEMRIAYSALFRRFPELRLAVDADEVPLRAEATMYAASSLPVAW
>emb|BAE93735.1 BGC0000164, tmn15, Putative 3-oxoacyl-(Acyl-carrier-protein) synthase III
MLVLNPEQDLRVAGLGTASPGPQIDNATLGRRMGLGPMWEQWAEAFVGTKYRHLAVDLETGEPRFSLADLGETAGRRALAAAGMEPSDVDVIVMGTAMPDMLMPTTVNVVADRLGIDQVPTYQLQSGCSGAVQALSVAAGLLLSGSHRTALVLGGDVSAKLVDPDMDAAALPPAQLVNLMLFGDGAGALVLTAEPSPGPALRAVFTKLVGLGRQPGQTLDWYGASRRFDGPPVSEDYKAIEAAVPEMAAESAEELLGGLDWKADELAYVLPPQLSGRMTALIRERMGAPEAQEVSCVDETGNNGNALVFFQLARLLPKLTAGDRALGVAIESSKWIKSGFALEATA
>emb|BAE93736.1 BGC0000164, tmn16, Putative uncharacterized protein tmn16
MSAAPAPPPTAPDPVAELHRSGSLVAEYPRLPALLRELGENERQRAGRLLSRLSPDEVLAAHPGIPTVSVAVTGHGTVAGLVPPLTMELARHGMLLRPHVADFGGWLFDLADPASEVYAAGTDLVVCLPAAGIVFDEVPRPWRPEDVERVLTEKVHLLGKLAATHGTSGSGTLVYTTMPLPREFTSQLVDHRSRARLGAVWREGNARLLGLMDEHPGLVVLDLDPVLSGPAALAEPRLETYAGTPFAAELTAAVAREVAHLARGRSGRAKKVLAVDLDNTLWGGVLGDDGPEGIEVADGRTGRAFQRMQRVVKQLASRGVLVAAVSKNDLEPVREVLREHQEMTLREDDFVRVVANWAPKHDNLRALAEDLNVGLDSFVFADDSPYECGLVASELPEVTVLHLDGDPALHAERLLADGWFDVRDLTDDDVRRPERYREELVRKDFLDSFSSLDDYLRELDVRVELSAAAEADVPRVAQLTQRTNQFNLTTRRLQQDEVASLAGSPGNMVLAIRCGDRFGDNGLVGAVFVRTDGPVWHVDNFLLSCRVFARGIEQGCLAALLEHARAEGAEAVAARYVPSTKNGKVRDFYPRNGFDAHGQSEDGTADFRHELLEIGAVPGHLDLTVRWEQEGTR
>emb|BAE93737.1 BGC0000164, tmn17, Putative hydrolase or acyltransferase
MNDVTELKEFARVHAKALQLPAERYDEVLAGITSDEDGAPGSWTAQWSAMAGELEDAGELLPAFLCYTLARFPVVDGPARQAAYQKCRSVFDRWRAGQPDIQRVTASPAGREVVAWAGGLSAAEPKPVLMVAGGIVSLKEQWAPVTLQAAALGMAIVVTELPGVGENTLPYDREGWRMLPALLDAVADRADVSDTYALANSFGGHLALRWAGHDARVRGIVSSGAPVSGFFGDADWLRGVPGITRHTLARLAGAPEGDDDALHKKIADWALTPAELAGLEIPVRYSTSLRDEIIPAGEAAFLQQHVKDLGLNEIDDVHGAPAHVQQTVDWTFGSLLAMRQGLAPS
>emb|BAE93738.1 BGC0000164, tmn18, Putative pathway specific activator
MQYEILGPVRVVDNRGSRFVSAKKMQVLLVLLLIRARQVVSIDEAIAEIWGQNPPRRATAGIHVYISQLRKFLGEPGSRNNPILTRPPGYLLHLEDDEFDVDRFQELLHRGRLHLKEGRPEQAVVAFEDGLSLWRGPVLGDLCDGPIIAGFATWLEETRLEYLEWLMEARLSLGLHRELIGRLSALTAEYPLRETFYRQLMLALCRSERQADALRTYQQARNRLNEELGLEPCRALRDLQQAILVADERLELPAAV
>emb|BAE93739.1 BGC0000164, tmnDII, Type I polyketide synthase-related protein
MTDKALLRRSLEAVRSLREQVDELRARAAEPIAVVGLGCRFPGGADGPERFWELLREGRDGVVDVPQDRWPTEGWYSSDRSEPGTSYTRRGGFLAEGAHAFDAGFFGITDAEARDMDPQHRLLLETSWQALESAGLLSGTAAERRVGVFVGVSGSENTLLPRSPRDAGPYTATGSAISVAAGRVAHTFGLRGPALAVDTACSSSLLAVHLAAESLRRGECDAALAGGVSAMMSPAVMVALCRMEALAEDGKCKVFDAAADGYVRSEGSGMVALMRASDAAALRAPVLALIRGSAVNHDGRTSGLTVPNGRAQRELIADAVAAAGVEPRAVDYLEAHGTGTSLGDPIEVRAAADVLCAGRDPEAPLRIGAVKSNIGHLEAAAGVAGLIKTVLALRHGEIPGGLHLNKPNPRLGVERLPVALCDRTATWPRRGDGRPRTAGVSSFGFSGTNVHVVLTEPDAEPPRTGGPERPAHVFALSARDPEGLRESAARHGRWLATHPDAALADFCHTATARRGHFAHRAAFVTASREDLARRLAALAAGEGPGPAAVRRQTAAAEAVGARDRAPAPPVAFLLDATAPAAERIAATLSATHPGFRAHLDRCTVELRSPAAESDVPHSPGLAADVRTVACQVALVRTLADWGIAAGAVAGGAAPGDLAAALLSGALDAPTAGALLAARHGAAAPPAAPPQRPRTLRLLHGSDAGEAGAAEAADPGFWLHPGTGVRPEAAAAALAAHGYDTLVHLGGPPATAADGEIRGLPGDDIWHELLGWLADRHVSGQDVDWSACDDGYERTRLDLPGQTFRRRTHRPDAAALEAAPAASAAGAPVGTLGLRQVASPLAQRQYTTAVSRAVLPELADTAGVLHVGYYQELLAAAARTGTGLRLDDVRFERALTLSRGQERTVHLAVGPADGDGWAEFSVHSRDAGGAPAEQPGDEGWHRHAAGRLRPDGGGAEGDAPTEATLPEAARAEIRERCPVRFEGAEFYRQMAERGVPLGPSVEWVDEVWLGEGEVLARFRLPTPAEAAAAAGRPDRELPVPAGMLDACVQLYALAAGPQLAERDLFMTARLGDVGFGAPAEGTLWCHVRLTAPVGDLLVGEHLLCAEDGAAVGWGRGTEIRVISPGSGTYEAPADDVRDGAAQQRWRGADGAAALRDLLTGMVAELLQLTPAEVPSSRPLAETGLDSLAALELRQRVRAETGVDLPVDLLIAGPSLDEVVERLCGSVAGEGPAAPRPYDVDGRLWLPVTPQDDAAVRLFCLPYGGRGASLYRDWPGSAPAGVEVVPVQLPGREERSDERCLVDADEAVDAVAQALKPYLDRPFAFYGHSMGALLAYRLAHRLGAEYGELLRHLFVGAFSAPTGGENPLGARLRSVTQRLGFEQMPEHEELARVRRTQPRLYDTALRAELGEHLAGKADVAMDGAGYSDLRVVQSYRHDPAEVPLRVPVTAFHGAADPVVAEQDADGWRPLTAGGYELLVVPGDHFFVHGDQSGPRVLAEMAARLRQPVRA
>emb|BAE93740.1 BGC0000164, tmnDI, Type I polyketide synthase-related protein
MFALAFPGQGSQHKGMGAQLFGRFPEETARADEILGYSIEELCRDDVDGRLQNTEYTQPALFVVNALSHLAHRADGGAEPDYLAGHSLGEYNALHAAGAFDFATGLRLVAKRGELMSRVADGGMAAVVGLTADQVAELLGRPGLENLSIANYNNPTQTVVAGPREDVAGARAVFEEAGAGLFTVLRVSGAFHSPYMSAIQGEFAEFLGGCTLAPPAVPVISNVTALPYEDDVAAALVRQLDHPVRWTDTVRYLIAQGVADIKPVGPGRAMRGLIKATRRDEERRAQEAAEAQEARAAQEAAAGRTPAAADDGELRLRRPERDRARPEGTPAVQLHQALLKDLRTTVAQVLKVEPAVVRSETELSELGFDSIRLIEFADLLRRDLGVDLTPSVFFEHFTLEAFARHLLTEHHDLVSARYPDAGDDTPRTVAGSAGRAQDDAPLPDPYPVAVVGLSAVLPGSADLEGFWRRLLAGDELVSPVPEDRWRDWAGPERARRAHGAFLDEVDSFDCSFFGISPHEAELMDPHQRLFLQTVWKAVEDSGRRPDALAGSRTGLFVGALLDGHAEVLGHSTAGPQAHTATGLAHAVLPNRVSYQLDLRGPSEAIDTACSSSLVAVHRAVRSLRAGECGLAIAGGVNLMLSPTPFECFGLAGMLAPDGRCKTFDQSADGYVRGEGVVAVVLKPLAAAEADGDHIHAVIRGSAVGHSGRAASLTAPSPEAQADVIVDAWRAAGLDPATATHVETHGTGTSLGDPIEIEGLKQAFARLYAAWGHDAPAEPHCTIGSVKTAIGHLEAAAGLAGLVTMVQALRYGKLPALRHFEKLNPYIRLDGSPFRIGDRAGDWSRQAAPDGPAIPRRCGVSSFGFGGSNAHVVLEEYEREPAADEAPSAPLLIPLSARTPEALRGYARELVRHLDLHAPAEGGADFALTALADTLQLGREPMEARLAVVAEDVDELYDALVQFLRGEDQGDTWWSGQAAGAADLSRALLAGPEGNTYLDALATAGKTAALARLWAAGADFDWALLRGGRPVRRTPLPTYPFERRRIRPQDLVPHVLLAPGQAQPALAAAPVPAALAAAVAPAALPSGAGATQDDVLAHLVRLFAEELKWRPEEIDPRAGFDDLGLSSLLVEKLRRRLEEHYGPVDSATLFTYKNLDALARHMTGRVRTLPAATAPVPAAAVLPAVLPSAAVPPAAAGAGTADIAIVGISGRYPKAPTLADFWDRLLAGDDCVDEIPLDRPGYRRYAELAREKFGDQWPRWGGFLDDVDAFDPQFFHISPRDARLLDPQERLFLTTAWETLEDAGYTPASLADPELGDERGSVGVFAGVTYNNYQMFAGGDLDEGVWRIVGSQTFSVANRISHLLNLGGPSLTLDTACSSSLYAIHLAVAAIRRGECAMALAGGVNLSLHPSKYVMLAEAGFLAEDGRCRAFAEGGTGYVPAEAVGAVLLKPLDRALADGDRIHAVVKGSAVNSDGRTYGYGVPNPVAQAELVRAALADAGVDAGSIGYVEAHGTGTSLGDPIEVRGLTEAYADAAAPHRRDGRPACAIGSVKATMGHAEAAAGIAQVTKVVLQLRHGTLVPSLLHTPELNPNLDLDSTPFAVQRASAPWERPALPGSGGAAGPRRAGVSSFGAGGVNVHLILEEAPARPAPAAGAGRPLVFPLSARTPENLRAYAARMAAFLRELPAEPGADDPEAPRAADVAYTLQHGREAMEHRAAFAARTLPEAAERFAHLAAGGDADGQVSIGRRPGRSGAAPAVPADAAPERAAALWAAGGDADWAARPTGGRRVSLPTYPFSQERYWLEPSATNPARPTAPAVPTPVPAPRTSPEVTAAAAAPAAREADTATDLLASLAAAPASERHTALATRMQRTLGELLEFPPGSPPDRQRGFFELGMDSVMAVRLGNLLEEALGLVLYAGVVFDYPSIDDLATYLLDELSLDDAPAPAAPAPAAQTPEPAPADDLQVVHYTAGWEPAAAPEGPASWLTGPVLVFDDDGALTERVRARHTGGAPVVGVRPGEAYEVAGDGRTVRAGSGQDHAALLAGLDAPPVTVLHAWSDPRTALTSVFHLSQALLRQGLRAPVRLLRVHAHAEGGPDPLAEAFGGFARSVDHENPRLVQQAVTVRTAAGEEPADALLRACEAELAADARADAEVRHDADGRRVRRLRELPAVRAEAPAGVAVRPGGTYVITGGGGGLGLLFAEHLARQARVNLLLVGRSALTAERQEALERIRALGADVRYERADVADRGDVEWILAAARDRWGSVHGIVHSAGVLRDGLLPNKNADEIDLVLAGKVDGAVHFDAATAGDDLDFFMVFSSLAALAGNPGQVDYAFASRFLNAFSRRREELRAAGGRSGASIALVWPFWRDGGMRVDDATEGFVRRRLGLTPLENAVGVAAFDAALHHAAPEFGVVHAERDKLQRVLRIEPPAAGAAQADAARTKAAETDPAEPSAAAATGAGSGKSAPAKGDSTVEIELKGVLAELGL
>emb|BAE93741.1 BGC0000164, tmn20, Putative acyltransferase family protein
MTIAVSTEEIHGDRAGFQPETDPAPVAMTPAATIGAALLDLADSDPDRPLAYVEGSGDPVRLTAAELAERAGAAATTLAEHGVRRGDRVGVCMDTSADAYATLHGCFLLGAIPFVSEPPLATMRRQRWADRLRLLISRAEPRAVVVAPEFLDAVTEPCKEAGVAIVEPPFEGGLDLATAQAKPDDIALLQFTSGTTGDSRGVTLTHESIFANATAIGERAYRAGDLIVSWLPMHHDMGLIGLNLAPLLHGLPVASMPPLSFAVRPERWLWAMHRYRGTFTSAPNFAYRMCASNIPDAKLAGLDLSAWRVAGNGAEVVQANTLRLFAERMAAYGYRERSMMPCYGMAEITLAATMCEPGEPLTTLTVSRDRLAADGEVVEAEAGAADAQELVSSGTALTGMDLRVVDDEGADLPDRRQGTILLRTDSMMSGYYRQPEETAKVLADDGWLNTGDQGFTDAGQTYVTGRIKDVVIIAGSNYHPYAFESAAASVEGLRANSIAAVGCPDEERSTEALVLVVESKSHADADAVAQIREGVIQAVSAETGLRPDRVEVVPRGTLPKTPSGKLQRRHVVDALVDGTLPTSH
>emb|BAE93742.1 BGC0000164, tmn21, Putative TetR-family transcriptional regulator
MARHDVPGDRPAEQPPDAGRDRRELIRLAAVELFARHGYRGTTVRAIAERAGVDPALVMYHYGSKENVFSTVIRETMRAEELLPELPRLLDEVADTDSADDPAADGTCPGGPGSRLLRGFLTRWEDAATRPSLLVVFRSAMEHPEASQLFREVAGGELLLPLARRIPAPDPELRAALVASLLVGLVTGRYVVPIEPLAGMELDTVVGLYGPYADDMLLGRLGGSPPPGRPGA
>emb|BAE93743.1 BGC0000164, tmn22, Putative membrane protein
MTTPAAGSPHGAAPAPAPAPTGPPPEAGRSGTYGVLVVPAVLGLFLVLAFAGLMIPGLRSPAPTDMPLGLAGPGPTVQQVEAQLAAAAPDAFEVKRYADEAEARTALREQDVLGAIVIGPSPKQPPGLLIASAAGDAPTTAATTAYEQLTKQLGTPQQVDDVAPLPENDTRGVSAVLLCVALTIGALIFQLVLSLAAAHVGAAKRWLSCFCYAVVAGAAGALFAGPVTGTLDGHFLELLGIATLLSLTVVGIVAACQALLGALGIAVGALLVLPLGLASSGGVVDPHFQPAFYGAVSEYLPTGSAVSLLRRVLYFDGNAVGGPLLTLLLWAAGAWLVTLVSERIRPFQPLMVIVPASAVGPAAARTA
>emb|BAE93744.1 BGC0000164, tmn23, Putative uncharacterized protein tmn23
MSLMHGRLLAVSDLHVAYEENRDITAGLRPTAADDWLIVAGDVGERVSDIEWTLGLLAERFAKVVWVPGNHELWTHPDDPVKLRGEERYRHLVELCRGLGVVTPEDPYPVWRGEGGPVTVAPLFVLYDYSFRMPGVATKEESLRLAHEAGVVCTDEYFLHPDPHPSRDAWCRERVALTERRLADVDPAHPTVLINHWPLVRQPTDILRYPEFAQWCGTTLTADWHRRFRAAAVVYGHLHIPRVTWYDGVKFSEVSLGYPREWKRRPPRDLLRPVLPPAPASAAAQAARPPAPAAAEPARLLQQLLPDAVTAAEAFSDPPEPPAERLYPEEAQAVARAVPHRQAEFATVRQCARRALGTLGVEPAPLLPGRRGAPQWPAGIVGSMTHCAGYRAAAVARRGDVLGVGIDAEPNEELKDGLLEAIALPEEQELVRARMRGTSGVCWDRLLFSAKESVFKVWYPLTGRELDFDEARIDVDPADGTFTARILVDAPTVDGTSLARLQGRWLCRSGLLVTAVSLTAGAGGRAGNGE
>emb|BAE93745.1 BGC0000164, tmn24, Putative uncharacterized protein tmn24
MGVLYDAGSACAAEVAAAARCCDAELFLVVDRASEHVRARLPVLTRRFALCDITGLAARDAARAVSEFVPDGLLTFSEHRMEMTSAIAAAIGIPYWHSPAVAGRLVDKLQQRRAFAEAGLDDLPFAPVADAADLDAALDAVGLPAVLKPRRGAGGRLVQRLDTVSGARAAVAACADAAPGTDLLVEALLPGDPEAAGAQWGDYVSVETAVHRRECQPLCVTGKFPLAAPFRERGSFVPHTLDAPLAERAETLAEAAIGALDISDGIVHTQLKLTAEGPRLVEVNGRLGSLVGDVVRRGSGFDMVAAAMRLALGLPVPDAPRFDEVTYQYSLLPPVHGAAHAPAAGPPDLSARLDGLRHLPGVDLAVLLDAPAPPGLQDLAAARLGRLQGRTADHAELTRLATAIDELCSPVLGTV
>emb|BAE93746.1 BGC0000164, tmn25, Putative uncharacterized protein tmn25
MPTSSRPHLRDGGLPRGGTPAAAPAAPLEHYAPLARLAYLTLPPALGRHRRVLTAHTVAQRALPAARERRRLRVPAQRAAAVREPETDVGLDELRVRVLRSALRHAGAARRVPGWLQSGRGLPVVLGLRMATAAGGADELSVERSLARLSAPERAAFALLTVEGLDPARTRDLLERAGVREPGAALRRAEGVAAAVPEAEALLRSGEFDPTAVQLRPTDLVRRRRRRRVAAALAAAVVVGAVGAGSAILPGDGGGRGAAGAAGAGGVPAALLDPGRLVQAPPEAWADTARVDFTAWPARGGLTGDDALLGRALSAWAAPAPDVGLTGTPGTSAAPPAAPPRLLYAGEVSGAAVVLLYEGERLVRYAESADGSDAPPALDVARVDDADVTTAAAVAVSRGRDGVRYLLAPWVDETATRDLLRPDEPARDLGVADDGVTDPVPASPAEGCDAWPALRLRSSARIVEDHSFLVTDLGDLTPVHLTYTPPPGEGAPARQPREATSGPALAGWARSACRLDGWRGEGVRAVNNWVFAQQELPEDAGRADWVCSRAGTWRGPGRVLVQLQPPARSAATPGRVVAAESDGEDSAACSRFGRHVLASTDWRAPSGRWYLLAAGSRDVRGIEATGDVEATAAGPTLAKRAEKGVRARVTGRIEGGGSLATGR
>emb|BAE93747.1 BGC0000164, tmn26, Putative uncharacterized protein tmn26
MKRTVVPVAAVAVALIGGCAGEASGCDAEYRLAEVKGEKRPVRIEPGQHHPGLNDRELEEALPTPEQEAATNDKVLNHLRRETVRMAGVMGETGRGRCAGEVDRPRGETVRCTVTYEGVTVPWLVTSKGTTSGMGAFSQDFVYTAKPLKTLHTARSVYDWYAWETGKNGTTEGPLAPVDPRCDRLPEVFTAEPGDETGYFCQDVSKTCTDDVQHVEWGDRPIRSEENGDLSFLAG
