# Supplementary material for: Assessing in silico the recruitment and functional spectrum of bacterial enzymes from secondary metabolism
Source: BMC Evol Biol. 2017 Jan 26;17:36. doi: 10.1186/s12862-017-0886-2 (PMC5270213; doi:10.1186/s12862-017-0886-2)
Supplement: Additional file 5: — 1005 multiple Fasta files (one per BGC that comprises enzymes) containing the sequences of the data set enzymes SM*. The BGC are named according to MIBiG nomenclature. (ZIP 6333 kb) [file 12862_2017_886_MOESM5_ESM.zip › BGC165.fa]

>emb|ADU86026.1 BGC0000165, tiaG1, Putative glycosyltransferase
MNVLPDGSPDRVPRVLLASLPSTGLIKPLLEIARALNERGAAELWFASTEEGRGDIERIPGQHPVRFVSLGQYKPELDPSRWDDATLASMSSRRLLRNLAAFLDKNIDHEYTAQQYDRALHEFARVQPDVAVIDLCTPWAIDAAATLGVPYVLSVPVPISGVYLDRLPWSFPTPFSGLPLRMTRRQRLTNVLFRLGAMAVYARPRNLLPMIAATRRRRSAGIANPTAVPSRYADAAAAVLTFSVFGLEYPFAAAPAHLHMVGTLVQEADTNGSGDAGIDAWLESFTSVVYVGFGTVMRPTRELVAAVVATCARLGPDVGVLWKVSRTAGVALPDPLPDNLKVVSWVPSQLGLLAHPRVRVFFGHGGGNAVNEGLVFGKPQLILPFWMDCHDLAARIVEAGVGLAVSDIDVDQIVAKLRRLLDEDGFRQRAVQLGRSLQDAGGVARAADVVLACAPSPRAVAPLQQ
>emb|ADU85982.1 BGC0000165, tiaS1, Putative GDP-D-mannose dehydratase
MKRALITGVAGQDGSYLSELLLSQGYEVWGIVRRSSVPEHQSSRIGSLGEQLHLEYGDLLDSSSLERCMRLAAPDEIYNLASQSHVRISFDIPQFTVQANAMGLLNLLEVYRKVAPEARFYQASSSEMFGNSVDPDGFQRETTPMNPVSPYGCSKLFGYSMVRNYRNSFKLFAVNGILFNHESPRRGSNFVTNKVVKTAVQIKHKLAKRLVLGNLDSFRDWGHSKDYVRGMHMIINHDQPGDYVIATGHTHSIRELCEYVFTRLGMDYREYVVQDAKFMRPEELTYLRGDSSVFRKTFGWEPEYTFEALLDEMIEHWEAVVEGRDEARLAGLRSALPM
>emb|ADU85983.1 BGC0000165, tiaS2, Putative C-methyltransferase
MHCQICSSNELIHVTSLGHHALPDVFVAPQEAAEPFTVYPLDLYVCGRCWLAQIGHAVDPALLFRDFVYTTESNPASRPHFQRLVDSLVERFQLGTEDLAVDLASNDGTLLEQYAGRVRVLGVDPSSTTGLAIAKGLPTIVDFFTEATAEKILATYQPAKVITTMNAFAHIKELDAFMSGVVTLLAEDGVFVTESHHLQNVITKMHYDLIHHEHLRFYSLQPLTVLFARYGLEVFDVEETATQGGSILVYAGRTGVRPVSANVPRLLEQETAAGLYSIDTYQAWTARLMQSKQRLMSLLYGLKAQGATIAGIGASAKGNTILNYCGIRPDVLDYITDGSELKQGKLAPGSLIPVTADQELLDRQPDYALVLTSNLKDIIIRKLTEKGYQGKFIVAGEVPSVE
>emb|ADV15440.1 BGC0000165, tiaS3, GDP-mannose 4,6-dehydratase, EC:4.2.1.47
MTRRALITGIRGQDGSYLAEHLLAEGYDVWGLVRGEEAAPRIPVAPHLEGAVRLISGDLLDQRSLIAAIEQCEPDEVYNLAAISYVPQSWRQPEATAEVTGVGVVRILEAIRTVSGVRESQPGRGGQIRFYQASSSAMYGNARETPQNELTPLHPHSPYGVAKAYGHYMTKSYRESYGMHAMSGIMFNHESPRRGRQFVTRKVSVGVARIKLGQATELRIGNLDAQVDWGFAGDFARAMHLMVSQHTADDYVIGTGRLNSVRQLVELAFSYVGLQWRRHVRVDPQLVRPADVVVLRADYGKAAMRLGWHPSTPFEDVVAQMLESDMRLLSIA
>emb|ADU85984.1 BGC0000165, tiaC, Putative branched-chain alpha keto acid dehydrogenase E1 alpha subunit
MIQLLAPDGTLRADPRFPLDVTPALCRDLHRDMFLARRFDQEALALQRQGELGLWLMALGQEAAQVGSIRAVAAHDHVFPSYREHAAALCRGISPAEILAQWRGVAHSGWDPARYRFHIYSLVLGAQALHATGYAVGVRLDGAQEVVLAYFGDGASSQGDVNEALNWAVVARAPIVFFCQNNQWAISTGTAQQMGTPVHVRAAGFGLDTYFVDGNDVLAVHAVTAQAADRVRAGGPPVLIEAFTYRIAGHSTSDDPRIYRSEAEVDLWRERDPVARLTTLLRAEGWADEEHFEQLDREARKLAEETRAACLSLPDPTLEETFRHTFAQEPPLLRQEREAMSAYQAGFTDGADR
>emb|ADU85985.1 BGC0000165, tiaD, Putative transketolase central region
MITLGQALNRGLRAAMTRDPRVVVMGEDIGRLGGVFRVTSGLQQEFGADRVMDTPLAESGIVGTAIGLALRGYRPVCEIQFDGFVYPAFDQIVSQLAKMRARSAGRLALPVVIRIPGSGGIGAVEHHSESNEAYFVHTAGLRVVTCATPADGYTMIQQAVTGDDPVIFYEPKCRYWDKAEVDEDAPLAAAPALHAARTVRAGRDLTVLTYGSMVRPALVAAQIAHEEGRSVEVVDLRSLAPLDLPAVLSSVRRTRRAVVVHEAPTTLGLGAELSALLTEHCYLEMEAPVLRVGGYNIPYPPARAEERYLPDADRILEAVDASLAY
>emb|ADU85986.1 BGC0000165, tiaE, Putative thioesterase
MTEEERLWIRRFHQSPEARIRLFCLPHAGGSASYYFPMSRELTPTVEVLAVQYPGRQDRRFEAGVDDLHKLADLVFEAIRGLTDRPVAFFGHSMGAALAFEVTLRLEAKLGISPRHIIVSGRRAPSTFRLEQVHLRDDNGIVAELRDLSGTTDDMLGDAEILHMILPAIRTDYRAIETYRGRPDDVVRAPITVLTGDTDPRVSLAEAHQWRSHTTGPSEVLVFSGGHFYLNDCRNDVNGIVARILAEA
>emb|ADU85987.1 BGC0000165, tiaF, Putative 3-oxoacyl-ACP synthase III
MRTPDVYIGGIGAFLPPTVTVQEAVDDGLYPAEDVEIHQLGGAAVAGDLPAPEMALRAAQQAVKQFGRPANELSLMIYASTWHQGPDGWLPHAYLQRHLTGGEVPAVEIRQGCNGMFSAMMLAVSHLRADEDRRHALLVAADNYGTPMMDRWRMNPGTVAGDAGSAVVLTKDPGYAQLLAVSSVTVPEAEELHRGGEPLFPPTATVGRSLSFAGRFQQQVMARSAGMAALARAQELMISTVADTVAECGLALSDLDRVAFMNYSREVVEQRCMAPLGLPMARSSWDYGRTIGHCGASDHVLSLKHFVDTGQLRPGQHMLLLGTGPGINLACAVIKILGTPESA
>emb|ADU85988.1 BGC0000165, tiaB, Putative iterative type I polyketide synthase
MTNATDLPTAEPVAVVGLGCRLPGDVHGPEQFWDLLGEQRSTVGDVPWERWAPYAAHGAEFTSAMRRAIARGNFITGIEEFDTEFFGITPREAELMDPQQRILLEVTWEALEHAGIVPRTLAGTDAGVFVGLCSGDYGSRLLEDLPGIEAWTGIGAASCGTANRISHVLDLRGPSIAVDTACSASLVAVHLACQSLRLAESTVAIAAGVNLIASPGQSLTLGAAGALAPDGRSKPFDAGADGYGRGEGCGVVVLKLLRDAEHDGDRVLAVIRGSAVNQDGHTNGIMAPCGAAQEHVMVRACAQAGIDPATVDYVEAHGTGTRLGDPMEAGAISAVYGAGRAADEPCLVGSVKSNIGHLEGAAGVASVIKATLALQHAVVPASLLHTELNPEIPWADSGLRLAASAQQWPRRPHPRRAGVSGFGYGGTVAHIVMEQAPQTTAEPDRQDDDEVRLYPLSAVSGAALRQAAAELADHVSSRPEVPLAAVGGTLARHRSHQPHRAGIVAGGREELVTGLRLLAEDRPAKEVVTDVVRSGQGRGLVWVFSGHGSHWSGMGRELLATEPEFAKVIDVLDPVFAAESGFTARELIHSGIFETVDRIQPMIFAMQVGLAAMWRSRGVVPGAVIGHSMGEVAAAVTCGLLSLEDGARVSCWRSRLLTRAEGKGDMVMVSLPFDQAAQRLAGRTDLSPAIAASPVSTVLAGDLPAVQDVLDTWPGEGIQARRVSARIAFHSPHMDPLLEELTQLCAGLRPARPAIPMYSTALPDPRAVPPGDGRYWATNLRQPVRLAAAVAAAAEDGFGAFLEVSAHPLIAHSVGETLAEQGMDEAFAGISLRRNRPELRTYLAAVAAAHCAGIDVDWSSLQPGGSLTDLPGTAWQRRRLWRETSDGTQTRQRGHDVDSYTLLGTRQRIAGSPIVVWRTGLDDGNRPYPGSHALNGVEIVPASVLVSTFMAAGADGRPAHLDRLVMRQPLITNDYREIQVVRDGGALRLASRSPGGDTWLINAQAEIRADVDVTGGPIPAGTGDAAEFADPGLIRERLASVGVPATGFEWTVERLRRGTAVLVAEVKAPHGRTGAESWAVAFDAVMSIAPAVFPGPPLLRMAVDADLIAVGGDAPDTVTVTVVLADERLGITHAVVADAAGRRIARVDGLRYTELGGSTPATDARRALHTTVWRAPDTAAERPAARTVVLVGPALAGLAGGLASAGVTCHAVHDAAGLGDLSAHLDESAEILVSPVDHVRPVSVATRRAQEQLDAVADAVCRLPQERRPRLWCLTSGVRDSSHSAHTRQATLWGLVRALRAGHPGLRVGTVDLGPSWDGSAAEALLAALDRAADEDVVALDADGPAVPRLTRVDLGDAGAPPPVRADSTYAVVGAFTPAGAAAAHWLAGLGAGRLVLLDAEALPPRSEWDSAGDLRPEIATVRALEARGVAVFTGAADVAAWTRDGGLVPAVWDLPPVRGVVYAPGRDARDSLAVIDWLHATYPPQALDLMLFAVPLEARVSPGPGDPSAAVASYADSLTAHRVASGCRGTWSISWPAGDLPGTAAVDAGLLFEAAGHALGQAPGVYAVVSPTAEDAPRPPLLAALTVEEATADAGAADAGGPGSVQLDSVPPDELRRIVADEADRLIAGEMRLSAGELDRRRPLVEQGMDSVMTVVVRRRLQQRFGHDLPTTLLWQQPTVTAIAAFITELLLATRTVADDDEILAKGA
>emb|ADU85989.1 BGC0000165, tiaG2, Putative glycosyltransferase
MDDIGNRGRLLFASLPSAGLINPLLAIVQELVRRDADLWFACTDERADEIRRIGGGAGGAGPVRFVSLGRYRPHLWPANWDQATLRAMTTGRRVRDFAAFMDTNVDHEYTEELYRRMLAAIDEVRPDLIVADSCTGWAIDAAMQRGIPYVLTIAVPVSSFYVDLLPWGYPTPGSGLPARMSAVQRVDNVRYRLGVRAVMASPRRLRPALAALQRRKAEGLPNAAGIPSHYARAAADVLGCSVFGLEYPFPAETPNLHMVGAVLPGDADDVTADPSLDAWLDAHPSIVYIGFGTFMRPSAGQVAALVEVARRLGPRHHVLWKLDETRQRMLPADLPANLRVEAWLPSQLAVLAHPNVRVFFNHGGGNAFHEGLAYGKPLLVMPFWMDCNDFAARAADSGAGLVVRNVDRPDVDDIVNKITRLATEPAYRQRAEHWAAELRAAGGSTAAADIVQRRLGLLGPAVGAASADRTMSS
>emb|ADU85990.1 BGC0000165, tiaS4, GDP-mannose 4,6-dehydratase, EC:4.2.1.47
MSRRALITGITGQDGSYLAEHLLELGYEVWGLVRGQANPRLSRVSRLVHDLRFVEGDLLDQSSLIAAIDRVQPDEVYNLGAISYVPLSWQQAELTGEVTGLGVLRVLEALRVVSGVGSSSSAASRQVRFYQASSSEMFGKVVETPQSETTVFHPRSPYGVAKAYGHFITRNYRESFGMYAVSGILFNHESPRRGLEFVTRKISHTVAKIKLGLANELKLGNLDARRDWGFAGDYVSAMHLMLQQEEPRDYVVGTGIMHSVRDAVRIAFGAVDLDWSQYVVVDEEFVRPAEVETLCADPTRAREDLGWQPRLKFEELMTMMVEADLAHLTRAQKYDEYSAHFEW
>emb|ADU85991.1 BGC0000165, tiaT1, Putative membrane transport protein
MNTGPESPTAPQTQAAPAKGVIMTVYGLLLGMFVAVLAPTVVTVALPGIVTELGGSQSAYTWIVTAELLAMTVSVPLWGKFADLYDKKWLLQASLALFVLGSLVAGFAGSIGMLIVSRVAQGIGAGGLTAMVPVVMAVIVPPRERGKYMGLFGAVFTVGTILGPPLGGALAEVPGIGWRLCFFFGAPFAVLSMVVLQRTFHLPAMRREVHIDYLGAALIVIAASALLIWCSLAGDAFAWRSAWTAVLVTGGVVALALAVLVETRSPEPVLPLSLFRNRTVALTTLASLLVGIMMFGGSVFVPPYLQLAQGLSPGETGLLSLPMALGIVAASTVAGRFITATGRWKAVLVTGGILACVGTGMLALVDEGSGLVWFTAAITLLGLGVGALMQNLVLIAQSSVDMRQLGVATSTLSFFRSLGGSVGVTVLGAVFARRVQAVIGSPAADSAGGGDAGGTIPDLGDLPEPVRAVVEQAYAIATGDIFAVTVPVAVLILVTVALLKNRPLVSHFGAPPGPQRPGGPGESPAAPGAAVPGPQHRPSEG
>emb|ADU85992.1 BGC0000165, tiaI, DNA helicase, EC:3.6.4.12
MALLSRVSSEASTAFANDTLEDERRYVAMLYRNVDTLRDVAAQRLARTQLHSASNPSARAERDASATMYRERIRQLEGVDERLCFGRLDLDDGETRYVGRVGLVDEEDQSSLLMDWRAPAARPYYLANAITREGVRRRRQLQMKGRTVLDYDDEFLDVDAAPADSATSLTNEAALMAALTADRTGQMRDIVATIQGEQDEIIRADINGVLVVQGGPGTGKTAVALHRVAYLLYAHRDRLEKRGAMILGPNATFLRYISQVLPSLGETGALLCTVGDLYPGVVATGSEPDDVAEIKGRASMVQVMANAVYDRQETPPVKEVRFEGDRLRLTQKITANAKRLARDTLRPHNEARPYFVREIIEALTNQVAANIGRNLLVDDDIEQIRFDLTRSPEVHQALRELWPILTPEQLLADLYASPERIEAATPDLAAAERELLLRDPKAPWTPGDVPLLDEAAELLGWDDRAERAREAAQWDADLEYAQGVLQILNYDEDEIDEEVLQATDVIDASTLADRHDDDGYLSVSERAAADRTWAFGHIVVDEAQELSPMVWRLLMRRSPSRSMTVVGDVAQTSDPSGTTTWGDVFAPYVADRWRLTELTVNYRTPAEVMAVAADVLAAISPGLTPPRSARTSGITPWCARVDAYVDAAPEAVHAETTAVGGGQVAVIAPTELVHPLGAAIRDRTTAEVVVGDGISLGAGIVVLDARQAKGLEFDSVLVVDPAGIVNESRRGLSDLYVALTRTTKRLGVLHRGDLPAELRRLSPRDTTQPTAATEHDRADEGAR
>emb|ADU85993.1 BGC0000165, tiaJ, Putative 3-hydroxybutyryl-CoA dehydrogenase
MKRRDQGVAMTVQEHGIAAGHVLLLRYLNRAAVLCEQGYVSGSAIDTAMRLGCGLTAGPLAMLDGIGVDRALELMAGAAVTPAPLLTAKARQGRAGRGFGPLTQPDAAEPVDPVPPSCVGIVGSGTMAAGIAQTLVVHGLRTALVARGDEQAAAARRAVSAALDRAVARGRIDAAAGAEAAGRLRVSASIDDLADCGVVIEAVVEQQDAKRAVFAALDRVCRPGAVLATTTSSLSVADCAAVTGRPADVVGMHFFNPAPVMKLVEVGHTPDTALRTVVAARALARRLGKVPVSCPDRSGFIVNYLLFPYLNDAVGMVERGQAGVAELDREMEQVHGFPIGPLALLDTIGLDVSLAILHRLHEQFGDPATRPGPLLTGLVAEGRLGRKTGAGFHLQRPSKGAGR
>emb|ADU85994.1 BGC0000165, tiaK, Putative crotonyl CoA reductase
MNRAFVETLESAGADRGAVEALPVPQSYRAAVLLAEEQEMFAGVAMADRQPGKALHLREVATPEPGPGEALIAVMASSINYNTVWSALFAPVPTFEFLKRYARTGGLAARHDLPYHVVGSDLAGVVLRTGPGVRLWKPGDRVVAHCLSVELEEPQGHDDAMLDPQQRIWGYETNFGGLGELALVKANQLMPKAAHLTWEEAAAPGLVNSTAYRQLVSQHGAAMRQGDNVLVWGAAGGLGSYATQYVLNGGGTPICVVSNEQKAETCRAMGASAVIDRSVEQYRFWADEQTPDPREWRRLGERIRELTGGDDPDIVFEHPGRETFGASVYVARRGGVIVTCASTSGYRHEYDNRYLWMHLKRIVGSHFANYREAWLANRLVTRGRIHPTLSAAYPLDRVGQAVEEVHGNRHHGKVGVLCLAEAGSGVSDLELRALHEPAINRFRPAGPGAASEGN
>emb|ADU85995.1 BGC0000165, tiaL, Putative propionyl-CoA carboxylase
MTTVEVNAAVDPVTGDPRAPLTRLAQLVDPGSLRLFGPDDAVKAGHARIGGSPVVVFCTDATRVGGSLGAEESMQIVTAIDLAVRDRVPVIGLWHSGGARLTEGVQSMDGVGRIFAAIIRASGRVPQISVVLGPAAGAAAYGPALTDVVVMADGGRMFVTGPDVVRSVTGEQIDMEGLGGLEAHGRKSGVVHVSAGSETEAYGVTRHLVGVFARPGWFDLSSVKDDEGLAEVLPASARRAYDVHPVIARLLDEPGPDGLAFLELQPLWARNIVVGFGRLAGRAIGVVANNPLRRGGCLDSLSAEKAARFVRTCDAFGIPLLVLVDVPGYLPGLNQEWGGVIRRGAKLLYAFGEAVVPRVTLVVRKSYGGAYIAMNSRSLGATTVLAWPDAEVDVMGPEAAVGILHRRALSAAPEADRERLRQELIAEHRRISGGTQRGVGLGVIDEVIDPAVSRRRIAEALATAPAGRGGHGNIPL
>emb|ADU85996.1 BGC0000165, tiaP1, Putative cytochrome P450 hydroxylase
MPDARFPFPESGGAGPAPELDEIPDRRPCPVALYGGAPALLLTSYEDVRRVVTDPRFDRVGAARVGLTNRSPDSLQHDSADAPDPARRRRTITTAFTARRAQTLTPEIDAIVAELIGDLRAAGHEAEFHDAFAQPLAVRVICRLLGIPYADYKTFGPLVEILMSATAYPPEQVGKAHGQLFAYFAEFYDRRAAQPDPQEKDVLTDLIEATRSGEPMSREDAIHAGYGLLMAGYETTSHQLAICLYVLLSQRDRWERLLAEPELVPTAVEELLRWTSLLSTGGAPHIAGVPATLGDTPVEPGQVVVPVFAAANRDPQAFDRPDELVLDRSPNPHLAFGHGRHVCLGASLARLELTAAISGLLRELPTLRLTGADLEWREGTFIRGLTALPVRW
>emb|ADU85997.1 BGC0000165, tiaS5, Putative sugar O-methyltransferase
MESRIAAVADLANAAGVDDEAILRIANRLQHHCVLELLYQEVLLDVLPHDGREKLVVQHDLEIARHVVGYLVRAERGQVSVEPLPWSQDLSRAGADEADVRIHQDLSAFAGMLRAVFGPDSVSGLAQVADTLASGDRGTGVPWGELFAERARRNADLAGLALRFGSDKWGARWYARQYDRFFRPYRDRPVRILEIGIGGFQEADRGGASLEMWKRYFPRALVFGIDIEDKRFLETQRLRTFRGNQADPEFLSKVLEETGELDIVIDDGSHFNSDQIKSFEFLFPRLAADGLYVIEDMETSYWPGFGGSSTEFSSPSTGVGYLKDMVDGMNYEAMTSDATYRRRPTDRTVVGIHFFHSMAIVEKGINEDGGLGAMIPDEVKRQGPRYLMPDYPVPPEFESAQDAANAATTPPKKPATNGTKTVTRPLPTAADEPGVGATSSK
>emb|ADU85998.1 BGC0000165, tiaR1, Putative LuxR class regulator
MALTERTDELSILEEMLSECRRGVGQLALISGPAGCGKTEVLDAFAERATQAGVLLLSATAKRSGAEVPFDVLVQLFGGGAAPGRLRAQMDTFVDAVPWTTPGDAAGTQALRILYAELLAWTADRPLVIMVDDVQCADHESLRELLDLASRLRRTPTLFVFTQSDDENATAALIQAELLRNEHWRRIDLTLLSVEGVAALVRAQTDTQHDPAPLPLSAADIHRLSGGNPLLVRAVLDDIRAADPRRPDRAFGQALVACLHRSSPETLAVARGVAVLGRPTGVPLLADLVELGREQTRTALRRLELAGLVTGGNFRNPASGAAVLADLRPEARSWLHQRAAELLYLQGASASTVARHLLETGETRQRWTQRLLREAAEVATASDDLDFASDCLSLALESSLDDHERVSALVRLAGVVWRRNPVAAVRHVFLLIEPSRRGLLSARQVTAVAKSLVWHGMTGEAMEVIEATGRRGGLGGPGGERRDGELGMIQRWLRSWHPPLAKMVPDPPQQPESLDGADLADGRLLGAALLSEVLTRGAEDVVRRAEDILRGCGTEVDETTLEPAESALLALLYSDQAERALTWCEPLLAAASERYAPTWNARLEAIRGEIALYQGDLPNAARYARAALDRIAPRGWGVAVGAPLATYIQATTMMGDLDAAGVYAKAPVPQEMFKTRFGLRYLYARGLYLAACERWHVALSDLLTCGELAVEWEMDVPSFVPWRGAAARLYLERGDRDRAQKLANAQLARAKQGLTRTAGITLRAMAACSGTRGGMPLLRQAVDALHASGDRFELASALADLHQLHQAMGERQRANAVFQQAVRLATECRAEPLRRSLLHQSSDEHAESMVTKQPNGGLVKLSRAERRVTALAATGHTNREIAQKLYITVSTVEQHLTKAYRKLNVTNRADLAAACMPTMADSA
>emb|ADU85999.1 BGC0000165, tiaM, Putative tryptophan halogenase
MADAMPKVIVIGGGPGGSTAAGLLAKGGVEVKLLERAEFPRYHIGESITTSCRAIIDYVGALEKVNACGFTTKTGVLMRWGQEKDWVIDWTAQFGADTRSWQVDREIFDQVLLDNAADSGAEVVQQAHVKRVLFDGDRAVGVEWQPAGGELRTETADYVIDASGRAGLISAQHYNNRRPHEIFRNVAIWGYWENAELLPDSPAGGINVISSPDGWYWLIPLRDNRFSVGFVTHKTNFVERRREFDSQEAMLAAVLGESETMKQVLAQATQLPGVRIEQDFSYAADKFCGDGYFLVGDSACFLDPLLSTGVHLAMYSGMLSAASILSLQRGEVNEPEAQAFFESLYRNAYHRLFTLVISFYQQHAGKDRYFALADTLSRAAQGDTQSADLAFGEIIAGLTDLREAADRAGTAAAPITETIDAAATGGAKPVQELLGAAEQARLRAEESSPNQRVTMAPMYIDANDLYDAASGLYLVTEPRLGISRVTSEAAVAAG
>emb|ADU86000.1 BGC0000165, tiaS6, Putative O-acyltransferase
MTAPVRLPDRLPSLTGLRFFGAVAVVVFHAIALPPITVFQDEKFNGILVFLISKIGFVSVTFFFILSGFVLTWSARDDDTPRMFYRRRFFRIFPNHAVTWAACLILLGGAPAWVALLNLLLVQSWVPRLEVASSINMVTWSLSCEVFFYALFPFLLRSVQRIPRARLWYWAVGALLATIAVPFIAVLVMPERPAIPVINLPVYQYWFSYNFPVARLGEFLLGMVLARVVRERLWSGLRLWAALAILGVTYFGMLIVPMPYGVVAAEVVPSALLVLAAASTEIRGTNRFFGSRLSLWLGNISYALFMSHAIVLYWGRPFFLGDRKFSTPVALGLVALAVALSILLAWLLYITVERPIARRWSHPAPARARTVPAVSSSSA
>emb|ADU86001.1 BGC0000165, tiaP2, Putative cytochrome P450
MTDTVSNAPALPTARTSPFDPPEPLRELRQHCPVSHMTFPDGHVGRLVTSHAAARSVLADSRFSSRQELLRSPIPLPMPEPRVPADPGNFIRLDPPEQTRYRRLLMSQFTARRLKQLEPRITEIVHTQLEAMAAAGTPADLIPVFALPIPSQVICELLGVPFEQRDQFQRDLGTLLNVTSSLDAIVAAHRSADSFVEELVLNKRARPADDLLSSLAALPELTVQELKSMAFLLFAAGYETTANMLGLGTFALLTAPDQLAALKADDTLVENAVEELLRYLTIIHIGPVRTALADVEVDGVAIREGESVTLSLSAANRDPAKFADPDTFDIKRNASGHLAFGHGAHQCLGAQLARMEMRIAYTGLFRRFPKLRLAVPAEEVEVAADMTIYGVHRLPVRWD
>emb|ADU86002.1 BGC0000165, tiaA1, Putative modular polyketide synthase
MYASPAEDFLPWVLPGTGSPAWRARIVRDQLATVDAAHPRATAHALARLAAERGSRAPRAAVVAGSRDDLALALAAVAAGDDTPALVHGEPVHDDRVMFVFPGQGAQWDGMAAALLDTSPVFARRVDECVQALEPFVDWPVLDVLRGNAPAETLRRTDVIQPSLYAVTLGLVEVWRAAGVEPSAVLGHSIGEVPAAVVAGVLGLDDGARIMALWSQAQQTLAGAGAMVSVLAPLDDVRRMLDRFEGRLVVGVVNGPGSVVVTGDADAAAELRRVCDERGVHARTAAVAHAAHSAHIERIVPRMTADLAGIRPRPAALPMFTAALGGPLGDTPADVDYWCRCLRGIARFDLATEAALAAGYQLALEISPHPVLTAAMLHTAEHAHRPLAVAGSLRRGDGGPRRLATSLAELYVAGARLDPAAVYGEPAATLPDDLGRRLDERPADDTVPGPSTLAAELIPLARAEQRRHLIDLIRHECAALDVEAFDEDLTFGELGFDSVTGMAVRNRVAAATGLRIPATAIFDYPSPRRLAEYLHAELVPGWDDPAPADPAPSPPVGDDDPIVIVGWGCRLPGGVTDPEALWPLLVDGADLVSEFPTDRGWDNEAAYAEPPTGPGRYYQREAGFLYDADLFDADFFGISPREALAMDPQQRLLLETTWETFERAGIDPTTLRGARTGVFVGAMGMEYGPRLDEGSGHEGFAFTGNTISVIAGRISYTFGFEGPAVTVDTACSSSLVALHLAVQAVRRGECSLAVAGGVTVMPSLGMFIEFSTHGNLAPDGRCKSFAAAADGFGLSEGAGVLLVERLSDARRLGHRVLATVRGSAVNQDGASNGLTAPNGPSQQRVIRQALASAGLSAADVDVVEAHGTGTRLGDPIEAQAVLATYGQDRERPVLLGSIKSNIGHTQAAAGVAGVIKMILAMRHGVVPQSLHVDAPSPEVDWSAGAVELAAKTMVWPEVGRPRRAGVSSFGVSGTNAHVILEQPAEEPDPVVSADGPAVWLLSARSRAALQAQVGRLAAFVEQRPEVSAHSIAVGLARRALLPYRAVAVDGVLDGLVLPVVPAALVGVGWLFSGQGSQRVGMGSGLAARFPVFAAEFARVCDVFDGLLPRSLREVIAEGGPLLDRTLYAQPGLFAVQVAQAALLQSFGVRPKVLVGHSIGEYAAAVVAGVLDLPDACRLVAARAVLMDALPAGGAMLAVQADASVASGLDVAAVNGPGQVVLSGPESVVNVVAGELSGRGVRVRRLRVSHAFHSVLMEPMLAAFADVVASVGFRSARVPLVSSVEVGADVTVPEYWVRQVRDTVRFGDAVAAVDAAVCVEVGPDAALSAMLADRQVKPLSRRDGDEVVAFLTALGALHSAGVPVDWTPAVPAGAGPADLPTYAFQRQRYWLPPRPAASNTTDGDSGFWDAVERGEVPLDEDLAALRPAFTAWRHRQQDEAELRRWCYRVTWTSAPRLDRTRQPGRWLVVVGNRDSDGWADAAATALTAAGADVTTLVLDPATPLDPIVDGYDGILSLLGDDGLAGVLRLLQATPDTGPHCPVWAATTGAGDHPAAAATWGFGRVAALEHPTRWGGLIDLPAAGRVAAERLVDVLLSGSGEDQVAIRTAGILVRRLERLPSTGRPADGAPWTPHGTVLITGGTGAIGAAVARWVAQRGADHVVLLSRRGPDAPGAVELAQELREHGPEVTVLACDVADRQQVTDALRTVGAVTAVFHAAGVLDDGVIASLTPERFETVLAAKAQSACLLDELTRDHPLTAVVLFSSVAGAIGTPGQANYAAANAYLDALGRRMRKAGRPAVVISWGPWAGAGMADGVRELRRTGYTALPPHRALAALQYVLDRGDTSVTIADIDWEKFPAAFTATRPSPLLSNLAATTPPVPDRRPTAELGKLTPDGRRARITDLVREHTAVVLGQTDPSRIDMERPFKDLGFTSLSAVELRNQLSTAVGEPLPATLVFDYPSPAVLAGRLDEVLFGAPGSVVSDGSVGVVGGDPVVIVGMACRFPGGVVSPEGLWDLVVGERDAVGGFPVDRGWDVGRLFDPDPDRVGTSYAREGGFLYDAAEFDAGFFGVSPREALAMDPQQRLLLEVSWEVLERAGIDPLSLRGSRTGVFAGSNGQDYRPTDANVPAEVEGHLLTGNAASVVSGRISYTFGFEGPAVTVDTACSSSLVALHLAVQALRSGECDLALAGGVTVMATPGVFVEFSRQRGLAVDGRCKSFAASADGTGWSEGVGVLLVERLSDARRNGHRILAVVRGSAVNQDGASNGLTAPNGPSQQRVIRQALASAGLVSADVDVVEAHGTGTRLGDPIEAQAVLATYGQDREQPVLLGSIKSNIGHTQAAAGVAGVIKMVLAMRHGVVPSSLHIDAPSPEVDWSAGAVELAATAGAWPEVGRPRRAGVSSFGVSGTNAHVILEQPAEEPEPSVVADGPAVWLLSARSRAALQAQVDRLDAFVQARPEVSAHSVAVGLARRALLPYRAVAVDGVLDGLVLPVVPASLGGVVWVFAGQGWQWEGMARRLLAESSVFAEAMAECDRALAPWLDRSVPDGDVRVVQPRMWSVMVSLARLWESLGVRPAAVIGHSQGEVAAAVVAGALSVEDGARIVAVRAGVIAELLSGRGGMLSVALPVDEVRARLAGVADVGVAAVNGPGLCVVSGDRGALESIDWGQARIRWVDVDYASHSEQVEAVEAVLKDRLGVVEFRAAEVPWYSTVTGELVDPVGLDAGYWYTNLRAEVRFEAAVRAAAGDGLRRFLEVSAHPVLLPGIVETVDDCTVTGTLKRDSGGLADVLRAAAVLHTAGTAVDWSSVLPAVAPAELPTYPFQRQRFWLDAAGRRSVLRLADGGVVVTTRVSTALEPWLVDHAVHGTVLVPGTQFVDWAIHAGDLVGAPVLRELTVQAPLVLDGAVEVQTAVNADRQVAIYSRTGDDEPWTCHATGALDQERPLAHSVEWLPADAVPLSTADLYDRLAERGYEYGPVFQGVRAAWEAGDELYAEVELPPSEHGRAAGSTIHPALLDAATHMAGARAARDEDAPVLLPFAWQDVAVYATGATRVRVRMRVDGASLSLTLTDVDGALVATVGSLVLRALSERLSVAPVRDLYTVDWVEVGRVGEEEVDLPVWDCAGVGLADVLAGVQQRLAADEQRWVVLVPDSQADPDAAAVWGLLASAQSEHPDRFVLVDAADAETAQAAVAVCEEPQLRVDGDGGVRVPRLVRAASGGGDVDFGTGPVLITGGTGTLGGLLARHLVDVYGVTDLVLVSRRGLAAGRLGEELPQARIVACDVSDREALKALLDECRPSAVIHAAGVLDDATVANLTESQLEAVFSAKAVAARHLHELTDGLSAFVLFSSASGVFGSAGQANYAAANAYLDALARQRRAQGLPAQSLAWGFWDSESAMTGSADRERLERSRVLPIGNELGLRLFDAAIRVDAPVVVPVRLRLTGTQAVPPLLSRLVPATRTTAAAATRDTAWAQRLSGLDVDRRRAEVLRLVCAQAAAVLGFPGEDRIEPGSAFREMGFDSLTAVELRNRVAAQSDVRLPATLVFDYPSPVALAAHLDELMFGGPRTVAVPATMTTTQDDPIVVVEMACRFPGGVSSPEDLWQLLTDGADAIGGLPTDRGWDLASLYDPAGEKPGTAYTRHGGFLAGAADFDADLFGISPREALAMDPQQRLLLEVSWEVLERAGIDPLSLRGSRTGVFTGLMYHDYGSRVRSVPAELEGYFTNGNAGSVASGRVAYSFGFEGPAVTVDTACSSSLVALHLAVQALRSGECDLALAGGASVMATPSVLVEFSRQRGLAEDGRCKSFAAAADGTGFSEGAGVLLVERLSDARRNGHRVLAVVRGSAVNQDGASNGLTAPNGPSQQRVIRQALASAGLWAADVDVVEAHGTGTRLGDPIEAQAVLATYGQDREQPVLLGSVKSNIGHTQAAAGVAGVMKMILAMRHGLVPQSLHIDTPTPEVDWSAGAVELVTTTSTWPETGRPRRAGVSSFGVSGTNAHVILEQPAEEPDPVVSSDGPAVWLLSARSREALQAQVDRLGAFVQARPEVSAYSVAAGLARRALLPYRAVAVDGVLDGLELPVVPASPGGVVWVFAGQGWQWEGMARRLLGESPVFAEAMAECEAALQRWTDREVPDGDVRVVQPRMWSVMVSLARLWQSLGVRPAAVIGHSQGEVAAAVAAGVLSLEDGARIVAVRAGVIAELLSGRGGMLSVALPVDEVRARLAGVAGVGVAAVNGPGLCVVSGDRQALESIDWGQARTRWVDVDYASHSEQVEAVEAVLKERLGVVEFRAAEVPWYSTVTGELVDPVGLDAGYWYRNLRAEVRFEAAVRAAAGDGLRRFLEVSAHPVLLPGIVATVDDCTVTGTLKRDSGGLVDVLRAAAVLHTAGTPVDWSSVLPVVAPADVPTYPFQRQRFWLESGVERSVLRLADGGVVVTATVSTALEPWLADHAVHGTVLVPGTQFVDWAINAGDLVGAPVLRELTVQAPLVLDGAVEVQTAVNADRQVTIYSRAADDEPWTRHATGVLGDATPVVSLTAEWPPAGATPLSVEDVYEALAAAGLQYGPAFRGMRAAWRDGAELVAEVALDDAGRAQVDRFGVHPALLDAALHLAALDKPGGPTEPLLPFAWQDVTVHATGAAAARVRMRVDGDSLSLTLTDLHGAPVATVGSLVLRALPDRLPVKTVRDLYTVDWVEAGHIGEAQADIAVWDPSDAVLADTLAGVQQRLAADDQRWLVLVPGSQDRPERAAVWGLLASAQSEHPDRFVLVDAADAGTARAAVAVCDEPQLRVDGDGRVQVPRLVRAAPADDEVDFGAGPVLITGGTGTLGGLLARHLVDAYGVTDLVLVSRRGPAAGRLGEELPQARIVACDVSDREALKALLEECRPSAVIHAAGVLDDATVANLTESQLEAVFRAKAVAAQHLHELTDGLSAFVLFSSASAVFGAAGQANYAAANAYLDALARQRRAQGLPAQSLAWGLWKTSSAMTAAVDTTKAYQGVLPMSDRQALALFDAALHTGQPALVTAALDLRPRTDPSPLLRALLPQQRRTVGGDAPDRTAAMRAQLAGRDADGQLSGLLDLVRAHTAQVLGHASLSTVGAGRQFKDLGFDSLTAIELRNRLRTATDLRLPATLVFDHPTPAALAEHLRAELFGVVGRPSIVDQLAQLEHAMAVATGGSDDGLDAGLREDITVRLKALTALWGDLQRRGDGTDIGERLETASDDEIFQFIDSKFGDS
>emb|ADU86003.1 BGC0000165, tiaA2, Putative modular polyketide synthase
MARPGRDSGNHVSNEAKLREYLRRVTAELQSTDERLQRLQARATEPIAIIGIACRFPGGVSSPEDLWRLLTERRDVVSAFPADRGWNVSALYDPSGERPGTIHAREGGFLYDAADFDAEFFGISPREALAMDPQQRLLLETSWETIERAGIDPHAMRGTRTGVFAGLMYHDYAARLPEMPASVEGYLGNGNAGSVASGRVAYALGLEGPAVTVDTACSSSLVALHLAAQALRSGECSLALAGGVTVMSTPDVFVEFSRQRGLAKDGRCKPFAAASDGAGFSEGVGLVLVERLSDAVRNGREILGLIRGSAVNQDGASNGLTAPNGPAQQRVIRDALTAARLGVADVDAVEAHGTGTNLGDPIEAQALIATYGQHRPADRPLWLGSIKSNLAHTQAAAGIAGVIKMVLAMQHGTLPQSLHIDEPTPHVDWSAGSVALLQDEVPWPETGRPRRAAVSSFGISGTNAHVVLEEAPAAETVERGPGVDGPLPWVLSARSGPALRAQAGRVLDLLRDRPDTDLTDLAHSLVTTRAALERRAVVCGRDRADLVRGLESLIRQEPAPQVVTGDAEGDRKVVFVFPGQGAQWAGMGAELLRSSPVFARAVADCEAALAPYVDWSLRDVLTGKAGAPGYDRIDVVQPALFAVMVGLAALWRSHGVRPAAVVGSSQGEVAAAYVAGAISLQDAARIIAERSKLFAEALVGNGAVASVAAPVAQVTQALSGWPGRLAVAGVNGPRSTTVAGDVETLTAFVADREAAGWQARLVPATVASHCEQVDPLHDRLVGLLDGVSARTGEVPFHSTVTGGPLDTAELGPEYWFRNARQPVDLIGAVRSLLADGYDTFLEISGHPVLSAPVQETAEEAGADVRTLYSLRRDLGGADRFLLSLAEAYVCGVPVAAETLFEGAGARRVALPTYPFQRERFWLEPDPAAPAAAAGRPDGEFWSAVEAGDVDRLATDLGVDADQQRTLAGLLPVLSSWRRRQRERADVGQWMYDVTWVPRPVPAGRLGGRWLLIAPGDDRHGWTPVVSAALTRAGAEVVTVASAGDPIGELDFDGALSLLGLDESAHPAAAVVPRGLAATLDLLRTLHAAPRPVPLWTITCGAVAAGDTEHVTRPTQAMLWGLGRVAALETPRSWGGLIDLPDAPDANAAGRLTDVLAGGTDDDQLAIRAGGVLARRLVRSPITGPASWRPDGAVLITGGLGGVGANVARWLAREGARNLVLTGRRGAATPGAAELQAELTALGVTVTVAACDIADRDQVARVIAGLAPDVPLTAVFHAAGVGDTGLVADADPATLGHLLAAKVDGARHLDELTRDRPLTAFVLFSSGAGVWGGSNQGGYAAANAYLDAFASWRRGSGRTATAIAWGTWDGPGMAEGAARDQLNDWGLRTMPIAPATAALGAVLGADRTTTTVADIDWERFAATFAVARRTSLFDTIAESRTAGTDPDDPGATRTGDALRNLEPAQRKQALLDLVLGHTATVLGHGSVDRLDVRRAFKEQGFDSLTAVELRNRLCRATGLTLPTTVVFDHPTPAGMAEHLQAELFGATAATPADDAPTVAADDDPIVIVGMACRFPGGIRSADDLWQVLIAEGDVIAPFPTDRGWDLDALYHPDPEHPGTTYLREGGFLEDAADFDAGFFGISPREALAMDPQQRLLLETCWEVFEHAGIDPDTMRGTATGVFVGNNGQDYTIGLRSIPEEVEGHLLIGNAASVVSGRVAYTFGFEGPAVTVDTACSSSLVAMHLAVQALRSGDCRMAVTGGVTAMFSPRAFVEFSRQRGLAADGRCKSFAATADGTGWSEGVGLVLLERLSDARRAGHRVLAVVRGSALNQDGASNGLAAPSGPAQQRVIRDALRMAGLSPRDVDVVEAHGTGTRLGDPIEAQAILATYGQDRERPLLLGSVKSNLGHTQAAGGVAGVIKMVLAMRHGVVPSSLHIDAPSPEVDWSAGAVELAAKTMVWPEVGRPRRAGVSSFGVSGTNAHVILEQPAEDPDPVVSPDGPAVWLLSARSPVALQAQIDRLGAFVDARPSVSAYSVAAGLARRALLPYRAVAVDGVLDGLELPVVPASPGGVVWVFAGQGWQWEGMARRLLAESSVFAEAMAECDRALAPWLDRSVPDGDVRVVQSRMWSVMVSLARLWESLGVRPAAVIGHSQGEVAAAVVAGALSVEDGARIVAVRAGVIAELLSGRGGMLSVALPVDEVRARLAGVAGVGVAAVNGPGLCVVSGDRGALESIDWGHARIRWVDVDYASHSEQVEAVEALLADRLGVVEFRAAEVPWYSTVTGGLVDPVGLDAGYWYRNLRAEVRFEAAVRAAAGDGLRRFLEVSAHPVLLPGIVETVDDCTVTGTLKRDSGGLADVLRAAAVLHTAGTAVDWSSVLPAVAPAELPTYPFQRQRYWLEPADDRLPVRLADGGVVVTAKVSASREPWLADHAVHGTVLVPGTQFVDWAINAGDLVGAPVLRELTVQAPLVLDGAVEVQTAVNADRQVAIYSRAADDEPWTCHATGLLDQESPVAPTIEWLPADATPVPTNDLYDRLAERGYEYGPVFQGLRAAWSAGDDLYAEVELPSSEHGRAAGRTIHPALLDAALHAAALQNSPYGGAPVLLPFAWQDVAVHATGATRVRVKLRADGDTVTLTLTDTDGAPIASIGSLLMRELPDRLPTRAIRDLYALDWQEAGQVSEAQDDRPVWDCTDVALREVLTGVQQRLAADEQRWLVLVPDSQDRPERAAAWGLLASAQSEHPDRFVLVDAADAGTARAAVAVCDEPQLRVDGDGRVQVPRLVRAAPGEDKVDFGTGPVVITGGTGTLGGLLARHLVDAYGVSELVLVSRRGPDAPAAGRLGEELPQARIVACDVSDREALKALLEECRPSAVIHAAGVLDDATVANLTESQLEAVFSAKAVAAQHLHELTDGLSAFVLFSSASAVFGAAGQANYAAANAYLDALARQRRAQGLPAQSLAWGHWLQNSELTGRLNSADRHRLVRNGVVPMSDEHGLALFDAALSSGAPVLVPVKLDLTRGAGQTVLSGLLTTSRRAVAAEETPGGLAEQLAHLEPQAQRERVLDTVRSLVGRVLGHRPGSAVGADQAFKDLGFDSLLAIELRNRLGAETGLRLPATLVFDHPTPAAVAGHLCTALGLGPDAETPEEAEEREFRRMLAGIPMTRLRSSGLLDLVLRLAGADDQAEPGESIDDLDAESLLRLAAQQTSS
>emb|ADU85981.1 BGC0000165, tiaA3, Putative modular polyketide synthase
MNTSQEQFVEALRSSLKENERLRMHNRRLLDAATEPIAIVGMACRFPGGVRSPEDLWALLEHEGDAIAGFPTDRGWQRLARFDPTGKLPGSVSAREGGFLYDAADFDADLFGISPREALAMDPQQRLLLEVSWEVLERAGIDPLSLRGSRTGVFTGLMYHDYGSRVRSVPAELEGYFTNGNAGSVASGRVAYSFGFEGPAVTVDTACSSSLVALHLAVQALRSGECDLALAGGVSVMSTPIVFQEFSRQQGMAADGRCKSFAAAADGAGFSEGVGVLLVERLSDARRLGHRILAVVRGSAVNQDGASNGLTAPNGPSQQRVIRQALASAGLSAADVDVVEAHGTGTRLGDPIEAQAVLATYGQDREQPLLLGSVKSNIGHTQAAAGVAGVIKMVLAMRHGVVPQSLHIDAPSPEVDWSAGAVELAAKTMVWPEVGRPRRAGVSSFGVSGTNAHVILEQSAEEPESSAVADGPAVWLLSARSPSALQAQVGRLAAFVERRPEVSAHAVAAGLARRALLPYRAVAVDGVLDGLVLPVVPAADVGVGWLFSGQGSQRKGMGLGLAARFPVFAAEFARVCDVFDGLLPGSLREVIAAGGPLLDRTLYAQPGLFAVQVAQAALLRSFGVRPKVLVGHSIGEYAAAVVAGVLELADACRLVAARAVLMDALPAGGAMLAVQADASVASGLDVAAVNGPDQVVLSGPESRVDAVAEELSGRGVRVRRLRVSHAFHSVLMEPMLAAFADVVASVEFRSGRVPLVSSVEVGADVTVPEYWVRQVRDTVRFGDAVAAVDAPVCVEVGPDATLSAMLADRQVKPLSRRDADEVVAFLTALGALHSAGVPVDWTPAVPAGAGPADLPTYAFQRQRYWLDADDAPASRSDDLLYAETWQPTHLPPADLTGAHWLLLTPAEDVDAGWAAAIRDGVEAAGGRCTILNAAGQDRATLHDSRADRVISLLGLDGTPSPDAPAVPAGLAATLHLLQVLDDAGMATPLWCLTRDAVAAGPVHAPAQAAMWGLGRTAALEHPQLWGGLVDVSGHPDAEAVERVLATVAAAVEDQVAVRPGRTLVRRLSGAAAGPAWKAETWRPEGDVWVTGGTGGVGTHLARWLSGRGARRLVLLSRRGPAAPGAADLVAELEARGTTATVVACDVADRAQLADLLDRVGPPSAVFHAAGVLDDGVLASLTTDRLETVLAAKADAARHLDELTRDLNLDAFVLFSSVAGAVGAAGQGNYAAANAYLDALAAHRHAAGRRALAVAWGAWAATGMADGLDAAGIRPMAPEAALEALGTVLDRGDVTALIADIDRRAFTARFTAGRPSPLLTELAGGDSAPVGGSAEVPLTQQWAVLDPAEQQEALLDLVRTHAAVVLGHSGPDRIDPDRPFQELGFTSLSAVELRNRLAAALGGQLPATLVYDHPSPAALATELRRSRFGEPKASSVPDELDRLERLLETAVLDGANRAAAASRLRVVLNRLTAGDHETGTRLPEDTSDDDQIFDFIQNQLGIN
>emb|ADU86004.1 BGC0000165, tiaA4, Putative modular polyketide synthase
MNGEEKLRYFLKRVTNELQETRDRLNEVEEAGREPIAIVGMACRFPGGVSSPEELWTLLEAGRSAVSDFPADRGWDVEALYDPEPGLPGHTYTRTGGFLDDVAGFDAAFFGISPREALAMDPQQRLLLETSWEAIERAGLDPQALHGSRTGVFAGLTYHDYATGLAEVPDELQGLLGNGNAGSVASGRISYTFGFEGPAVTVDTACSSSLVALHLAVQALRSGECDLALAGGVTVMATPGVFVEFSRQRGLAVDGRCKSFAAAADGTGWSEGVGVLLVERLSDARRNGHRILAVVRGSAVNQDGASNGLTAPNGPSQQRVIRQALASAGLSAADVDVVEAHGTGTRLGDPIEAQAVLAAYGQDREQPVLLGSVKSNIGHTQAAAGVAGVIKMVLAMRHGVVPQSLHIDAPSPEVDWSAGAVELAAKTMVWPEVARPRRAGVSSFGVSGTNAHVILEQSAEEPESSAVADGPAVWLLSARSREALQAQVDRLDAFVQARPEVSAYSIAVGLARRALLPYRAVAVGGVLDGLVLPVVPAADVGVGWLFSGQGSQRVGMGSGLAARFPVFAAEFARVCDLFDGLLPRPLREVIAEGGPALDRTLYAQPGLFAVQVAQAALLRSFGVRPKVLVGHSIGEYAAAVVAGVLELADACRLVAARAVLMDALPAGGAMLAVQADASVASGLDVAAVNGPDQVVLSGPESRVDAVAEELSGRGVRVRRLRVSHAFHSVLMEPMLAAFADVVASVGFRAARVPLVSSVEVGADVTVPEYWVRQVRDTVRFGDAVAAVDAPVCVEVGPDATLSAMLADRQVKPLSRRDADEVVAFLTALGALHSAGVPVDWTPAVPAGAGPADLPTYAFQHRRYWLDGGGWRGSAVRLADGGVVVSTRVSTARQPWLADHVVDGSVLVPGTGFVDWAVHAGDLVGAPVVRELTVQAPLVLDAAGTVDVQTTVDGRRQLTIHARAGADQPWTCHATGQLAETAESDTPQVDATWPPIGATPLPVEGFYEDLAAVGMRYGPMFQGVRAAWRAGAELVAEVALDDAGRAQADRFGVHPALLDAALHLAALGMPDGAEGPSLPFAWQDVAVYATGATRARVRMRVDGASLSLTLTDVDGALVATVGSLVLRALSERLAVAAVRDLYTVDWVEVGRAGEAEVDLPVWDCAGVGLADVLAGVQQRLAADERRWVVLVPDSQDRPERAAVWGLLASAQSEHPGRFVLVDAVDVGVARAAVAVCDEPQLRVDGDGGVRVPRLVRAAPSGGEVDLGAGPVLITGGTGTLGRLLARHLVDAYGVTDLVLVSRRGPDAARLGVDLPQARVVACDVSDREALRALLAEFRPSAVIHAAGVLEDATVANLTEAQLEAVFRAKAVAAQHLHELTDGLSAFVLFSSASGVFGSAGQANYAAANAYLDALARRRRAQGLPAHSIAWGLWESASALAQSADRDRLARSGVLPIDDERGLRLFDAALRAEAAVTVPVRLRLNGTTDVPPLLSRLAPAARRTAAAGDQDRSWTERYAGWEPERRRADLERQICALVAGVLGFGGGDQIDARQAFRDMGFDSLTAVDLRNRLATWTDVRLPATLVFDYPSPAVLADHLDEVLFGAPGSVVSDGSVGVVGGDPVVIVGMACRFPGGVVSPEGLWDLVVGERDAVGEFPVDRGWDVGRLFDPDPDRVGTSYAREGGFLYDAAEFDAGFFGVSPREALAMDPQQRLLLEVSWEVLERAGIDPLSLRGSRTGVFTGLMYHDYLGRMAQIPPELEGHMGNGNAGSIASGRIAYTFGLEGPAVTVDTACSSSLVALHLAAQSLRSGECDLALAGGVAVMATPGVFVEFSRQRGLAADGRCKSFAASADGTGWSEGAGVLLVERLSDARRNGHRVLAVVRGSAVNQDGASNGLTAPNGPSQQRVIRQALASAGLVSADVDVVEAHGTGTRLGDPIEAQAVLATYGQDREQPVLLGSVKSNIGHTQAAAGVAGVIKMVLAMRHGVVPSSLHIDAPSPEVDWSAGAVELAAKTMVWPEVGRPRRAGVSSFGVSGTNAHVILEQPAEDPDPVVSPDGPAVWLLSARSPVALQAQIDRLGAFVDARPSVSAYSVAAGLARRALLPYRAVAVDGVLDGLELPVVPASPGGVVWVFAGQGWQWEGMARRLLAESSVFAEAMAECDRALAPWLDRSVPDGDVRVVQSRMWSVMVSLARLWESLGVRPAAVIGHSQGEVAAAVVAGVLSLEDGARVVAVRAGVIAELLSGRGGMLSVALPVDEVRARLAGVAGVGVAAVNGPGLCVVSGDRQALESIDWGHARIRWVDVDYASHSEQVEAVEAVLKDRLGVVEFRAAEVPWYSTVTGGLVDPVGLDAGYWYTNLRAEVRFEAAVRAAAGDGLRRFLEVSAHPVLLPGIVATVDDCTVTGTLKRDSGGLADVLRAAAVLHTAGTAVDWSSVLPVVAPADVPTYAFQRQRFWLESGVERSVLRLADGGVVVTATVSTALEPWLADHAVHGTVLVPGTQFVDWAINAGDLVGAPVLRELTVQAPLVLDGAVEVQTAVNADRQVTIYSRAADDEPWTCHATGLLDQESPVAPTIEWLPADATPVPTNDLYDRLAERGYEYGPVFQGLRAAWEAGDDLYAEVELPTSEHGRAAESTIHPALLDAALHIAALRDASDEDGPVLLPFAWQDVAVHATGATRVRVKLRADGDSLTVTLTDMSGAPVATVGSLALRALSERLSTTPVRDLYTVDWVEAGQLGQAEADLPVWDCTGVGLPDALAGVQQRLAAAERRWLVLIPGGHSVPDAAAVWGLLASAQSEHPDRFVLVDAADPAAARAAAVVCDEPQLRVGQDGRVWVPRLVRAAPGHDKVDFSAGPVLITGGTGTVGGLLARHLAREHGMTDLVLVSRRGPHAPGADQLGRDLPQAQLVACDIGDRECLRALLDEFAPRVIIHAAGVLDDATVANLSAAQLETVFAAKARTAQLLHELTLDRELDAFVLFSSASGVFGSPGQANYAAANAYLDALARRRRAQGLPAQSLAWGLWETRSAMTETVGTARSGVLPLPDRHALALFDAALVAGDPVLVPIRLRLAGAPATPLLEKLHPVRRSTADSRPAPRTEDDYLALVRVEAATALGHRSAADVDPDGQFTELGFDSLAAIRLRNQLNAATGVRLTATAVFDHPTARTLAHHLYAAAGGTASPADRETTVGALFRDAVAAGRRDDGFALLSAVALLRPGFRSPAELTDVAAPVRLAEGPARPRLICVPSPMGLGGAHQYARLATALRGTREVHALSIPGFRQSEALPESAGAAVEWLAASLLQIVGDEPYALVGYSSGGLFAQRLAGLLEDRGRPAAGLVLLDTYLPDSAAMEQFATPMLEGLFAREESFGPFTSARLSAMGRYVRLIAECEAPPVTTPTLFVRPAELFRVDGADPDAAPAVSWRATWPSAAATVEVPGNHFTMLESEAAGTARVIEQWLERLP
>emb|ADU86005.1 BGC0000165, tiaN, Putative enoyl-CoA hydratase/isomerase
MMTSAPDVAYWIVGAPVFRDGWQTDRARLGTHLGDGVELLQHLPPEPARDPQHRLTAHYVHEEFRQARAGFLARHAGEIHRRIAERHAEPRMADLLRIGEVLFPELVPAGPDHTLDQALFVAALVRDPESGPMVVDAMRAPTRRALRLLADFRRSGRTDLGRAHVRRVGASAHVTLANPEAGNAEDDVSLADLEVAVDLALLHDDIRVAVLRGGPVPGPAGGSRRVFSAGVDAAGVERGAVTFAGFVLRREFGVLAKIAWGLVDPGRAAVISKPWLAAVDTVAAGCGADALAAFDRVLVAADAHAVSPAYETPLDAAAMLARGLADAVADPDAMDAAVDREAAHLQTRRGPVVPPGLGALAGRVQEQLWWLRHGKDAARPAPATNRNEAGRPDAVRRMA
>emb|ADU86006.1 BGC0000165, tiaT2, Putative membrane antiporter
MESPANHTELLIATVLVDIALVLAVGTLLGRWVRRLRQPAVIGEILAGIALGPSLLGLLPGNPTAWLFPAEARPFLSTVAQIGLALFMFLIGWEFNPSLLRSHRGTAAAVSIGSIAVSFGMGVALATLLYHRHDTVGVDHVGFTVFALFLGVAMSITAFPVLARILAEKRLTGTRVGGIALISAAIDDVLAWCLLAVVTAIATASGPLDLVRMLVLLGVFLVVLRTVVRPFLVFMTRRHVTVHLLVAVVALVFLAAYATTWIGLHAIFGAFCVGLAMPREPAAELCEQVRRPLEHVSVVLLPVFFIVTGLGVDVGGLTTGNLLELAAIVVIACVGKLTGAIVPAVFLGMSWRDAGILGILVNTRGLTELVVLSVGLQLGVLDRQMFTMMVLMALVTTALAGPLIRSARAQTTRHPEPDPAPATRPVTR
>emb|ADU86007.1 BGC0000165, tiaT3, Putative ABC transporter-related protein
MTMTNLNEVLLATDRLTKSYAGAGGDLPVLAGIDLRIHAGEIVALLGRSGSGKSTLLRCLAGLIPPSAGTVSYKGAPLNGSNPGTAMVFQTFALLPWLTVQQNVELGLEARGVGAPERAEAAIKAIDLIGLDGFESAYPKELSGGMRQRVGFARALVVEPDVLLMDEPFSALDVLTAENLRGELLELWDPGQFPTKAIVIVTHNIDEAVMLADRVLVLDSRPGIIKAEHRIDLARPRPRDGKEFEDLAATIYATMTGRERQLTPATPALRRTPANTPLPPASVDELSGLAEILAKHTEPVDLADLADELGLEIDDLLPLVDALELLAFATVDHGSVALTGVGTDFAGADVQASKEIFAATADGIPLVHTMLTSLRNTDDGTLRIGFFRDLLAHHYTNEQVTQQLDIATDWGRYAELYSYNAINEEYETRPRPTDTGH
>emb|ADU86008.1 BGC0000165, tiaT4, Putative binding-protein-dependent transport systems inner membrane component
MLSMRRAPRVAPRPPARLPWLRTQFGWVDWVVAAAVLVLFYLVFRIAEGTTVSFTPQHPAIDTNPARLPYYAGRSLLRMFVALGVSTVFTFGYAYAAARSRRLEKILIPALDILQSVPVLAFLTVAIGALLALFPHSFIGLELASIFAIFTSQAWNMTFSFYHSLITLPRDLDELSRSLRLTRWMRFWKIEVPNGAIGLIWNGMMSFGGGWFFLVASEAVTVANAQYTLPGVGAYAGAAIAQGNLGHVFLAIAAMAVMVIGVNFFFWRPMTAWAEKFKQEQSEATEVQRSVVLDFLRRSHWPQALAPARRKLAGWSARAGRVFGTDDRPLPVSHARRLAGDVVFAAATIALIGWGLYSLLRYLHGTAGLGVVAEPLLLGLLTPGRVIVLVVLTTLVWVPIGVRIGSSPRLARIAQPIVQILASFPANFLFPLATWLFVRTGLSIDIGGILLMGLGAQWYILFNTIAGAMAIPTDLREAMDNLGVHGWRRWRRLIIPAIFPYYVTGGITASGGAWNASIVAEVVGFAGTTLTAHGLGAYIADSTATGNYPHLIAGIAVMSLYVVGLNRLFWRRLYRLAEARYSLA
>emb|ADU86009.1 BGC0000165, tiaR2, Putative ArsR family transcriptional regulator
MVGQEQFEPMMDVLRALAEPTRLRLVWALSTREHSVSELAELVGAHVAAVSQHLAKLRDAGLVASRRDGTRIFYRAATPHLVDLLNQLVVVGGHVSGELDLPRPGAPAPTAAATAATRNAAASRSRPAGSRARTAET
